# Supplementary material for: Stereoselective Pudovik reaction of aldehydes, aldimines, and nitroalkenes with CAMDOL-derived H-phosphonate
Source: Commun Chem. 2025 Nov 14;8:349. doi: 10.1038/s42004-025-01735-4 (PMC12618634; doi:10.1038/s42004-025-01735-4)
Supplement: Supplementary file 3 — Supplementary Data 1 [file 42004_2025_1735_MOESM3_ESM.zip]

Archive with 11 entries (10 files):
- Supplementary Data 3-the cif file of 1/
- Supplementary Data 3-the cif file of 1/LLINT_auto.cif
- Supplementary Data 3-the cif file of 1/LLINT_auto.cif_od
- Supplementary Data 3-the cif file of 1/LLINT_auto.fcf
- Supplementary Data 3-the cif file of 1/LLINT_auto.hkl
- Supplementary Data 3-the cif file of 1/LLINT_auto.ins
- Supplementary Data 3-the cif file of 1/LLINT_auto.p4p
- Supplementary Data 3-the cif file of 1/LLINT_auto.png
- Supplementary Data 3-the cif file of 1/LLINT_auto.res
- Supplementary Data 3-the cif file of 1/LLINT晶体学数据.docx
- Supplementary Data 3-the cif file of 1/checkcif.pdf
