# Supplementary material for: Stereoselective Pudovik reaction of aldehydes, aldimines, and nitroalkenes with CAMDOL-derived H-phosphonate
Source: Commun Chem. 2025 Nov 14;8:349. doi: 10.1038/s42004-025-01735-4 (PMC12618634; doi:10.1038/s42004-025-01735-4)
Supplement: Supplementary file 3 — Supplementary Data 1 [file 42004_2025_1735_MOESM3_ESM.zip › Supplementary Data 3-the cif file of 1/LLINT_auto.cif_od]

data_xcalibur
_audit_creation_date           2024-11-07
_audit_creation_method         'CrysAlisPro 1.171.43.121a (Rigaku OD, 2024)'
_computing_data_collection     'CrysAlisPro 1.171.43.121a (Rigaku OD, 2024)'
_computing_cell_refinement     'CrysAlisPro 1.171.43.121a (Rigaku OD, 2024)'
_computing_data_reduction      'CrysAlisPro 1.171.43.121a (Rigaku OD, 2024)'
_cell_length_a                  10.20022(9) 
_cell_length_b                  8.82840(8) 
_cell_length_c                  10.47620(9) 
_cell_angle_alpha               90.0 
_cell_angle_beta                93.8836(8) 
_cell_angle_gamma               90.0 
_cell_volume                    941.232(15) 
_cell_measurement_temperature   100.00(10) 
_cell_measurement_reflns_used   10301
_cell_measurement_theta_min     4.2030
_cell_measurement_theta_max     72.8590
_cell_oxdiff_length_a                  10.20340(14) 
_cell_oxdiff_length_b                  8.82744(9) 
_cell_oxdiff_length_c                  10.47421(10) 
_cell_oxdiff_angle_alpha               89.9860(8) 
_cell_oxdiff_angle_beta                93.8942(10) 
_cell_oxdiff_angle_gamma               90.0027(10) 
_cell_oxdiff_volume                    941.232(19) 
_cell_oxdiff_measurement_reflns_used   10301
_exptl_crystal_description                block
_exptl_crystal_colour                     'clear light colourless'
_exptl_crystal_size_max                             0.140
_exptl_crystal_size_mid                             0.100
_exptl_crystal_size_min                             0.080
_exptl_absorpt_coefficient_mu                       0.000
_exptl_absorpt_correction_T_min                   0.61503
_exptl_absorpt_correction_T_max                   1.00000
_exptl_absorpt_correction_type            multi-scan
_exptl_absorpt_process_details
;
CrysAlisPro 1.171.43.121a (Rigaku Oxford Diffraction, 2024)
Empirical absorption correction using spherical harmonics,
implemented in SCALE3 ABSPACK scaling algorithm.
;
_oxdiff_exptl_absorpt_empirical_full_min           0.345
_oxdiff_exptl_absorpt_empirical_full_max           2.503
_oxdiff_exptl_absorpt_empirical_details
;
Empirical correction (ABSPACK) includes:
- Absorption correction using spherical harmonics
- Frame scaling
;
_diffrn_ambient_temperature 100.00(10) 
_diffrn_ambient_environment N~2~
_diffrn_source 'Rotating-anode X-ray tube'
_diffrn_source_type 'Rigaku (Cu) X-ray Source'
_diffrn_radiation_probe x-ray
_diffrn_radiation_type 'Cu K\a'
_diffrn_radiation_wavelength 1.54184
_diffrn_radiation_monochromator mirror
_diffrn_measurement_device 'four-circle diffractometer'
_diffrn_measurement_device_type 'ROD, Synergy Custom system, HyPix-Arc 150'
_diffrn_detector 'Hybrid Pixel Array Detector'
_diffrn_detector_type 'HyPix-Arc 150'
_diffrn_detector_area_resol_mean 10.0000
_diffrn_reflns_number 11656
_diffrn_reflns_av_R_equivalents 0.0414
_diffrn_reflns_av_sigmaI/netI 0.0123
_diffrn_reflns_limit_h_min -12
_diffrn_reflns_limit_h_max 12
_diffrn_reflns_limit_k_min -9
_diffrn_reflns_limit_k_max 10
_diffrn_reflns_limit_l_min -12
_diffrn_reflns_limit_l_max 12
_diffrn_reflns_theta_min 4.2298
_diffrn_reflns_theta_max 72.8233
_diffrn_measured_fraction_theta_max 0.8969
_diffrn_reflns_theta_full 66.9682
_diffrn_measured_fraction_theta_full 0.9978
_diffrn_orient_matrix_type 'CrysAlisPro convention (1999,Acta A55,543-557)'
_diffrn_orient_matrix_UB_11       0.1199479000
_diffrn_orient_matrix_UB_12      -0.0392222000
_diffrn_orient_matrix_UB_13      -0.0754224000
_diffrn_orient_matrix_UB_21      -0.0536467000
_diffrn_orient_matrix_UB_22       0.1023489000
_diffrn_orient_matrix_UB_23      -0.1106864000
_diffrn_orient_matrix_UB_31       0.0750780000
_diffrn_orient_matrix_UB_32       0.1358067000
_diffrn_orient_matrix_UB_33       0.0615888000
_diffrn_measurement_details
;
List of Runs (angles in degrees, time in seconds):

  # Type    Start    End  Width  t~exp~   \w     \q     \k     \f   Frames
--------------------------------------------------------------------------
  1  \w     54.00  88.00   0.50    0.05    --   61.99  15.00-180.00   68
  2  \w     56.00 103.00   0.50    0.05    --   61.99  15.00-150.00   94
  3  \w     65.00  91.00   0.50    0.05    --   61.99  15.00  60.00   52
  4  \w     69.00 102.00   0.50    0.05    --   61.99  15.00 120.00   66
  5  \w     58.00  83.00   0.50    0.05    --   61.99  15.00 150.00   50
  6  \w     69.00 101.00   0.50    0.05    --   74.55  15.00 150.00   64
  7  \w     74.00  99.00   0.50    0.05    --   71.81  15.00  90.00   50
  8  \w     67.00 104.00   0.50    0.05    --   74.55  15.00  30.00   74
  9  \w     76.00 114.00   0.50    0.05    --   74.55  15.00 -30.00   76
 10  \w     80.00 106.00   0.50    0.05    --   74.55  15.00  60.00   52
 11  \w     70.00 103.00   0.50    0.05    --   74.55  15.00 -60.00   66
 12  \w     69.00  94.00   0.50    0.05    --   74.55  15.00   0.00   50
 13  \w     69.00  95.00   0.50    0.05    --   74.55  15.00-180.00   52
 14  \w     69.00 110.00   0.50    0.05    --   74.55  15.00-150.00   82
 15  \w     79.00 104.00   0.50    0.05    --   74.55  15.00 -90.00   50
 16  \w     59.00 102.00   0.50    0.05    --   61.99  15.00 -90.00   86
 17  \w     28.00  77.00   0.50    0.05    --   61.99-125.00 -60.00   98
 18  \w     25.00  78.00   0.50    0.05    --   61.99-125.00   0.00  106
 19  \w     29.00  66.00   0.50    0.05    --   61.99-125.00  30.00   74
 20  \w     49.00  79.00   0.50    0.05    --   74.55-125.00 150.00   60
 21  \w     25.00  59.00   0.50    0.05    --   61.99-125.00  90.00   68
 22  \w     56.00  82.00   0.50    0.05    --   74.55-125.00 120.00   52
 23  \w     40.00  65.00   0.50    0.05    --   74.55-125.00 -60.00   50
 24  \w     39.00  64.00   0.50    0.05    --   74.55-125.00 -30.00   50
 25  \w     39.00  65.00   0.50    0.05    --   74.55-125.00   0.00   52
 26  \w     54.00  79.00   0.50    0.05    --   74.55-125.00-120.00   50
 27  \w     43.00  79.00   0.50    0.05    --   71.81-125.00-150.00   72
 28  \w     29.00  73.00   0.50    0.05    --   61.99-125.00-180.00   88
 29  \w     38.00  64.00   0.50    0.05    --   74.55-125.00-180.00   52
 30  \w     30.00  56.00   0.50    0.05    --   62.30-125.00 150.00   52
 31  \w     52.00  78.00   0.50    0.05    --   62.30-125.00  90.00   52
 32  \w     25.00  78.00   0.50    0.05    --   62.30-125.00-120.00  106
 33  \w     55.00  80.00   0.50    0.05    --   62.30  15.00 -60.00   50
 34  \w     36.00  62.00   0.50    0.05    --   62.30-125.00-150.00   52
 35  \w     27.00  78.00   0.50    0.05    --   62.30-125.00  30.00  102
 36  \w     47.00  77.00   0.50    0.05    --   62.30-125.00 120.00   60
 37  \w     58.00  84.00   0.50    0.05    --   71.81-125.00-120.00   52
 38  \w     35.00  87.00   0.50    0.05    --   71.81-125.00 -30.00  104
 39  \w     44.00  70.00   0.50    0.05    --   71.81-125.00  90.00   52
 40  \w     64.00  90.00   0.50    0.05    --   74.75-125.00-180.00   52
 41  \w     65.00  90.00   0.50    0.05    --   74.75-125.00  30.00   50
 42  \w     64.00  89.00   0.50    0.05    --   74.75-125.00 -60.00   50
 43  \w     65.00  90.00   0.50    0.05    --   74.75-125.00  90.00   50
 44  \w     70.00  97.00   0.50    0.05    --   74.75  15.00 120.00   54
 45  \w     78.00 110.00   0.50    0.05    --   74.75  15.00-120.00   64
 46  \w     40.00  89.00   0.50    0.05    --   74.75-125.00 -90.00   98
 47  \w     63.00  89.00   0.50    0.05    --   74.75-125.00 -30.00   52
;
_diffrn_measurement_method '\w scans'
_diffrn_oxdiff_digest_frames
;
01cfe366e059d5bb8991ae919ccbdede5203056c3ae
;
_diffrn_oxdiff_digest_hkl
;
01ace1fc1447faa1e04b29332dd8a4c8c7260c
;
_space_group_IT_number 4
_space_group_crystal_system monoclinic
_space_group_name_H-M_alt 'P 1 21 1'
_reflns_odcompleteness_completeness		99.78
_reflns_odcompleteness_theta		66.97
_reflns_odcompleteness_iscentric		1
_chemical_oxdiff_formula 'C  H ON P'
