# Supplementary material for: Stereoselective Pudovik reaction of aldehydes, aldimines, and nitroalkenes with CAMDOL-derived H-phosphonate
Source: Commun Chem. 2025 Nov 14;8:349. doi: 10.1038/s42004-025-01735-4 (PMC12618634; doi:10.1038/s42004-025-01735-4)
Supplement: Supplementary file 3 — Supplementary Data 1 [file 42004_2025_1735_MOESM3_ESM.zip › Supplementary Data 3-the cif file of 1/LLINT_auto.fcf]

#
# h,k,l, Fc-squared, Fo-squared, sigma(Fo-squared), status flag
#
data_llint_auto
_shelx_title ' llint_auto_a.res in P2(1)'
_shelx_refln_list_code          4
_shelx_F_calc_maximum       79.23
_exptl_crystal_F_000       392.00
_reflns_d_resolution_high  0.8069

loop_
 _space_group_symop_operation_xyz
 'x, y, z'
 '-x, y+1/2, -z'

_cell_length_a    10.2002
_cell_length_b     8.8284
_cell_length_c    10.4762
_cell_angle_alpha  90.000
_cell_angle_beta   93.884
_cell_angle_gamma  90.000

_shelx_F_squared_multiplier     1.000

loop_
 _refln_index_h
 _refln_index_k
 _refln_index_l
 _refln_F_squared_calc
 _refln_F_squared_meas
 _refln_F_squared_sigma
 _refln_observed_status
   5  -9   0         10.71         11.02         0.57 o
   4  -8   0         73.82         71.76         3.12 o
   5  -8   0         29.42         27.54         1.28 o
   6  -8   0         37.35         35.32         1.23 o
   7  -8   0        312.42        340.38         3.14 o
   8  -8   0         53.75         49.81         1.10 o
   2  -7   0        111.70        109.84         3.88 o
   3  -7   0         17.19         19.33         1.25 o
   4  -7   0        448.87        398.68         5.60 o
   5  -7   0         48.98         41.86         2.51 o
   6  -7   0        243.48        207.89         3.59 o
   7  -7   0         17.44         15.25         0.88 o
   8  -7   0         52.74         50.24         1.74 o
   9  -7   0        131.63        143.15         2.98 o
   1  -6   0         20.95         23.71         1.54 o
   2  -6   0         45.74         38.48         1.50 o
   3  -6   0        294.50        268.61         4.00 o
   4  -6   0        341.54        311.11         4.53 o
   5  -6   0        559.69        518.27         6.18 o
   6  -6   0         77.01         67.59         2.19 o
   7  -6   0        198.46        179.76         3.26 o
   8  -6   0        134.46        119.29         2.13 o
   9  -6   0         13.82         14.04         0.83 o
  10  -6   0         15.08         14.28         0.51 o
   1  -5   0         59.82         51.91         1.39 o
   2  -5   0         32.27         30.59         1.65 o
   3  -5   0        126.54        114.92         2.57 o
   4  -5   0        351.46        325.30         4.28 o
   5  -5   0         42.66         39.88         1.63 o
   6  -5   0        125.08        115.61         2.82 o
   7  -5   0         32.08         29.48         1.40 o
   8  -5   0         78.67         65.22         1.71 o
   9  -5   0          4.09          4.71         0.61 o
  10  -5   0          2.36          1.66         0.16 o
   0  -4   0        136.20        162.60         1.52 o
   1  -4   0         12.68         12.64         0.38 o
   2  -4   0        292.29        276.28         4.32 o
   3  -4   0        279.96        283.42         4.75 o
   4  -4   0        494.30        491.74         4.88 o
   5  -4   0        608.82        581.20         5.73 o
   6  -4   0         22.20         18.57         1.14 o
   7  -4   0        157.86        135.45         2.81 o
   8  -4   0         17.72         15.86         1.26 o
   9  -4   0         17.98         16.19         1.03 o
  10  -4   0         10.12          7.94         0.55 o
  11  -4   0         62.14         55.85         1.11 o
   1  -3   0        176.52        169.07         1.12 o
   2  -3   0        293.71        297.28         3.34 o
   3  -3   0        211.00        204.06         1.73 o
   4  -3   0        367.60        346.47         5.86 o
   5  -3   0        393.91        389.82         4.63 o
   6  -3   0        220.52        198.42         4.32 o
   7  -3   0         36.58         30.46         1.44 o
   8  -3   0        141.05        109.55         2.09 o
   9  -3   0         35.13         34.71         1.38 o
  10  -3   0        137.89        124.64         2.18 o
  11  -3   0        118.89        113.95         1.90 o
   0  -2   0       2565.47       2437.23         8.85 o
   1  -2   0        200.49        176.19         1.12 o
   2  -2   0       4268.04       4015.76        15.10 o
   3  -2   0        412.04        407.61         3.05 o
   4  -2   0        199.09        193.50         5.15 o
   5  -2   0        206.88        176.21         4.18 o
   6  -2   0         22.75         22.49         1.40 o
   7  -2   0        266.56        248.07        11.50 o
   8  -2   0         13.24         12.24         0.68 o
   9  -2   0        145.90        145.13         2.42 o
  10  -2   0        159.96        147.93         2.26 o
  11  -2   0          6.32          5.08         0.28 o
   1  -1   0       3285.45       2910.86        10.55 o
   2  -1   0       2987.87       2804.65         8.21 o
   3  -1   0        277.17        259.60         4.35 o
   4  -1   0       1378.75       1381.24        18.13 o
   5  -1   0        241.12        242.89         2.93 o
   6  -1   0       1256.83       1294.84         6.44 o
   7  -1   0         33.75         35.34         1.01 o
   8  -1   0        417.12        427.90         3.03 o
   9  -1   0        235.44        228.44         9.26 o
  10  -1   0        113.86        116.10         1.30 o
  11  -1   0         17.02         16.47         0.46 o
  12  -1   0         13.41         13.69         0.59 o
   1   0   0        725.61        700.92         4.09 o
   2   0   0       3784.96       3660.74        10.13 o
   3   0   0        383.98        356.19         4.95 o
   4   0   0        883.47        873.28         7.12 o
   5   0   0        718.32        766.26         4.47 o
   6   0   0          0.89          1.29         0.13 o
   7   0   0        184.35        170.39         2.29 o
   8   0   0         30.12         36.31         1.18 o
   9   0   0        497.50        518.17         9.31 o
  10   0   0          3.43          4.82         0.28 o
  11   0   0        161.14        170.39         2.23 o
  12   0   0          2.46          2.80         0.35 o
   1   1   0       3485.43       3311.13        18.70 o
   2   1   0       2923.56       2958.94        17.02 o
   3   1   0        239.92        243.96         2.52 o
   4   1   0       1322.44       1427.55         8.74 o
   5   1   0        256.58        283.62         2.78 o
   6   1   0       1202.86       1238.44        15.36 o
   7   1   0         35.60         38.70         0.70 o
   8   1   0        438.26        458.53        18.34 o
   9   1   0        227.33        222.43         6.71 o
  10   1   0        129.76        136.12         2.21 o
  11   1   0         20.08         20.63         0.51 o
  12   1   0         11.97         13.38         0.43 o
   0   2   0       2430.01       2535.81         9.52 o
   1   2   0        210.85        202.30         1.64 o
   2   2   0       4182.68       4227.31        14.36 o
   3   2   0        376.71        399.12         5.17 o
   4   2   0        177.45        183.55         1.69 o
   5   2   0        192.29        179.45         2.75 o
   6   2   0         22.94         22.93         0.76 o
   7   2   0        256.73        249.31         5.88 o
   8   2   0         16.03         16.06         0.53 o
   9   2   0        135.62        148.40         6.25 o
  10   2   0        155.96        164.20         4.11 o
  11   2   0          8.45          7.69         0.40 o
  12   2   0         55.51         54.68         2.36 o
   1   3   0        141.94        152.12         1.72 o
   2   3   0        284.45        315.69         1.75 o
   3   3   0        192.76        207.02         1.05 o
   4   3   0        332.67        344.42         5.15 o
   5   3   0        377.17        427.71         3.98 o
   6   3   0        214.12        213.42         1.76 o
   7   3   0         37.29         35.46         0.53 o
   8   3   0        159.67        146.97         6.75 o
   9   3   0         42.31         45.39         1.22 o
  10   3   0        136.56        136.86         1.80 o
  11   3   0        115.70        127.22         3.15 o
  12   3   0          6.11          5.49         0.63 o
   0   4   0        150.31        183.55         1.99 o
   1   4   0         14.44         15.91         0.21 o
   2   4   0        326.07        342.11         2.77 o
   3   4   0        284.51        316.65         3.70 o
   4   4   0        470.22        526.33        10.11 o
   5   4   0        598.17        668.08        10.87 o
   6   4   0         21.03         22.59         1.04 o
   7   4   0        133.50        133.18         2.47 o
   8   4   0         17.49         16.18         0.60 o
   9   4   0         19.46         18.84         0.69 o
  10   4   0         14.58         12.39         0.52 o
  11   4   0         60.12         61.58         2.02 o
   1   5   0         48.88         42.38         0.55 o
   2   5   0         39.56         42.14         0.75 o
   3   5   0        132.00        129.70         2.06 o
   4   5   0        353.29        376.74         4.37 o
   5   5   0         47.11         53.49         0.75 o
   6   5   0        146.58        151.76         2.11 o
   7   5   0         32.00         40.92         1.18 o
   8   5   0         76.41         74.90         2.30 o
   9   5   0          4.53          4.17         0.53 o
  10   5   0          1.18          1.17         0.24 o
  11   5   0         40.49         45.12         1.86 o
   0   6   0        512.57        507.98         5.73 o
   1   6   0         18.70         21.79         0.39 o
   2   6   0         62.68         59.32         0.56 o
   3   6   0        315.22        324.01         3.24 o
   4   6   0        364.24        377.94         4.01 o
   5   6   0        553.22        578.88         8.04 o
   6   6   0         78.31         79.09         1.30 o
   7   6   0        207.55        218.75         4.06 o
   8   6   0        132.66        125.62        13.11 o
   9   6   0          9.12         10.30         0.90 o
   1   7   0       1052.20       1180.61        11.27 o
   2   7   0        108.70        120.75         0.85 o
   3   7   0         12.92         17.15         0.38 o
   4   7   0        493.09        498.11        10.38 o
   5   7   0         54.12         54.23         1.83 o
   6   7   0        272.56        289.51         4.28 o
   7   7   0         17.94         19.78         0.96 o
   8   7   0         47.82         50.97         1.29 o
   0   8   0       1680.66       1776.62        13.93 o
   1   8   0         82.64         86.11         1.56 o
   2   8   0        895.09        958.79         6.26 o
   3   8   0        173.46        179.14         2.71 o
   4   8   0         72.51         77.77         4.00 o
   5   8   0         19.33         19.56         1.25 o
   6   8   0         35.87         34.35         1.08 o
   7   8   0        294.64        337.85         2.62 o
   8   8   0         50.89         53.44         1.38 o
   1   9   0         69.03         71.06         1.10 o
   2   9   0         48.38         55.02         0.98 o
   3   9   0         67.64         66.54         2.42 o
   4   9   0        261.17        214.45         2.46 o
   5   9   0         12.52         10.40         0.53 o
   6   9   0         73.88         80.26         1.25 o
   7   9   0         12.25         13.88         0.61 o
   0  10   0        393.87        371.81         6.03 o
   1  10   0         44.53         52.97         2.62 o
   2  10   0         61.54         64.56         0.98 o
   3  10   0          3.85          5.61         0.39 o
   4  10   0         53.51         50.19         1.18 o
   5  10   0         43.91         44.70         0.97 o
  -6  -9   1         83.41         82.20         1.38 o
  -5  -9   1         38.57         26.72         0.91 o
   4  -9   1         25.25         18.86         1.00 o
   5  -9   1         66.77         65.89         1.71 o
   6  -9   1         27.96         31.94         1.15 o
  -8  -8   1        148.65        150.37         1.81 o
  -7  -8   1        133.43        122.98         4.78 o
  -6  -8   1         69.88         66.09         1.80 o
  -5  -8   1         34.06         38.29         1.27 o
  -4  -8   1         95.73         78.51         2.77 o
   3  -8   1         85.83         92.77         3.79 o
   4  -8   1        147.11        157.47         4.86 o
   5  -8   1         17.79         18.31         1.19 o
   6  -8   1        108.52        115.91         3.58 o
   7  -8   1        197.34        187.43         2.36 o
  -9  -7   1        100.53         99.19         1.15 o
  -8  -7   1         44.06         39.30         1.36 o
  -7  -7   1        126.22        123.25         2.12 o
  -6  -7   1        133.82        108.87         2.28 o
  -5  -7   1        161.54        139.34         4.07 o
  -4  -7   1        266.91        232.88         3.87 o
  -3  -7   1         47.44         47.07         1.85 o
   2  -7   1        110.27        116.80         2.87 o
   3  -7   1        147.58        130.56         4.53 o
   4  -7   1         49.51         49.86         2.66 o
   5  -7   1        242.95        209.09         5.56 o
   6  -7   1         26.66         20.93         1.31 o
   7  -7   1         37.52         36.81         1.44 o
   8  -7   1         23.93         24.91         0.91 o
   9  -7   1         20.88         19.56         0.71 o
 -10  -6   1         70.16         73.52         1.13 o
  -9  -6   1         91.44         93.05         1.26 o
  -8  -6   1        217.20        225.37         4.03 o
  -7  -6   1          8.80          9.63         0.75 o
  -6  -6   1        380.23        333.29         4.47 o
  -5  -6   1        192.16        175.32         3.35 o
  -4  -6   1        100.47        102.84         2.57 o
  -3  -6   1        280.62        271.47         3.20 o
  -2  -6   1        435.35        410.99         6.79 o
   1  -6   1         53.34         58.44         1.76 o
   2  -6   1        269.48        265.61         3.90 o
   3  -6   1         54.12         53.08         1.89 o
   4  -6   1        486.49        462.45         9.95 o
   5  -6   1         10.24          7.15         0.91 o
   6  -6   1         93.49         88.37         3.62 o
   7  -6   1         58.63         51.09         1.86 o
   8  -6   1         48.40         43.44         1.39 o
   9  -6   1         29.08         30.15         1.29 o
 -10  -5   1         26.54         24.84         0.54 o
  -9  -5   1         21.69         21.48         0.69 o
  -8  -5   1          6.39          6.46         0.57 o
  -7  -5   1        229.12        194.49         8.31 o
  -6  -5   1        422.09        368.96         4.80 o
  -5  -5   1        308.73        286.87         4.17 o
  -4  -5   1        437.64        403.28         3.85 o
  -3  -5   1        296.87        304.56         3.83 o
  -2  -5   1         37.33         36.87         1.25 o
  -1  -5   1          9.77         10.15         0.66 o
   0  -5   1        273.95        279.99         2.92 o
   1  -5   1        111.65        124.82         1.76 o
   2  -5   1         17.89         18.42         0.96 o
   3  -5   1        281.78        273.03         5.08 o
   4  -5   1          5.82          5.18         0.72 o
   5  -5   1        328.50        300.40         4.42 o
   6  -5   1         11.21         11.83         0.84 o
   7  -5   1         30.23         26.88         1.44 o
   8  -5   1        201.61        183.71         3.49 o
   9  -5   1          1.89          2.25         0.53 o
  10  -5   1         63.67         61.21         1.28 o
 -11  -4   1        119.08        109.68         1.59 o
 -10  -4   1         19.08         17.80         0.50 o
  -9  -4   1        125.15        112.98         5.75 o
  -8  -4   1          4.34          4.21         0.69 o
  -7  -4   1         72.22         62.67         2.85 o
  -6  -4   1         87.34         81.02         2.12 o
  -5  -4   1        639.01        562.70         5.61 o
  -4  -4   1        448.13        447.63         4.60 o
  -3  -4   1          4.57          3.14         0.50 o
  -2  -4   1         92.12         83.18         2.10 o
  -1  -4   1        254.30        269.99         2.49 o
   0  -4   1        316.74        371.46         3.00 o
   1  -4   1         68.22         72.37         1.87 o
   2  -4   1       1270.81       1283.60         6.14 o
   3  -4   1        208.19        207.64         4.30 o
   4  -4   1        494.07        482.13         4.99 o
   5  -4   1         89.88         86.41         2.20 o
   6  -4   1        205.54        192.81         3.47 o
   7  -4   1          3.88          4.08         0.70 o
   8  -4   1         74.41         64.68         2.57 o
   9  -4   1         79.47         69.86         2.22 o
  10  -4   1         12.23          9.31         0.60 o
  11  -4   1         84.05         84.18         1.42 o
 -11  -3   1         22.70         21.23         0.80 o
 -10  -3   1         90.13         90.84         0.94 o
  -9  -3   1        105.78         88.77         1.70 o
  -8  -3   1        217.85        196.70         3.79 o
  -7  -3   1        764.43        636.11        17.51 o
  -6  -3   1         34.98         26.66         1.17 o
  -5  -3   1        188.44        169.41         4.30 o
  -4  -3   1       1066.24        915.46        28.03 o
  -3  -3   1       1398.35       1371.71        56.48 o
  -2  -3   1       1338.73       1278.33         6.85 o
  -1  -3   1        226.10        210.91         2.07 o
   0  -3   1        492.91        475.70         4.95 o
   1  -3   1        850.89        795.21         2.64 o
   2  -3   1         98.09         85.61         1.22 o
   3  -3   1        680.89        667.77         5.09 o
   4  -3   1         72.39         85.36         1.99 o
   5  -3   1        131.05        120.03         2.36 o
   6  -3   1        106.15        103.65         1.93 o
   7  -3   1         89.63         72.67         2.07 o
   8  -3   1        211.32        186.25         7.45 o
   9  -3   1          4.31          4.36         0.64 o
  10  -3   1         34.50         33.67         1.59 o
  11  -3   1         82.33         75.79         1.05 o
 -11  -2   1         22.18         21.68         0.88 o
  -9  -2   1        222.57        201.02         2.73 o
  -8  -2   1        386.68        383.39         4.73 o
  -7  -2   1        310.95        283.53         6.66 o
  -6  -2   1        154.28        156.99         3.91 o
  -5  -2   1        260.26        268.51        21.34 o
  -4  -2   1        401.17        413.09         3.81 o
  -3  -2   1       2541.40       2367.57         8.88 o
  -2  -2   1        646.21        615.07         2.96 o
  -1  -2   1        687.87        657.66         4.40 o
   0  -2   1       4656.01       4188.89        36.07 o
   1  -2   1        558.23        520.35         3.63 o
   2  -2   1       1272.90       1118.17         6.77 o
   3  -2   1         91.01         88.41         1.57 o
   4  -2   1       1879.10       1858.96         9.51 o
   5  -2   1        172.57        172.74         3.80 o
   6  -2   1        123.19        126.08         2.44 o
   7  -2   1        105.83         92.78         2.10 o
   8  -2   1         62.84         59.00         1.47 o
  10  -2   1         24.22         22.99         0.70 o
  11  -2   1        244.69        238.87         7.43 o
 -12  -1   1         20.08         19.45         0.72 o
 -11  -1   1         80.12         75.06         1.65 o
 -10  -1   1          9.82         13.12         0.82 o
  -9  -1   1        487.64        486.25        22.27 o
  -8  -1   1          8.82         13.05         0.43 o
  -7  -1   1        370.71        398.57         9.85 o
  -6  -1   1        408.89        388.02         4.74 o
  -5  -1   1        323.37        340.95        14.66 o
  -4  -1   1        346.01        326.04         2.95 o
  -3  -1   1        271.16        257.04         2.41 o
  -2  -1   1        810.53        773.12         4.19 o
  -1  -1   1        196.67        188.27         0.83 o
   0  -1   1       5247.20       4426.81        14.34 o
   1  -1   1       1803.36       1552.37         6.81 o
   2  -1   1       3017.75       2789.86         7.82 o
   3  -1   1        499.14        474.24         3.48 o
   4  -1   1        262.04        265.70         4.22 o
   5  -1   1       1766.19       1872.21        27.62 o
   6  -1   1         80.84         91.61         1.14 o
   7  -1   1        275.82        240.02        10.24 o
   8  -1   1        186.79        200.53         3.01 o
   9  -1   1         34.47         32.04         0.88 o
  10  -1   1         54.62         47.99         1.41 o
  11  -1   1         25.34         23.12         0.55 o
  12  -1   1          0.61          0.92         0.25 o
 -12   0   1          8.55          8.93         0.57 o
 -11   0   1         67.01         65.24         1.08 o
 -10   0   1        541.96        554.85         3.62 o
  -9   0   1        498.09        489.98         2.88 o
  -8   0   1         91.43        100.41         4.55 o
  -7   0   1        105.37        111.22         1.03 o
  -6   0   1        569.90        615.91        16.70 o
  -5   0   1         48.02         67.01         0.81 o
  -4   0   1       1250.46       1324.12         3.96 o
  -3   0   1        466.15        444.75         2.48 o
  -2   0   1       4231.16       3586.24        16.19 o
   0   0   1       1337.64       1211.11         5.49 o
   1   0   1       2633.39       2186.98         5.20 o
   2   0   1       4620.39       4161.64        11.61 o
   3   0   1        527.06        530.82         2.48 o
   4   0   1        220.77        271.64         1.91 o
   5   0   1          3.00          3.38         0.26 o
   6   0   1        201.13        187.55         4.16 o
   7   0   1        981.12       1047.94         5.98 o
   8   0   1        637.26        641.52         4.02 o
   9   0   1        478.75        527.29        17.15 o
  10   0   1         23.12         21.80         1.16 o
  11   0   1        309.22        336.69         3.97 o
 -12   1   1         19.19         20.59         0.53 o
 -11   1   1         79.13         80.96         1.28 o
 -10   1   1         10.72         14.03         0.58 o
  -9   1   1        481.81        466.48         4.19 o
  -8   1   1          6.78          9.21         0.41 o
  -7   1   1        359.26        410.91         8.35 o
  -6   1   1        399.82        429.38         6.24 o
  -5   1   1        311.85        343.60         3.52 o
  -4   1   1        309.18        321.98         1.65 o
  -3   1   1        270.09        291.64         7.94 o
  -2   1   1        901.08        882.86         7.07 o
  -1   1   1        187.49        180.88         1.58 o
   0   1   1       5451.91       4616.67        21.82 o
   1   1   1       1923.04       1845.02         8.64 o
   2   1   1       2955.06       2916.33        21.72 o
   3   1   1        463.18        476.38         4.43 o
   4   1   1        262.75        291.34         1.55 o
   5   1   1       1691.61       1820.67        21.33 o
   6   1   1         90.50        103.04         0.94 o
   7   1   1        286.47        281.92         3.37 o
   8   1   1        197.31        203.96         7.32 o
   9   1   1         38.58         37.03         0.95 o
  10   1   1         54.51         51.97         1.41 o
  11   1   1         26.70         26.03         0.50 o
  12   1   1          2.21          3.28         0.29 o
 -12   2   1         93.18         94.14         1.53 o
 -11   2   1         25.25         27.09         0.70 o
 -10   2   1         11.76         11.19         0.79 o
  -9   2   1        220.55        196.79         2.83 o
  -8   2   1        408.17        434.63        14.65 o
  -7   2   1        292.33        285.46         7.76 o
  -6   2   1        151.76        154.96         5.55 o
  -5   2   1        230.12        226.14         2.04 o
  -4   2   1        413.06        442.14         8.70 o
  -3   2   1       2429.74       2411.03        15.01 o
  -2   2   1        652.44        673.31         8.16 o
  -1   2   1        740.39        743.70         3.11 o
   0   2   1       4637.12       4391.42        46.46 o
   1   2   1        599.37        584.73         3.18 o
   2   2   1       1378.43       1365.38         6.38 o
   3   2   1         85.84         92.48         0.75 o
   4   2   1       1796.23       1898.16        24.42 o
   5   2   1        167.91        184.85         1.38 o
   6   2   1        100.99        113.55         1.56 o
   7   2   1         90.54         90.55         0.76 o
   8   2   1         54.77         56.41         1.17 o
   9   2   1        217.91        212.38        17.88 o
  10   2   1         23.73         27.15         0.92 o
  11   2   1        225.12        240.67         1.72 o
  12   2   1         19.26         16.04         0.56 o
 -12   3   1         20.98         25.48         0.59 o
 -11   3   1         20.15         22.51         0.61 o
 -10   3   1         90.06        105.06         1.49 o
  -9   3   1        120.65        108.04         2.63 o
  -8   3   1        224.27        205.48         2.68 o
  -7   3   1        803.05        751.02        27.73 o
  -6   3   1         41.17         37.47         0.75 o
  -5   3   1        180.44        169.96         1.49 o
  -4   3   1       1052.79       1061.13        11.89 o
  -3   3   1       1407.73       1415.47        21.48 o
  -2   3   1       1308.40       1367.97        11.00 o
  -1   3   1        214.73        212.61         1.94 o
   0   3   1        484.92        501.85         4.89 o
   1   3   1        789.87        805.63         3.81 o
   2   3   1        106.16         98.55         0.97 o
   3   3   1        620.43        666.22         6.39 o
   4   3   1         72.48         97.62         0.82 o
   5   3   1        120.33        119.72         3.08 o
   6   3   1        101.90        112.18         1.85 o
   7   3   1         99.21         93.55         0.77 o
   8   3   1        234.22        229.26         5.24 o
   9   3   1          4.47          5.28         0.36 o
  10   3   1         41.50         44.57         1.05 o
  11   3   1         83.86         85.73         1.14 o
  12   3   1        139.64        146.57         2.23 o
 -11   4   1        120.00        135.89         1.88 o
 -10   4   1         21.61         21.94         0.98 o
  -9   4   1        124.63        131.58         2.50 o
  -8   4   1          1.18          1.30         0.27 o
  -7   4   1         69.90         72.90         2.75 o
  -6   4   1         74.60         81.37         2.16 o
  -5   4   1        598.05        581.87         9.38 o
  -4   4   1        427.28        482.60         8.61 o
  -3   4   1          9.48          9.73         0.33 o
  -2   4   1         88.32         88.01         1.92 o
  -1   4   1        284.22        308.74         3.92 o
   0   4   1        339.45        398.05         5.13 o
   1   4   1         81.26         91.79         0.48 o
   2   4   1       1243.70       1385.89         7.99 o
   3   4   1        216.32        229.90         1.43 o
   4   4   1        476.27        518.31         5.34 o
   5   4   1         90.89        104.17         0.99 o
   6   4   1        190.39        211.02         2.89 o
   7   4   1          3.73          3.53         0.21 o
   8   4   1         70.73         68.83         1.19 o
   9   4   1         64.68         64.24         2.62 o
  10   4   1         12.47         11.51         0.76 o
  11   4   1         96.87        103.66         2.86 o
 -11   5   1         18.97         18.94         0.49 o
 -10   5   1         25.47         24.17         1.32 o
  -9   5   1         23.22         27.71         0.88 o
  -8   5   1          6.26          7.89         0.48 o
  -7   5   1        207.25        197.63         9.35 o
  -6   5   1        425.75        413.40        13.91 o
  -5   5   1        319.16        350.52         6.44 o
  -4   5   1        460.10        475.55         3.88 o
  -3   5   1        295.12        346.10         5.97 o
  -2   5   1         29.85         33.88         0.79 o
  -1   5   1          7.04          8.48         0.19 o
   0   5   1        243.11        255.42         1.60 o
   1   5   1         95.13        110.64         1.60 o
   2   5   1         13.14         15.30         0.29 o
   3   5   1        282.53        303.85         2.93 o
   4   5   1          5.77          6.50         0.24 o
   5   5   1        353.28        389.37         5.41 o
   6   5   1         10.11         11.68         0.50 o
   7   5   1         31.77         35.32         1.31 o
   8   5   1        187.96        189.00         4.43 o
   9   5   1          2.61          2.56         0.35 o
  10   5   1         60.14         63.86         1.56 o
  11   5   1         41.87         49.72         1.26 o
  -9   6   1         91.94        105.96         1.74 o
  -8   6   1        194.20        202.96         4.90 o
  -7   6   1          9.91         11.13         0.55 o
  -6   6   1        371.14        385.69         3.70 o
  -5   6   1        214.87        243.19         2.00 o
  -4   6   1        106.22        123.87         2.59 o
  -3   6   1        300.50        320.10         3.70 o
  -2   6   1        442.00        468.17         3.07 o
  -1   6   1         72.28         87.22         0.88 o
   0   6   1         67.31         54.14         0.63 o
   1   6   1         42.13         46.50         0.65 o
   2   6   1        293.08        302.15         2.06 o
   3   6   1         52.07         56.30         0.76 o
   4   6   1        518.57        562.00         6.26 o
   5   6   1         12.32         10.05         0.41 o
   6   6   1         84.28         90.21         2.29 o
   7   6   1         59.45         61.95         1.24 o
   8   6   1         49.81         54.49         1.93 o
   9   6   1         37.58         36.50         0.83 o
  -9   7   1         99.95        110.15         1.90 o
  -8   7   1         40.56         43.04         1.74 o
  -7   7   1        147.26        161.72         2.74 o
  -6   7   1        153.22        158.35         2.05 o
  -5   7   1        177.03        191.82         3.05 o
  -4   7   1        282.61        289.62         3.93 o
  -3   7   1         46.28         51.14         0.91 o
  -2   7   1        536.30        572.74         7.00 o
  -1   7   1        112.63        113.76         1.63 o
   0   7   1        748.19        832.37         6.98 o
   1   7   1        242.32        251.78         3.48 o
   2   7   1        113.59        128.13         1.74 o
   3   7   1        179.86        178.64         1.49 o
   4   7   1         48.53         56.67         0.97 o
   5   7   1        275.77        282.45         4.95 o
   6   7   1         32.41         32.73         1.94 o
   7   7   1         45.12         46.17         2.02 o
   8   7   1         16.08         21.06         1.18 o
  -8   8   1        136.09        150.42         2.17 o
  -7   8   1        132.38        147.71         1.92 o
  -6   8   1         60.39         60.83         1.21 o
  -5   8   1         31.20         41.08         1.82 o
  -4   8   1         91.26         93.00         2.09 o
  -3   8   1        134.41        143.90         3.22 o
  -2   8   1         57.48         61.19         1.01 o
  -1   8   1        360.41        376.53         4.39 o
   0   8   1        972.85       1039.98        19.67 o
   1   8   1        263.95        277.06         6.04 o
   2   8   1         80.79         83.63         1.11 o
   3   8   1         81.90         94.86         1.04 o
   4   8   1        135.44        170.92         4.96 o
   5   8   1         17.64         18.12         1.13 o
   6   8   1        107.93        107.40         2.68 o
   7   8   1        197.89        211.53         3.43 o
   8   8   1         50.48         69.15         1.56 o
  -7   9   1         93.11         98.01         1.51 o
  -6   9   1         82.01         82.95         1.24 o
  -5   9   1         34.27         38.13         0.82 o
  -4   9   1          2.07          2.25         0.26 o
  -3   9   1         23.37         21.56         0.68 o
  -2   9   1        174.52        180.05         1.62 o
  -1   9   1        102.15        113.02         1.36 o
   0   9   1         65.16         69.15         1.32 o
   1   9   1        194.83        237.20         1.90 o
   2   9   1         86.63         93.53         2.24 o
   3   9   1        284.02        302.93         2.06 o
   4   9   1         25.79         23.26         0.72 o
   5   9   1         66.80         60.19         1.19 o
   6   9   1         24.92         25.61         0.69 o
   7   9   1         50.89         56.70         1.16 o
  -5  10   1        106.63        107.14         1.42 o
  -4  10   1         22.66         20.80         0.72 o
  -3  10   1        120.80        120.92         1.68 o
  -2  10   1         15.00         14.74         0.51 o
  -1  10   1        236.14        239.16         1.68 o
   0  10   1         10.37         12.02         0.67 o
   1  10   1        113.22        131.62        17.04 o
   2  10   1        119.18        108.37         3.17 o
   3  10   1         32.40         30.29         1.55 o
   4  10   1         20.41         19.05         0.70 o
   3  -9   2         10.60          5.71         0.73 o
   4  -9   2         46.82         47.03         1.60 o
   5  -9   2         86.72         86.12         1.83 o
   6  -9   2          9.03         10.13         0.73 o
  -8  -8   2         87.06         92.73         1.28 o
  -7  -8   2         79.55         73.04         1.86 o
  -6  -8   2        108.76        102.03         5.42 o
  -5  -8   2          8.91         11.21         0.86 o
   2  -8   2        255.18        257.49         4.39 o
   3  -8   2         33.50         33.37         1.65 o
   4  -8   2         25.43         23.56         2.07 o
   5  -8   2         13.43         12.99         1.21 o
   6  -8   2        127.57        126.84         2.61 o
   7  -8   2         36.80         33.33         1.06 o
  -9  -7   2        100.09         98.47         1.37 o
  -8  -7   2         40.26         36.14         0.75 o
  -7  -7   2         11.93         14.50         0.94 o
  -6  -7   2        147.75        138.76         3.33 o
  -5  -7   2        579.23        504.98        17.37 o
  -4  -7   2        243.38        230.80         6.86 o
   0  -7   2       1023.91       1017.46        11.78 o
   1  -7   2         51.89         59.87         2.87 o
   2  -7   2        521.08        528.97         8.57 o
   3  -7   2        146.80        159.48         3.55 o
   4  -7   2        208.21        174.55         5.06 o
   5  -7   2        226.47        193.95         3.87 o
   6  -7   2        189.54        167.88         4.99 o
   7  -7   2         34.99         37.47         1.51 o
   8  -7   2         56.56         51.83         1.29 o
   9  -7   2         50.66         46.27         1.02 o
 -10  -6   2         11.30         11.84         0.46 o
  -9  -6   2        154.45        148.50         1.48 o
  -8  -6   2         30.74         30.32         1.28 o
  -7  -6   2         98.06         93.16         2.68 o
  -6  -6   2        248.20        208.12         4.23 o
  -5  -6   2        158.71        150.35         3.20 o
  -4  -6   2        520.03        435.93         4.95 o
  -3  -6   2         10.30          7.56         0.74 o
  -1  -6   2         57.66         62.18         2.33 o
   0  -6   2        473.77        545.86         4.40 o
   1  -6   2         45.56         50.26         1.36 o
   2  -6   2         41.73         41.33         1.34 o
   3  -6   2        535.64        525.52         6.92 o
   4  -6   2        581.81        588.47         6.77 o
   5  -6   2        135.94        123.11         3.74 o
   6  -6   2        178.33        165.78         4.91 o
   7  -6   2        159.31        143.78         3.17 o
   8  -6   2         48.83         43.04         1.46 o
   9  -6   2          3.38          3.54         0.37 o
 -10  -5   2         40.07         41.90         0.67 o
  -9  -5   2         71.39         70.85         1.11 o
  -8  -5   2          1.70          1.89         0.48 o
  -7  -5   2        506.34        456.55         4.43 o
  -6  -5   2        721.34        615.05        12.17 o
  -5  -5   2        289.14        252.73         3.60 o
  -4  -5   2         48.15         45.21         1.56 o
  -3  -5   2        119.00        108.47         2.25 o
  -2  -5   2        184.76        186.37         3.97 o
  -1  -5   2        384.34        422.42         3.96 o
   0  -5   2        175.69        200.07         3.87 o
   1  -5   2        112.57        133.32         3.26 o
   2  -5   2        495.02        509.15         6.42 o
   3  -5   2         81.63         84.61         2.21 o
   4  -5   2        239.75        233.70         5.29 o
   5  -5   2         30.32         26.86         1.44 o
   6  -5   2          0.53          0.26         0.59 o
   7  -5   2        147.60        135.53         4.36 o
   8  -5   2          7.24          6.16         1.07 o
   9  -5   2        172.89        151.96         2.19 o
  10  -5   2         36.25         34.42         1.00 o
 -11  -4   2        180.51        153.74         1.88 o
 -10  -4   2         31.01         30.45         0.62 o
  -9  -4   2         74.06         69.27         1.61 o
  -7  -4   2         38.26         34.28         1.17 o
  -6  -4   2        278.90        231.61         3.84 o
  -5  -4   2        287.26        249.69         3.36 o
  -4  -4   2       1350.85       1223.07        16.79 o
  -3  -4   2        408.44        396.25        11.20 o
  -2  -4   2        853.63        863.67        16.93 o
  -1  -4   2        613.51        672.94         4.68 o
   0  -4   2       1657.85       1701.66         7.71 o
   1  -4   2        241.88        263.00         2.82 o
   2  -4   2        162.72        169.15         2.06 o
   3  -4   2        575.89        601.43         5.85 o
   4  -4   2         45.33         48.82         1.65 o
   5  -4   2         84.85         82.69         2.25 o
   6  -4   2         58.79         53.08         1.90 o
   7  -4   2          4.66          3.67         0.73 o
   8  -4   2        270.10        227.26         5.08 o
   9  -4   2          7.86          4.68         0.55 o
  10  -4   2          2.37          3.22         0.43 o
  11  -4   2         85.56         78.50         1.36 o
 -11  -3   2         78.71         72.00         1.41 o
 -10  -3   2         12.06         12.92         0.43 o
  -9  -3   2        296.53        284.02         2.39 o
  -8  -3   2        215.83        192.21         9.84 o
  -7  -3   2        305.78        292.25         3.92 o
  -6  -3   2        289.09        248.06         3.04 o
  -5  -3   2        461.94        426.37         2.61 o
  -4  -3   2        543.53        494.72        10.04 o
  -3  -3   2        854.67        795.24         7.11 o
  -2  -3   2         40.73         49.17         0.82 o
  -1  -3   2       1077.86       1167.58        17.65 o
   0  -3   2       1222.00       1141.71         5.29 o
   1  -3   2        514.46        572.03         8.55 o
   2  -3   2        631.59        654.68         6.18 o
   3  -3   2        688.78        671.26         4.23 o
   4  -3   2       1051.21       1009.94        10.40 o
   5  -3   2        476.39        490.59        10.95 o
   6  -3   2        236.38        225.54         3.59 o
   7  -3   2        214.39        198.88         3.49 o
   8  -3   2         11.09         10.81         0.85 o
   9  -3   2        250.38        210.86         2.81 o
  10  -3   2         11.15         10.84         0.69 o
  11  -3   2         61.45         56.35         0.92 o
 -11  -2   2        124.01        108.01         1.85 o
 -10  -2   2        129.73        128.16         1.37 o
  -9  -2   2        107.54         96.95         1.79 o
  -8  -2   2         64.59         70.19         1.62 o
  -7  -2   2        256.03        261.45        16.91 o
  -6  -2   2        169.10        164.81         2.31 o
  -5  -2   2         84.63         76.24         6.52 o
  -4  -2   2        308.18        287.27         6.50 o
  -3  -2   2         98.95        106.33         1.93 o
  -2  -2   2       1416.08       1342.77         6.57 o
  -1  -2   2       1696.71       1508.25        16.54 o
   0  -2   2        492.04        466.65         3.35 o
   1  -2   2       1570.34       1522.50        15.21 o
   2  -2   2       1248.33       1157.00         4.05 o
   3  -2   2        922.16        939.57        23.09 o
   4  -2   2        830.43        815.01         5.89 o
   5  -2   2        244.33        256.26         4.82 o
   6  -2   2        340.34        339.73         6.73 o
   7  -2   2         57.32         56.42         1.75 o
   8  -2   2        212.71        187.39         3.80 o
   9  -2   2         70.19         64.93         1.77 o
  10  -2   2        111.87         95.04         1.81 o
  11  -2   2          9.63         12.62         0.51 o
 -12  -1   2          5.82          5.04         0.40 o
 -11  -1   2          6.63          6.45         0.39 o
 -10  -1   2        348.12        331.63         5.40 o
  -9  -1   2        214.24        206.75         2.33 o
  -8  -1   2        393.48        382.99         2.68 o
  -7  -1   2        471.55        467.47         8.48 o
  -6  -1   2        108.51        124.25         1.61 o
  -5  -1   2       1665.03       1787.54        37.49 o
  -4  -1   2        723.85        714.17        26.66 o
  -3  -1   2        178.44        163.72         1.61 o
  -2  -1   2       2643.25       2681.08         9.71 o
  -1  -1   2       1841.57       1700.40         5.82 o
   0  -1   2        361.68        313.21         1.50 o
   1  -1   2        670.16        605.27         4.84 o
   2  -1   2       2188.03       1851.05        11.21 o
   3  -1   2        160.12        138.21         1.10 o
   4  -1   2        679.97        723.25         3.46 o
   5  -1   2        692.28        680.24         5.22 o
   6  -1   2        192.46        189.08         4.02 o
   7  -1   2        602.39        555.73        11.76 o
   8  -1   2         73.29         70.35         1.71 o
  10  -1   2         31.31         30.38         1.42 o
  11  -1   2          1.51          2.06         0.30 o
  12  -1   2          0.63          0.79         0.25 o
 -12   0   2          2.46          2.91         0.25 o
 -11   0   2         37.75         40.91         1.23 o
 -10   0   2          3.74          4.10         0.53 o
  -9   0   2        198.75        214.66         2.50 o
  -8   0   2        101.17         93.79         1.01 o
  -7   0   2          3.32          4.21         0.22 o
  -6   0   2        300.18        342.92         2.21 o
  -5   0   2        207.76        261.48         3.22 o
  -4   0   2        384.65        421.00         5.85 o
  -3   0   2        146.75        134.47         2.24 o
  -2   0   2        787.02        794.01         6.54 o
   0   0   2       1047.32        916.71         7.57 o
   1   0   2       6277.42       5114.68        23.83 o
   2   0   2        694.51        639.08         6.54 o
   3   0   2        973.98        973.03         4.12 o
   4   0   2        884.69        840.26         4.07 o
   5   0   2        789.70        858.90         4.83 o
   6   0   2         13.95         24.15         0.53 o
   7   0   2         93.13         87.11         0.79 o
   8   0   2        807.88        781.82         7.85 o
   9   0   2        155.64        168.34         2.01 o
  10   0   2        207.37        216.82         2.03 o
  11   0   2        378.91        389.77         8.03 o
 -12   1   2          2.77          2.36         0.23 o
 -11   1   2          5.91          6.27         0.39 o
 -10   1   2        375.16        364.35         4.04 o
  -9   1   2        234.22        227.75         4.79 o
  -8   1   2        370.28        372.09         4.10 o
  -7   1   2        455.23        492.55         2.98 o
  -6   1   2        111.02        123.14         1.10 o
  -5   1   2       1598.95       1719.13        21.45 o
  -4   1   2        717.47        721.09         8.64 o
  -3   1   2        190.69        196.65         2.43 o
  -2   1   2       2578.01       2286.99        22.41 o
  -1   1   2       1813.53       1774.55         4.69 o
   0   1   2        336.90        305.24         4.02 o
   1   1   2        668.71        650.60         8.53 o
   2   1   2       2151.34       2039.51        12.16 o
   3   1   2        163.03        149.39         1.73 o
   4   1   2        636.90        688.05         9.85 o
   5   1   2        663.46        673.49         2.49 o
   6   1   2        196.47        197.06         3.67 o
   7   1   2        624.16        627.03         5.08 o
   8   1   2         75.49         81.62         1.00 o
   9   1   2        129.66        128.40         4.64 o
  10   1   2         35.24         37.48         1.30 o
  11   1   2          2.60          3.35         0.22 o
 -12   2   2          9.64         11.80         0.57 o
 -11   2   2        136.46        135.76         2.23 o
 -10   2   2        128.80        141.27         2.48 o
  -9   2   2        123.74        121.87         2.32 o
  -8   2   2         64.56         69.10         1.60 o
  -7   2   2        247.98        235.50         3.14 o
  -6   2   2        149.63        154.06         5.77 o
  -5   2   2         82.10         67.21         3.05 o
  -4   2   2        262.12        255.75         7.46 o
  -3   2   2        110.15        123.58         1.73 o
  -2   2   2       1495.89       1523.16         8.94 o
  -1   2   2       1706.57       1654.01        10.95 o
   0   2   2        504.42        516.86         4.09 o
   1   2   2       1481.00       1459.17         6.43 o
   2   2   2       1223.30       1250.39        11.55 o
   3   2   2        933.60        974.45         6.58 o
   4   2   2        775.53        832.58         9.53 o
   5   2   2        226.43        241.80         5.14 o
   6   2   2        335.95        360.52        10.04 o
   7   2   2         59.44         62.42         0.93 o
   8   2   2        200.68        198.47         1.23 o
   9   2   2         67.11         67.37         1.32 o
  10   2   2        106.82        115.10         1.43 o
  11   2   2          6.09          7.69         0.32 o
 -12   3   2         97.79        101.54         1.49 o
 -11   3   2         81.43         82.99         2.21 o
 -10   3   2          6.95          7.30         0.43 o
  -9   3   2        310.33        329.31         3.04 o
  -8   3   2        234.35        220.91         2.43 o
  -7   3   2        333.45        305.68        11.59 o
  -6   3   2        295.95        282.53        14.60 o
  -5   3   2        449.05        413.43        24.21 o
  -4   3   2        522.00        513.19         9.25 o
  -3   3   2        825.93        807.50         2.28 o
  -2   3   2         53.17         69.36         0.64 o
  -1   3   2       1035.74       1177.87        12.27 o
   0   3   2       1289.12       1343.86         7.60 o
   1   3   2        511.21        607.71         3.33 o
   2   3   2        558.81        624.41         6.69 o
   3   3   2        654.82        709.28         5.00 o
   4   3   2       1070.65       1190.02        24.28 o
   5   3   2        452.92        507.28        11.17 o
   6   3   2        239.03        250.42         6.51 o
   7   3   2        237.60        245.85         4.62 o
   8   3   2         10.73         11.85         0.33 o
   9   3   2        275.97        270.82         2.30 o
  10   3   2          8.33          9.15         0.40 o
  11   3   2         60.71         58.89         1.74 o
 -11   4   2        183.16        186.29         5.71 o
 -10   4   2         28.66         30.19         1.09 o
  -9   4   2         76.11         80.89         1.90 o
  -8   4   2        127.26        131.69         3.37 o
  -7   4   2         39.59         40.88         2.31 o
  -6   4   2        253.98        235.77        13.40 o
  -5   4   2        290.30        277.17        11.58 o
  -4   4   2       1400.20       1413.27         7.51 o
  -3   4   2        404.54        436.33         5.47 o
  -2   4   2        860.40        956.01        13.30 o
  -1   4   2        632.13        750.79         9.06 o
   0   4   2       1682.71       1860.62        11.23 o
   1   4   2        285.15        331.86         2.20 o
   2   4   2        169.24        188.49         1.71 o
   3   4   2        516.77        580.11         2.97 o
   4   4   2         48.95         59.20         0.67 o
   5   4   2         82.47         92.24         1.25 o
   6   4   2         42.70         44.05         0.72 o
   7   4   2          4.67          4.33         0.24 o
   8   4   2        253.75        250.78         4.61 o
   9   4   2          8.93          5.94         0.57 o
  10   4   2          0.65          1.03         0.23 o
  11   4   2         81.21         84.23         1.30 o
 -10   5   2         39.78         44.53         0.91 o
  -9   5   2         66.27         71.71         1.93 o
  -8   5   2          0.48          0.89         0.22 o
  -7   5   2        518.63        479.00        12.77 o
  -6   5   2        719.45        681.43        40.70 o
  -5   5   2        310.73        300.34        15.49 o
  -4   5   2         53.40         58.37         1.62 o
  -3   5   2        118.23        124.08         1.77 o
  -2   5   2        168.28        188.13         4.26 o
  -1   5   2        401.08        485.31         7.01 o
   0   5   2        144.62        167.47         1.21 o
   1   5   2        112.30        140.93         1.43 o
   2   5   2        524.22        574.26         5.71 o
   3   5   2         92.98        106.19         1.26 o
   4   5   2        241.49        262.84         2.85 o
   5   5   2         38.66         39.70         0.70 o
   6   5   2          0.55          0.40         0.21 o
   7   5   2        144.32        150.37         1.91 o
   8   5   2          7.49          7.35         0.39 o
   9   5   2        162.77        158.08         3.84 o
  10   5   2         38.83         38.50         1.59 o
  -9   6   2        145.06        151.14         5.32 o
  -8   6   2         28.01         31.14         0.77 o
  -7   6   2        101.66        110.11         1.70 o
  -6   6   2        250.26        253.14         7.42 o
  -5   6   2        155.85        171.98         2.04 o
  -4   6   2        485.26        473.99         3.62 o
  -3   6   2          9.39          8.76         0.53 o
  -2   6   2        152.46        154.89         2.38 o
  -1   6   2         52.74         57.85         0.82 o
   0   6   2        458.67        526.78         5.05 o
   1   6   2         61.50         72.47         0.79 o
   2   6   2         45.04         49.42         0.61 o
   3   6   2        558.11        584.95         4.08 o
   4   6   2        601.38        629.34         3.73 o
   5   6   2        122.85        129.59         1.93 o
   6   6   2        179.59        200.25         4.86 o
   7   6   2        156.18        169.76         2.78 o
   8   6   2         61.68         61.44         1.29 o
   9   6   2          4.22          3.72         0.61 o
  -9   7   2         96.48        102.81         1.57 o
  -8   7   2         39.95         39.99         0.67 o
  -7   7   2         15.79         19.45         0.81 o
  -6   7   2        145.32        146.93         2.01 o
  -5   7   2        621.81        623.14         4.50 o
  -4   7   2        254.96        272.26         4.80 o
  -3   7   2        186.04        188.93         3.45 o
  -2   7   2        212.12        217.18         3.62 o
  -1   7   2        590.79        651.54         8.42 o
   0   7   2        977.61       1028.72        12.92 o
   1   7   2         52.68         64.22         1.56 o
   2   7   2        533.38        554.95         4.70 o
   3   7   2        150.88        162.25         1.55 o
   4   7   2        232.23        221.92        12.58 o
   5   7   2        252.67        236.40         4.17 o
   6   7   2        199.22        186.68         5.33 o
  -8   8   2         88.16         98.99         1.26 o
  -7   8   2         75.88         82.62         1.29 o
  -6   8   2         89.97         78.79         4.31 o
  -5   8   2          8.65          9.48         0.35 o
  -4   8   2         34.26         37.58         0.91 o
  -3   8   2          2.94          2.26         0.21 o
  -2   8   2         10.31         10.07         0.40 o
  -1   8   2        288.02        286.51         4.03 o
   0   8   2          0.56          0.67         0.20 o
   1   8   2        394.90        406.62         8.09 o
   2   8   2        258.52        280.03         6.43 o
   3   8   2         32.22         37.42         0.83 o
   4   8   2         21.59         22.20         1.12 o
   5   8   2          9.55          8.84         1.60 o
   6   8   2        117.69        107.78         2.61 o
   7   8   2         36.40         35.88         1.34 o
   8   8   2        496.29        531.17         4.58 o
  -6   9   2         24.49         24.06         3.71 o
  -5   9   2         44.13         47.74         0.87 o
  -4   9   2         74.54         71.12         1.11 o
  -3   9   2         49.53         53.85         1.03 o
  -2   9   2        234.23        234.02         1.93 o
  -1   9   2         78.56         79.37         1.74 o
   0   9   2        338.77        382.75         2.86 o
   1   9   2          8.08          7.29         0.90 o
   2   9   2        126.92        139.29         6.66 o
   3   9   2          7.81          8.16         0.66 o
   4   9   2         50.07         53.21         1.66 o
   5   9   2         86.83         82.12         1.21 o
   6   9   2          7.40          6.59         0.50 o
  -4  10   2         47.71         47.66         1.02 o
  -3  10   2         51.91         53.25         0.76 o
  -2  10   2         14.97         12.88         0.40 o
  -1  10   2         76.12         74.05         1.35 o
   0  10   2         92.78         93.27         2.11 o
   1  10   2         20.62         21.38         3.14 o
   2  10   2         45.26         41.58         2.04 o
   3  10   2         56.49         50.72         1.99 o
   3  -9   3         45.82         44.50         1.32 o
   4  -9   3         45.00         45.22         1.58 o
   5  -9   3         47.56         48.09         1.41 o
   6  -9   3        132.57        131.20         2.35 o
  -8  -8   3         24.98         26.97         0.62 o
  -7  -8   3        153.68        156.45         1.31 o
  -6  -8   3         10.70         10.45         0.39 o
   1  -8   3         26.20         24.34         2.02 o
   2  -8   3         41.13         50.63         2.09 o
   3  -8   3         47.26         45.70         2.87 o
   4  -8   3         63.29         63.27         2.18 o
   5  -8   3         30.49         30.53         1.51 o
   6  -8   3          0.20          0.23         0.51 o
   7  -8   3        123.16        126.15         4.60 o
  -9  -7   3          1.12          1.36         0.21 o
  -8  -7   3          9.65          9.94         0.37 o
  -7  -7   3        276.08        253.14         2.17 o
  -6  -7   3         41.24         34.41         1.27 o
  -5  -7   3        134.66        123.16         2.71 o
   0  -7   3         19.04         17.29         1.10 o
   1  -7   3        439.93        467.47         4.83 o
   2  -7   3        291.82        308.88         4.94 o
   3  -7   3         43.00         37.83         2.51 o
   4  -7   3        490.64        464.56         8.59 o
   5  -7   3         62.65         63.58         2.27 o
   6  -7   3        162.67        158.85         3.36 o
   7  -7   3         27.28         28.04         1.31 o
   8  -7   3         83.67         84.12         3.57 o
 -10  -6   3          8.94          8.83         0.41 o
  -9  -6   3        125.55        126.93         1.25 o
  -8  -6   3         10.32         10.37         0.44 o
  -7  -6   3        338.36        304.65         2.80 o
  -5  -6   3        398.49        369.14         3.81 o
  -4  -6   3        152.34        134.40         2.58 o
  -3  -6   3          7.94          8.52         1.21 o
  -2  -6   3        211.13        218.17         5.40 o
  -1  -6   3        283.43        337.51         7.19 o
   0  -6   3         15.30         13.48         0.89 o
   1  -6   3         95.88         95.82         1.97 o
   2  -6   3         69.44         62.07         2.12 o
   3  -6   3        156.31        144.42         3.31 o
   4  -6   3        244.12        248.92         8.54 o
   5  -6   3        459.05        450.85         6.12 o
   6  -6   3         11.50          9.67         1.01 o
   7  -6   3        111.92        118.81         4.13 o
   8  -6   3         18.59         14.87         0.90 o
   9  -6   3         36.28         37.59         1.24 o
 -10  -5   3          1.91          1.69         0.23 o
  -9  -5   3         53.81         54.27         0.90 o
  -8  -5   3        177.50        169.23         3.35 o
  -7  -5   3        178.71        147.67         2.74 o
  -6  -5   3         64.77         59.18         2.15 o
  -5  -5   3        227.69        204.56         2.77 o
  -4  -5   3        146.90        135.17         2.23 o
  -3  -5   3        195.67        156.99         2.33 o
  -2  -5   3          8.96          6.82         0.93 o
  -1  -5   3        307.35        312.24         4.76 o
   0  -5   3        524.00        592.41         5.11 o
   1  -5   3        261.80        239.58         3.22 o
   2  -5   3         16.27         22.10         0.94 o
   3  -5   3        307.03        300.57         7.45 o
   4  -5   3        664.37        681.36        14.04 o
   5  -5   3         35.64         33.77         1.66 o
   6  -5   3        264.08        239.49         4.35 o
   7  -5   3         22.54         19.62         1.29 o
   8  -5   3         33.58         31.06         2.01 o
   9  -5   3         21.24         22.28         1.13 o
  10  -5   3         17.08         18.51         0.69 o
 -11  -4   3          6.38          5.24         0.54 o
 -10  -4   3          6.69          5.29         0.28 o
  -9  -4   3         64.42         61.60         1.43 o
  -8  -4   3         94.15         86.98         1.95 o
  -7  -4   3        451.54        387.10        14.87 o
  -6  -4   3        499.60        487.19         6.14 o
  -5  -4   3       1104.22        946.67        15.91 o
  -4  -4   3       1090.05        977.21        27.73 o
  -3  -4   3       1009.56       1048.51        10.81 o
  -2  -4   3        396.25        365.65         5.51 o
  -1  -4   3       1815.56       1828.38        90.42 o
   0  -4   3        838.51        813.75         7.51 o
   1  -4   3        116.36        130.44         3.07 o
   2  -4   3       1621.37       1608.82        13.04 o
   3  -4   3       1832.66       1824.97        10.47 o
   4  -4   3          2.11          2.36         0.58 o
   5  -4   3        231.99        216.25         3.75 o
   6  -4   3         27.68         28.82         1.47 o
   7  -4   3         72.09         59.32         1.67 o
   8  -4   3         83.40         75.07         2.12 o
  10  -4   3         88.84         83.35         1.63 o
  11  -4   3         40.29         38.79         0.94 o
 -11  -3   3         40.82         37.04         0.98 o
 -10  -3   3         88.55         85.59         1.10 o
  -9  -3   3         57.86         56.21         0.96 o
  -8  -3   3          8.22          9.00         0.46 o
  -7  -3   3        227.47        206.48         2.24 o
  -6  -3   3        984.87        972.86        52.00 o
  -5  -3   3        417.81        409.83         3.55 o
  -4  -3   3        297.63        313.78        12.37 o
  -3  -3   3        270.63        234.01         1.70 o
  -2  -3   3        186.14        196.51         6.99 o
  -1  -3   3        216.47        246.70         2.36 o
   0  -3   3        571.02        598.21         5.56 o
   2  -3   3       1533.54       1478.23        12.74 o
   3  -3   3         57.98         60.23         1.62 o
   4  -3   3        530.42        510.97         5.14 o
   5  -3   3        145.10        134.05         2.74 o
   6  -3   3        256.52        243.63         3.82 o
   7  -3   3        167.50        154.65         3.13 o
   8  -3   3        285.57        237.08         4.99 o
   9  -3   3         27.18         23.63         1.06 o
  10  -3   3          5.87          5.64         0.54 o
  11  -3   3        208.40        222.31         4.22 o
 -11  -2   3         79.84         75.04         1.48 o
 -10  -2   3          8.75          9.54         0.37 o
  -9  -2   3        215.19        219.51         2.56 o
  -8  -2   3        329.25        328.56        12.01 o
  -7  -2   3        199.60        188.58         3.51 o
  -6  -2   3         10.89         10.12         0.45 o
  -5  -2   3        194.13        194.51         3.01 o
  -4  -2   3        216.19        212.16         1.60 o
  -3  -2   3        458.06        492.53        26.25 o
  -2  -2   3       1304.25       1256.87         5.68 o
  -1  -2   3        806.96        807.64         3.07 o
   0  -2   3       2586.36       2428.88         6.92 o
   1  -2   3        257.40        183.33         0.85 o
   2  -2   3        121.97        103.85         0.82 o
   3  -2   3        319.86        285.71         2.53 o
   4  -2   3         13.04         15.58         0.86 o
   5  -2   3        293.50        269.58         3.63 o
   6  -2   3          8.69          9.70         0.82 o
   7  -2   3        119.85        109.30         2.48 o
   8  -2   3        141.98        141.16         2.11 o
   9  -2   3        185.31        188.48         3.17 o
  10  -2   3         48.26         44.28         1.42 o
  11  -2   3         58.02         60.79         1.35 o
 -11  -1   3         43.54         46.52         1.30 o
 -10  -1   3        146.91        134.23         6.30 o
  -9  -1   3         58.24         69.08         1.22 o
  -8  -1   3        667.98        649.77         3.72 o
  -7  -1   3        184.89        200.24         1.83 o
  -6  -1   3         24.75         27.77         0.58 o
  -5  -1   3        471.23        495.71         4.17 o
  -4  -1   3        113.54        124.80         1.60 o
  -3  -1   3        402.09        439.27         4.87 o
  -2  -1   3        280.81        281.59         7.57 o
  -1  -1   3        392.36        362.15         3.28 o
   0  -1   3        424.52        360.43         1.47 o
   1  -1   3        153.10        150.52         2.08 o
   2  -1   3        401.03        325.98         5.16 o
   3  -1   3         62.75         63.75         1.75 o
   4  -1   3        640.33        629.44         3.48 o
   5  -1   3         31.06         27.74         0.64 o
   6  -1   3       1233.18       1258.27         8.28 o
   7  -1   3        123.06        119.03         2.03 o
   8  -1   3        191.97        180.60         3.11 o
   9  -1   3        234.31        216.01         2.94 o
  10  -1   3         57.99         57.98         1.22 o
  11  -1   3         50.46         46.99         1.08 o
 -11   0   3        159.30        167.14         4.30 o
 -10   0   3         99.08        110.39         2.13 o
  -9   0   3         93.47        102.56         2.32 o
  -8   0   3        384.71        386.75         2.81 o
  -7   0   3         31.16         33.52         0.81 o
  -6   0   3        281.48        317.69         2.02 o
  -5   0   3        738.80        775.11         3.66 o
  -4   0   3        199.96        234.91         1.76 o
  -3   0   3       1153.66       1200.04         4.09 o
  -2   0   3       2213.58       2155.87         6.73 o
  -1   0   3          7.12          9.51         0.27 o
   0   0   3       3863.19       3374.46        12.05 o
   1   0   3        342.64        271.27         1.42 o
   2   0   3          0.20          2.91         0.23 o
   3   0   3        479.89        485.58         2.86 o
   4   0   3         20.06         19.29         1.07 o
   5   0   3        243.93        290.95         2.27 o
   6   0   3         91.23         70.85         0.90 o
   7   0   3         35.73         37.04         0.91 o
   8   0   3        335.36        335.80         4.37 o
   9   0   3         12.58         11.57         0.49 o
  10   0   3         67.96         75.14         1.32 o
  11   0   3          0.83          0.95         0.28 o
 -12   1   3          0.84          0.32         0.22 o
 -11   1   3         50.93         56.86         1.82 o
 -10   1   3        131.89        118.31         2.16 o
  -9   1   3         61.72         70.68         1.80 o
  -8   1   3        696.47        718.70         8.67 o
  -7   1   3        190.35        208.44         1.59 o
  -6   1   3         15.56         20.06         0.56 o
  -5   1   3        441.24        525.48         5.80 o
  -4   1   3        126.92        143.56         1.26 o
  -3   1   3        460.05        433.68        12.03 o
  -2   1   3        284.15        270.34         5.06 o
  -1   1   3        430.16        386.82         6.43 o
   0   1   3        426.07        367.18         5.47 o
   1   1   3        175.46        185.32         1.42 o
   2   1   3        369.14        338.77         5.95 o
   3   1   3         66.29         68.08         0.66 o
   4   1   3        597.90        619.89         6.67 o
   5   1   3         32.13         34.04         2.43 o
   6   1   3       1190.89       1268.47        12.20 o
   7   1   3        115.12        120.54         1.85 o
   8   1   3        196.54        198.36         1.22 o
   9   1   3        240.03        241.09         1.76 o
  10   1   3         55.52         55.65         0.80 o
  11   1   3         53.05         54.59         0.77 o
 -12   2   3         20.53         21.22         0.56 o
 -11   2   3         77.68         83.13         1.18 o
 -10   2   3          7.43          9.73         0.70 o
  -9   2   3        235.13        227.21         3.18 o
  -8   2   3        328.01        317.88         2.67 o
  -7   2   3        226.44        214.42         2.56 o
  -6   2   3         14.95         16.20         0.74 o
  -5   2   3        204.00        185.77         6.45 o
  -4   2   3        235.32        211.34         9.96 o
  -3   2   3        475.66        482.74        24.00 o
  -2   2   3       1339.28       1200.93        14.49 o
  -1   2   3        795.91        807.65         6.49 o
   0   2   3       2711.62       2753.70         8.91 o
   1   2   3        259.07        246.84         1.85 o
   2   2   3        140.75        147.36         2.14 o
   3   2   3        275.22        267.30         3.89 o
   4   2   3         12.12         17.27         0.40 o
   5   2   3        283.46        289.15         1.37 o
   6   2   3         10.23         12.51         0.39 o
   7   2   3        117.21        110.49         3.22 o
   8   2   3        129.70        140.01         2.68 o
   9   2   3        185.37        187.75         4.37 o
  10   2   3         56.66         55.00         0.79 o
  11   2   3         58.90         62.92         2.06 o
 -11   3   3         37.70         40.12         1.26 o
 -10   3   3        102.97        116.42         2.11 o
  -9   3   3         60.03         63.82         2.44 o
  -8   3   3          4.22          5.44         0.36 o
  -7   3   3        218.23        222.62         2.31 o
  -6   3   3        996.65        892.80        52.60 o
  -5   3   3        390.25        367.22        33.01 o
  -4   3   3        270.60        258.43         2.80 o
  -3   3   3        264.84        240.20         2.15 o
  -2   3   3        184.23        206.07         2.51 o
  -1   3   3        259.76        302.42         4.33 o
   0   3   3        596.14        660.66         5.37 o
   1   3   3        347.73        326.55         2.64 o
   2   3   3       1519.41       1598.57        10.40 o
   3   3   3         48.81         59.45         0.64 o
   4   3   3        531.66        553.53         6.94 o
   5   3   3        143.52        149.18         1.37 o
   6   3   3        290.87        307.36         7.74 o
   7   3   3        179.04        179.58         5.82 o
   8   3   3        304.70        298.93         7.11 o
   9   3   3         29.37         27.12         0.87 o
  10   3   3          5.50          6.46         0.34 o
  11   3   3        188.74        196.02         1.72 o
 -11   4   3          7.90          7.94         0.73 o
 -10   4   3          8.65          7.66         0.45 o
  -9   4   3         61.84         61.12         3.17 o
  -8   4   3         94.56         91.64         1.74 o
  -7   4   3        427.08        445.58         9.79 o
  -6   4   3        506.96        498.10        18.65 o
  -5   4   3       1116.28        927.13         6.19 o
  -4   4   3       1070.33        993.49        85.86 o
  -3   4   3       1007.91       1063.80        29.66 o
  -2   4   3        435.00        457.14         9.54 o
  -1   4   3       1809.33       1974.57        21.75 o
   0   4   3        845.48        874.59         9.97 o
   1   4   3        111.97        134.37         1.91 o
   2   4   3       1641.42       1657.66         9.93 o
   3   4   3       1864.28       2030.18        21.61 o
   4   4   3          3.24          5.18         0.21 o
   5   4   3        194.89        204.50         3.86 o
   6   4   3         24.98         30.05         0.69 o
   7   4   3         61.81         64.03         2.10 o
   8   4   3         86.67         92.11         2.30 o
   9   4   3         47.26         44.64         1.47 o
  10   4   3         84.88         89.41         1.38 o
  11   4   3         40.06         39.45         0.67 o
  -9   5   3         51.00         52.80         0.96 o
  -8   5   3        186.30        178.16         4.95 o
  -7   5   3        183.77        188.75        10.72 o
  -6   5   3         62.05         61.71         1.11 o
  -5   5   3        254.69        258.73         2.58 o
  -4   5   3        160.77        184.08         2.98 o
  -3   5   3        199.07        182.74         3.39 o
  -2   5   3          8.03          5.99         0.29 o
  -1   5   3        270.69        270.91         4.43 o
   0   5   3        513.79        583.86         6.72 o
   1   5   3        245.00        234.88         1.95 o
   2   5   3         14.01         22.16         0.54 o
   3   5   3        306.72        314.62         5.85 o
   4   5   3        656.27        697.41        17.06 o
   5   5   3         35.30         37.24         0.78 o
   6   5   3        277.36        301.99         4.14 o
   7   5   3         18.31         18.67         0.60 o
   9   5   3         23.55         28.07         0.85 o
  10   5   3         17.69         22.04         1.04 o
  -9   6   3        112.08        124.79         3.56 o
  -8   6   3         10.15         12.57         0.96 o
  -7   6   3        339.18        341.42         3.99 o
  -6   6   3        244.92        243.97         8.62 o
  -5   6   3        374.49        367.99         4.15 o
  -4   6   3        162.20        165.69         2.57 o
  -3   6   3          7.39          7.16         0.39 o
  -2   6   3        186.06        189.63         5.65 o
  -1   6   3        289.91        334.27         5.44 o
   0   6   3          8.06          7.89         0.23 o
   1   6   3         96.16         98.28         1.23 o
   2   6   3         58.78         59.12         0.85 o
   3   6   3        131.57        125.95         2.24 o
   4   6   3        246.36        271.63         3.41 o
   5   6   3        461.49        546.04         6.13 o
   6   6   3         12.86         12.48         0.81 o
   8   6   3         14.25         13.02         0.49 o
   9   6   3         34.31         40.72         1.07 o
  -9   7   3          1.26          1.41         0.27 o
  -8   7   3         14.43         15.81         0.50 o
  -7   7   3        280.37        283.46         4.17 o
  -6   7   3         54.07         47.43         1.54 o
  -5   7   3        147.61        140.88         5.01 o
  -4   7   3         19.79         25.25         0.95 o
  -3   7   3        261.94        259.89         4.91 o
  -2   7   3         37.78         30.79         0.59 o
  -1   7   3        634.65        621.77        10.57 o
   0   7   3         21.31         19.67         0.44 o
   1   7   3        398.54        423.87         7.81 o
   2   7   3        307.67        325.42         2.66 o
   3   7   3         49.88         49.78         1.53 o
   4   7   3        540.85        540.94         6.39 o
   6   7   3        180.36        187.44         2.77 o
  -8   8   3         25.15         28.47         1.15 o
  -7   8   3        132.56        137.04         3.83 o
  -6   8   3         10.88         10.68         0.47 o
  -5   8   3          1.26          2.08         0.19 o
  -4   8   3          4.70          3.10         0.26 o
  -3   8   3         21.45         25.67         0.61 o
  -2   8   3        178.15        179.31         1.58 o
  -1   8   3         74.38         75.28         1.76 o
   0   8   3        268.62        264.71         6.13 o
   1   8   3         32.57         34.23         0.79 o
   2   8   3         48.41         57.71         0.97 o
   3   8   3         62.46         63.26         8.11 o
   4   8   3         60.69         62.26         4.50 o
   5   8   3         19.63         21.05         1.01 o
   6   8   3          0.37          0.61         0.42 o
   7   8   3        109.57        115.02         2.16 o
  -6   9   3         55.16         52.27         1.64 o
  -5   9   3         64.76         65.83         0.85 o
  -4   9   3          6.34          6.04         0.30 o
  -3   9   3         51.05         49.67         1.43 o
  -2   9   3          0.99          1.10         0.19 o
  -1   9   3        350.31        380.40        10.74 o
   0   9   3         22.82         21.75         0.66 o
   1   9   3        141.69        134.70         3.30 o
   2   9   3        143.60        150.26        20.57 o
   3   9   3         40.43         34.73         2.36 o
   4   9   3         42.04         37.18         2.20 o
   5   9   3         47.56         47.22         2.03 o
  -4  10   3         41.37         47.14         0.89 o
  -3  10   3          0.58          0.69         0.37 o
  -2  10   3         99.12         86.18         1.96 o
  -1  10   3         78.83         83.40         2.14 o
   0  10   3         84.38         93.26         1.43 o
   1  10   3        127.36        128.88         2.02 o
   2  10   3          2.78          2.35         0.71 o
   3  10   3         72.37         56.95         2.04 o
   2  -9   4         37.30         30.87         1.38 o
   3  -9   4         14.12         12.90         0.94 o
   4  -9   4         84.64         89.83         2.09 o
   5  -9   4         82.62         72.79         2.21 o
  -7  -8   4        221.81        206.51         2.04 o
  -6  -8   4         52.26         51.68         1.04 o
   2  -8   4         45.66         42.24         2.64 o
   3  -8   4         42.86         44.38         1.92 o
   4  -8   4         24.47         23.79         1.38 o
   5  -8   4        106.32        102.04         2.50 o
   6  -8   4         67.74         69.22         1.83 o
   7  -8   4        120.53        116.74         2.40 o
  -9  -7   4         11.69         11.43         0.43 o
  -8  -7   4        178.01        170.33         1.40 o
  -7  -7   4        145.65        131.74         2.95 o
  -6  -7   4         29.68         30.07         0.91 o
  -5  -7   4         88.92         90.73         1.81 o
  -1  -7   4        266.29        250.66         6.35 o
   0  -7   4        182.65        188.74         3.02 o
   1  -7   4        257.28        261.59         3.64 o
   2  -7   4        161.32        171.45         5.25 o
   3  -7   4        338.36        331.44         7.35 o
   4  -7   4        210.12        206.17         4.17 o
   5  -7   4        212.75        193.92         5.56 o
   6  -7   4        243.41        222.61         3.11 o
   7  -7   4          1.89          1.13         0.48 o
   8  -7   4         69.18         62.17         1.71 o
 -10  -6   4        106.58        102.16         1.29 o
  -9  -6   4         56.84         56.64         0.79 o
  -8  -6   4        238.72        224.77         1.85 o
  -7  -6   4        118.20        118.54         2.06 o
  -6  -6   4        141.08        131.60         1.67 o
  -5  -6   4        319.04        295.76         3.80 o
  -4  -6   4         48.62         49.40         1.07 o
  -2  -6   4         31.42         31.47         1.96 o
  -1  -6   4         61.20         69.01         1.99 o
   0  -6   4        269.93        286.51         4.08 o
   1  -6   4         43.68         44.12         1.68 o
   2  -6   4        268.04        269.07         3.61 o
   3  -6   4        104.42        114.34         3.08 o
   4  -6   4        229.83        223.45         4.30 o
   5  -6   4        176.32        168.29         5.15 o
   6  -6   4        156.18        154.50         3.43 o
   7  -6   4        186.25        183.04         3.45 o
   8  -6   4        119.65        113.85         2.29 o
 -10  -5   4         25.15         26.42         0.54 o
  -9  -5   4          4.71          4.34         0.28 o
  -8  -5   4          7.79          6.93         0.53 o
  -7  -5   4        182.48        168.38         1.88 o
  -6  -5   4        747.55        706.52        10.62 o
  -5  -5   4         94.69         89.96         3.81 o
  -4  -5   4        430.66        394.57         3.59 o
  -3  -5   4          4.80          3.20         0.28 o
  -2  -5   4         82.41         69.74         1.56 o
  -1  -5   4         45.18         42.47         1.91 o
   0  -5   4         18.67         16.64         0.94 o
   1  -5   4        130.74        114.70         3.72 o
   2  -5   4          5.68          7.24         0.76 o
   3  -5   4        529.19        526.42         6.98 o
   4  -5   4        361.57        360.29         5.27 o
   5  -5   4        818.24        796.11        17.08 o
   6  -5   4         12.84         14.47         1.62 o
   7  -5   4          6.64          6.18         0.68 o
   8  -5   4         36.23         40.17         2.41 o
   9  -5   4          2.59          2.36         0.36 o
 -10  -4   4         35.77         34.36         0.68 o
  -9  -4   4        153.04        154.09         1.57 o
  -8  -4   4         81.83         75.35         1.17 o
  -7  -4   4        456.01        439.46         6.15 o
  -6  -4   4        222.76        209.85         2.63 o
  -5  -4   4        987.67        887.30        18.24 o
  -4  -4   4         65.93         62.13         3.02 o
  -3  -4   4        327.21        318.13         4.54 o
  -2  -4   4        224.26        226.42         2.22 o
  -1  -4   4        532.42        508.40         3.20 o
   0  -4   4         95.21         88.16         2.49 o
   1  -4   4        372.30        389.91         5.96 o
   2  -4   4       1445.90       1386.09        24.21 o
   3  -4   4          0.73          1.86         0.47 o
   4  -4   4        730.20        731.26         5.84 o
   5  -4   4        157.40        153.05         3.29 o
   6  -4   4        276.65        274.59         4.44 o
   7  -4   4         15.41         16.20         1.63 o
   8  -4   4        146.87        135.45         3.91 o
   9  -4   4        106.67        110.55         2.13 o
  10  -4   4         38.40         35.26         1.03 o
 -11  -3   4         75.86         68.39         1.24 o
 -10  -3   4         18.89         15.19         0.49 o
  -9  -3   4         66.51         63.16         1.09 o
  -8  -3   4        426.81        427.12        36.81 o
  -7  -3   4         88.04         85.62         1.28 o
  -6  -3   4         91.26         95.80         2.08 o
  -5  -3   4        309.22        287.77         9.53 o
  -4  -3   4        455.61        431.56         2.36 o
  -3  -3   4         74.37         84.22         1.26 o
  -2  -3   4          8.31          5.85         0.25 o
  -1  -3   4         15.62         17.15         0.52 o
   0  -3   4        283.04        323.40         7.86 o
   2  -3   4        279.68        296.05         4.85 o
   3  -3   4        717.00        689.69         5.67 o
   4  -3   4        594.48        585.59         4.74 o
   5  -3   4        139.51        127.19         2.79 o
   6  -3   4          1.29          0.69         0.53 o
   7  -3   4         92.57         88.12         1.95 o
   9  -3   4         99.40         99.66         2.15 o
  10  -3   4         87.91         91.80         1.30 o
  11  -3   4         52.21         51.52         1.11 o
 -11  -2   4          5.54          5.14         0.33 o
 -10  -2   4        243.02        226.28         1.98 o
  -9  -2   4         33.91         33.18         0.68 o
  -8  -2   4         36.63         36.46         0.64 o
  -7  -2   4         29.86         30.29         0.84 o
  -6  -2   4        547.86        558.35        10.15 o
  -5  -2   4        109.87        114.41         1.03 o
  -4  -2   4         76.15         85.44         1.18 o
  -3  -2   4        340.72        356.35         1.96 o
  -2  -2   4        509.93        510.32         3.43 o
  -1  -2   4       2880.73       2943.82         8.56 o
   0  -2   4        957.60        937.51         3.31 o
   1  -2   4         57.45         62.16         2.33 o
   2  -2   4        312.32        266.02         7.79 o
   3  -2   4         33.17         35.74         1.13 o
   4  -2   4        326.36        317.24         3.93 o
   5  -2   4         21.14         16.80         0.75 o
   6  -2   4        220.11        206.72         3.37 o
   8  -2   4        159.56        148.46         2.27 o
   9  -2   4          4.88          4.52         0.35 o
  10  -2   4        143.87        153.36         2.21 o
  11  -2   4         43.41         43.14         0.80 o
 -11  -1   4        131.03        111.60         1.73 o
 -10  -1   4        160.80        166.53         1.87 o
  -9  -1   4        318.85        316.59         3.07 o
  -8  -1   4        122.65        128.75         1.35 o
  -7  -1   4        190.38        187.05         2.23 o
  -6  -1   4         84.59         81.71         1.09 o
  -5  -1   4         59.20         67.75         0.93 o
  -4  -1   4         44.62         60.96         0.77 o
  -3  -1   4        856.46        960.40        19.18 o
  -2  -1   4        809.06        810.08         4.95 o
  -1  -1   4        360.76        355.87         1.98 o
   0  -1   4        165.37        164.91         1.40 o
   1  -1   4        852.14        816.78         2.62 o
   2  -1   4       1047.01        969.38         9.92 o
   3  -1   4        694.36        659.23        10.52 o
   4  -1   4        508.11        514.55         3.36 o
   5  -1   4        127.52        124.09         2.38 o
   7  -1   4        149.33        132.91         2.55 o
   8  -1   4        296.19        288.90         2.60 o
   9  -1   4         24.98         23.22         0.83 o
  10  -1   4         49.82         50.31         1.11 o
  11  -1   4         72.26         74.11         1.12 o
 -12   0   4          1.32          0.77         0.28 o
 -11   0   4          0.83          0.51         0.21 o
 -10   0   4          0.68          0.79         0.22 o
  -9   0   4        125.52        146.88         2.11 o
  -8   0   4         40.76         46.08         0.99 o
  -7   0   4        167.72        170.37         1.53 o
  -6   0   4          9.83         10.68         0.36 o
  -5   0   4         54.23         67.36         0.93 o
  -4   0   4        130.61        159.90         1.87 o
  -3   0   4       1291.35       1449.02        18.08 o
  -2   0   4        584.26        588.32         7.42 o
  -1   0   4        300.44        272.32         2.00 o
   0   0   4       3376.68       3213.21        58.37 o
   1   0   4       1507.97       1480.16        17.23 o
   2   0   4        489.88        474.01         3.10 o
   3   0   4        217.01        246.24         2.77 o
   4   0   4        168.57        196.34         8.66 o
   5   0   4         44.09         50.63         0.70 o
   6   0   4         15.93         18.22         0.82 o
   7   0   4          2.08          4.62         0.23 o
   8   0   4        283.47        263.78         3.68 o
   9   0   4        465.55        489.47        11.52 o
  10   0   4         12.99         13.61         0.62 o
  11   0   4         10.05         10.39         0.48 o
 -11   1   4        119.30        108.32         1.10 o
 -10   1   4        165.52        171.46         3.45 o
  -9   1   4        316.85        305.79         2.66 o
  -8   1   4        138.24        145.72         1.63 o
  -7   1   4        184.09        193.13        11.28 o
  -6   1   4         97.54         96.43         1.65 o
  -5   1   4         58.37         67.48         0.86 o
  -4   1   4         29.35         42.19         1.15 o
  -3   1   4        830.03        979.26        82.10 o
  -2   1   4        878.08        846.50         7.24 o
  -1   1   4        400.61        388.40         1.89 o
   0   1   4        176.83        185.69         2.47 o
   1   1   4        938.77        939.86         8.90 o
   2   1   4       1048.36       1115.50        17.52 o
   3   1   4        627.01        678.47        16.34 o
   4   1   4        495.74        523.86         7.50 o
   5   1   4        137.59        139.75         1.17 o
   6   1   4       1018.77       1031.89         6.32 o
   7   1   4        140.82        129.99         2.23 o
   8   1   4        308.49        309.19         3.17 o
   9   1   4         26.05         24.40         0.67 o
  10   1   4         51.74         51.81         1.10 o
  11   1   4         65.22         69.39         1.60 o
 -11   2   4          5.39          6.10         0.29 o
 -10   2   4        263.81        265.65         3.69 o
  -9   2   4         39.20         39.30         0.93 o
  -8   2   4         46.34         45.21         0.99 o
  -7   2   4         20.92         22.19         0.64 o
  -6   2   4        529.91        526.93        10.36 o
  -5   2   4         88.22         83.81         2.59 o
  -4   2   4         76.93         77.48         1.61 o
  -3   2   4        338.68        331.17         2.16 o
  -2   2   4        534.16        531.48         2.32 o
  -1   2   4       2972.95       2970.75        48.53 o
   0   2   4        992.63        990.53        11.77 o
   1   2   4         59.72         69.39         0.74 o
   2   2   4        297.48        284.39         5.13 o
   3   2   4         35.78         38.69         0.59 o
   4   2   4        311.95        324.02         5.44 o
   5   2   4         19.14         16.02         0.32 o
   6   2   4        239.97        245.33         3.95 o
   7   2   4        383.75        403.08         7.40 o
   8   2   4        162.46        174.70         2.75 o
   9   2   4         10.37         10.44         0.50 o
  10   2   4        137.44        143.09         2.45 o
  11   2   4         40.98         43.26         0.88 o
 -11   3   4         89.08         87.47         1.18 o
 -10   3   4         17.83         15.87         0.84 o
  -8   3   4        432.08        436.00         4.73 o
  -7   3   4         99.69        104.77         1.91 o
  -6   3   4         77.79         86.32         1.63 o
  -5   3   4        312.81        274.85        28.52 o
  -4   3   4        449.57        450.06         6.81 o
  -3   3   4         76.99         84.36         0.97 o
  -2   3   4          5.17          3.23         0.13 o
  -1   3   4         24.63         28.36         0.38 o
   0   3   4        266.91        314.57         3.75 o
   1   3   4        164.85        165.26         1.07 o
   2   3   4        278.58        309.12         3.43 o
   3   3   4        675.12        664.40        14.02 o
   4   3   4        565.69        593.23        13.54 o
   5   3   4        161.31        167.99         2.68 o
   6   3   4          4.15          2.80         0.21 o
   7   3   4         99.11        104.31         2.01 o
   8   3   4        238.90        251.27         8.28 o
   9   3   4        100.54        103.84         1.44 o
  10   3   4         78.80         87.21         1.29 o
  11   3   4         57.59         54.37         0.94 o
 -11   4   4          2.30          2.03         0.30 o
 -10   4   4         37.27         36.10         1.16 o
  -9   4   4        152.72        155.21         3.82 o
  -8   4   4         81.72         79.42         1.53 o
  -7   4   4        459.66        472.99         5.55 o
  -6   4   4        221.03        218.76         4.70 o
  -5   4   4        972.01        996.08         6.43 o
  -4   4   4         67.31         66.30         1.12 o
  -3   4   4        348.26        339.05         2.30 o
  -2   4   4        220.68        225.72         5.78 o
  -1   4   4        540.57        512.38         9.12 o
   0   4   4        113.74        106.97         1.98 o
   1   4   4        383.45        418.60         4.96 o
   2   4   4       1466.07       1510.91        12.91 o
   3   4   4          0.93          2.58         0.18 o
   4   4   4        711.79        734.68        21.24 o
   5   4   4        162.49        173.64         3.67 o
   6   4   4        261.34        291.48         3.70 o
   7   4   4          9.02         11.13         0.42 o
   8   4   4        148.07        134.52         3.05 o
   9   4   4        108.70        112.12         1.29 o
  10   4   4         39.16         39.72         1.05 o
  -9   5   4          5.70          4.70         0.60 o
  -8   5   4         11.87         12.12         0.57 o
  -7   5   4        179.61        187.90         4.25 o
  -6   5   4        768.83        774.04        21.08 o
  -5   5   4         97.12        103.71         2.20 o
  -4   5   4        446.92        446.89        17.61 o
  -3   5   4          6.24          6.00         0.50 o
  -2   5   4         74.26         62.72         0.77 o
  -1   5   4         33.91         30.74         0.44 o
   0   5   4         15.64         14.72         0.34 o
   1   5   4        130.83        119.46         2.05 o
   2   5   4          5.30          6.79         0.22 o
   3   5   4        589.69        604.47        14.74 o
   4   5   4        382.60        376.69        20.54 o
   5   5   4        805.33        818.25        31.56 o
   6   5   4         12.93         21.76         2.29 o
   7   5   4          6.45          7.16         0.47 o
   8   5   4         32.58         41.66         0.92 o
   9   5   4          2.41          2.43         0.30 o
  -9   6   4         50.81         52.17         1.37 o
  -8   6   4        225.99        239.42         3.75 o
  -7   6   4         99.83        108.06         2.38 o
  -6   6   4        147.83        158.78         1.66 o
  -5   6   4        338.46        337.77         4.64 o
  -4   6   4         48.89         51.33         1.57 o
  -3   6   4        141.98        137.60         1.45 o
  -2   6   4         30.89         31.22         0.70 o
  -1   6   4         57.46         64.90         0.79 o
   0   6   4        271.20        301.45         5.59 o
   1   6   4         45.63         47.88         0.77 o
   2   6   4        276.12        294.20         2.60 o
   3   6   4        104.51        114.19         1.70 o
   4   6   4        235.33        239.05         4.61 o
   5   6   4        175.22        177.73         3.84 o
   6   6   4        147.59        168.53         3.54 o
   7   6   4        167.26        183.29         2.31 o
   8   6   4        116.83        126.97         2.77 o
   9   6   4         26.55         37.92         0.96 o
  -8   7   4        165.40        181.95         1.93 o
  -7   7   4        158.98        158.70         2.11 o
  -6   7   4         37.72         39.22         0.67 o
  -5   7   4         86.08         77.59         3.35 o
  -4   7   4         93.78         91.35         2.57 o
  -3   7   4          4.17          4.00         0.36 o
  -2   7   4        587.12        572.70         2.81 o
  -1   7   4        244.67        227.83         2.73 o
   0   7   4        170.18        176.33         5.36 o
   1   7   4        243.28        252.37         6.36 o
   2   7   4        160.63        173.23         6.06 o
   3   7   4        332.68        338.69        13.77 o
   4   7   4        215.26        219.33         4.01 o
   5   7   4        233.72        233.10         3.94 o
   6   7   4        265.38        273.35         3.96 o
   7   7   4          2.95          3.01         0.37 o
  -7   8   4        234.97        232.33         1.69 o
  -6   8   4         49.42         52.17         0.80 o
  -5   8   4         34.53         29.71         1.45 o
  -4   8   4         31.77         32.59         1.01 o
  -3   8   4        200.76        188.83         4.17 o
  -2   8   4         96.60         98.89         2.34 o
  -1   8   4        152.20        131.59         1.77 o
   0   8   4        116.59        106.67         1.94 o
   1   8   4         39.24         36.60         1.37 o
   2   8   4         47.35         43.99         3.07 o
   3   8   4         40.33         31.42         2.61 o
   4   8   4         19.06         14.68         1.77 o
   5   8   4         92.24         72.83         3.29 o
   6   8   4         58.13         59.49         2.50 o
  -6   9   4         15.45         15.75         0.84 o
  -5   9   4         33.13         30.76         1.70 o
  -4   9   4         26.73         27.29         0.55 o
  -3   9   4         77.45         83.57         2.15 o
  -2   9   4        106.37        119.02         4.06 o
  -1   9   4        110.80        114.64         5.06 o
   0   9   4         39.87         46.79         2.63 o
   1   9   4         98.26        107.88         1.57 o
   2   9   4         37.26         31.06         2.26 o
   3   9   4          8.06          5.56         1.06 o
   4   9   4         84.94         68.73         2.81 o
   5   9   4         76.55         65.86         2.21 o
  -3  10   4         15.89         18.30         0.77 o
  -2  10   4         62.77         64.44         9.34 o
  -1  10   4         97.87        101.31        19.54 o
   0  10   4        198.01        205.86         7.71 o
   1  10   4         16.67         15.76         1.21 o
   2  10   4         10.58         11.49         1.01 o
   3  10   4         11.75          9.93         0.84 o
   1  -9   5         63.38         57.70         2.68 o
   2  -9   5          4.97          5.43         0.68 o
   3  -9   5        116.86        110.16         2.27 o
   4  -9   5         13.15         14.18         1.17 o
   0  -8   5        110.69        109.73         2.78 o
   1  -8   5         55.34         51.78         2.03 o
   2  -8   5         35.85         40.92         2.30 o
   3  -8   5          2.90          3.89         0.77 o
   4  -8   5         27.48         29.92         1.45 o
   5  -8   5        280.02        271.64         3.81 o
   6  -8   5        184.18        187.95         3.76 o
  -8  -7   5         18.86         15.92         0.57 o
  -7  -7   5         92.07         96.20         2.27 o
  -6  -7   5         88.69         80.06         1.47 o
  -2  -7   5        349.78        313.22         4.50 o
  -1  -7   5         55.26         57.28         2.73 o
   0  -7   5        404.20        393.99         7.30 o
   1  -7   5          0.98          1.93         0.87 o
   2  -7   5         60.52         71.64         2.04 o
   3  -7   5        181.71        185.33         3.96 o
   4  -7   5          4.67          4.52         1.33 o
   5  -7   5         71.05         77.80         2.37 o
   6  -7   5         77.39         79.44         1.77 o
   7  -7   5         78.10         72.43         1.72 o
  -9  -6   5         18.30         17.32         0.50 o
  -8  -6   5         80.78         87.75         1.09 o
  -7  -6   5         12.50         12.57         0.45 o
  -6  -6   5        167.95        157.91         2.31 o
  -5  -6   5        113.32        121.03         3.16 o
  -4  -6   5         10.39          8.45         0.56 o
  -3  -6   5         84.41         92.19         3.19 o
  -2  -6   5          3.06          1.76         0.80 o
  -1  -6   5        374.16        418.53         8.38 o
   0  -6   5          9.49          7.57         0.83 o
   1  -6   5        111.95        108.62         2.72 o
   2  -6   5        267.51        277.56         4.47 o
   3  -6   5        142.12        141.50         2.83 o
   4  -6   5        115.15        111.76         4.29 o
   5  -6   5        330.90        317.66         5.09 o
   6  -6   5        206.02        215.47         3.91 o
   7  -6   5         20.28         18.84         1.47 o
   8  -6   5         66.48         67.40         1.30 o
 -10  -5   5         14.43         12.55         0.52 o
  -9  -5   5         51.53         51.50         0.84 o
  -8  -5   5          1.78          2.69         0.25 o
  -7  -5   5        256.35        245.72         2.12 o
  -6  -5   5        311.79        286.58         2.84 o
  -5  -5   5       1237.29       1208.87         7.36 o
  -4  -5   5        450.84        449.03         3.62 o
  -3  -5   5        130.11        129.57         1.32 o
  -2  -5   5        190.93        190.96         4.30 o
  -1  -5   5         27.65         30.41         1.80 o
   0  -5   5        272.36        254.52         4.95 o
   1  -5   5          6.08          7.51         1.64 o
   2  -5   5        428.90        428.89         5.23 o
   3  -5   5        257.56        256.70         3.56 o
   4  -5   5        152.73        148.74         3.51 o
   5  -5   5         90.98         85.74         3.72 o
   6  -5   5         61.49         59.22         2.14 o
   7  -5   5        103.80         98.53         2.05 o
   8  -5   5         80.06         76.57         1.60 o
   9  -5   5          8.89          7.98         0.49 o
 -10  -4   5         31.74         28.32         0.60 o
  -9  -4   5          1.70          3.06         0.28 o
  -8  -4   5          1.95          1.63         0.24 o
  -7  -4   5        121.26        117.05         4.23 o
  -6  -4   5        176.02        169.58         1.80 o
  -5  -4   5        520.64        482.05         3.21 o
  -4  -4   5         99.98         99.68         1.17 o
  -3  -4   5        231.66        216.87         1.67 o
  -2  -4   5         75.65         84.63         0.93 o
  -1  -4   5        651.95        680.81         7.80 o
   0  -4   5         16.21         13.31         1.18 o
   1  -4   5        489.80        486.49        10.15 o
   2  -4   5        995.02        921.04        20.83 o
   3  -4   5        349.55        338.51         3.81 o
   4  -4   5       1602.87       1592.89         9.77 o
   5  -4   5        200.23        193.00         3.83 o
   6  -4   5         60.66         55.63         2.81 o
   7  -4   5          9.55          8.66         0.91 o
   8  -4   5         28.52         27.38         1.05 o
   9  -4   5          5.62          4.16         0.22 o
  10  -4   5        113.13        118.35         1.75 o
 -10  -3   5          2.38          1.96         0.21 o
  -9  -3   5        109.75        120.19         1.45 o
  -8  -3   5        131.82        120.08         3.09 o
  -7  -3   5       1062.23       1041.15        24.01 o
  -6  -3   5        331.48        324.12         5.15 o
  -5  -3   5        728.57        717.04         4.06 o
  -4  -3   5         18.71         21.82         0.48 o
  -3  -3   5        382.56        386.09         2.85 o
  -2  -3   5        536.90        527.30         3.32 o
  -1  -3   5         20.85         20.58         0.43 o
   0  -3   5         70.01         78.41         2.33 o
   1  -3   5         14.37         16.66         1.19 o
   2  -3   5        579.79        556.80         7.26 o
   3  -3   5        595.39        599.74         5.61 o
   4  -3   5        201.28        182.56         3.43 o
   5  -3   5        459.02        455.14         5.62 o
   6  -3   5        147.67        137.84         3.02 o
   7  -3   5         28.12         28.98         1.98 o
   8  -3   5         52.54         56.23         1.65 o
   9  -3   5        108.06         99.17         1.44 o
  10  -3   5         42.84         45.74         0.86 o
 -11  -2   5        141.92        117.79         1.53 o
 -10  -2   5         12.46         13.25         0.48 o
  -9  -2   5          5.63          5.12         0.62 o
  -8  -2   5        112.24        125.21         2.26 o
  -7  -2   5         46.76         45.65         0.81 o
  -6  -2   5        198.72        204.96         1.91 o
  -5  -2   5        272.71        287.20         2.19 o
  -4  -2   5        275.49        301.55         4.12 o
  -3  -2   5        534.41        562.95         5.32 o
  -2  -2   5          0.91          2.42         0.19 o
  -1  -2   5        914.69        880.32         3.49 o
   0  -2   5         18.80         21.53         0.69 o
   1  -2   5        547.24        494.38         3.90 o
   2  -2   5        344.12        397.30         5.59 o
   3  -2   5        138.75        137.41         2.37 o
   4  -2   5         92.00         93.14         2.28 o
   5  -2   5         31.40         29.62         1.14 o
   6  -2   5        424.33        413.87         6.90 o
   7  -2   5         15.30         13.81         0.87 o
   8  -2   5          1.40          1.19         0.25 o
   9  -2   5        162.79        167.78         1.30 o
  10  -2   5         33.85         33.50         0.81 o
  11  -2   5         34.17         32.79         0.88 o
 -11  -1   5        114.10        117.37         1.64 o
 -10  -1   5        167.16        159.83         1.67 o
  -9  -1   5        224.94        207.99         3.18 o
  -8  -1   5         67.26         72.28         0.95 o
  -7  -1   5         95.39         97.50         1.08 o
  -6  -1   5         75.13         80.89         0.93 o
  -5  -1   5          6.58          7.99         0.30 o
  -4  -1   5         59.35         66.20         1.03 o
  -3  -1   5         64.48         65.63         4.72 o
  -2  -1   5        207.86        209.87         5.26 o
  -1  -1   5         33.30         29.94         2.96 o
   0  -1   5        355.30        335.77         2.49 o
   1  -1   5        660.12        725.32         2.95 o
   2  -1   5         92.26        106.66         1.45 o
   3  -1   5        142.37        134.52         2.63 o
   4  -1   5          9.46         10.98         0.80 o
   5  -1   5         90.40         95.08         3.48 o
   6  -1   5        189.39        170.16         1.89 o
   7  -1   5        520.19        505.27        20.59 o
   8  -1   5        105.32        104.40         1.10 o
   9  -1   5        126.76        143.32         1.51 o
  10  -1   5         65.94         60.15         0.84 o
  11  -1   5         24.51         29.61         0.91 o
 -11   0   5          0.76          1.28         0.22 o
 -10   0   5        205.96        202.58         2.50 o
  -9   0   5          9.65         10.29         0.34 o
  -8   0   5         16.76         16.09         0.56 o
  -7   0   5         52.09         54.48         0.91 o
  -6   0   5         22.13         25.06         0.59 o
  -5   0   5        332.65        384.01         2.04 o
  -4   0   5        144.31        168.17         1.31 o
  -3   0   5         44.42         37.57         1.24 o
  -2   0   5        309.40        310.09         2.44 o
  -1   0   5       2259.68       2160.37         7.67 o
   0   0   5         34.26         36.97         0.44 o
   1   0   5        169.01        167.89         1.98 o
   2   0   5        122.44        138.84         0.86 o
   3   0   5        207.34        192.20         1.50 o
   4   0   5         58.32         69.47         4.57 o
   5   0   5         57.20         51.83         0.75 o
   6   0   5          1.65          2.08         0.20 o
   7   0   5        599.43        600.92         2.94 o
   8   0   5        814.85        870.35         3.79 o
   9   0   5         47.61         48.71         0.76 o
  10   0   5         63.91         67.27         2.33 o
 -11   1   5        124.67        143.89         2.46 o
 -10   1   5        171.32        171.48         2.07 o
  -9   1   5        235.46        238.58         2.60 o
  -8   1   5         63.68         69.44         2.51 o
  -7   1   5        114.89        119.96         1.31 o
  -6   1   5         72.55         83.73         1.42 o
  -5   1   5         12.60         15.80         0.65 o
  -4   1   5         61.67         66.04         4.34 o
  -3   1   5         53.77         53.91         1.34 o
  -2   1   5        247.91        249.70        11.91 o
  -1   1   5         33.64         29.70         0.38 o
   0   1   5        393.93        388.16         5.82 o
   1   1   5        632.98        713.58         2.64 o
   2   1   5        104.88        126.56         2.04 o
   3   1   5        149.43        154.62         4.54 o
   4   1   5          7.65         10.10         0.38 o
   5   1   5         76.98         81.91         1.70 o
   6   1   5        190.33        181.77         1.81 o
   7   1   5        545.84        565.16         2.70 o
   8   1   5        117.40        119.63         1.54 o
   9   1   5        143.43        169.24         1.51 o
  10   1   5         58.95         57.60         0.74 o
 -11   2   5        148.68        140.45         2.25 o
 -10   2   5         11.29         11.25         0.54 o
  -8   2   5         95.13        106.74         2.41 o
  -7   2   5         47.08         48.40         1.49 o
  -6   2   5        167.67        172.60         2.03 o
  -5   2   5        291.43        324.97        16.53 o
  -4   2   5        273.43        299.24        25.16 o
  -3   2   5        565.41        581.30        40.26 o
  -2   2   5          1.86          3.71         0.98 o
  -1   2   5        997.84        947.14        12.95 o
   0   2   5         19.79         20.83         0.25 o
   1   2   5        581.60        588.45         6.20 o
   2   2   5        372.72        441.35         7.63 o
   3   2   5        139.74        145.39         3.31 o
   4   2   5        113.19        116.59         2.56 o
   5   2   5         32.27         32.72         0.65 o
   6   2   5        440.63        463.52         4.65 o
   7   2   5         13.39         12.93         0.33 o
   8   2   5          4.20          3.88         0.27 o
   9   2   5        157.51        171.84         1.30 o
  10   2   5         31.10         30.93         0.78 o
 -10   3   5          3.49          3.36         0.32 o
  -9   3   5        119.60        131.47         1.78 o
  -8   3   5        135.46        130.62         3.60 o
  -7   3   5       1073.54       1133.09        32.69 o
  -6   3   5        318.63        326.52        27.72 o
  -5   3   5        757.31        671.70        14.28 o
  -4   3   5         22.70         20.47         0.75 o
  -3   3   5        399.00        349.10         5.70 o
  -2   3   5        569.10        554.29        12.81 o
  -1   3   5         19.86         18.41         0.76 o
   0   3   5         87.94         97.22         0.66 o
   1   3   5         18.65         24.06         0.41 o
   2   3   5        579.06        574.01         6.28 o
   3   3   5        542.95        559.05        10.51 o
   4   3   5        204.46        190.47         5.09 o
   5   3   5        470.04        477.72         9.22 o
   6   3   5        147.70        151.87         1.25 o
   7   3   5         40.19         43.76         0.82 o
   8   3   5         58.62         60.20         2.03 o
   9   3   5        106.26        109.94         1.12 o
  10   3   5         35.99         40.62         1.21 o
 -10   4   5         28.95         25.80         0.95 o
  -9   4   5          1.27          1.41         0.22 o
  -8   4   5          4.60          4.46         1.18 o
  -7   4   5        122.04        123.09         2.50 o
  -6   4   5        153.14        160.56         2.53 o
  -5   4   5        517.55        501.84         4.57 o
  -3   4   5        236.84        203.87         7.58 o
  -2   4   5         83.07         93.89         0.84 o
  -1   4   5        690.72        721.78         4.14 o
   0   4   5         15.87         12.78         0.51 o
   1   4   5        503.67        520.07         8.63 o
   2   4   5        999.50        986.77         5.46 o
   3   4   5        351.56        357.84         6.81 o
   4   4   5       1601.49       1680.85        21.28 o
   5   4   5        194.88        196.86         7.96 o
   6   4   5         49.51         48.06         0.77 o
   7   4   5          8.12          9.43         0.44 o
   8   4   5         27.26         31.05         0.61 o
   9   4   5          6.77          5.62         0.46 o
  10   4   5        117.60        128.54         1.72 o
  -9   5   5         57.49         54.70         1.57 o
  -8   5   5          1.54          1.55         0.59 o
  -7   5   5        271.40        263.23        18.47 o
  -5   5   5       1210.78       1069.07        96.47 o
  -4   5   5        440.68        368.73        15.28 o
  -3   5   5        125.31        124.81         2.17 o
  -2   5   5        164.60        170.46         3.24 o
  -1   5   5         26.98         28.66         0.44 o
   0   5   5        248.94        238.05         3.49 o
   1   5   5          4.56          6.06         0.52 o
   2   5   5        418.33        426.52         4.73 o
   3   5   5        259.36        262.28         4.99 o
   4   5   5        156.74        145.44        15.26 o
   5   5   5        104.64        100.23         7.52 o
   6   5   5         61.84         57.80         1.38 o
   7   5   5        111.36        112.17         1.90 o
   8   5   5         77.00         83.42         1.46 o
   9   5   5         12.73         14.12         0.67 o
  -9   6   5         16.41         18.05         0.56 o
  -8   6   5         66.18         73.79         2.16 o
  -7   6   5         12.84         12.19         0.89 o
  -6   6   5        177.59        181.31         8.61 o
  -5   6   5        109.59        117.34         4.28 o
  -4   6   5         10.13          8.46         0.44 o
  -3   6   5         79.58         91.02         2.98 o
  -2   6   5          1.94          1.94         0.19 o
  -1   6   5        336.43        367.39         8.61 o
   0   6   5         10.69          9.97         0.33 o
   1   6   5        113.41        117.07         1.23 o
   2   6   5        265.47        293.34         2.16 o
   3   6   5        136.20        141.55         1.93 o
   4   6   5        109.13        116.99         3.85 o
   5   6   5        337.38        352.66         5.63 o
   6   6   5        194.07        221.59         4.03 o
   7   6   5         22.38         24.31         0.83 o
   8   6   5         63.98         76.07         2.49 o
  -8   7   5         19.79         19.62         0.52 o
  -7   7   5         85.49         92.33         2.35 o
  -6   7   5         88.12         83.79         1.05 o
  -5   7   5        151.40        136.90         5.00 o
  -4   7   5          6.67          8.64         0.45 o
  -3   7   5        139.54        135.55         3.37 o
  -2   7   5        328.31        310.85         1.98 o
  -1   7   5         55.82         61.39         0.99 o
   0   7   5        376.64        392.00         3.24 o
   1   7   5          0.96          2.21         0.24 o
   2   7   5         56.87         68.82         1.82 o
   4   7   5          6.79          7.19         0.83 o
   5   7   5         58.26         66.22         2.06 o
   6   7   5         76.43         83.16         2.04 o
   7   7   5         77.03         80.91         1.66 o
  -7   8   5         73.08         68.03         5.00 o
  -6   8   5         11.96         13.38         0.42 o
  -5   8   5         18.11         17.62         0.53 o
  -4   8   5         38.47         38.66         1.55 o
  -3   8   5         41.56         33.21         2.06 o
  -2   8   5         69.44         68.21         1.48 o
  -1   8   5         73.55         60.67         1.11 o
   0   8   5        110.64        113.13         1.82 o
   1   8   5         62.09         62.65         3.43 o
   2   8   5         29.57         33.95         2.60 o
   3   8   5          4.15          4.43         1.22 o
   4   8   5         23.66         18.03         1.85 o
   5   8   5        273.62        223.77         5.36 o
  -5   9   5          0.08          0.27         0.20 o
  -4   9   5         43.62         43.25         0.88 o
  -3   9   5         98.58         91.18         1.72 o
  -2   9   5        195.57        190.55         2.32 o
  -1   9   5         10.30         10.15         0.74 o
   0   9   5        218.01        229.64        20.05 o
   1   9   5         63.26         72.96         2.13 o
   2   9   5          8.12          8.53         1.23 o
   3   9   5        113.94         96.01         3.32 o
   0  -9   6         22.05         22.16         1.42 o
   1  -9   6         36.57         33.01         1.69 o
   2  -9   6         38.47         37.33         1.75 o
   3  -9   6          2.52          1.82         0.56 o
  -1  -8   6         82.95         73.80         3.02 o
   0  -8   6          8.12          8.45         0.75 o
   1  -8   6         36.97         33.13         1.60 o
   2  -8   6          4.62          5.97         0.83 o
   3  -8   6         18.36         19.61         1.23 o
   4  -8   6          9.88         11.76         0.99 o
   5  -8   6        196.05        174.26         3.82 o
  -7  -7   6          1.84          0.69         0.21 o
  -3  -7   6        305.11        255.85         5.79 o
  -2  -7   6          3.81          5.14         1.12 o
  -1  -7   6        373.19        354.51         6.76 o
   0  -7   6        154.01        153.04         2.83 o
   1  -7   6         84.78         84.55         2.15 o
   2  -7   6          2.08          2.67         0.76 o
   3  -7   6         44.76         49.34         2.98 o
   4  -7   6        110.75        121.26         3.01 o
   5  -7   6        109.23        107.86         2.59 o
   6  -7   6          7.32          7.35         0.75 o
  -9  -6   6        130.44        120.02         1.58 o
  -8  -6   6         17.86         16.53         0.46 o
  -7  -6   6         38.73         34.63         0.72 o
  -6  -6   6         14.18         13.88         0.50 o
  -5  -6   6        516.08        517.41         4.72 o
  -4  -6   6        395.64        370.27         6.53 o
  -3  -6   6         88.49         79.17         3.09 o
  -2  -6   6        165.91        166.93         3.36 o
  -1  -6   6        125.58        141.31         3.18 o
   0  -6   6        130.76        127.81         3.00 o
   1  -6   6        278.09        286.70         7.64 o
   2  -6   6         75.18         73.74         3.27 o
   3  -6   6        300.03        297.38         4.13 o
   4  -6   6         43.96         45.45         2.02 o
   5  -6   6         68.13         67.71         2.31 o
   6  -6   6         46.92         47.40         1.77 o
  -9  -5   6         13.17         12.65         0.41 o
  -8  -5   6         31.15         27.46         0.66 o
  -7  -5   6        337.68        343.18         4.27 o
  -6  -5   6        201.86        197.35         4.19 o
  -5  -5   6        279.67        272.24         2.78 o
  -4  -5   6         57.80         56.53         0.91 o
  -3  -5   6        206.01        203.68         4.74 o
  -2  -5   6        248.40        231.73         5.12 o
  -1  -5   6         34.14         37.70         2.15 o
   0  -5   6        189.73        183.65         6.81 o
   1  -5   6        107.38        102.43         2.61 o
   2  -5   6       1125.27       1173.62        17.35 o
   3  -5   6        182.95        184.48         3.14 o
   4  -5   6        809.99        832.92        11.83 o
   5  -5   6         94.76         86.87         2.67 o
   6  -5   6        189.66        187.45         5.18 o
   8  -5   6         24.84         24.10         0.71 o
 -10  -4   6         24.31         22.11         0.77 o
  -9  -4   6         26.15         24.06         0.61 o
  -8  -4   6         48.43         48.33         0.88 o
  -7  -4   6         22.60         25.81         0.66 o
  -6  -4   6        224.61        227.00        15.89 o
  -5  -4   6        356.75        331.28         2.58 o
  -4  -4   6          5.70          5.73         0.33 o
  -3  -4   6         73.12         73.99         1.00 o
  -2  -4   6        196.32        211.98         4.53 o
  -1  -4   6         90.58         92.53         3.04 o
   0  -4   6        420.26        457.74         6.97 o
   1  -4   6         30.17         29.92         1.36 o
   2  -4   6         66.75         62.55         1.94 o
   3  -4   6        444.21        433.89         4.58 o
   4  -4   6        334.25        330.30         4.15 o
   5  -4   6         17.43         16.71         1.27 o
   6  -4   6        348.81        333.07         4.85 o
   7  -4   6         83.00         79.23         1.74 o
   8  -4   6         22.97         22.21         0.59 o
   9  -4   6         20.86         20.05         0.45 o
 -10  -3   6         82.60         77.69         1.21 o
  -9  -3   6         36.07         38.95         0.82 o
  -8  -3   6        155.76        146.73         1.72 o
  -7  -3   6        250.01        267.89         2.78 o
  -6  -3   6        182.21        177.03         1.90 o
  -5  -3   6        599.82        628.61         4.36 o
  -4  -3   6        105.10        113.81         1.29 o
  -3  -3   6        177.24        202.57         1.96 o
  -2  -3   6        174.69        188.64         1.55 o
  -1  -3   6        109.90        110.78         3.02 o
   0  -3   6        677.87        670.70         7.94 o
   1  -3   6        213.56        215.11         4.61 o
   2  -3   6        308.91        305.61         5.74 o
   3  -3   6         21.15         22.93         1.19 o
   4  -3   6        504.03        493.78         9.86 o
   5  -3   6        410.78        399.00         5.36 o
   6  -3   6        918.90        924.13        11.24 o
   7  -3   6         43.01         45.04         1.45 o
   8  -3   6         39.93         37.89         0.82 o
   9  -3   6         52.93         53.41         0.66 o
 -11  -2   6          5.38          4.34         0.47 o
 -10  -2   6         16.37         15.82         0.48 o
  -9  -2   6         23.41         24.73         0.70 o
  -8  -2   6         34.60         30.85         0.65 o
  -7  -2   6        235.94        222.83         2.75 o
  -6  -2   6        126.72        131.41         1.70 o
  -5  -2   6        282.01        287.42         6.76 o
  -4  -2   6        269.32        289.72         5.69 o
  -3  -2   6         73.53         71.51         1.10 o
  -2  -2   6        386.29        364.61         3.41 o
  -1  -2   6        581.17        598.30         6.79 o
   0  -2   6        379.92        361.70         3.76 o
   1  -2   6        383.75        376.47         6.59 o
   2  -2   6        176.01        186.72         2.89 o
   3  -2   6        159.07        150.45         2.70 o
   4  -2   6         29.03         28.70         1.40 o
   5  -2   6        450.96        438.48         2.92 o
   6  -2   6         72.15         69.96         1.83 o
   7  -2   6         82.69         78.13         1.93 o
   8  -2   6        205.86        201.48         2.20 o
   9  -2   6          7.92          8.64         0.30 o
  10  -2   6         32.54         28.98         0.92 o
 -11  -1   6         22.41         24.13         0.96 o
 -10  -1   6        131.11        135.48         3.41 o
  -9  -1   6          4.87          5.69         0.45 o
  -8  -1   6        241.15        249.54        12.95 o
  -7  -1   6         37.63         34.28         1.36 o
  -6  -1   6         40.89         39.50         0.91 o
  -5  -1   6         99.89        113.46         1.31 o
  -4  -1   6         39.95         43.03         0.70 o
  -3  -1   6        303.23        277.91         2.11 o
  -2  -1   6        169.79        167.32         3.10 o
   0  -1   6         17.21         13.92         0.45 o
   1  -1   6        301.66        292.71         2.41 o
   2  -1   6         49.29         46.39         0.89 o
   3  -1   6         50.63         50.04         0.69 o
   4  -1   6         81.94         81.01         1.44 o
   5  -1   6        326.76        329.73        12.28 o
   6  -1   6        101.90         97.15         1.24 o
   7  -1   6        162.34        157.87         6.04 o
   8  -1   6        145.05        153.95         2.89 o
   9  -1   6         68.17         66.36         0.81 o
  10  -1   6         22.69         25.86         0.46 o
 -11   0   6        264.46        267.36         4.75 o
 -10   0   6          2.64          1.25         0.32 o
  -9   0   6         61.21         58.39         3.24 o
  -8   0   6          0.99          1.17         0.24 o
  -7   0   6         27.28         24.45         0.72 o
  -6   0   6        149.67        165.95         2.71 o
  -5   0   6        106.77        100.12         1.59 o
  -4   0   6         83.42         98.32         1.55 o
  -3   0   6         20.47         19.54         0.48 o
  -2   0   6        638.49        605.32         6.50 o
  -1   0   6          8.60          9.01         0.63 o
   0   0   6         30.96         20.37         0.95 o
   1   0   6         15.78         15.22         0.53 o
   2   0   6        104.63         98.77         1.16 o
   3   0   6          6.07         10.12         0.39 o
   4   0   6        167.84        190.76         5.36 o
   5   0   6         35.97         32.18         0.68 o
   6   0   6        665.56        682.09        12.57 o
   7   0   6         18.26         23.78         0.66 o
   8   0   6         34.02         39.53         1.49 o
   9   0   6         14.17         14.24         0.42 o
  10   0   6         25.91         29.20         0.58 o
 -11   1   6         22.50         24.88         0.95 o
 -10   1   6        133.79        142.03         2.69 o
  -9   1   6          4.72          5.41         0.66 o
  -8   1   6        255.57        259.11         2.28 o
  -7   1   6         43.29         42.53         0.91 o
  -6   1   6         33.38         33.36         0.79 o
  -5   1   6         85.00        105.94         1.68 o
  -4   1   6         38.94         43.59         2.31 o
  -3   1   6        313.48        311.88         9.83 o
  -2   1   6        168.37        162.29         1.67 o
  -1   1   6        628.46        593.21         4.07 o
   0   1   6         14.21         10.60         0.25 o
   1   1   6        280.71        297.03         2.47 o
   2   1   6         34.47         33.29         0.49 o
   3   1   6         51.57         52.46         0.61 o
   4   1   6         69.19         68.36         1.76 o
   5   1   6        344.76        344.88         8.40 o
   6   1   6        116.16        116.28         1.57 o
   7   1   6        157.32        157.28         1.72 o
   8   1   6        152.29        176.15         3.37 o
   9   1   6         76.76         81.20         0.97 o
  10   1   6         22.36         26.19         0.51 o
 -11   2   6          7.44          6.32         0.50 o
 -10   2   6         16.77         18.94         0.98 o
  -9   2   6         29.43         29.48         0.92 o
  -8   2   6         39.40         34.68         1.14 o
  -7   2   6        212.17        203.08         2.24 o
  -6   2   6        110.50        114.99         2.23 o
  -5   2   6        272.29        281.93        11.31 o
  -4   2   6        255.10        262.89        10.34 o
  -3   2   6         75.17         71.23         1.77 o
  -2   2   6        412.00        386.59         5.26 o
  -1   2   6        592.81        571.78         4.12 o
   0   2   6        412.70        419.25         2.43 o
   1   2   6        377.58        386.21         3.97 o
   2   2   6        166.00        176.73         0.81 o
   3   2   6        139.29        127.63         1.34 o
   4   2   6         28.03         29.68         0.83 o
   5   2   6        412.59        411.97        14.63 o
   6   2   6         79.56         75.65         1.54 o
   7   2   6         94.99         98.43         1.25 o
   8   2   6        220.23        232.63         2.15 o
   9   2   6          7.18          8.17         0.30 o
  10   2   6         41.69         40.33         0.72 o
 -10   3   6         91.44         89.49         1.89 o
  -9   3   6         36.83         40.63         1.39 o
  -8   3   6        150.36        144.08         7.25 o
  -7   3   6        258.27        275.06         4.07 o
  -6   3   6        189.38        187.29         2.01 o
  -5   3   6        604.95        604.14        14.52 o
  -4   3   6        103.22         91.16         1.90 o
  -3   3   6        191.88        171.46         2.34 o
  -2   3   6        184.92        198.69         3.49 o
  -1   3   6         89.19         84.48         3.20 o
   0   3   6        702.65        691.95         3.10 o
   1   3   6        219.43        232.18         2.76 o
   2   3   6        322.32        326.87         1.89 o
   3   3   6         21.56         22.72         0.37 o
   4   3   6        538.48        522.63        14.15 o
   5   3   6        389.85        386.36        12.30 o
   6   3   6        953.26        952.53        20.88 o
   7   3   6         52.04         59.60         1.48 o
   8   3   6         41.57         44.36         0.70 o
   9   3   6         54.02         57.71         0.73 o
  -8   4   6         44.37         47.02         2.55 o
  -7   4   6         20.73         21.71         1.00 o
  -6   4   6        224.51        217.51         3.49 o
  -5   4   6        343.85        337.96         5.24 o
  -4   4   6          2.12          2.92         0.35 o
  -3   4   6         71.39         61.04         1.48 o
  -2   4   6        228.05        240.65         2.67 o
  -1   4   6         95.17         99.39         0.82 o
   0   4   6        438.15        490.20         2.68 o
   1   4   6         33.97         34.75         0.41 o
   2   4   6         71.03         72.67         0.78 o
   3   4   6        414.00        422.31         4.83 o
   4   4   6        339.58        329.07         9.60 o
   5   4   6         20.48         19.27         1.71 o
   6   4   6        356.99        347.98        20.23 o
   7   4   6         72.49         78.02         2.64 o
   8   4   6         23.53         26.28         0.59 o
   9   4   6         22.29         22.48         0.60 o
  -9   5   6         12.62         13.98         0.96 o
  -8   5   6         39.03         41.28         1.69 o
  -7   5   6        333.55        340.18         8.18 o
  -6   5   6        208.62        213.93         4.06 o
  -4   5   6         58.57         53.79         2.57 o
  -3   5   6        186.69        178.61         7.99 o
  -2   5   6        246.33        214.54         5.64 o
  -1   5   6         27.67         32.87         0.54 o
   0   5   6        170.22        158.17         4.16 o
   1   5   6         94.40         92.39         2.89 o
   2   5   6       1117.15       1142.60        21.01 o
   3   5   6        182.69        191.90         1.68 o
   4   5   6        813.84        797.41        49.16 o
   5   5   6        104.95         96.58         5.81 o
   6   5   6        182.89        161.02         3.14 o
   7   5   6          6.93          5.76         0.48 o
   8   5   6         23.18         27.60         0.77 o
   9   5   6         58.74         65.58         1.20 o
  -9   6   6        117.21        107.51         2.23 o
  -8   6   6         15.23         16.29         0.91 o
  -7   6   6         41.45         41.52         1.32 o
  -6   6   6          8.35          7.98         0.48 o
  -5   6   6        532.76        547.58        11.50 o
  -4   6   6        406.29        402.95        20.43 o
  -3   6   6         89.99         87.28         2.42 o
  -2   6   6        152.74        162.64         1.99 o
  -1   6   6        122.91        134.02         2.11 o
   0   6   6        116.27        114.84         2.72 o
   1   6   6        292.40        301.96         3.50 o
   2   6   6         77.28         86.30         1.39 o
   3   6   6        329.42        343.54         6.92 o
   4   6   6         41.65         42.72         1.10 o
   5   6   6         57.34         61.10         2.25 o
   6   6   6         38.81         42.47         1.69 o
   7   6   6         79.93         91.26         1.44 o
   8   6   6         63.97         77.09         1.23 o
  -8   7   6         58.15         60.31         1.73 o
  -7   7   6          3.67          3.28         0.39 o
  -6   7   6         12.46         14.51         0.49 o
  -5   7   6        162.03        158.70         3.89 o
  -4   7   6          0.02          0.36         0.19 o
  -3   7   6        307.87        246.70        16.14 o
  -2   7   6          3.79          6.17         0.45 o
  -1   7   6        362.98        358.62         4.53 o
   0   7   6        144.00        143.37         1.58 o
   1   7   6         88.97         84.30         2.44 o
   5   7   6        109.20        111.12         2.49 o
   6   7   6          5.08          7.23         0.59 o
  -6   8   6         35.56         37.16         2.93 o
  -5   8   6         72.72         72.55         1.10 o
  -4   8   6          7.15          6.24         0.62 o
  -3   8   6         59.73         67.25         1.00 o
  -2   8   6         65.38         66.49         2.76 o
  -1   8   6         75.44         66.27         1.06 o
   0   8   6         12.15         12.60         0.49 o
   1   8   6         30.08         28.80         2.23 o
   2   8   6          5.51          7.17         1.33 o
   3   8   6         15.47         14.13         1.63 o
   4   8   6         11.09         10.90         1.35 o
  -4   9   6          5.47          5.44         0.38 o
  -3   9   6        101.76         88.98         1.45 o
  -2   9   6         24.27         24.41         0.63 o
  -1   9   6        238.74        199.25         3.27 o
   0   9   6         25.54         18.45         1.04 o
   1   9   6         38.09         44.62         1.68 o
  -2  -8   7         12.96         10.76         1.16 o
  -1  -8   7         63.26         62.84         3.89 o
   0  -8   7         87.73         89.85         4.71 o
   1  -8   7          6.26          9.60         0.90 o
   2  -8   7         60.65         67.34         2.97 o
   3  -8   7         26.88         28.34         1.27 o
   4  -8   7         45.91         52.01         2.03 o
  -5  -7   7         61.32         50.78         1.99 o
  -4  -7   7         16.15         14.17         0.93 o
  -3  -7   7         30.81         27.04         1.30 o
  -2  -7   7         32.72         34.48         1.50 o
  -1  -7   7        143.04        140.54         4.01 o
   0  -7   7        131.48        122.33         3.66 o
   1  -7   7         99.37        111.47         3.02 o
   2  -7   7        143.78        163.36         3.57 o
   3  -7   7         42.82         42.85         1.81 o
   4  -7   7         61.09         60.43         1.97 o
   5  -7   7         17.27         19.40         1.06 o
   6  -7   7        116.61        105.61         2.55 o
  -8  -6   7          8.08          8.62         0.47 o
  -7  -6   7         84.29         78.50         1.52 o
  -6  -6   7         60.28         53.58         2.01 o
  -5  -6   7         16.73         11.59         1.22 o
  -4  -6   7          4.46          3.79         0.90 o
  -3  -6   7         98.84         96.73         2.55 o
  -2  -6   7        152.98        153.43         3.25 o
  -1  -6   7         22.09         20.21         1.31 o
   0  -6   7         76.22         87.88         2.52 o
   1  -6   7         39.18         45.79         1.92 o
   2  -6   7        532.80        560.66         6.61 o
   3  -6   7        292.44        313.25         7.56 o
   4  -6   7         47.31         47.20         1.95 o
   5  -6   7         96.59         99.62         2.51 o
   6  -6   7         22.26         22.49         1.32 o
  -9  -5   7          5.68          4.39         0.36 o
  -8  -5   7        118.48        118.67         1.58 o
  -7  -5   7         43.35         35.45         1.36 o
  -6  -5   7        289.65        274.96         2.34 o
  -5  -5   7         19.40         20.59         0.72 o
  -4  -5   7         31.09         36.59         2.16 o
  -3  -5   7        587.69        578.30         8.60 o
  -2  -5   7         44.67         37.67         2.28 o
  -1  -5   7        490.64        477.46         6.99 o
   0  -5   7        484.52        471.43         5.91 o
   1  -5   7        999.96       1019.92        15.44 o
   2  -5   7          6.31          7.70         1.28 o
   4  -5   7         61.03         66.11         3.07 o
   5  -5   7         80.22         79.98         2.02 o
   6  -5   7         47.39         50.23         2.42 o
   8  -5   7          8.94          7.64         0.44 o
 -10  -4   7         74.25         66.11         1.12 o
  -9  -4   7         56.46         57.08         1.44 o
  -8  -4   7         92.11         90.10         2.27 o
  -7  -4   7        184.29        168.58         1.83 o
  -6  -4   7         34.73         29.03         0.78 o
  -5  -4   7        413.89        413.54        21.81 o
  -4  -4   7         39.66         41.07         0.84 o
  -3  -4   7        317.75        318.39         3.17 o
  -2  -4   7         46.67         37.70         2.15 o
  -1  -4   7        559.31        590.73         8.52 o
   0  -4   7         17.55         21.43         1.80 o
   1  -4   7          3.48          2.91         0.66 o
   2  -4   7        172.27        168.65         3.34 o
   3  -4   7        403.07        412.94         5.43 o
   4  -4   7         12.94         11.18         1.52 o
   5  -4   7        272.80        276.40         4.71 o
   6  -4   7         40.58         41.69         2.30 o
   8  -4   7         16.78         15.65         0.44 o
 -10  -3   7         19.70         18.57         0.55 o
  -9  -3   7          3.17          3.16         0.27 o
  -8  -3   7          9.30          9.21         0.59 o
  -7  -3   7         16.21         17.01         0.74 o
  -6  -3   7        398.15        391.43        22.45 o
  -5  -3   7         18.72         19.34         0.60 o
  -4  -3   7        132.96        126.37         1.61 o
  -3  -3   7        640.27        644.31         6.83 o
  -2  -3   7        523.88        494.05         4.00 o
  -1  -3   7        641.83        635.41        16.77 o
   0  -3   7        310.42        313.98         5.78 o
   1  -3   7        208.84        209.71         3.41 o
   2  -3   7        255.13        246.06         6.57 o
   3  -3   7        829.95        846.81         6.47 o
   4  -3   7        523.77        552.36         5.29 o
   5  -3   7        162.94        151.29         4.53 o
   8  -3   7        155.23        152.64         1.52 o
   9  -3   7         66.55         70.10         0.87 o
 -10  -2   7         13.72         16.55         0.56 o
  -9  -2   7         37.43         35.24         1.36 o
  -7  -2   7        158.25        155.47         1.90 o
  -6  -2   7         33.07         32.39         1.01 o
  -5  -2   7        332.74        334.95         3.02 o
  -4  -2   7         77.27         83.74         1.58 o
  -3  -2   7        530.17        562.56        12.53 o
  -2  -2   7        649.89        655.21         4.01 o
  -1  -2   7          8.22          9.72         0.57 o
   0  -2   7        694.59        693.29         4.99 o
   1  -2   7         20.82         18.16         0.79 o
   2  -2   7        672.53        691.31         8.33 o
   3  -2   7         20.63         21.26         2.10 o
   4  -2   7        214.47        209.20         3.03 o
   5  -2   7        124.07        132.57         8.62 o
   7  -2   7        195.55        199.31         2.16 o
   8  -2   7         44.49         45.73         0.88 o
   9  -2   7          3.39          3.13         0.25 o
 -10  -1   7         69.43         74.34         1.89 o
  -9  -1   7        140.10        145.36         2.15 o
  -8  -1   7        119.13        134.06         3.16 o
  -7  -1   7         43.06         49.34         1.28 o
  -6  -1   7         31.01         25.59         0.79 o
  -5  -1   7         24.34         27.75         1.05 o
  -4  -1   7         82.80         81.06         1.33 o
  -3  -1   7          9.76         10.35         0.81 o
  -2  -1   7        417.16        414.44         9.32 o
  -1  -1   7         54.00         46.55         0.90 o
   0  -1   7         33.81         30.67         0.77 o
   1  -1   7         18.96         19.40         0.81 o
   2  -1   7         48.10         49.95         0.81 o
   3  -1   7         30.77         33.48         0.80 o
   4  -1   7        120.61        122.44         2.50 o
   5  -1   7        108.76        103.38         2.29 o
   6  -1   7        437.36        422.42         9.42 o
   7  -1   7        307.57        318.93         8.49 o
   8  -1   7        249.71        241.51         2.26 o
   9  -1   7         10.51          9.74         0.42 o
 -11   0   7         27.57         25.39         0.90 o
 -10   0   7        110.10        112.43         1.83 o
  -9   0   7         50.32         50.26         1.49 o
  -8   0   7         29.72         24.87         0.98 o
  -7   0   7        293.79        265.32        11.63 o
  -6   0   7          2.21          0.92         0.27 o
  -5   0   7        102.40        112.12         1.55 o
  -4   0   7          0.19          0.34         0.23 o
  -3   0   7        393.98        407.29         4.24 o
  -2   0   7        319.55        287.48         3.59 o
  -1   0   7        368.11        353.74         5.24 o
   0   0   7        231.99        225.84         1.70 o
   1   0   7         34.27         29.02         0.93 o
   2   0   7         32.60         20.18         0.67 o
   3   0   7        396.04        402.11         5.03 o
   4   0   7         14.58         10.07         0.61 o
   5   0   7         60.57         60.46         1.03 o
   6   0   7          1.58          0.67         0.19 o
   7   0   7         22.65         25.22         0.82 o
   8   0   7         39.07         40.88         0.69 o
   9   0   7        137.88        150.66         2.31 o
 -11   1   7        110.58        102.41         1.70 o
 -10   1   7         77.29         83.53         1.35 o
  -9   1   7        138.42        145.26         2.07 o
  -8   1   7        115.25        126.31         2.39 o
  -7   1   7         41.61         47.01         1.69 o
  -6   1   7         43.57         43.08         3.06 o
  -5   1   7         23.49         31.23         1.17 o
  -4   1   7         70.43         66.51         1.01 o
  -3   1   7         14.11         15.68         0.86 o
  -2   1   7        439.32        426.67         4.36 o
  -1   1   7         58.98         52.72         0.85 o
   0   1   7         31.78         29.02         0.74 o
   1   1   7         31.44         34.45         0.46 o
   2   1   7         44.22         50.49         0.99 o
   3   1   7         25.44         29.70         0.52 o
   4   1   7        134.74        129.84         2.43 o
   5   1   7        116.25        111.68         3.13 o
   6   1   7        458.27        444.03        10.56 o
   7   1   7        308.44        320.51         2.99 o
   8   1   7        236.07        238.74         1.71 o
   9   1   7          7.98          6.72         0.38 o
 -10   2   7         19.04         22.05         0.67 o
  -9   2   7         41.71         40.98         1.05 o
  -8   2   7          3.47          4.52         0.56 o
  -7   2   7        134.32        133.37         2.21 o
  -6   2   7         33.48         35.76         1.14 o
  -5   2   7        300.67        310.49         8.10 o
  -4   2   7         69.89         77.00         1.14 o
  -3   2   7        569.74        555.86         3.63 o
  -2   2   7        674.85        632.94         4.72 o
  -1   2   7          9.01         13.81         0.70 o
   0   2   7        696.09        697.21         5.27 o
   1   2   7         21.81         22.84         0.81 o
   2   2   7        638.74        668.66         6.39 o
   3   2   7         19.28         20.15         0.37 o
   4   2   7        194.79        192.09         3.25 o
   5   2   7        147.24        146.93         3.41 o
   6   2   7         31.62         31.26         0.71 o
   7   2   7        206.04        205.76         3.15 o
   8   2   7         43.33         46.87         0.80 o
   9   2   7          1.94          1.79         0.19 o
  -9   3   7          1.96          2.24         0.41 o
  -8   3   7          9.68          9.12         0.64 o
  -7   3   7         15.56         16.42         1.88 o
  -6   3   7        391.06        392.26         5.53 o
  -5   3   7         17.25         16.84         0.67 o
  -4   3   7        133.12        120.99         3.70 o
  -3   3   7        674.72        659.86        21.27 o
  -2   3   7        496.60        460.19         7.46 o
  -1   3   7        691.92        679.04        12.80 o
   0   3   7        306.20        287.04         8.23 o
   1   3   7        222.52        218.27         5.52 o
   2   3   7        253.58        250.71         1.43 o
   3   3   7        857.77        910.20         8.53 o
   4   3   7        508.11        533.55         4.64 o
   5   3   7        169.65        163.24         2.05 o
   6   3   7        170.99        186.07         1.78 o
   7   3   7         23.96         23.41         0.61 o
   8   3   7        169.62        180.90         2.10 o
   9   3   7         73.22         83.64         0.76 o
  -8   4   7         87.92         92.14         1.36 o
  -7   4   7        170.59        182.94        11.83 o
  -6   4   7         35.26         34.26         1.37 o
  -4   4   7         44.02         45.79         1.16 o
  -3   4   7        310.74        289.77        10.78 o
  -2   4   7         40.47         30.16         1.03 o
  -1   4   7        571.86        570.45        13.00 o
   0   4   7         25.41         27.61         0.99 o
   1   4   7          3.49          2.57         0.20 o
   2   4   7        142.07        139.00         3.14 o
   3   4   7        421.28        437.32         5.79 o
   4   4   7          8.25          8.46         0.73 o
   5   4   7        260.16        264.04         7.88 o
   6   4   7         39.87         36.71         1.48 o
   7   4   7         32.09         31.76         2.03 o
   8   4   7         15.18         16.32         0.79 o
   9   4   7          5.40          7.73         0.41 o
  -8   5   7        128.88        135.39         2.92 o
  -7   5   7         44.84         45.32         1.65 o
  -6   5   7        300.86        308.23         3.92 o
  -5   5   7         21.95         26.32         0.88 o
  -4   5   7         22.24         27.88         0.88 o
  -3   5   7        563.86        576.98         6.33 o
  -2   5   7         44.77         34.42         2.26 o
  -1   5   7        449.12        409.72        12.79 o
   0   5   7        486.30        466.41         9.49 o
   1   5   7        991.52       1055.75         8.09 o
   2   5   7          8.23          8.71         0.40 o
   3   5   7        416.12        441.69         2.62 o
   4   5   7         67.99         71.72         1.54 o
   5   5   7         79.36         75.47         2.08 o
   6   5   7         45.88         51.89         1.31 o
   7   5   7         27.35         28.05         1.23 o
   8   5   7          7.26          8.32         0.38 o
  -8   6   7          6.43          7.47         0.41 o
  -7   6   7         95.23        101.24         2.72 o
  -6   6   7         60.77         60.97         0.98 o
  -5   6   7         10.84          8.82         0.43 o
  -4   6   7          2.60          2.97         0.32 o
  -3   6   7        102.22         95.31         3.46 o
  -2   6   7        153.13        152.26         2.91 o
  -1   6   7         19.21         18.00         0.56 o
   0   6   7         83.83         93.01         2.04 o
   1   6   7         36.98         40.70         0.72 o
   2   6   7        579.61        623.11         5.56 o
   4   6   7         44.18         45.36         1.38 o
   5   6   7         85.77         92.51         2.58 o
   6   6   7         22.99         28.04         1.24 o
   7   6   7        262.19        300.53         3.22 o
  -7   7   7         10.03         11.59         1.51 o
  -6   7   7          7.96          7.39         0.35 o
  -5   7   7         62.68         60.38         2.94 o
  -4   7   7         18.94         17.82         0.62 o
  -3   7   7         23.64         18.36         0.87 o
  -2   7   7         28.46         27.60         0.84 o
  -1   7   7        133.52        129.47         1.91 o
   0   7   7        129.95        125.75         1.72 o
   1   7   7         79.68         86.64         1.69 o
   2   7   7        148.41        156.52         3.45 o
  -5   8   7        181.68        177.74        19.27 o
  -4   8   7         35.64         33.03         1.67 o
  -3   8   7         10.48         15.62         0.97 o
  -2   8   7         13.55         10.26         0.76 o
  -1   8   7         64.01         58.82         3.70 o
   0   8   7         92.57         84.26         2.27 o
   1   8   7          5.79         10.69         1.29 o
   2   8   7         61.17         71.75         2.95 o
   3   8   7         25.88         28.99         1.87 o
  -2   9   7        123.54        114.96         2.84 o
  -1   9   7        148.59        129.63         3.14 o
   0   9   7         10.41          8.97         0.88 o
  -2  -8   8         81.11         75.67         2.45 o
  -1  -8   8         88.24         87.87         2.79 o
   0  -8   8         56.51         53.69         2.24 o
   1  -8   8         46.28         45.45         2.04 o
   2  -8   8         68.33         71.00         2.37 o
   3  -8   8         38.32         36.39         1.56 o
  -5  -7   8         61.25         59.87         1.85 o
  -4  -7   8         60.07         55.87         1.52 o
  -3  -7   8         37.45         36.60         1.37 o
  -2  -7   8        155.46        152.00         2.88 o
  -1  -7   8         16.75         19.59         0.99 o
   0  -7   8         10.28         11.49         0.82 o
   1  -7   8         58.48         58.74         2.00 o
   2  -7   8          3.82          3.00         0.69 o
   3  -7   8         15.50         14.80         1.03 o
   4  -7   8         10.30          9.60         1.05 o
   5  -7   8         94.38         95.22         2.36 o
  -7  -6   8         11.46         11.52         0.54 o
  -6  -6   8         35.86         32.85         0.90 o
  -5  -6   8         91.42         92.41         2.10 o
  -4  -6   8          2.93          2.25         0.57 o
  -3  -6   8         90.62         95.75         2.44 o
  -2  -6   8          9.24          9.62         1.39 o
  -1  -6   8        170.33        182.73         5.11 o
   0  -6   8        276.99        292.84         6.54 o
   1  -6   8         66.31         82.93         3.49 o
   2  -6   8         81.78         80.90         2.59 o
   3  -6   8         39.19         39.37         1.88 o
   4  -6   8         35.41         38.68         1.62 o
   5  -6   8          9.06          7.45         0.99 o
  -8  -5   8          4.74          4.29         0.38 o
  -7  -5   8        131.79        132.01         4.59 o
  -6  -5   8         89.82         93.39         4.57 o
  -5  -5   8         65.93         70.46         3.52 o
  -2  -5   8        126.05        132.46         4.41 o
  -1  -5   8         77.98         72.64         2.30 o
   0  -5   8         64.37         69.92         2.29 o
   1  -5   8         19.84         19.88         1.30 o
   2  -5   8         29.97         30.82         1.35 o
   3  -5   8        287.88        315.42         8.11 o
   4  -5   8         85.72         92.40         2.62 o
   5  -5   8         67.94         62.46         2.65 o
   7  -5   8          1.14          0.78         0.20 o
  -9  -4   8         68.74         62.67         1.23 o
  -8  -4   8        133.15        125.99         5.22 o
  -7  -4   8         28.89         29.18         0.90 o
  -6  -4   8         52.65         51.07         3.78 o
  -4  -4   8         38.67         41.29         2.04 o
  -3  -4   8         56.47         61.52         3.86 o
  -2  -4   8         32.15         28.62         2.02 o
  -1  -4   8         83.96         76.84         3.17 o
   0  -4   8         18.87         20.89         1.28 o
   1  -4   8        349.79        339.13         4.88 o
   2  -4   8        554.44        564.77         8.94 o
   3  -4   8          2.83          3.93         0.82 o
   4  -4   8        248.72        278.77         6.87 o
   5  -4   8         83.19         86.30         3.53 o
   7  -4   8         17.86         16.52         0.66 o
   8  -4   8         54.79         51.76         0.70 o
  -9  -3   8         46.89         49.81         2.08 o
  -8  -3   8         43.95         44.28         1.33 o
  -7  -3   8        242.77        240.66         6.20 o
  -6  -3   8        166.36        165.69         3.07 o
  -5  -3   8         76.16         76.48         1.43 o
  -4  -3   8         78.54         76.71         1.65 o
  -3  -3   8        179.67        180.25         5.18 o
  -2  -3   8        125.97        123.74         2.43 o
  -1  -3   8         66.28         67.03         2.29 o
   1  -3   8        327.40        351.27         4.85 o
   2  -3   8         93.14         88.86         2.40 o
   3  -3   8        231.79        219.30         3.84 o
   4  -3   8        100.71        101.52         2.76 o
   5  -3   8        144.99        147.59         3.09 o
   7  -3   8         28.16         26.30         0.64 o
   8  -3   8         85.27         87.75         1.05 o
 -10  -2   8         32.08         28.22         1.07 o
  -9  -2   8         21.36         20.84         0.70 o
  -8  -2   8          9.18          9.14         0.56 o
  -6  -2   8        173.19        180.50         2.47 o
  -5  -2   8         29.79         35.04         1.22 o
  -4  -2   8         48.16         46.63         1.29 o
  -3  -2   8        656.27        676.39         5.22 o
  -2  -2   8        150.06        144.33         2.27 o
  -1  -2   8        592.67        565.14        10.66 o
   0  -2   8         25.24         25.96         1.68 o
   1  -2   8        124.27        116.96         2.74 o
   2  -2   8        171.52        164.58         6.44 o
   3  -2   8        170.38        170.30         2.75 o
   5  -2   8         94.44         89.44         2.11 o
   6  -2   8         14.12         15.86         0.81 o
   7  -2   8          6.73          4.92         0.35 o
   8  -2   8        168.51        160.80         1.82 o
   9  -2   8        153.57        152.32         1.78 o
 -10  -1   8         69.50         72.31         1.73 o
  -9  -1   8        231.93        232.91         3.78 o
  -8  -1   8         68.92         69.65         1.43 o
  -7  -1   8         93.32         93.97         2.59 o
  -6  -1   8         87.69         75.92         1.59 o
  -5  -1   8         81.16         75.95         1.60 o
  -4  -1   8        135.30        133.39         2.43 o
  -3  -1   8         86.03         83.38         1.73 o
  -2  -1   8        512.41        480.76         7.44 o
  -1  -1   8        154.20        149.57         2.72 o
   0  -1   8        202.64        188.58         3.50 o
   1  -1   8          4.45          4.07         0.31 o
   2  -1   8         38.17         30.50         1.46 o
   4  -1   8         31.04         29.94         1.39 o
   5  -1   8        211.11        201.17         2.68 o
   6  -1   8          8.24          9.69         0.75 o
   7  -1   8        181.10        174.52         1.91 o
   8  -1   8         52.01         53.32         1.41 o
   9  -1   8          1.90          1.88         0.20 o
 -10   0   8         57.18         56.32         1.51 o
  -9   0   8         92.84         90.49         2.23 o
  -8   0   8          3.78          4.52         0.36 o
  -7   0   8         38.86         47.52         0.98 o
  -6   0   8        134.69        132.13         3.54 o
  -5   0   8        416.49        409.35         3.96 o
  -4   0   8        134.63        151.25         1.86 o
  -3   0   8        572.47        597.04         4.86 o
  -2   0   8        391.66        419.10         5.86 o
  -1   0   8        939.27        914.96         8.61 o
   0   0   8        136.17        118.23         2.41 o
   1   0   8        214.19        229.74         2.49 o
   2   0   8         36.48         35.68         0.64 o
   3   0   8         22.43         30.86         0.62 o
   4   0   8        150.58        123.27         1.45 o
   5   0   8          9.84          9.58         0.48 o
   6   0   8        276.44        268.67         3.79 o
   7   0   8        270.24        277.71         1.83 o
   8   0   8         67.35         70.09         1.15 o
   9   0   8          8.11          6.93         0.32 o
 -10   1   8         68.28         64.84         1.52 o
  -9   1   8        236.46        249.42         3.62 o
  -8   1   8         71.09         74.08         1.37 o
  -7   1   8        100.40        110.83         3.23 o
  -6   1   8         97.10         93.51         4.08 o
  -5   1   8         75.02         75.65         1.28 o
  -4   1   8        158.25        160.02         2.87 o
  -3   1   8         85.51         84.57         1.46 o
  -2   1   8        472.91        440.92         5.47 o
  -1   1   8        149.26        148.29         1.66 o
   0   1   8        195.05        190.69         2.03 o
   1   1   8          3.65          3.13         0.33 o
   2   1   8         31.17         27.01         0.48 o
   3   1   8         43.39         45.20         0.63 o
   4   1   8         31.10         27.38         0.54 o
   5   1   8        228.40        218.46         4.14 o
   6   1   8         10.29         13.11         0.93 o
   7   1   8        186.19        184.73         1.51 o
   8   1   8         54.70         57.75         1.07 o
   9   1   8          1.60          1.76         0.22 o
  -9   2   8         21.50         20.10         0.98 o
  -8   2   8          7.93          8.35         0.69 o
  -7   2   8         92.89         96.56         8.31 o
  -6   2   8        152.79        168.88         9.05 o
  -5   2   8         23.49         28.46         3.24 o
  -4   2   8         42.82         38.62         1.00 o
  -3   2   8        639.94        621.34         5.17 o
  -2   2   8        149.23        145.98         2.31 o
  -1   2   8        626.30        605.40         3.35 o
   0   2   8         31.37         29.75         0.60 o
   1   2   8        123.30        122.67         2.83 o
   2   2   8        148.41        146.19         2.77 o
   3   2   8        164.77        170.37         1.97 o
   4   2   8         44.88         49.23         1.21 o
   5   2   8         90.54         90.15         0.99 o
   6   2   8         12.56         13.86         0.67 o
   7   2   8          9.90          7.76         0.31 o
   8   2   8        176.85        178.59         3.14 o
   9   2   8        149.33        146.13         1.35 o
  -9   3   8         37.98         42.73         1.23 o
  -8   3   8         42.15         43.51         3.86 o
  -7   3   8        230.17        246.77        18.68 o
  -6   3   8        165.72        170.71         6.62 o
  -5   3   8         70.47         73.98         1.49 o
  -4   3   8         66.67         66.71         1.35 o
  -3   3   8        175.67        169.65         2.72 o
  -2   3   8        149.35        141.65         1.84 o
  -1   3   8         69.78         69.60         1.03 o
   0   3   8        248.85        223.50         3.71 o
   1   3   8        323.99        322.02         6.42 o
   2   3   8         91.12         89.14         2.20 o
   3   3   8        216.28        208.97         3.62 o
   4   3   8         99.80         98.12         1.09 o
   5   3   8        151.41        152.78         2.74 o
   6   3   8         68.22         69.49         2.16 o
   7   3   8         31.87         29.83         0.61 o
   8   3   8         96.39        102.00         2.58 o
  -8   4   8        124.89        121.35         1.70 o
  -7   4   8         30.48         31.50         1.47 o
  -6   4   8         46.74         51.94         1.61 o
  -5   4   8        251.61        263.52        16.08 o
  -4   4   8         42.85         44.97         1.01 o
  -3   4   8         72.38         74.61         1.75 o
  -2   4   8         31.66         27.40         1.20 o
  -1   4   8         80.27         73.31         1.27 o
   0   4   8         19.42         21.69         0.84 o
   1   4   8        351.02        337.93        11.31 o
   2   4   8        575.52        603.86         4.43 o
   3   4   8          3.76          4.89         0.26 o
   4   4   8        237.45        239.19         3.54 o
   5   4   8         87.26         89.12         1.40 o
   6   4   8          0.37          0.51         0.19 o
   7   4   8         14.24         13.79         0.75 o
   8   4   8         51.55         60.70         0.97 o
  -8   5   8          5.01          4.53         0.72 o
  -7   5   8        147.69        155.45         1.27 o
  -6   5   8         90.46        100.54         1.26 o
  -5   5   8         74.46         86.47         1.20 o
  -4   5   8        115.00        129.91         2.39 o
  -3   5   8         17.04         14.47         0.97 o
  -2   5   8        104.50         94.78         1.54 o
  -1   5   8         77.95         71.29         3.70 o
   0   5   8         64.31         72.05         1.95 o
   1   5   8         13.06         14.28         0.43 o
   2   5   8         25.29         28.85         0.64 o
   3   5   8        303.22        307.54         4.86 o
   4   5   8         86.05         84.24         5.54 o
   5   5   8         77.74         73.57         2.38 o
   6   5   8         39.50         42.59         1.57 o
   7   5   8          2.71          2.75         0.29 o
  -7   6   8         14.09         15.89         1.17 o
  -6   6   8         39.59         41.84         0.85 o
  -5   6   8        104.92        116.16         1.97 o
  -4   6   8          4.46          4.14         0.31 o
  -3   6   8        100.42        106.68         2.01 o
  -2   6   8          9.67          9.90         0.53 o
  -1   6   8        186.68        196.01         3.24 o
   0   6   8        281.79        277.32         2.61 o
   1   6   8         77.92         87.80         3.73 o
   2   6   8         72.60         68.72         1.63 o
   3   6   8         40.34         33.64         2.28 o
   4   6   8         38.98         42.24         1.74 o
   5   6   8          7.87          6.61         0.69 o
   6   6   8        118.42        132.75         5.60 o
  -5   7   8         60.22         67.56         6.06 o
  -4   7   8         50.78         45.12         0.67 o
  -3   7   8         38.72         38.47         0.88 o
  -2   7   8        142.44        117.63         1.60 o
  -1   7   8         18.20         20.51         0.63 o
   0   7   8          7.03          6.69         0.46 o
   1   7   8         63.05         52.49         4.87 o
   2   7   8          6.17          4.97         1.02 o
   3   7   8         18.23         16.87         1.57 o
   4   7   8         10.75         11.41         1.24 o
  -2   8   8         80.60         71.53         2.45 o
  -1   8   8         86.58         74.99         3.49 o
  -4  -7   9          2.24          1.76         0.51 o
  -3  -7   9         84.42         90.48         2.50 o
  -2  -7   9          9.98         10.96         0.80 o
  -1  -7   9         58.84         62.23         1.83 o
   0  -7   9         79.01         87.71         2.32 o
   1  -7   9        164.99        177.94         6.28 o
   2  -7   9         71.65         70.12         2.49 o
   3  -7   9         26.01         24.82         1.35 o
  -6  -6   9         49.17         47.55         1.55 o
  -5  -6   9          1.31          1.40         0.42 o
  -4  -6   9         72.64         83.24         3.54 o
  -3  -6   9         65.86         72.95         1.98 o
  -2  -6   9         53.92         59.79         1.84 o
  -1  -6   9        119.06        124.98         4.83 o
   0  -6   9         82.05         92.60         2.04 o
   1  -6   9         77.28         88.64         4.02 o
   2  -6   9         24.75         31.79         2.36 o
   3  -6   9         68.48         73.32         2.29 o
  -7  -5   9        133.55        103.69         1.60 o
  -6  -5   9         15.51         13.84         0.50 o
  -5  -5   9        147.27        134.78         2.79 o
  -4  -5   9          4.35          4.10         0.90 o
  -3  -5   9         63.11         61.47         1.96 o
  -2  -5   9         25.81         27.77         1.40 o
  -1  -5   9         29.83         31.70         2.23 o
   0  -5   9         19.51         19.62         1.79 o
   1  -5   9         93.32         93.20         2.51 o
   2  -5   9        327.21        361.97        17.61 o
   3  -5   9          4.36          6.16         0.84 o
   4  -5   9         76.09         78.90         3.14 o
   6  -5   9         18.15         15.60         0.53 o
  -8  -4   9         72.18         76.88         6.36 o
  -7  -4   9         17.27         17.12         0.63 o
  -6  -4   9         37.83         36.84         2.55 o
  -5  -4   9         52.14         45.45         4.26 o
  -4  -4   9         63.39         59.16         1.99 o
  -3  -4   9         52.37         42.82         1.51 o
  -1  -4   9        154.69        147.33         3.15 o
   0  -4   9         90.91         92.69         2.56 o
   1  -4   9        256.32        260.07         5.64 o
   2  -4   9         73.97         75.88         4.22 o
   3  -4   9        174.63        183.13         2.94 o
   4  -4   9         44.69         47.65         3.63 o
   6  -4   9         87.55         81.87         1.40 o
   7  -4   9         33.95         28.40         0.51 o
  -9  -3   9         34.81         31.72         0.87 o
  -8  -3   9         77.20         73.41         1.10 o
  -7  -3   9        159.87        162.99         2.13 o
  -6  -3   9        116.63        126.91         2.02 o
  -5  -3   9        141.05        145.93         3.88 o
  -4  -3   9         57.60         54.95         1.85 o
  -3  -3   9         11.30         13.16         0.60 o
  -2  -3   9         21.83         22.78         1.81 o
  -1  -3   9        184.89        170.57         4.60 o
   0  -3   9        110.22        115.29         3.82 o
   1  -3   9         62.64         56.73         2.67 o
   2  -3   9        297.93        286.27         4.34 o
   3  -3   9         85.01         82.75         2.52 o
   4  -3   9         88.15         83.84         2.05 o
   5  -3   9         47.52         41.86         0.93 o
   6  -3   9          0.79          1.06         0.20 o
   7  -3   9         11.66         12.32         0.41 o
  -9  -2   9         10.28          8.75         0.44 o
  -8  -2   9         38.76         36.93         0.78 o
  -7  -2   9         62.69         66.41         1.00 o
  -6  -2   9        297.47        300.98         3.73 o
  -5  -2   9         26.25         28.97         1.36 o
  -4  -2   9        219.15        227.85         2.36 o
  -3  -2   9        104.91        103.02         3.47 o
  -2  -2   9       1076.94       1120.10        12.42 o
  -1  -2   9        492.06        455.52         5.41 o
   0  -2   9         87.82         83.10         1.62 o
   1  -2   9        170.57        156.77         3.09 o
   2  -2   9         11.37         10.34         1.27 o
   3  -2   9        225.67        202.07         3.37 o
   4  -2   9         62.45         61.60         1.91 o
   5  -2   9         22.71         18.57         0.53 o
   6  -2   9         75.21         69.21         0.90 o
   7  -2   9         21.47         22.36         0.58 o
   8  -2   9         17.17         17.27         0.68 o
  -9  -1   9         32.40         34.43         1.48 o
  -8  -1   9         85.76         88.24         1.83 o
  -7  -1   9         30.43         32.43         0.82 o
  -6  -1   9          7.16          5.27         0.68 o
  -5  -1   9        122.64        116.03         2.18 o
  -4  -1   9        212.09        221.69         7.12 o
  -3  -1   9        572.02        541.82         7.27 o
  -2  -1   9        163.76        169.26         3.71 o
  -1  -1   9        294.86        266.78         3.10 o
   0  -1   9         67.05         60.62         1.44 o
   1  -1   9        269.13        237.60         2.47 o
   2  -1   9         11.50          8.80         0.92 o
   3  -1   9         72.44         64.09         1.53 o
   4  -1   9         68.50         70.53         1.27 o
   5  -1   9         39.39         37.59         1.11 o
   6  -1   9        140.79        144.82         1.25 o
   7  -1   9        162.31        158.74         3.52 o
   8  -1   9        167.10        167.87         3.38 o
  -9   0   9         18.02         16.42         0.94 o
  -8   0   9         27.54         27.52         0.77 o
  -7   0   9         60.73         69.64         1.49 o
  -6   0   9        206.84        232.38         3.93 o
  -5   0   9         43.14         51.57         1.17 o
  -4   0   9         29.92         36.34         1.26 o
  -3   0   9        130.61        132.24         2.37 o
  -2   0   9        163.53        149.11         2.00 o
  -1   0   9          0.26          0.53         0.32 o
   0   0   9         99.32        110.74         1.72 o
   1   0   9        240.03        251.45         2.64 o
   2   0   9         86.68         67.84         0.85 o
   3   0   9        373.71        339.34         2.52 o
   4   0   9         86.12         80.73         1.01 o
   5   0   9         69.22         69.13         1.45 o
   6   0   9        145.53        145.65         1.29 o
   7   0   9          0.36          0.86         0.17 o
   8   0   9        218.59        214.43         1.78 o
  -9   1   9         33.75         38.58         1.29 o
  -8   1   9         85.65         87.34         9.98 o
  -7   1   9         27.03         27.33         0.91 o
  -6   1   9          8.43          7.32         0.80 o
  -5   1   9        133.21        130.91         1.92 o
  -4   1   9        206.21        219.15         3.04 o
  -3   1   9        537.14        511.90         4.70 o
  -2   1   9        169.14        164.95         2.39 o
  -1   1   9        289.28        274.33         3.48 o
   0   1   9         62.89         60.95         1.49 o
   1   1   9        265.26        244.50         2.24 o
   2   1   9         19.87         16.59         0.53 o
   3   1   9         77.67         73.74         1.03 o
   4   1   9         72.76         78.61         1.15 o
   5   1   9         47.78         45.64         1.30 o
   6   1   9        139.99        149.74         1.24 o
   7   1   9        172.64        172.88         1.67 o
   8   1   9        167.12        164.65         1.53 o
  -8   2   9         31.40         29.31         3.52 o
  -7   2   9         57.67         60.82         4.87 o
  -6   2   9        266.65        279.51         7.07 o
  -5   2   9         26.21         30.74         0.89 o
  -4   2   9        238.15        260.74         2.81 o
  -3   2   9        115.52        116.63         3.18 o
  -2   2   9       1106.78       1090.02         9.69 o
  -1   2   9        514.34        523.20         3.27 o
   0   2   9         95.12         92.28         1.02 o
   1   2   9        159.80        148.68         1.34 o
   2   2   9         11.93         11.99         0.62 o
   3   2   9        197.89        183.73         3.35 o
   4   2   9         58.09         51.31         1.33 o
   5   2   9         17.37         14.97         0.48 o
   6   2   9         85.50         83.40         1.01 o
   7   2   9         23.62         26.13         0.51 o
   8   2   9         24.33         22.71         0.53 o
  -8   3   9         79.59         78.47         6.03 o
  -7   3   9        164.31        170.04         8.88 o
  -6   3   9        118.77        131.74         7.34 o
  -5   3   9        131.75        136.55         1.80 o
  -4   3   9         57.24         58.13         1.08 o
  -3   3   9         14.55         18.62         0.67 o
  -2   3   9         16.02         15.03         0.86 o
  -1   3   9        171.47        150.87         2.61 o
   0   3   9         98.56        102.36         1.71 o
   1   3   9         60.59         55.04         0.93 o
   2   3   9        277.74        259.80         4.84 o
   3   3   9         80.32         68.06         1.50 o
   4   3   9         91.77         86.01         1.44 o
   5   3   9         51.83         50.54         1.15 o
   6   3   9          1.60          1.08         0.19 o
   7   3   9         11.20         12.16         0.33 o
  -8   4   9         73.71         78.29         2.34 o
  -7   4   9         13.96         14.05         1.01 o
  -6   4   9         30.76         31.16         1.18 o
  -5   4   9         52.20         49.16         3.04 o
  -4   4   9         57.48         57.90         1.16 o
  -3   4   9         49.46         42.39         1.39 o
  -2   4   9         25.43         27.02         0.65 o
  -1   4   9        161.24        158.56         2.13 o
   0   4   9         92.64         96.99         2.17 o
   1   4   9        253.13        242.61         6.54 o
   2   4   9         72.29         63.57         1.58 o
   3   4   9        162.64        145.55         2.53 o
   4   4   9         46.77         48.54         1.45 o
   5   4   9         14.99         18.28         0.63 o
   6   4   9         86.86         92.06         1.32 o
   7   4   9         32.22         32.47         0.82 o
  -7   5   9        139.83        130.31         3.20 o
  -6   5   9         16.69         19.32         0.84 o
  -5   5   9        153.02        159.09         9.42 o
  -4   5   9          4.86          5.16         0.59 o
  -3   5   9         53.25         50.90         3.97 o
  -2   5   9         19.95         19.74         0.61 o
  -1   5   9         24.25         22.62         0.82 o
   0   5   9         11.81          9.76         0.49 o
   1   5   9         94.40         89.99         1.44 o
   2   5   9        346.28        350.70         3.68 o
   3   5   9          5.77          5.40         0.53 o
   4   5   9         82.39         84.80         1.68 o
   5   5   9         54.43         55.75         5.65 o
   6   5   9         21.25         22.78         0.94 o
  -6   6   9         60.23         53.22         0.93 o
  -5   6   9          1.35          1.10         0.19 o
  -4   6   9         68.40         74.10         1.03 o
  -3   6   9         68.42         73.59         1.00 o
  -2   6   9         51.08         56.26         0.91 o
  -1   6   9        112.13        109.72         1.58 o
   0   6   9         81.74         87.75         1.42 o
   1   6   9         88.55         89.15         2.61 o
   2   6   9         26.09         25.51         0.94 o
   3   6   9         83.68         82.41         1.57 o
   4   6   9         24.60         26.62         1.17 o
   5   6   9         45.87         44.01         1.22 o
  -4   7   9          2.51          2.11         0.27 o
  -3   7   9         87.71         89.95         1.40 o
  -2   7   9         12.13         13.72         0.51 o
  -1   7   9         67.05         66.97         1.10 o
   0   7   9         83.54         79.58         2.05 o
  -4  -6  10         47.62         46.70         1.65 o
  -3  -6  10         83.46         96.07         2.60 o
  -2  -6  10        126.05        144.52         2.46 o
  -1  -6  10         14.62         15.63         0.85 o
   0  -6  10         20.05         22.26         1.16 o
   1  -6  10         76.10         79.79         3.43 o
   2  -6  10         33.43         35.18         1.69 o
  -6  -5  10        149.60        145.49         2.70 o
  -5  -5  10         20.46         19.61         0.89 o
  -4  -5  10         11.65         11.07         0.78 o
  -3  -5  10         44.25         48.82         1.60 o
  -2  -5  10         10.71         11.28         0.88 o
  -1  -5  10         14.23         14.20         0.97 o
   0  -5  10         18.46         19.85         1.12 o
   1  -5  10        104.05        103.07         2.13 o
   2  -5  10         92.70         97.85         3.33 o
   3  -5  10         42.84         41.51         1.08 o
  -7  -4  10         95.76         97.22         2.13 o
  -6  -4  10         30.18         25.39         1.85 o
  -5  -4  10         24.04         25.72         1.20 o
  -4  -4  10          6.93          5.52         0.51 o
  -3  -4  10          8.87          9.45         0.84 o
  -2  -4  10          6.41          8.47         0.82 o
  -1  -4  10         22.99         21.89         1.24 o
   0  -4  10         37.75         36.93         1.51 o
   1  -4  10         16.63         14.12         0.87 o
   2  -4  10         38.24         38.02         1.64 o
   3  -4  10        169.39        159.00         2.51 o
   4  -4  10         66.64         59.52         1.17 o
   5  -4  10         18.20         18.50         0.43 o
  -7  -3  10         20.69         25.62         0.89 o
  -6  -3  10         78.70         78.06         1.57 o
  -5  -3  10         77.48         77.99         1.60 o
  -4  -3  10          5.15          3.97         0.50 o
  -3  -3  10          3.31          2.10         0.33 o
  -2  -3  10         17.17         15.56         1.53 o
  -1  -3  10         19.00         22.35         1.81 o
   0  -3  10          0.12         -0.04         0.67 o
   1  -3  10        176.07        185.35         3.34 o
   2  -3  10         84.87         93.86         3.90 o
   3  -3  10        222.04        217.79         3.29 o
   4  -3  10         59.23         53.62         0.92 o
   5  -3  10         12.56         11.80         0.30 o
   6  -3  10         43.31         41.46         0.66 o
  -8  -2  10         44.42         48.19         0.94 o
  -7  -2  10         58.74         73.76         1.90 o
  -6  -2  10         97.10        101.86         2.26 o
  -5  -2  10         51.49         58.66         1.15 o
  -4  -2  10         91.50        103.83         2.03 o
  -3  -2  10        129.63        129.73         2.92 o
  -2  -2  10        112.06         99.81         2.57 o
  -1  -2  10         26.77         26.44         0.79 o
   0  -2  10        366.45        371.66         7.78 o
   2  -2  10        101.31         97.42         2.28 o
   3  -2  10         29.62         30.58         1.34 o
   4  -2  10         26.44         26.16         0.50 o
   5  -2  10         44.22         43.71         0.61 o
   6  -2  10          4.24          4.05         0.22 o
  -8  -1  10         80.99         85.32         1.30 o
  -7  -1  10         17.11         19.15         0.59 o
  -6  -1  10         97.12        102.20         2.53 o
  -5  -1  10        236.06        246.94         3.05 o
  -4  -1  10        387.43        395.70         4.05 o
  -3  -1  10        371.44        351.00         6.13 o
  -2  -1  10         68.79         64.01         1.34 o
  -1  -1  10        731.45        698.89         5.49 o
   0  -1  10         90.26         95.73         1.59 o
   1  -1  10         42.10         43.87         3.74 o
   2  -1  10         22.94         24.19         1.28 o
   3  -1  10         21.02         21.89         1.14 o
   4  -1  10        125.46        126.14         1.19 o
   5  -1  10        178.86        181.53         1.34 o
   6  -1  10        259.16        254.56         2.19 o
   7  -1  10         10.98         10.84         0.39 o
  -8   0  10         13.26         12.06         0.69 o
  -7   0  10          9.82         10.39         0.38 o
  -6   0  10         60.93         57.24         0.95 o
  -5   0  10          1.17          1.72         0.38 o
  -4   0  10          1.28          1.79         0.44 o
  -3   0  10          5.76          5.26         0.58 o
  -2   0  10        479.58        499.94         6.37 o
  -1   0  10          7.64          7.02         0.42 o
   0   0  10          2.44          2.87         0.33 o
   1   0  10         80.93         76.82         1.25 o
   2   0  10        141.86        126.43         2.09 o
   3   0  10         49.90         56.68         1.39 o
   4   0  10        109.89        115.86         1.38 o
   5   0  10         84.33         90.15         0.97 o
   6   0  10        140.97        150.08         2.98 o
   7   0  10         73.11         79.19         0.97 o
  -7   1  10         16.82         19.17         0.56 o
  -6   1  10         93.06        100.17         1.36 o
  -5   1  10        221.19        248.26         2.77 o
  -4   1  10        368.79        382.85         3.65 o
  -3   1  10        372.77        382.05         3.71 o
  -2   1  10         65.53         64.34         1.45 o
  -1   1  10        684.21        684.31         4.00 o
   0   1  10         86.03         91.49         1.16 o
   1   1  10         45.55         45.53         0.77 o
   2   1  10         22.45         20.79         0.85 o
   3   1  10         23.54         23.05         0.76 o
   4   1  10        125.72        126.62         2.03 o
   5   1  10        177.72        182.82         1.83 o
   6   1  10        266.26        262.69         1.71 o
   7   1  10         12.70         13.42         0.59 o
  -7   2  10         46.64         52.29         4.76 o
  -6   2  10         96.98         99.32         1.16 o
  -5   2  10         49.81         59.60         0.98 o
  -4   2  10         96.54        107.07         1.39 o
  -3   2  10        136.82        146.18         1.93 o
  -2   2  10        123.09        122.24         1.59 o
  -1   2  10         26.85         28.04         0.82 o
   0   2  10        358.47        363.04         2.87 o
   1   2  10        120.54        113.67         2.22 o
   2   2  10         86.86         82.27         2.28 o
   3   2  10         24.91         22.47         0.65 o
   4   2  10         25.95         25.93         0.65 o
   5   2  10         47.59         48.16         1.48 o
   6   2  10          4.81          4.95         0.30 o
  -7   3  10         19.46         22.26         3.63 o
  -6   3  10         77.87         75.79         4.72 o
  -5   3  10         84.37         86.73         1.34 o
  -4   3  10          7.44          6.32         0.35 o
  -3   3  10          2.73          2.39         0.28 o
  -2   3  10         16.52         15.14         0.69 o
  -1   3  10         28.01         29.22         1.10 o
   0   3  10          0.24          0.43         0.16 o
   1   3  10        162.78        160.64         2.17 o
   2   3  10         76.87         77.92         1.18 o
   3   3  10        226.35        209.96         7.64 o
   4   3  10         53.31         48.80         0.95 o
   5   3  10         12.90         12.89         0.41 o
   6   3  10         40.43         39.01         1.19 o
  -7   4  10         92.72         85.88         2.40 o
  -6   4  10         27.67         24.97         0.88 o
  -5   4  10         25.75         30.31         2.04 o
  -4   4  10          7.89          6.47         0.61 o
  -3   4  10         11.13         12.49         0.57 o
  -2   4  10          8.41         10.48         0.43 o
  -1   4  10         22.66         20.85         0.57 o
   0   4  10         47.98         49.02         0.84 o
   1   4  10         20.21         16.87         0.51 o
   2   4  10         31.08         28.37         0.61 o
   3   4  10        163.30        155.47         1.71 o
   4   4  10         63.73         64.08         1.47 o
   5   4  10         13.43         13.99         0.61 o
  -6   5  10        153.06        145.40         2.63 o
  -5   5  10         18.92         18.30         0.64 o
  -4   5  10          8.18          7.39         0.45 o
  -3   5  10         36.61         37.33         0.81 o
  -2   5  10          9.64         10.32         0.50 o
  -1   5  10          8.49          7.60         0.35 o
   0   5  10         20.46         21.19         0.55 o
   1   5  10        108.35        103.82         2.53 o
   2   5  10         95.51         89.66         6.30 o
   3   5  10         42.45         41.32         1.09 o
   4   5  10        104.89        107.14         2.28 o
  -4   6  10         39.97         39.47         0.85 o
  -3   6  10         84.66         93.83         1.16 o
  -2   6  10        127.23        136.68         1.49 o
  -1   6  10         14.28         14.99         0.53 o
   0   6  10         18.76         18.57         0.70 o
   1   6  10         81.71         69.79         1.84 o
   2   6  10         38.78         35.55         1.28 o
  -4  -5  11         22.37         22.72         1.10 o
  -3  -5  11         88.95         98.43         2.42 o
  -2  -5  11        142.36        150.88         3.21 o
  -1  -5  11          5.86          5.69         0.77 o
  -5  -4  11         22.13         21.62         1.16 o
  -4  -4  11         11.20         12.47         1.04 o
  -3  -4  11         15.82         16.80         0.89 o
  -2  -4  11         21.18         23.96         1.06 o
  -1  -4  11         37.89         38.69         1.35 o
   0  -4  11         86.90         85.10         3.29 o
   1  -4  11        106.49        110.13         1.93 o
   2  -4  11         58.01         63.80         1.49 o
   3  -4  11         43.71         45.14         1.10 o
  -5  -3  11         22.50         24.60         1.38 o
  -4  -3  11         11.13         10.89         0.49 o
  -3  -3  11         16.93         16.69         0.92 o
  -2  -3  11         13.83         14.36         0.92 o
   1  -3  11        157.95        155.46         2.52 o
   2  -3  11         20.47         18.68         0.93 o
   3  -3  11         92.99         88.37         1.25 o
   4  -3  11         45.31         45.77         1.16 o
  -7  -2  11        109.83        101.93         1.67 o
  -6  -2  11         36.54         36.74         1.24 o
  -5  -2  11        196.21        199.08         5.65 o
  -4  -2  11          5.91          5.12         0.51 o
  -3  -2  11        279.53        278.20         2.88 o
  -2  -2  11          9.87          9.78         0.50 o
  -1  -2  11        181.84        164.58         3.13 o
   0  -2  11        132.04        139.11         2.50 o
   1  -2  11         29.47         36.06         1.32 o
   2  -2  11        196.31        205.41         3.15 o
   3  -2  11          0.89          2.06         0.28 o
   4  -2  11         31.56         31.88         0.77 o
   5  -2  11          9.04         12.41         0.57 o
  -7  -1  11         27.72         23.65         0.89 o
  -6  -1  11          9.29          9.08         0.51 o
  -5  -1  11          7.79          7.73         0.74 o
  -4  -1  11         72.40         72.97         1.48 o
  -3  -1  11        180.09        186.95         2.48 o
  -2  -1  11         35.25         35.46         0.93 o
  -1  -1  11        247.25        235.60         2.81 o
   0  -1  11         22.78         23.69         1.29 o
   1  -1  11        196.80        202.14         7.22 o
   2  -1  11          8.54          7.25         0.47 o
   3  -1  11         89.04         81.99         1.37 o
   4  -1  11         19.83         19.85         0.66 o
   5  -1  11        209.08        192.74         2.50 o
  -7   0  11         12.87         16.47         0.78 o
  -6   0  11         18.83         22.30         0.99 o
  -5   0  11        105.98        103.71         1.70 o
  -4   0  11         52.68         53.51         1.33 o
  -3   0  11        128.90        138.39         1.80 o
  -2   0  11         18.23         18.50         0.74 o
  -1   0  11        107.79        111.56         1.35 o
   0   0  11         39.90         39.86         1.00 o
   1   0  11         88.71         82.43         1.07 o
   2   0  11          3.45          5.55         0.33 o
   3   0  11          1.49          2.08         0.33 o
   4   0  11         95.87         92.35         1.41 o
   5   0  11        118.93        118.46         2.03 o
  -6   1  11          7.74          7.80         0.39 o
  -5   1  11          7.78          8.93         0.47 o
  -4   1  11         77.68         80.99         1.34 o
  -3   1  11        176.01        191.44         2.19 o
  -2   1  11         36.39         38.17         1.03 o
  -1   1  11        249.55        247.89         2.19 o
   0   1  11         18.69         19.45         0.48 o
   1   1  11        175.76        180.13         2.08 o
   2   1  11          8.99          7.66         0.38 o
   3   1  11         91.21         84.50         1.21 o
   4   1  11         22.32         23.30         0.74 o
   5   1  11        206.82        187.94         2.60 o
  -5   2  11        185.09        213.66         2.86 o
  -4   2  11          5.76          5.84         0.30 o
  -3   2  11        293.79        310.99         2.48 o
  -2   2  11         11.27         12.46         0.65 o
  -1   2  11        188.32        194.82         2.06 o
   0   2  11        145.53        152.11         5.37 o
   1   2  11         25.79         29.03         0.67 o
   2   2  11        178.56        174.61         1.77 o
   3   2  11          1.00          0.86         0.20 o
   4   2  11         22.62         22.62         0.69 o
   5   2  11         12.11         17.03         0.77 o
  -5   3  11         23.90         24.03         1.67 o
  -4   3  11         11.34         13.43         0.46 o
  -3   3  11         16.35         17.74         0.43 o
  -2   3  11         20.29         22.97         0.49 o
  -1   3  11         45.84         41.27         0.71 o
   0   3  11         60.22         62.13         1.50 o
   1   3  11        165.52        163.52         2.92 o
   2   3  11         19.86         16.02         0.53 o
   3   3  11         91.51         89.68         1.57 o
   4   3  11         41.82         43.44         1.36 o
   5   3  11         59.48         49.14         1.12 o
  -5   4  11         17.06         16.52         0.76 o
  -4   4  11         11.37         13.83         0.73 o
  -3   4  11         17.36         18.60         0.54 o
  -2   4  11         24.40         27.80         0.54 o
  -1   4  11         42.29         43.29         0.70 o
   0   4  11         78.68         70.20         0.91 o
   1   4  11        111.65        123.22         6.53 o
   2   4  11         51.75         54.49         2.80 o
   3   4  11         44.60         47.61         2.02 o
   4   4  11          5.80          6.62         0.57 o
  -4   5  11         21.27         21.99         0.81 o
  -3   5  11         90.25         95.40         1.29 o
  -2   5  11        126.11        125.47         1.56 o
  -1   5  11          5.04          4.28         0.28 o
   0   5  11         20.98         17.15         0.70 o
   1   5  11        119.67        115.86         2.23 o
   2   5  11         16.58         13.57         0.55 o
   1  -3  12          4.58          5.78         0.46 o
   2  -3  12        182.05        170.65         2.12 o
  -4  -2  12         93.80         90.58         1.77 o
  -3  -2  12         50.35         46.28         1.35 o
  -1  -2  12        143.16        135.86         2.19 o
   0  -2  12         12.35         12.67         0.65 o
   1  -2  12        138.35        133.90         1.97 o
   2  -2  12        110.69         99.07         1.77 o
   3  -2  12         34.41         36.77         0.98 o
  -5  -1  12          7.37          5.89         0.55 o
  -4  -1  12         87.01         89.77         1.96 o
  -3  -1  12          4.11          4.50         0.34 o
  -2  -1  12         71.60         68.11         1.07 o
  -1  -1  12         76.15         71.48         0.93 o
   0  -1  12         93.89         90.94         1.77 o
   1  -1  12         26.10         29.99         0.75 o
   2  -1  12         12.17         11.16         0.48 o
   3  -1  12         38.24         39.89         1.09 o
  -5   0  12         65.63         66.25         8.88 o
  -4   0  12         93.21         95.36         1.21 o
  -3   0  12         68.46         70.68         1.36 o
  -2   0  12        152.03        162.68         1.48 o
  -1   0  12         87.15         90.29         2.62 o
   0   0  12         11.17         12.64         0.69 o
   1   0  12         52.56         57.08         1.00 o
   2   0  12         29.57         24.48         0.67 o
   3   0  12         74.69         70.95         1.49 o
   4   0  12         66.70         61.11         1.22 o
  -5   1  12          9.88          7.17         0.88 o
  -4   1  12         82.28         87.60         1.85 o
  -3   1  12          6.59          7.77         0.36 o
  -2   1  12         69.78         73.52         1.00 o
  -1   1  12         78.58         85.23         2.57 o
   0   1  12         84.57         86.17         3.03 o
   1   1  12         26.36         28.70         0.55 o
   2   1  12         16.09         14.73         0.39 o
   3   1  12         33.58         33.86         1.04 o
  -4   2  12         98.97        102.30         9.27 o
  -3   2  12         58.19         66.85         2.31 o
  -2   2  12         47.34         56.43         1.45 o
  -1   2  12        147.82        163.07        10.13 o
   0   2  12         12.00         12.94         0.63 o
   1   2  12        132.35        131.16        10.12 o
   2   2  12        103.25         92.91         7.86 o
   3   2  12         27.57         30.21         0.92 o
  -3   3  12          5.72          6.04         0.39 o
  -2   3  12          6.85          8.05         0.97 o
  -1   3  12          1.56          0.99         0.29 o
   0   3  12         36.70         36.06         4.10 o
   1   3  12          3.77          4.63         0.46 o
   2   3  12        178.04        147.70         2.22 o
  -1   4  12         39.13         31.85         3.53 o
   0   4  12          0.40          0.64         0.22 o
                                                
