# Supplementary material for: Stereoselective Pudovik reaction of aldehydes, aldimines, and nitroalkenes with CAMDOL-derived H-phosphonate
Source: Commun Chem. 2025 Nov 14;8:349. doi: 10.1038/s42004-025-01735-4 (PMC12618634; doi:10.1038/s42004-025-01735-4)
Supplement: Supplementary file 3 — Supplementary Data 1 [file 42004_2025_1735_MOESM3_ESM.zip › Supplementary Data 3-the cif file of 1/LLINT_auto.hkl]

   0  -9   6   43.33    2.77
   0  -8   5  213.80    7.54
   0  -8   5  215.29    7.83
   0  -8   6   16.23    2.38
   0  -8   6   17.32    2.60
   0  -8   6   16.03    2.61
   0  -8   7  185.19    6.82
   0  -8   7  166.77    6.24
   0  -8   8  104.96    4.38
   0  -7   2 1989.09   23.03
   0  -7   3   33.64    3.08
   0  -7   3   33.96    3.00
   0  -7   4  370.64    9.99
   0  -7   4  374.75   11.62
   0  -7   4  363.59    9.40
   0  -7   5  770.24   14.28
   0  -7   6  302.67    9.41
   0  -7   6  308.89   10.98
   0  -7   6  289.42    8.77
   0  -7   7  234.12    8.16
   0  -7   7  256.90    9.75
   0  -7   7  231.54    7.63
   0  -7   8   21.54    2.70
   0  -7   8   24.52    3.27
   0  -7   8   21.88    2.55
   0  -7   9  181.79    6.46
   0  -7   9  169.86    5.79
   0  -7   9  164.15    5.72
   0  -6   2 1070.70   14.55
   0  -6   2 1047.07   16.38
   0  -6   2 1078.12   14.02
   0  -6   3   26.29    2.54
   0  -6   3   26.42    2.37
   0  -6   4  561.16   11.58
   0  -6   4  559.15   11.02
   0  -6   5   15.16    2.41
   0  -6   5   14.48    2.19
   0  -6   6  253.79    8.57
   0  -6   6  246.32    8.04
   0  -6   7  173.70    7.21
   0  -6   7  170.09    6.75
   0  -6   8  572.49   12.79
   0  -6   9  181.42    6.71
   0  -6   9  184.48    7.90
   0  -6   9  178.40    6.34
   0  -6  10   43.40    3.02
   0  -6  10   43.67    3.44
   0  -5   1  544.20    7.86
   0  -5   1  550.89    8.33
   0  -5   2  391.12    7.57
   0  -5   3 1159.05   13.89
   0  -5   3 1157.16   14.35
   0  -5   4   33.97    2.61
   0  -5   4   30.97    2.60
   0  -5   5  488.25   10.15
   0  -5   5  507.60   10.73
   0  -5   6  346.33    9.05
   0  -5   6  372.95    9.83
   0  -5   7  931.87   16.17
   0  -5   7  910.70   16.51
   0  -5   8  138.31    6.51
   0  -5   8  135.20    6.15
   0  -5   9   38.36    3.49
   0  -5  10   39.35    3.18
   0  -5  10   38.30    3.00
   0  -4   0  320.54    5.02
   0  -4   0  311.91    5.68
   0  -4   0  319.63    4.82
   0  -4   1  721.72    8.39
   0  -4   1  730.39    8.20
   0  -4  -2 3327.50   21.14
   0  -4  -2 3325.82   21.47
   0  -4   3 1590.85   14.69
   0  -4   4  172.34    4.87
   0  -4   5   26.02    2.31
   0  -4   6  894.87   13.63
   0  -4   7   41.89    3.51
   0  -4   8   39.02    3.39
   0  -4   8   42.85    3.74
   0  -4   9  184.00    7.29
   0  -4   9  178.63    6.89
   0  -4  10   73.57    4.35
   0  -4  10   70.99    4.03
   0  -4  11  166.37    6.43
   0  -3   0    0.31    0.49
   0  -3   0    0.11    0.45
   0  -3  -1  939.69    7.97
   0  -3   1  920.33    7.86
   0  -3  -2 2228.05   14.45
   0  -3  -2 2236.13   14.78
   0  -3   3 1184.57   10.90
   0  -3  -3 1162.83    7.17
   0  -3  -4  647.66    4.73
   0  -3  -4  616.91    4.60
   0  -3   5  153.29    4.56
   0  -3   6 1311.19   15.52
   0  -3   7  613.81   11.30
   0  -3   9  225.38    7.46
   0  -3  10   -0.07    1.31
   0  -2   0 4747.18   23.68
   0  -2   0 4781.79   23.49
   0  -2   1 8117.71   39.00
   0  -2  -1 8258.76   38.85
   0  -2  -2  907.06    6.06
   0  -2   2  920.16    7.49
   0  -2  -3 4740.42   22.19
   0  -2   3 4769.02   26.71
   0  -2  -3 4741.95   22.18
   0  -2   4 1850.17   14.52
   0  -2  -4 1827.93   10.22
   0  -2  -4 1828.95   10.21
   0  -2  -5   42.10    1.34
   0  -2  -6  702.35    7.03
   0  -2   6  717.05   10.28
   0  -2   7 1367.35   16.17
   0  -2  -7 1348.40   12.22
   0  -2  -8   52.86    2.44
   0  -2   8   46.29    3.33
   0  -2   9  166.89    6.44
   0  -2  -9  158.01    4.55
   0  -2   9  166.06    6.12
   0  -2  10  742.52   13.53
   0  -2  10  712.09   12.63
   0  -2  11  271.95    4.88
   0  -2  12   24.76    1.28
   0  -1   0    2.46    0.24
   0  -1   0    1.64    0.19
   0  -1  -1 8678.51   39.55
   0  -1  -1 8629.61   39.72
   0  -1  -2  613.11    3.58
   0  -1   2  610.71    5.09
   0  -1   3  699.71    6.42
   0  -1  -3  706.19    4.55
   0  -1  -3  705.51    4.57
   0  -1   4  318.94    4.70
   0  -1  -4  324.16    3.38
   0  -1   5  654.37    8.05
   0  -1  -5  657.60    6.12
   0  -1  -6   27.29    1.42
   0  -1   6   27.47    1.92
   0  -1  -6   26.99    1.37
   0  -1  -7   61.38    2.50
   0  -1   7   61.05    3.15
   0  -1  -7   57.98    2.35
   0  -1  -8  363.38    6.58
   0  -1   8  377.05    8.45
   0  -1  -9  117.91    4.15
   0  -1  -9  123.52    4.23
   0  -1   9  122.45    5.24
   0  -1   9  108.62    4.72
   0  -1 -10  186.40    5.32
   0  -1 -10  188.28    5.45
   0  -1 -10  186.78    5.42
   0  -1 -11   44.18    2.59
   0  -1 -11   42.27    2.49
   0  -1  11   50.82    2.35
   0  -1  12  181.52    3.50
   0  -1  12  171.57    3.65
   0  -1  12  184.65    3.54
   0  -1 -12  170.58    4.01
   0   0   1 2382.97   11.26
   0   0  -1 2347.57   11.15
   0   0   1 2389.97   11.25
   0   0  -1 2350.96   10.92
   0   0   2 1871.00    8.46
   0   0   2 1767.16    9.92
   0   0  -2 1801.61    9.32
   0   0  -2 1746.48    8.89
   0   0   2 1796.37    8.78
   0   0  -2 1841.92    9.33
   0   0  -2 1748.00    8.94
   0   0   2 1736.21    9.92
   0   0  -3 6596.49   32.79
   0   0   3 6597.39   33.87
   0   0   4 5855.14   27.98
   0   0  -4 6472.33   30.90
   0   0   4 5954.90   28.01
   0   0   4 6679.44   29.02
   0   0   4 6420.25   32.56
   0   0   4 6332.47   28.90
   0   0   5   73.56    1.39
   0   0   5   72.56    2.40
   0   0  -5   73.55    2.03
   0   0   5   71.27    2.39
   0   0  -5   68.73    1.97
   0   0  -6   37.58    1.81
   0   0   6   41.30    1.54
   0   0  -7  442.00    6.74
   0   0  -7  432.28    6.72
   0   0   7  438.20    7.66
   0   0   7  449.79    5.86
   0   0   8  236.48    6.32
   0   0  -8  227.04    5.41
   0   0  -9  214.35    5.79
   0   0  -9  214.41    5.83
   0   0  -9  220.63    5.85
   0   0 -10    4.41    1.38
   0   0 -10    4.56    1.38
   0   0 -10    4.75    1.30
   0   0  10    6.94    1.10
   0   0  11   82.85    2.87
   0   0 -11   69.80    3.39
   0   0  11   80.40    2.81
   0   0  11   80.79    3.17
   0   0 -11   77.32    3.43
   0   0 -11   70.71    3.38
   0   0  12   25.86    1.62
   0   0 -12   23.16    1.77
   0   1   0    0.26    0.30
   0   1   0    0.08    0.12
   0   1   0    0.27    0.17
   0   1   0    0.24    0.15
   0   1   1 9025.41   42.65
   0   1   2  607.92    3.92
   0   1   2  579.16    3.88
   0   1  -2  624.14    4.61
   0   1   2  575.42    3.60
   0   1   2  626.19    4.05
   0   1   2  633.16    4.08
   0   1  -2  584.99    4.56
   0   1   2  579.51    3.64
   0   1   2  569.06    3.87
   0   1   3  733.72    4.71
   0   1   3  687.54    4.59
   0   1  -3  736.43    5.97
   0   1   3  721.28    4.51
   0   1   3  694.97    4.47
   0   1  -3  783.53    6.11
   0   1   3  668.94    5.23
   0   1   3  738.58    5.21
   0   1   4  336.81    4.17
   0   1  -4  369.82    4.54
   0   1   4  348.62    3.04
   0   1  -4  370.65    4.56
   0   1   4  376.17    3.72
   0   1   4  384.39    3.20
   0   1   4  365.21    3.62
   0   1   4  352.61    2.92
   0   1  -5  751.89    7.75
   0   1   5  799.77    6.38
   0   1   5  692.42    7.40
   0   1   5  772.21    6.38
   0   1   5  775.95    5.58
   0   1  -5  761.58    7.69
   0   1   5  711.43    7.54
   0   1   6   19.61    0.86
   0   1   6   20.21    1.46
   0   1   6   22.20    1.28
   0   1   6   20.71    0.88
   0   1  -6   22.25    1.50
   0   1  -7   56.20    2.68
   0   1  -7   56.82    2.68
   0   1   7   57.01    2.21
   0   1   8  365.01    6.10
   0   1   8  385.35    6.43
   0   1  -8  366.13    7.41
   0   1  -8  373.31    7.47
   0   1   9  127.56    4.00
   0   1  -9  112.87    4.40
   0   1  -9  116.92    4.63
   0   1  -9  115.82    4.58
   0   1  10  183.09    4.58
   0   1 -10  182.03    5.74
   0   1  10  176.52    4.45
   0   1 -10  176.29    5.69
   0   1 -10  175.55    5.46
   0   1 -11   39.27    2.60
   0   1 -11   36.33    2.58
   0   1  11   40.38    2.07
   0   1 -11   34.15    2.53
   0   1  11   38.93    2.32
   0   1  11   37.41    2.00
   0   1  12  163.19    3.90
   0   1 -12  175.02    4.50
   0   2   0 4986.94   23.95
   0   2   0 4952.98   26.76
   0   2   0 4995.82   26.63
   0   2   0 4900.83   23.63
   0   2  -1 8903.34   40.30
   0   2   1 8432.28   44.37
   0   2  -1 8671.52   40.57
   0   2   1 8600.16   43.69
   0   2   1 8249.51   41.41
   0   2   2 1013.11    7.02
   0   2   2  994.04    6.85
   0   2   2  973.75    6.83
   0   2   2 1027.91    6.36
   0   2  -2  972.82    4.94
   0   2   2 1008.06    7.60
   0   2   2 1063.11    6.79
   0   2   2 1058.89    6.75
   0   2   2  939.20    5.25
   0   2  -2 1045.77    7.27
   0   2  -2 1034.97    7.62
   0   2  -2 1035.16    7.54
   0   2   2 1039.13    7.64
   0   2   2 1030.72    6.37
   0   2   2  980.61    8.93
   0   2   3 5439.94   25.73
   0   2   3 5327.06   26.69
   0   2   3 5510.46   25.77
   0   2  -3 5412.68   27.98
   0   2  -3 5418.09   27.94
   0   2   3 5386.61   29.51
   0   2   3 5385.64   27.15
   0   2   3 5253.62   26.19
   0   2   3 5262.04   26.17
   0   2   3 5420.30   26.56
   0   2   3 5391.58   26.42
   0   2   4 1839.68   11.86
   0   2   4 1925.05   12.26
   0   2   4 2029.45   11.38
   0   2   4 1852.81   11.12
   0   2   4 1967.19   11.28
   0   2  -4 2034.07   13.99
   0   2   4 1893.28   10.90
   0   2   4 1966.97   12.18
   0   2   5   42.34    1.11
   0   2  -5   39.56    1.92
   0   2  -5   40.97    1.94
   0   2   5   42.54    1.71
   0   2   5   40.80    1.52
   0   2   5   39.65    1.23
   0   2   5   39.78    1.62
   0   2   5   40.31    1.48
   0   2   5   39.77    1.24
   0   2   6  821.46    7.85
   0   2  -6  805.43    9.83
   0   2  -6  802.23    9.82
   0   2   6  813.77    6.84
   0   2   6  808.12    8.65
   0   2   6  830.50    8.84
   0   2   6  839.54    6.92
   0   2  -7 1342.32   14.11
   0   2  -7 1346.53   14.43
   0   2  -7 1360.57   14.60
   0   2   7 1394.72   13.00
   0   2  -8   60.92    3.34
   0   2  -8   59.19    3.32
   0   2   8   57.63    2.49
   0   2   8   55.26    2.48
   0   2   8   57.79    2.68
   0   2  -8   60.51    3.24
   0   2  -9  173.88    5.74
   0   2   9  182.06    5.25
   0   2   9  183.84    4.67
   0   2  -9  173.90    5.77
   0   2   9  189.02    4.73
   0   2   9  179.25    4.89
   0   2  -9  174.19    5.50
   0   2 -10  707.97   11.75
   0   2 -10  697.68   11.27
   0   2  10  724.16    9.50
   0   2  10  696.65   10.58
   0   2  10  725.88    9.43
   0   2 -10  691.84   11.67
   0   2 -11  308.78    7.03
   0   2  11  287.79    6.22
   0   2 -12   25.07    1.87
   0   2  12   25.48    1.64
   0   3   0    0.62    0.31
   0   3   0    0.43    0.60
   0   3   0    1.88    0.37
   0   3   0    0.27    0.26
   0   3   0    0.79    0.30
   0   3   0    0.35    0.59
   0   3   0    0.98    0.36
   0   3   0    0.55    0.31
   0   3   0    0.34    0.62
   0   3  -1  994.10    7.54
   0   3  -1  940.83    6.16
   0   3  -1  983.43    9.90
   0   3   1  959.15   10.52
   0   3  -1 1033.59    6.46
   0   3   1  979.38    7.14
   0   3   1  965.38    7.14
   0   3   1 1044.68    7.50
   0   3   1  912.35    8.49
   0   3   1  938.71   10.81
   0   3   1 1024.67    7.18
   0   3   1  930.77    8.59
   0   3   1  966.53    7.79
   0   3   2 2604.61   15.44
   0   3   2 2489.00   19.48
   0   3   2 2658.11   15.74
   0   3   2 2644.23   15.68
   0   3   2 2677.60   14.78
   0   3   2 2669.14   15.65
   0   3   2 2553.67   17.48
   0   3  -2 2556.05   12.91
   0   3  -2 2561.78   12.93
   0   3   2 2663.52   14.69
   0   3  -2 2750.59   16.14
   0   3   2 2554.82   17.27
   0   3  -2 2635.68   16.38
   0   3   2 2720.85   15.13
   0   3  -2 2705.34   15.94
   0   3   2 2581.56   15.25
   0   3   2 2532.83   19.26
   0   3   2 2699.47   15.22
   0   3   2 2565.87   16.45
   0   3   3 1278.72    9.37
   0   3  -3 1331.81   10.95
   0   3   3 1350.72   10.17
   0   3   3 1305.70    9.37
   0   3   3 1307.09    8.79
   0   3   3 1227.54    9.20
   0   3   3 1291.55    8.78
   0   3   3 1241.49   11.84
   0   3  -3 1280.55   10.26
   0   3   4  647.27    5.83
   0   3   4  587.16    5.69
   0   3   4  586.72    5.67
   0   3   4  570.88    6.21
   0   3   4  613.41    6.40
   0   3   4  578.16    6.24
   0   3  -4  645.21    7.87
   0   3   4  604.57    6.75
   0   3  -4  623.92    7.71
   0   3   4  604.15    6.26
   0   3  -4  631.08    7.28
   0   3   4  660.07    5.93
   0   3   4  652.54    7.10
   0   3   5  194.64    3.67
   0   3   5  187.69    3.03
   0   3   5  189.24    3.64
   0   3   5  191.79    3.14
   0   3  -5  196.57    4.67
   0   3  -5  189.71    4.58
   0   3   5  196.59    4.05
   0   3  -5  192.07    4.37
   0   3   5  182.01    2.75
   0   3   6 1354.78    9.12
   0   3   6 1344.39   11.44
   0   3   6 1357.68   11.57
   0   3  -6 1399.88   14.56
   0   3  -6 1352.36   14.17
   0   3   6 1345.72   12.77
   0   3  -6 1318.77   13.41
   0   3  -7  589.58    9.93
   0   3   7  485.49    7.38
   0   3  -7  592.88    9.90
   0   3   7  583.80    7.35
   0   3   7  586.45    8.97
   0   3   7  482.37    7.41
   0   3   7  608.38    8.80
   0   3  -7  591.83    9.42
   0   3  -8  455.07    9.30
   0   3   8  413.01    7.09
   0   3  -8  457.23    9.30
   0   3   8  413.86    7.08
   0   3   8  462.66    8.10
   0   3  -8  444.13    8.72
   0   3   8  430.86    8.21
   0   3   9  214.68    5.62
   0   3   9  194.66    4.84
   0   3  -9  197.75    6.25
   0   3   9  191.42    5.59
   0   3  -9  202.39    6.44
   0   3  10    0.61    0.69
   0   3 -10    1.64    1.19
   0   3  10    0.64    0.83
   0   3  10    0.84    0.66
   0   3  10    0.96    0.79
   0   3  10    0.62    0.71
   0   3 -11  124.57    4.40
   0   3  11  118.85    3.93
   0   3 -12   79.54    2.98
   0   3  12   63.52    2.34
   0   4   0  372.39    3.68
   0   4   0  344.03    5.77
   0   4   0  366.14    4.17
   0   4   0  365.98    4.15
   0   4   0  339.72    3.88
   0   4   0  364.27    4.15
   0   4   0  354.30    3.99
   0   4   0  348.58    5.78
   0   4  -1  729.15    5.84
   0   4  -1  784.39    9.82
   0   4   1  809.98    7.24
   0   4  -1  837.60   10.40
   0   4   1  718.03    8.21
   0   4   1  804.05    7.20
   0   4  -1  740.93    5.90
   0   4  -1  824.06    7.49
   0   4   1  762.54    7.49
   0   4   1  793.02    7.64
   0   4   1  812.49    7.27
   0   4   1  759.38   11.30
   0   4  -2 3861.61   22.37
   0   4   2 3665.70   24.58
   0   4   2 3613.28   24.88
   0   4   2 3822.70   21.78
   0   4   2 3491.52   27.07
   0   4   2 3633.98   21.57
   0   4   2 3620.65   21.55
   0   4   2 3521.19   26.76
   0   4   2 3744.29   21.55
   0   4   2 3556.66   22.57
   0   4   2 3651.52   20.75
   0   4   2 3579.11   20.75
   0   4  -2 3548.85   18.24
   0   4   2 3672.50   20.95
   0   4  -2 3533.12   18.23
   0   4  -3 1843.28   14.33
   0   4   3 1687.73   12.41
   0   4   3 1772.48   13.50
   0   4   3 1713.59   13.67
   0   4  -3 1814.49   14.03
   0   4   3 1734.27   13.29
   0   4   3 1651.48   12.38
   0   4   3 1659.50   12.37
   0   4   3 1552.06   15.76
   0   4   3 1678.98   12.57
   0   4   3 1680.19   12.47
   0   4   4  196.18    3.77
   0   4   4  215.39    4.00
   0   4   4  185.91    3.71
   0   4   4  209.88    4.03
   0   4   4  206.35    3.54
   0   4  -4  224.89    4.72
   0   4   4  220.08    4.42
   0   4   4  218.50    3.57
   0   4   5   25.64    1.56
   0   4   5   27.39    1.78
   0   4   5   18.11    1.29
   0   4  -5   27.95    1.96
   0   4   5   24.30    1.67
   0   4   5   27.38    1.26
   0   4   5   23.85    1.25
   0   4   5   24.81    1.56
   0   4   5   18.76    1.34
   0   4  -5   28.86    2.04
   0   4   5   23.66    1.25
   0   4  -5   35.72    2.37
   0   4   6  940.92    7.66
   0   4   6  980.73   10.37
   0   4  -6  937.23   12.44
   0   4  -6  958.99   12.81
   0   4   6  973.43   10.24
   0   4   6  949.54   11.58
   0   4  -6  953.38   12.15
   0   4   6  978.82   11.49
   0   4  -7   56.70    3.27
   0   4   7   58.10    3.03
   0   4   7   56.50    2.47
   0   4   7   45.95    2.31
   0   4   7   44.17    2.31
   0   4   7   66.25    3.21
   0   4  -7   54.20    3.15
   0   4  -7   55.22    3.35
   0   4   8   43.93    2.28
   0   4   8   47.20    2.82
   0   4  -8   45.07    3.10
   0   4   8   48.38    2.82
   0   4   8   38.43    2.25
   0   4   8   37.15    2.16
   0   4   8   35.84    2.55
   0   4  -8   46.44    3.27
   0   4   9  195.41    5.48
   0   4  -9  181.71    5.93
   0   4  -9  173.61    5.94
   0   4   9  199.22    5.51
   0   4   9  181.87    5.52
   0   4   9  199.54    5.51
   0   4  10   94.48    3.54
   0   4 -10   99.83    4.26
   0   4  10   97.05    3.88
   0   4  10   92.53    3.43
   0   4  10   96.63    3.51
   0   4  11  135.41    3.46
   0   4  11  140.70    3.56
   0   4  11  137.62    3.44
   0   4  11  134.80    3.88
   0   4  12    0.95    0.52
   0   4 -12    1.69    0.73
   0   5   0    1.35    0.52
   0   5   0    4.27    0.59
   0   5   0   -0.10    0.68
   0   5   0    0.36    0.40
   0   5   0    1.25    1.36
   0   5   0    0.28    0.70
   0   5   0    0.32    1.17
   0   5   0    0.19    0.38
   0   5   0   -0.03    0.62
   0   5   0    4.52    0.58
   0   5   1  487.90    7.41
   0   5   1  499.36   10.37
   0   5  -1  473.67    7.84
   0   5  -1  499.51    8.53
   0   5   1  476.82    7.27
   0   5   1  545.51    6.54
   0   5   1  496.06    6.08
   0   5   1  502.06    9.53
   0   5   1  497.41    6.14
   0   5   1  516.09    6.68
   0   5  -1  476.51    7.96
   0   5   1  490.55    5.99
   0   5  -1  510.65    6.58
   0   5  -1  493.78    5.19
   0   5   1  492.46    5.89
   0   5  -1  506.59    5.28
   0   5  -2  330.25    7.39
   0   5  -2  333.73    5.53
   0   5   2  333.44    5.31
   0   5   2  301.93    6.17
   0   5   2  333.87    5.34
   0   5   2  323.64    5.18
   0   5   2  323.54    5.18
   0   5   2  307.43    7.68
   0   5   2  331.08    5.02
   0   5   2  324.67    4.93
   0   5  -2  333.90    5.25
   0   5   2  333.64    5.32
   0   5   3 1174.35   11.60
   0   5  -3 1166.86   15.32
   0   5   3 1123.59   11.58
   0   5   3 1193.19   11.60
   0   5  -3 1164.01   10.46
   0   5   3 1146.55   10.74
   0   5   3 1078.02   10.16
   0   5   3 1075.02   10.18
   0   5   3 1198.59   11.57
   0   5   3 1056.29   13.98
   0   5   3 1170.70   10.96
   0   5  -4   30.45    2.10
   0   5   4   28.89    2.37
   0   5  -4   26.64    2.57
   0   5   4   31.96    1.95
   0   5   4   27.43    1.69
   0   5   4   25.81    1.43
   0   5   4   27.92    1.50
   0   5   4   33.66    2.02
   0   5   4   26.19    1.64
   0   5   4   31.54    1.96
   0   5   4   28.06    1.62
   0   5   5  489.61    8.35
   0   5  -5  485.60    8.61
   0   5   5  469.89    7.29
   0   5   5  432.44    5.98
   0   5   5  446.12    5.61
   0   5   5  490.22    8.19
   0   5   5  472.08    7.23
   0   5   5  477.22    8.05
   0   5   6  272.04    5.46
   0   5   6  322.65    6.21
   0   5   6  267.38    5.53
   0   5   6  327.26    7.01
   0   5   6  324.69    7.08
   0   5  -6  324.64    7.49
   0   5   6  317.73    4.44
   0   5   6  331.32    7.08
   0   5   7  938.92   11.04
   0   5   7  984.14   13.10
   0   5   7  840.32   12.40
   0   5  -7  900.09   13.44
   0   5   7  882.41    8.19
   0   5   7  948.61   12.82
   0   5   8  152.98    5.05
   0   5  -8  126.82    5.08
   0   5   8  139.59    4.03
   0   5   8  129.16    4.83
   0   5   8  148.73    4.99
   0   5   8  144.92    4.90
   0   5   9   19.56    1.89
   0   5   9   19.78    1.88
   0   5   9   19.19    1.89
   0   5  -9   17.28    2.07
   0   5 -10   45.02    2.78
   0   5  10   43.05    2.35
   0   5  10   36.89    2.30
   0   5  10   41.72    2.28
   0   5  10   40.88    2.30
   0   5  11   35.02    1.81
   0   5  11   32.30    1.58
   0   6   0  942.68   11.72
   0   6   0 1038.66   10.66
   0   6   0 1032.94   10.64
   0   6   0  994.30    9.26
   0   6   0  983.45   16.23
   0   6   0  996.34    9.32
   0   6   0  946.94   11.80
   0   6   0  952.27   16.88
   0   6   1  110.07    3.25
   0   6  -1  114.02    3.30
   0   6  -1  111.73    3.27
   0   6   1  108.45    3.23
   0   6   1  101.31    4.64
   0   6   1  107.85    3.00
   0   6   1  108.83    3.13
   0   6   1  102.54    3.00
   0   6   1  101.57    4.54
   0   6   1  110.44    3.04
   0   6   1  106.45    3.06
   0   6  -1   99.32    3.88
   0   6   1   97.36    3.43
   0   6   1   96.75    5.01
   0   6  -1  102.26    3.86
   0   6  -1   97.02    5.55
   0   6   1   98.10    5.17
   0   6  -1  101.19    3.98
   0   6   2 1058.26   10.99
   0   6   2  955.67   12.29
   0   6   2 1068.47   10.84
   0   6   2  976.80   15.44
   0   6   2 1065.90   11.15
   0   6   2 1073.94   10.77
   0   6   2 1057.20   11.04
   0   6   2 1044.43   11.07
   0   6   2 1035.81   10.73
   0   6  -2 1000.21   18.19
   0   6  -2 1052.26   10.67
   0   6   2 1016.10   10.67
   0   6  -2 1046.91   10.64
   0   6   2  953.13   12.33
   0   6  -2  963.00   13.07
   0   6  -2  967.28   13.31
   0   6   3   14.66    1.44
   0   6   3   17.11    1.51
   0   6   3   14.05    1.35
   0   6   3   15.78    1.49
   0   6  -3   12.39    1.12
   0   6   3   18.49    1.45
   0   6  -3   14.08    1.18
   0   6   3   17.90    1.43
   0   6   3   15.05    1.40
   0   6   3   14.71    2.08
   0   6   3   15.57    1.48
   0   6   4  624.44    9.43
   0   6   4  533.75    7.20
   0   6   4  579.76    8.94
   0   6   4  602.27    8.53
   0   6   4  629.03    9.40
   0   6   4  584.20    8.51
   0   6   4  549.87   10.58
   0   6   4  623.23    9.37
   0   6   5   21.44    1.98
   0   6   5   20.72    1.77
   0   6   5   20.91    1.96
   0   6   5   20.38    1.89
   0   6   5   17.22    1.25
   0   6  -5   20.47    2.10
   0   6   5   16.97    1.31
   0   6   5   21.98    1.97
   0   6   6  242.18    6.31
   0   6   6  215.45    3.88
   0   6  -6  205.98    6.27
   0   6   6  218.90    5.28
   0   6   6  244.96    6.36
   0   6   6  237.75    6.30
   0   6   6  217.87    5.98
   0   6   7  193.06    5.67
   0   6   7  180.78    3.45
   0   6  -7  162.35    5.67
   0   6   7  186.71    4.90
   0   6   7  185.99    5.48
   0   6   7  194.09    5.70
   0   6   7  166.57    5.30
   0   6   8  543.88    9.26
   0   6   8  548.87    8.07
   0   6   8  530.98    9.37
   0   6   9  172.30    4.80
   0   6   9  174.30    4.84
   0   6   9  168.01    4.79
   0   6  10   35.80    1.91
   0   6  10   36.82    1.97
   0   7   0    0.16    1.65
   0   7   0    1.52    0.90
   0   7   0    0.41    0.67
   0   7   0   -0.17    0.61
   0   7   0    0.16    0.64
   0   7   0    0.69    1.69
   0   7   0   -0.61    1.60
   0   7  -1 1586.35   23.59
   0   7   1 1625.85   19.27
   0   7   1 1631.39   19.65
   0   7   1 1568.32   15.60
   0   7  -1 1521.66   24.12
   0   7   1 1529.20   22.14
   0   7  -1 1675.27   14.72
   0   7  -1 1669.88   14.67
   0   7   1 1611.51   14.71
   0   7   1 1632.53   14.90
   0   7   1 1681.23   14.30
   0   7   2 1888.96   18.71
   0   7   2 2148.47   18.23
   0   7  -2 1931.68   27.83
   0   7   2 1867.12   23.59
   0   7  -2 2010.38   16.18
   0   7   2 1987.19   16.93
   0   7   2 1986.00   16.88
   0   7  -2 2024.23   16.26
   0   7   2 2108.41   17.14
   0   7   3   42.18    2.48
   0   7   3   38.51    2.38
   0   7  -3   38.30    4.21
   0   7   3   33.27    3.13
   0   7   3   40.00    2.25
   0   7   3   41.73    2.49
   0   7   3   38.07    2.05
   0   7   3   34.38    1.91
   0   7   4  360.09    7.42
   0   7   4  312.39    5.59
   0   7  -4  384.85   12.28
   0   7   4  369.86    7.46
   0   7   4  371.43    7.46
   0   7   4  356.27    6.79
   0   7   4  316.42    5.34
   0   7   5  771.28   11.33
   0   7   5  754.98   10.39
   0   7   5  774.57   11.32
   0   7   6  281.51    6.82
   0   7   6  277.72    4.41
   0   7  -6  281.12    9.96
   0   7   6  284.65    6.78
   0   7   7  241.26    6.17
   0   7   7  251.97    6.25
   0   7  -7  252.87    8.57
   0   7   7  240.32    6.19
   0   7   8   12.82    1.56
   0   7   8   13.41    1.59
   0   7   8   13.03    1.57
   0   7   9  155.57    4.01
   0   8   0 3500.78   32.39
   0   8   0 3446.33   31.75
   0   8  -1 1818.83   26.40
   0   8   1 1851.06   24.99
   0   8   1 1971.62   20.62
   0   8  -1 2049.03   26.28
   0   8   1 2103.74   16.96
   0   8  -1 2094.96   16.85
   0   8   1 2086.27   17.45
   0   8  -2    1.86    0.65
   0   8   2    0.63    0.65
   0   8   2    1.90    1.60
   0   8   2    1.14    0.81
   0   8  -3  571.02   14.96
   0   8  -3  508.93   14.17
   0   8   3  504.30   11.18
   0   8   3  494.20    6.87
   0   8   3  500.33    7.19
   0   8   3  562.60    8.53
   0   8   4  209.21    4.16
   0   8  -4  205.08    9.26
   0   8   5  216.43    5.61
   0   8   5  223.09    5.40
   0   8  -5  227.33    8.83
   0   8   6   25.32    1.34
   0   8   6   23.71    1.96
   0   8   6   24.08    1.87
   0   8   7  164.73    4.43
   0   9   0    0.91    0.57
   0   9   0    1.15    1.06
   0   9  -1  127.00    4.98
   0   9   1  140.94    3.52
   0   9  -1  137.66    3.29
   0   9  -1  126.58    4.92
   0   9  -1  134.45    3.11
   0   9   2  744.10    8.09
   0   9   2  764.64    8.58
   0   9  -2  734.60   15.22
   0   9   2  719.27   12.97
   0   9  -2  747.79   13.26
   0   9  -2  759.71   13.63
   0   9  -3   45.92    3.99
   0   9   3   41.13    1.79
   0   9  -3   44.02    3.96
   0   9  -3   42.09    3.43
   0   9  -3   44.17    3.63
   0   9  -4  102.79    5.38
   0   9   4   91.56    2.45
   0   9  -4  105.39    5.41
   0   9  -4   79.33    4.70
   0   9  -4   77.47    4.76
   0   9  -5  502.31   10.71
   0   9  -5  497.92   10.44
   0   9  -5  320.00    8.82
   0   9   5  483.67    5.39
   0   9  -5  322.98    8.97
   0   9  -6   37.17    2.87
   0   9  -6   34.85    2.90
   0   9  -7   17.54    1.72
   0  10   0  726.87   11.79
   0  10   1   24.51    1.17
   0  10  -1   21.06    2.34
   0  10   1   21.42    2.27
   0  10  -2  174.94    4.11
   0  10   2  187.51    3.08
   0  10  -2  177.44    5.82
   0  10   3  181.10    2.95
   0  10  -3  186.71    5.69
   0  10  -4  425.02    7.75
   0  10   4  394.87    4.33
   1  -9   5  117.51    4.76
   1  -9   5  107.02    5.04
   1  -9   6   64.54    3.30
  -1  -8   8  171.79    5.45
  -1  -8   7  115.70    5.03
  -1  -8   7  130.90    5.67
  -1  -8   6  144.28    5.91
   1  -8   3   47.59    3.95
   1  -8   5  102.17    5.57
   1  -8   5  100.22    5.68
   1  -8   6   63.71    4.33
   1  -8   6   65.90    4.54
   1  -8   7   19.29    2.50
   1  -8   7   18.25    2.46
   1  -8   8   88.85    3.98
  -1  -7   9  130.25    5.63
  -1  -7   9  117.86    4.80
  -1  -7   9  118.88    4.54
  -1  -7   8   37.99    3.84
  -1  -7   8   36.16    3.21
  -1  -7   8   40.35    3.16
  -1  -7   7  282.97    8.84
  -1  -7   7  267.31    8.17
  -1  -7   6  706.95   14.22
  -1  -7   6  680.52   13.24
  -1  -7   5  111.98    5.34
  -1  -7   4  503.10   11.38
  -1  -7   4  478.28   10.52
   1  -7   2  117.05    5.61
   1  -7   3  900.89   15.77
   1  -7   3  922.37   16.26
   1  -7   3  919.48   17.16
   1  -7   4  499.03   11.42
   1  -7   4  513.80   13.53
   1  -7   4  523.13   12.31
   1  -7   5    3.77    1.71
   1  -7   6  167.60    8.16
   1  -7   6  166.61    7.20
   1  -7   6  162.51    6.72
   1  -7   7  220.41    8.89
   1  -7   7  215.91    7.92
   1  -7   8  111.07    5.39
   1  -7   8  123.67    6.11
   1  -7   8  110.89    5.43
   1  -7   9  360.84    8.79
   1  -7   9  336.27    8.02
  -1  -6  10   33.25    3.18
  -1  -6  10   31.92    2.63
  -1  -6  10   27.53    2.35
  -1  -6   9  254.24    7.83
  -1  -6   9  235.34    7.17
  -1  -6   8  357.23    9.99
  -1  -6   7   40.23    3.77
  -1  -6   7   38.88    3.49
  -1  -6   6  274.12    8.64
  -1  -6   6  278.53    8.97
  -1  -6   5  802.62   14.01
  -1  -6   5  835.39   15.00
  -1  -6   4  132.56    5.33
  -1  -6   4  137.52    5.70
  -1  -6   3  674.53   11.94
  -1  -6   3  646.40   11.16
  -1  -6   2  121.56    4.55
   1  -6   0   46.36    3.02
   1  -6   1  113.72    4.96
   1  -6   1  114.74    4.80
   1  -6   2   98.47    4.52
   1  -6   2   97.15    5.10
   1  -6   2   98.85    4.30
   1  -6   3  191.67    7.65
   1  -6   3  185.45    6.45
   1  -6   3  186.14    6.18
   1  -6   4   84.47    4.70
   1  -6   4   87.86    4.57
   1  -6   5  208.41    7.62
   1  -6   5  215.96    7.43
   1  -6   6  576.20   13.23
   1  -6   6  546.31   12.24
   1  -6   7   88.61    5.38
   1  -6   7   90.37    5.22
   1  -6   8  169.92    8.13
   1  -6   8  156.29    6.75
   1  -6   9  166.33    6.49
   1  -6   9  182.03    7.62
   1  -6  10  163.24    5.87
   1  -6  10  149.84    5.17
  -1  -5  11   11.12    1.50
  -1  -5  10   26.78    2.58
  -1  -5  10   28.82    2.80
  -1  -5   9   61.97    4.36
  -1  -5   8  139.61    6.14
  -1  -5   8  144.68    6.60
  -1  -5   7  920.28   15.65
  -1  -5   7  947.61   16.52
  -1  -5   6   73.70    4.20
  -1  -5   5   59.46    3.52
  -1  -5   4   83.03    3.74
  -1  -5   3  610.41    9.30
   1  -5  -2  828.49   11.12
   1  -5  -2  823.29   10.80
   1  -5  -1   17.66    1.68
  -1  -5   1   22.13    1.63
   1  -5  -1   18.79    1.89
   1  -5   0  101.60    3.81
   1  -5   0  101.35    3.86
   1  -5   1  248.29    6.71
   1  -5   1  243.80    5.85
   1  -5   1  241.26    5.52
   1  -5   2  260.64    6.37
   1  -5   3  471.18    9.15
   1  -5   3  465.82    8.65
   1  -5   4  231.81    6.93
   1  -5   4  217.27    6.44
   1  -5   5   17.67    2.35
   1  -5   5   11.27    2.00
   1  -5   6  201.18    7.42
   1  -5   6  199.40    7.03
   1  -5   7 2025.39   25.15
   1  -5   7 1965.02   23.72
   1  -5   8   40.85    3.79
   1  -5   8   37.10    3.42
   1  -5   9  186.81    7.18
   1  -5   9  177.99    6.71
   1  -5  10  194.49    6.62
   1  -5  10  211.42    7.76
   1  -5  10  200.75    6.35
  -1  -4  11   77.39    3.66
  -1  -4  11   73.66    3.81
  -1  -4  10   40.50    3.28
  -1  -4  10   45.25    3.60
  -1  -4   9  282.57    8.47
  -1  -4   9  293.88    8.96
  -1  -4   8  150.22    6.20
  -1  -4   7 1154.86   16.65
  -1  -4   6  180.89    5.94
  -1  -4   5 1330.95   15.25
   1  -4  -4  996.61    7.38
  -1  -4   4  986.91   11.77
   1  -4  -3 3415.66   21.10
  -1  -4   3 3769.18   24.55
   1  -4  -2 1317.09   13.12
   1  -4  -2 1314.13   12.76
  -1  -4   1  530.04    6.14
   1  -4  -1  524.02    7.98
  -1  -4   0   25.29    1.36
  -1  -4   0   24.69    1.27
   1  -4   0   24.72    1.66
   1  -4   0   23.60    1.80
   1  -4   1  141.49    3.66
   1  -4   2  518.33    8.00
   1  -4   2  510.31    7.61
   1  -4   3  255.00    6.01
   1  -4   4  774.39   11.50
   1  -4   4  751.10   10.86
   1  -4   5  971.65   14.09
   1  -4   5  931.97   13.29
   1  -4   6   60.54    3.93
   1  -4   6   56.65    3.62
   1  -4   7    5.33    1.86
   1  -4   7    5.99    1.79
   1  -4   8  664.00   13.15
   1  -4   8  661.84   13.84
   1  -4   9  497.94   11.24
   1  -4   9  519.98   12.05
   1  -4  10   27.15    2.71
   1  -4  10   25.96    3.35
   1  -4  10   29.19    2.93
   1  -4  11  215.30    3.78
  -1  -3  10   43.70    3.54
  -1  -3   9  333.46    8.99
   1  -3  -8  128.31    3.70
  -1  -3   8  137.26    5.77
   1  -3  -7 1221.51   10.87
  -1  -3   7 1287.06   16.43
  -1  -3   6  216.57    5.90
   1  -3  -5   39.68    1.25
   1  -3  -5   41.09    1.28
  -1  -3   5   39.21    2.36
   1  -3  -4   33.53    1.02
   1  -3  -3  489.61    5.62
  -1  -3   3  485.98    6.20
   1  -3  -3  473.76    5.02
   1  -3  -2 2218.90   16.50
  -1  -3   2 2315.68   14.69
  -1  -3   2 2356.35   15.31
   1  -3  -2 2214.02   16.20
  -1  -3   1  415.49    4.55
   1  -3  -1  407.39    5.63
   1  -3   0  338.28    4.72
   1  -3   0  327.80    4.84
   1  -3   0  328.41    5.49
  -1  -3   0  328.56    3.39
   1  -3   1 1565.28   12.58
  -1  -3  -1 1550.86    8.97
  -1  -3  -1 1546.70    9.10
   1  -3   1 1565.26   12.10
   1  -3   2 1134.39   10.26
   1  -3   2 1100.95   10.49
   1  -3   5   32.56    2.32
   1  -3   6  420.54    9.01
   1  -3   7  412.07    9.27
   1  -3   7  407.71    9.61
   1  -3   8  679.91   13.03
   1  -3   8  694.20   13.81
   1  -3   9  110.90    5.22
   1  -3  10  364.50    9.43
   1  -3  10  360.35    9.03
   1  -3  11  303.91    4.92
   1  -3  12   11.30    0.89
  -1  -2  12  265.60    4.28
   1  -2 -11  321.75    6.11
   1  -2 -10   51.61    2.78
   1  -2 -10   48.78    2.69
  -1  -2  10   55.02    3.81
  -1  -2  10   53.46    3.59
   1  -2  -9  901.18   11.11
   1  -2  -9  880.03   10.90
   1  -2  -8 1125.84   11.81
   1  -2  -8 1084.16   11.49
  -1  -2   7   18.57    2.04
   1  -2  -7   19.18    1.34
  -1  -2   6 1169.66   13.28
   1  -2  -5 1720.74   10.86
  -1  -2   5 1720.39   14.93
   1  -2  -5 1721.55   10.86
   1  -2  -4 5761.48   27.68
   1  -2  -4 5763.08   27.71
  -1  -2   4 5735.36   32.22
   1  -2  -3 1573.19    9.50
   1  -2  -3 1573.96    9.58
  -1  -2   3 1593.75   11.33
   1  -2  -2 2916.63   17.91
   1  -2  -2 2981.30   18.33
   1  -2  -1 1263.31    9.68
  -1  -2   1 1301.18    7.87
  -1  -2   1 1292.80    7.85
   1  -2  -1 1271.14   10.35
   1  -2   0  346.79    4.25
  -1  -2   0  343.61    2.54
   1  -2   1 1010.00    8.42
   1  -2   1 1024.19    8.28
  -1  -2  -2 2946.43   13.45
  -1  -2  -2 3005.90   13.47
   1  -2   3  359.66    2.37
   1  -2   3  357.17    2.35
   1  -2   4  128.47    3.53
  -1  -2  -4  119.37    1.89
  -1  -2  -5  966.49    7.62
   1  -2   6  753.23   10.87
  -1  -2  -6  727.45    7.51
  -1  -2  -7   34.57    1.82
   1  -2   7   37.66    2.88
   1  -2   8  232.16    7.28
  -1  -2  -8  220.48    5.14
   1  -2   8  239.71    7.08
   1  -2   9  310.20    8.39
   1  -2   9  302.39    8.70
   1  -2  11   70.50    2.59
   1  -2  12  257.93    4.07
   1  -2  12  265.65    4.16
   1  -1 -12  142.39    3.79
  -1  -1  12  138.41    3.39
   1  -1 -12  137.66    3.69
   1  -1 -12  140.80    3.67
   1  -1 -11  470.52    8.23
   1  -1 -11  462.62    8.09
   1  -1 -11  449.26    7.81
   1  -1 -10 1360.82   15.19
   1  -1 -10 1371.71   15.14
   1  -1  -9  524.79    8.61
   1  -1  -9  518.31    8.55
  -1  -1   8  298.82    7.36
   1  -1  -8  288.20    5.85
   1  -1  -7   93.74    2.90
  -1  -1   7   91.43    3.72
   1  -1  -7   88.09    2.78
   1  -1  -5   62.55    1.72
  -1  -1   5   50.98    2.13
   1  -1  -4  699.59    5.31
   1  -1  -4  691.86    5.25
  -1  -1   3  694.15    6.08
  -1  -1   3  693.90    6.06
   1  -1  -3  720.15    4.74
   1  -1  -3  712.27    4.74
  -1  -1   2 3322.94   17.12
  -1  -1   2 3325.23   15.22
   1  -1  -1  371.70    4.14
  -1  -1   1  368.68    2.71
  -1  -1   1  365.89    2.77
   1  -1  -1  367.68    4.27
   1  -1   0 5687.42   28.86
   1  -1   0 5693.96   29.47
   1  -1   1 3042.76   16.29
  -1  -1  -1 3011.66   13.64
   1  -1   1 3060.22   16.55
  -1  -1  -2 1156.81    6.44
   1  -1   2 1200.73    5.78
   1  -1   2 1164.44    8.64
  -1  -1  -2 1172.05    6.29
   1  -1   2 1203.85    5.79
  -1  -1  -3  284.21    2.72
  -1  -1  -3  288.87    2.84
   1  -1   3  297.31    4.23
   1  -1   3  303.92    2.36
  -1  -1  -4 1588.85    9.97
  -1  -1  -4 1605.49   10.20
   1  -1   4 1590.76    8.97
   1  -1   4 1608.06   12.78
   1  -1   5 1404.79   13.05
   1  -1   5 1422.03    8.20
  -1  -1  -5 1419.69   10.36
  -1  -1  -6  570.40    6.63
  -1  -1  -6  574.10    6.71
  -1  -1  -7   38.62    2.01
   1  -1   7   36.75    2.58
  -1  -1  -8    8.71    1.30
  -1  -1  -8    7.01    1.24
   1  -1   8    8.24    1.64
   1  -1   8    7.08    1.47
  -1  -1  -8    8.42    1.28
  -1  -1  -9  457.81    8.37
  -1  -1  -9  468.70    8.38
  -1  -1  -9  466.81    8.30
  -1  -1 -10   77.27    3.43
   1  -1  10   91.90    3.18
   1  -1  11  407.33    6.48
  -1  -1 -11  379.11    7.19
   1  -1  12   59.86    2.09
   1  -1  12   57.40    2.04
   1   0 -12  181.69    4.53
   1   0 -12  171.43    4.36
   1   0 -11  214.23    5.57
   1   0 -11  221.34    5.85
  -1   0  11  215.65    4.37
   1   0 -11  223.14    5.81
   1   0 -10   13.91    1.81
   1   0 -10   12.98    1.79
   1   0 -10   14.41    1.84
  -1   0  10   13.62    1.34
   1   0  -9    1.77    1.06
  -1   0   9    1.00    1.19
   1   0  -9    0.39    1.01
   1   0  -8 1803.87   16.53
  -1   0   8 1770.19   18.09
  -1   0   7  674.25    9.61
   1   0  -7  710.83    8.89
  -1   0   7  704.58    7.85
   1   0  -7  670.17    8.54
   1   0  -6   17.62    1.24
  -1   0   5 4231.25   20.96
  -1   0   5 4261.70   20.89
   1   0  -5 4170.87   23.04
  -1   0   5 4218.17   24.81
  -1   0   4  529.83    5.53
  -1   0   4  534.88    5.53
   1   0  -3   19.46    0.69
  -1   0   3   17.27    0.81
   1   0  -3   18.58    0.68
   1   0   0 1352.33    7.94
   1   0   0 1382.55    6.84
  -1   0   0 1388.77    7.22
  -1   0   0 1329.17    8.16
   1   0   0 1363.57    8.02
   1   0   0 1357.21    6.50
  -1   0   0 1397.84    6.51
  -1   0  -1 4250.62   20.05
   1   0   1 4311.13   20.54
  -1   0  -1 4266.91   19.98
   1   0   1 4274.42   20.74
   1   0   2 9999.00   46.58
  -1   0  -3  535.42    4.65
   1   0   3  535.40    4.09
  -1   0  -3  520.37    4.53
   1   0   3  532.34    3.88
   1   0   3  524.67    5.23
   1   0   4 3011.13   14.72
   1   0   4 2911.68   15.67
   1   0   4 2761.37   17.94
  -1   0  -4 2874.66   16.68
  -1   0  -4 2843.56   16.63
  -1   0  -5  316.25    4.56
   1   0   5  322.05    5.30
   1   0   5  335.14    3.99
  -1   0  -5  321.32    4.54
   1   0   5  334.96    3.24
  -1   0  -6   28.73    1.61
   1   0   6   30.43    1.35
  -1   0  -7   57.21    2.58
  -1   0  -7   56.27    2.57
  -1   0  -8  441.40    7.97
  -1   0  -8  441.86    7.89
   1   0   8  459.18    5.25
  -1   0  -8  440.48    7.86
  -1   0  -9  491.01    9.07
  -1   0  -9  498.78    9.05
  -1   0  -9  485.28    8.69
  -1   0 -10  151.46    5.09
   1   0  10  152.88    4.56
  -1   0 -10  148.46    4.88
  -1   0 -10  147.31    5.02
   1   0  11  168.35    4.13
   1   0  11  161.35    4.02
   1   0  11  151.50    4.20
  -1   0 -11  163.87    5.02
  -1   0 -11  160.03    4.85
   1   0  12  116.20    2.89
   1   0  12  113.31    2.83
   1   0  12  104.42    2.93
  -1   0 -12  111.49    3.35
   1   1 -12  171.78    4.61
   1   1 -12  161.72    4.36
   1   1 -11  470.77    8.47
   1   1 -11  494.22    8.97
  -1   1  11  487.64    8.08
   1   1 -11  486.06    8.83
   1   1 -10 1362.27   16.35
   1   1 -10 1310.60   16.10
  -1   1  10 1325.56   12.75
  -1   1  10 1351.63   12.99
   1   1 -10 1338.17   15.82
   1   1  -9  540.48    9.69
   1   1  -9  532.18    9.56
  -1   1   8  294.47    5.20
   1   1  -8  281.73    6.22
  -1   1   8  290.93    5.53
   1   1  -7  101.60    3.39
   1   1  -7   99.95    3.40
  -1   1   7  102.03    3.47
  -1   1   7  107.44    3.10
   1   1  -6 1164.90   11.23
  -1   1   6 1154.40   11.30
  -1   1   5   59.40    1.14
  -1   1   5   55.64    1.95
  -1   1   5   58.80    1.55
   1   1  -5   55.48    1.93
   1   1  -5   57.79    1.94
  -1   1   4  764.48    4.64
  -1   1   4  748.03    6.48
  -1   1   4  756.62    4.64
   1   1  -4  765.73    6.64
  -1   1   3  753.29    4.94
  -1   1   3  749.43    4.94
   1   1  -3  688.31    4.31
  -1   1   3  731.73    5.34
  -1   1   3  794.12    4.38
   1   1  -3  788.80    5.89
  -1   1   3  807.63    4.41
  -1   1   3  714.16    5.47
  -1   1   2 3471.33   15.49
  -1   1   2 3479.29   15.51
   1   1  -2 3454.82   16.72
   1   1  -1  337.17    2.43
   1   1  -1  369.76    2.92
   1   1  -1  365.35    2.87
   1   1  -1  365.56    2.20
  -1   1   1  343.64    3.59
   1   1  -1  357.37    2.19
   1   1  -1  348.71    2.53
  -1   1   1  335.56    2.75
  -1   1   1  341.71    2.61
  -1   1   1  352.53    2.15
  -1   1   1  368.11    2.69
  -1   1   1  351.17    2.16
   1   1   0 6510.15   32.49
   1   1   0 6437.04   31.90
   1   1   1 3577.08   17.70
   1   1   1 3582.38   18.12
   1   1   1 3469.97   19.21
   1   1   1 3639.34   19.16
   1   1   1 3665.07   17.35
   1   1   1 3491.39   17.65
   1   1   1 3597.27   19.14
  -1   1  -1 3523.32   18.22
   1   1   1 3748.44   17.54
   1   1   1 3686.59   19.15
   1   1   1 3675.35   18.98
   1   1   1 3516.92   17.63
  -1   1  -1 3560.42   18.10
   1   1   1 3620.27   19.05
   1   1   1 3719.14   17.49
   1   1   1 3602.38   18.02
   1   1   2 1236.30    7.49
   1   1   2 1373.81    7.72
   1   1   2 1256.81    7.92
   1   1   2 1291.79    7.54
   1   1   2 1359.47    7.50
   1   1   2 1187.47    7.64
  -1   1  -2 1259.66    8.21
   1   1   2 1351.69    8.52
   1   1   2 1426.54    7.63
   1   1   2 1178.83    6.97
   1   1   2 1277.02    6.84
  -1   1  -2 1222.49    8.33
  -1   1  -2 1191.74    8.29
   1   1   2 1240.87    7.98
   1   1   2 1185.80    6.85
   1   1   3  350.51    3.62
   1   1   3  376.40    3.35
  -1   1  -3  361.84    4.16
  -1   1  -3  362.02    4.19
   1   1   3  356.62    3.44
   1   1   3  376.96    3.34
   1   1   3  363.41    3.71
   1   1   3  368.72    3.00
   1   1   3  343.08    3.58
   1   1   3  352.89    3.69
   1   1   4 1903.18   10.75
   1   1   4 1811.55   11.66
   1   1   4 1732.15   12.12
   1   1   4 1894.14   11.24
   1   1   4 1805.94   11.05
  -1   1  -4 1833.77   12.74
   1   1   4 1847.05   10.66
  -1   1  -5 1400.88   11.62
  -1   1  -5 1404.31   11.70
   1   1   5 1389.23    9.72
   1   1   5 1390.84    9.05
  -1   1  -6  576.74    7.69
   1   1   6  595.08    6.84
  -1   1  -6  575.13    7.77
  -1   1  -6  571.16    7.71
   1   1   7   70.13    1.95
   1   1   7   70.32    2.50
  -1   1  -7   67.40    2.91
   1   1   7   61.99    2.37
   1   1   7   65.79    1.86
  -1   1  -7   67.55    2.99
  -1   1  -7   67.58    3.02
   1   1   8    5.62    1.06
  -1   1  -8    6.16    1.39
  -1   1  -8    5.40    1.37
  -1   1  -8    7.27    1.39
   1   1   9  483.72    7.92
  -1   1  -9  474.93    9.20
  -1   1  -9  469.46    8.88
  -1   1  -9  482.16    9.23
  -1   1 -10   83.41    3.96
   1   1  10   93.46    3.40
  -1   1 -10   87.92    4.05
   1   1  10   85.82    3.55
  -1   1 -10   87.12    3.95
   1   1  10   92.80    3.34
   1   1  11  334.44    6.49
   1   1  11  359.66    6.25
  -1   1 -11  350.73    7.44
  -1   1 -11  348.98    7.30
   1   1  11  362.95    6.23
  -1   1 -12   59.02    2.59
   1   1  12   55.38    2.24
   1   1  12   56.14    1.99
   1   1  12   54.81    1.97
  -1   2  12  300.63    5.39
   1   2 -12  340.25    6.23
   1   2 -11  370.61    7.75
   1   2 -11  388.85    7.70
  -1   2  11  377.26    7.11
   1   2 -11  386.88    7.83
  -1   2  10   58.25    3.02
   1   2 -10   52.73    3.16
   1   2 -10   54.37    3.39
   1   2 -10   52.93    3.35
   1   2  -9 1046.95   13.95
  -1   2   9 1006.56   11.01
   1   2  -9 1020.80   14.27
   1   2  -9 1037.30   14.36
  -1   2   9 1015.89   11.10
  -1   2   8 1193.09   11.64
   1   2  -8 1179.03   14.34
   1   2  -8 1178.34   14.37
  -1   2   8 1179.65   12.63
  -1   2   7   30.01    1.65
  -1   2   7   27.38    1.76
   1   2  -7   23.37    1.96
   1   2  -7   24.58    2.02
  -1   2   6 1110.22   10.71
   1   2  -6 1136.79   11.77
  -1   2   6 1110.23   10.11
  -1   2   5 1813.98   10.63
  -1   2   5 1971.58   12.87
  -1   2   5 1772.68   12.67
  -1   2   5 1743.45   12.64
  -1   2   5 1900.16   10.47
   1   2  -5 1890.11   14.07
   1   2  -5 1853.86   14.38
  -1   2   4 5474.08   29.36
  -1   2   4 5665.98   29.23
  -1   2   4 5614.53   28.62
  -1   2   4 5620.55   28.64
   1   2  -4 6024.93   31.46
  -1   2   4 6085.92   27.91
  -1   2   4 6083.40   27.81
  -1   2   3 1567.00   11.47
   1   2  -3 1533.31    8.30
  -1   2   3 1548.16    9.45
  -1   2   3 1578.92   10.03
  -1   2   3 1551.76    9.99
  -1   2   3 1529.07    9.35
  -1   2   3 1620.23    8.78
   1   2  -3 1549.41    8.24
  -1   2   3 1608.63    8.78
   1   2  -3 1664.75   10.93
  -1   2   3 1540.61    9.24
   1   2  -3 1694.30   10.84
   1   2  -2 3337.33   17.10
   1   2  -2 3230.77   16.48
  -1   2   2 3127.67   19.35
  -1   2   2 3119.09   15.63
  -1   2   2 3227.23   16.15
   1   2  -2 3255.55   16.41
   1   2  -2 3274.64   15.93
  -1   2   2 3138.65   19.60
   1   2  -2 3367.11   17.50
  -1   2   2 3215.77   16.12
   1   2  -1 1506.67    7.86
  -1   2   1 1455.74    8.14
  -1   2   1 1386.26    8.07
   1   2  -1 1467.86    8.94
  -1   2   1 1452.40    8.53
  -1   2   1 1468.09    7.98
  -1   2   1 1439.64    8.72
  -1   2   1 1433.46   10.22
   1   2  -1 1453.34    8.27
   1   2  -1 1460.83    8.27
   1   2  -1 1475.41    8.43
   1   2  -1 1465.24    8.42
   1   2  -1 1465.12    9.01
  -1   2   1 1385.15   10.22
   1   2   0  393.14    3.89
   1   2   0  417.31    3.30
   1   2   0  406.65    3.60
  -1   2   0  404.67    2.96
   1   2   0  375.46    5.43
  -1   2   0  352.80    3.48
   1   2   0  407.12    3.42
   1   2   0  409.31    3.42
   1   2   0  398.95    3.97
   1   2   0  408.63    3.63
   1   2   0  394.56    3.23
   1   2   0  427.33    3.71
  -1   2   0  345.82    3.47
   1   2   0  395.74    5.46
   1   2   0  388.04    3.39
   1   2   0  396.25    3.48
  -1   2   0  352.02    3.52
   1   2   0  406.66    3.60
   1   2   0  397.43    3.44
   1   2   0  409.30    3.80
  -1   2   0  386.62    2.81
  -1   2   0  399.70    3.75
   1   2   1 1146.72    7.20
   1   2   1 1179.12    8.13
  -1   2  -1 1112.55    5.60
   1   2   1 1146.08    7.56
   1   2   1 1118.71    9.23
   1   2   1 1139.32   10.13
   1   2   1 1171.49    7.20
   1   2   1 1184.63    7.24
   1   2   1 1108.16    9.92
  -1   2  -1 1014.25    7.82
  -1   2  -1 1092.28    5.60
   1   2   1 1136.17    7.15
   1   2   1 1145.80    7.12
   1   2   1 1207.09    7.94
   1   2   1 1161.62    7.62
  -1   2  -1 1124.84    8.01
   1   2   1 1189.79    7.44
   1   2   1 1186.78    7.40
   1   2   1 1178.89    7.42
   1   2   1 1138.70    7.09
  -1   2  -1 1107.76    5.60
   1   2   1 1183.12   10.37
   1   2   1 1137.74   10.34
   1   2   1 1180.50    8.17
   1   2   1 1127.70    9.35
   1   2   2 2859.54   16.30
   1   2   2 3067.22   17.46
   1   2   2 2836.78   15.41
  -1   2  -2 2754.61   16.76
   1   2   2 2895.18   15.03
   1   2   2 2858.27   14.95
   1   2   2 2843.61   15.92
   1   2   2 2836.42   15.35
   1   2   2 2749.88   18.15
   1   2   2 2713.09   14.86
  -1   2  -2 2839.43   16.56
   1   2   2 2802.80   17.19
   1   2   2 2862.08   16.30
   1   2   2 2960.03   15.60
  -1   2  -2 2810.62   16.73
   1   2   2 2739.31   14.93
  -1   2  -2 2854.17   16.39
   1   2   2 2857.79   15.78
   1   2   2 2860.09   15.34
   1   2   2 2958.60   15.65
   1   2   2 2927.15   17.23
  -1   2  -3  473.02    5.58
   1   2   3  476.71    4.33
   1   2   3  486.04    4.20
   1   2   3  489.43    5.04
  -1   2  -3  462.25    5.26
   1   2   3  470.78    4.60
   1   2   3  513.30    4.95
   1   2   3  466.82    5.04
   1   2   3  492.38    4.04
  -1   2  -3  471.77    5.58
   1   2   3  509.05    4.91
   1   2   3  491.73    4.76
   1   2   3  492.65    4.60
   1   2   3  479.46    5.08
   1   2   3  453.25    4.20
  -1   2  -4  138.15    3.25
  -1   2  -4  137.97    3.26
   1   2   4  130.21    2.25
  -1   2  -4  136.91    3.09
   1   2   4  133.95    2.26
   1   2   4  144.63    2.62
   1   2   4  139.11    2.40
   1   2   4  130.73    1.95
   1   2   5 1140.99    8.57
  -1   2  -5 1152.40   10.99
   1   2   5 1203.55   10.25
   1   2   5 1091.52    7.81
   1   2   5 1175.54    9.21
   1   2   5 1208.20   10.12
  -1   2  -5 1163.53   11.43
   1   2   5 1113.33    8.47
   1   2   6  721.35    8.30
   1   2   6  742.32    6.94
  -1   2  -6  764.91    9.87
  -1   2  -6  765.84    9.93
   1   2   6  791.94    8.69
  -1   2  -6  755.00    9.49
  -1   2  -7   40.88    2.48
   1   2   7   46.92    2.31
   1   2   7   49.66    1.79
   1   2   7   38.01    1.95
  -1   2  -7   41.55    2.63
  -1   2  -7   40.66    2.53
   1   2   7   47.08    1.74
  -1   2  -8  237.85    6.49
   1   2   8  209.61    4.98
  -1   2  -8  237.86    6.42
   1   2   8  217.31    5.10
   1   2   8  256.68    5.66
  -1   2  -8  243.96    6.28
   1   2   8  253.96    6.00
   1   2   8  265.15    5.73
  -1   2  -9  294.38    7.23
  -1   2  -9  302.38    7.66
  -1   2  -9  300.66    7.63
   1   2   9  284.90    6.05
  -1   2  -9  283.97    7.42
   1   2   9  289.81    6.69
   1   2   9  284.43    6.08
  -1   2 -10  236.27    6.82
   1   2  10  215.05    5.05
  -1   2 -10  226.11    6.46
   1   2  10  217.25    5.79
   1   2  11   56.30    2.38
   1   2  11   58.88    2.82
   1   2  11   54.18    2.35
  -1   2 -11   59.12    3.17
  -1   2 -12  278.90    5.64
   1   2  12  239.35    4.55
   1   3 -12    1.92    0.88
  -1   3  12    1.95    0.74
  -1   3  11   80.09    2.79
   1   3 -11   82.58    3.57
   1   3 -11   86.18    3.68
  -1   3  11   78.10    2.75
  -1   3  11   78.88    3.16
   1   3 -10   55.93    3.25
  -1   3  10   58.03    2.87
   1   3  -9  296.78    7.62
  -1   3   9  293.43    6.89
   1   3  -8  132.87    5.01
   1   3  -8  133.85    4.99
   1   3  -8  134.61    4.76
  -1   3   8  139.20    4.41
  -1   3   8  137.65    3.78
  -1   3   7 1377.50   13.81
  -1   3   7 1201.89   11.72
   1   3  -7 1365.49   14.80
  -1   3   7 1381.48   12.31
  -1   3   7 1205.45   11.65
  -1   3   7 1408.07   12.30
   1   3  -7 1357.83   15.37
   1   3  -7 1356.62   15.30
  -1   3   6  177.71    4.25
  -1   3   6  139.05    3.32
  -1   3   6  133.70    3.28
   1   3  -6  178.91    4.61
   1   3  -6  176.15    4.73
   1   3  -6  181.02    4.81
  -1   3   6  174.29    3.69
  -1   3   6  177.54    3.78
  -1   3   5   38.34    1.67
  -1   3   5   29.61    1.37
  -1   3   5   29.74    1.39
  -1   3   5   38.94    1.32
  -1   3   5   37.54    1.25
   1   3  -5   39.42    2.08
  -1   3   5   38.59    1.83
  -1   3   4   55.36    1.40
   1   3  -4   56.52    2.20
   1   3  -4   59.02    2.21
  -1   3   4   53.95    1.62
  -1   3   4   53.20    1.62
  -1   3   4   57.05    1.99
  -1   3   3  582.01    5.38
  -1   3   3  587.99    5.33
  -1   3   3  542.77    4.47
   1   3  -3  603.99    4.78
   1   3  -3  637.73    6.32
  -1   3   3  567.06    5.99
   1   3  -3  636.73    6.70
   1   3  -3  611.05    6.54
  -1   3   3  585.58    7.46
  -1   3   2 2179.62   17.79
  -1   3   2 2367.09   14.03
  -1   3   2 2109.35   14.42
  -1   3   2 2349.21   13.71
  -1   3   2 2340.73   13.14
  -1   3   2 2128.17   14.42
   1   3  -2 2419.04   14.55
   1   3  -2 2393.26   13.80
   1   3  -2 2341.82   13.08
  -1   3   2 2229.66   14.76
  -1   3   2 2224.42   11.65
   1   3  -2 2291.36   13.40
   1   3  -2 2445.24   14.64
  -1   3   2 2322.19   13.01
   1   3  -1  442.01    4.04
  -1   3   1  413.09    3.55
  -1   3   1  404.07    4.01
   1   3  -1  425.14    7.03
  -1   3   1  404.87    3.82
   1   3  -1  417.82    4.51
   1   3  -1  415.59    3.53
  -1   3   1  449.88    4.17
   1   3  -1  419.52    4.15
   1   3  -1  420.72    4.13
  -1   3   1  395.98    6.76
  -1   3   1  378.77    4.35
  -1   3   1  389.97    5.87
   1   3  -1  412.11    4.46
   1   3   0  298.06    3.44
   1   3   0  295.98    3.44
  -1   3   0  310.72    3.04
   1   3   0  322.58    3.86
   1   3   0  336.14    5.93
   1   3   0  298.43    3.52
   1   3   0  284.24    3.10
  -1   3   0  276.48    3.78
   1   3   0  284.21    5.78
  -1   3   0  276.70    3.81
   1   3   0  301.82    3.97
  -1   3   0  275.30    3.79
   1   3   0  306.04    3.52
   1   3   0  293.21    3.91
   1   3   0  288.52    3.13
   1   3   0  304.17    3.52
  -1   3   0  283.91    2.90
   1   3   0  339.41    5.84
  -1   3   0  309.26    3.70
   1   3   1 1557.05   12.88
   1   3   1 1516.30   14.34
   1   3   1 1562.93   10.11
   1   3   1 1577.03   10.14
   1   3   1 1651.95   10.93
   1   3   1 1589.57   10.18
  -1   3  -1 1557.75   11.90
  -1   3  -1 1609.36   11.37
   1   3   1 1560.52    9.94
   1   3   1 1609.79   10.53
  -1   3  -1 1530.91    8.37
   1   3   1 1571.36   11.10
   1   3   1 1538.54   12.96
  -1   3  -1 1530.59   11.59
   1   3   1 1577.87   10.08
   1   3   1 1574.61   10.02
  -1   3  -1 1543.98    8.39
   1   3   1 1597.94   10.51
  -1   3  -1 1531.48    8.37
   1   3   1 1609.08   10.51
   1   3   1 1610.07   14.83
   1   3   1 1708.82   10.75
   1   3   1 1487.07   13.92
   1   3   2 1178.87    9.12
   1   3   2 1183.09   10.56
   1   3   2 1217.98    8.49
   1   3   2 1213.62    8.67
   1   3   2 1253.15    9.57
   1   3   2 1161.79   10.97
  -1   3  -2 1204.52    9.85
   1   3   2 1184.84    8.69
   1   3   2 1155.90    9.04
   1   3   2 1182.78    9.56
   1   3   2 1174.18   10.49
   1   3   2 1224.75    8.95
   1   3   2 1203.70    8.58
   1   3   2 1205.85    8.86
   1   3   2 1163.47   10.79
   1   3   2 1124.17   11.62
  -1   3  -2 1139.24   10.71
   1   3   2 1143.56    8.61
   1   3   3  654.24    6.42
   1   3   3  617.29    8.24
   1   3   3  604.19    5.59
   1   3   3  657.72    6.83
   1   3   3  628.20    5.87
   1   3   3  625.88    5.84
   1   3   3  641.48    6.23
   1   3   3  645.30    6.32
   1   3   3  642.43    6.69
   1   3   3  621.99    6.56
   1   3   3  670.52    7.27
  -1   3  -3  667.99    7.49
   1   3   4  300.53    3.78
   1   3   4  312.60    3.62
  -1   3  -4  332.14    5.56
  -1   3  -4  321.62    5.66
   1   3   4  318.20    4.51
   1   3   4  322.02    4.90
  -1   3  -4  323.46    5.33
   1   3   4  322.64    5.06
   1   3   4  324.82    4.74
  -1   3  -4  328.44    5.70
   1   3   4  337.48    4.29
   1   3   4  341.08    4.37
   1   3   4  327.87    4.77
   1   3   5   45.21    1.79
   1   3   5   45.76    2.10
   1   3   5   47.68    1.96
  -1   3  -5   47.39    2.47
  -1   3  -5   47.53    2.45
   1   3   5   47.55    2.05
  -1   3  -5   49.04    2.34
   1   3   6  424.70    6.66
   1   3   6  472.49    5.82
   1   3   6  465.09    7.43
  -1   3  -6  447.96    8.12
   1   3   6  448.70    6.24
   1   3   6  477.91    5.90
   1   3   6  470.18    7.36
  -1   3  -6  445.66    7.67
   1   3   6  412.89    6.53
  -1   3  -6  456.07    8.19
   1   3   7  467.34    8.05
  -1   3  -7  448.81    8.84
   1   3   7  358.11    6.45
  -1   3  -7  448.14    8.82
   1   3   7  416.17    6.34
  -1   3  -7  442.87    8.33
   1   3   7  456.24    7.70
   1   3   7  463.24    7.71
   1   3   7  362.59    6.55
  -1   3  -7  440.82    8.63
  -1   3  -8  655.63   11.29
   1   3   8  675.01    9.89
   1   3   8  647.24   10.23
  -1   3  -8  627.55   11.11
   1   3   8  561.41    8.70
   1   3   8  550.44    8.64
   1   3   8  660.98    9.77
  -1   3  -8  640.69   10.85
   1   3   8  667.72    9.85
   1   3   9  107.22    3.82
  -1   3  -9  111.61    4.92
   1   3   9  106.54    4.20
   1   3   9  108.73    3.90
   1   3   9  105.26    3.74
   1   3  10  310.14    5.93
   1   3  10  318.01    6.06
   1   3  11  314.32    6.41
  -1   3 -11  325.75    6.95
   1   3  12    8.24    0.98
  -1   3 -12   10.03    1.20
  -1   4  12   55.94    1.92
   1   4 -12   69.73    2.33
  -1   4  11   82.48    2.76
  -1   4  11   82.72    2.79
   1   4 -11   92.64    3.51
  -1   4  11   84.00    3.08
  -1   4  11   83.64    2.77
  -1   4  10   41.76    2.43
  -1   4  10   39.88    2.40
   1   4 -10   38.96    2.76
  -1   4  10   41.88    2.57
  -1   4  10   40.90    2.42
   1   4  -9  300.24    7.69
  -1   4   9  315.13    6.99
  -1   4   9  312.49    6.99
   1   4  -8  138.37    5.32
  -1   4   8  151.21    3.96
  -1   4   8  132.12    4.62
  -1   4   8  152.22    4.86
   1   4  -8  141.37    5.02
   1   4  -8  136.76    5.15
   1   4  -8  144.37    5.43
   1   4  -7 1078.86   14.43
   1   4  -7 1079.39   14.40
  -1   4   7 1202.47   12.05
  -1   4   7  982.54   12.60
  -1   4   7 1136.09   11.88
   1   4  -7 1076.37   13.59
  -1   4   7 1199.30   13.78
   1   4  -6  191.37    5.09
  -1   4   6  186.93    4.81
   1   4  -6  190.22    5.42
  -1   4   6  199.35    4.99
  -1   4   6  195.34    4.38
  -1   4   6  192.06    4.40
   1   4  -6  189.07    5.39
  -1   4   6  200.09    3.19
   1   4  -5 1465.11   14.63
  -1   4   5 1396.14   12.36
   1   4  -5 1419.56   13.64
   1   4  -5 1471.86   14.59
  -1   4   5 1387.55   10.91
  -1   4   5 1396.93   10.90
  -1   4   5 1409.19   13.13
  -1   4   5 1385.49   12.15
  -1   4   5 1408.16   13.20
   1   4  -4 1080.78   11.24
  -1   4   4  919.30    8.45
  -1   4   4 1049.84   10.22
  -1   4   4  981.44   11.29
  -1   4   4  938.21    8.69
  -1   4   4 1001.04    9.09
   1   4  -4 1043.37   10.36
  -1   4   4 1043.47    9.87
   1   4  -3 4079.42   32.20
  -1   4   3 3756.21   27.10
  -1   4   3 3720.67   21.58
  -1   4   3 3858.52   23.09
   1   4  -3 4113.62   23.95
  -1   4   3 3997.60   23.17
  -1   4   3 3654.88   23.00
   1   4  -3 3810.58   20.81
  -1   4   3 3661.56   23.01
   1   4  -3 3883.47   20.86
   1   4  -3 4006.95   24.53
  -1   4   2 1573.67   11.32
  -1   4   2 1384.35   12.39
   1   4  -2 1431.90   10.20
   1   4  -2 1483.65   10.29
   1   4  -2 1503.40   16.56
   1   4  -2 1429.11    8.85
  -1   4   2 1379.17   11.64
   1   4  -2 1575.86   11.28
  -1   4   2 1453.37   10.95
  -1   4   2 1462.82   15.74
  -1   4   1  553.64    6.24
   1   4  -1  625.50    6.48
  -1   4   1  569.06    8.45
   1   4  -1  632.72    6.07
   1   4  -1  613.37   10.38
  -1   4   1  620.70    5.80
   1   4  -1  583.78    5.03
  -1   4   1  593.72    5.12
  -1   4   1  583.53    4.58
   1   4  -1  640.12    5.75
  -1   4   1  621.43    5.91
  -1   4   0   30.53    1.12
   1   4   0   32.28    1.29
   1   4   0   32.65    1.35
   1   4   0   29.65    1.39
  -1   4   0   29.88    1.47
   1   4   0   31.52    1.29
  -1   4   0   29.91    1.46
   1   4   0   30.18    2.36
   1   4   0   31.48    2.08
  -1   4   0   32.35    1.28
  -1   4   0   30.62    1.11
   1   4   1  178.50    2.97
   1   4   1  176.19    3.20
   1   4   1  178.46    5.17
   1   4   1  178.08    3.51
   1   4   1  182.69    4.44
  -1   4  -1  177.25    3.86
  -1   4  -1  181.42    2.35
   1   4   1  177.31    3.19
   1   4   1  183.54    5.31
   1   4   1  177.31    3.00
  -1   4  -1  174.41    3.65
   1   4   1  175.32    5.20
   1   4   1  183.36    4.45
   1   4   1  192.74    3.53
  -1   4  -1  168.01    3.59
   1   4   1  186.44    4.51
   1   4   1  179.00    3.10
   1   4   1  181.08    3.11
   1   4   2  670.53    6.66
   1   4   2  650.17    7.03
   1   4   2  653.23    9.18
  -1   4  -2  616.60    8.27
   1   4   2  663.79    9.00
   1   4   2  645.65    7.00
   1   4   2  679.94    7.38
   1   4   2  646.55    6.54
  -1   4  -2  680.66    7.97
   1   4   2  654.70    6.61
  -1   4  -2  614.30    5.00
   1   4   2  638.96    6.96
   1   4   2  601.93    9.46
   1   4   2  658.26    6.48
   1   4   2  656.73    6.44
   1   4   2  636.52    6.44
  -1   4  -2  617.81    8.18
   1   4   2  698.71    7.08
   1   4   2  651.69    7.44
   1   4   2  627.97    8.13
  -1   4  -3  254.27    4.98
   1   4   3  274.15    4.54
   1   4   3  266.40    4.36
   1   4   3  246.54    4.17
   1   4   3  270.48    4.72
   1   4   3  276.33    4.92
   1   4   3  258.84    4.06
   1   4   3  268.92    3.89
  -1   4  -3  239.09    5.45
   1   4   4  841.90    8.58
   1   4   4  801.15    8.53
   1   4   4  817.01    8.52
   1   4   4  764.03    7.46
   1   4   4  867.53    9.69
  -1   4  -4  812.96   10.03
   1   4   4  779.02    7.03
   1   4   4  815.08    7.87
   1   4   4  859.74    9.49
   1   4   4  874.10    9.53
  -1   4  -5 1055.17   12.56
   1   4   5 1088.99   11.68
  -1   4  -5 1072.07   12.40
   1   4   5 1069.16   10.34
   1   4   5 1015.86    9.37
   1   4   5 1055.55   11.68
   1   4   5  939.59    7.94
   1   4   5  923.92   10.15
   1   4   5 1028.82    9.38
   1   4   5  934.85   10.30
   1   4   5 1081.64   11.55
  -1   4  -6   70.22    3.46
   1   4   6   71.40    3.13
  -1   4  -6   68.51    3.38
   1   4   6   71.23    2.00
   1   4   6   67.85    2.30
   1   4   6   66.49    3.03
   1   4   6   66.72    2.27
   1   4   6   64.51    2.70
   1   4   6   66.37    2.62
   1   4   6   62.35    2.68
   1   4   6   70.81    3.09
   1   4   7    5.71    1.23
   1   4   7    3.65    1.00
   1   4   7    5.70    1.23
  -1   4  -7    6.37    1.50
   1   4   7    5.21    1.00
   1   4   7    5.14    1.16
  -1   4  -7    6.09    1.54
   1   4   7    3.52    1.14
   1   4   7    3.93    1.01
   1   4   8  666.62   10.89
  -1   4  -8  691.50   11.84
   1   4   8  584.09    9.07
   1   4   8  563.77    8.86
   1   4   8  709.04   10.70
   1   4   8  727.48   10.79
   1   4   8  714.27   10.68
   1   4   9  503.58    8.69
   1   4   9  515.56    8.71
   1   4   9  478.16    9.14
   1   4   9  422.87    7.33
  -1   4  -9  495.65    9.98
   1   4   9  449.84    7.43
   1   4  10   32.05    2.06
   1   4  10   31.94    2.06
   1   4  10   34.22    2.15
   1   4  10   31.74    2.29
  -1   4 -10   35.59    2.67
   1   4  11  229.24    5.05
  -1   4 -11  254.77    5.81
  -1   5  11    8.59    1.02
  -1   5  11    7.61    0.91
  -1   5  11    8.90    0.97
  -1   5  10   14.84    1.49
  -1   5  10   14.95    1.51
   1   5 -10   15.49    1.78
  -1   5  10   13.35    1.46
  -1   5  10   15.74    1.52
   1   5  -9   39.72    2.80
  -1   5   9   46.37    2.76
  -1   5   9   42.73    2.69
  -1   5   9   47.19    2.76
  -1   5   8  153.64    5.07
  -1   5   8  120.70    4.49
   1   5  -8  118.64    4.78
  -1   5   8  147.88    4.14
  -1   5   8  149.50    4.99
  -1   5   7  683.08   10.79
   1   5  -7  759.38   11.85
  -1   5   7  870.69   12.37
  -1   5   7  860.38   10.64
  -1   5   7  825.42   10.43
   1   5  -7  778.48   12.26
  -1   5   6   65.18    2.83
   1   5  -6   62.84    3.30
  -1   5   6   65.36    2.83
  -1   5   6   65.61    2.03
  -1   5   6   58.18    2.96
  -1   5   6   66.21    3.14
   1   5  -6   63.90    3.27
  -1   5   5   52.06    2.60
  -1   5   5   55.94    2.48
   1   5  -5   56.15    4.41
  -1   5   5   53.86    2.45
  -1   5   5   58.95    2.17
  -1   5   5   55.88    2.09
   1   5  -5   56.17    2.90
   1   5  -5   58.28    2.90
  -1   5   5   55.91    2.70
  -1   5   4   63.93    2.69
  -1   5   4   57.96    2.22
  -1   5   4   59.47    2.24
  -1   5   4   57.57    3.01
   1   5  -4   59.29    4.11
  -1   5   4   58.14    2.35
  -1   5   4   62.90    2.65
  -1   5   4   57.83    2.41
   1   5  -4   64.43    2.83
  -1   5   3  560.49    7.41
   1   5  -3  530.46    5.72
  -1   5   3  506.29    6.89
  -1   5   3  501.80    6.86
   1   5  -3  566.39   11.40
  -1   5   3  514.18    9.51
  -1   5   3  542.95    7.08
  -1   5   2  898.49   13.44
  -1   5   2  859.11   10.10
  -1   5   2  988.75    9.56
  -1   5   2  973.42    9.46
   1   5  -2  951.21    8.50
   1   5  -2  998.30   15.66
  -1   5   2  907.12    9.86
  -1   5   2  895.63    9.85
   1   5  -2  951.35    8.48
   1   5  -2 1032.50   14.86
   1   5  -2 1056.11   14.84
  -1   5   2  949.54    9.07
  -1   5   1   16.71    1.11
   1   5  -1   16.03    1.07
  -1   5   1   14.02    1.76
   1   5  -1   18.18    2.02
  -1   5   1   14.90    1.74
   1   5  -1   16.66    1.82
  -1   5   1   16.26    2.11
   1   5  -1   15.36    2.23
   1   5  -1   16.16    0.92
  -1   5   1   15.01    1.29
  -1   5   1   17.79    1.16
  -1   5   1   17.59    1.13
  -1   5   1   17.79    1.22
   1   5   0   80.68    4.51
   1   5   0   85.45    2.37
  -1   5   0   79.84    4.04
  -1   5   0   79.40    2.61
   1   5   0   82.91    4.35
   1   5   0   85.62    3.55
  -1   5   0   84.20    2.23
  -1   5   0   90.10    4.62
   1   5   0   85.13    2.36
  -1   5   0   75.76    2.54
   1   5   1  200.73    6.38
   1   5   1  206.47    5.22
   1   5   1  228.45    3.98
   1   5   1  195.58    6.22
   1   5   1  216.52    4.11
   1   5   1  217.31    3.78
  -1   5  -1  230.92    4.14
  -1   5  -1  208.86    3.30
   1   5   1  218.22    3.78
   1   5   1  223.74    4.19
  -1   5  -1  198.02    4.37
   1   5   1  224.19    6.56
  -1   5  -1  195.58    4.41
   1   5   1  236.52    4.46
   1   5   2  274.59    4.88
   1   5   2  266.92    6.12
   1   5   2  269.90    6.30
   1   5   2  280.58    4.65
   1   5   2  280.27    4.99
   1   5   2  281.05    4.53
   1   5   2  285.41    4.57
   1   5   2  251.16    5.43
   1   5   2  254.17    6.90
   1   5   2  284.70    4.63
   1   5   2  273.71    4.88
   1   5   3  473.24    7.47
   1   5   3  475.79    7.19
  -1   5  -3  476.02    7.71
   1   5   3  451.19    6.33
   1   5   3  465.73    7.03
   1   5   3  454.86    5.92
   1   5   3  460.35    5.88
   1   5   3  435.11    6.36
   1   5   3  457.13    6.96
   1   5   3  465.69    6.45
   1   5   3  469.71    7.05
   1   5   3  418.27    8.58
   1   5   4  215.85    3.75
   1   5   4  224.78    4.08
   1   5   4  245.99    5.56
  -1   5  -4  258.38    6.20
   1   5   4  240.68    5.34
   1   5   4  245.63    4.81
   1   5   4  237.43    5.30
   1   5   4  236.01    5.27
   1   5   4  221.10    4.80
  -1   5  -5   10.40    1.61
   1   5   5   10.06    1.40
   1   5   5   18.22    1.51
   1   5   5    8.57    1.27
   1   5   5    9.11    1.11
   1   5   5    9.80    1.35
   1   5   5   10.91    0.92
   1   5   5   16.72    1.48
   1   5   5    9.62    1.34
  -1   5  -6  183.60    5.82
   1   5   6  197.17    5.61
   1   5   6  192.88    5.41
   1   5   6  191.89    4.71
   1   5   6  194.76    5.44
   1   5   6  146.33    4.24
   1   5   6  180.97    3.47
   1   5   6  201.05    5.52
   1   5   6  148.94    4.33
   1   5   7 2092.69   19.68
   1   5   7 2132.50   19.68
   1   5   7 2018.29   19.97
  -1   5  -7 1996.24   20.96
   1   5   7 2065.07   17.42
   1   5   7 2063.61   19.23
   1   5   8   28.82    2.02
   1   5   8   30.54    2.03
  -1   5  -8   24.40    2.56
   1   5   8   27.56    2.25
   1   5   8   27.23    2.33
   1   5   8   27.82    2.25
   1   5   8   26.62    2.23
  -1   5  -9  178.43    5.87
   1   5   9  181.46    5.16
   1   5   9  161.23    5.16
   1   5   9  176.00    5.09
   1   5   9  181.37    5.10
   1   5  10  192.13    4.96
  -1   5 -10  206.26    5.53
   1   5  10  209.85    4.81
   1   5  11  226.51    4.36
  -1   6  10   27.73    1.77
  -1   6  10   30.57    1.83
  -1   6  10   29.59    1.81
  -1   6   9  216.48    5.43
  -1   6   9  216.80    5.36
  -1   6   9  210.29    5.27
  -1   6   8  370.15    7.78
  -1   6   8  394.22    6.69
  -1   6   8  380.40    7.80
  -1   6   7   35.75    2.61
  -1   6   7   36.92    2.24
  -1   6   7   35.55    2.58
  -1   6   7   30.14    2.30
  -1   6   7   37.25    2.63
  -1   6   6  270.30    6.74
  -1   6   6  270.64    6.71
   1   6  -6  261.63    9.16
  -1   6   6  270.45    4.35
  -1   6   6  251.83    5.77
  -1   6   6  242.57    5.73
  -1   6   5  793.70   11.30
  -1   6   5  738.17    9.99
  -1   6   5  681.35    7.78
  -1   6   5  767.42   10.96
  -1   6   5  731.98   10.05
  -1   6   5  633.17    9.67
  -1   6   5  698.11    8.23
   1   6  -5  774.30   16.06
  -1   6   4  120.49    3.82
   1   6  -4  132.36    6.18
  -1   6   4  127.49    4.12
  -1   6   4  129.39    3.63
   1   6  -4  140.18    6.80
  -1   6   4  125.14    3.59
  -1   6   4  116.24    4.71
  -1   6   4  123.38    3.79
   1   6  -4  127.49    6.12
  -1   6   4  127.29    3.90
  -1   6   4  135.29    4.31
  -1   6   3  663.33    8.74
  -1   6   3  678.20    9.09
   1   6  -3  670.82   12.84
  -1   6   3  595.14    8.32
  -1   6   3  596.60    8.28
   1   6  -3  700.74   14.87
   1   6  -3  709.87   13.56
  -1   6   3  695.43    9.27
  -1   6   3  670.18    9.12
  -1   6   3  650.86    8.53
  -1   6   3  615.79   11.37
  -1   6   2  116.03    3.34
  -1   6   2  122.42    3.48
  -1   6   2  108.95    3.76
   1   6  -2  118.27    2.92
   1   6  -2  117.05    2.90
  -1   6   2  104.06    3.35
  -1   6   2  107.08    3.44
  -1   6   2  102.93    3.60
   1   6  -2  105.72    4.91
   1   6  -2  106.72    4.82
  -1   6   2  109.97    3.20
  -1   6   2  122.21    3.48
  -1   6   2  120.64    3.47
  -1   6   2  105.43    5.07
   1   6  -2  117.04    6.06
   1   6  -2  109.58    4.76
  -1   6   2  103.87    5.10
   1   6  -1  171.78    3.68
   1   6  -1  172.34    3.67
  -1   6   1  177.37    4.50
  -1   6   1  175.06    4.48
  -1   6   1  154.91    5.28
  -1   6   1  168.32    3.71
   1   6  -1  163.99    5.56
  -1   6   1  159.30    5.19
  -1   6   1  162.00    6.72
   1   6  -1  171.60    5.63
   1   6  -1  171.42    7.10
  -1   6   1  178.73    3.89
   1   6   0   37.08    3.44
  -1   6   0   39.58    3.23
   1   6   0   42.56    1.88
   1   6   0   44.66    1.90
   1   6   0   41.98    2.85
  -1   6   0   45.07    1.84
  -1   6   0   45.59    2.30
   1   6   0   42.83    1.75
  -1   6   0   43.58    1.80
   1   6   0   38.62    2.64
   1   6   0   38.00    3.40
  -1   6   0   38.40    3.58
   1   6   0   39.26    2.71
   1   6   1   95.49    2.84
   1   6   1   90.60    2.76
  -1   6  -1   86.87    5.34
   1   6   1   86.80    4.54
   1   6   1   85.27    3.64
   1   6   1   92.81    2.98
   1   6   1   85.70    4.40
  -1   6  -1   97.09    3.36
   1   6   1   92.84    2.72
   1   6   1   82.90    3.62
   1   6   1   88.81    4.81
   1   6   2  145.68    4.94
   1   6   2  135.84    3.82
   1   6   2  141.09    3.91
   1   6   2  145.33    3.57
   1   6   2  141.52    3.53
   1   6   2  133.49    4.79
   1   6   2  141.70    4.38
   1   6   2  133.71    5.61
   1   6   2  135.25    3.49
  -1   6  -2  150.19    4.18
   1   6   2  150.11    4.08
   1   6   3  199.89    4.94
   1   6   3  198.02    4.96
   1   6   3  199.79    4.94
  -1   6  -3  201.44    4.72
   1   6   3  191.38    4.40
   1   6   3  190.65    4.94
   1   6   3  194.42    4.09
   1   6   3  182.76    6.31
   1   6   3  175.58    3.62
   1   6   4   86.58    2.70
   1   6   4   93.84    3.62
   1   6   4   95.38    3.64
   1   6   4   94.51    3.30
  -1   6  -4  102.97    4.13
   1   6   4   98.01    3.66
   1   6   4   89.48    2.59
   1   6   4   97.57    3.75
   1   6   5  235.00    6.05
   1   6   5  223.39    5.85
   1   6   5  223.51    5.85
   1   6   5  229.41    5.34
  -1   6  -5  236.30    6.46
   1   6   5  226.61    5.86
   1   6   6  564.56    9.82
   1   6   6  607.35   10.12
   1   6   6  620.73   10.15
   1   6   6  592.98    8.94
  -1   6  -6  579.97   10.69
   1   6   6  605.87    9.99
   1   6   6  574.93    6.73
   1   6   7   82.91    3.81
   1   6   7   81.41    3.28
   1   6   7   85.81    3.82
  -1   6  -7   77.49    3.99
   1   6   7   80.88    3.72
   1   6   7   76.75    3.66
   1   6   7   73.20    3.02
   1   6   8  178.84    5.36
   1   6   8  180.78    5.36
   1   6   8  155.56    4.98
   1   6   8  190.25    5.45
  -1   6  -8  149.76    5.22
   1   6   9  179.08    4.90
  -1   6  -9  168.89    5.05
   1   6  10  136.43    3.59
  -1   7   9  129.17    3.66
  -1   7   9  130.58    3.72
  -1   7   9  133.09    3.79
  -1   7   8   37.82    2.34
  -1   7   8   43.62    2.18
  -1   7   8   40.26    2.42
  -1   7   8   37.51    2.35
  -1   7   7  242.06    6.09
  -1   7   7  257.08    5.61
  -1   7   7  244.44    6.08
  -1   7   7  260.94    3.90
  -1   7   7  247.38    6.18
  -1   7   6  723.42    7.34
  -1   7   6  667.99    9.60
  -1   7   6  693.70   10.71
   1   7  -6  716.08   14.90
  -1   7   6  690.26   10.84
  -1   7   5  121.48    4.15
  -1   7   5  122.77    4.40
  -1   7   5  119.91    4.35
  -1   7   5  117.76    3.13
   1   7  -4  485.81   13.17
  -1   7   4  444.90    8.12
  -1   7   4  465.02    7.94
  -1   7   4  430.92    9.44
  -1   7   4  450.78    8.25
  -1   7   4  452.10    8.16
  -1   7   4  429.05    6.89
  -1   7   4  423.90    6.81
  -1   7   4  456.26    7.93
  -1   7   3 1278.16   13.59
   1   7  -3 1322.92   22.04
   1   7  -3 1167.01   16.92
  -1   7   3 1295.47   13.52
  -1   7   3 1250.69   13.55
  -1   7   3 1147.32   16.67
  -1   7   3 1251.08   13.45
  -1   7   3 1219.25   13.47
  -1   7   3 1123.15   12.28
  -1   7   3 1128.97   12.40
   1   7  -2 1243.29   17.10
  -1   7   2 1315.25   13.32
  -1   7   2 1218.28   13.47
   1   7  -2 1354.34   22.18
   1   7  -2 1222.15   16.72
  -1   7   2 1345.05   13.32
  -1   7   2 1221.57   18.42
   1   7  -2 1228.66   22.71
  -1   7   2 1194.89   13.05
  -1   7   2 1170.41   12.99
   1   7  -2 1341.28   11.63
   1   7  -2 1331.65   11.55
   1   7  -2 1267.94   17.08
  -1   7   1  235.44    4.97
  -1   7   1  204.91    6.05
   1   7  -1  215.07    8.63
  -1   7   1  201.57    7.95
   1   7  -1  218.18    6.55
  -1   7   1  245.57    5.03
  -1   7   1  206.86    7.88
  -1   7   1  201.17    5.89
   1   7  -1  224.48    9.09
   1   7  -1  233.30    4.55
  -1   7   1  216.85    5.24
   1   7  -1  226.07    4.54
  -1   7   1  217.61    5.23
   1   7  -1  211.77    6.38
  -1   7   0 2320.64   17.34
   1   7   0 2134.49   26.85
  -1   7   0 2328.26   19.44
   1   7   0 2511.71   18.21
  -1   7   0 2294.85   19.38
   1   7   0 2508.18   18.24
   1   7   0 2172.15   21.58
   1   7   0 2273.57   26.97
  -1   7   0 2270.25   24.83
  -1   7   0 2150.57   28.71
   1   7   0 2316.63   22.58
   1   7   0 2094.72   27.14
   1   7   0 2249.64   16.85
  -1   7   0 2301.42   17.18
   1   7   0 2285.80   27.43
  -1   7   0 2241.58   25.09
   1   7   1  445.36   11.31
   1   7   1  498.19    7.03
   1   7   1  492.96    6.96
  -1   7  -1  515.89    8.23
  -1   7  -1  510.40    8.20
   1   7   1  471.65    8.84
   1   7   1  489.25   10.85
  -1   7  -1  468.00   11.96
   1   7   1  476.77   10.49
   1   7   1  513.78    7.23
  -1   7  -1  435.62   12.76
   1   7   2  127.12    4.81
  -1   7  -2  132.59    4.03
   1   7   2  121.32    3.40
  -1   7  -2  131.00    3.98
  -1   7  -2  105.60    6.62
   1   7   2  128.10    3.76
   1   7   2  113.95    5.62
   1   7   3  769.21   13.91
   1   7   3  880.75   11.54
   1   7   3  801.76    8.79
  -1   7  -3  759.62   17.78
  -1   7  -3  865.10   10.30
   1   7   3  793.83    9.22
  -1   7  -3  872.38   10.30
   1   7   3  829.24   10.36
   1   7   4  458.19    6.26
   1   7   4  510.82    9.01
   1   7   4  510.51    8.24
   1   7   4  535.03    9.38
   1   7   4  480.39    8.80
   1   7   5    3.78    0.76
   1   7   5    4.77    1.23
   1   7   5    4.98    1.23
   1   7   5    4.19    1.20
   1   7   5    4.38    1.18
   1   7   6  158.60    3.41
   1   7   6  175.77    5.43
   1   7   6  167.91    5.20
   1   7   7  169.27    5.25
   1   7   7  170.47    5.21
  -1   7  -7  167.37    7.37
   1   7   8  112.49    3.89
   1   7   8   93.43    3.42
   1   8  -8  156.44    6.03
  -1   8   8  142.79    3.58
  -1   8   7  121.68    3.54
  -1   8   7  107.21    3.58
  -1   8   6  133.67    4.00
  -1   8   6  131.53    4.31
  -1   8   6  125.19    4.18
  -1   8   6  127.26    4.15
  -1   8   5  120.71    4.15
  -1   8   5  111.00    4.02
  -1   8   5  120.72    3.97
  -1   8   5  121.77    4.27
  -1   8   4  259.51    5.04
  -1   8   4  255.20    4.76
   1   8  -3  152.12    7.36
   1   8  -3  132.44    7.57
  -1   8   3  162.85    4.49
  -1   8   3  140.60    5.68
   1   8  -3  153.78    7.26
  -1   8   3  145.14    3.98
  -1   8   3  138.61    3.88
  -1   8   2  573.12    8.34
   1   8  -2  535.41   14.13
  -1   8   2  533.07   11.93
   1   8  -2  570.12   13.83
  -1   8   2  564.06    8.51
  -1   8   1  751.95    9.23
  -1   8   1  703.73   14.86
   1   8  -1  745.83   15.95
   1   8  -1  749.71   15.91
  -1   8   1  721.94    9.83
   1   8   0  165.69    5.18
   1   8   0  156.25    7.15
  -1   8   0  147.31    7.23
  -1   8   0  169.26    4.58
   1   8   0  177.57    3.77
   1   8   0  170.90    6.91
  -1   8   0  164.36    5.77
   1   8   1  512.84   12.40
   1   8   1  539.81   10.53
  -1   8  -1  489.66   11.45
  -1   8  -1  573.46    8.40
   1   8   1  545.31    7.04
  -1   8  -2  753.45   15.50
   1   8   2  822.46   10.12
   1   8   2  799.28    8.75
  -1   8  -2  809.03    9.80
   1   8   2  724.32   14.16
   1   8   3   68.84    4.38
   1   8   3   70.51    3.02
  -1   8  -3   63.51    5.08
  -1   8  -3   64.72    5.37
   1   8   3   65.13    2.34
  -1   8  -4   68.98    5.34
  -1   8  -4   79.44    5.81
   1   8   4   70.63    2.31
  -1   8  -5  122.47    6.71
  -1   8  -6   56.31    4.36
  -1   8  -7   20.89    2.52
   1   9  -7  253.42    6.13
   1   9  -6  383.78    8.92
   1   9  -6  395.41    9.17
   1   9  -5   13.94    2.42
  -1   9   5   18.73    1.48
  -1   9   5   21.53    1.16
   1   9  -5   21.74    2.37
   1   9  -5   15.91    2.40
   1   9  -4  198.15    7.63
   1   9  -4  245.84    7.67
  -1   9   4  230.96    4.91
  -1   9   4  228.84    3.86
   1   9  -4  184.39    7.22
  -1   9   3  713.01    8.30
   1   9  -3  689.15   13.92
   1   9  -3  813.44   14.73
  -1   9   3  814.02    9.61
   1   9  -3  708.29   13.80
  -1   9   3  722.64    7.98
   1   9  -2  165.00    6.86
  -1   9   2  159.58    5.93
   1   9  -2  170.37    6.71
   1   9  -2  160.05    6.35
  -1   9   2  145.18    3.53
  -1   9   2  153.75    3.77
   1   9  -1  224.14    7.14
   1   9  -1  231.36    7.09
   1   9  -1  216.76    3.63
  -1   9   1  221.65    4.67
   1   9   0  140.20    5.11
   1   9   0  135.79    3.02
  -1   9   0  142.94    3.81
   1   9   1  462.49    5.87
  -1   9  -1  468.50    6.78
  -1   9  -1  460.54    6.73
   1   9   2   13.35    2.22
  -1   9  -2    9.62    2.40
   1   9   2   15.87    1.16
  -1   9  -2    9.27    2.27
  -1   9  -3  268.99    9.10
  -1   9  -3  257.38    9.14
   1   9   4  210.14    3.71
  -1   9  -4  213.82    7.70
  -1   9  -4  211.17    7.83
  -1   9  -5  142.75    5.84
  -1   9  -5  142.52    5.94
  -1   9  -6   90.51    4.09
  -1   9  -6   83.93    3.94
  -1  10   4  219.89    3.03
   1  10  -4  143.49    3.87
  -1  10   3  168.16    2.83
   1  10  -3  159.78    4.40
   1  10  -3  153.65    4.23
   1  10  -2  152.95    5.14
   1  10  -2  145.11    4.07
  -1  10   2  142.09    2.74
  -1  10   1  462.50    8.76
   1  10  -1  474.65    9.27
  -1  10   1  470.00    5.33
  -1  10   1  464.27    5.55
  -1  10   0   88.42    4.11
   1  10   0   91.48    4.18
  -1  10   0  104.56    2.39
  -1  10   0  110.89    2.56
   1  10   1  270.42    3.62
  -1  10  -1  203.79    6.35
   1  10   2   44.01    1.52
  -1  10  -2   31.73    2.76
   1  10   3  253.70    3.63
  -1  10  -3  245.81    6.71
  -1  10  -4   30.81    2.36
   2  -9   3   45.90    3.62
   2  -9   4   61.14    3.67
   2  -9   4   59.38    4.00
   2  -9   5   10.32    1.77
   2  -9   5   10.97    2.01
   2  -9   6   72.97    3.42
  -2  -8   8  147.94    4.78
  -2  -8   7   21.04    2.26
   2  -8   2  506.02   11.71
   2  -8   2  500.30   12.63
   2  -8   3   96.18    5.53
   2  -8   3  102.11    6.04
   2  -8   4   82.57    5.17
   2  -8   5   84.58    5.19
   2  -8   5   75.60    4.81
   2  -8   6   12.17    2.37
   2  -8   6   11.20    2.23
   2  -8   7  125.93    5.29
   2  -8   7  137.54    5.62
   2  -8   8  138.80    4.64
  -2  -7   9   24.32    2.68
  -2  -7   9   18.40    2.04
  -2  -7   9   22.15    2.09
  -2  -7   8  302.67    8.27
  -2  -7   8  292.21    7.70
  -2  -7   7   67.68    4.30
  -2  -7   7   67.17    4.03
  -2  -7   6   10.05    2.18
  -2  -7   5  611.07   12.75
  -2  -7   5  613.47   12.14
   2  -7   0  214.74    7.58
   2  -7   1  233.65    8.36
   2  -7   1  223.79    7.58
   2  -7   2 1051.19   17.57
   2  -7   2 1017.70   16.96
   2  -7   3  596.94   13.36
   2  -7   3  611.23   13.98
   2  -7   4  335.18   10.27
   2  -7   5  142.84    7.38
   2  -7   5  138.16    6.66
   2  -7   5  139.58    6.75
   2  -7   6    4.95    1.93
   2  -7   6    5.55    2.32
   2  -7   7  325.64   10.30
   2  -7   7  313.81    9.51
   2  -7   8    6.66    2.03
   2  -7   8    5.10    1.82
   2  -7   9  137.08    4.87
  -2  -6  10  282.59    6.68
  -2  -6  10  282.45    6.95
  -2  -6   9  113.88    4.89
  -2  -6   9  120.25    5.32
  -2  -6   8   18.81    2.71
  -2  -6   7  302.57    9.27
  -2  -6   7  297.56    8.75
  -2  -6   6  326.59    9.50
  -2  -6   6  326.11    9.09
  -2  -6   5    3.44    1.57
  -2  -6   4   61.52    3.83
  -2  -6   3  437.45    9.20
  -2  -6   3  416.34    8.66
   2  -6  -1  803.47   13.27
   2  -6   0   77.66    4.04
   2  -6   0   72.35    4.25
   2  -6   1  524.61   10.96
   2  -6   1  514.13   10.61
   2  -6   2   82.21    4.55
   2  -6   2   81.44    4.74
   2  -6   2   78.86    4.36
   2  -6   3  123.93    5.64
   2  -6   3  118.20    6.09
   2  -6   4  525.51   13.52
   2  -6   4  526.67   12.03
   2  -6   4  525.79   11.38
   2  -6   5  550.45   12.80
   2  -6   5  535.58   11.96
   2  -6   6  144.15    6.40
   2  -6   7 1106.90   18.84
   2  -6   7 1086.27   17.76
   2  -6   8  158.29    6.85
   2  -6   8  157.99    7.50
   2  -6   9   67.17    4.54
   2  -6   9   57.94    3.86
   2  -6  10   68.77    3.31
  -2  -5  11  294.97    6.28
  -2  -5  10   22.01    2.49
  -2  -5  10   22.10    2.36
  -2  -5   9   55.62    4.01
  -2  -5   9   53.07    3.76
  -2  -5   8  258.95    8.62
  -2  -5   7   73.65    4.45
  -2  -5   6  453.02   10.00
  -2  -5   5  373.32    8.41
  -2  -5   4  140.67    4.77
   2  -5  -4  134.57    2.98
  -2  -5   3   15.14    1.64
   2  -5  -3   11.52    1.43
   2  -5  -2  364.34    7.76
   2  -5  -1   72.85    3.31
   2  -5  -1   71.13    3.60
   2  -5   0   59.80    3.23
   2  -5   1   37.28    2.83
   2  -5   1   34.94    2.53
   2  -5   2  972.27   13.02
   2  -5   2 1019.18   15.63
   2  -5   2 1001.69   13.81
   2  -5   3   41.02    2.86
   2  -5   3   44.35    3.67
   2  -5   3   44.75    3.12
   2  -5   4   13.06    1.99
   2  -5   4   15.32    2.24
   2  -5   5  833.01   14.08
   2  -5   5  844.50   14.90
   2  -5   6 2261.64   25.87
   2  -5   6 2329.47   27.18
   2  -5   7   15.05    2.51
   2  -5   8   61.24    4.27
   2  -5   8   58.79    5.16
   2  -5   8   60.22    4.45
   2  -5   9  745.65   15.93
   2  -5   9  676.79   13.67
   2  -5  10  198.47    6.95
   2  -5  10  185.45    6.06
  -2  -4  11   46.91    3.01
  -2  -4  11   46.79    2.84
  -2  -4  10   16.01    2.22
  -2  -4  10   17.11    2.34
  -2  -4   8   55.96    3.94
  -2  -4   7   73.70    4.21
  -2  -4   6  414.41    8.86
  -2  -4   5  161.42    5.10
   2  -4  -5  166.72    2.74
   2  -4  -5  165.28    2.74
  -2  -4   4  446.59    7.69
   2  -4  -4  440.76    5.26
   2  -4  -3  725.13    8.73
   2  -4  -3  703.58    8.98
   2  -4  -2 1655.83   16.05
   2  -4  -2 1722.02   16.61
  -2  -4   1  168.23    3.22
   2  -4  -1  157.59    4.31
   2  -4  -1  155.80    4.68
   2  -4   0  540.11    8.44
   2  -4   1 2509.49   20.54
   2  -4   1 2523.18   22.24
   2  -4   1 2498.19   19.83
   2  -4   2  337.18    6.80
   2  -4   2  321.24    7.75
   2  -4   2  331.06    6.52
   2  -4   3 3145.17   25.50
   2  -4   4 2758.90   24.72
   2  -4   4 2664.24   23.38
   2  -4   5 1843.10   20.79
   2  -4   5 1761.67   19.45
   2  -4   6  124.86    5.55
   2  -4   6  119.95    5.17
   2  -4   7  332.91    9.51
   2  -4   7  326.78    8.99
   2  -4   8 1104.10   17.48
   2  -4   9  157.85    7.71
   2  -4   9  141.36    6.26
   2  -4  10   73.16    4.24
   2  -4  10   75.84    4.88
   2  -4  11  124.72    2.92
  -2  -3  11   27.86    2.45
  -2  -3  11   28.31    2.63
  -2  -3  10   30.41    2.99
  -2  -3   9   44.54    3.53
  -2  -3   8  248.44    7.46
   2  -3  -8  238.95    4.93
   2  -3  -7  961.43    9.44
  -2  -3   7  975.45   14.01
  -2  -3   6  368.64    7.73
   2  -3  -6  371.68    4.65
   2  -3  -6  365.88    4.66
   2  -3  -5 1030.34    7.75
  -2  -3   5 1032.06   11.90
   2  -3  -4   11.26    0.75
   2  -3  -4   12.02    0.78
  -2  -3   4   10.33    1.19
   2  -3  -3  370.48    5.24
  -2  -3   3  397.80    5.42
   2  -3  -2   94.43    3.25
   2  -3  -2   97.08    3.19
  -2  -3   2   96.45    2.24
   2  -3  -1 2492.39   18.43
   2  -3  -1 2506.53   19.49
  -2  -3   0  578.05    4.32
   2  -3   0  591.11    7.79
   2  -3   1  164.26    3.97
   2  -3   1  170.45    4.68
   2  -3   1  168.09    3.84
   2  -3   2 1279.88   12.09
   2  -3   3 2915.61   22.30
   2  -3   3 2865.81   21.39
   2  -3   4  578.76    9.49
   2  -3   5 1103.34   14.59
   2  -3   5 1074.94   13.79
   2  -3   6  609.17   11.45
   2  -3   6  586.73   10.76
   2  -3   7  494.51   10.96
   2  -3   7  468.82   10.16
   2  -3   8  171.98    6.78
   2  -3   8  175.28    6.51
   2  -3   9  560.63   12.30
   2  -3   9  558.76   11.71
   2  -3  10  183.50    7.62
   2  -3  11   36.51    1.82
   2  -3  12  333.62    4.15
   2  -2 -11   18.37    1.66
   2  -2 -11   18.83    1.69
   2  -2 -11   20.14    1.73
   2  -2 -10  195.13    5.02
  -2  -2   9 2160.56   23.37
   2  -2  -9 2209.13   19.25
   2  -2  -8  283.97    5.53
  -2  -2   8  278.81    7.48
   2  -2  -7 1277.02   11.31
  -2  -2   7 1277.49   15.17
  -2  -2   7 1291.74   15.55
  -2  -2   6  714.90    9.93
   2  -2  -6  725.46    6.97
   2  -2  -6  699.31    6.79
   2  -2  -5    4.69    0.52
   2  -2  -5    4.76    0.53
  -2  -2   4 1002.03    9.47
  -2  -2   4  993.23    9.47
  -2  -2   3 2460.72   15.70
  -2  -2   3 2453.53   15.71
   2  -2  -2 2619.81   17.96
   2  -2  -2 2630.55   18.40
   2  -2  -1 1210.41   10.48
  -2  -2   1 1204.78    7.40
   2  -2  -1 1188.18   11.01
   2  -2   0 7880.42   41.83
   2  -2   0 7821.38   41.31
   2  -2   1 2203.85   17.02
   2  -2   1 2208.58   15.55
  -2  -2  -1 2170.34    9.95
   2  -2   2 2257.07   15.77
   2  -2   2 2278.66   16.34
  -2  -2  -2 2256.50   11.05
  -2  -2  -3  202.27    2.26
  -2  -2  -3  203.78    2.27
   2  -2   4  560.88    8.32
   2  -2   4  555.90    7.89
  -2  -2  -4  508.50    4.70
  -2  -2  -4  502.72    4.76
   2  -2   5  776.71   10.93
   2  -2   6  361.36    7.79
   2  -2   6  369.03    8.22
   2  -2   7 1335.87   16.70
   2  -2   7 1368.45   17.61
   2  -2   8  309.93    8.06
   2  -2   8  335.12    8.91
   2  -2   9   20.22    2.48
   2  -2  10  190.46    4.46
   2  -2  11  401.57    6.15
   2  -2  12  193.67    3.46
   2  -1 -12  132.06    3.65
   2  -1 -12  131.58    3.56
   2  -1 -12  135.83    3.67
   2  -1 -11   69.80    3.10
   2  -1 -11   70.62    3.18
   2  -1 -11   67.53    3.12
  -2  -1  10  125.85    5.26
   2  -1 -10  125.67    4.29
   2  -1 -10  124.15    4.22
  -2  -1   9  322.39    8.06
   2  -1  -9  336.89    6.92
  -2  -1   8  957.58   13.39
   2  -1  -8  928.49   10.57
   2  -1  -7  796.27    8.79
  -2  -1   7  832.72   11.42
  -2  -1   6  327.10    6.06
   2  -1  -5  426.23    4.56
  -2  -1   5  380.69    5.67
   2  -1  -5  420.52    4.56
  -2  -1   5  394.86    5.77
   2  -1  -4 1583.68    9.68
  -2  -1   3  518.87    5.09
  -2  -1   3  523.49    5.07
   2  -1  -3  578.32    4.63
   2  -1  -3  566.63    4.60
   2  -1  -2 5252.14   26.48
   2  -1  -2 5230.00   27.22
   2  -1  -1 1518.48   11.42
   2  -1  -1 1503.90   11.73
   2  -1   0 5501.22   29.68
   2  -1   0 5448.19   29.30
  -2  -1   0 5495.26   25.11
   2  -1   1 5499.34   30.59
   2  -1   1 5444.01   29.10
   2  -1   1 5483.29   28.66
   2  -1   1 5398.50   24.34
  -2  -1  -1 5466.79   25.21
  -2  -1  -2 3559.10   17.70
   2  -1   2 3703.57   21.06
   2  -1   2 3642.40   21.51
  -2  -1  -2 3583.74   17.69
  -2  -1  -2 3634.85   17.86
   2  -1   3  637.20    4.62
  -2  -1  -3  619.70    5.07
  -2  -1  -3  624.18    5.12
   2  -1   3  671.95    7.27
   2  -1   3  692.64    7.74
  -2  -1  -3  622.65    5.16
   2  -1   4 2008.08   15.17
   2  -1   4 1811.96    9.93
  -2  -1  -4 1909.56   12.24
   2  -1   4 1929.83   10.49
   2  -1   4 1969.69   10.54
   2  -1   4 1819.10    9.99
  -2  -1  -4 1894.35   12.10
  -2  -1  -4 1881.26   12.09
  -2  -1  -5  205.70    3.67
  -2  -1  -5  204.44    3.61
   2  -1   5  218.60    5.14
   2  -1   5  211.12    4.80
   2  -1   6   93.07    3.86
  -2  -1  -6   90.80    2.77
  -2  -1  -6   89.30    2.76
   2  -1   7   98.05    4.27
   2  -1   7  102.89    4.16
  -2  -1  -7   97.16    3.30
  -2  -1  -7   94.43    3.24
  -2  -1  -7   97.64    3.25
  -2  -1  -8   59.62    2.85
   2  -1   9   18.16    1.16
  -2  -1  -9   14.56    1.73
   2  -1  10   47.29    2.50
   2  -1  11   14.36    1.30
   2  -1  11   13.96    1.31
   2  -1  12   22.03    1.33
   2  -1  12   21.62    1.33
   2   0 -12  318.48    6.03
   2   0 -12  315.47    5.93
  -2   0  12  325.05    5.47
   2   0 -12  311.93    5.77
   2   0 -11   36.16    2.55
   2   0 -11   33.62    2.45
   2   0 -11   38.52    2.53
   2   0 -10 1004.28   13.02
   2   0 -10  982.89   12.81
  -2   0  10  956.95   10.07
   2   0  -9  283.80    6.48
  -2   0   9  296.85    7.43
   2   0  -9  294.87    6.52
   2   0  -8  805.07   10.47
   2   0  -8  832.24   10.68
  -2   0   8  788.28   11.61
  -2   0   8  840.53    9.63
  -2   0   7  569.96    8.78
   2   0  -7  555.91    7.59
  -2   0   6 1197.91   11.81
   2   0  -6 1172.51   10.11
   2   0  -5  615.03    6.27
  -2   0   5  595.32    7.02
  -2   0   5  605.73    7.00
  -2   0   4 1133.89    8.91
   2   0  -4 1162.91    8.00
   2   0  -3 4196.88   20.81
  -2   0   3 4204.00   21.61
   2   0  -3 4242.06   20.84
   2   0  -2 1564.98    8.54
   2   0  -2 1539.39    8.52
  -2   0   1 7010.96   31.66
   2   0   0 7136.92   35.49
   2   0   0 7153.75   35.24
   2   0   0 7175.37   32.45
  -2   0  -1 8131.44   38.19
   2   0   1 8103.68   40.21
   2   0   1 8171.45   39.59
   2   0   2 1347.07    8.07
   2   0   2 1277.97    7.66
   2   0   2 1261.74    9.29
   2   0   2 1228.67    7.51
  -2   0  -2 1189.83    8.00
   2   0   2 1243.14    7.56
  -2   0  -2 1176.71    8.00
   2   0   2 1268.61    9.07
   2   0   2 1276.97    7.53
  -2   0  -2 1210.40    8.14
   2   0   3    2.12    0.63
  -2   0  -3    4.82    0.59
   2   0   3    6.89    0.50
   2   0   3    2.88    0.63
   2   0   3    5.70    0.51
   2   0   3    6.78    0.50
   2   0   3    4.96    0.50
  -2   0  -3    5.01    0.64
  -2   0  -3    4.05    0.61
   2   0   3    6.78    0.51
  -2   0  -4  922.19    8.09
  -2   0  -4  903.56    7.98
   2   0   4  973.23    9.45
   2   0   4  930.58    7.05
   2   0   4  900.72    6.69
   2   0   4  956.21    7.14
   2   0   4  942.35    8.93
   2   0   4  901.34    6.63
  -2   0  -4  925.89    8.04
   2   0   4  933.30    7.06
  -2   0  -5  259.45    4.40
  -2   0  -5  271.79    4.54
   2   0   5  271.85    3.74
   2   0   5  277.14    3.78
   2   0   5  274.03    5.11
   2   0   5  271.94    3.73
   2   0   6  191.10    4.70
   2   0   6  189.51    4.91
  -2   0  -6  194.62    4.30
  -2   0  -6  195.89    4.35
  -2   0  -7   39.05    2.21
  -2   0  -7   40.50    2.32
  -2   0  -7   38.85    2.26
  -2   0  -8   70.24    3.27
   2   0   8   66.66    2.71
  -2   0  -8   72.71    3.30
   2   0   8   69.53    2.14
  -2   0  -8   70.95    3.20
   2   0   9  135.18    4.10
  -2   0  -9  138.58    4.75
  -2   0  -9  131.13    4.60
   2   0   9  127.79    2.96
  -2   0  -9  136.17    4.82
   2   0   9  132.86    4.16
  -2   0 -10  251.63    6.34
   2   0  10  243.90    5.34
  -2   0 -11   11.30    1.50
   2   0  11    9.46    1.18
   2   0  11   10.40    1.21
   2   0  11   12.28    1.31
   2   0  12   47.57    1.85
   2   0  12   48.15    1.86
   2   1 -12  147.78    4.10
  -2   1  12  138.99    3.59
   2   1 -12  146.14    4.12
   2   1 -12  143.12    3.98
   2   1 -11   72.95    3.32
   2   1 -11   75.73    3.56
   2   1 -11   75.35    3.55
   2   1 -10  123.44    4.66
   2   1 -10  122.04    4.59
   2   1 -10  131.68    4.70
   2   1  -9  318.04    7.11
  -2   1   9  325.79    6.22
   2   1  -8  863.58   11.20
   2   1  -8  831.23   11.15
  -2   1   8  887.78   10.39
  -2   1   8  892.50    9.13
  -2   1   8  832.44   11.60
  -2   1   8  836.60   11.45
   2   1  -7  851.66   10.25
  -2   1   7  834.64   10.53
   2   1  -7  816.00   10.07
   2   1  -6  312.41    5.20
  -2   1   6  324.45    5.46
   2   1  -6  315.43    5.14
   2   1  -5  465.02    5.73
  -2   1   5  511.60    6.05
   2   1  -4 1654.13   11.04
  -2   1   4 1696.88   11.29
  -2   1   4 1621.17    8.97
  -2   1   4 1632.74    8.99
  -2   1   4 1697.81   11.24
  -2   1   3  519.54    4.31
   2   1  -3  539.34    4.83
  -2   1   2 4588.09   21.27
   2   1  -2 4507.32   21.62
   2   1  -2 4367.54   20.68
   2   1  -2 4424.36   20.69
  -2   1   1 1748.59    9.90
   2   1  -1 1723.81    8.93
   2   1  -1 1816.49   10.70
   2   1  -1 1728.17    8.87
   2   1  -1 1708.92    8.90
   2   1  -1 1630.17    9.00
   2   1  -1 1682.33    9.02
   2   1  -1 1714.91    8.92
  -2   1   1 1712.53   10.05
   2   1  -1 1841.98   10.83
   2   1   0 5859.44   28.95
   2   1   0 5711.74   31.18
  -2   1   0 5705.10   28.48
   2   1   0 5848.86   28.00
   2   1   0 5695.71   30.88
   2   1   0 5850.74   27.38
   2   1   1 5587.13   25.26
   2   1   1 5649.75   27.41
   2   1   1 5669.16   26.94
   2   1   1 5918.93   28.68
   2   1   1 5479.59   27.56
   2   1   1 5762.05   29.36
   2   1   1 5435.54   27.47
   2   1   1 6016.61   28.68
   2   1   1 5924.88   28.18
   2   1   1 5874.04   28.27
  -2   1  -1 5439.09   28.34
   2   1   1 5592.45   25.50
   2   1   1 5704.50   26.93
   2   1   1 5794.85   29.49
   2   1   2 3873.71   20.39
   2   1   2 4009.22   20.65
   2   1   2 4019.61   19.70
   2   1   2 4133.27   21.52
   2   1   2 4073.24   21.01
  -2   1  -2 3899.99   21.47
   2   1   2 3952.27   20.42
   2   1   2 3878.80   17.84
  -2   1  -2 3811.22   21.15
   2   1   2 3903.37   20.51
   2   1   2 4006.23   20.52
   2   1   2 4143.91   20.16
   2   1   2 4064.09   19.90
   2   1   2 4043.79   21.14
   2   1   3  688.26    6.18
   2   1   3  722.07    5.53
  -2   1  -3  600.90    6.07
   2   1   3  632.82    5.68
   2   1   3  692.21    6.11
   2   1   3  640.81    5.68
  -2   1  -3  614.36    6.31
   2   1   3  634.09    5.76
   2   1   3  640.24    5.87
   2   1   3  633.59    5.68
   2   1   3  728.52    5.58
   2   1   3  712.45    5.75
  -2   1  -3  609.91    6.28
  -2   1  -4 2038.66   14.82
   2   1   4 2223.05   13.93
   2   1   4 2055.72   13.49
   2   1   4 2036.12   13.78
   2   1   4 2059.76   14.12
   2   1   4 2159.27   13.86
   2   1   4 2362.65   13.39
   2   1   4 2169.07   13.90
   2   1   4 2270.91   13.81
   2   1   4 2328.23   13.27
  -2   1  -5  239.66    4.61
   2   1   5  258.18    4.04
   2   1   5  263.07    4.13
  -2   1  -5  234.44    4.42
   2   1   5  231.66    3.35
   2   1   5  246.91    3.39
   2   1   5  262.66    4.13
  -2   1  -5  241.62    4.59
   2   1   6   64.42    1.84
  -2   1  -6   64.24    2.71
   2   1   6   69.02    2.36
  -2   1  -6   62.02    2.65
  -2   1  -6   63.73    2.60
   2   1   6   65.93    2.25
  -2   1  -7   95.16    3.53
   2   1   7   98.44    2.50
   2   1   7  101.15    2.49
  -2   1  -7   90.49    3.54
  -2   1  -7   95.08    3.66
   2   1   7  106.61    3.31
  -2   1  -8   53.57    3.08
   2   1   8   54.03    2.64
  -2   1  -8   51.54    2.92
   2   1   8   50.02    2.59
   2   1   8   54.96    2.07
   2   1   8   52.53    1.97
  -2   1  -8   51.13    2.99
   2   1   9   31.77    2.07
   2   1   9   33.79    2.18
   2   1   9   32.83    2.24
  -2   1  -9   29.45    2.44
  -2   1  -9   34.06    2.75
   2   1  10   41.30    2.35
   2   1  10   39.97    2.33
  -2   1 -11   14.69    1.71
   2   1  11   13.58    1.41
   2   1  11   15.43    1.42
   2   1  11   15.98    1.45
  -2   1 -12   30.03    1.79
   2   1  12   27.01    1.45
   2   1  12   29.44    1.47
   2   1  12   28.96    1.44
   2   2 -12  107.54    3.44
   2   2 -12  113.20    3.60
   2   2 -11   24.89    2.23
   2   2 -11   28.04    2.37
  -2   2  11   20.59    1.75
   2   2 -11   25.16    2.13
  -2   2  10  238.90    5.48
   2   2 -10  240.31    6.33
   2   2 -10  240.64    6.62
   2   2 -10  235.94    6.60
   2   2  -9 2090.24   20.89
   2   2  -9 2145.69   21.28
   2   2  -9 2155.90   20.74
  -2   2   8  293.94    6.10
   2   2  -8  274.96    6.56
   2   2  -8  285.24    6.69
  -2   2   7 1232.60   12.79
   2   2  -7 1242.55   13.35
  -2   2   6  773.63    7.63
  -2   2   6  782.06    7.89
   2   2  -6  754.85    9.10
  -2   2   6  724.55    8.33
   2   2  -6  729.24    9.11
   2   2  -5    9.40    1.02
  -2   2   5    5.55    0.70
   2   2  -4 1035.10    8.79
  -2   2   4 1039.81    7.47
  -2   2   4 1041.05    7.48
  -2   2   3 2189.81   12.17
   2   2  -3 2468.93   14.30
  -2   2   3 2397.90   14.24
  -2   2   3 2384.24   12.83
  -2   2   3 2173.78   12.21
   2   2  -3 2370.93   13.32
  -2   2   3 2368.06   14.20
   2   2  -3 2470.31   14.02
   2   2  -3 2363.24   13.49
  -2   2   2 2941.42   15.55
   2   2  -2 3066.76   15.72
   2   2  -2 3035.23   16.03
  -2   2   2 2884.31   14.26
   2   2  -2 3005.73   16.60
  -2   2   2 2888.52   14.22
   2   2  -2 3026.30   13.99
  -2   2   2 2950.98   18.30
   2   2  -2 2971.04   13.86
   2   2  -2 3026.40   16.53
  -2   2   1 1194.31    7.92
   2   2  -1 1375.87    7.88
   2   2  -1 1358.53   11.31
   2   2  -1 1394.92    7.22
   2   2  -1 1302.07    9.07
   2   2  -1 1316.55    7.05
   2   2  -1 1264.50    8.09
   2   2  -1 1335.77    9.23
  -2   2   1 1271.07    8.65
   2   2  -1 1409.57    7.62
  -2   2   1 1311.25    8.47
  -2   2   1 1213.30    7.83
   2   2   0 8252.69   40.37
   2   2   0 8403.81   43.10
  -2   2   0 8148.58   40.19
   2   2   0 8238.77   39.72
   2   2   0 8240.35   42.82
   2   2   0 8324.70   44.83
   2   2   1 2695.62   15.99
   2   2   1 2612.66   15.19
   2   2   1 2605.56   17.87
   2   2   1 2767.45   13.84
   2   2   1 2612.66   15.23
   2   2   1 2558.83   14.53
   2   2   1 2504.09   17.20
   2   2   1 2713.46   16.16
   2   2   1 2695.61   18.20
   2   2   1 2585.64   15.16
   2   2   1 2748.00   14.48
   2   2   1 2699.27   14.83
  -2   2  -1 2601.96   16.16
   2   2   1 2708.26   18.49
   2   2   1 2682.70   18.41
   2   2   1 2751.58   14.95
   2   2   1 2682.28   14.79
   2   2   1 2627.05   18.15
   2   2   1 2645.88   13.57
   2   2   1 2753.25   14.52
   2   2   1 2657.68   15.38
   2   2   1 2709.60   14.87
   2   2   2 2399.04   14.49
   2   2   2 2521.83   16.45
   2   2   2 2414.58   14.78
   2   2   2 2563.24   15.92
   2   2   2 2534.47   14.39
  -2   2  -2 2321.21   15.35
   2   2   2 2604.18   15.80
   2   2   2 2622.63   15.70
   2   2   2 2475.25   14.04
   2   2   2 2299.90   13.51
   2   2   2 2298.61   14.23
   2   2   2 2306.03   13.80
   2   2   2 2453.17   16.35
   2   2   2 2538.41   14.20
   2   2   2 2311.52   13.55
   2   2   2 2389.57   14.43
   2   2   2 2450.18   12.76
   2   2   2 2542.20   14.40
   2   2   3  291.03    3.75
   2   2   3  294.53    4.25
   2   2   3  277.38    3.93
   2   2   3  249.93    3.25
   2   2   3  306.17    3.77
   2   2   3  308.63    3.99
  -2   2  -3  290.43    4.59
   2   2   3  310.07    4.51
   2   2   3  317.21    3.92
   2   2   3  276.90    3.90
   2   2   3  251.56    3.29
   2   2   3  294.02    3.04
   2   2   3  285.43    4.21
   2   2   3  292.70    4.11
  -2   2  -4  559.43    7.06
   2   2   4  604.20    6.00
   2   2   4  547.22    6.13
   2   2   4  533.28    4.86
  -2   2  -4  539.40    7.09
   2   2   4  605.43    6.28
   2   2   4  554.02    6.39
   2   2   4  457.88    4.95
   2   2   4  623.06    5.94
   2   2   4  580.35    6.43
   2   2   4  466.67    5.14
   2   2   4  605.49    6.32
   2   2   4  580.50    6.39
  -2   2  -4  557.71    6.93
   2   2   5  903.61    8.95
  -2   2  -5  818.25    9.52
   2   2   5  890.67    8.65
  -2   2  -5  852.14   10.00
   2   2   5  887.73    7.77
   2   2   5  811.55    7.91
   2   2   6  352.54    6.11
  -2   2  -6  341.67    6.65
  -2   2  -6  339.09    6.70
   2   2   6  343.36    4.85
   2   2   6  346.05    5.73
   2   2   6  353.44    5.74
  -2   2  -6  335.31    6.66
   2   2   6  353.35    5.80
   2   2   6  341.45    4.80
   2   2   6  353.39    5.81
  -2   2  -6  340.37    6.44
   2   2   6  347.87    5.77
   2   2   6  341.76    4.71
   2   2   7 1350.51   11.30
   2   2   7 1212.14   12.63
   2   2   7 1348.10   13.11
   2   2   7 1336.98   11.35
  -2   2  -7 1310.07   14.70
   2   2   7 1332.77   13.11
  -2   2  -7 1280.66   14.85
   2   2   7 1360.18   13.17
   2   2   7 1310.66   13.70
  -2   2  -7 1302.89   14.97
   2   2   7 1197.09   12.52
  -2   2  -8  311.30    7.62
   2   2   8  247.80    5.66
   2   2   8  274.64    6.31
   2   2   8  296.56    4.99
   2   2   8  252.36    5.66
   2   2   8  291.85    5.91
   2   2   8  300.57    4.98
   2   2   8  287.52    5.84
  -2   2  -8  305.41    7.32
   2   2   8  287.36    5.91
   2   2   9   25.26    2.09
   2   2   9   23.12    1.94
  -2   2  -9   21.33    2.30
   2   2  10  160.83    4.45
   2   2  11  340.39    5.83
   2   2  11  342.61    5.79
   2   2  11  340.96    6.40
  -2   2 -12  198.82    4.24
   2   2  12  168.10    3.46
   2   3 -12   17.79    1.45
  -2   3  12   13.99    1.19
  -2   3  11   45.88    2.19
   2   3 -11   45.26    2.64
  -2   3  11   40.94    2.09
   2   3 -11   50.01    2.84
  -2   3  11   44.39    2.15
  -2   3  11   44.76    2.36
   2   3 -10   29.26    2.59
   2   3 -10   27.44    2.29
  -2   3  10   31.48    2.15
  -2   3   9   28.59    2.18
   2   3  -9   30.46    2.64
  -2   3   8  287.97    6.30
   2   3  -8  272.16    6.98
   2   3  -8  273.18    6.98
   2   3  -8  271.59    6.65
  -2   3   7  921.00    9.78
  -2   3   7  915.00   11.22
   2   3  -7  851.05   11.65
   2   3  -7  861.61   11.81
  -2   3   7  922.17    9.66
  -2   3   6  396.55    5.91
  -2   3   6  401.44    6.68
   2   3  -6  375.00    6.81
   2   3  -6  375.78    6.87
   2   3  -5 1005.40   11.02
  -2   3   5 1093.41    8.70
  -2   3   5 1137.46    8.81
   2   3  -5 1051.91   10.86
   2   3  -4    6.63    0.89
   2   3  -4    6.65    0.94
  -2   3   4    6.24    0.67
  -2   3   4    5.82    0.67
  -2   3   4    6.69    0.64
  -2   3   4    5.92    0.58
  -2   3   4    6.51    0.58
   2   3  -3  427.68    5.41
   2   3  -3  416.90    5.10
   2   3  -3  434.69    5.29
  -2   3   3  391.28    3.81
  -2   3   3  403.82    5.90
  -2   3   3  385.09    3.70
   2   3  -3  418.96    4.62
  -2   3   3  385.55    3.73
   2   3  -3  409.94    4.59
   2   3  -3  397.38    2.92
   2   3  -2  135.12    2.64
   2   3  -2  135.76    2.48
   2   3  -2  137.99    2.54
  -2   3   2  125.37    2.04
   2   3  -2  144.46    4.21
   2   3  -2  140.26    1.82
   2   3  -2  137.87    1.80
  -2   3   2  130.00    3.70
  -2   3   2  135.38    2.23
   2   3  -2  133.16    2.67
   2   3  -1 2689.54   14.22
   2   3  -1 2689.80   14.19
  -2   3   1 2469.90   16.71
  -2   3   1 2641.72   14.04
  -2   3   1 2613.38   15.01
  -2   3   1 2655.81   15.64
   2   3  -1 2754.48   14.66
   2   3  -1 2702.42   13.79
   2   3  -1 2721.82   16.80
   2   3  -1 2828.30   22.53
   2   3  -1 2743.03   16.69
   2   3  -1 2736.28   14.68
   2   3  -1 2748.60   20.84
  -2   3   1 2450.70   16.85
  -2   3   0  608.52    6.19
   2   3   0  581.55    8.16
   2   3   0  621.56    6.60
   2   3   0  619.37    9.03
   2   3   0  601.42    5.64
   2   3   0  609.52    5.49
   2   3   0  632.84    9.01
   2   3   0  609.14    5.22
   2   3   0  621.20    5.57
   2   3   0  636.38    5.00
   2   3   0  641.42    5.04
   2   3   0  618.71    6.50
   2   3   0  596.67    8.43
  -2   3   0  611.59    4.70
   2   3   1  205.49    2.69
   2   3   1  203.57    3.28
   2   3   1  195.47    2.87
  -2   3  -1  172.47    2.19
   2   3   1  215.63    3.33
  -2   3  -1  170.82    2.18
   2   3   1  187.61    4.33
  -2   3  -1  195.27    3.65
   2   3   1  201.48    5.08
   2   3   1  196.74    4.94
   2   3   1  195.78    3.21
   2   3   1  205.71    3.71
   2   3   1  190.53    4.43
   2   3   1  190.69    2.44
   2   3   1  196.72    3.24
  -2   3  -1  184.34    1.72
   2   3   1  196.92    4.60
   2   3   1  201.24    3.37
   2   3   1  200.82    2.99
   2   3   1  201.58    3.01
   2   3   1  195.31    3.59
   2   3   2 1312.59   10.81
   2   3   2 1275.23    8.18
   2   3   2 1193.75   12.13
   2   3   2 1240.64    9.72
   2   3   2 1219.16    9.04
   2   3   2 1316.73    9.76
   2   3   2 1221.80   11.58
   2   3   2 1185.84    8.93
   2   3   2 1257.70   10.05
  -2   3  -2 1093.85    8.57
   2   3   2 1242.82   11.69
  -2   3  -2 1274.85   11.12
   2   3   2 1230.75    9.66
  -2   3  -2 1111.54    8.53
   2   3   2 1173.08    8.88
   2   3   3 3028.95   19.39
   2   3   3 3158.02   18.73
   2   3   3 3117.23   20.67
   2   3   3 3276.48   19.29
   2   3   3 3252.45   19.08
   2   3   3 2991.29   18.47
   2   3   3 3247.90   20.23
   2   3   3 3082.24   19.54
   2   3   3 3147.70   20.10
   2   3   3 3125.55   16.86
   2   3   3 2902.86   18.23
  -2   3  -3 3115.47   20.91
   2   3   3 3094.51   20.00
   2   3   3 3093.63   19.51
   2   3   3 3233.50   19.35
   2   3   4  621.18    7.09
  -2   3  -4  596.69    7.95
   2   3   4  593.28    7.22
   2   3   4  586.80    7.10
   2   3   4  618.25    6.68
   2   3   5 1167.72   10.45
   2   3   5 1186.98   11.17
   2   3   5 1157.25   11.07
  -2   3  -5 1168.48   12.85
   2   3   5 1068.15    9.67
   2   3   5 1153.71   11.36
   2   3   5 1025.16    8.38
   2   3   5 1117.28    9.71
   2   3   5 1118.98   11.45
   2   3   5 1147.44   11.27
   2   3   5 1052.54    9.68
  -2   3  -5 1152.48   12.48
   2   3   5 1167.15   11.40
   2   3   6  643.83    7.45
  -2   3  -6  649.87   10.03
   2   3   6  631.75    8.70
   2   3   6  631.92    9.02
   2   3   6  614.11    8.42
   2   3   6  644.45    7.56
   2   3   6  647.51    8.77
   2   3   6  630.89    8.57
   2   3   6  655.99    8.85
  -2   3  -7  511.56    9.64
  -2   3  -7  494.23    9.22
   2   3   7  484.07    7.96
   2   3   7  495.38    6.84
   2   3   7  480.98    8.39
   2   3   7  490.84    6.72
   2   3   7  485.16    7.93
   2   3   7  482.70    7.83
  -2   3  -8  184.77    6.02
   2   3   8  174.15    4.90
   2   3   8  180.75    4.02
   2   3   8  194.99    5.59
   2   3   8  145.02    4.44
   2   3   8  187.14    4.11
   2   3   8  173.91    4.86
   2   3   8  147.73    4.46
   2   3   8  176.71    4.92
   2   3   9  473.61    8.06
   2   3   9  531.14    9.51
   2   3   9  529.55    8.58
   2   3   9  519.39    8.45
   2   3   9  467.24    8.07
  -2   3  -9  532.48   10.37
   2   3   9  514.10    8.46
   2   3  10  153.15    4.26
   2   3  10  150.32    4.27
  -2   3 -10  156.94    5.33
   2   3  10  149.89    4.85
   2   3  11   33.64    2.07
   2   3  11   30.88    1.70
   2   3  11   29.97    1.71
   2   3  12  288.75    4.34
  -2   4  11   54.02    2.22
  -2   4  11   51.12    2.34
  -2   4  11   53.80    2.24
  -2   4  11   55.18    2.29
   2   4 -11   58.28    2.72
   2   4 -10   20.45    2.06
  -2   4  10   20.65    1.79
   2   4 -10   21.49    2.07
  -2   4  10   20.94    1.83
  -2   4  10   19.08    1.74
  -2   4   9   52.09    2.88
   2   4  -9   52.08    3.23
  -2   4   9   55.76    2.95
   2   4  -9   52.41    3.08
   2   4  -9   51.49    3.33
   2   4  -9   52.35    3.37
   2   4  -8   47.70    3.17
  -2   4   8   59.96    2.56
   2   4  -8   46.57    2.94
  -2   4   8   57.95    3.08
   2   4  -8   47.31    3.17
  -2   4   8   55.14    2.96
  -2   4   7   63.17    2.69
   2   4  -7   55.60    3.26
   2   4  -7   55.70    3.23
  -2   4   7   64.26    2.65
   2   4  -7   53.59    2.96
  -2   4   7   64.17    3.03
  -2   4   7   51.12    2.72
  -2   4   6  482.97    7.15
  -2   4   6  479.45    7.81
  -2   4   6  479.47    7.01
   2   4  -6  455.89    8.34
   2   4  -6  466.06    8.50
   2   4  -6  449.88    7.79
   2   4  -5  183.16    4.81
   2   4  -5  179.04    4.80
  -2   4   5  190.89    3.63
  -2   4   5  183.71    3.60
  -2   4   5  191.09    4.52
  -2   4   5  180.80    4.19
   2   4  -5  177.45    4.45
  -2   4   5  177.74    4.21
  -2   4   4  399.81    5.84
  -2   4   4  440.76    5.91
   2   4  -4  458.10    6.39
  -2   4   4  464.51    6.56
  -2   4   4  408.74    6.67
   2   4  -4  478.42    7.11
  -2   4   3  925.20    8.95
  -2   4   3  873.61    8.24
  -2   4   3  838.73    8.94
  -2   4   3  855.74   10.72
   2   4  -3  953.16   15.02
   2   4  -3  939.95    9.30
   2   4  -2 2041.35   21.27
  -2   4   2 1939.14   12.63
   2   4  -2 1898.24   13.53
   2   4  -2 1890.70   11.31
   2   4  -2 1966.83   19.67
   2   4  -2 1839.54   11.26
  -2   4   2 1860.76   12.99
  -2   4   2 1828.02   18.04
  -2   4   2 1676.95   12.67
  -2   4   1  158.63    2.54
  -2   4   1  168.77    2.94
  -2   4   1  165.14    4.09
   2   4  -1  192.38    5.82
  -2   4   1  160.20    3.94
   2   4  -1  180.81    3.64
  -2   4   1  169.64    5.25
   2   4  -1  180.48    2.72
   2   4  -1  206.87    5.81
  -2   4   1  169.53    2.84
   2   4   0  693.18    6.04
   2   4   0  698.48    6.05
   2   4   0  688.56    7.72
   2   4   0  698.47    7.77
   2   4   0  653.68   11.42
   2   4   0  668.44    6.16
   2   4   0  680.03   10.46
   2   4   0  667.86    9.87
   2   4   0  700.17   10.59
   2   4   0  669.24   10.15
   2   4   0  684.02   10.29
  -2   4   0  636.67    5.47
  -2   4   0  607.94    5.51
  -2   4   0  670.70    6.96
   2   4   1 2535.43   16.27
   2   4   1 2807.68   17.98
   2   4   1 2753.83   18.77
   2   4   1 2675.74   21.69
   2   4   1 2762.96   18.80
   2   4   1 2708.36   17.58
   2   4   1 2713.30   23.66
   2   4   1 2709.78   21.62
   2   4   1 2670.37   23.98
   2   4   1 2670.38   16.97
   2   4   1 2793.65   18.23
   2   4   1 2738.17   16.01
   2   4   1 2721.53   15.90
  -2   4  -1 2647.05   17.98
   2   4   1 2875.55   17.72
   2   4   1 2561.86   22.22
   2   4   1 2636.25   17.52
  -2   4  -2  370.74    6.02
   2   4   2  372.15    6.96
   2   4   2  352.85    4.88
   2   4   2  382.15    5.63
   2   4   2  368.82    4.34
   2   4   2  382.96    5.89
   2   4   2  352.97    4.13
   2   4   2  367.29    5.40
   2   4   2  356.31    6.54
   2   4   2  405.95    5.56
   2   4   2  369.44    6.64
   2   4   2  366.29    5.34
   2   4   2  379.58    6.84
   2   4   2  330.09    6.79
   2   4   3 3194.34   20.16
   2   4   3 3276.09   21.51
   2   4   3 3270.34   18.76
   2   4   3 3217.56   21.38
  -2   4  -4 2938.01   22.65
   2   4   4 2922.64   20.87
   2   4   4 3106.54   20.76
   2   4   4 3108.46   21.96
   2   4   4 2886.10   19.54
   2   4   4 2948.09   21.00
   2   4   4 2850.58   17.03
   2   4   4 3045.43   20.71
   2   4   4 2873.19   19.42
   2   4   4 3016.78   19.86
   2   4   4 2842.04   20.51
   2   4   5 1937.01   16.30
   2   4   5 1942.76   15.25
  -2   4  -5 1957.88   18.73
   2   4   5 1888.37   16.72
   2   4   5 1857.85   12.91
   2   4   5 1967.37   15.58
   2   4   5 1990.48   17.18
   2   4   5 1959.22   16.52
   2   4   5 1920.88   15.12
   2   4   5 1909.46   16.68
   2   4   6  128.67    3.98
   2   4   6  138.80    4.29
   2   4   6  142.32    4.29
   2   4   6  139.19    3.87
   2   4   6  146.05    3.71
   2   4   6  139.89    4.18
   2   4   6  139.86    4.29
   2   4   6  150.08    3.78
   2   4   6  151.02    4.72
  -2   4  -6  142.91    5.02
   2   4   7  230.32    5.61
   2   4   7  287.70    6.49
   2   4   7  283.53    5.25
   2   4   7  236.75    5.75
  -2   4  -7  276.01    7.37
   2   4   7  270.76    5.08
   2   4   7  287.10    6.91
   2   4   7  288.95    6.46
   2   4   7  286.18    6.41
   2   4   8 1171.71   13.83
   2   4   8 1200.34   15.14
   2   4   8 1172.43   13.79
   2   4   9  129.05    4.27
   2   4   9  126.38    4.23
   2   4   9  118.02    3.90
   2   4  10   55.02    2.47
   2   4  10   54.36    2.46
   2   4  10   54.81    2.85
  -2   4 -10   59.38    3.37
   2   4  10   55.25    2.43
  -2   4 -11  112.48    3.65
   2   4  11  101.52    3.18
  -2   5  11  245.56    4.30
  -2   5  11  245.03    4.31
  -2   5  10   18.64    1.65
  -2   5  10   21.38    1.74
  -2   5  10   20.45    1.69
   2   5  -9   37.85    2.64
  -2   5   9   39.86    2.56
  -2   5   9   40.88    2.58
  -2   5   9   37.80    2.41
   2   5  -9   34.00    3.55
   2   5  -8  183.44    8.28
   2   5  -8  190.15    5.72
   2   5  -8  181.51    5.73
  -2   5   8  184.93    5.35
  -2   5   7   78.98    3.17
   2   5  -7   60.81    3.43
   2   5  -7   53.42    4.70
   2   5  -7   60.52    3.31
  -2   5   7   71.64    3.42
  -2   5   7   80.78    3.17
  -2   5   7   48.13    2.74
  -2   5   6  342.59    6.91
  -2   5   6  430.33    7.31
  -2   5   6  437.15    5.79
  -2   5   6  466.06    5.57
   2   5  -6  383.32    7.69
  -2   5   6  429.51    7.98
   2   5  -6  360.96   11.70
  -2   5   6  418.86    7.04
   2   5  -6  395.98    8.02
   2   5  -5  311.70   10.44
  -2   5   5  328.25    6.48
  -2   5   5  340.31    5.49
   2   5  -5  330.13    9.16
  -2   5   5  355.87    5.62
  -2   5   5  307.55    5.97
  -2   5   4  127.80    3.73
  -2   5   4  119.36    3.59
  -2   5   4  118.87    3.31
   2   5  -4  130.15    5.76
  -2   5   4  120.98    3.33
   2   5  -4  123.34    6.20
  -2   5   4  123.84    4.14
  -2   5   3   12.33    1.16
   2   5  -3   11.09    2.01
  -2   5   3   12.01    1.70
   2   5  -3   15.40    2.33
  -2   5   3   11.00    1.15
  -2   5   3   10.48    1.15
  -2   5   2  376.12    5.55
   2   5  -2  399.87    9.78
   2   5  -2  353.87    4.25
   2   5  -2  382.97    4.52
  -2   5   2  336.39    6.14
  -2   5   2  351.43    8.38
   2   5  -2  393.23    9.39
   2   5  -1   71.43    1.98
   2   5  -1   69.10    3.81
  -2   5   1   63.73    1.88
  -2   5   1   57.76    2.75
   2   5  -1   68.75    3.89
  -2   5   1   59.26    2.69
  -2   5   1   63.79    3.80
   2   5  -1   72.79    4.07
  -2   5   1   68.05    2.07
   2   5   0   79.26    4.01
  -2   5   0   82.63    2.42
   2   5   0   84.08    3.88
   2   5   0   76.94    4.51
  -2   5   0   73.19    3.61
   2   5   0   80.35    3.78
   2   5   0   85.68    4.23
  -2   5   0   78.29    2.13
   2   5   0   90.44    2.27
   2   5   1   27.33    2.24
   2   5   1   28.88    2.70
   2   5   1   32.14    2.71
  -2   5  -1   30.11    1.70
   2   5   1   31.71    1.39
   2   5   1   32.43    1.40
   2   5   1   27.82    2.31
   2   5   1   25.69    2.19
   2   5   1   30.60    1.82
   2   5   1   26.85    2.54
   2   5   1   29.04    1.61
   2   5   1   28.83    1.45
   2   5   2 1097.51   13.35
   2   5   2 1137.62   11.17
   2   5   2 1153.26   13.66
   2   5   2 1065.29   13.37
   2   5   2 1166.75   11.70
   2   5   2 1197.19   11.19
   2   5   2 1090.92   13.09
   2   5   2 1153.50   12.10
   2   5   2 1139.16   11.28
   2   5   2 1169.76   11.47
   2   5   2 1117.11   10.27
   2   5   2 1094.78    9.04
   2   5   2 1085.88    9.29
   2   5   2 1002.71   13.82
   2   5   3   44.57    2.44
   2   5   3   45.08    2.30
   2   5   3   40.67    1.92
  -2   5  -3   41.86    2.47
   2   5   3   38.94    1.60
   2   5   3   55.70    2.68
   2   5   3   41.45    1.59
   2   5   3   42.54    2.17
   2   5   3   40.46    2.14
   2   5   3   50.29    2.13
   2   5   3   42.85    2.18
   2   5   3   38.11    2.82
   2   5   4   11.91    1.23
   2   5   4   12.70    1.39
   2   5   4   12.20    1.38
   2   5   4   16.40    1.62
   2   5   4   13.11    1.22
  -2   5  -4   14.81    1.78
   2   5   4   15.71    1.47
   2   5   4   12.47    0.96
   2   5   4   12.91    1.22
   2   5   4   12.03    1.38
   2   5   5  888.46   11.83
   2   5   5  840.96    9.67
  -2   5  -5  887.79   12.88
   2   5   5  818.27   10.04
   2   5   5  857.00   11.25
   2   5   5  859.15   11.26
   2   5   5  803.26   10.34
   2   5   5  792.87   10.45
   2   5   5  790.97    7.75
   2   5   5  834.83    9.56
   2   5   5  860.05   11.20
   2   5   6 2335.67   20.71
   2   5   6 2272.96   18.77
   2   5   6 2355.96   20.83
   2   5   6 2302.27   20.83
   2   5   6 1958.36   18.51
   2   5   6 2255.10   17.77
   2   5   6 2339.42   21.63
   2   5   6 1911.46   18.53
  -2   5  -6 2378.28   23.47
   2   5   6 2265.09   17.65
   2   5   7   14.70    1.64
  -2   5  -7   15.16    2.21
   2   5   7   15.84    1.84
   2   5   7   16.20    1.83
   2   5   7   19.29    1.50
   2   5   7   18.96    2.05
   2   5   8   55.26    3.03
   2   5   8   56.11    3.07
   2   5   8   58.45    2.82
   2   5   8   58.54    2.91
  -2   5  -8   52.20    3.50
   2   5   8   55.74    3.23
   2   5   9  678.29   10.40
   2   5   9  692.18    9.95
   2   5  10  163.86    4.43
  -2   5 -10  188.48    5.11
  -2   5 -11   26.42    1.54
   2   5  11   26.63    1.48
  -2   6  10  267.10    5.00
  -2   6  10  261.50    5.03
  -2   6  10  272.82    5.06
  -2   6   9  111.65    3.86
  -2   6   9  106.74    3.81
  -2   6   9  110.51    3.01
  -2   6   9  110.62    3.85
  -2   6   8   18.28    1.86
  -2   6   8   18.47    1.88
  -2   6   8   20.66    1.63
  -2   6   7  292.12    6.93
  -2   6   7  289.71    6.95
  -2   6   7  308.33    6.35
  -2   6   6  331.69    4.90
  -2   6   6  316.01    6.54
  -2   6   6  308.31    4.94
  -2   6   6  307.69    6.57
  -2   6   6  321.19    7.36
   2   6  -5    4.67    1.82
  -2   6   5    4.80    0.83
  -2   6   5    4.11    0.83
  -2   6   5    2.75    0.88
  -2   6   5    3.78    0.94
   2   6  -5    2.02    1.78
  -2   6   5    2.73    0.95
  -2   6   4   62.22    2.90
  -2   6   4   53.40    3.08
   2   6  -4   67.64    4.59
  -2   6   4   64.95    2.68
  -2   6   4   59.45    2.55
  -2   6   4   60.52    2.70
  -2   6   4   58.82    2.69
   2   6  -4   66.19    4.80
  -2   6   3  398.53    6.88
  -2   6   3  343.48    8.27
   2   6  -3  403.22   10.75
   2   6  -3  413.16   11.01
  -2   6   3  336.13    6.34
  -2   6   3  346.69    6.43
  -2   6   3  369.72    6.55
   2   6  -3  414.78   11.28
  -2   6   2  313.69    5.64
   2   6  -2  308.30    4.29
  -2   6   2  273.83    5.92
   2   6  -2  304.21    4.22
  -2   6   2  266.69    5.85
  -2   6   2  313.14    5.62
   2   6  -2  314.05    8.68
   2   6  -2  326.64    9.55
  -2   6   2  284.39    8.25
  -2   6   2  284.46    8.08
   2   6  -2  317.21    8.96
   2   6  -2  325.72    9.34
  -2   6   2  309.56    5.68
  -2   6   1  910.49    9.86
   2   6  -1  916.30    8.36
   2   6  -1  932.91    8.46
   2   6  -1  886.82   17.69
   2   6  -1  896.67   14.39
   2   6  -1  939.38   16.03
   2   6  -1  905.27   14.34
  -2   6   1  878.69   15.91
   2   6  -1  926.95   15.55
   2   6   0  121.06    4.93
  -2   6   0  114.82    3.06
   2   6   0  121.40    5.01
   2   6   0  118.59    4.99
   2   6   0  118.82    2.85
   2   6   0  118.77    2.84
  -2   6   0  112.05    5.83
  -2   6   0  109.78    4.68
   2   6   0  116.14    5.90
   2   6   0  112.52    5.79
   2   6   0  116.81    5.45
  -2   6   0  114.00    3.94
   2   6   0  110.92    2.89
   2   6   1  595.63   10.52
   2   6   1  584.06    6.46
   2   6   1  616.00    6.90
   2   6   1  586.95   11.45
   2   6   1  584.58   11.68
   2   6   1  563.11   11.64
   2   6   1  587.87   10.34
   2   6   1  582.70    7.29
   2   6   2   99.79    2.74
   2   6   2   96.39    4.21
   2   6   2   94.98    3.00
   2   6   2  100.05    3.43
   2   6   2  100.03    4.24
   2   6   2   95.15    2.56
   2   6   2   89.29    4.50
   2   6   2   93.65    3.93
   2   6   3  110.22    4.99
  -2   6  -3  115.02    3.98
   2   6   3  119.37    4.08
   2   6   3  112.65    3.47
   2   6   3  122.78    4.11
   2   6   3  120.22    4.04
   2   6   3  111.51    2.78
   2   6   4  569.27    9.17
   2   6   4  566.10    9.22
   2   6   4  590.90    9.46
   2   6   4  565.96    8.35
   2   6   4  586.19    9.55
   2   6   5  583.57    9.60
   2   6   5  563.92    9.72
   2   6   5  579.34    9.77
   2   6   5  572.34    8.67
   2   6   5  567.92    9.59
   2   6   6  175.06    5.44
   2   6   6  165.48    5.34
  -2   6  -6  164.74    5.74
   2   6   6  168.88    5.25
  -2   6  -7 1208.61   15.82
   2   6   7 1226.55   14.95
   2   6   8  135.12    4.47
   2   6   8  133.53    4.57
   2   6   9   49.90    2.61
  -2   6  -9   49.83    2.61
   2   6  10   69.49    2.50
  -2   7   9   26.98    1.72
  -2   7   9   25.41    1.69
  -2   7   9   28.09    1.77
  -2   7   8  228.64    5.37
  -2   7   8  228.25    5.43
  -2   7   8  233.00    5.45
  -2   7   7   55.34    2.89
  -2   7   7   53.75    2.89
  -2   7   7   52.79    2.79
  -2   7   6   12.01    1.59
  -2   7   6   11.56    1.42
  -2   7   6   12.71    1.62
  -2   7   5  603.51    7.79
  -2   7   5  608.81    9.38
  -2   7   5  609.33    9.83
  -2   7   5  595.39    9.72
  -2   7   5  616.82    7.44
  -2   7   4 1124.23   13.32
  -2   7   4 1112.37   13.06
   2   7  -4 1092.46   18.13
  -2   7   4 1119.95   13.40
   2   7  -4 1096.66   18.43
  -2   7   4 1146.61   12.30
  -2   7   4 1133.32   12.32
   2   7  -4 1089.24   17.75
  -2   7   4 1134.00   13.34
  -2   7   4 1102.58   12.84
  -2   7   3   62.19    2.87
   2   7  -3   58.80    4.13
  -2   7   3   56.61    3.76
  -2   7   3   57.20    2.70
  -2   7   3   58.06    2.74
  -2   7   3   65.06    2.90
   2   7  -3   58.34    4.06
   2   7  -3   64.75    4.79
   2   7  -2  425.69   10.34
   2   7  -2  456.20   11.87
  -2   7   2  436.11    7.30
   2   7  -2  436.73   10.61
  -2   7   2  431.90   10.69
   2   7  -2  457.34   11.74
  -2   7   2  385.61    7.37
  -2   7   2  388.65    7.36
  -2   7   2  447.23    7.26
   2   7  -2  406.48   13.12
   2   7  -1 1148.32   20.59
  -2   7   1 1074.15   18.63
   2   7  -1 1191.61   19.59
   2   7  -1 1186.79   16.97
  -2   7   1 1145.02   11.85
   2   7  -1 1096.15    9.46
   2   7  -1 1202.12   17.51
   2   7  -1 1184.94   19.07
  -2   7   1 1089.14   18.18
  -2   7   1 1042.97   12.96
   2   7  -1 1092.34    9.74
  -2   7   1 1048.76   12.97
   2   7  -1 1163.58   16.87
  -2   7   1 1151.14   11.71
  -2   7   0  231.92    5.80
  -2   7   0  237.18    4.70
   2   7   0  228.77    4.01
   2   7   0  238.88    8.41
   2   7   0  243.66    7.14
  -2   7   0  240.24    9.24
  -2   7   0  236.72    4.77
   2   7   0  231.65    8.13
   2   7   0  242.48    4.32
  -2   7   0  228.48    5.75
   2   7   0  236.67    8.62
   2   7   0  244.33    7.20
   2   7   1  242.76    7.61
   2   7   1  232.37    6.57
  -2   7  -1  233.01    9.44
   2   7   1  265.46    4.69
  -2   7  -1  254.76    6.14
   2   7   1  242.51    7.45
   2   7   1  249.33    8.27
   2   7   1  250.87    4.33
   2   7   2 1075.65    9.85
   2   7   2 1059.82   10.31
   2   7   2 1116.62   11.89
   2   7   2 1107.22   14.32
   2   7   2 1081.38   14.53
   2   7   3  629.56    7.25
   2   7   3  637.75   12.71
   2   7   3  645.86    9.25
   2   7   4  354.40    7.41
   2   7   4  330.72    5.08
   2   7   5  142.32    4.88
   2   7   5  137.02    4.74
   2   7   5  129.73    3.18
   2   7   7  306.00    6.74
  -2   7  -8    9.71    2.00
  -2   8   8  137.20    3.39
   2   8  -8  146.76    5.67
  -2   8   7   18.16    1.54
   2   8  -7   24.60    3.22
  -2   8   7   17.89    1.54
  -2   8   7   17.93    1.55
  -2   8   7   24.14    1.65
  -2   8   6  134.26    2.65
   2   8  -6  116.63    6.68
  -2   8   6  124.71    3.76
   2   8  -5  121.09    7.24
  -2   8   5  136.46    3.34
   2   8  -5  138.65    5.76
  -2   8   5  137.94    3.16
  -2   8   5  123.41    3.90
   2   8  -5  129.71    5.64
  -2   8   4  184.79    4.92
  -2   8   4  197.41    4.43
   2   8  -4  200.10    7.50
   2   8  -3  334.38   11.84
  -2   8   3  351.92    6.64
  -2   8   3  354.26    6.68
  -2   8   3  347.43    6.80
   2   8  -3  339.23    8.67
  -2   8   3  345.81    8.43
  -2   8   3  362.97    6.87
   2   8  -2   20.48    2.32
  -2   8   2   21.70    1.72
  -2   8   2   18.69    1.63
  -2   8   2   18.96    1.64
  -2   8   2   21.14    1.71
   2   8  -2   22.71    3.04
  -2   8   2   17.13    2.47
   2   8  -2   17.91    2.22
   2   8  -2   13.31    2.95
   2   8  -1  119.04    6.45
  -2   8   1  126.68    3.71
   2   8  -1  123.29    2.77
   2   8  -1  115.00    4.88
  -2   8   1  109.05    3.88
   2   8  -1  118.03    6.07
  -2   8   1  113.97    6.02
  -2   8   0 1823.75   25.51
   2   8   0 1894.03   24.45
  -2   8   0 1884.65   17.90
   2   8   0 1878.68   20.30
   2   8   1  157.98    6.64
   2   8   1  163.28    3.47
   2   8   1  158.16    5.77
   2   8   1  164.43    5.31
  -2   8  -1  169.31    4.83
  -2   8  -2  566.45    8.68
  -2   8  -2  571.82    8.71
   2   8   2  529.59    6.44
   2   8   2  521.56   11.70
  -2   8  -3  116.17    3.64
  -2   8  -3  113.74    3.55
   2   8   3  110.02    2.86
  -2   8  -4   86.00    6.01
  -2   8  -5   66.37    5.09
  -2   8  -6   14.02    2.60
  -2   8  -7  140.27    5.76
   2   9  -7  224.75    5.55
   2   9  -6   51.95    3.44
  -2   9   6   44.62    1.95
  -2   9   6   48.28    1.36
   2   9  -6   48.38    3.29
   2   9  -5  369.38    9.70
   2   9  -5  366.83    9.52
  -2   9   5  375.99    6.08
  -2   9   4  227.57    4.80
   2   9  -4  208.65    7.64
   2   9  -4  259.01    7.06
   2   9  -4  194.18    7.24
  -2   9   4  231.14    4.06
  -2   9   4  243.71    4.05
   2   9  -3    1.93    1.56
   2   9  -3    3.64    1.65
   2   9  -3    2.27    1.46
  -2   9   3    1.54    0.71
  -2   9   3    2.31    0.68
  -2   9   3    1.95    0.77
  -2   9   2  454.82    6.96
  -2   9   2  449.92    6.86
   2   9  -2  458.24   10.61
   2   9  -2  474.95   11.07
  -2   9   2  462.80    9.52
  -2   9   1  343.08    6.29
  -2   9   1  348.05    6.36
   2   9  -1  356.54    8.68
   2   9  -1  362.88    9.32
  -2   9   1  357.29    9.22
   2   9  -1  356.72    8.79
   2   9   0  111.72    2.50
  -2   9   0  101.83    3.34
  -2   9   0  103.14    3.35
  -2   9   0  103.09    5.50
   2   9   0  109.13    5.21
   2   9   0  112.85    4.68
   2   9   1  189.52    3.40
  -2   9  -1  163.30    7.05
   2   9   1  183.53    6.56
  -2   9  -1  182.36    4.32
  -2   9  -1  187.15    4.36
  -2   9  -1  155.78    7.00
   2   9   2  279.51    4.26
  -2   9  -2  225.90    8.35
  -2   9  -2  215.61    8.29
  -2   9  -2  281.30    5.07
  -2   9  -2  283.17    5.09
   2   9   3  307.58    4.54
  -2   9  -3  227.15    8.56
  -2   9  -4   60.72    4.41
  -2   9  -5   16.68    2.41
   2  10  -4   98.75    3.25
  -2  10   4  135.26    2.22
   2  10  -3  172.39    4.64
   2  10  -3  164.71    4.46
   2  10  -2   25.52    1.86
  -2  10   2   26.23    1.27
  -2  10   2   24.00    1.20
  -2  10   1   31.60    2.32
  -2  10   1   27.56    1.34
  -2  10   1   29.01    1.38
  -2  10   0  127.92    2.70
  -2  10   0  124.43    2.73
  -2  10  -1  211.85    6.20
  -2  10  -2   81.28    3.99
  -2  10  -3    4.60    1.39
  -2  10  -4   22.46    1.98
   3  -9   2   11.78    2.08
   3  -9   2   10.55    1.94
   3  -9   3   91.38    4.62
   3  -9   3   83.81    4.63
   3  -9   3   85.71    4.20
   3  -9   4   24.55    2.71
   3  -9   4   25.75    2.49
   3  -9   5  210.97    6.51
   3  -9   5  219.02    6.07
   3  -9   6    3.55    1.10
   3  -8   1  181.37    7.41
   3  -8   2   63.53    4.72
   3  -8   2   66.65    4.41
   3  -8   3   89.34    5.61
   3  -8   4   89.12    5.58
   3  -8   4   84.72    5.05
   3  -8   5    7.15    2.22
   3  -8   5    7.96    2.04
   3  -8   6   39.46    3.60
   3  -8   6   37.37    3.22
   3  -8   7   56.15    3.64
   3  -8   7   54.74    3.38
   3  -8   8   71.14    3.05
  -3  -7   9  176.88    4.88
  -3  -7   8   69.02    3.61
  -3  -7   8   74.38    3.97
  -3  -7   7   52.34    3.48
  -3  -7   7   53.45    3.69
  -3  -7   6  500.17   11.32
   3  -7  -1   95.77    5.07
   3  -7  -1   88.52    4.70
   3  -7   0   39.04    3.64
   3  -7   0   36.67    3.32
   3  -7   1  264.85    9.02
   3  -7   1  247.15    8.00
   3  -7   2  316.77   10.25
   3  -7   2  307.42    9.43
   3  -7   3   69.12    4.85
   3  -7   3   78.93    5.26
   3  -7   4  647.96   14.36
   3  -7   5  366.10   11.20
   3  -7   5  358.77   10.72
   3  -7   6   96.46    5.83
   3  -7   7   85.64    5.18
   3  -7   7   82.08    4.84
   3  -7   8   29.06    2.93
   3  -7   8   28.83    2.78
   3  -7   9   48.53    2.63
  -3  -6  10  187.81    5.08
  -3  -6   9  139.03    5.28
  -3  -6   9  146.53    5.68
  -3  -6   8  187.01    6.91
  -3  -6   8  187.34    6.57
  -3  -6   7  184.58    7.14
  -3  -6   7  193.22    6.98
  -3  -6   6  154.78    6.05
  -3  -6   5  180.22    6.23
   3  -6  -3   14.52    1.47
   3  -6  -3   19.27    1.88
   3  -6  -2   14.92    2.00
   3  -6  -2   14.63    2.10
   3  -6  -1  524.51   10.85
   3  -6  -1  537.08   11.34
   3  -6  -1  530.92   10.37
   3  -6   0  533.04   11.66
   3  -6   0  518.44   10.56
   3  -6   1  100.91    5.32
   3  -6   1  106.30    5.15
   3  -6   2 1041.38   17.19
   3  -6   2 1014.31   16.39
   3  -6   3  285.12    9.43
   3  -6   3  279.83    8.88
   3  -6   4  221.38    8.78
   3  -6   4  225.43    8.29
   3  -6   5  278.13    9.34
   3  -6   5  277.42   10.14
   3  -6   5  274.41    9.34
   3  -6   6  597.53   14.93
   3  -6   6  569.74   13.54
   3  -6   6  579.05   13.63
   3  -6   7  612.40   14.78
   3  -6   8   80.91    5.23
   3  -6   8   73.57    4.63
   3  -6   9  148.11    5.87
   3  -6   9  139.14    5.33
  -3  -5  11  192.42    4.73
  -3  -5  10   98.15    4.60
  -3  -5  10   92.97    4.29
  -3  -5   9  122.25    5.59
  -3  -5   9  118.27    5.26
  -3  -5   7 1130.56   16.82
  -3  -5   6  398.19    9.26
  -3  -5   5  254.18    6.93
   3  -5  -5  255.83    3.94
   3  -5  -5  250.48    3.91
  -3  -5   4    5.75    1.31
   3  -5  -4    6.29    0.83
   3  -5  -4    6.43    0.89
   3  -5  -3  303.04    6.15
   3  -5  -3  311.46    6.75
   3  -5  -2  208.12    6.07
   3  -5  -2  216.25    6.39
   3  -5  -1  591.52   10.95
   3  -5  -1  598.77   10.24
   3  -5   0  230.07    6.98
   3  -5   0  220.01    6.33
   3  -5   1  544.01   10.72
   3  -5   1  524.13   10.21
   3  -5   2  168.43    6.37
   3  -5   2  162.74    5.90
   3  -5   3  574.26   11.56
   3  -5   3  603.40   12.90
   3  -5   4 1010.99   15.63
   3  -5   4 1062.15   18.69
   3  -5   4 1022.43   16.47
   3  -5   5  489.59   11.15
   3  -5   5  518.14   13.48
   3  -5   5  502.33   11.89
   3  -5   6  359.81    9.96
   3  -5   6  363.10   11.81
   3  -5   6  359.64   10.41
   3  -5   8  602.17   13.40
   3  -5   8  633.89   15.02
   3  -5   9   11.89    2.49
   3  -5   9   12.17    2.19
   3  -5  10   80.22    2.17
   3  -5  10   84.44    4.18
  -3  -4  11   32.41    2.37
  -3  -4  11   33.33    2.55
  -3  -4  10   18.24    2.38
  -3  -4  10   18.68    2.29
   3  -4  -9   83.72    2.96
   3  -4  -8  116.17    3.26
  -3  -4   8  131.26    5.67
   3  -4  -7  621.24    7.30
  -3  -4   7  625.54   11.71
  -3  -4   6  139.54    5.23
   3  -4  -6  145.57    3.02
   3  -4  -6  145.34    2.97
  -3  -4   5  422.56    8.41
   3  -4  -5  418.00    5.00
   3  -4  -5  430.38    5.05
   3  -4  -4  629.16    7.50
  -3  -4   4  611.41    8.91
   3  -4  -3 2073.27   18.20
  -3  -4   3 2030.99   16.12
   3  -4  -2  753.32   10.84
   3  -4  -2  797.12   11.44
   3  -4  -1    6.48    1.51
   3  -4  -1    5.86    1.29
   3  -4   0  554.08    9.28
   3  -4   1  405.93    8.40
   3  -4   2 1165.25   14.58
   3  -4   2 1188.13   15.95
   3  -4   3 3588.21   29.50
   3  -4   3 3548.53   28.43
   3  -4   4    4.55    1.42
   3  -4   4    3.85    1.54
   3  -4   4    2.14    1.85
   3  -4   5  669.01   12.10
   3  -4   5  665.89   12.64
   3  -4   5  645.95   14.26
   3  -4   6  836.25   14.34
   3  -4   6  848.44   15.15
   3  -4   6  865.31   17.56
   3  -4   7  803.45   14.59
   3  -4   7  811.56   15.47
   3  -4   8    6.65    2.42
   3  -4   8    8.39    2.13
   3  -4   9  371.24   10.80
   3  -4   9  348.63    9.45
   3  -4   9  356.52    9.80
   3  -4  10  310.83    4.90
   3  -4  11   88.24    2.16
  -3  -3  11   35.48    2.56
   3  -3 -11   29.95    1.77
  -3  -3  11   34.72    2.65
  -3  -3  10    3.41    1.56
   3  -3 -10    3.86    0.98
   3  -3 -10    4.63    1.04
  -3  -3   9   28.55    2.89
   3  -3  -9   24.38    1.77
   3  -3  -9   25.84    1.83
   3  -3  -8  346.14    5.84
  -3  -3   8  366.38    8.99
  -3  -3   7 1277.86   16.51
   3  -3  -7 1251.15   11.12
   3  -3  -6  392.23    5.05
   3  -3  -6  399.89    5.17
   3  -3  -5  749.27    6.62
   3  -3  -5  760.41    6.74
  -3  -3   4  163.77    3.97
   3  -3  -4  165.18    3.15
   3  -3  -3  455.10    6.91
   3  -3  -3  453.41    6.37
  -3  -3   3  468.31    5.93
  -3  -3   3  451.67    5.86
   3  -3  -2 1536.91   15.26
  -3  -3   2 1560.86   11.41
  -3  -3   2 1583.31   11.39
   3  -3  -2 1510.94   14.67
   3  -3  -1 2538.60   20.38
  -3  -3   1 2759.44   15.67
   3  -3   0  404.27    7.06
  -3  -3   0  397.52    3.59
   3  -3   1 1311.03   14.45
   3  -3   1 1300.40   13.73
   3  -3   2 1299.12   13.52
   3  -3   2 1314.83   15.53
   3  -3   2 1324.37   14.18
   3  -3   3  114.74    4.80
   3  -3   3  119.97    4.21
   3  -3   4 1353.53   15.49
   3  -3   4 1342.79   15.87
   3  -3   5 1176.54   15.24
   3  -3   5 1168.06   15.82
   3  -3   6   43.68    3.19
   3  -3   6   46.08    3.41
   3  -3   7 1641.77   20.40
   3  -3   7 1655.77   24.39
   3  -3   7 1670.18   21.47
   3  -3   8  428.29   10.34
   3  -3   8  429.20   10.94
   3  -3   9  159.06    6.60
   3  -3   9  165.05    7.40
   3  -3  10  425.78    6.43
   3  -3  11  172.05    3.46
   3  -3  11  173.47    3.43
   3  -2 -12   90.47    2.64
   3  -2 -11  539.82    7.93
   3  -2 -11  547.94    8.01
   3  -2 -10  253.61    5.70
   3  -2  -9  196.52    4.90
  -3  -2   9  210.09    6.77
   3  -2  -8 1317.10   12.75
  -3  -2   8 1331.50   17.01
  -3  -2   7 1068.41   13.92
   3  -2  -7 1117.41   10.67
  -3  -2   6  137.80    4.21
   3  -2  -6  136.71    2.89
   3  -2  -6  143.81    2.96
  -3  -2   5 1110.97   11.33
  -3  -2   5 1090.15   11.21
   3  -2  -4  690.97    6.19
  -3  -2   4  694.45    7.80
   3  -2  -4  703.71    6.25
   3  -2  -3 1017.99    8.94
  -3  -2   3  915.37    7.87
   3  -2  -2  201.07    4.34
   3  -2  -2  196.22    4.45
  -3  -2   2  212.39    2.90
  -3  -2   2  211.06    3.02
   3  -2  -1 4670.75   28.61
  -3  -2   1 4600.06   22.56
   3  -2  -1 4631.50   29.44
   3  -2   0  801.56    9.24
  -3  -2   0  791.35    5.02
   3  -2   0  811.97    9.74
   3  -2   1  170.79    4.45
   3  -2   1  174.64    4.22
   3  -2   2 1774.37   15.15
  -3  -2  -2 1864.66   10.37
   3  -2   3  558.50    8.33
   3  -2   3  565.34    8.04
   3  -2   3  548.89    9.48
   3  -2   4   68.13    3.16
   3  -2   4   71.47    3.10
   3  -2   5  265.19    6.68
   3  -2   5  271.74    6.41
   3  -2   6  296.88    7.67
   3  -2   6  291.59    7.27
   3  -2   7   45.85    3.40
   3  -2   7   37.64    2.95
   3  -2   8  341.15   10.59
   3  -2   8  332.99    9.11
   3  -2   8  327.24    8.60
   3  -2   9  395.03    6.59
   3  -2  10   59.79    2.62
   3  -2  11    3.47    0.76
   3  -2  11    4.50    0.80
   3  -2  12   71.88    1.92
   3  -1 -12    8.52    1.16
   3  -1 -12    9.03    1.12
   3  -1 -12    8.83    1.17
   3  -1 -11  363.47    6.85
   3  -1 -11  367.48    6.85
   3  -1 -10  698.04    9.93
   3  -1 -10  674.07    9.87
   3  -1  -9 1047.59   12.43
  -3  -1   9 1076.03   15.12
  -3  -1   8  165.16    5.53
   3  -1  -8  161.69    4.29
  -3  -1   7   22.21    1.97
   3  -1  -7   19.06    1.40
  -3  -1   6  536.90    7.84
   3  -1  -6  547.07    6.15
  -3  -1   6  543.49    7.89
  -3  -1   5  116.53    3.23
   3  -1  -5  134.98    2.62
  -3  -1   4 1796.02   13.02
   3  -1  -4 1930.56   11.48
   3  -1  -4 1933.49   11.45
  -3  -1   4 1808.27   13.03
   3  -1  -3  868.00    6.86
  -3  -1   3  848.95    6.99
   3  -1  -2  322.31    4.63
   3  -1  -2  318.10    4.29
   3  -1  -1  504.60    6.80
   3  -1  -1  500.56    6.53
  -3  -1   0  535.45    4.02
   3  -1   0  472.18    3.80
   3  -1   0  495.59    2.88
   3  -1   0  517.43    6.55
   3  -1   0  515.22    6.80
  -3  -1   0  550.21    4.18
   3  -1   0  497.28    2.89
   3  -1   1  929.26    9.83
   3  -1   1  925.15    9.42
  -3  -1  -2  269.19    3.21
   3  -1   2  271.72    4.95
   3  -1   2  272.28    5.43
   3  -1   2  269.31    4.84
  -3  -1  -3  116.58    2.28
   3  -1   3  130.18    1.96
   3  -1   3  133.31    3.47
   3  -1   3  119.10    3.46
   3  -1   3  118.20    3.94
   3  -1   4 1209.04    8.64
  -3  -1  -4 1292.08   10.06
   3  -1   4 1331.82    8.98
   3  -1   4 1365.59   12.94
  -3  -1  -4 1308.81    9.96
   3  -1   4 1233.67    8.62
   3  -1   4 1363.30   13.44
  -3  -1  -5  249.17    4.23
  -3  -1  -5  257.70    4.49
  -3  -1  -5  266.65    4.45
   3  -1   5  281.35    6.29
   3  -1   5  273.33    5.97
   3  -1   6   97.21    3.94
  -3  -1  -6   96.95    3.08
  -3  -1  -6   95.28    2.99
   3  -1   6  102.35    4.20
   3  -1   6   98.49    2.21
   3  -1   7   70.38    3.83
  -3  -1  -7   62.55    2.73
  -3  -1  -7   66.14    2.85
   3  -1   7   64.56    3.48
   3  -1   9  125.30    3.00
   3  -1  10   42.80    2.22
   3  -1  11  160.63    3.79
   3  -1  11  159.95    3.81
   3  -1  12   77.99    2.14
   3   0 -12  143.91    3.87
   3   0 -12  135.90    3.79
   3   0 -12  134.90    3.63
   3   0 -11  268.01    6.07
   3   0 -11  276.60    6.20
   3   0 -11  267.17    5.99
   3   0 -10   10.69    1.63
   3   0 -10    9.88    1.57
   3   0  -9  260.48    6.24
  -3   0   9  256.08    6.90
  -3   0   8 1176.37   14.49
   3   0  -8 1160.17   12.59
   3   0  -7  803.57    9.33
  -3   0   7  786.98   10.37
  -3   0   6   35.50    1.97
  -3   0   6   38.24    2.05
   3   0  -6   38.18    1.76
   3   0  -6   40.14    1.77
   3   0  -5   71.40    1.94
  -3   0   5   76.25    2.35
   3   0  -4 2797.43   15.92
   3   0  -4 2868.13   16.12
   3   0  -3 2362.33   12.56
  -3   0   3 2333.45   13.17
   3   0  -3 2341.03   12.52
   3   0  -2  258.53    2.87
   3   0  -2  267.29    2.94
   3   0  -1  849.60    6.20
  -3   0   1  889.63    6.23
   3   0  -1  860.84    6.96
  -3   0   1  875.16    6.05
   3   0  -1  849.24    7.15
   3   0  -1  877.66    4.74
   3   0  -1  869.72    4.74
   3   0   0  675.88    4.41
   3   0   0  673.14    6.61
  -3   0   0  714.10    5.71
   3   0   0  737.99    7.42
   3   0   0  717.84    7.09
   3   0   0  691.05    4.42
   3   0   1 1053.27    7.42
   3   0   1 1019.71    6.27
   3   0   1 1035.15    9.06
   3   0   1 1052.51    7.34
   3   0   1 1023.59    6.31
   3   0   1 1045.51    7.40
   3   0   1 1047.86    9.09
   3   0   2 1907.35   11.35
  -3   0  -2 1876.84   12.38
   3   0   2 1917.60   14.67
   3   0   2 1912.22   13.92
   3   0   3  923.20    7.64
   3   0   3  987.64    9.74
   3   0   3  963.57    9.33
   3   0   3  954.56   10.32
  -3   0  -3  942.89    8.04
   3   0   3  945.28    7.16
   3   0   3  947.79    7.63
   3   0   4  497.57    5.25
   3   0   4  489.20    6.76
   3   0   4  461.75    5.11
   3   0   4  498.39    5.14
   3   0   4  474.03    5.07
  -3   0  -4  489.38    6.08
   3   0   4  469.48    6.97
   3   0   4  454.73    7.72
   3   0   5  383.70    6.51
  -3   0  -5  376.52    5.80
  -3   0  -5  377.42    5.69
  -3   0  -5  367.06    5.64
   3   0   6   19.73    1.34
  -3   0  -6   21.48    1.61
  -3   0  -6   19.19    1.58
  -3   0  -6   18.63    1.55
   3   0   7  764.31    9.18
   3   0   7  811.24    9.25
  -3   0  -7  793.56   10.32
  -3   0  -7  772.40   10.51
  -3   0  -8   59.76    3.21
   3   0   8   65.29    2.91
  -3   0  -8   59.20    3.09
   3   0   8   60.77    2.15
   3   0   8   56.33    2.59
  -3   0  -9  675.55   10.67
   3   0   9  647.24    9.20
   3   0   9  662.65    7.58
   3   0   9  668.41    7.49
   3   0  10  111.73    3.61
  -3   0 -10  109.60    4.12
   3   0  11    3.98    0.91
   3   0  11    4.16    0.94
   3   0  12  138.71    2.92
   3   1 -12   14.52    1.49
  -3   1  12   14.13    1.22
   3   1 -12   15.06    1.40
   3   1 -12   17.48    1.60
   3   1 -11  367.54    7.19
   3   1 -11  381.08    7.56
   3   1 -11  374.62    7.49
   3   1 -10  737.93   11.09
   3   1 -10  763.33   11.33
  -3   1  10  741.52    9.53
   3   1  -9  997.53   12.84
   3   1  -9 1004.07   13.13
   3   1  -8  168.95    4.93
  -3   1   8  166.25    5.15
   3   1  -8  160.89    4.80
   3   1  -7   33.94    2.02
  -3   1   7   28.33    1.99
  -3   1   7   29.12    2.04
   3   1  -6  591.23    7.53
  -3   1   6  629.66    8.07
  -3   1   5  105.40    2.62
  -3   1   4 2064.72   12.62
   3   1  -4 1743.71   12.36
   3   1  -3  803.30    5.24
   3   1  -3  896.02    6.56
   3   1  -3  896.80    6.58
   3   1  -3  826.52    4.96
   3   1  -2  382.25    3.49
   3   1  -2  364.05    3.13
  -3   1   2  388.49    3.85
   3   1  -2  376.90    3.22
   3   1  -2  389.29    3.56
   3   1  -2  409.08    3.45
  -3   1   1  543.83    4.92
   3   1  -1  476.09    4.04
  -3   1   1  534.66    5.02
   3   1  -1  587.31    4.11
   3   1  -1  615.49    4.01
   3   1  -1  616.75    4.00
   3   1  -1  568.98    4.06
   3   1   0  458.40    3.25
   3   1   0  501.98    5.80
   3   1   0  489.85    3.68
   3   1   0  491.79    4.11
  -3   1   0  467.22    4.88
   3   1   0  447.39    6.25
   3   1   0  489.18    5.85
   3   1   0  465.84    3.27
   3   1   0  488.75    3.70
   3   1   0  475.07    3.99
   3   1   1  907.35    5.89
   3   1   1  884.94    6.85
   3   1   1  988.02    7.47
   3   1   1  932.43    8.81
   3   1   1  902.48    6.49
  -3   1  -1  872.18    7.63
   3   1   1  950.61    6.05
   3   1   1  927.55    8.60
   3   1   1  983.06    8.15
   3   1   1  997.04    8.08
   3   1   1  903.00    8.41
   3   1   1  979.30    6.16
   3   1   1  904.20    6.67
   3   1   1  908.95    6.49
   3   1   1  928.11    6.02
   3   1   2  291.42    3.31
   3   1   2  300.25    3.47
  -3   1  -2  279.82    4.22
   3   1   2  308.85    3.53
   3   1   2  275.00    3.58
   3   1   2  293.82    4.12
   3   1   2  286.98    4.03
   3   1   2  296.42    4.16
   3   1   2  268.60    3.49
   3   1   2  314.87    4.34
   3   1   2  282.31    3.36
   3   1   2  304.75    3.49
  -3   1  -3  127.72    2.94
   3   1   3  140.27    2.65
   3   1   3  129.91    2.77
   3   1   3  138.67    2.83
   3   1   3  125.22    2.53
   3   1   3  136.07    2.64
   3   1   3  132.13    2.41
   3   1   3  135.88    2.67
   3   1   3  130.78    2.57
   3   1   3  133.36    2.99
   3   1   4 1402.86    9.92
   3   1   4 1246.34   10.08
  -3   1  -4 1251.64   11.24
   3   1   4 1514.83   11.02
   3   1   4 1264.25   10.32
  -3   1  -4 1234.44   11.35
   3   1   4 1428.15   10.05
   3   1   4 1275.27   11.53
   3   1   4 1239.90   10.11
   3   1   5  353.91    5.29
   3   1   5  325.79    4.50
   3   1   5  285.16    4.56
  -3   1  -5  285.99    5.34
   3   1   5  286.27    4.56
   3   1   5  318.37    4.40
   3   1   5  277.20    4.48
   3   1   5  280.27    4.31
   3   1   6  104.59    2.59
   3   1   6   96.14    2.47
  -3   1  -6  107.45    3.73
   3   1   6   98.19    2.84
  -3   1  -6  104.49    3.57
   3   1   6  105.49    2.96
   3   1   6  104.97    2.59
   3   1   6  102.17    3.10
  -3   1  -7   60.55    3.03
   3   1   7   56.97    2.06
  -3   1  -7   61.60    3.15
   3   1   7   55.91    2.07
   3   1   7   57.29    2.58
   3   1   7   59.28    2.53
   3   1   8   85.52    3.24
   3   1   8   89.24    2.71
  -3   1  -8   85.94    3.89
   3   1   8   93.57    2.87
  -3   1  -8   87.45    3.85
   3   1   8   86.71    3.32
   3   1   8   86.46    3.39
   3   1   9  141.27    3.51
  -3   1  -9  143.53    5.12
   3   1   9  142.74    4.45
   3   1   9  148.18    3.56
   3   1  10   46.54    2.47
  -3   1 -10   42.55    2.78
   3   1  10   45.43    2.49
  -3   1 -11  174.53    4.72
   3   1  11  163.71    3.97
   3   1  11  161.19    3.95
   3   1  11  163.56    4.01
   3   1  12   66.20    2.03
   3   2 -12  135.26    3.68
   3   2 -12  126.24    3.51
  -3   2  11  591.10    8.48
   3   2 -11  606.73    9.10
  -3   2  11  604.53    8.04
   3   2 -11  621.23    9.62
   3   2 -11  621.65    9.66
   3   2 -10  283.75    6.66
  -3   2  10  292.60    6.08
   3   2 -10  278.77    6.91
   3   2  -9  228.00    6.22
   3   2  -8 1219.45   14.12
   3   2  -8 1209.66   14.45
   3   2  -7 1096.67   12.40
  -3   2   7 1089.89   11.96
  -3   2   7 1097.20   12.00
   3   2  -7 1061.26   12.39
   3   2  -6  137.06    3.80
  -3   2   6  146.12    3.72
   3   2  -6  133.63    3.81
   3   2  -5 1051.27    9.90
  -3   2   5 1208.70    9.78
  -3   2   4  646.36    5.94
  -3   2   4  648.49    5.98
   3   2  -3  821.42    7.73
   3   2  -3  821.92    7.65
   3   2  -3 1044.85    9.28
  -3   2   3 1059.53    7.31
   3   2  -3  935.57    7.64
  -3   2   2  235.34    3.04
   3   2  -2  250.15    4.10
   3   2  -2  233.79    3.74
   3   2  -2  254.09    2.91
  -3   2   2  228.82    3.71
   3   2  -2  256.38    4.22
   3   2  -2  239.15    3.72
   3   2  -2  235.33    2.95
   3   2  -1 4586.96   23.88
   3   2  -1 4661.50   25.84
  -3   2   1 4655.95   24.54
  -3   2   1 4672.63   24.98
   3   2  -1 4485.17   23.81
   3   2  -1 4805.28   26.15
   3   2  -1 4795.94   23.60
   3   2  -1 4741.86   31.53
   3   2  -1 4904.25   26.91
   3   2  -1 4783.70   22.25
   3   2  -1 4841.66   23.57
   3   2  -1 4642.41   22.68
   3   2   0  821.58    6.01
   3   2   0  795.10    9.86
   3   2   0  785.61    6.24
   3   2   0  753.90    4.40
   3   2   0  731.20    6.03
   3   2   0  835.50    5.15
   3   2   0  721.35    3.96
  -3   2   0  765.18    7.12
   3   2   0  826.11    7.55
   3   2   0  827.51    9.93
   3   2   0  739.02    6.12
   3   2   0  818.02    7.59
   3   2   0  820.21    7.98
   3   2   0  812.54    5.94
   3   2   1  173.10    3.00
   3   2   1  181.94    3.90
   3   2   1  173.40    4.18
   3   2   1  171.01    3.98
   3   2   1  172.86    2.74
   3   2   1  183.90    2.59
   3   2   1  181.26    2.82
   3   2   1  188.59    2.22
   3   2   1  173.20    4.03
   3   2   1  176.23    3.77
   3   2   1  187.80    3.47
   3   2   1  185.02    2.61
   3   2   1  176.64    2.79
   3   2   1  189.67    3.55
   3   2   1  179.69    2.77
   3   2   2 1941.28   12.46
  -3   2  -2 1855.29   14.04
   3   2   2 1955.78   14.76
   3   2   2 1902.77   11.06
   3   2   2 1959.71   13.14
   3   2   2 1832.25   11.61
   3   2   2 1931.28   12.47
   3   2   2 1855.55   11.70
   3   2   2 1900.90   12.97
   3   2   2 1944.74   14.83
   3   2   3  481.62    5.13
   3   2   3  557.52    5.82
  -3   2  -3  486.83    6.56
   3   2   3  543.34    5.84
   3   2   3  560.10    5.81
   3   2   3  513.68    5.94
   3   2   3  509.49    6.00
   3   2   3  476.86    5.14
   3   2   3  530.53    6.27
   3   2   3  554.41    6.67
   3   2   3  543.10    5.80
   3   2   3  517.54    6.03
   3   2   4   70.07    2.27
   3   2   4   73.78    2.38
   3   2   4   74.09    2.45
   3   2   4   81.15    2.36
   3   2   4   72.03    2.30
   3   2   4   75.04    2.47
   3   2   4   79.89    2.23
   3   2   4   77.27    2.17
   3   2   5  286.96    5.14
   3   2   5  322.00    5.29
  -3   2  -5  278.94    5.72
   3   2   5  237.15    3.96
   3   2   5  277.08    4.74
   3   2   5  325.78    4.92
   3   2   5  248.89    4.17
   3   2   5  280.70    4.91
   3   2   5  286.77    4.99
   3   2   5  277.93    4.90
   3   2   5  319.75    5.24
   3   2   6  249.65    4.98
   3   2   6  261.95    4.46
   3   2   6  246.65    4.94
   3   2   6  259.60    5.13
   3   2   6  249.45    5.23
   3   2   6  260.23    5.16
  -3   2  -6  259.22    6.04
   3   2   6  230.68    4.29
   3   2   6  236.86    4.30
   3   2   6  248.49    5.00
   3   2   7   41.83    1.98
  -3   2  -7   42.06    2.79
   3   2   7   37.40    2.14
   3   2   7   38.87    2.18
   3   2   7   38.50    2.18
   3   2   7   40.27    2.30
   3   2   7   41.17    2.27
   3   2   7   37.02    2.26
   3   2   7   37.95    1.87
   3   2   8  339.78    5.68
   3   2   8  325.19    6.77
  -3   2  -8  328.12    7.85
   3   2   8  346.44    5.71
   3   2   8  326.45    6.70
   3   2   8  320.90    6.88
   3   2   9  369.53    5.90
   3   2   9  333.92    6.85
  -3   2  -9  357.58    8.25
   3   2   9  378.78    5.86
   3   2   9  365.35    7.55
   3   2   9  334.28    6.85
   3   2  10   43.83    2.40
  -3   2 -10   49.07    3.14
   3   2  10   40.76    2.41
   3   2  10   43.58    2.38
   3   2  11    1.37    0.76
   3   2  11    1.52    0.75
   3   2  11    1.55    0.71
  -3   2 -11    2.55    1.06
   3   2  12   59.05    1.80
  -3   3  12   11.20    0.97
   3   3 -12   12.65    1.20
  -3   3  11   35.02    1.89
   3   3 -11   33.25    2.21
   3   3 -11   35.07    2.35
   3   3 -11   35.77    2.22
  -3   3  11   34.53    1.91
  -3   3  11   34.41    1.99
  -3   3  10    4.01    1.02
  -3   3  10    4.77    1.08
   3   3 -10    3.95    1.40
   3   3 -10    4.50    1.41
   3   3 -10    5.84    1.31
  -3   3   9   38.38    2.37
   3   3  -9   31.20    2.64
   3   3  -9   37.05    2.84
   3   3  -9   37.68    2.68
   3   3  -8  327.42    7.45
   3   3  -8  335.95    7.60
  -3   3   7 1350.76   14.16
  -3   3   7 1355.21   12.44
   3   3  -7 1216.68   14.26
   3   3  -7 1201.25   14.03
   3   3  -6  334.82    6.62
   3   3  -6  335.55    6.33
   3   3  -5  671.83    8.29
   3   3  -5  694.11    8.81
   3   3  -4  161.62    3.50
  -3   3   4  166.07    2.86
   3   3  -4  166.65    3.74
   3   3  -3  462.58    5.83
  -3   3   3  477.32    4.60
   3   3  -3  474.00    5.79
   3   3  -3  459.60    5.70
   3   3  -2 1591.16   10.38
   3   3  -2 1564.25   12.31
   3   3  -2 1590.11   12.20
  -3   3   2 1564.70   10.41
   3   3  -2 1584.56   11.00
   3   3  -2 1576.98    8.46
   3   3  -1 2628.42   16.21
  -3   3   1 2810.75   16.43
   3   3  -1 2689.77   13.64
  -3   3   1 2792.29   16.98
   3   3  -1 2856.07   14.51
   3   3  -1 2798.41   13.92
   3   3  -1 2930.55   24.52
   3   3  -1 2967.51   20.88
  -3   3   1 2485.73   14.32
   3   3  -1 2976.96   21.08
   3   3   0  404.96    6.59
   3   3   0  411.57    4.57
  -3   3   0  398.19    5.28
   3   3   0  404.32    4.58
   3   3   0  403.64    3.49
   3   3   1 1295.80    9.64
   3   3   1 1257.10   10.48
   3   3   1 1286.99   13.50
   3   3   1 1381.14   10.34
   3   3   1 1286.53    9.52
  -3   3  -1 1252.38   10.93
   3   3   1 1434.62   12.09
   3   3   1 1318.83    8.12
   3   3   1 1287.08   13.49
   3   3   1 1277.46    9.99
   3   3   1 1289.63   13.36
  -3   3  -1 1221.47    7.11
   3   3   1 1304.74   12.70
   3   3   1 1436.32   12.23
   3   3   2 1414.15   13.66
   3   3   2 1350.82   11.23
   3   3   2 1349.64   10.42
   3   3   2 1377.73   11.41
   3   3   2 1416.27   11.01
   3   3   2 1377.00   11.31
   3   3   2 1443.90   12.85
  -3   3  -2 1263.58   11.92
   3   3   2 1418.54   12.48
   3   3   2 1449.80   11.18
   3   3   2 1373.46   12.62
   3   3   2 1415.16   12.27
   3   3   2 1323.95   10.23
   3   3   2 1391.01    8.89
   3   3   2 1429.16   10.89
   3   3   2 1426.89   11.02
   3   3   2 1337.58   13.28
   3   3   3  118.99    3.38
   3   3   3  116.58    3.33
   3   3   3  110.22    3.31
   3   3   3  119.33    2.92
   3   3   3  113.83    2.85
   3   3   3  117.44    2.86
   3   3   4 1392.06   11.91
  -3   3  -4 1268.16   13.11
   3   3   4 1082.37   10.13
   3   3   4 1412.64   11.47
   3   3   4 1350.71   12.38
   3   3   4 1360.58   12.41
   3   3   4 1322.89   11.95
   3   3   4 1307.34   11.89
   3   3   4 1327.28   12.02
   3   3   4 1080.54   10.24
   3   3   4 1405.63   11.89
   3   3   5 1110.41   11.41
   3   3   5 1114.66   11.40
   3   3   5 1176.88   11.59
  -3   3  -5 1088.84   12.84
   3   3   5  921.62    9.66
   3   3   5 1086.37   10.92
   3   3   5 1138.19   12.07
   3   3   5  930.61    9.78
   3   3   5 1098.63   11.45
   3   3   5 1206.67   10.90
   3   3   5 1175.15   11.51
   3   3   6   45.07    2.08
  -3   3  -6   46.05    2.90
   3   3   6   47.19    2.57
   3   3   6   45.42    2.39
   3   3   6   46.41    2.40
   3   3   6   41.60    2.01
   3   3   6   40.23    2.25
   3   3   6   45.60    2.01
   3   3   6   43.33    2.32
   3   3   6   44.16    2.35
   3   3   7 1688.56   16.61
   3   3   7 1701.79   16.52
   3   3   7 1789.49   16.82
   3   3   7 1762.95   16.82
   3   3   7 1814.85   15.42
   3   3   7 1790.05   16.92
  -3   3  -7 1738.26   19.10
   3   3   7 1851.86   15.68
   3   3   7 1849.00   18.13
   3   3   8  379.28    7.36
   3   3   8  361.93    7.17
   3   3   8  438.60    8.60
   3   3   8  419.75    6.58
   3   3   8  411.20    7.67
   3   3   8  423.62    7.82
  -3   3  -8  413.84    9.05
   3   3   8  418.30    6.52
   3   3   9  139.67    4.67
   3   3   9  127.28    4.19
   3   3   9  132.98    4.33
   3   3  10  431.23    7.68
  -3   3 -10  448.22    8.75
   3   3  10  397.02    6.82
   3   3  10  378.95    6.80
   3   3  11  166.13    3.96
   3   3  11  174.22    3.82
  -3   3 -11  181.90    4.65
   3   3  11  179.76    3.80
  -3   4  11   34.09    1.81
  -3   4  11   37.83    1.87
  -3   4  11   37.08    1.85
  -3   4  10   21.17    1.69
   3   4 -10   25.08    2.10
  -3   4  10   26.81    1.98
   3   4 -10   21.53    2.90
   3   4 -10   26.41    2.16
   3   4  -9   81.20    3.94
   3   4  -9   78.48    3.56
  -3   4   9   88.34    3.67
  -3   4   8  143.12    4.52
   3   4  -8  149.42    5.26
  -3   4   7  497.95    8.34
  -3   4   7  597.54    9.39
   3   4  -7  517.34    8.96
  -3   4   7  625.00    8.35
  -3   4   7  632.89    8.55
   3   4  -7  519.42    9.54
   3   4  -7  525.80    9.56
   3   4  -6  115.92    4.20
   3   4  -6  117.05    4.16
   3   4  -6  114.57    3.85
  -3   4   6  128.96    4.08
   3   4  -5  370.89    7.00
   3   4  -5  370.10    6.81
   3   4  -5  374.88    6.50
  -3   4   5  453.38    5.91
  -3   4   5  447.07    5.85
  -3   4   5  328.98    5.77
  -3   4   5  397.24    6.85
   3   4  -4  654.35    8.44
  -3   4   4  675.51    8.41
  -3   4   4  665.83    7.91
  -3   4   4  655.78    7.84
   3   4  -3 2241.86   20.87
   3   4  -3 2195.28   25.38
  -3   4   3 2023.79   12.65
  -3   4   3 2011.68   16.19
   3   4  -2  889.49   14.34
  -3   4   2  811.95   11.27
   3   4  -2  893.08   12.27
  -3   4   2  862.90    7.20
   3   4  -2  828.89    5.67
   3   4  -2  875.42    9.28
   3   4  -2  862.34    9.16
   3   4  -1   18.95    0.79
   3   4  -1   21.68    2.40
   3   4  -1   23.24    2.04
  -3   4   1   16.67    0.99
   3   4  -1   19.04    0.77
   3   4  -1   20.93    1.47
  -3   4   1   16.94    1.08
   3   4  -1   21.28    2.00
   3   4  -1   19.74    1.43
   3   4   0  618.90   10.77
   3   4   0  650.08    8.23
   3   4   0  593.31   11.06
   3   4   0  612.74    5.15
   3   4   0  646.18    8.30
  -3   4   0  608.65    7.15
   3   4   0  595.61    9.40
   3   4   1  448.62    4.44
  -3   4  -1  460.95    6.57
   3   4   1  452.65    8.63
   3   4   1  439.05    5.79
   3   4   1  451.45    8.40
   3   4   2 1129.09   10.42
   3   4   2 1129.29   10.84
   3   4   2 1134.25   12.63
   3   4   2 1149.13   13.33
   3   4   3 4114.48   27.00
   3   4   3 3896.35   21.48
  -3   4  -3 3900.96   27.30
   3   4   3 3945.28   25.59
   3   4   3 3952.28   25.70
   3   4   3 3619.50   23.98
   3   4   3 3989.09   26.00
   3   4   3 3567.13   23.80
   3   4   3 4277.12   25.64
   3   4   3 3963.58   25.65
   3   4   3 4073.77   24.99
   3   4   3 4070.17   27.94
   3   4   3 4253.72   25.84
  -3   4  -4    2.99    1.14
   3   4   4    2.25    0.76
   3   4   4    3.89    0.89
   3   4   4    4.22    0.81
   3   4   4    4.26    0.81
   3   4   4    4.51    0.95
   3   4   4    5.63    1.02
   3   4   4    5.88    1.02
   3   4   4    4.25    0.94
   3   4   4    4.88    0.95
   3   4   4    7.53    0.82
   3   4   4    5.77    1.05
   3   4   5  713.28    9.71
   3   4   5  740.93    9.54
   3   4   5  639.81    8.32
   3   4   5  755.58   10.41
   3   4   5  705.51    9.74
   3   4   5  687.80    9.58
   3   4   5  619.23    8.11
   3   4   5  746.68    9.49
  -3   4  -5  722.40   11.23
   3   4   6  848.05   11.17
   3   4   6  817.26   10.70
   3   4   6  792.20    9.71
   3   4   6  830.99   11.53
   3   4   6  865.39   11.37
   3   4   6  825.41   11.18
   3   4   6  765.64    9.40
   3   4   6  850.47   10.85
  -3   4  -6  871.81   13.29
   3   4   7  878.95   11.76
   3   4   7  773.05   10.87
   3   4   7  889.41   10.37
   3   4   7  876.82   12.31
   3   4   7  870.57   11.75
   3   4   7  874.68   10.28
   3   4   7  790.10   10.89
   3   4   7  868.90   11.76
  -3   4  -7  866.81   13.76
   3   4   8    8.79    1.38
  -3   4  -8    8.52    1.79
   3   4   8    9.14    1.12
   3   4   8   12.11    1.71
   3   4   8    9.79    1.16
   3   4   8    7.94    1.33
   3   4   8   10.47    1.48
   3   4   9  289.38    6.07
   3   4   9  279.47    6.11
   3   4  10  296.39    5.57
   3   4  10  300.68    6.14
  -3   4 -10  311.37    6.84
   3   4  10  308.84    5.59
  -3   4 -11   97.37    3.08
   3   4  11   89.48    2.70
  -3   5  11  184.80    3.54
  -3   5  11  188.23    3.58
  -3   5  10   73.94    2.92
   3   5 -10   65.65    3.88
  -3   5  10   73.40    2.88
  -3   5  10   75.23    2.94
   3   5  -9   88.81    5.42
  -3   5   9  104.35    3.95
  -3   5   8   29.85    1.93
  -3   5   8   26.06    2.16
  -3   5   7 1127.98   12.37
   3   5  -6  287.00    6.87
   3   5  -6  327.40   11.55
  -3   5   6  378.70    6.78
  -3   5   6  339.01    7.05
  -3   5   6  381.63    6.93
  -3   5   5  247.57    4.70
  -3   5   5  248.86    4.70
  -3   5   5  233.30    5.48
   3   5  -5  225.26    9.41
  -3   5   5  248.45    5.56
  -3   5   4   12.41    1.24
  -3   5   4   13.48    1.30
  -3   5   4    9.40    1.16
   3   5  -4    9.78    2.41
  -3   5   3  360.80    5.91
   3   5  -3  374.67    9.01
   3   5  -3  365.37   10.41
  -3   5   3  340.48    6.29
  -3   5   2  231.91    4.28
   3   5  -2  249.35    7.13
  -3   5   2  241.12    6.89
   3   5  -2  259.47    8.46
   3   5  -2  252.80    7.03
   3   5  -2  242.10    4.96
   3   5  -1  655.93   13.90
   3   5  -1  733.37   13.45
   3   5  -1  679.42    8.86
   3   5  -1  701.00   11.95
  -3   5   1  635.73   11.98
   3   5  -1  652.00    5.83
   3   5  -1  719.89   13.16
   3   5  -1  710.13   11.84
   3   5   0  261.81    5.52
   3   5   0  247.58    3.36
   3   5   0  273.52    7.42
   3   5   0  261.18    7.19
   3   5   0  259.33    6.96
   3   5   0  266.95    8.19
   3   5   0  245.31    3.54
   3   5   1  607.82   10.78
   3   5   1  599.45   11.05
   3   5   1  608.93   10.62
  -3   5  -1  587.69    8.00
   3   5   1  559.65    9.98
   3   5   1  618.88   10.92
   3   5   1  621.38    8.90
   3   5   1  580.04    5.69
   3   5   1  589.38   11.17
   3   5   2  220.49    4.67
   3   5   2  205.16    5.79
   3   5   2  216.98    5.87
   3   5   2  214.85    5.25
   3   5   2  196.22    3.17
   3   5   2  218.73    6.02
  -3   5  -2  208.49    5.03
   3   5   2  204.52    5.59
   3   5   2  218.02    4.98
   3   5   2  196.15    4.24
   3   5   2  202.33    6.02
   3   5   3  613.86    6.26
   3   5   3  640.99    9.25
   3   5   3  660.01    8.63
   3   5   3  624.47    9.79
   3   5   3  567.04    7.82
   3   5   3  652.80    9.24
   3   5   3  628.15    8.95
   3   5   3  553.44    7.67
   3   5   4 1208.05    9.87
   3   5   4 1046.49   11.53
   3   5   4 1217.76   13.74
  -3   5  -4 1218.50   14.81
   3   5   4 1234.88   13.64
   3   5   4 1252.16   13.84
   3   5   4 1028.70   11.33
   3   5   4 1280.48   13.31
   3   5   5  539.87    9.19
   3   5   5  524.80    8.92
   3   5   5  468.59    7.47
   3   5   5  523.62    9.12
  -3   5  -5  528.74    9.93
   3   5   5  538.76    8.95
   3   5   5  467.32    7.40
   3   5   5  537.75    8.73
   3   5   6  373.94    7.45
   3   5   6  367.81    6.61
   3   5   6  390.31    8.06
  -3   5  -6  376.99    8.68
   3   5   6  366.74    7.25
   3   5   6  389.88    7.96
   3   5   6  383.16    7.96
   3   5   6  362.35    6.49
   3   5   7  868.75   12.48
   3   5   7  853.48   10.16
   3   5   7  860.36   10.11
   3   5   7  878.40   12.12
  -3   5  -7  861.52   13.51
   3   5   8  601.22    9.50
   3   5   9    9.65    1.24
   3   5   9   11.72    1.54
  -3   5 -10   79.26    3.07
   3   5  10   82.13    2.95
  -3   6  10  188.23    3.99
  -3   6  10  181.17    3.94
  -3   6  10  180.90    3.90
  -3   6   9  144.59    4.17
  -3   6   9  140.34    3.27
  -3   6   9  142.73    4.20
  -3   6   9  149.86    4.27
  -3   6   8  209.60    5.54
  -3   6   8  207.49    5.58
   3   6  -7  177.05    8.02
  -3   6   7  190.57    5.62
  -3   6   6  170.63    4.74
  -3   6   5  190.01    4.35
  -3   6   5  197.78    4.44
  -3   6   5  161.43    4.64
   3   6  -5  173.53    8.23
  -3   6   5  165.81    4.94
  -3   6   5  164.70    4.60
  -3   6   4  272.08    5.58
  -3   6   4  271.17    5.59
  -3   6   4  252.89    5.82
  -3   6   4  271.28    5.95
   3   6  -4  283.46    8.47
   3   6  -4  269.02    9.85
   3   6  -3   16.08    2.34
   3   6  -3   15.22    2.36
   3   6  -3   18.67    3.01
  -3   6   3   11.93    1.39
  -3   6   3   11.90    1.39
  -3   6   3   14.83    1.45
  -3   6   3   13.41    1.37
   3   6  -3   16.45    2.85
   3   6  -2   15.94    2.48
   3   6  -2   19.14    2.47
  -3   6   2   14.88    2.13
   3   6  -2   19.90    2.53
  -3   6   2   13.24    2.06
   3   6  -2   20.66    2.92
  -3   6   2   15.10    1.58
   3   6  -2   21.37    2.85
   3   6  -1  604.50   14.29
   3   6  -1  656.49   12.44
   3   6  -1  617.23    5.86
   3   6  -1  641.92   12.80
  -3   6   1  618.12   13.04
   3   6  -1  638.56   12.63
   3   6   0  640.51   13.74
   3   6   0  661.76    9.63
  -3   6   0  609.46   13.67
   3   6   0  653.06   14.12
   3   6   0  612.86    6.16
   3   6   0  630.33   12.34
   3   6   0  645.45   12.19
   3   6   0  652.71   12.48
   3   6   1  108.66    2.48
   3   6   1  107.36    4.72
   3   6   1  104.93    4.83
  -3   6  -1  111.92    3.45
   3   6   1  117.67    5.34
   3   6   1  111.08    5.05
   3   6   1  111.76    4.84
  -3   6  -2 1129.12   12.70
   3   6   2 1174.46   15.12
   3   6   2 1117.92   16.08
   3   6   2 1144.55    9.43
   3   6   2 1151.44   14.97
   3   6   3  254.18    6.50
   3   6   3  240.68    4.04
  -3   6  -3  251.30    6.12
   3   6   4  232.14    6.10
   3   6   4  217.36    5.69
   3   6   4  219.88    4.00
  -3   6  -4  228.15    6.14
  -3   6  -5  277.93    7.00
   3   6   5  279.97    6.61
   3   6   5  286.38    7.01
   3   6   5  264.67    6.17
   3   6   6  658.54   10.43
   3   6   6  685.58   11.01
  -3   6  -8   70.97    3.37
   3   6   8   62.07    2.66
   3   6   9  161.11    4.33
  -3   6  -9  161.12    4.36
  -3   7   9  176.00    3.88
  -3   7   9  175.69    3.88
  -3   7   8   76.26    3.04
  -3   7   8   77.39    3.01
  -3   7   8   72.11    2.87
  -3   7   7   37.29    2.35
  -3   7   7   38.00    2.39
   3   7  -7   29.97    3.00
  -3   7   7   38.01    2.37
   3   7  -7   30.35    3.04
   3   7  -6  397.48   11.16
   3   7  -6  364.21   10.43
  -3   7   6  580.49    8.93
  -3   7   6  485.84    8.56
  -3   7   6  471.36    8.42
  -3   7   5  245.06    6.00
  -3   7   5  252.41    5.96
  -3   7   5  249.05    6.08
  -3   7   5  257.46    5.90
  -3   7   5  301.74    5.44
  -3   7   5  288.60    5.23
   3   7  -5  240.39    8.82
  -3   7   5  243.69    6.03
   3   7  -5  259.39    9.23
  -3   7   4    6.55    1.15
  -3   7   4    9.69    1.23
  -3   7   4    7.93    1.25
   3   7  -4    7.58    2.16
   3   7  -4    4.36    1.73
  -3   7   3  480.38    7.97
   3   7  -3  560.57   13.53
  -3   7   3  477.28    8.12
   3   7  -3  523.12   12.48
   3   7  -3  560.58   12.26
   3   7  -3  501.74   14.94
  -3   7   3  492.18    8.25
  -3   7   3  510.34    8.43
   3   7  -3  549.54   12.83
  -3   7   2  347.99    7.34
  -3   7   2  346.20    7.30
   3   7  -2  405.43   10.41
  -3   7   2  372.92    9.58
   3   7  -2  396.01   10.57
   3   7  -2  403.63   10.81
   3   7  -2  382.73   12.38
  -3   7   2  365.80    6.81
  -3   7   2  359.64    6.63
   3   7  -1  109.03    5.51
   3   7  -1  104.42    6.36
  -3   7   1  100.65    5.68
   3   7  -1  109.69    5.52
   3   7  -1  103.59    5.42
   3   7  -1   92.82    2.19
   3   7  -1  104.84    5.41
   3   7  -1  105.15    6.21
  -3   7   1  104.53    3.41
  -3   7   1   90.65    3.83
  -3   7   1  103.15    3.34
   3   7   0   31.86    3.20
   3   7   0   38.35    3.65
  -3   7   0   37.94    3.85
   3   7   0   33.30    3.00
   3   7   0   34.73    1.45
   3   7   0   33.75    3.02
   3   7   0   31.27    3.22
  -3   7   0   33.69    1.88
  -3   7   0   28.64    2.29
  -3   7   0   32.79    1.82
   3   7   1  342.66    8.93
  -3   7  -1  342.49    7.68
   3   7   1  354.28    4.83
   3   7   1  349.55    8.64
   3   7   1  350.41    8.96
   3   7   1  352.40    9.27
  -3   7  -1  338.21   11.32
  -3   7  -2  317.15    7.31
   3   7   2  316.76    4.71
   3   7   2  312.82    7.79
   3   7   2  327.99    7.88
   3   7   2  310.14    8.80
  -3   7  -3  101.42    4.04
   3   7   3   95.45    2.65
  -3   7  -4  695.87   10.20
   3   7   4  642.02    7.56
  -3   7  -8   32.98    3.07
   3   8  -7   27.58    3.06
  -3   8   7   31.38    1.74
   3   8  -6  128.38    6.59
  -3   8   6  130.03    3.72
  -3   8   6  132.52    2.46
  -3   8   5   61.26    2.78
   3   8  -5   42.13    3.13
   3   8  -5   45.76    3.28
  -3   8   5   73.53    2.26
   3   8  -5   62.15    5.06
  -3   8   5   61.73    2.76
  -3   8   5   73.93    2.38
  -3   8   4  393.52    6.28
   3   8  -4  389.96    9.04
   3   8  -4  358.41    9.23
   3   8  -4  355.01    9.30
   3   8  -4  413.77   12.65
  -3   8   4  356.95    6.78
  -3   8   4  348.27    6.79
   3   8  -4  344.45    9.14
   3   8  -3   46.67    4.60
   3   8  -3   49.81    3.64
   3   8  -3   47.31    3.60
   3   8  -3   50.21    4.67
  -3   8   3   50.37    2.61
  -3   8   3   49.28    2.46
  -3   8   3   53.26    2.54
  -3   8   2    3.95    0.96
   3   8  -2    4.03    2.14
   3   8  -2    4.49    1.51
   3   8  -2    3.37    1.72
  -3   8   2    4.97    1.55
   3   8  -2    3.33    1.44
   3   8  -2    2.57    1.93
  -3   8   2    5.51    1.04
  -3   8   2    4.68    1.02
  -3   8   2    4.69    0.98
  -3   8   1  244.14    5.95
  -3   8   1  238.10    5.87
   3   8  -1  283.86    9.36
  -3   8   1  291.66    9.07
   3   8  -1  296.78    8.55
   3   8  -1  309.96    8.54
   3   8  -1  301.15    8.29
   3   8  -1  289.33    9.30
  -3   8   1  287.22    5.75
  -3   8   1  299.12    5.76
   3   8   0  347.60    9.15
  -3   8   0  335.23   10.56
   3   8   0  350.73    9.26
   3   8   0  384.71    9.87
  -3   8   0  350.15   10.50
   3   8   0  345.20    8.48
  -3   8   0  319.16    7.03
  -3   8   0  323.58    7.08
   3   8   0  369.86    4.81
  -3   8  -1  188.78    8.45
   3   8   1  190.79    6.18
   3   8   1  185.19    5.92
  -3   8  -1  182.91    5.25
  -3   8  -1  173.01    5.12
   3   8   1  187.35    6.92
   3   8   1  189.27    3.54
   3   8   2   73.75    2.32
  -3   8  -2   74.10    3.28
  -3   8  -2   71.04    3.21
  -3   8  -3   99.37    6.43
  -3   8  -3  131.08    4.08
  -3   8  -4   61.43    5.11
  -3   8  -5    8.66    2.39
  -3   8  -6   27.63    3.18
  -3   8  -7   56.68    3.66
  -3   9   6  172.31    2.25
  -3   9   6  177.96    3.57
   3   9  -5  185.51    6.27
   3   9  -5  181.07    6.04
  -3   9   5  174.10    3.87
  -3   9   4  167.33    3.40
   3   9  -4  154.39    6.04
  -3   9   4  165.90    3.19
   3   9  -4  149.76    5.82
  -3   9   3  106.95    3.06
  -3   9   3  102.66    2.98
   3   9  -3   96.42    4.98
   3   9  -3   85.09    3.49
   3   9  -3   95.76    4.82
  -3   9   3   89.16    2.90
   3   9  -2  101.31    3.99
   3   9  -2  102.39    4.75
   3   9  -2   98.92    4.81
  -3   9   2  106.68    3.36
  -3   9   2  110.84    3.43
   3   9  -1   46.30    2.71
   3   9  -1   48.70    3.37
  -3   9   1   43.22    3.21
  -3   9   1   38.35    2.08
  -3   9   1   37.85    2.07
   3   9  -1   44.31    3.13
   3   9  -1   42.80    3.05
   3   9   0  138.74    4.89
  -3   9   0  134.68    5.80
   3   9   0  147.36    5.64
  -3   9   0  119.37    3.67
  -3   9   0  123.96    3.75
  -3   9  -1  584.00    8.23
  -3   9  -1  592.65    8.21
  -3   9  -1  592.48   12.62
   3   9   1  596.57    6.26
  -3   9  -2   13.15    2.39
  -3   9  -2   17.01    1.37
  -3   9  -2   16.61    1.36
  -3   9  -2   11.48    2.41
  -3   9  -3   67.90    4.62
  -3   9  -4   10.86    2.08
  -3   9  -5  187.70    6.49
   3  10  -4   33.51    1.80
  -3  10   4   36.51    1.07
   3  10  -3    2.28    0.85
  -3  10   3    0.85    0.46
  -3  10   2  103.97    2.29
   3  10  -2  100.56    3.30
  -3  10   2  106.08    2.45
  -3  10   1  240.56    5.06
  -3  10   1  234.00    3.78
  -3  10   0   10.22    1.45
  -3  10   0   11.23    0.90
  -3  10  -1   59.22    3.03
  -3  10  -2   99.16    3.89
  -3  10  -3  111.33    3.99
  -3  10  -4   19.41    1.65
   4  -9   1   36.63    2.69
   4  -9   1   37.14    2.83
   4  -9   2   91.36    4.31
   4  -9   2   92.57    4.54
   4  -9   3   88.83    4.31
   4  -9   3   87.95    4.45
   4  -9   4  176.03    5.68
   4  -9   4  175.17    5.87
   4  -9   5   27.72    2.29
   4  -8  -1  153.49    5.42
   4  -8   0  140.29    6.10
   4  -8   1  307.85    9.50
   4  -8   2   46.05    4.05
   4  -8   3  121.64    5.81
   4  -8   3  126.03    6.30
   4  -8   4   45.20    3.64
   4  -8   4   48.05    4.05
   4  -8   5   56.86    3.81
   4  -8   5   60.42    4.25
   4  -8   6   24.64    2.49
   4  -8   6   20.77    2.64
   4  -8   7  101.68    3.97
  -4  -7   9    3.44    0.99
  -4  -7   8  110.22    4.35
  -4  -7   8  108.33    4.07
  -4  -7   7   27.77    2.64
  -4  -7   7   27.65    2.49
   4  -7  -2  464.00    9.14
   4  -7  -2  437.19    9.29
   4  -7  -1  448.12   10.44
   4  -7  -1  462.95   11.00
   4  -7   0  768.79   14.69
   4  -7   0  790.70   15.36
   4  -7   1  103.04    5.84
   4  -7   1   92.64    5.17
   4  -7   2  341.23    9.89
   4  -7   3  908.19   16.80
   4  -7   4  405.33   11.91
   4  -7   4  401.05   11.16
   4  -7   5    8.84    2.60
   4  -7   6  237.33    8.58
   4  -7   6  236.81    8.10
   4  -7   7  116.90    5.59
   4  -7   7  119.22    5.32
   4  -7   8   18.77    2.05
  -4  -6  10   91.29    3.22
  -4  -6   9  170.04    5.77
  -4  -6   9  156.19    5.23
  -4  -6   8    4.30    1.59
  -4  -6   8    4.48    1.55
  -4  -6   7    7.40    1.76
  -4  -6   6  723.86   12.76
   4  -6  -5   16.52    1.09
   4  -6  -4   94.89    2.91
   4  -6  -4   98.32    3.00
   4  -6  -3  258.12    5.87
   4  -6  -3  268.19    6.49
   4  -6  -2  850.96   13.44
   4  -6  -2  853.57   13.95
   4  -6  -1  199.07    6.94
   4  -6  -1  203.16    7.26
   4  -6   0  608.27   12.93
   4  -6   0  608.14   12.17
   4  -6   1  924.83   16.42
   4  -6   1  885.92   15.03
   4  -6   2 1162.60   19.34
   4  -6   2 1139.54   18.13
   4  -6   3  503.82   12.63
   4  -6   3  470.44   11.84
   4  -6   4  443.12   12.20
   4  -6   4  430.96   11.62
   4  -6   5  218.48    8.38
   4  -6   6   90.49    5.76
   4  -6   6   87.37    5.40
   4  -6   7   93.59    5.61
   4  -6   7   91.12    5.22
   4  -6   8   78.17    4.71
   4  -6   8   73.38    4.29
  -4  -5  11   44.42    2.15
  -4  -5  10   20.79    2.18
  -4  -5  10   22.38    2.12
  -4  -5   9    8.01    1.76
  -4  -5   7   71.53    4.23
  -4  -5   6  110.84    4.91
   4  -5  -6  109.25    2.70
   4  -5  -6  111.64    2.70
   4  -5  -5  884.99    8.41
   4  -5  -5  870.84    8.24
   4  -5  -4  771.59    8.87
  -4  -5   4  771.01   11.48
   4  -5  -3  260.93    6.41
   4  -5  -3  267.07    5.97
   4  -5  -2   89.67    4.42
   4  -5  -2   87.20    4.21
   4  -5  -1  796.11   13.53
   4  -5  -1  783.07   13.05
   4  -5  -1  786.55   12.57
   4  -5   0  631.92   11.40
   4  -5   0  640.58   12.33
   4  -5   1   10.73    1.93
   4  -5   1    9.31    2.07
   4  -5   2  467.58   10.94
   4  -5   2  446.90   10.33
   4  -5   3 1360.66   20.14
   4  -5   3 1305.77   18.90
   4  -5   4  708.80   15.01
   4  -5   4  700.36   14.16
   4  -5   5  288.76   10.02
   4  -5   5  292.56    9.42
   4  -5   6 1628.32   23.12
   4  -5   7  135.66    7.02
   4  -5   7  123.67    6.25
   4  -5   8  182.73    7.54
   4  -5   8  178.82    6.96
   4  -5   9  154.25    6.14
  -4  -4  11   24.38    2.03
   4  -4 -10   10.75    1.17
  -4  -4  10   10.87    1.87
   4  -4  -9  111.84    3.30
   4  -4  -9  119.63    3.49
   4  -4  -8   78.46    2.73
  -4  -4   8   86.44    4.57
   4  -4  -7   78.44    2.48
   4  -4  -7   80.97    2.53
  -4  -4   7   83.74    4.37
  -4  -4   6    8.99    1.76
   4  -4  -6   11.28    0.95
   4  -4  -6   11.63    0.96
   4  -4  -5  192.27    3.53
  -4  -4   5  199.41    5.66
   4  -4  -5  195.64    3.54
  -4  -4   4  114.68    3.82
   4  -4  -4  126.47    3.45
   4  -4  -3 1853.82   17.57
   4  -4  -3 1962.25   17.30
   4  -4  -2 2424.70   22.62
   4  -4  -2 2359.04   21.76
   4  -4  -1  874.44   13.05
   4  -4  -1  875.70   12.40
   4  -4   0  967.61   13.96
   4  -4   0  955.75   13.07
   4  -4   1  940.59   13.59
   4  -4   1  944.61   14.00
   4  -4   2   93.38    4.61
   4  -4   2   97.33    4.49
   4  -4   3    4.57    1.72
   4  -4   3    4.64    1.51
   4  -4   4 1455.46   20.71
   4  -4   4 1419.63   19.02
   4  -4   4 1416.99   19.13
   4  -4   5 3074.47   31.06
   4  -4   5 3131.16   33.80
   4  -4   5 3138.41   31.07
   4  -4   6  637.30   13.67
   4  -4   6  655.08   14.95
   4  -4   6  646.07   13.63
   4  -4   7   21.86    2.98
   4  -4   8  544.99   13.43
   4  -4   9   89.89    2.75
   4  -4   9  104.10    5.41
   4  -4  10  118.66    2.73
   4  -4  10  114.09    2.65
   4  -3 -11   20.53    1.49
   4  -3 -11   19.76    1.44
  -4  -3  11   22.84    2.07
  -4  -3  11   24.05    2.21
   4  -3 -10    7.00    1.22
  -4  -3  10   10.40    1.90
   4  -3 -10    7.01    1.14
   4  -3  -9  111.05    3.56
   4  -3  -9  103.83    3.42
  -4  -3   8  148.88    5.74
   4  -3  -8  150.46    3.89
   4  -3  -7  246.36    4.47
   4  -3  -7  247.73    4.46
   4  -3  -6  224.57    3.90
   4  -3  -6  223.62    3.85
  -4  -3   6  215.02    5.81
   4  -3  -5   42.59    1.58
  -4  -3   5   44.45    2.49
   4  -3  -5   40.82    1.53
  -4  -3   5   45.36    2.48
   4  -3  -4  842.18    8.27
  -4  -3   4  857.24    9.66
   4  -3  -4  831.63    8.14
  -4  -3   4  848.56    9.60
  -4  -3   3  634.39    7.56
   4  -3  -3  586.03    8.31
  -4  -3   2  954.38    8.49
   4  -3  -2  993.62   12.46
  -4  -3   1 1691.63   11.41
   4  -3  -1 1897.10   17.97
   4  -3  -1 1958.41   18.66
   4  -3  -1 1894.55   17.54
  -4  -3   1 1720.69   11.17
   4  -3   0  689.45   10.62
   4  -3   0  666.55    9.86
   4  -3   1  170.90    5.32
   4  -3   1  163.10    5.03
   4  -3   2 1974.40   20.34
   4  -3   3  995.90   14.76
   4  -3   3 1001.53   13.73
   4  -3   4 1141.37   15.72
   4  -3   4 1141.07   17.03
   4  -3   4 1151.21   15.55
   4  -3   5  354.21    9.04
   4  -3   5  360.11    9.99
   4  -3   6  947.76   15.92
   4  -3   6  986.30   17.75
   4  -3   7 1079.01   17.58
   4  -3   7 1099.95   19.23
   4  -3   7 1064.15   17.13
   4  -3   8  201.21    8.10
   4  -3   8  196.23    7.25
   4  -3   9  163.91    4.01
   4  -3  10  104.50    2.31
   4  -3  10  105.31    2.88
   4  -3  11   89.47    2.26
   4  -2 -12  177.08    3.47
   4  -2 -11   10.37    1.27
  -4  -2  11    9.34    1.62
   4  -2 -10  202.78    5.07
  -4  -2  10  203.31    6.38
   4  -2  -9  439.56    7.37
   4  -2  -9  451.91    7.49
  -4  -2   9  444.46    9.67
  -4  -2   8   94.32    4.43
   4  -2  -8   89.57    3.06
   4  -2  -7  164.75    3.82
  -4  -2   7  161.71    5.24
   4  -2  -6  575.69    6.49
   4  -2  -6  583.88    6.62
  -4  -2   6  539.63    8.71
  -4  -2   6  542.91    8.67
  -4  -2   5  612.92    8.38
  -4  -2   5  602.91    8.33
   4  -2  -5  578.02    5.87
   4  -2  -5  581.98    5.85
  -4  -2   4  165.10    3.63
   4  -2  -4  168.33    2.99
  -4  -2   3  414.45    5.21
   4  -2  -3  413.66    6.08
  -4  -2   3  415.84    5.15
   4  -2  -2  574.95    8.31
   4  -2  -2  549.53    7.73
   4  -2  -1  812.28   10.67
   4  -2  -1  803.08   10.39
   4  -2   0  362.19    6.64
  -4  -2   0  382.33    3.42
   4  -2   1 3618.49   25.98
   4  -2   1 3650.54   26.63
   4  -2   2 1587.46   16.65
   4  -2   2 1598.63   15.94
   4  -2   3   29.98    2.47
   4  -2   3   30.86    2.30
   4  -2   4  623.42   10.53
   4  -2   4  616.45   11.26
   4  -2   5  182.11    6.05
   4  -2   5  182.07    6.61
   4  -2   6   55.42    3.67
   4  -2   6   56.93    4.12
   4  -2   7  411.59    9.78
   4  -2   7  410.55   10.99
   4  -2   7  404.77   10.11
   4  -2   9  120.43    3.74
   4  -2  10   51.41    2.24
   4  -2  10   52.32    1.80
   4  -2  10   50.50    1.74
   4  -2  10   50.06    2.19
   4  -2  11   62.31    2.13
   4  -2  11   62.34    2.11
   4  -1 -12  175.49    3.83
   4  -1 -11  144.59    4.12
   4  -1 -11  140.72    4.05
  -4  -1  10  768.08   12.23
   4  -1 -10  777.51   10.41
   4  -1  -9  422.32    7.47
  -4  -1   9  450.14    9.48
   4  -1  -8  257.13    5.35
  -4  -1   8  266.62    6.89
  -4  -1   7  158.26    4.89
   4  -1  -7  160.32    3.99
  -4  -1   7  155.90    4.83
   4  -1  -6   83.66    2.42
  -4  -1   6   82.46    3.20
   4  -1  -6   84.72    2.41
  -4  -1   6   85.54    3.24
   4  -1  -5  131.44    2.67
   4  -1  -5  127.42    2.61
   4  -1  -4  119.26    2.28
  -4  -1   4  117.31    2.77
  -4  -1   4  120.94    2.84
  -4  -1   3  250.59    3.54
   4  -1  -3  243.18    3.49
   4  -1  -3  238.16    3.46
  -4  -1   2 1437.14    9.24
   4  -1  -2 1332.91   11.06
   4  -1  -1  633.71    8.26
   4  -1  -1  640.87    8.08
   4  -1   0 2620.20   14.20
   4  -1   0 2823.58   20.12
   4  -1   0 2724.54   19.92
   4  -1   0 2585.60   12.65
  -4  -1   0 2815.17   14.72
   4  -1   0 2573.68   14.33
  -4  -1   0 2837.58   14.85
   4  -1   0 2729.52   20.35
   4  -1   1  546.57    7.90
   4  -1   1  510.83    3.82
   4  -1   1  516.32    3.86
   4  -1   1  537.78    7.57
  -4  -1  -2 1406.08   10.13
   4  -1   2 1419.60    8.67
   4  -1   3 1245.71   14.08
   4  -1   3 1224.93   13.14
  -4  -1  -3 1226.33    9.61
   4  -1   4 1015.72   13.55
   4  -1   4  994.96   12.29
  -4  -1  -4 1007.54    9.48
   4  -1   5   21.18    2.33
   4  -1   5   21.70    2.10
   4  -1   6  161.05    6.15
   4  -1   6  157.64    3.18
   4  -1   7  239.36    4.89
   4  -1   8   58.53    2.71
   4  -1   9  134.97    3.86
   4  -1   9  139.86    3.25
   4  -1  10  253.14    4.20
   4  -1  10  240.55    4.98
   4  -1  10  243.55    5.05
   4  -1  10  246.20    4.15
   4  -1  11   40.04    1.84
   4  -1  11   37.58    1.79
   4   0 -12  187.09    4.00
   4   0 -12  185.16    4.11
   4   0 -12  187.02    4.19
   4   0 -11  102.21    3.63
   4   0 -11  107.04    3.73
  -4   0  10    3.20    1.31
   4   0 -10    3.75    1.16
  -4   0   9   71.23    3.75
   4   0  -9   70.89    3.25
   4   0  -8  300.70    6.13
  -4   0   8  291.60    6.83
   4   0  -8  293.85    6.05
   4   0  -7    1.07    0.68
  -4   0   7    0.04    0.88
  -4   0   7    0.76    0.82
  -4   0   6  194.00    4.61
   4   0  -6  190.83    4.04
   4   0  -5  327.86    4.47
   4   0  -5  326.31    4.48
  -4   0   5  323.85    5.06
  -4   0   5  338.27    5.25
   4   0  -4  310.45    3.89
  -4   0   4  306.42    4.27
   4   0  -4  319.83    3.96
  -4   0   3  452.58    4.69
   4   0  -3  463.06    4.36
   4   0  -3  468.05    4.43
   4   0  -3  454.72    3.51
   4   0  -2  811.75    6.39
   4   0  -2  834.63    6.57
   4   0  -1 2595.27   12.84
   4   0  -1 2589.53   16.35
   4   0  -1 2564.73   12.79
  -4   0   1 2610.72   14.88
   4   0   0 1731.26   13.61
   4   0   0 1675.32    9.46
   4   0   0 1699.37   13.04
  -4   0   0 1739.84   11.21
   4   0   1  521.19    4.36
   4   0   1  543.09    5.32
   4   0   1  541.84    5.41
   4   0   1  536.42    6.94
  -4   0  -1  535.79    5.68
   4   0   1  538.53    7.15
   4   0   1  517.39    4.32
   4   0   2 1664.52   13.78
   4   0   2 1637.61   10.13
   4   0   2 1635.82   10.07
  -4   0  -3   33.27    1.61
   4   0   3   32.01    2.07
   4   0   3   35.64    1.97
   4   0   3   43.14    2.12
   4   0   3   41.00    1.42
   4   0   4  355.13    4.75
   4   0   4  429.00    5.30
   4   0   4  410.31    4.92
  -4   0  -4  347.86    5.57
   4   0   4  350.82    6.39
   4   0   5  145.92    3.39
   4   0   5  128.06    2.78
   4   0   6  375.41    5.36
  -4   0  -6  344.96    6.51
   4   0   6  386.33    5.40
   4   0   6  344.60    5.58
   4   0   6  405.61    6.33
  -4   0  -7   20.10    1.86
   4   0   7   19.38    1.56
  -4   0  -8  244.89    6.16
   4   0   8  243.15    4.47
   4   0   8  246.30    5.40
   4   0   8  232.79    4.45
   4   0   9  157.48    4.40
   4   0   9  163.11    3.68
   4   0   9  155.97    4.32
   4   0   9  153.99    3.62
   4   0  10  225.16    5.08
   4   0  10  224.93    5.05
   4   0  10  228.37    4.10
   4   0  11  180.47    3.89
   4   0  11  180.63    3.93
   4   0  12  119.46    2.39
   4   1 -12  175.04    4.03
   4   1 -12  167.81    3.76
   4   1 -11  156.94    4.41
   4   1 -11  160.32    4.64
   4   1 -11  157.88    4.58
   4   1 -10  748.66   10.83
  -4   1  10  748.29    9.48
  -4   1   9  432.01    8.64
   4   1  -9  425.16    8.17
  -4   1   8  302.75    6.73
   4   1  -8  324.38    6.74
   4   1  -8  310.68    6.65
  -4   1   7  136.45    4.18
   4   1  -7  127.20    3.83
  -4   1   7  128.17    4.02
   4   1  -7  128.80    3.80
   4   1  -6   80.82    2.72
  -4   1   6   89.85    2.94
   4   1  -5  120.47    3.05
  -4   1   5  137.45    3.20
   4   1  -4   80.26    2.04
   4   1  -4   84.77    2.13
   4   1  -3  280.37    3.46
   4   1  -3  280.93    3.50
   4   1  -2 1360.98    8.63
   4   1  -2 1453.72    8.82
  -4   1   2 1412.52    9.57
   4   1  -2 1373.20    8.70
   4   1  -2 1446.60    8.82
  -4   1   1  624.21    5.76
   4   1  -1  608.80    7.26
   4   1  -1  629.46    4.66
   4   1  -1  632.59    4.57
   4   1  -1  626.66    4.71
  -4   1   1  621.48    5.93
   4   1  -1  644.92    4.64
  -4   1   0 2713.43   16.90
   4   1   0 2846.92   14.28
   4   1   0 2700.88   20.25
   4   1   0 2836.65   16.84
   4   1   0 2851.47   16.78
   4   1   0 2809.96   14.66
   4   1   0 2801.36   14.61
   4   1   0 2725.22   15.12
   4   1   0 2781.01   14.15
   4   1   1  583.04    4.77
   4   1   1  558.74    5.18
   4   1   1  566.41    6.94
   4   1   1  560.71    5.09
   4   1   1  573.55    7.04
   4   1   1  566.45    5.63
  -4   1  -1  578.01    6.42
   4   1   2 1344.71    9.06
   4   1   2 1252.36    9.69
   4   1   2 1366.38    9.96
   4   1   2 1398.03   11.04
   4   1   2 1411.23    9.00
  -4   1  -2 1257.02   10.86
   4   1   2 1353.86    9.51
   4   1   3 1260.25    9.58
   4   1   3 1162.64    9.71
   4   1   3 1220.68   10.82
  -4   1  -3 1174.65   11.02
   4   1   3 1196.50   10.87
   4   1   3 1193.29    9.27
   4   1   3 1257.80    9.63
   4   1   4 1044.72    9.14
   4   1   4  967.98    9.23
   4   1   4 1087.56    9.20
   4   1   4  983.26    8.21
   4   1   4 1030.09   10.13
   4   1   4 1033.92    9.96
   4   1   5   16.03    1.05
   4   1   5   20.95    1.36
   4   1   5   20.45    1.31
   4   1   5   20.21    1.39
   4   1   5   22.07    1.40
   4   1   5   18.75    1.31
  -4   1  -5   16.51    1.54
   4   1   5   22.61    1.39
   4   1   6  117.03    2.94
   4   1   6  117.15    2.92
   4   1   6  145.77    3.39
  -4   1  -6  133.28    4.26
   4   1   6  137.76    3.78
   4   1   6  142.17    3.69
   4   1   6  138.34    3.69
   4   1   6  143.58    3.40
   4   1   7  265.74    5.50
   4   1   7  267.93    5.57
  -4   1  -7  261.52    6.43
   4   1   7  242.38    4.55
   4   1   7  257.43    5.58
   4   1   7  238.80    4.58
   4   1   8   56.25    2.72
   4   1   8   55.03    2.72
  -4   1  -8   50.73    3.18
   4   1   8   53.14    2.27
   4   1   8   54.76    2.79
   4   1   8   51.21    2.28
   4   1   9  157.19    3.77
   4   1   9  148.19    4.42
  -4   1  -9  157.64    5.34
   4   1   9  151.11    4.50
   4   1  10  243.17    5.27
  -4   1 -10  256.86    6.04
   4   1  10  244.36    5.33
   4   1  11   45.05    2.02
   4   1  11   46.05    2.06
   4   2 -12  220.06    4.18
  -4   2  12  183.83    3.43
  -4   2  11   10.96    1.10
   4   2 -11   11.78    1.42
   4   2 -11   11.96    1.55
   4   2 -11   11.17    1.52
  -4   2  11   11.49    1.23
   4   2 -10  209.14    5.47
   4   2 -10  210.39    5.71
   4   2 -10  214.11    5.79
  -4   2  10  205.07    4.89
   4   2  -9  505.94    9.11
   4   2  -9  500.89    9.02
  -4   2   9  520.37    8.45
   4   2  -8   73.92    3.43
   4   2  -8   79.03    3.42
  -4   2   8   73.40    3.33
  -4   2   7  149.66    4.35
   4   2  -7  144.69    4.45
   4   2  -7  151.36    4.49
  -4   2   7  156.21    4.51
  -4   2   6  549.86    7.20
  -4   2   6  544.11    7.45
   4   2  -6  471.21    7.28
   4   2  -6  482.67    7.13
   4   2  -5  532.34    7.08
  -4   2   5  630.71    7.18
   4   2  -4  151.47    3.14
   4   2  -3  392.08    4.63
  -4   2   3  431.03    4.47
   4   2  -2  514.61    4.88
   4   2  -2  463.96    4.90
   4   2  -2  549.48    5.62
   4   2  -2  442.35    4.50
  -4   2   2  510.93    5.18
   4   2  -2  526.98    5.00
  -4   2   1  895.92    7.61
   4   2  -1  806.43    6.80
   4   2  -1  918.85    6.68
   4   2  -1  784.12    6.24
   4   2  -1  924.51    6.66
  -4   2   1  890.98    7.90
   4   2  -1  824.61    6.93
   4   2  -1  873.57   11.12
   4   2   0  366.98    4.01
   4   2   0  350.44    6.10
   4   2   0  362.60    4.26
   4   2   0  366.90    3.98
   4   2   0  352.29    5.46
  -4   2   0  340.39    4.91
   4   2   0  355.70    5.97
   4   2   1 3806.91   22.94
   4   2   1 3868.15   23.32
   4   2   1 3804.89   23.42
   4   2   1 3221.62   20.44
   4   2   1 3801.54   20.07
   4   2   1 4015.06   23.45
   4   2   1 3725.99   20.67
   4   2   1 3577.86   24.92
   4   2   1 3545.70   21.28
  -4   2  -1 3654.52   22.50
   4   2   1 3770.21   19.96
   4   2   2 1648.04   11.10
   4   2   2 1663.47   11.73
   4   2   2 1710.51   14.02
   4   2   2 1576.53   12.01
   4   2   2 1572.15   12.12
   4   2   2 1702.40   13.78
   4   2   2 1672.67   14.30
   4   2   2 1662.85   11.82
   4   2   2 1477.30   11.68
   4   2   2 1619.95   10.99
   4   2   3   34.48    1.86
   4   2   3   33.83    1.63
   4   2   3   38.37    1.86
   4   2   3   33.51    1.59
   4   2   3   31.12    1.83
   4   2   3   31.66    1.47
   4   2   4  663.01    7.58
  -4   2  -4  605.87    8.70
   4   2   4  600.92    6.69
   4   2   4  679.14    7.51
   4   2   4  578.26    7.31
   4   2   4  658.05    8.21
   4   2   4  653.18    8.36
   4   2   4  659.28    7.52
   4   2   4  601.80    6.71
   4   2   4  672.31    7.47
   4   2   4  594.69    7.51
   4   2   5  241.49    4.77
  -4   2  -5  233.42    5.65
   4   2   5  251.33    4.62
   4   2   5  224.59    4.71
   4   2   5  229.70    4.87
   4   2   5  187.90    3.84
   4   2   5  259.56    4.69
   4   2   5  243.42    4.74
   4   2   5  190.64    3.92
   4   2   5  226.15    4.75
   4   2   5  228.55    4.62
   4   2   6   58.36    2.53
   4   2   6   60.72    2.61
   4   2   6   63.72    2.45
   4   2   6   47.61    2.07
  -4   2  -6   59.87    3.21
   4   2   6   60.86    2.64
   4   2   6   63.26    2.47
   4   2   6   49.48    2.13
   4   2   6   61.85    2.75
   4   2   7  360.84    6.05
  -4   2  -7  375.78    8.30
   4   2   7  401.27    7.26
   4   2   7  381.28    7.26
   4   2   7  353.04    6.02
   4   2   7  391.77    7.15
   4   2   8   98.84    3.16
  -4   2  -8  104.53    4.63
   4   2   8   93.75    3.14
   4   2   8   87.99    3.57
   4   2   8   98.22    3.69
   4   2   9   98.46    3.65
   4   2   9  102.17    3.72
   4   2  10   49.68    2.47
  -4   2 -10   52.02    2.89
   4   2  10   49.32    2.43
   4   2  10   52.00    2.45
   4   2  11   45.32    1.94
   4   2  11   43.13    1.90
   4   3 -11   27.86    1.89
   4   3 -11   24.39    1.76
  -4   3  11   27.06    1.65
   4   3 -11   25.37    1.95
   4   3 -10   13.36    1.77
  -4   3  10   13.02    1.42
   4   3 -10   12.22    1.55
  -4   3  10   10.59    1.27
   4   3 -10   13.19    1.76
   4   3  -9  115.28    4.22
   4   3  -9  111.77    4.41
   4   3  -9  110.42    4.36
  -4   3   9  116.20    3.99
   4   3  -8  130.49    4.65
   4   3  -8  124.49    4.50
  -4   3   8  135.59    4.42
   4   3  -7  243.48    5.91
   4   3  -7  229.00    5.96
   4   3  -6  181.71    4.59
   4   3  -6  174.28    4.77
   4   3  -5   38.58    2.10
   4   3  -5   41.34    2.07
  -4   3   4  894.93    8.95
  -4   3   4  868.30    7.72
   4   3  -3  493.58    6.78
   4   3  -3  515.66    6.25
   4   3  -3  504.07    6.75
   4   3  -2  959.43   10.11
   4   3  -2  950.33    9.92
   4   3  -2 1062.35   15.68
   4   3  -2 1063.66   10.58
   4   3  -2  993.02    8.28
  -4   3   2 1019.50    8.27
   4   3  -1 2080.84   16.22
   4   3  -1 2242.59   22.08
   4   3  -1 2132.16   16.52
   4   3  -1 2151.49   16.36
  -4   3   1 2056.24   13.98
   4   3  -1 1943.14   13.62
   4   3  -1 2074.42   20.98
  -4   3   1 2041.14   14.45
   4   3   0  695.25   10.55
   4   3   0  718.21   11.45
   4   3   0  682.12    6.47
   4   3   0  702.22    8.74
   4   3   0  710.38    8.70
   4   3   0  675.73    6.47
   4   3   0  761.29   11.93
   4   3   0  683.88   10.69
   4   3   0  627.41    6.86
  -4   3   0  647.93    7.48
   4   3   0  689.12    8.43
   4   3   0  602.45    6.67
   4   3   1  185.43    4.71
  -4   3  -1  180.01    4.03
   4   3   1  192.19    5.24
   4   3   1  194.99    4.52
   4   3   1  190.46    3.38
   4   3   1  198.74    4.48
   4   3   1  193.31    4.69
   4   3   1  192.40    3.57
   4   3   2 2549.09   19.22
   4   3   2 2353.54   15.70
   4   3   2 2272.76   19.24
   4   3   2 2478.55   19.33
   4   3   2 2107.24   18.84
   4   3   2 2217.93   16.39
   4   3   2 2295.82   15.92
   4   3   3 1045.33    9.66
   4   3   3 1158.66   10.86
   4   3   3  988.63   10.39
  -4   3  -3 1037.58   11.65
   4   3   3 1124.90   11.98
   4   3   3 1099.31   10.21
   4   3   3 1121.26   11.81
   4   3   3 1103.88   10.52
   4   3   3 1056.56    9.73
   4   3   3 1091.28   10.24
  -4   3  -4 1109.99   12.91
   4   3   4 1121.99   11.79
   4   3   4 1198.02   11.51
   4   3   4 1006.52   10.28
   4   3   4 1222.12   12.77
   4   3   4 1100.39   11.31
   4   3   4 1267.78   13.23
   4   3   4 1268.99   11.89
   4   3   4 1214.43   11.66
   4   3   4 1262.86   11.70
   4   3   4 1014.72   10.21
  -4   3  -5  387.20    7.88
   4   3   5  414.24    6.43
   4   3   5  386.54    6.93
   4   3   5  396.21    6.59
   4   3   5  317.96    5.63
   4   3   5  364.79    6.49
   4   3   5  315.74    5.53
   4   3   5  392.97    6.61
   4   3   5  391.72    6.76
   4   3   6 1073.00   12.04
   4   3   6 1128.35   11.48
   4   3   6 1001.40   11.72
   4   3   6 1069.85   12.77
   4   3   6 1083.94   12.19
  -4   3  -6 1062.15   14.23
   4   3   6  882.66   10.36
   4   3   6  904.43   10.39
   4   3   7 1043.97   12.56
   4   3   7 1060.06   12.52
   4   3   7 1019.71   11.65
   4   3   7 1064.00   13.33
  -4   3  -7 1074.26   15.03
   4   3   7 1014.76   11.46
   4   3   8  197.17    5.36
   4   3   8  193.21    5.24
   4   3   8  189.31    4.49
  -4   3  -8  200.84    6.35
   4   3   8  183.16    4.47
   4   3   8  193.59    5.50
   4   3   9  169.23    4.02
   4   3   9  164.00    4.81
   4   3   9  175.11    4.06
   4   3   9  160.90    4.57
   4   3  10   95.43    3.17
   4   3  10   91.65    3.16
   4   3  10   99.18    3.32
   4   3  11   88.52    2.52
   4   3  11   79.75    2.32
  -4   3 -11   87.41    2.85
  -4   4  11   28.48    1.55
  -4   4  11   25.61    1.47
   4   4 -10   10.97    2.29
  -4   4  10   13.17    1.40
   4   4  -9  109.85    4.25
   4   4  -9  109.22    3.93
   4   4  -9  112.31    4.34
  -4   4   9  120.64    4.09
   4   4  -8   87.34    3.94
  -4   4   8   77.39    3.20
   4   4  -8   84.51    3.56
   4   4  -8   88.74    3.98
  -4   4   8   95.89    3.12
  -4   4   8   91.17    3.68
   4   4  -7   81.27    3.74
   4   4  -7   88.44    3.87
  -4   4   7   90.12    3.65
  -4   4   7   95.34    3.33
   4   4  -6    6.00    1.28
   4   4  -6    6.86    1.33
  -4   4   6    4.47    1.00
  -4   4   4  131.08    3.52
  -4   4   4  128.69    2.79
   4   4  -3 1845.17   15.51
   4   4  -3 2180.87   26.44
   4   4  -2 2754.27   20.64
   4   4  -2 2771.65   20.90
   4   4  -1  987.68   15.67
   4   4  -1 1022.05   15.98
   4   4  -1  965.95   11.05
   4   4  -1  932.19   15.25
   4   4  -1  902.46    6.58
   4   4  -1  971.61   10.92
   4   4   0 1091.55   11.82
   4   4   0 1098.23   12.08
   4   4   0 1059.89   15.19
  -4   4   0  973.89   10.04
   4   4   0 1053.03   14.58
   4   4   0 1072.04   14.97
   4   4   0 1058.03   14.89
   4   4   0  924.85    9.42
   4   4   1 1069.04   11.95
   4   4   1 1032.88   13.53
   4   4   1 1093.49   12.31
   4   4   1  974.44    7.54
   4   4   1 1043.08   14.08
  -4   4  -1  980.30   10.77
   4   4   1 1044.49   12.65
   4   4   1 1030.80   13.82
   4   4   1 1033.73    9.91
   4   4   1  906.20    9.73
   4   4   1 1011.25    9.47
   4   4   1 1045.49   13.25
   4   4   1 1015.38    9.63
  -4   4  -2  112.13    3.64
   4   4   2  109.91    3.25
   4   4   2  126.47    4.10
   4   4   2  115.44    3.09
   4   4   2  112.53    3.42
   4   4   2  122.41    3.93
   4   4   2  118.01    3.24
   4   4   2  115.72    4.27
   4   4   2  114.04    3.07
   4   4   2  117.38    4.25
   4   4   2  126.36    4.09
   4   4   2  110.57    2.34
   4   4   3    8.69    1.12
   4   4   3   10.87    1.15
   4   4   3   11.49    1.32
   4   4   3    9.97    1.09
   4   4   3   10.33    1.39
   4   4   3    9.57    1.13
   4   4   3    9.13    1.11
   4   4   3   10.62    1.37
   4   4   3   10.75    1.40
   4   4   4 1575.37   14.19
   4   4   4 1188.63   12.19
   4   4   4 1476.37   14.65
   4   4   4 1203.40   12.39
  -4   4  -4 1457.46   16.02
   4   4   4 1575.55   14.58
   4   4   4 1541.19   14.18
   4   4   4 1540.28   15.28
   4   4   4 1408.42   13.96
   4   4   5 3436.67   24.04
   4   4   5 3322.01   22.76
   4   4   5 3230.04   24.52
   4   4   5 3261.59   23.89
   4   4   5 3430.89   24.36
   4   4   5 3140.86   23.72
  -4   4  -5 3129.60   26.18
   4   4   6  569.51    8.47
   4   4   6  682.00   10.41
  -4   4  -6  659.94   11.32
   4   4   6  571.91    8.38
   4   4   6  701.09   10.14
   4   4   6  646.48    9.70
   4   4   6  703.62   10.02
   4   4   7   18.76    1.66
   4   4   7   12.56    1.64
  -4   4  -7   19.77    2.29
   4   4   7   17.73    1.62
   4   4   7   12.89    1.68
   4   4   8  453.93    8.19
   4   4   8  482.86    8.77
   4   4   8  467.16    8.15
   4   4   9  101.20    3.74
   4   4   9   90.50    3.39
   4   4   9   93.53    3.39
  -4   4 -10  128.42    3.99
   4   4  10  122.69    3.53
  -4   4 -11   12.95    1.12
  -4   5  11   42.99    1.58
   4   5 -10   12.38    1.98
  -4   5  10   14.30    1.36
  -4   5  10   15.39    1.38
   4   5  -9    9.96    2.29
  -4   5   9   10.12    1.34
  -4   5   8  263.51    5.29
  -4   5   8  254.77    5.29
   4   5  -8  242.12    9.62
  -4   5   8  243.84    6.11
  -4   5   7   54.63    2.55
  -4   5   7   54.09    2.61
   4   5  -7   55.65    5.19
   4   5  -6  112.67    6.99
  -4   5   6  102.61    3.88
   4   5  -5  764.70   17.49
  -4   5   5  704.94   10.12
  -4   5   4  917.27   10.64
  -4   5   4  921.49   10.63
  -4   5   4  804.49   10.25
   4   5  -4  795.81   17.02
  -4   5   3  357.36    6.84
   4   5  -3  366.28   11.07
   4   5  -2  125.24    6.28
   4   5  -2  126.45    6.38
   4   5  -2  110.20    3.67
   4   5  -2  121.58    4.62
  -4   5   2  108.75    3.01
   4   5  -2  111.72    3.68
  -4   5   1  921.69    9.42
   4   5  -1  955.51   16.18
   4   5  -1  997.34   16.95
   4   5  -1  913.02   16.44
   4   5  -1  949.60   11.66
  -4   5   1  910.66   14.48
   4   5  -1  943.92   11.60
   4   5  -1  901.61    6.96
   4   5  -1  954.12   13.16
  -4   5   1  933.17    8.80
  -4   5   0  733.84    8.85
   4   5   0  776.60   14.02
  -4   5   0  702.05    8.22
   4   5   0  751.67   13.52
   4   5   0  776.47   10.67
   4   5   0  768.50   13.42
   4   5   0  759.29   11.53
   4   5   0  759.21   10.60
   4   5   0  750.87   13.39
   4   5   0  704.48    6.18
   4   5   1   12.24    1.92
   4   5   1   13.23    1.55
   4   5   1   13.21    0.87
  -4   5  -1   12.06    1.35
   4   5   1   13.65    1.90
   4   5   1   11.63    1.76
   4   5   1   13.61    1.59
   4   5   1   11.82    1.88
   4   5   1   13.60    1.90
   4   5   1    9.90    1.66
  -4   5  -2  499.44    8.28
   4   5   2  499.65    7.33
   4   5   2  526.12    9.05
   4   5   2  535.47    8.96
   4   5   2  505.48    5.58
   4   5   2  524.82    9.94
   4   5   2  507.04    7.31
   4   5   2  543.19   10.12
   4   5   3 1425.98   16.02
   4   5   3 1472.99   14.13
  -4   5  -3 1406.70   15.35
   4   5   3 1503.20   15.95
   4   5   3 1296.14   10.56
   4   5   3 1248.28   12.75
   4   5   3 1244.49   12.88
   4   5   3 1412.63   14.79
   4   5   4  815.14   11.20
   4   5   4  833.83   10.71
   4   5   4  605.34    8.76
  -4   5  -4  803.60   11.65
   4   5   4  620.53    8.95
   4   5   4  784.96   11.01
   4   5   5  349.64    7.06
   4   5   5  237.36    5.40
   4   5   5  331.54    7.26
   4   5   5  237.10    5.48
   4   5   6 1747.67   17.22
   4   5   6 1407.37   14.40
   4   5   6 1407.34   14.50
   4   5   6 1732.87   18.00
   4   5   7  134.87    3.99
   4   5   7  146.59    4.96
   4   5   7  141.30    4.58
   4   5   8  176.25    5.16
   4   5   8  154.58    4.52
   4   5   9  166.17    4.52
  -4   5  -9  165.35    4.79
  -4   5 -10  209.46    4.45
  -4   6  10   77.04    2.34
  -4   6  10   77.29    2.35
  -4   6   9  146.24    4.01
   4   6  -9  137.38    5.44
  -4   6   9  146.75    3.95
  -4   6   9  152.11    4.06
   4   6  -9  137.85    5.60
  -4   6   9  142.82    3.03
  -4   6   8    8.16    1.05
   4   6  -8    6.97    2.03
  -4   6   8    6.83    1.20
  -4   6   8    9.07    1.09
  -4   6   7    5.80    1.05
  -4   6   7    5.77    1.08
  -4   6   7    4.70    1.11
   4   6  -7    8.94    2.48
   4   6  -6  711.27   16.75
  -4   6   6  842.41   10.66
  -4   6   6  839.47   10.81
  -4   6   6  693.88   10.57
   4   6  -5   13.94    2.97
  -4   6   5   17.71    1.40
  -4   6   5   16.86    1.67
  -4   6   5   15.09    1.63
  -4   6   4  105.86    3.56
  -4   6   4  104.67    3.52
  -4   6   4   93.91    3.54
   4   6  -4   90.02    6.16
   4   6  -4   96.36    6.35
  -4   6   3  319.48    6.71
   4   6  -3  332.94   10.96
   4   6  -3  317.36    8.02
   4   6  -3  338.71   11.35
   4   6  -2  956.16   17.54
   4   6  -2  931.67   14.15
   4   6  -2  930.71   18.80
   4   6  -2  933.62   16.97
  -4   6   2  901.45   12.36
   4   6  -1  258.36    9.35
   4   6  -1  232.55    5.71
   4   6  -1  260.27    8.60
   4   6  -1  231.13    3.33
   4   6  -1  259.63    8.50
  -4   6   1  248.10    8.08
   4   6  -1  248.80    7.01
   4   6  -1  264.12    9.25
   4   6   0  749.88   14.09
   4   6   0  735.22   10.75
   4   6   0  780.62   14.43
   4   6   0  716.18    6.70
  -4   6   0  712.22   14.82
   4   6   0  774.01   14.17
   4   6   0  756.08   12.70
  -4   6   0  721.67    8.67
   4   6   0  756.00   14.53
   4   6   0  781.42   14.39
  -4   6  -1 1040.01   11.05
   4   6   1 1124.99   15.79
   4   6   1 1065.12    8.93
   4   6   1 1102.61   15.84
   4   6   1 1132.22   15.78
  -4   6  -1 1092.44   11.93
   4   6   1 1150.41   14.00
   4   6   1 1132.60   16.44
   4   6   1 1162.19   16.79
   4   6   2 1235.51   16.25
   4   6   2 1222.32   10.13
  -4   6  -2 1241.25   13.81
   4   6   3  531.89    9.82
  -4   6  -3  530.27    9.09
  -4   6  -4  467.34    9.01
  -4   6  -5  220.85    6.38
   4   6   5  235.91    6.31
   4   6   6   84.16    3.50
  -4   6  -6   85.25    4.01
   4   6   6   81.23    3.71
  -4   6  -7   88.96    3.91
   4   6   7   88.40    3.75
  -4   6  -8   82.57    3.41
  -4   6  -9   52.04    2.29
  -4   7   9    3.64    0.74
  -4   7   9    4.53    0.77
  -4   7   8   88.88    2.93
   4   7  -8   89.48    4.08
   4   7  -8   81.13    3.74
  -4   7   8   91.73    3.05
   4   7  -8   84.07    3.85
  -4   7   8   90.83    2.99
   4   7  -8   85.54    4.68
  -4   7   7   29.57    1.99
   4   7  -7   35.91    3.73
  -4   7   7   33.63    2.13
   4   7  -7   31.25    3.07
  -4   7   7   32.13    2.05
   4   7  -7   30.06    2.87
   4   7  -7   33.60    3.10
  -4   7   7   41.15    2.13
  -4   7   7   39.70    2.12
  -4   7   6   -0.22    0.73
   4   7  -6    1.03    1.42
  -4   7   6    0.25    0.74
  -4   7   6    1.72    0.85
   4   7  -6    0.36    1.45
  -4   7   6    1.29    0.82
  -4   7   5   18.26    1.71
   4   7  -5   14.11    2.47
   4   7  -5   14.59    2.70
  -4   7   5   14.58    1.56
  -4   7   5   18.29    1.37
   4   7  -5   18.46    3.40
   4   7  -4  166.69    7.40
   4   7  -4  172.58    7.76
  -4   7   4  196.38    4.74
  -4   7   4  193.49    4.69
   4   7  -4  170.40    7.57
  -4   7   4  164.58    4.66
   4   7  -4  193.40    9.19
  -4   7   4  159.64    4.70
  -4   7   3   49.41    2.66
   4   7  -3   49.51    3.39
   4   7  -3   49.04    4.13
  -4   7   2  498.62    8.29
   4   7  -2  543.22   10.76
   4   7  -2  556.49   14.46
   4   7  -2  566.77   13.17
  -4   7   2  518.04    9.17
  -4   7   2  516.88    9.05
   4   7  -2  561.45   14.30
   4   7  -2  568.71   13.14
  -4   7   1  543.04    8.33
   4   7  -1  544.78   13.10
   4   7  -1  557.36   12.96
   4   7  -1  575.53   12.83
   4   7  -1  572.73   11.31
   4   7  -1  599.87   13.10
   4   7  -1  594.93   13.13
   4   7   0 1064.78   17.35
   4   7   0  989.46   16.03
   4   7   0 1015.15   16.63
   4   7   0 1023.35   15.46
  -4   7   0  942.36   17.67
   4   7   0 1030.03   16.49
   4   7   0  911.07    8.13
   4   7   1  113.02    5.14
   4   7   1  110.58    4.90
   4   7   1  113.92    4.98
  -4   7  -1  108.66    6.35
   4   7   1  109.63    2.71
   4   7   2  469.54    9.71
   4   7   2  420.34    5.65
  -4   7  -3 1057.51   12.49
  -4   7  -4  428.78    7.83
  -4   7  -5   14.05    1.62
  -4   7  -8   22.31    2.43
   4   8  -7   70.11    3.80
  -4   8   7   73.63    2.36
   4   8  -7   54.32    2.59
   4   8  -7   56.77    2.63
   4   8  -7   64.61    3.60
   4   8  -6   11.50    2.24
  -4   8   6   15.25    1.38
   4   8  -6    8.67    1.57
   4   8  -6    8.66    1.50
   4   8  -6   13.52    2.32
   4   8  -5   78.01    5.03
  -4   8   5   70.85    2.87
   4   8  -5   72.16    4.84
  -4   8   5   77.87    2.97
   4   8  -5   57.64    3.66
  -4   8   5   82.49    2.25
  -4   8   5   80.89    2.30
   4   8  -5   54.31    3.52
   4   8  -4   59.58    3.91
   4   8  -4   69.15    4.97
  -4   8   4   69.41    2.56
  -4   8   4   69.65    2.57
   4   8  -4   69.01    5.06
  -4   8   4   58.46    2.69
   4   8  -4   64.84    4.12
  -4   8   4   55.57    2.66
   4   8  -4   54.39    3.84
   4   8  -3    6.66    2.14
   4   8  -3    7.68    1.85
   4   8  -3    6.81    1.72
  -4   8   3    5.31    0.99
  -4   8   3    6.52    1.06
  -4   8   3    5.18    0.97
   4   8  -2   77.64    4.51
   4   8  -2   74.22    4.68
  -4   8   2   74.22    3.15
  -4   8   2   70.60    2.90
  -4   8   1  180.03    4.46
   4   8  -1  194.90    6.85
   4   8  -1  188.61    6.84
   4   8  -1  187.89    6.97
   4   8  -1  198.53    6.51
   4   8  -1  192.11    6.74
  -4   8   1  168.36    5.02
  -4   8   1  163.61    4.96
   4   8   0  178.68    6.41
  -4   8   0  158.14    6.84
   4   8   0  167.65    6.11
   4   8   0  165.96    5.90
  -4   8   0  130.98    4.53
  -4   8   0  130.39    4.51
   4   8   1  343.65    8.02
   4   8   1  324.25    7.95
  -4   8  -2   43.64    4.17
  -4   8  -2   43.32    2.57
  -4   8  -3  108.69    6.35
  -4   8  -3  126.29    4.06
  -4   8  -4   28.70    3.47
  -4   8  -5   35.24    3.61
  -4   8  -6   21.30    2.64
  -4   9   6   10.51    0.88
   4   9  -6   10.96    1.40
   4   9  -5   83.84    3.58
  -4   9   5   79.90    2.45
  -4   9   5   85.59    1.67
   4   9  -5   90.06    3.80
  -4   9   4   53.76    1.78
   4   9  -4   49.55    3.06
   4   9  -4   52.83    3.28
  -4   9   4   54.23    1.73
   4   9  -3   12.33    1.89
   4   9  -3   11.80    1.75
   4   9  -3    8.28    1.37
  -4   9   3   12.52    1.09
  -4   9   3   12.41    1.09
   4   9  -2  147.43    5.18
   4   9  -2  143.37    5.07
  -4   9   2  138.31    3.61
  -4   9   2  136.63    3.62
   4   9  -2  133.18    4.55
   4   9  -1    4.00    1.33
   4   9  -1    4.39    1.16
  -4   9   1    4.10    0.87
  -4   9   1    4.83    0.89
  -4   9   0  420.65    6.80
  -4   9   0  417.81    6.80
  -4   9  -1   47.10    3.45
  -4   9  -1   45.11    2.18
  -4   9  -1   45.14    2.17
  -4   9  -2   94.05    4.82
  -4   9  -2   97.62    4.90
  -4   9  -2  108.03    3.15
  -4   9  -2  106.12    3.12
  -4   9  -3   72.68    4.31
  -4   9  -4  134.37    5.50
  -4  10   3   92.16    1.74
  -4  10   2   93.17    2.00
  -4  10   1   40.67    1.40
  -4  10   0   98.11    2.31
  -4  10  -1   37.24    1.36
   5  -9  -1   52.24    1.78
   5  -9   0   21.88    1.67
   5  -9   0   21.26    1.51
   5  -9   1  125.31    4.22
   5  -9   1  132.00    4.14
   5  -9   2  168.90    5.19
   5  -9   2  167.89    4.93
   5  -9   3   95.59    4.01
   5  -9   3   92.55    3.79
   5  -9   4  142.31    4.33
   5  -8  -2   21.92    1.69
   5  -8  -1   75.40    3.71
   5  -8  -1   74.40    3.35
   5  -8   0   55.41    3.67
   5  -8   0   52.41    3.42
   5  -8   1   36.99    3.41
   5  -8   1   34.71    3.16
   5  -8   2   27.72    3.09
   5  -8   2   22.99    2.86
   5  -8   3   61.32    4.27
   5  -8   3   58.11    4.06
   5  -8   4  200.72    6.74
   5  -8   4  198.08    7.09
   5  -8   5  528.73   10.22
   5  -8   5  533.63   10.88
   5  -8   6  340.67    7.46
  -5  -7   8  117.04    3.62
  -5  -7   7   99.27    3.90
   5  -7  -4  177.38    3.53
   5  -7  -3  240.77    5.30
   5  -7  -2  951.63   13.39
   5  -7  -2 1019.55   13.21
   5  -7  -1  272.40    7.96
   5  -7   0   81.84    4.90
   5  -7   1  408.77   10.87
   5  -7   2  376.46   10.35
   5  -7   2  382.23   11.09
   5  -7   3  125.83    6.12
   5  -7   3  122.54    6.45
   5  -7   4  379.11   10.87
   5  -7   5  149.64    6.30
   5  -7   5  154.90    6.84
   5  -7   6  209.50    6.92
   5  -7   6  212.40    7.40
   5  -7   7   37.97    2.84
   5  -7   7   37.87    3.02
   5  -7   8  186.16    4.62
  -5  -6   9    2.63    1.20
  -5  -6   9    2.84    1.13
  -5  -6   8  184.02    5.98
  -5  -6   8  177.55    5.66
  -5  -6   7   22.65    2.38
   5  -6  -6 1011.51    9.23
   5  -6  -5  242.79    4.06
   5  -6  -5  230.43    3.96
   5  -6  -4  578.19    7.43
   5  -6  -3  724.18   10.16
   5  -6  -3  718.69   10.93
   5  -6  -2  288.02    7.53
   5  -6  -2  300.54    8.13
   5  -6  -1  337.12    9.03
   5  -6  -1  348.80    9.52
   5  -6   0 1005.48   16.78
   5  -6   0 1021.38   17.40
   5  -6   1   14.65    2.61
   5  -6   1   13.35    2.43
   5  -6   2  248.42    8.84
   5  -6   2  233.78    8.10
   5  -6   3  893.98   17.33
   5  -6   3  870.07   16.22
   5  -6   4  329.00   10.07
   5  -6   5  628.24   14.57
   5  -6   5  614.57   13.62
   5  -6   6  133.94    6.65
   5  -6   6  131.00    6.17
   5  -6   7  195.36    7.17
   5  -6   7  194.21    6.71
   5  -6   8   14.56    1.94
  -5  -5  10   38.63    2.39
  -5  -5  10   37.99    2.51
   5  -5  -9  268.98    4.46
   5  -5  -9  258.09    4.34
  -5  -5   8  147.67    5.53
   5  -5  -8  133.91    3.28
   5  -5  -7   38.85    1.74
   5  -5  -7   41.66    1.80
  -5  -5   6  530.33   10.60
   5  -5  -6  532.90    6.33
   5  -5  -5 2349.04   16.06
   5  -5  -5 2377.82   16.31
   5  -5  -4  168.82    3.93
   5  -5  -4  183.71    4.32
   5  -5  -3  400.11    7.93
   5  -5  -3  399.74    7.40
   5  -5  -2  498.84   10.23
   5  -5  -2  489.74    9.69
   5  -5  -1  562.79   11.72
   5  -5  -1  558.95   11.33
   5  -5   0   77.78    4.65
   5  -5   0   78.12    4.39
   5  -5   1  592.30   12.60
   5  -5   1  582.74   11.88
   5  -5   2   52.61    4.11
   5  -5   2   52.43    3.88
   5  -5   3   63.86    4.63
   5  -5   3   67.97    4.56
   5  -5   4 1590.81   23.13
   5  -5   4 1524.02   21.94
   5  -5   5  167.61    7.28
   5  -5   6  172.52    7.62
   5  -5   6  167.36    7.16
   5  -5   7  158.43    6.90
   5  -5   7  160.82    7.17
   5  -5   7  150.52    6.50
   5  -5   8  122.10    5.19
  -5  -4  11   42.26    2.26
   5  -4 -10   46.13    1.95
  -5  -4  10   53.03    3.07
   5  -4 -10   53.34    2.17
  -5  -4   9  100.30    4.53
   5  -4  -9   83.65    2.79
  -5  -4   7  868.65   13.80
   5  -4  -7  783.38    8.46
   5  -4  -6  642.60    7.10
   5  -4  -6  652.69    7.17
   5  -4  -5  948.51    8.96
   5  -4  -5  936.43    8.79
   5  -4  -4 1704.58   13.95
  -5  -4   4 1775.90   16.68
   5  -4  -3 1918.45   16.97
   5  -4  -3 1897.53   17.77
  -5  -4   3 1804.47   15.79
  -5  -4   3 1795.96   15.71
   5  -4  -2  491.08    9.52
   5  -4  -2  485.43    9.08
   5  -4  -1 1107.93   15.79
   5  -4  -1 1092.58   15.26
   5  -4   0 1133.62   16.19
   5  -4   0 1138.60   15.51
   5  -4   1  170.81    6.30
   5  -4   1  167.24    5.88
   5  -4   2  161.15    6.39
   5  -4   2  162.10    6.06
   5  -4   3  422.24   10.58
   5  -4   3  423.24   10.18
   5  -4   4  298.18    9.33
   5  -4   4  300.14    8.86
   5  -4   5  378.42   10.94
   5  -4   5  376.33   10.28
   5  -4   6   33.15    3.65
   5  -4   6   32.23    3.37
   5  -4   7  550.19   13.31
   5  -4   7  531.76   12.23
   5  -4   8  168.71    6.91
   5  -4  10   36.37    1.19
   5  -4  10   35.97    1.19
  -5  -3  11   48.10    2.69
   5  -3 -10  151.15    3.89
  -5  -3  10  154.81    5.23
  -5  -3   9  285.28    7.58
  -5  -3   8  151.83    5.58
   5  -3  -8  146.68    3.91
  -5  -3   8  152.93    5.74
  -5  -3   7   39.26    2.92
   5  -3  -7   35.86    1.79
   5  -3  -7   39.14    1.86
  -5  -3   6 1229.47   14.57
   5  -3  -6 1228.60   10.51
   5  -3  -5 1396.57   11.03
  -5  -3   5 1421.03   14.64
   5  -3  -5 1387.06   10.88
  -5  -3   5 1417.60   14.65
   5  -3  -4  531.78    6.57
  -5  -3   4  600.89    8.41
   5  -3  -4  540.65    6.60
  -5  -3   4  600.60    8.37
   5  -3  -3  805.10    9.56
   5  -3  -3  796.78   10.12
  -5  -3   2  841.72    8.20
   5  -3  -2  823.24   11.58
  -5  -3   2  830.62    7.86
   5  -3  -1  339.88    7.84
   5  -3  -1  323.05    7.40
   5  -3   0  771.50   12.17
   5  -3   0  753.40   11.54
   5  -3   1  237.48    6.72
   5  -3   1  232.07    6.37
   5  -3   2  981.43   14.62
   5  -3   2  938.61   13.69
   5  -3   3  263.23    7.76
   5  -3   3  260.97    7.42
   5  -3   4  248.79    7.95
   5  -3   4  248.54    7.50
   5  -3   5  890.04   16.12
   5  -3   5  889.54   15.00
   5  -3   6  786.81   15.40
   5  -3   6  774.10   14.30
   5  -3   7  295.76    8.86
   5  -3   8  279.58    8.86
   5  -3   8  291.66    5.35
   5  -3   9   82.10    2.58
   5  -3   9   81.56    2.56
   5  -3  10   23.92    1.30
   5  -3  10   21.98    1.25
   5  -3  10   22.99    1.11
   5  -3  10   23.30    1.12
   5  -2 -11  378.01    5.89
   5  -2 -11  400.12    5.99
   5  -2 -10  113.73    3.62
   5  -2 -10  118.49    3.76
  -5  -2  10  110.35    4.48
   5  -2  -9   56.63    2.65
  -5  -2   8   71.63    3.83
   5  -2  -8   66.85    2.68
   5  -2  -7  660.38    7.96
   5  -2  -7  644.46    7.74
  -5  -2   7  663.96   10.66
   5  -2  -6  582.41    6.82
   5  -2  -6  574.79    6.87
  -5  -2   6  529.30    8.63
  -5  -2   6  536.33    8.67
   5  -2  -5  563.50    6.05
   5  -2  -5  559.40    6.08
   5  -2  -4  223.36    3.71
  -5  -2   4  222.83    4.45
   5  -2  -4  221.92    3.71
  -5  -2   4  227.37    4.42
   5  -2  -3  380.25    5.89
   5  -2  -2  130.97    4.01
  -5  -2   2  156.48    2.81
   5  -2  -1  461.43    8.36
  -5  -2   1  544.85    5.09
   5  -2   0  352.84    7.50
   5  -2   0  336.51    7.16
   5  -2   1  337.69    7.43
   5  -2   2  500.97    9.42
   5  -2   3  522.84   10.23
   5  -2   3  530.84    9.87
   5  -2   4   31.68    1.32
   5  -2   4   35.84    3.03
   5  -2   4   34.90    2.79
   5  -2   5   59.84    2.00
   5  -2   5   53.02    3.81
   5  -2   5   55.28    3.60
   5  -2   6  863.75    8.64
   5  -2   6  855.30    8.99
   5  -2   6  844.06   14.15
   5  -2   7  268.38    5.30
   5  -2   7  234.66    8.08
   5  -2   8  174.86    4.13
   5  -2   9   37.00    1.64
   5  -2   9   37.34    1.93
   5  -2   9   34.28    1.85
   5  -2  10   84.40    2.20
   5  -2  10   86.15    2.23
   5  -2  10   85.08    2.60
   5  -2  10   86.28    2.61
   5  -2  11   24.27    1.12
   5  -1 -12   11.52    1.08
   5  -1 -11   15.12    1.45
  -5  -1  10  489.52    9.24
   5  -1 -10  477.80    7.82
   5  -1  -9  231.05    5.27
   5  -1  -9  222.51    5.24
   5  -1  -8  146.69    3.97
  -5  -1   8  151.37    5.12
  -5  -1   7   53.55    2.95
  -5  -1   7   49.72    2.84
   5  -1  -7   57.70    2.48
  -5  -1   6  217.81    5.35
   5  -1  -6  224.30    4.16
   5  -1  -6  221.67    4.12
   5  -1  -5   15.52    1.02
  -5  -1   5   16.49    1.37
  -5  -1   5   14.50    1.30
   5  -1  -5   15.83    1.05
   5  -1  -4  132.50    2.58
   5  -1  -4  132.38    2.59
   5  -1  -3  969.09    8.15
   5  -1  -2 3410.02   22.38
  -5  -1   2 3556.61   19.58
   5  -1  -1  639.49    8.28
   5  -1  -1  696.81    9.14
   5  -1   0  469.26    7.67
   5  -1   0  480.71    7.97
   5  -1   1 3580.99   26.81
   5  -1   1 3500.22   26.15
  -5  -1  -1 3752.59   20.65
  -5  -1  -1 3766.44   20.86
   5  -1   1 3557.93   26.38
   5  -1   2 1332.39   14.34
   5  -1   2 1327.23   14.52
  -5  -1  -3   57.99    2.06
   5  -1   3   53.32    2.96
   5  -1   3   52.98    1.54
   5  -1   3   51.51    2.82
   5  -1   4  243.09    6.40
   5  -1   4  242.05    6.77
   5  -1   5  189.41    3.75
   5  -1   5  175.82    6.09
   5  -1   6  670.56    8.15
   5  -1   6  622.54    7.24
   5  -1   7  202.10    4.48
   5  -1   8  405.78    6.76
   5  -1   8  392.85    6.59
   5  -1   8  384.02    5.76
   5  -1   9   75.96    2.85
   5  -1   9   71.63    2.40
   5  -1  10  357.74    4.88
   5  -1  10  355.06    5.68
   5  -1  10  352.24    5.68
   5  -1  10  353.82    4.89
   5  -1  11  376.79    4.88
   5   0 -12  149.09    3.31
  -5   0  12  114.38    2.55
   5   0 -11  202.18    4.68
   5   0 -11  203.31    4.72
  -5   0  10    2.32    0.72
   5   0 -10    5.71    1.20
  -5   0  10    1.99    1.15
   5   0 -10    2.98    1.08
  -5   0   9   98.50    4.32
   5   0  -9   98.23    3.76
   5   0  -9  105.08    3.86
  -5   0   8  804.25   11.61
   5   0  -8  797.05   10.38
  -5   0   7  222.11    5.60
   5   0  -7  216.47    4.70
  -5   0   7  220.01    5.57
  -5   0   6  192.43    4.57
   5   0  -6  198.46    4.23
   5   0  -5  743.30    7.54
   5   0  -5  749.01    7.52
  -5   0   5  765.00    8.59
  -5   0   5  747.96    8.50
   5   0  -4  129.10    2.61
   5   0  -4  135.45    2.69
  -5   0   4  130.30    2.89
   5   0  -3 1519.30   10.10
   5   0  -3 1511.30   10.12
   5   0  -2  517.47    5.07
   5   0  -2  504.87    5.02
   5   0  -1  132.50    1.76
  -5   0   1  126.15    2.44
   5   0  -1  132.55    1.76
   5   0  -1  127.90    3.83
   5   0   0 1462.70   11.96
   5   0   0 1453.45    8.86
   5   0   0 1519.50    8.81
   5   0   0 1507.74   12.65
   5   0   0 1508.03    8.83
  -5   0   0 1537.09   10.98
   5   0   0 1482.64   12.78
  -5   0   0 1507.49   10.84
   5   0   1    7.21    0.55
   5   0   1    4.61    0.95
   5   0   1    4.69    0.97
   5   0   1    6.96    0.54
  -5   0  -1    6.40    0.75
   5   0   2 1700.34   15.28
  -5   0  -2 1662.15   12.94
   5   0   2 1680.97   14.92
   5   0   3  586.08    7.46
   5   0   3  571.48    5.95
   5   0   3  550.10    8.40
   5   0   3  566.54    7.46
   5   0   3  565.33    5.89
   5   0   4   96.63    2.52
   5   0   4   99.98    2.53
   5   0   4  100.95    3.02
   5   0   4   98.81    3.05
   5   0   5   99.65    2.83
  -5   0  -5  104.43    3.43
   5   0   5  103.43    2.86
   5   0   5   98.69    2.80
   5   0   6   66.43    2.53
   5   0   6   60.81    2.45
  -5   0  -6   57.42    2.82
   5   0   6   64.41    2.41
   5   0   6   63.59    2.41
   5   0   7  117.59    3.23
   5   0   7  118.30    3.62
   5   0   7  118.86    3.66
   5   0   8   16.74    1.37
   5   0   8   20.23    1.45
   5   0   8   19.19    1.67
   5   0   9  132.65    3.42
   5   0   9  138.31    3.93
   5   0  10  178.73    3.54
   5   0  10  174.60    3.49
   5   0  10  175.25    4.12
   5   0  10  176.06    4.09
   5   0  11  231.58    3.97
   5   1 -12   16.12    1.25
  -5   1  12   12.66    0.89
   5   1 -11   16.21    1.48
   5   1 -11   17.49    1.62
   5   1 -11   18.77    1.65
   5   1 -10  483.82    8.08
  -5   1  10  486.58    7.32
   5   1  -9  248.16    5.98
   5   1  -9  260.37    6.03
  -5   1   9  259.62    6.58
  -5   1   8  149.88    4.89
   5   1  -8  139.22    4.40
   5   1  -8  154.25    4.52
  -5   1   8  148.21    4.88
   5   1  -7   56.57    2.65
  -5   1   7   63.63    3.00
  -5   1   7   63.68    3.06
  -5   1   6  208.33    4.61
  -5   1   6  205.85    4.68
  -5   1   5   32.19    1.71
   5   1  -5   29.63    1.62
  -5   1   4  133.37    2.88
   5   1  -4  128.43    2.76
   5   1  -4  134.09    2.87
   5   1  -3 1038.66    8.20
   5   1  -3 1015.98    8.09
   5   1  -2 3437.60   18.15
  -5   1   2 3280.12   19.33
   5   1  -2 3287.32   18.47
   5   1  -2 3420.35   18.18
   5   1  -1  681.43    6.59
  -5   1   1  635.59    6.27
   5   1  -1  686.97    5.23
   5   1  -1  658.36    5.29
   5   1  -1  685.84    5.23
  -5   1   1  653.89    6.56
   5   1  -1  683.37    5.32
   5   1   0  566.27    8.56
   5   1   0  570.25    4.97
   5   1   0  538.37    5.10
   5   1   0  571.88    4.94
  -5   1   0  540.64    6.28
   5   1   0  573.83    4.54
  -5   1   0  511.96    5.93
   5   1   0  563.12    8.73
   5   1   0  537.14    5.46
   5   1   0  554.05    4.42
   5   1   1 3849.20   24.28
   5   1   1 3476.96   19.73
   5   1   1 3525.46   23.35
   5   1   1 3351.41   20.51
   5   1   1 3604.98   19.21
   5   1   1 3586.55   23.64
   5   1   1 3646.81   19.24
  -5   1  -1 3450.94   22.14
   5   1   2 1309.58    9.81
   5   1   2 1337.56   12.33
  -5   1  -2 1305.55   11.75
   5   1   2 1306.58    9.89
   5   1   2 1327.49   12.40
   5   1   2 1322.08   11.08
   5   1   3   80.24    2.04
   5   1   3   62.12    2.56
   5   1   3   53.24    1.95
   5   1   3   57.53    1.91
   5   1   3   57.84    2.43
   5   1   3   53.39    1.96
   5   1   3   85.83    2.10
   5   1   4  267.29    4.18
   5   1   4  266.60    5.34
   5   1   4  273.40    4.81
   5   1   4  274.90    4.56
   5   1   4  280.22    5.35
  -5   1  -4  256.31    5.38
   5   1   4  271.69    4.61
   5   1   4  290.35    4.90
   5   1   4  274.45    4.18
   5   1   5  152.46    3.39
   5   1   5  155.71    4.04
   5   1   5  156.69    3.99
   5   1   5  146.49    3.72
   5   1   5  165.00    3.92
   5   1   5  175.53    4.02
   5   1   5  167.87    3.93
  -5   1  -5  144.54    4.32
   5   1   5  154.00    3.33
   5   1   5  181.18    4.12
   5   1   6  727.07    8.59
   5   1   6  606.58    7.58
  -5   1  -6  674.38   10.20
   5   1   6  656.05    8.70
   5   1   6  714.32    9.14
   5   1   6  720.80    8.59
   5   1   6  717.39    9.12
   5   1   6  595.31    7.57
   5   1   7  223.29    5.19
  -5   1  -7  221.00    6.01
   5   1   7  196.02    4.32
   5   1   7  237.80    4.88
   5   1   7  242.96    5.01
   5   1   7  221.80    5.14
   5   1   7  190.81    4.29
   5   1   8  454.19    7.69
   5   1   8  444.67    7.61
  -5   1  -8  424.42    8.39
   5   1   8  415.19    6.47
   5   1   8  405.39    6.48
   5   1   9   87.01    2.84
   5   1   9   92.11    3.33
  -5   1 -10  357.29    6.51
   5   1  10  358.11    6.10
   5   1  10  356.81    6.02
   5   1  11  367.41    5.09
   5   2 -11  434.15    6.92
   5   2 -11  421.97    6.86
   5   2 -11  402.28    6.32
  -5   2  11  415.07    5.84
  -5   2  10  116.71    3.55
   5   2 -10  116.19    4.03
   5   2 -10  116.57    4.00
   5   2 -10  116.53    3.87
  -5   2   9   63.27    2.91
   5   2  -9   59.49    3.05
   5   2  -9   56.77    3.08
  -5   2   8   61.87    3.13
   5   2  -8   49.20    2.84
   5   2  -7  590.82    9.19
   5   2  -7  622.50    9.23
   5   2  -6  516.04    7.45
  -5   2   6  594.92    7.78
  -5   2   6  581.27    7.91
   5   2  -6  507.01    7.64
  -5   2   5  666.46    7.83
   5   2  -5  601.83    7.71
   5   2  -4  152.36    3.92
  -5   2   4  174.73    3.25
   5   2  -4  153.82    3.88
   5   2  -4  166.48    3.47
   5   2  -3  328.49    5.85
  -5   2   3  389.30    4.57
   5   2  -3  364.80    4.68
   5   2  -3  316.39    5.85
   5   2  -3  379.98    5.04
   5   2  -2  112.48    3.38
   5   2  -2  145.28    2.77
   5   2  -2  141.95    5.53
   5   2  -2  116.12    3.51
   5   2  -2  132.34    2.60
   5   2  -1  453.80    4.59
   5   2  -1  429.28    6.80
   5   2  -1  429.07    5.11
   5   2  -1  437.24    6.89
   5   2  -1  449.91    5.20
   5   2  -1  445.66    4.59
   5   2  -1  427.54    8.78
   5   2   0  372.33    7.83
   5   2   0  361.56    4.25
   5   2   0  349.71    6.10
   5   2   0  331.54    4.75
   5   2   0  352.90    6.05
   5   2   0  355.30    4.28
   5   2   0  318.97    4.61
   5   2   0  386.91    8.09
   5   2   0  360.37    5.71
   5   2   1  359.84    6.31
   5   2   1  369.58    6.24
   5   2   1  351.44    6.70
   5   2   1  360.95    6.88
   5   2   1  362.47    4.79
   5   2   2  478.78    7.41
   5   2   2  490.72    7.45
   5   2   2  500.83    5.67
  -5   2  -2  441.25    6.77
   5   2   2  511.51    7.61
   5   2   2  419.32    5.99
   5   2   2  475.57    5.78
   5   2   2  512.13    7.79
   5   2   2  435.06    6.10
   5   2   3  563.33    6.80
   5   2   3  564.65    7.25
   5   2   3  564.95    6.45
   5   2   3  569.83    8.45
   5   2   3  555.53    6.84
   5   2   3  569.69    6.37
   5   2   3  571.46    8.28
   5   2   4   30.84    1.69
   5   2   4   23.85    1.59
   5   2   4   32.32    1.74
  -5   2  -4   29.17    2.05
   5   2   4   32.65    1.82
   5   2   4   32.77    1.64
   5   2   4   32.24    2.06
   5   2   4   31.20    1.76
   5   2   4   34.19    1.64
   5   2   4   32.25    2.11
   5   2   5   68.70    2.65
   5   2   5   57.00    2.25
  -5   2  -5   61.23    3.04
   5   2   5   67.37    2.65
   5   2   5   56.48    2.27
   5   2   5   69.97    3.04
   5   2   5   64.75    2.60
   5   2   5   67.32    2.92
   5   2   5   66.42    2.65
   5   2   5   63.57    2.64
   5   2   6  901.40   10.20
   5   2   6  710.58    8.92
  -5   2  -6  777.65   11.54
   5   2   6  769.61   10.12
   5   2   6  664.35    8.61
   5   2   6  923.85   10.51
   5   2   6  850.01   10.38
   5   2   6  852.30   10.45
   5   2   7  265.35    5.36
  -5   2  -7  293.07    7.22
   5   2   7  291.31    6.25
   5   2   7  255.53    5.29
   5   2   7  310.25    5.76
   5   2   7  300.54    6.28
   5   2   7  301.83    6.27
   5   2   8  173.87    4.77
   5   2   8  174.71    4.40
  -5   2  -8  178.44    5.62
   5   2   8  176.41    4.85
   5   2   8  180.09    4.39
   5   2   8  173.89    4.80
   5   2   9   29.50    1.76
   5   2   9   27.84    1.95
   5   2   9   30.42    2.06
   5   2   9   29.29    1.77
   5   2  10   94.96    3.02
  -5   2 -10  100.16    3.56
   5   2  10   88.68    2.94
   5   2  11   33.29    1.50
   5   3 -11   46.98    3.26
   5   3 -10  168.87    4.69
   5   3 -10  170.60    4.72
  -5   3  10  169.25    4.28
  -5   3   9  268.68    5.96
   5   3  -9  270.29    6.39
   5   3  -9  262.22    5.95
  -5   3   8  150.68    4.69
   5   3  -8  139.21    4.60
   5   3  -8  143.75    4.73
   5   3  -7   32.48    2.26
  -5   3   7   35.21    2.21
   5   3  -7   30.46    2.35
   5   3  -6 1119.03   12.90
  -5   3   6 1211.70   11.71
  -5   3   6 1239.39   12.19
   5   3  -6 1135.34   12.36
   5   3  -5 1339.74   12.84
   5   3  -5 1283.92   13.18
  -5   3   4  582.80    6.34
   5   3  -4  471.28    6.87
   5   3  -3  585.16    8.47
  -5   3   3  763.45    6.83
   5   3  -3  813.44   15.18
   5   3  -2  937.24   15.49
   5   3  -2  643.94    9.08
   5   3  -2  869.22   13.66
  -5   3   2  869.75    7.93
   5   3  -2  650.56    9.25
   5   3  -2  869.70    7.96
  -5   3   1  328.54    4.77
   5   3  -1  343.13    4.52
   5   3  -1  318.73    4.79
   5   3  -1  332.93    6.39
   5   3  -1  344.37    8.79
   5   3  -1  341.45    7.76
   5   3  -1  321.30    6.17
   5   3  -1  343.57    7.68
  -5   3   1  330.24    5.05
   5   3   0  854.28   10.70
   5   3   0  824.85   10.82
   5   3   0  833.75   11.15
   5   3   0  888.50   13.55
   5   3   0  854.44   10.51
   5   3   0  853.40   12.96
   5   3   0  818.56    7.66
  -5   3   0  808.76    8.95
   5   3   1  253.56    4.17
  -5   3  -1  216.39    4.68
   5   3   1  236.96    4.21
   5   3   1  238.95    6.20
   5   3   1  262.78    5.82
   5   3   1  258.02    5.67
   5   3   1  246.76    4.14
   5   3   1  195.58    4.14
   5   3   1  202.76    4.30
   5   3   1  234.63    6.16
   5   3   2 1051.51    9.72
  -5   3  -2  975.38   11.12
   5   3   2 1012.18   12.53
   5   3   2  995.10    9.86
   5   3   2 1026.24   12.48
   5   3   2 1036.96    9.57
   5   3   2 1073.85   12.40
   5   3   2  852.12    9.87
   5   3   2  832.18    9.65
   5   3   2 1085.69   12.72
  -5   3  -3  276.24    5.95
   5   3   3  302.64    5.14
   5   3   3  286.80    5.57
   5   3   3  302.30    6.38
   5   3   3  306.69    6.52
   5   3   3  282.10    5.46
   5   3   3  289.01    5.14
   5   3   3  293.02    4.98
   5   3   3  280.01    5.41
   5   3   3  301.44    6.10
   5   3   3  290.28    5.28
   5   3   4  315.11    5.80
   5   3   4  348.92    6.31
   5   3   4  354.36    7.18
   5   3   4  312.22    5.52
   5   3   4  344.73    7.03
   5   3   4  327.65    5.86
   5   3   4  308.55    6.04
   5   3   4  318.60    5.53
   5   3   4  339.28    6.17
  -5   3  -5  939.57   13.01
   5   3   5  976.25   11.88
   5   3   5  972.21   11.07
   5   3   5  823.14    9.97
   5   3   5  922.95   11.31
   5   3   5  941.06   11.01
   5   3   5  838.12    9.95
   5   3   5  984.86   11.93
   5   3   5 1030.80   11.37
   5   3   6  760.41   10.55
  -5   3  -6  740.62   11.79
   5   3   6  633.36    8.87
   5   3   6  782.68    9.98
   5   3   6  813.43   10.70
   5   3   6  854.80   10.37
   5   3   6  641.40    9.05
   5   3   6  823.64   10.62
  -5   3  -7  329.34    7.90
   5   3   7  307.60    6.08
   5   3   7  324.87    6.88
   5   3   7  319.42    6.27
   5   3   8  303.96    6.36
   5   3   8  293.23    6.35
   5   3   9   96.03    3.35
   5   3   9  103.46    3.08
   5   3   9  103.96    3.11
   5   3   9   91.34    3.31
   5   3   9   96.33    3.42
  -5   3 -10   24.65    1.83
   5   3  10   23.71    1.47
   5   3  10   26.57    1.62
   5   3  10   25.86    1.62
   5   3  11   96.06    2.19
  -5   4  11   32.29    1.48
  -5   4  10   61.40    2.51
   5   4 -10   53.42    3.85
  -5   4   9   99.20    3.54
   5   4  -9   87.32    5.60
  -5   4   8  532.39    8.80
   5   4  -8  469.53   13.45
  -5   4   6  666.21    9.96
   5   4  -6  645.72   16.18
  -5   4   5  984.50   10.05
   5   4  -5  967.84   19.61
  -5   4   4 1942.17   14.10
   5   4  -4 1966.99   27.78
   5   4  -3 1809.45   17.03
   5   4  -3 1815.60   17.21
  -5   4   2  578.73    6.60
   5   4  -2  488.41    8.46
   5   4  -2  576.41   12.33
   5   4  -2  585.65   13.23
   5   4  -2  484.11    8.33
  -5   4   1 1095.63   10.52
   5   4  -1 1225.65   18.33
   5   4  -1 1123.83   13.32
   5   4  -1 1280.13   19.10
   5   4  -1 1177.17   16.78
   5   4  -1 1181.62   12.75
   5   4  -1 1119.12   13.45
   5   4  -1 1203.93   16.70
  -5   4   1 1110.28   10.05
   5   4  -1 1069.49   10.35
   5   4   0 1421.36   18.87
   5   4   0 1340.74   16.42
   5   4   0 1342.17   11.42
  -5   4   0 1265.43   12.32
   5   4   0 1158.57   11.58
   5   4   0 1330.17   15.98
   5   4   0 1384.06   15.07
   5   4   0 1346.28   17.78
   5   4   0 1221.33   17.13
  -5   4   0 1264.65   11.73
   5   4   0 1402.57   15.41
   5   4   1  191.48    5.22
  -5   4  -1  195.59    4.72
   5   4   1  205.63    4.20
   5   4   1  202.84    4.10
   5   4   1  205.52    6.43
   5   4   1  210.49    5.56
   5   4   1  214.29    5.71
   5   4   1  207.96    5.52
   5   4   1  201.27    6.40
   5   4   2  178.77    4.15
   5   4   2  178.50    5.58
   5   4   2  185.10    4.12
   5   4   2  183.52    5.64
   5   4   2  190.72    5.39
   5   4   2  174.37    4.02
   5   4   2  190.09    5.45
  -5   4  -2  165.94    4.65
   5   4   3  399.03    7.91
   5   4   3  405.11    6.78
   5   4   3  447.75    8.54
  -5   4  -3  388.23    7.63
   5   4   3  377.08    6.40
   5   4   3  385.02    7.01
   5   4   3  394.57    6.47
   5   4   3  372.91    6.74
   5   4   3  456.93    8.82
   5   4   4  354.81    6.68
   5   4   4  363.11    7.54
  -5   4  -4  337.61    7.37
   5   4   4  302.99    5.85
   5   4   4  358.29    6.59
   5   4   4  358.51    7.46
   5   4   4  360.74    6.77
   5   4   4  302.81    5.94
   5   4   4  329.83    6.77
   5   4   5  414.84    7.28
   5   4   5  422.52    7.53
   5   4   5  415.61    7.86
   5   4   5  318.97    6.31
   5   4   5  393.30    7.64
   5   4   5  418.81    7.59
   5   4   5  324.73    6.26
   5   4   6   43.04    2.61
   5   4   6   44.47    2.70
   5   4   6   30.63    2.06
   5   4   6   43.48    2.56
   5   4   6   29.35    1.97
   5   4   7  552.21    9.04
   5   4   7  482.46    7.84
   5   4   7  522.21    9.06
   5   4   7  477.84    7.88
   5   4   7  556.04    8.93
   5   4   8  179.04    4.90
   5   4   8  165.45    4.13
   5   4   8  182.98    5.04
   5   4   8  167.42    4.13
  -5   4  -8  177.81    5.51
   5   4   8  178.31    4.79
  -5   4  -9   35.78    2.36
   5   4   9   36.58    2.07
   5   4   9   34.81    2.05
   5   4  10   26.30    1.44
  -5   4 -10   28.70    1.72
  -5   5  10   36.42    1.79
  -5   5  10   35.12    1.77
   5   5  -9  285.25    8.71
  -5   5   9  322.09    6.07
   5   5  -8  160.80    7.43
  -5   5   8  168.17    4.08
  -5   5   8  170.94    4.02
  -5   5   8  170.76    4.82
  -5   5   7   53.83    2.55
   5   5  -7   49.62    4.66
  -5   5   7   49.17    2.68
   5   5  -5 2358.17   31.42
  -5   5   5 1980.98   18.36
   5   5  -4  202.60    8.90
  -5   5   4  202.79    4.90
  -5   5   3  506.42    5.97
   5   5  -3  494.62   12.97
   5   5  -3  514.56   13.66
   5   5  -2  523.88    9.04
   5   5  -2  657.91   14.87
   5   5  -2  629.47   13.93
   5   5  -2  553.72    9.45
   5   5  -2  680.24   15.45
   5   5  -1  730.89   14.86
   5   5  -1  729.39   14.34
   5   5  -1  667.88   10.77
   5   5  -1  737.08   14.15
   5   5  -1  695.47   13.98
   5   5  -1  719.25   14.52
  -5   5   1  634.05    7.57
   5   5  -1  718.71   10.66
   5   5  -1  652.40   10.47
   5   5   0  105.35    5.23
   5   5   0  106.55    4.27
   5   5   0  109.99    5.31
   5   5   0  101.89    4.86
  -5   5   0  102.72    3.35
  -5   5   0  100.67    3.05
   5   5   0  100.07    4.64
   5   5   0  114.45    4.49
   5   5   1  733.48   11.63
   5   5   1  750.83   13.40
  -5   5  -1  701.45    9.60
   5   5   1  789.18   13.92
   5   5   1  777.42   11.76
   5   5   1  820.13   12.12
   5   5   1  777.92   12.14
   5   5   1  767.17   13.31
   5   5   2   79.59    2.98
   5   5   2   77.79    3.98
   5   5   2   79.37    3.75
   5   5   2   77.38    2.92
  -5   5  -2   72.42    3.19
   5   5   2   79.49    3.75
   5   5   3   73.78    3.64
   5   5   3   69.29    2.88
   5   5   3   68.70    2.90
  -5   5  -3   71.13    3.42
   5   5   3   77.31    3.17
   5   5   3   78.54    3.70
   5   5   4 1754.72   17.93
   5   5   4 1459.24   14.93
   5   5   4 1711.05   16.28
  -5   5  -4 1663.31   17.94
   5   5   4 1453.16   14.77
   5   5   5  164.45    4.64
   5   5   5  219.12    5.89
   5   5   5  218.18    5.51
  -5   5  -5  232.52    6.54
   5   5   5  162.36    4.54
   5   5   6  161.98    4.53
   5   5   6  205.25    5.74
   5   5   6  165.08    4.55
   5   5   6  219.51    5.63
  -5   5  -6  204.63    6.14
   5   5   7  147.54    4.07
   5   5   8  139.87    3.99
  -5   5  -8  149.17    4.78
   5   5   9   99.29    2.94
  -5   5  -9  121.37    3.67
  -5   6   9    2.31    0.76
  -5   6   9    1.65    0.71
   5   6  -9    2.85    1.33
   5   6  -9    2.31    1.17
  -5   6   9    2.07    0.70
  -5   6   8  215.44    5.11
  -5   6   8  237.08    4.50
   5   6  -8  216.54    7.65
  -5   6   8  229.83    4.49
   5   6  -8  223.41    7.85
  -5   6   7   15.44    1.58
  -5   6   7   18.12    1.53
   5   6  -7   16.34    2.90
  -5   6   7   18.03    1.50
  -5   6   6 1082.52   12.29
   5   6  -6 1037.57   19.91
   5   6  -5  222.34    9.22
   5   6  -5  207.45    9.19
  -5   6   5  244.23    5.82
   5   6  -5  215.29    9.37
  -5   6   4  669.91    9.36
   5   6  -4  638.49   15.91
   5   6  -4  653.29   15.88
   5   6  -3  728.65   16.27
  -5   6   3  730.16   10.53
   5   6  -3  694.44   16.09
   5   6  -3  708.19   16.45
   5   6  -2  333.76   10.50
  -5   6   2  337.42    7.43
   5   6  -2  335.49   10.80
   5   6  -2  338.80   10.72
   5   6  -2  332.58   10.35
   5   6  -2  338.09   10.61
   5   6  -1  468.93   11.27
  -5   6   1  471.46    6.33
   5   6  -1  477.67   11.99
   5   6  -1  477.28   11.61
   5   6  -1  489.24    9.43
   5   6  -1  469.72   11.80
  -5   6   0 1110.49   11.67
   5   6   0 1147.65   16.49
   5   6   0 1149.71   16.82
  -5   6   0 1096.15   10.76
   5   6   0 1184.83   18.47
   5   6   0 1179.48   18.18
   5   6   0 1078.07   14.24
   5   6   0 1219.10   18.89
  -5   6  -1   18.81    1.53
   5   6   1   21.39    2.12
   5   6   1   20.06    2.16
   5   6   1   21.53    2.58
  -5   6  -1   17.60    1.60
   5   6   1   21.10    2.57
   5   6   2  248.90    7.21
   5   6   2  259.72    6.76
  -5   6  -2  251.27    5.89
   5   6   3 1079.68   14.62
   5   6   3 1055.73   14.20
  -5   6  -4  347.46    7.50
  -5   6  -5  689.43   11.00
  -5   6  -6  119.44    4.40
  -5   6  -7  180.85    5.05
  -5   6  -8   12.93    1.35
  -5   6  -9   86.04    2.38
   5   7  -8  115.32    4.12
  -5   7   8  139.01    2.91
   5   7  -7  102.17    4.79
  -5   7   7  132.20    3.44
   5   7  -7  104.64    4.91
   5   7  -7   99.33    4.65
  -5   7   7  126.10    3.42
   5   7  -7  111.04    5.08
   5   7  -6  286.31    8.85
  -5   7   6  324.70    5.98
   5   7  -6  306.95    9.35
   5   7  -6  285.49    8.67
  -5   7   6  325.65    6.13
   5   7  -6  290.00    9.06
   5   7  -5  233.31    8.46
   5   7  -5  285.58    9.58
  -5   7   5  282.34    5.81
   5   7  -5  241.19    8.78
  -5   7   5  280.19    5.93
   5   7  -5  242.49    8.52
   5   7  -4  133.23    6.54
   5   7  -4  142.56    7.03
  -5   7   4  158.78    4.61
   5   7  -4  162.32    7.50
   5   7  -3  252.69    8.92
  -5   7   3  297.22    6.37
  -5   7   3  295.75    6.36
   5   7  -3  263.34    9.20
   5   7  -3  298.38   10.12
  -5   7   3  229.46    5.63
   5   7  -3  297.42    9.90
   5   7  -2 1211.67   19.68
  -5   7   2 1209.72   14.29
   5   7  -2 1251.17   19.57
   5   7  -2 1207.35   18.82
   5   7  -1  373.46   10.09
   5   7  -1  384.93   10.68
   5   7  -1  367.02   10.24
   5   7   0  109.07    5.41
   5   7   0  103.51    4.77
   5   7   1  541.50   11.30
   5   7   1  560.84   10.35
  -5   7  -2  474.48   13.08
  -5   7  -2  458.18    7.29
  -5   7  -4  455.70    7.71
  -5   7  -5  129.46    4.03
  -5   7  -6  217.24    4.87
   5   8  -7  300.34    5.57
  -5   8   7  375.68    4.82
  -5   8   6  143.86    3.47
   5   8  -6  133.25    4.63
   5   8  -6  141.93    4.95
  -5   8   6  152.29    3.53
   5   8  -6  135.67    4.65
   5   8  -6  133.64    4.59
   5   8  -6  140.45    4.82
  -5   8   5   35.22    1.97
   5   8  -5   29.50    2.66
  -5   8   5   35.33    1.33
   5   8  -5   38.24    3.10
  -5   8   5   36.60    1.96
   5   8  -5   29.91    2.64
   5   8  -5   29.67    2.61
   5   8  -5   34.60    2.88
   5   8  -4   59.79    3.85
  -5   8   4   53.37    2.47
   5   8  -4   45.31    3.39
   5   8  -4   60.83    3.97
  -5   8   4   53.37    2.41
   5   8  -4   44.77    3.36
   5   8  -4   44.94    3.32
  -5   8   4   68.42    2.41
  -5   8   4   66.82    2.39
  -5   8   3    4.43    0.91
   5   8  -3    4.70    1.75
  -5   8   3    2.80    0.78
   5   8  -3    4.14    1.52
   5   8  -3    5.37    1.56
  -5   8   3    4.36    0.86
  -5   8   3    3.76    0.84
   5   8  -3    3.95    1.58
   5   8  -2   21.16    2.42
  -5   8   2   20.75    1.71
  -5   8   2   20.29    1.70
   5   8  -2   17.67    2.31
   5   8  -2   19.94    2.46
  -5   8   2   16.51    1.45
   5   8  -2   17.58    2.33
  -5   8   2   16.03    1.40
   5   8  -1   85.67    4.29
   5   8  -1   84.16    4.51
  -5   8   1   74.44    3.27
  -5   8   0   38.23    2.45
   5   8   1   40.62    2.86
  -5   8  -1   35.43    3.34
  -5   8  -1   31.22    2.25
  -5   8  -2   21.60    2.85
  -5   8  -2   15.36    1.60
  -5   8  -3   41.49    3.76
  -5   8  -3   41.01    2.31
  -5   8  -4  142.37    6.44
  -5   8  -5  437.46   10.47
   5   9  -5    0.22    0.63
  -5   9   5    0.77    0.49
   5   9  -4   63.01    2.77
   5   9  -4   63.74    2.75
  -5   9   4   66.76    1.62
   5   9  -4   47.82    2.35
  -5   9   4   52.24    1.89
  -5   9   3  130.72    2.91
  -5   9   3  127.57    2.85
   5   9  -3  130.49    4.11
   5   9  -3  125.22    4.01
  -5   9   2   95.18    2.77
  -5   9   2   90.73    2.69
   5   9  -2   94.63    3.52
  -5   9   1   73.45    2.61
  -5   9   1   73.86    2.60
   5   9  -1   77.22    3.29
  -5   9   0   20.97    1.48
  -5   9   0   19.66    1.45
  -5   9  -1  115.90    3.28
  -5   9  -1  119.44    3.32
  -5   9  -2  168.89    5.29
  -5   9  -2  161.13    3.64
  -5   9  -2  158.25    3.62
  -5   9  -2  155.34    5.19
  -5   9  -3   92.31    3.96
  -5   9  -4  128.76    4.33
  -5  10   1  209.46    2.77
  -5  10   0   87.38    1.90
   6  -9  -1  160.69    2.69
   6  -9   1   62.44    2.24
   6  -9   2   19.81    1.43
   6  -9   3  256.49    4.60
   6  -8  -4  101.04    2.03
   6  -8  -3   19.80    1.06
   6  -8  -3   21.09    1.12
   6  -8  -2  189.42    3.78
   6  -8  -2  210.62    4.20
   6  -8  -1  125.99    3.79
   6  -8  -1  133.03    4.24
   6  -8   0   68.27    3.27
   6  -8   0   69.94    3.57
   6  -8   1  219.88    6.40
   6  -8   1  233.86    6.87
   6  -8   2  247.50    7.08
   6  -8   2  248.47    7.35
   6  -8   3    1.49    1.40
   6  -8   3   -0.51    1.31
   6  -8   4  134.80    5.16
   6  -8   4  135.82    4.97
   6  -8   5  367.44    7.35
   6  -7  -5  159.40    2.90
   6  -7  -5  153.64    2.85
   6  -7  -4   60.58    1.97
   6  -7  -4   57.04    1.89
   6  -7  -3   67.27    2.49
   6  -7  -2  271.27    6.51
   6  -7  -1  213.56    6.53
   6  -7  -1  212.21    6.09
   6  -7   0  409.37   10.15
   6  -7   0  403.67    9.69
   6  -7   1   41.63    3.67
   6  -7   1   40.23    3.55
   6  -7   2  328.19    9.76
   6  -7   3  307.65    9.40
   6  -7   3  313.27    9.19
   6  -7   4  431.87   10.83
   6  -7   4  432.88   10.47
   6  -7   4  440.35   10.33
   6  -7   5  161.22    5.95
   6  -7   5  153.07    6.11
   6  -7   5  151.24    5.88
   6  -7   6   14.72    2.12
   6  -7   6   14.05    2.01
   6  -7   7  206.47    4.99
  -6  -6   9   92.96    3.03
  -6  -6   8   67.27    3.31
  -6  -6   8   66.65    3.14
   6  -6  -8   62.28    1.85
   6  -6  -7  102.56    2.51
  -6  -6   7  110.43    4.20
   6  -6  -6   26.35    1.35
   6  -6  -6   27.96    1.41
   6  -6  -5  308.70    4.52
   6  -6  -4  260.14    4.68
   6  -6  -4  254.52    4.55
   6  -6  -2  406.87    8.27
   6  -6  -1  654.44   12.66
   6  -6  -1  648.92   12.07
   6  -6   0  128.43    6.09
   6  -6   0  135.59    6.03
   6  -6   1  172.76    7.07
   6  -6   2  324.09    9.59
   6  -6   3   17.52    2.66
   6  -6   3   20.38    2.95
   6  -6   4  299.51    9.25
   6  -6   4  304.78    9.72
   6  -6   5  421.96   10.61
   6  -6   5  420.43   11.04
   6  -6   6   93.84    4.81
   6  -6   6   91.39    4.96
   6  -6   7   46.39    3.07
   6  -6   7   41.24    3.07
  -6  -5  10  284.43    5.28
   6  -5  -9   26.41    1.35
   6  -5  -9   27.71    1.39
   6  -5  -8  177.22    3.61
  -6  -5   8  195.10    5.80
   6  -5  -7  533.75    6.48
   6  -5  -7  541.25    6.48
   6  -5  -6  377.73    5.23
   6  -5  -6  394.10    5.41
  -6  -5   5  567.92   10.43
   6  -5  -5  557.15    6.57
   6  -5  -4 1401.85   12.54
   6  -5  -4 1360.32   12.43
   6  -5  -3  115.69    4.21
   6  -5  -2 1224.81   15.04
   6  -5  -2 1177.22   15.63
   6  -5  -1  713.34   12.97
   6  -5  -1  729.86   13.59
   6  -5   0  222.57    7.64
   6  -5   0  229.63    7.96
   6  -5   1   23.76    2.90
   6  -5   1   23.76    2.95
   6  -5   1   21.96    2.73
   6  -5   2    0.08    1.63
   6  -5   2    0.95    1.64
   6  -5   3  476.32   11.59
   6  -5   3  459.30   11.90
   6  -5   4   28.28    3.16
   6  -5   5  114.39    5.73
   6  -5   5  117.31    6.11
   6  -5   6  366.46   10.13
   6  -5   7   98.19    4.74
   6  -5   9   30.50    1.04
  -6  -4  10   54.47    2.78
   6  -4 -10   47.22    1.83
  -6  -4   9   78.82    3.76
   6  -4  -9   68.86    2.40
   6  -4  -8   95.18    2.93
  -6  -4   8  109.95    4.64
   6  -4  -7   57.61    2.16
   6  -4  -7   55.90    2.14
  -6  -4   6  487.78    9.56
   6  -4  -6  425.67    5.73
   6  -4  -5  334.80    5.04
   6  -4  -5  328.31    4.93
  -6  -4   4  423.39    7.68
   6  -4  -4  404.34    6.08
   6  -4  -4  407.51    6.11
   6  -4  -3  952.43   12.00
   6  -4  -2  444.82    8.92
   6  -4  -2  459.84    8.54
   6  -4  -1  160.33    6.01
   6  -4  -1  156.58    5.74
   6  -4   0   36.50    3.23
   6  -4   0   36.12    3.09
   6  -4   1  372.73    9.32
   6  -4   1  381.59    9.90
   6  -4   2  101.57    5.10
   6  -4   2  106.14    5.42
   6  -4   3   57.78    4.05
   6  -4   3   54.81    4.08
   6  -4   4  531.26   11.88
   6  -4   4  543.01   12.69
   6  -4   5  108.75    5.49
   6  -4   6  653.38   13.15
   6  -4   6  648.70   13.71
   6  -4   7   81.51    4.49
   6  -4   9  160.06    2.73
   6  -3 -10  155.68    3.66
  -6  -3  10  157.04    4.80
   6  -3 -10  147.07    3.52
  -6  -3   9  246.56    6.64
   6  -3  -9  248.94    4.90
   6  -3  -8  319.69    5.71
  -6  -3   8  331.68    7.89
  -6  -3   7  823.47   12.51
   6  -3  -7  735.70    8.42
   6  -3  -6  348.18    5.26
   6  -3  -6  343.97    5.26
   6  -3  -5  623.75    6.92
  -6  -3   5  658.53    9.65
  -6  -3   5  654.29    9.68
   6  -3  -5  619.31    6.81
   6  -3  -4  191.39    3.90
   6  -3  -4  183.24    3.78
  -6  -3   3 1997.17   15.90
   6  -3  -3 1793.84   16.05
   6  -3  -2  484.13    8.15
   6  -3  -2  485.86    8.67
   6  -3  -1   51.91    3.14
   6  -3  -1   52.36    3.34
   6  -3   0  379.73    8.64
   6  -3   0  396.63    9.13
   6  -3   1  202.99    6.48
   6  -3   1  202.56    6.44
   6  -3   1  202.35    6.69
   6  -3   2  441.83    9.79
   6  -3   2  439.96   10.09
   6  -3   3  471.49   10.32
   6  -3   3  481.46   10.82
   6  -3   4    1.03    1.36
   6  -3   4    1.74    1.59
   6  -3   5  270.65    8.19
   6  -3   5  268.20    8.49
   6  -3   6 1806.64   21.98
   6  -3   9    2.12    0.57
   6  -3   9    2.02    0.55
   6  -3  10   80.70    1.83
   6  -3  10   81.41    1.83
   6  -2 -11   69.90    2.30
  -6  -2  11   74.75    2.93
   6  -2 -10  207.99    4.63
  -6  -2  10  195.64    5.46
   6  -2 -10  192.76    4.41
   6  -2  -9  576.54    8.07
  -6  -2   9  599.89   10.34
  -6  -2   9  596.01   10.55
  -6  -2   8  357.38    8.09
   6  -2  -8  350.30    6.03
   6  -2  -7   61.13    2.35
   6  -2  -7   62.68    2.43
  -6  -2   7   68.88    3.50
   6  -2  -6  262.18    4.64
  -6  -2   6  248.18    6.11
  -6  -2   6  250.72    6.10
   6  -2  -6  259.75    4.57
   6  -2  -5  398.18    5.26
   6  -2  -5  403.21    5.31
  -6  -2   4 1124.56   11.14
   6  -2  -4 1074.69    9.29
  -6  -2   4 1137.96   11.27
   6  -2  -4 1050.40    9.25
  -6  -2   3   21.69    1.38
   6  -2  -3   18.27    1.24
   6  -2  -3   19.46    1.35
   6  -2  -2  317.95    5.87
   6  -2  -2  326.99    6.32
   6  -2  -1  299.71    6.48
   6  -2  -1  314.98    7.04
  -6  -2   0   46.18    1.43
   6  -2   0   40.13    2.81
   6  -2   0   38.37    2.65
   6  -2   1  246.03    6.85
   6  -2   1  246.90    6.63
   6  -2   2  677.01   11.48
   6  -2   2  650.70   11.52
   6  -2   3   18.11    2.19
   6  -2   3   19.86    2.35
   6  -2   4  400.05    9.16
   6  -2   4  408.39    9.48
   6  -2   5  809.09   13.49
   6  -2   6  136.76    3.58
   6  -2   8   31.01    1.58
   6  -2   9  136.68    3.02
   6  -2   9  133.62    3.16
   6  -2   9  135.44    3.00
   6  -2  10    7.88    0.75
   6  -2  10    7.77    0.73
   6  -2  10    8.09    0.74
   6  -1 -11   17.83    1.40
   6  -1 -11   17.66    1.42
   6  -1 -10  209.74    4.80
   6  -1 -10  192.80    4.61
  -6  -1  10  195.72    5.45
   6  -1  -9   10.31    1.33
  -6  -1   8  149.60    5.02
   6  -1  -8  147.69    3.94
  -6  -1   7   47.87    2.76
   6  -1  -7   52.06    2.45
  -6  -1   7   49.35    2.84
  -6  -1   6   82.00    3.41
   6  -1  -6   76.23    2.52
   6  -1  -6   75.41    2.50
  -6  -1   5  163.15    4.12
   6  -1  -5  156.91    3.30
  -6  -1   5  159.51    4.08
   6  -1  -5  155.14    3.25
   6  -1  -4  159.44    3.00
   6  -1  -4  160.04    3.02
  -6  -1   3   56.84    1.93
   6  -1  -3   52.45    1.74
   6  -1  -3   53.88    1.80
  -6  -1   2  245.54    3.78
   6  -1  -2  239.26    4.40
   6  -1  -1  758.56    9.26
   6  -1   0 2521.34   21.34
  -6  -1   0 2536.68   15.60
  -6  -1  -1  182.02    3.15
   6  -1   1  173.61    5.21
  -6  -1  -1  178.04    3.21
   6  -1   2  369.64    7.86
   6  -1   3 2467.10   22.87
   6  -1   3 2452.55   22.93
   6  -1   5  330.28    5.20
   6  -1   5  335.07    5.27
   6  -1   6  195.08    4.27
   6  -1   6  187.31    4.19
   6  -1   6  187.42    4.14
   6  -1   7  808.94    8.80
   6  -1   7  845.79    9.79
   6  -1   8   18.94    1.46
   6  -1   9  280.40    5.02
   6  -1   9  283.46    5.02
   6  -1   9  283.98    4.74
   6  -1   9  284.32    4.72
   6  -1  10  489.36    5.88
   6  -1  10  500.03    5.96
   6  -1  10  509.66    5.61
   6  -1  10  490.70    5.56
   6   0 -11   41.66    2.02
   6   0 -11   45.53    2.12
  -6   0  10  105.71    3.92
  -6   0  10  116.87    3.19
   6   0 -10  110.44    3.61
   6   0 -10  111.65    3.49
   6   0  -9  454.30    7.69
  -6   0   8  266.13    6.56
   6   0  -8  252.28    5.61
  -6   0   7    1.89    1.01
  -6   0   7    1.81    0.98
   6   0  -7    1.73    0.78
  -6   0   6  319.08    6.15
  -6   0   6  317.51    6.17
   6   0  -6  334.61    5.76
   6   0  -5   50.25    1.95
   6   0  -5   47.05    1.88
  -6   0   5   49.89    2.24
   6   0  -4   20.72    1.16
  -6   0   4   19.51    1.27
   6   0  -4   22.12    1.21
  -6   0   3  613.77    6.52
   6   0  -3  619.36    5.95
   6   0  -3  628.85    6.01
   6   0  -2  670.65    6.16
   6   0  -2  670.14    6.07
   6   0  -1 1237.30    9.61
   6   0  -1 1171.99    9.19
   6   0   0    2.97    0.69
   6   0   0    2.19    0.39
   6   0   0    2.63    0.41
   6   0   1  358.97    5.48
   6   0   1  375.24    5.92
   6   0   2   47.80    1.85
   6   0   2   47.07    2.38
   6   0   2   46.87    1.48
   6   0   3  138.83    3.30
   6   0   3  131.99    2.82
   6   0   3  143.08    4.01
  -6   0  -3  144.38    3.75
   6   0   3  138.83    4.02
   6   0   4   34.32    1.63
   6   0   4   43.14    2.33
   6   0   4   30.87    1.70
   6   0   4   34.67    1.62
  -6   0  -4   29.96    1.92
   6   0   4   36.42    1.57
   6   0   4   42.18    2.24
   6   0   5    5.16    0.80
  -6   0  -5    3.14    0.89
   6   0   5    3.67    0.77
   6   0   5    2.91    0.85
   6   0   5    4.34    0.82
   6   0   6 1290.02   12.40
   6   0   6 1284.14   12.46
   6   0   6 1444.27   13.37
   6   0   6 1293.46   11.61
   6   0   6 1438.51   13.20
  -6   0  -6 1308.40   14.30
   6   0   6 1285.81   11.72
   6   0   7    1.02    0.70
   6   0   7    1.94    0.83
   6   0   7    1.21    0.76
   6   0   7    1.19    0.71
   6   0   8  518.31    7.16
   6   0   8  533.14    7.76
   6   0   9  282.64    5.21
   6   0   9  284.55    4.92
   6   0   9  283.98    4.88
   6   0   9  287.97    5.27
   6   0  10  300.06    4.36
   6   0  10  282.95    4.59
   6   0  10  281.90    4.65
   6   0  10  305.12    4.40
   6   1 -11   15.37    1.36
   6   1 -11   15.08    1.35
   6   1 -11   15.30    1.27
  -6   1  10  196.50    4.31
   6   1 -10  192.39    4.73
   6   1 -10  198.45    4.79
   6   1  -9   14.32    1.57
   6   1  -8  174.47    4.84
  -6   1   8  193.29    5.41
  -6   1   8  201.91    5.47
   6   1  -8  165.50    4.59
  -6   1   7   90.69    3.63
   6   1  -7   78.73    3.12
  -6   1   6   65.12    2.80
  -6   1   6   67.12    2.77
   6   1  -6   63.67    2.50
  -6   1   5  165.05    3.95
   6   1  -5  162.34    3.92
  -6   1   4  190.83    3.73
   6   1  -4  193.17    3.68
   6   1  -4  181.81    3.52
  -6   1   3   41.70    1.65
   6   1  -3   38.77    1.49
   6   1  -3   37.48    1.46
  -6   1   2  239.16    3.90
   6   1  -2  240.34    3.64
   6   1  -2  242.50    3.66
   6   1  -1  853.09    6.52
   6   1  -1  852.92    7.69
   6   1  -1  799.16   11.88
  -6   1   1  799.23    7.77
   6   1  -1  853.81    6.50
   6   1   0 2365.30   20.32
   6   1   0 2395.15   15.65
   6   1   0 2284.02   19.51
   6   1   0 2564.78   14.86
   6   1   0 2378.56   20.08
  -6   1   0 2368.98   16.71
   6   1   0 2518.01   14.69
  -6   1   0 2339.49   16.39
   6   1   1  196.73    3.28
   6   1   1  203.90    5.00
  -6   1  -1  201.95    4.21
   6   1   1  207.69    5.13
   6   1   1  202.17    3.74
   6   1   2  389.61    7.07
   6   1   2  341.11    5.27
   6   1   2  418.38    5.08
  -6   1  -2  378.81    6.17
   6   1   2  397.58    4.84
   6   1   2  392.75    6.95
   6   1   2  370.14    4.87
   6   1   3 2402.57   16.53
   6   1   3 2408.43   16.70
   6   1   3 2501.58   16.22
   6   1   3 2542.73   20.35
   6   1   3 2538.34   16.20
  -6   1  -3 2434.60   19.34
   6   1   3 2551.79   20.65
   6   1   4 1959.08   15.13
   6   1   4 2084.17   18.45
  -6   1  -4 2008.85   17.78
   6   1   4 1943.10   15.18
   6   1   4 2017.53   14.66
   6   1   4 2041.42   16.44
   6   1   4 2070.16   18.05
   6   1   4 2032.22   14.79
   6   1   4 2031.78   16.37
  -6   1  -5  355.40    7.07
   6   1   5  349.27    5.48
   6   1   5  371.49    6.37
   6   1   5  348.51    5.91
   6   1   5  363.68    5.70
   6   1   5  345.22    5.85
  -6   1  -6  219.97    5.78
   6   1   6  239.54    5.16
   6   1   6  220.87    4.95
   6   1   6  214.85    4.51
   6   1   6  237.74    5.11
   6   1   6  230.45    5.04
   6   1   6  227.80    4.77
  -6   1  -7  915.94   12.39
   6   1   7  901.09   10.73
   6   1   7  827.59    9.76
   6   1   7  846.36    9.77
   6   1   8   25.62    1.81
   6   1   9  287.77    5.06
   6   1   9  294.99    5.49
   6   1   9  294.71    5.54
   6   1   9  288.10    5.06
  -6   1  -9  301.04    6.11
   6   1  10  520.86    5.88
   6   1  10  511.52    5.85
   6   1  10  517.12    6.44
   6   1  10  503.31    6.45
   6   2 -10  192.06    4.45
   6   2 -10  190.80    4.65
   6   2 -10  198.36    4.75
  -6   2  10  195.44    4.31
  -6   2   9  585.88    8.65
   6   2  -9  552.65    8.63
   6   2  -9  537.51    8.53
   6   2  -9  505.20    8.49
   6   2  -8  303.70    6.36
   6   2  -8  294.88    6.51
  -6   2   8  363.85    7.04
  -6   2   8  357.37    7.03
   6   2  -7   69.80    3.19
   6   2  -7   70.03    3.13
   6   2  -6  215.79    4.75
  -6   2   6  229.84    4.97
  -6   2   6  229.23    5.10
   6   2  -5  339.78    5.80
  -6   2   5  335.30    5.46
  -6   2   4 1054.21    9.47
   6   2  -4  990.96   11.71
   6   2  -4  984.27   11.60
   6   2  -4 1061.37    9.94
   6   2  -3   32.97    3.26
   6   2  -3   29.18    1.99
  -6   2   3   34.14    1.44
   6   2  -3   27.95    1.98
  -6   2   2  309.91    4.64
   6   2  -2  264.51    5.86
   6   2  -2  327.86    4.70
   6   2  -2  266.18    5.95
   6   2  -2  306.88    8.55
   6   2  -1  321.56    8.19
  -6   2   1  319.11    5.02
   6   2  -1  261.57    5.98
   6   2  -1  328.14    4.83
  -6   2   1  301.07    4.58
   6   2  -1  260.60    5.88
  -6   2   0   43.46    1.90
   6   2   0   38.34    2.62
   6   2   0   38.50    2.75
   6   2   0   51.34    2.00
   6   2   0   41.26    2.39
   6   2   0   41.07    2.79
  -6   2   0   41.75    1.93
   6   2   0   40.77    2.41
   6   2   0   54.00    2.09
   6   2   0   44.63    1.61
   6   2   1  237.40    5.64
   6   2   1  214.63    4.33
  -6   2  -1  213.14    4.58
   6   2   1  217.60    5.53
   6   2   1  231.49    3.88
   6   2   1  233.63    5.51
   6   2   1  219.63    5.66
   6   2   1  225.01    3.78
   6   2   1  206.91    4.20
  -6   2  -2  700.12    9.25
   6   2   2  747.54    7.67
   6   2   2  706.60    7.76
   6   2   2  753.58   10.44
   6   2   2  614.83    8.11
   6   2   2  774.80   10.74
   6   2   2  750.18    7.62
   6   2   2  592.57    7.85
  -6   2  -3   23.64    1.85
   6   2   3   24.43    1.51
   6   2   3   27.54    1.52
   6   2   3   23.05    1.45
   6   2   3   26.01    2.10
   6   2   3   26.34    2.04
   6   2   3   27.11    1.51
   6   2   3   21.27    1.56
   6   2   3   19.53    1.54
  -6   2  -4  457.31    8.12
   6   2   4  438.69    6.93
   6   2   4  460.93    6.86
   6   2   4  499.20    6.82
   6   2   4  473.29    6.90
   6   2   4  516.92    8.93
   6   2   4  466.90    7.25
   6   2   4  469.68    7.31
   6   2   4  503.40    6.84
   6   2   4  519.72    8.84
   6   2   5  843.79   10.40
   6   2   5  887.27   10.54
   6   2   5  896.09   10.07
   6   2   5  902.11   10.46
  -6   2  -5  878.12   12.03
   6   2   5  942.11   12.00
   6   2   5  922.87   10.88
   6   2   5  948.35   11.02
   6   2   5  898.56   10.00
   6   2   5  952.99   12.12
   6   2   6  167.10    4.58
   6   2   6  150.73    4.31
   6   2   6  158.11    4.36
   6   2   6  140.40    3.90
   6   2   6  148.50    4.23
   6   2   6  136.52    4.08
  -6   2  -6  146.83    4.91
   6   2   6  137.15    3.89
   6   2   7   62.69    2.88
  -6   2  -7   63.41    3.36
   6   2   7   61.28    2.80
   6   2   7   53.35    2.49
   6   2   7   60.13    2.66
   6   2   7   66.84    2.79
   6   2   8   26.75    1.87
   6   2   8   27.41    1.81
   6   2   9  161.17    3.70
   6   2   9  168.77    4.11
   6   2   9  158.64    3.68
   6   2   9  164.74    4.13
   6   2  10    9.99    1.01
  -6   2 -10    9.97    1.07
   6   2  10    9.10    0.97
  -6   3  10  153.03    3.72
   6   3 -10  134.56    5.83
  -6   3   9  265.30    5.61
   6   3  -9  236.62    8.71
  -6   3   8  346.76    6.94
   6   3  -8  320.87    6.63
   6   3  -7  766.85   10.81
  -6   3   6  374.68    6.48
  -6   3   6  358.70    6.13
   6   3  -6  365.50    6.97
   6   3  -5  579.24    8.37
  -6   3   5  687.64    8.33
   6   3  -4  170.61    7.82
  -6   3   4  168.37    3.50
   6   3  -3 1559.47   16.08
  -6   3   3 1864.49   12.96
   6   3  -3 1583.55   16.38
   6   3  -3 1990.95   25.46
   6   3  -2  590.50   12.73
   6   3  -2  458.73    8.26
   6   3  -2  476.75    8.55
   6   3  -2  600.43    6.92
  -6   3   2  582.33    6.78
   6   3  -1   75.49    2.51
   6   3  -1   66.70    3.19
   6   3  -1   73.16    3.19
   6   3  -1   77.91    2.57
   6   3  -1   78.59    4.56
   6   3  -1   82.07    4.76
  -6   3   1   73.24    2.51
   6   3  -1   67.72    3.17
  -6   3   1   69.29    2.28
   6   3   0  410.83    9.46
   6   3   0  400.56    6.63
   6   3   0  415.27    5.45
   6   3   0  414.03    5.52
  -6   3   0  403.43    6.17
   6   3   0  447.84    6.60
   6   3   0  429.31    8.08
   6   3   0  414.81    9.13
  -6   3   0  404.65    6.37
   6   3   0  429.41    7.97
   6   3   0  428.84    6.37
   6   3   0  404.12    9.12
   6   3   1  197.25    4.50
   6   3   1  236.26    6.12
   6   3   1  226.75    4.24
   6   3   1  197.90    4.57
   6   3   1  224.15    6.35
   6   3   1  221.58    6.28
   6   3   1  222.16    6.29
   6   3   1  231.22    4.27
  -6   3  -1  212.07    4.86
   6   3   1  230.61    5.92
   6   3   2  553.25    9.43
   6   3   2  556.14    9.65
   6   3   2  494.56    6.71
   6   3   2  421.05    7.11
   6   3   2  528.04    9.17
  -6   3  -2  479.39    7.87
   6   3   2  482.49    6.69
   6   3   2  486.02    8.66
   6   3   2  404.10    6.93
   6   3   2  523.13    6.82
  -6   3  -3  545.95    8.99
   6   3   3  628.94    8.13
   6   3   3  633.34    8.01
   6   3   3  543.34    8.41
   6   3   3  521.33    8.16
   6   3   3  663.71   10.72
   6   3   3  628.85   10.16
   6   3   3  641.62    9.24
   6   3   3  601.90    8.11
   6   3   4    4.09    1.05
   6   3   4    5.30    0.99
   6   3   4    8.13    1.13
   6   3   4    4.42    1.08
   6   3   4    4.33    0.94
   6   3   4    3.98    1.21
  -6   3  -4    4.43    1.19
   6   3   4    6.39    1.06
   6   3   4    5.80    1.32
   6   3   5  296.06    6.05
   6   3   5  280.60    6.11
  -6   3  -5  285.75    6.92
   6   3   5  301.01    5.99
   6   3   5  308.93    6.87
   6   3   5  297.82    6.18
   6   3   5  292.80    6.64
   6   3   5  303.79    6.30
   6   3   5  302.97    6.07
  -6   3  -6 1951.58   19.79
   6   3   6 1758.16   16.59
   6   3   6 1865.33   17.46
   6   3   6 1986.15   17.76
   6   3   6 1774.50   16.36
  -6   3  -7  359.29    7.85
   6   3   7  372.95    6.44
   6   3   7  357.60    6.93
   6   3   7  362.35    6.82
   6   3   8  146.92    4.16
   6   3   8  146.73    4.24
   6   3   8  123.76    3.62
   6   3   8  136.01    3.96
   6   3   8  122.77    3.54
  -6   3  -8  145.19    4.81
   6   3   9    2.59    0.83
   6   3   9    2.16    0.65
  -6   3  -9    1.66    0.86
   6   3   9    2.01    0.69
  -6   3 -10   78.72    2.41
   6   3  10   74.05    2.21
   6   4 -10   46.37    3.17
  -6   4  10   49.77    2.04
   6   4  -9   57.51    4.23
  -6   4   9   62.14    2.64
   6   4  -8   97.35    6.12
  -6   4   8  102.96    3.66
   6   4  -7   65.25    5.38
  -6   4   7   67.54    3.09
  -6   4   6  425.22    6.83
   6   4  -5  320.19   11.36
  -6   4   5  312.37    5.50
   6   4  -4  412.63   12.34
  -6   4   4  431.02    5.96
   6   4  -3 1057.23   16.66
   6   4  -3  885.20   12.12
  -6   4   3 1015.10    9.23
   6   4  -3 1044.19   19.18
   6   4  -3  892.90   12.31
   6   4  -2  352.26    7.75
   6   4  -2  350.18    7.63
   6   4  -2  492.16   12.46
   6   4  -2  513.54   10.76
  -6   4   2  513.07    6.57
   6   4  -2  513.57   10.98
   6   4  -2  502.01   12.74
   6   4  -1  174.51    5.71
   6   4  -1  172.37    7.06
   6   4  -1  136.23    4.81
  -6   4   1  152.54    3.58
   6   4  -1  170.74    5.48
  -6   4   1  158.95    3.90
   6   4  -1  177.47    7.06
   6   4  -1  162.87    3.88
   6   4  -1  143.70    5.00
   6   4   0   38.93    3.19
  -6   4   0   40.75    2.01
   6   4   0   46.91    2.75
   6   4   0   55.56    3.26
  -6   4   0   39.52    2.12
   6   4   0   43.45    2.61
   6   4   0   37.04    2.04
   6   4   0   59.47    3.33
   6   4   0   45.40    3.45
  -6   4  -1  379.42    6.51
  -6   4  -1  387.89    6.93
   6   4   1  415.55    9.28
   6   4   1  419.36    6.40
   6   4   1  415.50    6.27
   6   4   1  417.23    9.49
   6   4   1  430.06    8.66
   6   4   1  434.09    9.78
   6   4   1  441.96    9.03
   6   4   2   85.52    2.93
   6   4   2   87.25    2.94
   6   4   2   77.62    3.80
  -6   4  -2   86.66    3.46
   6   4   2   88.74    3.98
   6   4   2   90.16    4.08
   6   4   3   60.63    3.12
   6   4   3   58.24    2.60
   6   4   3   56.90    2.60
   6   4   3   60.21    2.63
   6   4   3   65.02    3.53
   6   4   3   65.19    3.56
   6   4   3   49.54    2.67
  -6   4  -3   57.78    3.07
   6   4   4  564.29    8.62
   6   4   4  571.04    8.60
   6   4   4  584.21    8.57
   6   4   4  595.45   10.31
   6   4   4  591.30   10.25
   6   4   4  547.35    8.91
  -6   4  -4  536.54    9.67
   6   4   5   92.22    3.59
   6   4   5   91.94    3.57
  -6   4  -5   93.88    4.09
   6   4   5  102.00    4.07
   6   4   5   95.65    3.49
   6   4   5   89.35    3.39
   6   4   6  752.94   10.42
   6   4   6  618.41    9.11
  -6   4  -6  757.48   11.86
   6   4   6  618.05    9.16
   6   4   7   71.76    2.90
   6   4   8    1.40    0.81
   6   4   8    0.40    0.70
  -6   4  -8    1.51    0.92
   6   4   8    0.87    0.67
   6   4   9  180.08    3.85
   6   4   9  179.88    3.46
   6   5 -10  277.33    6.05
  -6   5  10  287.60    4.29
  -6   5   9   36.90    1.91
   6   5  -9   40.06    3.21
  -6   5   8  192.81    4.05
  -6   5   8  198.32    4.02
  -6   5   8  199.17    4.83
  -6   5   7  600.75    8.98
   6   5  -7  607.41   14.71
  -6   5   6  414.05    7.56
   6   5  -6  429.91   12.87
   6   5  -4 1477.18   21.46
   6   5  -4 1559.59   25.01
   6   5  -3  119.65    6.83
   6   5  -3  129.62    7.30
   6   5  -3  121.73    6.03
  -6   5   3  117.27    2.91
   6   5  -3  127.81    6.20
   6   5  -2 1456.17   19.15
   6   5  -2 1128.90   14.72
   6   5  -2 1498.67   22.48
   6   5  -2 1471.83   19.65
   6   5  -2 1556.35   23.39
   6   5  -2 1122.37   14.65
   6   5  -1  856.82   15.87
   6   5  -1  664.33   11.31
   6   5  -1  689.34   11.53
   6   5  -1  890.48   16.89
   6   5  -1  863.13   13.81
  -6   5   1  837.09    8.99
   6   5  -1  859.60   16.00
   6   5  -1  854.99   13.49
   6   5   0  317.77    7.55
  -6   5   0  281.29    5.53
   6   5   0  296.95    7.57
   6   5   0  321.59    9.29
   6   5   0  295.02    7.55
  -6   5   0  284.43    5.24
   6   5   0  307.31    7.30
   6   5   0  297.80    8.88
  -6   5  -1   21.29    1.72
   6   5   1   25.73    2.45
   6   5   1   21.90    2.50
   6   5   1   27.23    2.54
  -6   5  -1   20.22    1.64
   6   5   1   23.64    2.57
   6   5   2    1.23    0.73
   6   5   2    0.72    1.05
   6   5   2    0.39    0.96
   6   5   2    1.12    1.03
  -6   5  -2    0.33    0.88
   6   5   3  604.23   10.65
   6   5   3  609.36   10.43
   6   5   3  574.91    8.65
   6   5   3  582.63    8.58
  -6   5  -4   31.12    2.39
   6   5   4   49.24    2.54
   6   5   4   48.70    2.56
   6   5   4   35.87    2.62
   6   5   5  113.97    3.84
   6   5   5  112.06    3.77
   6   5   6  314.78    6.13
  -6   5  -7  102.61    3.91
   6   5   7  100.54    3.41
  -6   5  -8   83.26    3.07
  -6   5  -9   44.53    1.83
  -6   6   9  102.45    2.55
  -6   6   9  105.65    2.59
  -6   6   8   78.32    2.74
   6   6  -8   75.85    4.16
  -6   6   8   84.93    2.40
  -6   6   8   83.61    2.42
   6   6  -8   79.47    4.36
  -6   6   7  111.73    3.50
   6   6  -7  115.89    5.85
  -6   6   7  121.80    3.32
  -6   6   7  124.25    3.45
   6   6  -7  118.43    6.06
  -6   6   6   14.34    1.47
  -6   6   6   15.58    1.47
   6   6  -6   17.12    2.93
   6   6  -6   18.36    3.07
   6   6  -5  340.02    9.90
   6   6  -5  373.70   11.98
   6   6  -4  302.66   10.61
   6   6  -4  309.08   10.77
   6   6  -4  298.24    9.50
  -6   6   4  315.43    6.03
  -6   6   4  312.84    6.01
   6   6  -4  310.43    9.52
   6   6  -3  458.64   12.55
   6   6  -3  492.35   11.92
   6   6  -2  478.74   12.35
   6   6  -2  507.75   11.36
   6   6  -1  741.65   12.60
   6   6  -1  753.61   14.95
   6   6  -1  783.38   15.38
   6   6  -1  746.01   12.49
   6   6   0  158.00    5.30
   6   6   0  160.91    6.69
   6   6   0  155.14    6.47
  -6   6   0  150.67    3.70
  -6   6  -1  169.83    4.38
   6   6   1  183.56    6.65
   6   6   1  181.58    5.85
  -6   6  -2  383.73    7.17
   6   6   2  413.28    9.24
  -6   6  -2  373.71    6.74
   6   6   2  410.01    8.78
  -6   6  -3   24.81    1.97
   6   6   3   27.83    2.37
  -6   6  -3   21.55    1.76
  -6   6  -4  329.47    6.92
  -6   6  -5  433.20    7.88
  -6   6  -6   83.02    3.30
  -6   6  -7   54.82    2.43
  -6   6  -8  271.04    4.47
  -6   6  -8  249.13    4.07
   6   7  -7   13.32    1.81
  -6   7   7   15.37    1.15
   6   7  -7   14.10    1.81
  -6   7   7   14.02    1.12
  -6   7   6   29.22    1.73
   6   7  -6   28.08    2.75
  -6   7   6   28.08    1.68
   6   7  -6   27.52    2.72
   6   7  -6   28.06    2.93
   6   7  -5  156.68    6.45
  -6   7   5  165.18    4.19
  -6   7   5  170.40    4.34
   6   7  -5  159.07    5.72
   6   7  -5  163.24    6.86
   6   7  -5  159.34    5.89
   6   7  -5  163.76    6.51
  -6   7   4   79.40    2.69
  -6   7   4   76.96    2.66
  -6   7   4   78.12    3.10
   6   7  -4   75.33    4.17
   6   7  -4   77.45    4.37
   6   7  -4   73.26    4.65
   6   7  -4   67.23    4.54
  -6   7   3   84.71    3.32
   6   7  -3   89.02    5.18
   6   7  -3   87.32    5.20
   6   7  -3   96.21    4.70
  -6   7   3  102.20    3.57
   6   7  -2  276.89    8.88
   6   7  -2  292.65    7.87
   6   7  -2  285.46    9.02
  -6   7   2  289.71    6.47
  -6   7   1  305.31    7.09
   6   7  -1  298.62    8.88
   6   7  -1  327.16    8.07
   6   7  -1  310.23    7.76
   6   7  -1  302.98    9.04
   6   7   0  574.30   11.95
   6   7   0  557.74   11.73
   6   7   1   63.99    3.79
  -6   7  -2  364.95   10.42
  -6   7  -3  364.77   10.65
  -6   7  -3  367.01    6.28
  -6   7  -4  534.39    7.75
  -6   7  -5  162.57    3.98
  -6   7  -6   14.14    1.15
   6   8  -6   65.11    2.83
  -6   8   6   76.56    2.21
   6   8  -5   27.57    2.33
   6   8  -5   26.34    2.22
  -6   8   5   25.75    1.51
  -6   8   5   25.56    1.52
   6   8  -5   26.80    2.26
  -6   8   4   95.81    2.92
   6   8  -4   96.59    4.29
   6   8  -4  101.65    3.78
   6   8  -4  101.51    3.74
  -6   8   4  105.78    2.53
  -6   8   4  109.14    2.58
  -6   8   4   97.59    3.03
   6   8  -4   96.44    4.29
  -6   8   3   17.97    1.37
   6   8  -3   18.45    2.18
   6   8  -3   19.27    1.89
   6   8  -3   23.19    2.04
   6   8  -3   17.24    2.14
  -6   8   3   23.78    1.48
  -6   8   3   23.44    1.48
  -6   8   3   19.61    1.45
  -6   8   2  178.18    4.32
  -6   8   2  176.43    4.29
  -6   8   2  126.67    3.49
   6   8  -2  176.07    5.02
   6   8  -2  161.16    5.78
  -6   8   2  119.37    3.29
   6   8  -2  160.79    5.77
   6   8  -1  113.75    4.76
  -6   8   1  119.61    3.84
  -6   8   1  121.42    3.85
  -6   8   0   67.21    3.00
  -6   8   0   67.10    2.98
  -6   8  -1  209.96    5.23
  -6   8  -2  210.71    5.11
  -6   8  -3    1.85    0.73
  -6   8  -3    0.19    1.13
  -6   8  -4  116.31    4.89
   6   9  -4   30.80    1.64
   6   9  -3  102.19    3.21
  -6   9   2   52.09    1.79
   6   9  -2   37.57    2.08
  -6   9   1  161.23    3.42
  -6   9   1  163.10    3.43
  -6   9   0  155.35    3.41
  -6   9   0  158.49    3.49
  -6   9  -1   48.96    1.89
  -6   9  -1   51.19    1.94
  -6   9  -2   12.89    0.97
   7  -8  -4  403.72    3.98
   7  -8  -3  304.83    3.58
   7  -8  -3  306.92    3.65
   7  -8  -2  146.40    2.78
   7  -8  -2  139.13    2.73
   7  -8  -1  231.52    3.98
   7  -8  -1  250.21    4.34
   7  -8   0  662.12    8.40
   7  -8   0  669.21    9.02
   7  -8   1  364.99    6.25
   7  -8   1  368.08    6.81
   7  -8   2   65.68    2.84
   7  -8   2   64.57    3.03
   7  -8   3  238.25    5.22
   7  -8   3  256.22    5.80
   7  -8   4  228.22    4.69
   7  -7  -6    1.35    0.42
   7  -7  -5  192.53    3.11
   7  -7  -5  183.67    3.01
   7  -7  -4  263.24    3.72
   7  -7  -4  251.70    3.68
   7  -7  -3  497.30    6.00
   7  -7  -3  492.46    5.98
   7  -7  -2   28.35    1.83
   7  -7  -1  241.96    5.63
   7  -7  -1  239.74    6.10
   7  -7   0   29.54    2.35
   7  -7   0   30.13    2.55
   7  -7   1   70.03    3.83
   7  -7   1   74.10    4.13
   7  -7   2   70.74    4.04
   7  -7   2   75.95    4.34
   7  -7   3   53.52    3.52
   7  -7   3   56.19    3.71
   7  -7   4    2.48    1.32
   7  -7   4    1.94    1.36
   7  -7   5  140.92    4.66
   7  -7   5  142.34    4.87
   7  -6  -8   22.52    1.06
   7  -6  -7  153.46    2.97
   7  -6  -6   68.21    2.01
   7  -6  -6   67.19    1.97
   7  -6  -5   24.56    1.24
   7  -6  -5   24.58    1.24
   7  -6  -4  231.75    4.03
   7  -6  -3  597.68    7.79
   7  -6  -3  593.52    7.67
   7  -6  -2  182.13    5.24
   7  -6  -1   18.75    2.16
   7  -6  -1   18.88    1.98
   7  -6   0  357.22    9.30
   7  -6   0  346.15    8.73
   7  -6   1  102.37    5.30
   7  -6   1   97.57    5.00
   7  -6   2  287.46    9.02
   7  -6   2  275.16    8.52
   7  -6   3  232.26    8.08
   7  -6   4  359.19    9.71
   7  -6   4  356.55    9.37
   7  -6   5   33.79    3.04
   7  -6   5   39.55    3.11
   7  -5  -9  202.71    3.13
  -7  -5   8  270.30    6.04
   7  -5  -8  252.36    3.99
   7  -5  -7   71.98    2.20
   7  -5  -7   66.68    2.09
   7  -5  -6  676.06    7.26
  -7  -5   6  659.37   10.71
   7  -5  -5  481.56    5.88
   7  -5  -5  479.21    5.83
   7  -5  -4  332.33    5.28
   7  -5  -4  326.17    5.12
   7  -5  -3  288.69    5.35
   7  -5  -2  888.08   12.66
   7  -5  -2  896.43   11.87
   7  -5  -1  363.52    8.60
   7  -5  -1  396.02    8.73
   7  -5   0   58.54    3.98
   7  -5   0   56.79    3.79
   7  -5   1   54.18    4.11
   7  -5   1   51.02    3.84
   7  -5   2  264.96    8.53
   7  -5   3   39.74    3.70
   7  -5   3   37.06    3.47
   7  -5   4   10.90    2.31
   7  -5   4   12.18    2.27
   7  -5   4   12.98    2.33
   7  -5   5  193.54    7.13
   7  -5   5  191.76    6.89
   7  -5   5  192.63    6.86
   7  -5   8    1.52    0.39
  -7  -4  10  190.06    4.16
   7  -4  -9   32.40    1.56
  -7  -4   9   36.98    2.39
   7  -4  -9   32.82    1.60
   7  -4  -8   56.35    2.12
  -7  -4   8   58.59    3.21
   7  -4  -7  333.07    5.08
   7  -4  -7  326.07    5.02
  -7  -4   6   48.34    3.08
   7  -4  -6   50.84    2.01
   7  -4  -6   50.95    2.04
  -7  -4   5  240.32    6.20
   7  -4  -5  223.80    3.96
   7  -4  -4  847.29    8.77
   7  -4  -4  871.34    9.04
   7  -4  -3  728.93    8.76
   7  -4  -3  787.08    9.50
   7  -4  -2   67.20    3.13
   7  -4  -2   66.82    3.37
   7  -4  -1  127.98    4.85
   7  -4  -1  116.83    4.72
   7  -4   0  264.63    7.64
   7  -4   0  264.97    7.89
   7  -4   1    7.56    1.86
   7  -4   1    8.42    2.00
   7  -4   2    7.57    2.00
   7  -4   2    6.73    2.01
   7  -4   3  115.57    5.59
   7  -4   3  113.22    5.57
   7  -4   3  119.24    5.85
   7  -4   4   31.68    3.18
   7  -4   5   17.68    2.49
   7  -4   5   16.03    2.57
   7  -4   6  154.90    3.41
   7  -4   8   32.29    1.29
   7  -4   9   56.44    1.42
   7  -4   9   54.57    1.41
   7  -3 -10   53.82    1.99
   7  -3 -10   46.48    1.83
  -7  -3  10   50.04    2.47
   7  -3  -9  321.18    5.24
  -7  -3   9  314.13    6.89
  -7  -3   8  486.13    9.00
   7  -3  -8  461.87    6.51
   7  -3  -7   32.98    1.74
  -7  -3   7   37.49    2.76
   7  -3  -7   31.66    1.68
  -7  -3   6  530.51    9.31
   7  -3  -6  520.16    6.68
   7  -3  -5 2000.21   14.50
  -7  -3   5 2113.43   19.10
  -7  -3   5 2158.17   19.16
   7  -3  -5 1946.25   14.38
   7  -3  -4  169.43    3.60
   7  -3  -4  165.41    3.48
   7  -3  -3  404.88    6.24
   7  -3  -3  402.49    6.14
   7  -3  -2  563.26    9.19
   7  -3  -2  578.59    8.83
   7  -3  -1 1276.23   14.73
   7  -3  -1 1207.78   15.00
   7  -3   0   62.21    3.48
   7  -3   0   56.59    3.50
   7  -3   1  144.22    5.66
   7  -3   1  139.74    5.78
   7  -3   2  390.18    9.53
   7  -3   2  387.33    9.80
   7  -3   3  301.85    8.53
   7  -3   3  302.84    8.80
   7  -3   4  166.88    6.63
   7  -3   4  173.51    6.52
   7  -3   4  176.09    6.62
   7  -3   5   56.66    3.88
   7  -3   6   88.06    2.84
   7  -3   8   51.09    1.76
   7  -3   8   51.72    1.76
   7  -3   9   23.75    1.14
   7  -3   9   24.39    1.11
   7  -2 -11  199.26    3.27
  -7  -2  10  139.72    4.16
   7  -2 -10  147.15    3.47
  -7  -2   9  133.34    4.64
   7  -2  -9  128.10    3.49
   7  -2  -9  132.21    3.51
  -7  -2   9  125.30    4.40
  -7  -2   7  299.58    7.08
   7  -2  -7  304.75    5.57
  -7  -2   7  306.88    7.08
   7  -2  -6  431.09    6.15
  -7  -2   6  450.14    8.32
   7  -2  -6  431.88    6.16
   7  -2  -5   87.37    2.48
  -7  -2   5   92.39    3.49
   7  -2  -5   89.46    2.52
   7  -2  -4   56.80    1.95
  -7  -2   4   63.16    2.68
  -7  -2   4   62.41    2.63
   7  -2  -4   57.35    1.96
   7  -2  -3  375.62    5.49
   7  -2  -3  361.88    5.32
  -7  -2   2  539.32    6.51
   7  -2  -2  473.20    7.07
   7  -2  -1  542.16    8.22
   7  -2  -1  568.20    9.01
   7  -2   0  509.06    9.48
   7  -2   0  464.11    8.42
   7  -2   1  180.56    5.91
   7  -2   1  182.15    5.71
   7  -2   2  111.34    4.96
   7  -2   2  109.33    4.72
   7  -2   3  213.72    6.97
   7  -2   3  213.64    6.75
   7  -2   5   26.99    1.70
   7  -2   6  152.75    3.78
   7  -2   7  392.81    5.97
   7  -2   7  386.41    5.97
   7  -2   8    9.45    0.96
   7  -2   8    9.79    0.98
   7  -2   9   42.83    1.61
   7  -2   9   44.59    1.62
   7  -1 -11   46.23    1.74
   7  -1 -10   39.21    1.92
   7  -1 -10   35.04    1.86
  -7  -1  10   38.18    2.32
   7  -1  -9   60.40    2.56
  -7  -1   9   65.38    3.32
   7  -1  -9   65.05    2.59
   7  -1  -8  179.65    4.33
  -7  -1   8  189.79    5.45
  -7  -1   7   94.19    3.79
   7  -1  -7   98.13    3.32
   7  -1  -6   69.65    2.47
   7  -1  -6   64.35    2.38
  -7  -1   5  183.24    4.58
   7  -1  -5  191.50    3.86
   7  -1  -5  195.20    3.95
  -7  -1   5  190.05    4.65
   7  -1  -4  370.03    5.02
   7  -1  -4  361.33    4.95
   7  -1  -3  391.44    5.05
   7  -1  -3  391.48    5.06
   7  -1  -2  930.56    8.68
   7  -1  -2  897.41    8.47
  -7  -1   1  795.24    7.42
   7  -1  -1  756.73    8.56
   7  -1   0   70.53    2.74
   7  -1   0   67.51    2.82
   7  -1   1  488.61    7.92
   7  -1   1  448.58    7.83
   7  -1   2 1110.63   13.81
   7  -1   2 1064.63   12.83
   7  -1   3  235.00    5.69
   7  -1   3  230.47    5.54
   7  -1   4  259.83    4.99
   7  -1   5  943.02   10.26
   7  -1   5 1023.53    9.55
   7  -1   6  321.69    5.78
   7  -1   6  298.07    5.00
   7  -1   7  641.27    8.11
   7  -1   7  608.06    7.36
   7  -1   8  344.63    5.39
   7  -1   8  337.95    5.17
   7  -1   9  303.39    4.56
   7  -1   9  317.16    4.62
   7  -1  10   21.94    1.03
   7  -1  10   20.43    0.99
   7   0 -11   32.20    1.53
  -7   0  10   21.29    1.31
  -7   0  10   20.20    1.72
   7   0 -10   19.36    1.52
   7   0 -10   19.96    1.47
   7   0  -9  130.11    3.91
   7   0  -9  140.79    4.03
  -7   0   9  137.81    4.55
   7   0  -8   89.43    3.24
  -7   0   8   89.81    3.84
   7   0  -8   95.47    3.28
  -7   0   8   96.98    3.94
   7   0  -7  499.82    7.31
  -7   0   7  545.28    9.06
   7   0  -6   48.04    2.30
  -7   0   6   46.22    2.46
  -7   0   6   49.12    2.55
  -7   0   5  105.34    3.36
   7   0  -5  106.08    2.94
   7   0  -5  107.79    2.95
  -7   0   4  326.13    5.37
   7   0  -4  338.63    5.01
   7   0  -4  333.29    4.91
   7   0  -3   63.95    1.91
   7   0  -3   67.11    1.96
   7   0  -2    8.92    0.73
  -7   0   2    7.44    0.76
   7   0  -2    8.13    0.71
  -7   0   1  217.64    3.85
   7   0  -1  216.75    3.42
   7   0  -1  225.11    3.98
   7   0  -1  212.07    3.38
  -7   0   0  328.63    4.87
   7   0   0  337.58    4.93
   7   0   1 2073.07   13.36
   7   0   1 2025.30   13.33
  -7   0  -1 2046.84   15.01
   7   0   2  170.88    3.16
   7   0   2  167.76    4.88
  -7   0  -2  171.41    3.91
   7   0   2  171.97    5.00
   7   0   2  169.38    3.12
  -7   0  -2  170.29    3.88
   7   0   3   76.51    2.23
   7   0   3   67.53    3.11
   7   0   3   67.40    3.15
   7   0   3   67.22    2.50
   7   0   3   75.16    2.22
  -7   0  -3   74.38    2.77
   7   0   4    6.84    1.22
   7   0   4   10.42    1.24
  -7   0  -4    7.79    1.11
   7   0   4    9.46    0.97
   7   0   4    9.28    0.94
   7   0   4    9.26    1.33
   7   0   5 1163.16   10.76
   7   0   5 1177.87   12.18
   7   0   5 1177.28   10.95
   7   0   5 1183.52   12.39
   7   0   6   48.86    2.12
   7   0   6   46.52    2.08
   7   0   6   43.39    2.28
   7   0   7   49.98    2.23
   7   0   7   48.57    2.28
   7   0   8  541.95    7.14
   7   0   8  540.92    7.19
   7   0   8  542.84    7.12
   7   0   8  545.86    7.12
   7   0   9    1.83    0.70
   7   0   9    2.10    0.74
   7   0   9    1.81    0.63
   7   0   9    1.08    0.58
   7   0  10  154.50    2.66
   7   0  10  155.13    2.68
  -7   1  10   38.52    1.77
   7   1 -10   36.14    1.94
   7   1 -10   37.45    1.96
   7   1  -9   52.59    2.56
   7   1  -9   54.20    2.47
  -7   1   8  223.56    5.68
   7   1  -8  210.93    5.04
   7   1  -7   91.90    3.30
   7   1  -6   85.07    2.99
  -7   1   6   79.60    3.04
  -7   1   6   84.60    3.18
   7   1  -5  237.37    4.63
  -7   1   5  239.85    5.01
   7   1  -5  229.59    4.82
   7   1  -5  229.95    5.57
  -7   1   4  355.73    5.54
   7   1  -4  399.82    5.93
  -7   1   3  407.48    5.59
   7   1  -3  401.29    5.24
   7   1  -3  413.76    5.35
   7   1  -2  962.99    8.23
   7   1  -2  962.85    8.26
   7   1  -1  819.62    8.21
   7   1  -1  786.97    8.05
   7   1   0   72.39    3.32
   7   1   0   77.83    3.54
   7   1   0   79.29    2.57
  -7   1   0   76.69    2.49
  -7   1   0   72.10    2.30
  -7   1  -1  545.76    7.25
   7   1   1  553.95    6.08
   7   1   1  511.37    9.05
   7   1   1  582.12    7.34
  -7   1  -1  549.27    7.36
   7   1   1  526.14    9.01
   7   1   1  558.44    6.14
   7   1   2 1209.83   11.86
   7   1   2 1254.28   10.48
   7   1   2 1202.87   14.28
   7   1   2 1193.91   11.60
  -7   1  -2 1246.50   12.39
   7   1   2 1196.70   14.06
   7   1   2 1246.95   10.49
   7   1   3  242.43    4.31
   7   1   3  218.33    4.82
   7   1   3  239.91    6.16
   7   1   3  221.06    4.93
  -7   1  -3  242.72    5.33
   7   1   3  242.27    4.35
   7   1   3  240.99    6.04
   7   1   4  239.37    4.59
   7   1   4  269.55    6.52
   7   1   4  269.90    4.84
   7   1   4  250.99    5.40
   7   1   4  245.56    5.43
   7   1   4  261.92    6.29
  -7   1  -4  245.00    5.64
   7   1   4  235.86    4.65
   7   1   4  272.08    4.89
   7   1   5 1102.05   11.02
   7   1   5 1098.71   12.08
   7   1   5 1105.27   10.95
   7   1   5 1109.92   12.24
  -7   1  -5 1109.68   13.16
  -7   1  -6  304.97    6.69
   7   1   6  313.23    6.05
   7   1   6  313.41    5.70
   7   1   6  298.35    5.52
   7   1   7  624.64    8.21
   7   1   7  628.57    8.35
   7   1   8  361.71    5.87
   7   1   8  357.03    5.91
   7   1   8  359.04    5.95
   7   1   8  366.65    5.93
   7   1   9  328.22    5.00
   7   1   9  336.47    5.14
   7   1   9  338.01    5.14
   7   1   9  349.24    5.17
   7   1  10   26.24    1.15
   7   2 -10   88.46    4.37
  -7   2  10  107.09    2.86
   7   2  -9  105.08    5.44
  -7   2   9  124.14    3.64
  -7   2   8  206.09    5.22
   7   2  -8  173.61    4.48
   7   2  -7  251.40    5.75
  -7   2   7  264.42    5.93
   7   2  -7  266.01    5.71
  -7   2   6  402.44    6.92
  -7   2   6  388.03    6.58
   7   2  -6  401.21    6.97
   7   2  -5   92.63    5.76
   7   2  -5   89.66    3.06
  -7   2   5  100.05    3.20
   7   2  -4   46.87    4.15
  -7   2   4   41.50    1.89
   7   2  -4   42.72    2.57
   7   2  -4   45.90    2.62
   7   2  -3  408.00   10.71
   7   2  -3  425.27    8.07
   7   2  -3  419.19    7.93
   7   2  -2  454.21    8.41
   7   2  -2  466.49    8.45
   7   2  -1  547.75   10.87
   7   2  -1  480.91    8.76
   7   2  -1  546.69   11.07
  -7   2   1  559.02    6.87
   7   2  -1  603.40    7.24
   7   2  -1  485.77    8.94
   7   2  -1  600.85    7.26
   7   2   0  466.18    8.76
   7   2   0  521.23    7.11
  -7   2   0  465.66    6.61
  -7   2   0  476.98    6.53
   7   2   0  519.68    7.01
   7   2   0  452.61    8.58
   7   2   1  177.51    3.60
   7   2   1  181.10    3.59
   7   2   1  173.56    5.36
   7   2   1  181.23    4.28
   7   2   1  178.89    4.22
  -7   2  -1  174.92    4.28
  -7   2  -1  175.59    4.20
   7   2   1  166.35    5.09
   7   2   2  121.83    3.13
  -7   2  -2  119.90    3.78
   7   2   2  128.08    3.25
   7   2   2  126.23    4.67
   7   2   2  115.42    3.56
   7   2   2  127.59    3.20
   7   2   2  110.94    3.47
   7   2   2  124.79    4.59
   7   2   3  235.73    4.61
   7   2   3  187.82    4.73
   7   2   3  237.40    6.43
   7   2   3  188.29    4.72
   7   2   3  228.99    4.62
   7   2   3  208.89    4.39
  -7   2  -3  213.87    5.33
   7   2   3  230.07    6.26
   7   2   4  850.25    9.63
   7   2   4  701.28    9.67
   7   2   4  830.58   12.22
   7   2   4  719.55    9.89
   7   2   4  817.81    9.39
   7   2   4  775.31    9.35
   7   2   4  785.25    9.24
  -7   2  -4  775.54   10.97
   7   2   4  838.43   12.11
   7   2   5   25.95    2.04
  -7   2  -5   22.07    2.01
   7   2   5   25.15    1.77
   7   2   5   26.78    1.85
   7   2   5   25.46    1.78
   7   2   5   26.62    2.06
   7   2   5   24.42    2.12
   7   2   5   25.58    1.75
   7   2   5   24.31    2.15
   7   2   6  200.39    5.04
   7   2   6  194.91    4.65
   7   2   6  193.69    4.66
  -7   2  -6  181.76    5.34
   7   2   6  201.04    5.12
   7   2   6  186.15    4.57
   7   2   6  187.85    4.70
   7   2   7  396.07    6.66
   7   2   7  408.38    6.73
   7   2   8   14.01    1.28
  -7   2  -8   16.29    1.55
   7   2   8   14.84    1.30
   7   2   8   14.50    1.33
   7   2   8   16.44    1.38
   7   2   9   52.05    1.96
   7   2   9   50.56    1.99
   7   2   9   52.42    1.98
  -7   2  -9   49.12    2.01
  -7   3  10   47.30    1.85
   7   3 -10   33.09    2.57
  -7   3   9  342.13    5.86
   7   3  -9  307.42    8.92
  -7   3   8  502.63    7.96
   7   3  -8  429.60   11.90
  -7   3   7   33.69    2.12
   7   3  -7   26.33    3.58
  -7   3   6  537.73    7.95
   7   3  -5 2119.80   29.20
  -7   3   5 2247.63   17.55
   7   3  -4  207.24    8.49
  -7   3   4  204.22    4.17
   7   3  -3  432.33    8.42
   7   3  -3  424.31    8.20
   7   3  -3  449.26   11.99
  -7   3   3  438.60    5.91
   7   3  -2  633.51   13.70
   7   3  -2  662.36   14.26
   7   3  -2  556.93    9.66
   7   3  -2  581.95   10.09
   7   3  -1 1597.09   20.68
   7   3  -1 1582.35   20.29
   7   3  -1 1612.80   13.59
   7   3  -1 1250.19   15.81
   7   3  -1 1239.65   15.47
   7   3  -1 1541.91   19.71
  -7   3   1 1446.46   12.52
  -7   3   0   69.42    2.51
   7   3   0   67.78    3.83
   7   3   0   68.59    3.56
   7   3   0   78.38    2.93
   7   3   0   68.99    2.29
   7   3   0   65.39    3.80
   7   3   0   60.15    3.31
   7   3   0   68.88    2.31
  -7   3   0   66.74    2.57
   7   3   0   72.77    2.81
  -7   3  -1  181.13    4.45
  -7   3  -1  176.15    4.52
   7   3   1  181.59    5.86
   7   3   1  192.33    4.04
   7   3   1  177.06    5.63
   7   3   1  180.90    5.72
   7   3   1  183.18    4.62
   7   3   1  181.12    3.89
   7   3   1  191.64    4.76
   7   3   1  175.51    5.56
   7   3   2  507.50    9.91
   7   3   2  498.43    6.93
   7   3   2  448.82    7.75
   7   3   2  505.39    9.71
   7   3   2  435.16    7.55
   7   3   2  497.00    6.98
  -7   3  -2  464.62    7.88
   7   3   2  492.74    8.60
   7   3   3  387.93    8.56
   7   3   3  370.09    6.16
   7   3   3  300.75    6.50
   7   3   3  395.29    8.51
   7   3   3  289.73    6.27
   7   3   3  374.53    6.29
   7   3   3  351.46    6.02
  -7   3  -3  345.70    7.03
   7   3   4  194.54    5.28
   7   3   4  209.70    4.78
   7   3   4  221.35    6.30
   7   3   4  216.01    6.21
   7   3   4  195.53    4.69
   7   3   4  212.27    4.87
  -7   3  -4  200.69    5.57
   7   3   4  185.38    5.11
   7   3   5   84.60    3.68
   7   3   5   90.11    3.32
   7   3   5   87.29    3.17
   7   3   5   85.99    3.19
  -7   3  -5   77.15    3.59
   7   3   6  122.34    3.99
  -7   3  -6  117.07    4.35
   7   3   6  110.60    3.69
   7   3   7   43.33    2.23
  -7   3  -7   47.33    2.72
   7   3   7   46.45    2.37
   7   3   7   46.37    2.26
   7   3   8   55.12    2.26
  -7   3  -8   58.46    2.63
   7   3   8   60.87    2.40
   7   3   8   58.92    2.33
   7   3   9   23.85    1.27
  -7   3  -9   24.66    1.43
   7   3   9   24.61    1.34
   7   3   9   22.22    1.22
   7   4 -10  167.89    4.70
   7   4  -9   24.55    2.58
  -7   4   9   28.48    1.64
   7   4  -8   57.34    4.22
  -7   4   8   63.10    2.66
   7   4  -7  324.16   10.35
  -7   4   7  370.41    6.83
   7   4  -6   40.89    4.19
  -7   4   6   42.85    2.20
  -7   4   5  240.64    4.88
   7   4  -4  907.45   18.49
  -7   4   4  929.15    9.53
   7   4  -3  832.47   12.27
   7   4  -3  910.35   18.25
  -7   4   3  888.37    9.09
   7   4  -3  828.44   12.40
   7   4  -3  924.72   18.18
   7   4  -2   93.06    5.52
   7   4  -2   86.48    5.48
   7   4  -2   76.99    3.84
   7   4  -2   71.25    3.76
   7   4  -1  156.13    6.49
   7   4  -1  153.09    3.94
   7   4  -1  148.56    6.32
   7   4  -1  159.54    6.84
   7   4  -1  120.45    4.93
   7   4  -1  121.21    4.86
  -7   4   1  141.02    3.55
  -7   4   0  252.86    5.24
   7   4   0  281.12    8.19
   7   4   0  277.17    5.73
   7   4   0  254.69    7.15
  -7   4   0  242.63    4.76
   7   4   0  274.57    8.14
   7   4   0  260.33    7.32
   7   4   1    6.70    1.00
   7   4   1    7.55    1.00
   7   4   1    7.84    1.56
  -7   4  -1    5.99    1.03
   7   4   1    6.49    1.49
  -7   4  -1    6.52    1.11
   7   4   1    6.71    1.57
   7   4   1    7.81    1.62
   7   4   1    6.75    1.18
   7   4   2    7.08    1.22
   7   4   2    7.67    1.59
  -7   4  -2    6.50    1.14
   7   4   2    7.53    1.60
   7   4   2   11.17    1.25
   7   4   2    9.51    1.17
  -7   4  -2    7.32    1.24
   7   4   2    8.51    1.46
   7   4   3  141.19    5.38
  -7   4  -3  112.91    4.10
   7   4   3  120.50    3.67
   7   4   3  131.85    5.16
   7   4   3  126.63    3.73
   7   4   4   21.86    1.75
   7   4   4   22.41    1.73
  -7   4  -4   19.26    1.90
   7   4   4   23.76    2.23
   7   4   4   21.52    1.72
   7   4   5   17.13    1.80
   7   4   5   21.34    1.75
   7   4   5   16.99    1.59
   7   4   5   15.99    1.64
  -7   4  -5   17.30    1.85
   7   4   5   20.73    1.69
   7   4   6  147.44    4.06
   7   4   6  157.75    4.25
   7   4   7   55.87    2.40
  -7   4  -7   66.11    2.97
   7   4   7   55.20    2.37
   7   4   7   72.45    2.77
   7   4   8   23.50    1.43
   7   4   8   30.02    1.63
   7   4   8   25.54    1.48
  -7   4  -8   29.23    1.76
  -7   4  -9   61.89    1.90
  -7   4  -9   65.10    1.98
   7   5  -9  254.75    6.26
   7   5  -8  308.21    8.46
   7   5  -8  303.88    8.51
  -7   5   8  299.63    4.53
  -7   5   8  297.15    5.28
  -7   5   8  311.44    4.50
  -7   5   7   90.70    2.92
  -7   5   7   83.84    3.01
   7   5  -7   95.42    5.48
  -7   5   6  656.49    9.03
   7   5  -6  688.49   15.31
  -7   5   5  496.32    7.87
   7   5  -5  568.55   14.47
   7   5  -4  372.73   11.75
   7   5  -4  361.75   11.77
   7   5  -3  402.89   11.67
  -7   5   3  360.98    5.37
   7   5  -2  973.36   17.38
   7   5  -2 1024.94   18.51
   7   5  -2  870.35   13.04
   7   5  -2 1022.78   18.01
   7   5  -2  883.19   13.11
  -7   5   2  932.60    8.95
   7   5  -1  413.99   10.74
  -7   5   1  409.54    6.20
   7   5  -1  333.90    8.12
   7   5  -1  423.60   10.97
   7   5  -1  344.06    8.29
   7   5   0   81.96    4.74
   7   5   0   81.41    4.61
   7   5   0   91.19    4.38
   7   5   0   82.31    4.18
   7   5   0   84.65    4.87
  -7   5   0   70.72    2.65
   7   5   1   72.17    3.97
   7   5   1   75.54    4.19
   7   5   1   79.03    4.27
  -7   5  -1   63.80    2.57
  -7   5  -1   63.04    2.76
   7   5   1   72.47    4.08
  -7   5  -2  291.39    6.02
   7   5   2  302.08    7.38
  -7   5  -2  290.75    6.23
  -7   5  -3   34.75    2.16
  -7   5  -3   35.06    2.30
   7   5   3   38.14    2.81
   7   5   3   38.33    2.20
  -7   5  -4   13.88    1.62
   7   5   4   15.78    1.84
   7   5   4   12.77    1.42
  -7   5  -5  216.52    5.51
   7   5   5  221.52    5.02
   7   5   6   10.67    1.24
  -7   5  -6   11.94    1.42
  -7   5  -7   54.83    2.41
  -7   5  -8    5.77    0.82
  -7   5  -8    5.00    0.76
   7   6  -8   31.07    2.29
  -7   6   7  201.94    3.87
   7   6  -7  189.99    6.49
  -7   6   7  208.12    3.99
   7   6  -7  179.68    6.01
   7   6  -7  185.08    6.22
   7   6  -6   77.87    4.73
  -7   6   6   85.96    2.92
   7   6  -6   72.75    4.38
   7   6  -6   79.75    4.73
   7   6  -5   23.64    2.96
   7   6  -5   21.30    2.91
   7   6  -5   26.40    3.15
   7   6  -4  212.58    8.10
   7   6  -4  207.15    7.87
   7   6  -4  214.27    8.27
  -7   6   3  669.44    9.38
   7   6  -3  662.98   14.07
   7   6  -2  214.59    8.01
   7   6  -2  213.56    5.89
   7   6  -2  213.69    7.91
  -7   6   2  217.97    5.72
  -7   6   1   23.45    1.32
   7   6  -1   19.70    2.59
   7   6  -1   22.79    2.74
   7   6  -1   22.30    2.81
   7   6  -1   14.64    1.80
   7   6  -1   23.72    2.06
   7   6   0  439.16   10.29
  -7   6   0  423.29    6.22
  -7   6  -1  119.81    3.38
   7   6   1  121.50    4.79
   7   6   1  123.53    5.06
   7   6   2  336.68    7.83
   7   6   2  327.27    7.57
  -7   6  -4  356.63    6.25
  -7   6  -4  360.17    6.55
  -7   6  -5   46.47    2.22
  -7   6  -5   48.64    2.35
  -7   6  -6  177.54    3.90
  -7   6  -6  179.34    4.06
  -7   6  -7  581.49    6.30
  -7   6  -7  594.07    6.64
   7   7  -7   18.34    1.65
  -7   7   7   24.25    1.15
   7   7  -6    3.74    1.22
  -7   7   6    7.37    0.87
   7   7  -6    4.92    1.32
  -7   7   6    6.58    0.83
  -7   7   5  187.06    4.12
   7   7  -5  166.18    5.81
   7   7  -5  172.68    5.97
  -7   7   5  183.64    3.99
   7   7  -4  300.33    8.23
   7   7  -4  309.62    8.43
  -7   7   4  315.19    5.76
   7   7  -3  533.10   11.24
  -7   7   3  525.04    7.89
  -7   7   3  580.48    7.67
  -7   7   3  569.22    7.59
   7   7  -3  554.10   11.67
   7   7  -3  536.34   11.37
   7   7  -2   38.48    3.21
   7   7  -2   35.93    3.17
  -7   7   2   38.77    2.22
   7   7  -1  304.94    8.25
  -7   7   1  325.06    6.84
   7   7  -1  313.56    8.41
  -7   7   0   38.36    2.50
   7   7   0   39.06    2.87
   7   7   1   90.26    3.94
  -7   7  -4    6.09    0.84
  -7   7  -4    5.15    1.49
  -7   7  -5  158.18    3.25
   7   8  -5  120.19    3.61
  -7   8   5  139.73    2.82
   7   8  -4  453.51    7.86
  -7   8   4  458.13    5.78
   7   8  -4  459.80    7.93
  -7   8   4  447.36    5.83
   7   8  -3  266.04    6.31
  -7   8   3  291.83    4.17
  -7   8   3  284.90    4.11
  -7   8   3  236.37    4.18
   7   8  -3  272.46    6.44
  -7   8   3  246.25    4.37
  -7   8   2  162.51    3.58
  -7   8   2  160.50    3.58
  -7   8   1  287.19    5.29
  -7   8   1  290.35    5.33
  -7   8   0  657.09    8.55
  -7   8   0  663.28    8.55
   7   8   0  661.19    9.63
  -7   8  -1  413.54    6.70
  -7   8  -2   70.15    2.61
  -7   8  -3  224.86    4.22
  -7   9   1  191.60    2.95
  -7   9   0   27.14    1.20
  -7   9  -1  110.84    2.27
   8  -8  -3   52.72    1.22
   8  -8  -2  181.29    2.50
   8  -8  -1  293.96    3.54
   8  -8   0   97.37    2.16
   8  -7  -5   31.12    1.11
   8  -7  -4  331.91    3.86
   8  -7  -4  334.07    3.90
   8  -7  -3   19.84    1.01
   8  -7  -3   19.01    1.01
   8  -7  -2   69.81    2.03
   8  -7  -2   71.54    2.10
   8  -7  -1   74.28    2.35
   8  -7  -1   79.61    2.54
   8  -7   0   98.21    3.40
   8  -7   1   49.88    2.42
   8  -7   1   47.28    2.60
   8  -7   2  103.03    3.48
   8  -7   2   99.39    3.66
   8  -7   3  171.02    4.36
   8  -7   3  157.05    4.44
   8  -7   4  121.54    3.34
   8  -6  -7   16.85    0.91
   8  -6  -6   32.24    1.28
   8  -6  -6   32.40    1.29
   8  -6  -5  172.11    3.01
   8  -6  -5  170.99    3.04
   8  -6  -4  439.71    5.10
   8  -6  -4  439.13    5.12
   8  -6  -3   19.68    1.21
   8  -6  -3   20.87    1.25
   8  -6  -2   56.90    2.23
   8  -6  -2   61.91    2.46
   8  -6  -1  440.58    7.87
   8  -6   0  231.14    5.66
   8  -6   0  235.60    6.15
   8  -6   1   86.16    3.75
   8  -6   1   83.50    3.94
   8  -6   2   83.27    3.91
   8  -6   2   85.13    4.18
   8  -6   3   28.11    2.40
   8  -6   3   30.13    2.61
   8  -6   4  218.30    5.76
   8  -6   4  227.26    6.16
   8  -6   5  131.77    2.54
   8  -5  -8    8.39    0.75
   8  -5  -7  233.56    3.86
  -8  -5   7  229.17    5.14
   8  -5  -6   54.15    1.84
   8  -5  -6   53.23    1.82
   8  -5  -5    5.23    0.71
   8  -5  -5    5.30    0.69
   8  -5  -4   13.54    1.04
   8  -5  -3  324.34    5.22
   8  -5  -3  337.44    5.36
   8  -5  -2    3.69    0.93
   8  -5  -1   11.84    1.61
   8  -5  -1   13.30    1.56
   8  -5   0  125.98    4.85
   8  -5   0  128.85    4.60
   8  -5   1  366.37    9.05
   8  -5   1  352.74    8.37
   8  -5   2   12.04    2.09
   8  -5   3   60.73    3.93
   8  -5   4   83.39    4.29
   8  -5   4   73.95    3.93
   8  -5   5  149.69    3.13
   8  -5   6   47.12    1.39
   8  -5   7   15.77    0.76
   8  -5   7   14.06    0.74
  -8  -4   9  166.37    3.90
   8  -4  -9  141.50    2.66
  -8  -4   8  259.84    5.68
   8  -4  -8  239.44    3.88
  -8  -4   7  182.04    5.20
   8  -4  -7  173.16    3.60
   8  -4  -6   92.19    2.54
  -8  -4   6   99.47    3.91
   8  -4  -6   94.51    2.59
   8  -4  -5    3.26    0.65
   8  -4  -5    3.09    0.65
   8  -4  -4  147.86    3.20
   8  -4  -4  146.75    3.25
   8  -4  -3  170.05    3.81
   8  -4  -1    8.24    1.35
   8  -4   0   31.01    2.46
   8  -4   1  126.44    5.03
   8  -4   2  444.28    9.94
   8  -4   3  147.16    5.76
   8  -4   3  146.33    5.95
   8  -4   4  264.80    7.65
   8  -4   5   53.52    2.06
   8  -4   6   43.37    1.53
   8  -4   6   43.47    1.75
   8  -4   7   30.84    1.22
   8  -4   7   30.36    1.20
   8  -4   8   99.94    1.93
   8  -4   8  102.41    1.94
   8  -3  -9  145.52    3.03
   8  -3  -9  141.46    3.03
  -8  -3   8   90.05    3.66
   8  -3  -8   84.84    2.49
   8  -3  -7   17.22    1.33
  -8  -3   7   19.53    1.98
   8  -3  -6  287.30    4.74
   8  -3  -6  286.41    4.75
   8  -3  -5  228.97    4.06
  -8  -3   5  251.19    5.96
   8  -3  -5  226.35    4.07
  -8  -3   5  246.03    5.94
  -8  -3   4  927.07   11.51
   8  -3  -4  783.13    7.94
   8  -3  -3   18.05    1.29
   8  -3  -3   17.14    1.24
   8  -3  -2  357.50    5.81
   8  -3  -2  395.97    6.43
   8  -3  -1  384.54    7.41
   8  -3   0  212.92    5.47
   8  -3   0  215.72    6.12
   8  -3   1  350.65    7.88
   8  -3   1  379.77    8.84
   8  -3   2   20.65    2.29
   8  -3   2   21.63    2.40
   8  -3   3  463.48    9.76
   8  -3   5  109.92    3.22
   8  -3   6   74.89    2.14
   8  -3   6   72.98    2.44
   8  -3   7  300.54    4.26
   8  -3   7  296.32    4.17
   8  -3   8  172.04    2.93
   8  -3   8  171.07    2.89
  -8  -2  10   92.94    2.89
   8  -2 -10   95.06    2.37
   8  -2  -9   73.67    2.36
  -8  -2   9   74.38    3.14
   8  -2  -9   69.34    2.35
   8  -2  -8   17.78    1.35
  -8  -2   8   18.03    1.91
   8  -2  -6   57.56    2.20
  -8  -2   6   63.39    3.10
   8  -2  -6   59.89    2.25
  -8  -2   6   62.89    3.08
   8  -2  -5  244.79    4.42
  -8  -2   4   71.62    2.89
   8  -2  -4   70.67    2.21
  -8  -2   4   73.49    3.01
   8  -2  -4   70.43    2.20
  -8  -2   3  689.59    8.59
   8  -2  -3  613.16    6.98
  -8  -2   3  689.78    8.78
   8  -2  -3  603.50    6.85
   8  -2  -2  134.08    3.23
   8  -2  -2  140.43    3.35
   8  -2  -1  749.51    9.24
   8  -2   0   22.84    1.90
   8  -2   0   24.90    1.87
   8  -2   1  113.11    4.21
   8  -2   1  117.21    3.91
   8  -2   2  366.34    7.42
   8  -2   3  275.96    4.12
   8  -2   4  290.23    4.43
   8  -2   5    2.22    0.64
   8  -2   5    2.48    0.79
   8  -2   6  391.49    6.09
   8  -2   6  403.78    6.18
   8  -2   6  387.94    5.40
   8  -2   7   88.66    2.41
   8  -2   7   90.16    2.48
   8  -2   8  317.85    4.33
   8  -2   8  310.74    4.35
   8  -2   9   35.10    1.24
   8  -2   9   32.43    1.19
   8  -1 -10  166.55    3.35
  -8  -1  10  167.12    3.92
   8  -1  -9  179.26    3.94
  -8  -1   9  167.54    4.64
   8  -1  -9  169.02    3.87
   8  -1  -8  135.22    3.59
  -8  -1   8  137.59    4.42
  -8  -1   7  262.09    6.17
  -8  -1   6  518.32    8.77
   8  -1  -6  467.70    6.77
  -8  -1   5  146.65    4.23
   8  -1  -5  141.44    3.39
  -8  -1   5  139.79    4.10
   8  -1  -5  138.67    3.35
   8  -1  -4  252.62    4.35
   8  -1  -4  248.75    4.27
  -8  -1   4  254.71    5.26
   8  -1  -3 1272.73   10.32
   8  -1  -3 1267.85   10.25
   8  -1  -2  743.71    7.39
   8  -1  -2  753.71    7.42
   8  -1  -1   25.57    1.35
   8  -1  -1   25.51    1.36
   8  -1  -1   22.49    1.37
  -8  -1   1   28.25    1.47
   8  -1   0  833.21    8.80
  -8  -1   0  839.23    7.99
   8  -1   1  392.02    5.88
   8  -1   2  135.37    4.65
   8  -1   2  139.75    4.80
   8  -1   3  360.56    5.02
   8  -1   3  337.34    7.14
   8  -1   3  339.76    7.23
   8  -1   3  358.73    4.93
   8  -1   4  559.78    6.62
   8  -1   4  569.93    6.76
   8  -1   5  202.65    4.67
   8  -1   5  207.33    4.77
   8  -1   5  204.42    4.01
   8  -1   5  202.54    4.00
   8  -1   6  300.97    5.65
   8  -1   7  468.46    6.25
   8  -1   7  475.72    6.22
   8  -1   8  101.43    2.62
   8  -1   8  106.96    2.65
   8  -1   9  321.54    4.10
   8  -1   9  334.75    4.16
   8   0 -10   23.58    1.35
   8   0  -9   56.23    2.27
  -8   0   9   54.60    2.71
   8   0  -9   50.64    2.22
   8   0  -8    9.63    1.15
   8   0  -8    7.62    1.13
  -8   0   8    9.20    1.44
  -8   0   7   48.38    2.70
  -8   0   7   48.88    2.72
   8   0  -6    1.74    0.76
  -8   0   6    1.91    0.93
   8   0  -6    3.00    0.80
  -8   0   5   28.98    1.89
   8   0  -5   33.44    1.88
  -8   0   5   31.59    1.97
  -8   0   4   94.22    3.02
   8   0  -4   86.40    2.58
   8   0  -4   90.46    2.65
   8   0  -3  751.02    7.69
   8   0  -3  761.24    7.83
  -8   0   2  187.53    3.80
   8   0  -2  180.82    3.24
   8   0  -2  182.76    3.27
  -8   0   1  187.87    3.61
   8   0  -1  205.66    3.98
  -8   0   0   68.75    2.30
   8   0   0   73.35    2.45
  -8   0  -1 1260.07   11.12
   8   0   1 1235.07   15.03
   8   0   1 1262.45   15.44
   8   0   2 1459.18   16.57
   8   0   2 1565.59   13.50
  -8   0  -2 1571.04   12.99
   8   0   2 1478.50   16.45
   8   0   2 1528.27   11.70
   8   0   2 1521.73   11.74
   8   0   3  631.30   10.39
   8   0   3  651.63    8.61
  -8   0  -3  651.86    8.11
   8   0   3  616.51   10.02
   8   0   3  677.26    7.51
   8   0   3  675.61    7.47
   8   0   4  525.98    6.85
   8   0   4  490.62    7.64
  -8   0  -4  527.23    7.45
   8   0   4  500.53    7.75
   8   0   4  525.49    6.79
   8   0   5 1707.00   13.98
   8   0   5 1716.76   15.91
   8   0   5 1678.07   15.61
   8   0   5 1702.62   14.03
   8   0   6   77.28    2.92
   8   0   7   81.12    2.81
   8   0   7   80.58    2.62
   8   0   7   82.08    2.89
   8   0   7   76.38    2.57
   8   0   8  135.69    3.19
   8   0   8  138.34    3.19
   8   0   9  416.83    4.91
   8   0   9  421.55    4.91
   8   1  -9  153.46    3.79
  -8   1   9  192.49    4.76
  -8   1   8  145.73    4.35
  -8   1   8  150.02    4.33
   8   1  -8  139.58    3.88
   8   1  -7  242.95    4.90
  -8   1   7  252.29    5.80
  -8   1   6  513.05    7.89
   8   1  -6  506.61    7.38
  -8   1   6  499.78    7.90
   8   1  -5  131.35    3.42
  -8   1   5  141.15    3.93
   8   1  -4  281.36    6.75
   8   1  -4  276.47    6.58
  -8   1   4  283.46    5.15
   8   1  -4  293.56    5.31
   8   1  -3 1415.25   16.26
   8   1  -3 1393.22   15.89
  -8   1   3 1357.59   11.85
   8   1  -3 1453.01   12.19
   8   1  -2  722.93   11.39
   8   1  -2  731.80   11.30
   8   1  -1   16.55    1.94
   8   1  -1   18.66    1.39
   8   1  -1   17.67    1.41
   8   1  -1   18.72    2.04
   8   1   0  810.37   12.24
  -8   1   0  846.67    8.97
   8   1   0  966.57   10.19
   8   1   0  822.76   12.47
   8   1   0  975.33   10.30
  -8   1  -1  390.69    6.12
   8   1   1  365.06    8.01
  -8   1  -1  366.27    5.71
   8   1   1  367.65    8.23
   8   1   1  451.57    7.01
   8   1   1  432.54    6.72
   8   1   2  161.60    3.54
   8   1   2  164.74    4.36
   8   1   2  162.46    3.57
  -8   1  -2  153.47    3.95
   8   1   2  151.61    5.10
   8   1   2  149.06    5.18
   8   1   2  166.32    4.40
  -8   1  -2  159.42    3.97
  -8   1  -3  388.09    6.66
   8   1   3  395.16    5.86
   8   1   3  391.11    7.08
   8   1   3  383.51    5.76
  -8   1  -3  376.89    6.57
   8   1   3  389.38    8.33
   8   1   3  392.27    7.03
   8   1   3  385.49    8.18
  -8   1  -4  604.01    8.55
   8   1   4  625.59    7.79
   8   1   4  570.35    8.63
   8   1   4  613.23    7.76
  -8   1  -4  606.71    8.70
   8   1   4  608.27   10.29
   8   1   4  632.11   10.42
   8   1   4  571.39    8.81
   8   1   5  229.58    5.31
   8   1   5  235.23    4.79
   8   1   5  226.35    5.28
   8   1   5  245.75    4.85
  -8   1  -5  228.80    5.27
   8   1   6  344.37    6.58
   8   1   7  462.97    6.80
   8   1   7  461.62    6.63
   8   1   7  477.00    6.72
  -8   1  -7  465.04    6.67
   8   1   8  112.78    2.97
   8   1   8  113.03    2.94
   8   1   9  324.94    4.29
   8   1   9  318.94    4.17
   8   2  -9   47.52    3.13
  -8   2   9   61.28    2.27
  -8   2   8   17.92    1.60
  -8   2   8   16.13    1.56
   8   2  -8   12.39    2.22
  -8   2   7    8.69    1.27
   8   2  -7    9.25    2.20
  -8   2   6   67.72    2.85
  -8   2   6   70.09    2.77
   8   2  -6   60.68    4.61
  -8   2   5  208.67    4.72
  -8   2   4   91.17    2.87
   8   2  -4   87.23    3.74
   8   2  -4   84.69    3.64
   8   2  -3  621.53   10.34
  -8   2   3  614.29    7.36
   8   2  -3  635.62   10.56
   8   2  -2  127.70    4.72
   8   2  -2  133.20    4.84
  -8   2   2  139.07    3.23
   8   2  -1  771.25   12.16
   8   2  -1  923.73   10.07
  -8   2   1  813.94    8.99
   8   2  -1  792.95   12.17
   8   2  -1  891.05    9.62
   8   2   0   29.98    2.53
   8   2   0   33.80    1.94
   8   2   0   33.37    1.93
  -8   2   0   29.59    1.69
   8   2   0   28.65    2.39
   8   2   1  112.55    4.69
   8   2   1  118.59    3.66
  -8   2  -1  105.70    3.25
   8   2   1  116.08    3.61
  -8   2  -1  102.69    3.11
   8   2   1  108.22    4.54
   8   2   2  380.85    5.83
  -8   2  -2  380.64    6.52
   8   2   2  391.04    8.67
   8   2   2  394.26    6.96
  -8   2  -2  386.96    6.72
   8   2   2  394.39    6.95
   8   2   2  394.67    5.90
   8   2   2  380.78    8.40
   8   2   3  288.16    5.34
  -8   2  -3  262.83    5.59
   8   2   3  263.30    5.85
  -8   2  -3  264.75    5.76
   8   2   3  285.93    7.32
   8   2   3  249.53    5.66
   8   2   3  286.52    5.25
   8   2   3  290.63    7.53
  -8   2  -4  329.01    6.61
   8   2   4  344.75    6.06
   8   2   4  348.62    6.22
   8   2   5    7.38    1.10
   8   2   5    7.90    1.33
  -8   2  -5    7.15    1.19
   8   2   5    7.32    1.31
   8   2   5    8.06    1.13
   8   2   6  452.69    6.91
   8   2   6  456.89    7.39
  -8   2  -6  455.06    7.54
   8   2   7   94.99    3.03
   8   2   7   92.22    2.89
   8   2   7   94.13    2.93
  -8   2  -7   93.72    3.08
   8   2   7   84.43    2.61
  -8   2  -8  370.00    5.18
   8   2   8  345.82    4.79
   8   2   8  336.97    5.13
  -8   2  -8  357.97    4.99
   8   2   8  332.92    5.09
   8   2   9   44.77    1.48
   8   2   9   44.04    1.46
   8   3  -9  136.73    4.94
  -8   3   9  160.31    3.44
  -8   3   8   89.35    2.96
   8   3  -8   74.26    4.28
  -8   3   7   19.46    1.60
   8   3  -7   14.78    2.46
  -8   3   7   17.17    1.52
   8   3  -6  260.36    9.01
  -8   3   6  288.71    5.45
  -8   3   5  258.71    5.17
   8   3  -5  244.63    8.99
  -8   3   4  852.37    9.25
   8   3  -3    9.75    1.59
   8   3  -3   10.66    1.68
   8   3  -3   11.49    2.41
  -8   3   3   10.06    1.04
   8   3  -3   13.92    2.53
   8   3  -2  435.78   10.72
   8   3  -2  426.59   10.79
   8   3  -2  447.45    9.04
   8   3  -2  417.33   10.28
   8   3  -2  447.56    9.15
  -8   3   2  423.24    5.84
   8   3  -1  394.46    8.68
   8   3  -1  408.75    9.69
   8   3  -1  403.17    8.94
   8   3   0  245.98    6.92
   8   3   0  308.53    5.93
   8   3   0  319.20    6.09
   8   3   0  261.60    7.30
  -8   3   0  275.44    5.18
  -8   3  -1  410.86    6.77
   8   3   1  465.89    6.45
   8   3   1  428.21    9.27
   8   3   1  493.58    8.03
   8   3   1  475.36    7.79
   8   3   1  430.36    9.47
  -8   3  -1  409.09    6.53
   8   3   1  460.63    6.49
  -8   3  -2   21.69    1.73
   8   3   2   23.52    1.59
   8   3   2   22.45    2.34
   8   3   2   21.07    1.48
  -8   3  -2   27.26    1.84
   8   3   2   23.79    2.42
   8   3   2   22.56    1.89
   8   3   2   22.93    1.90
   8   3   3  615.29    8.31
  -8   3  -3  561.00    8.51
   8   3   3  615.29    8.23
   8   3   3  546.09    8.93
  -8   3  -3  568.92    8.84
   8   3   4  527.19    7.74
   8   3   4  541.63   10.00
  -8   3  -4  458.66    7.95
   8   3   4  431.43    7.80
   8   3   4  528.40    9.84
   8   3   4  512.15    7.66
  -8   3  -4  450.37    7.64
   8   3   5  117.69    3.97
   8   3   6   84.93    2.82
   8   3   6   90.47    3.24
   8   3   6   87.44    3.06
  -8   3  -6   84.63    3.20
   8   3   6   86.49    3.00
   8   3   7  339.85    5.47
   8   3   7  357.49    5.67
   8   3   7  355.71    5.39
  -8   3  -7  362.45    6.00
   8   3   8  192.80    3.56
   8   3   8  188.55    3.56
  -8   3  -8  208.12    3.74
  -8   3  -8  208.13    3.71
   8   4  -9  153.05    4.57
   8   4  -8  235.80    6.95
   8   4  -8  236.16    7.02
  -8   4   8  238.27    4.47
   8   4  -7  177.89    6.87
  -8   4   7  176.96    4.21
  -8   4   7  183.49    3.93
  -8   4   6   94.55    3.29
   8   4  -6   84.58    5.20
   8   4  -5    8.72    2.30
   8   4  -4  156.49    7.29
   8   4  -4  163.69    7.56
  -8   4   4  152.86    3.63
   8   4  -3  184.09    7.53
  -8   4   3  177.86    3.80
  -8   4   2  254.49    4.44
   8   4  -2  267.66    8.45
  -8   4   1    2.92    0.73
   8   4  -1    2.00    1.35
   8   4  -1    1.61    1.25
   8   4  -1    3.12    1.28
   8   4   0   31.12    2.72
  -8   4   0   33.71    1.82
   8   4   0   29.96    2.67
   8   4   0   28.82    2.62
  -8   4  -1  133.08    3.61
   8   4   1  134.48    4.80
  -8   4  -1  136.33    3.91
   8   4   2  510.26    7.29
   8   4   2  509.20    7.36
  -8   4  -2  463.14    7.64
   8   4   2  493.97   10.19
  -8   4  -2  470.00    7.43
   8   4   3  194.45    6.17
   8   4   3  183.70    4.42
   8   4   3  183.46    4.47
   8   4   3  202.41    6.43
   8   4   3  160.03    4.77
  -8   4  -3  169.63    4.64
  -8   4  -3  177.06    4.64
   8   4   4  262.99    5.96
   8   4   5   63.17    2.95
   8   4   5   59.44    2.51
  -8   4  -5   58.87    2.65
   8   4   5   62.18    2.60
  -8   4  -5   60.14    2.74
   8   4   6   50.74    2.22
  -8   4  -6   51.15    2.33
   8   4   6   50.08    2.22
  -8   4  -6   53.79    2.43
   8   4   7   29.89    1.59
  -8   4  -7   35.62    1.75
   8   4   7   28.64    1.57
  -8   4  -7   33.57    1.73
  -8   4  -8  120.56    2.53
  -8   4  -8  116.78    2.48
   8   5  -8    8.86    1.40
  -8   5   7  270.96    4.42
   8   5  -7  259.36    7.38
   8   5  -7  252.03    7.19
   8   5  -6   81.24    4.71
   8   5  -6   80.18    4.61
   8   5  -5    2.77    1.64
   8   5  -5    3.28    1.63
   8   5  -4   23.09    2.86
  -8   5   4   23.32    1.49
   8   5  -4   24.71    3.10
   8   5  -4   24.71    2.90
   8   5  -3  348.30    9.67
   8   5  -2    1.88    1.12
   8   5  -2    2.41    1.10
  -8   5   2    1.64    0.58
   8   5  -2    0.98    1.28
   8   5  -1   14.88    2.20
   8   5  -1   15.39    2.27
   8   5  -1   15.01    1.92
   8   5  -1   18.89    2.49
   8   5  -1   13.70    1.83
   8   5   0  150.92    5.69
   8   5   0  149.28    5.66
   8   5   0  128.48    5.13
   8   5   0  136.02    5.38
  -8   5   0  155.77    3.77
   8   5   1  357.81    8.56
  -8   5  -1  375.13    6.10
   8   5   2   14.43    1.92
  -8   5  -2   13.50    1.24
  -8   5  -2   16.11    1.44
   8   5   2   12.70    1.85
  -8   5  -4   79.78    2.90
  -8   5  -4   81.93    3.06
   8   5   4   83.14    3.53
  -8   5  -5  162.12    3.97
  -8   5  -5  164.11    4.11
  -8   5  -6   52.70    2.06
  -8   5  -6   55.29    2.18
  -8   5  -7   15.70    1.02
  -8   5  -7   16.86    1.07
  -8   6   7   14.73    0.93
   8   6  -7   14.27    1.57
   8   6  -6   28.25    2.40
   8   6  -6   26.42    2.35
  -8   6   6   33.26    1.57
  -8   6   6   33.75    1.63
  -8   6   5  149.84    3.77
   8   6  -5  135.38    5.31
   8   6  -5  140.82    5.45
   8   6  -4  463.71   10.28
   8   6  -4  472.44   10.43
   8   6  -3   24.32    2.63
   8   6  -3   24.83    2.69
   8   6  -2   59.35    3.78
   8   6  -2   59.89    3.93
   8   6  -2   60.09    2.90
  -8   6   2   64.26    2.86
   8   6  -2   58.17    3.82
  -8   6   1  388.89    5.22
   8   6  -1  424.82    9.42
   8   6  -1  412.16    9.27
   8   6  -1  381.74    7.75
   8   6   0  272.78    7.13
   8   6   0  221.54    6.04
  -8   6  -1  109.09    2.97
   8   6   1  101.54    4.00
  -8   6  -2  120.75    3.12
   8   6   2  118.87    4.31
   8   6   3   26.24    2.09
  -8   6  -3   25.70    1.60
  -8   6  -3   24.83    1.48
  -8   6  -4  254.05    4.63
  -8   6  -4  243.20    4.21
  -8   6  -5  153.95    3.31
  -8   6  -5  144.22    2.97
  -8   6  -6  153.27    2.92
  -8   6  -6  148.48    2.69
   8   7  -6  117.91    3.38
  -8   7   5   38.79    1.63
  -8   7   5   38.55    1.59
   8   7  -5   36.90    2.37
   8   7  -4  357.94    7.49
   8   7  -4  350.67    7.39
  -8   7   4  357.18    5.40
  -8   7   3   29.95    1.38
   8   7  -3   33.67    2.53
  -8   7   3   29.92    1.66
   8   7  -3   33.00    2.48
  -8   7   2   79.29    2.65
  -8   7   2   80.09    2.64
  -8   7   2   76.32    2.62
   8   7  -2   75.95    3.63
   8   7  -2   78.05    3.68
  -8   7   1   86.89    3.02
   8   7  -1   80.07    3.53
  -8   7   0  101.45    3.48
   8   7   0   97.59    3.65
  -8   7  -1   41.18    2.31
   8   8  -3   55.66    2.24
   8   8  -2  192.79    4.25
  -8   8   2  193.90    3.04
  -8   8   1  294.07    4.25
  -8   8   0  104.47    2.69
  -8   8  -1  135.19    3.05
  -8   8  -2 1038.41    8.96
   9  -7  -4   22.34    0.85
   9  -7  -3    2.65    0.42
   9  -7  -2  192.50    2.67
   9  -7  -1  191.66    2.89
   9  -7  -1  196.15    2.92
   9  -7   0  285.81    3.84
   9  -7   0  274.16    3.68
   9  -7   1   38.23    1.39
   9  -7   2   90.45    1.99
   9  -6  -6  234.63    3.09
   9  -6  -5   32.87    1.19
   9  -6  -5   34.81    1.21
   9  -6  -4  110.83    2.20
   9  -6  -4  110.63    2.19
   9  -6  -3  247.35    3.46
   9  -6  -3  248.94    3.45
   9  -6  -2  288.14    4.08
   9  -6  -2  292.47    4.11
   9  -6  -1  179.70    3.48
   9  -6  -1  184.11    3.51
   9  -6   0   27.45    1.62
   9  -6   1   58.95    2.53
   9  -6   2    6.47    1.02
   9  -6   2    7.31    1.02
   9  -6   3   73.49    2.43
   9  -5  -7    8.59    0.70
   9  -5  -6   24.18    1.15
   9  -5  -6   25.25    1.14
   9  -5  -5   99.68    2.30
   9  -5  -5  101.71    2.37
   9  -5  -4    8.08    0.76
   9  -5  -4    8.89    0.79
   9  -5  -3  106.10    2.51
   9  -5  -3  106.10    2.47
   9  -5  -2  136.72    3.06
   9  -5  -2  140.31    3.10
   9  -5  -1   42.68    1.92
   9  -5  -1   41.32    1.87
   9  -5   0    9.21    1.19
   9  -5   1    5.39    1.14
   9  -5   1    3.31    0.93
   9  -5   2  294.74    6.27
   9  -5   2  299.09    5.84
   9  -5   3   43.56    2.20
   9  -5   4    4.62    0.71
   9  -5   5   15.61    0.96
   9  -4  -8  122.51    2.41
  -9  -4   7  113.96    3.47
   9  -4  -7  105.90    2.55
   9  -4  -7  115.49    2.54
   9  -4  -6   46.97    1.69
   9  -4  -6   47.10    1.68
   9  -4  -5    5.91    0.77
   9  -4  -5    6.06    0.76
   9  -4  -4  302.49    4.35
   9  -4  -4  299.99    4.32
   9  -4  -3  120.42    2.80
   9  -4  -2  135.42    3.15
   9  -4  -1  232.63    4.74
   9  -4  -1  210.15    4.30
   9  -4   0   31.65    2.02
   9  -4   1  136.58    4.34
   9  -4   2    7.96    1.31
   9  -4   2   10.10    1.33
   9  -4   4  216.12    4.16
   9  -4   5    8.09    0.89
   9  -4   5    8.67    0.70
   9  -4   5    7.60    0.67
   9  -4   6   39.70    1.26
   9  -4   6   38.70    1.24
   9  -3  -9   62.02    1.71
   9  -3  -8   94.43    2.37
  -9  -3   8  102.58    3.28
  -9  -3   7    5.92    1.22
   9  -3  -7    6.44    0.81
   9  -3  -7    6.01    0.84
  -9  -3   6   80.62    3.27
   9  -3  -6   74.31    2.25
   9  -3  -6   75.66    2.32
  -9  -3   5  238.82    5.57
   9  -3  -5  232.50    4.08
  -9  -3   5  235.58    5.57
   9  -3  -4  120.82    2.79
   9  -3  -4  123.04    2.83
  -9  -3   4  129.41    4.01
   9  -3  -3  109.46    2.64
   9  -3  -3  110.31    2.68
   9  -3  -2  559.29    6.64
   9  -3  -2  551.20    6.59
   9  -3  -1  176.85    3.84
   9  -3  -1  170.21    3.77
   9  -3   0   67.86    2.70
   9  -3   1    8.52    1.26
   9  -3   2  413.03    7.69
   9  -3   2  411.39    7.83
   9  -3   3   46.20    2.07
   9  -3   4  194.84    4.21
   9  -3   5  191.66    3.20
   9  -3   5  200.98    3.97
   9  -3   5  191.25    3.19
   9  -3   6  102.65    2.28
   9  -3   6  105.44    2.72
   9  -3   6  102.43    2.27
   9  -3   6  108.54    2.73
   9  -3   7  135.96    2.41
   9  -3   7  138.11    2.41
   9  -2  -9   17.19    1.08
  -9  -2   9   16.95    1.38
  -9  -2   8   39.31    2.26
   9  -2  -8   41.53    1.73
  -9  -2   7   72.28    3.05
   9  -2  -7   66.95    2.23
   9  -2  -6   46.86    2.04
  -9  -2   6   49.12    2.60
  -9  -2   6   49.84    2.59
  -9  -2   5   11.62    1.51
   9  -2  -5    9.19    0.95
  -9  -2   4   66.73    2.83
   9  -2  -4   65.77    2.17
   9  -2  -4   62.89    2.11
  -9  -2   3  434.06    6.81
  -9  -2   3  424.04    6.85
   9  -2  -2  189.53    3.50
   9  -2  -1  392.98    5.33
   9  -2   0  283.73    4.73
   9  -2   2  122.34    4.39
   9  -2   2  132.26    3.47
   9  -2   2  122.20    4.46
   9  -2   3  368.47    6.20
   9  -2   4    8.77    1.12
   9  -2   4    8.89    0.86
   9  -2   5  321.33    5.48
   9  -2   5  325.57    4.69
   9  -2   5  330.98    5.58
   9  -2   5  333.09    4.73
   9  -2   6   16.70    1.30
   9  -2   6   17.50    1.10
   9  -2   6   15.66    1.24
   9  -2   6   17.28    1.09
   9  -2   7    5.82    0.68
   9  -2   7    6.40    0.70
   9  -2   8  297.77    3.48
  -9  -1   9   70.82    2.61
   9  -1  -9   65.03    2.02
   9  -1  -8  447.72    5.86
   9  -1  -8  462.48    5.77
  -9  -1   7  288.01    5.94
  -9  -1   7  280.23    5.94
  -9  -1   6   11.07    1.47
   9  -1  -6   11.16    1.10
   9  -1  -5  400.52    5.72
   9  -1  -5  412.94    5.92
  -9  -1   4  622.87    8.53
  -9  -1   4  629.94    8.57
   9  -1  -4  608.40    7.06
  -9  -1   3  137.57    3.74
   9  -1  -3  133.29    3.08
   9  -1  -2  408.75    5.17
   9  -1  -2  399.63    5.11
  -9  -1   1  993.69    9.40
   9  -1  -1  906.62    9.07
  -9  -1   0  463.62    6.05
   9  -1   0  427.43    6.16
   9  -1   1   63.99    2.48
   9  -1   1   61.75    3.47
   9  -1   1   60.90    3.36
   9  -1   3  425.31    8.21
   9  -1   3  419.36    8.03
   9  -1   4   45.79    2.31
   9  -1   4   45.02    2.28
   9  -1   5  277.13    4.56
   9  -1   5  286.69    5.57
   9  -1   5  278.12    5.41
   9  -1   6  129.40    3.00
   9  -1   6  126.84    3.34
   9  -1   6  132.89    3.00
   9  -1   6  128.98    3.36
   9  -1   7   18.57    1.14
   9  -1   7   19.49    1.16
   9  -1   8    3.39    0.55
   9  -1   8    3.94    0.56
  -9   0   9   32.11    1.84
  -9   0   8  176.90    4.35
  -9   0   7  101.93    3.49
   9   0  -7   93.06    2.83
  -9   0   7  101.75    3.45
   9   0  -6  109.12    3.05
  -9   0   6  121.80    3.97
   9   0  -5   21.56    1.90
  -9   0   5   20.62    1.68
   9   0  -5   18.67    1.87
   9   0  -5   21.96    1.43
   9   0  -5   18.65    1.47
  -9   0   5   18.48    1.59
   9   0  -4  283.43    5.02
  -9   0   4  291.68    5.63
   9   0  -3  196.45    3.78
  -9   0   3  205.54    4.31
   9   0  -2  425.96    8.51
  -9   0   2  416.48    5.97
   9   0  -1  949.21   13.48
   9   0  -1  951.83   13.70
   9   0  -1  967.59    9.87
   9   0  -1  955.85    9.80
   9   0   0  972.17   13.71
   9   0   0 1048.45   10.58
   9   0   0  974.26   13.95
   9   0   0 1053.52   10.67
  -9   0   0  986.51    9.31
  -9   0  -1 1085.47   10.11
   9   0   1  906.50   13.15
   9   0   1 1056.32   11.07
   9   0   1  938.15   13.51
   9   0   1 1068.97   11.15
  -9   0  -2  326.23    5.17
   9   0   2  332.99    6.07
   9   0   3   23.61    1.78
   9   0   3   20.44    2.07
   9   0   3   23.74    1.86
   9   0   3   21.70    2.07
   9   0   4  937.87    9.37
   9   0   4  982.93   11.22
   9   0   5   97.00    2.79
   9   0   5   90.89    3.13
   9   0   5   94.45    3.21
   9   0   5   97.31    2.82
   9   0   6   27.55    1.53
   9   0   6   25.50    1.67
   9   0   6   29.25    1.83
   9   0   6   28.90    1.59
   9   0   7  294.53    4.51
   9   0   8   13.02    0.87
   9   0   8   14.09    0.91
  -9   1   9   75.43    2.53
  -9   1   8  487.60    7.07
  -9   1   7  286.00    5.71
  -9   1   7  281.91    5.71
  -9   1   6   10.58    1.29
  -9   1   5  468.70    7.21
  -9   1   5  464.14    7.18
   9   1  -4  600.09    9.90
  -9   1   4  603.10    7.88
   9   1  -4  587.40    9.67
  -9   1   3  138.17    3.52
   9   1  -2  432.90    8.90
  -9   1   2  458.14    6.33
   9   1  -2  430.76    8.83
  -9   1   1  901.03    8.99
   9   1  -1  919.55   13.25
   9   1  -1  928.20   13.57
   9   1   0  404.35    8.73
   9   1   0  445.80    6.84
   9   1   0  406.98    8.85
   9   1   0  456.48    6.99
   9   1   1   76.42    3.03
   9   1   1   70.82    3.76
  -9   1  -1   70.99    2.48
   9   1   1   76.08    2.96
   9   1   1   64.49    3.50
  -9   1  -2  243.09    4.71
   9   1   2  261.24    5.55
   9   1   3  473.36    6.55
  -9   1  -3  449.04    6.45
   9   1   3  482.58    7.71
   9   1   3  485.98    7.77
   9   1   3  473.67    6.45
  -9   1  -3  477.30    6.76
   9   1   3  460.66    8.95
   9   1   3  467.82    9.22
   9   1   4   49.66    2.93
   9   1   4   46.17    2.41
   9   1   4   46.10    2.77
   9   1   4   49.05    2.50
   9   1   5  323.01    6.22
   9   1   5  327.15    6.30
   9   1   5  335.40    5.60
   9   1   5  335.15    5.51
   9   1   6  163.87    4.09
   9   1   6  156.07    3.62
   9   1   6  157.35    3.56
   9   1   6  158.64    3.98
   9   1   7   12.99    1.04
   9   1   7   13.29    1.06
   9   1   8    3.27    0.60
   9   1   8    3.62    0.62
  -9   2   8   39.29    1.91
  -9   2   7   81.95    2.94
  -9   2   7   78.25    2.89
  -9   2   6   55.81    2.45
  -9   2   6   59.40    2.48
   9   2  -4   74.50    3.46
   9   2  -4   76.40    3.54
  -9   2   4   78.41    2.69
  -9   2   3  444.19    6.22
  -9   2   2  238.25    4.54
  -9   2   1  384.72    5.54
  -9   2   0  279.13    5.07
   9   2   0  303.57    5.85
  -9   2  -1  384.82    6.07
   9   2   1  454.74    7.53
   9   2   2  131.41    5.18
  -9   2  -2  123.06    3.43
   9   2   2  143.03    4.33
   9   2   2  139.17    4.29
  -9   2  -2  128.42    3.58
   9   2   2  128.17    5.03
   9   2   3  394.66    8.74
  -9   2  -3  337.29    5.74
   9   2   3  391.07    7.33
   9   2   3  381.19    8.41
   9   2   3  390.65    7.19
  -9   2  -3  340.84    5.89
   9   2   3  366.07    5.83
   9   2   4   19.00    1.77
   9   2   4   19.45    1.96
   9   2   4   21.76    1.49
   9   2   5  322.93    6.12
  -9   2  -5  337.64    5.61
   9   2   5  339.23    5.49
  -9   2  -5  338.44    5.61
   9   2   5  338.65    5.57
   9   2   6   16.19    1.40
  -9   2  -6   13.63    1.08
  -9   2  -6   15.58    1.19
   9   2   6   17.27    1.30
   9   2   6   17.60    1.31
  -9   2  -7    3.20    0.56
   9   2   7    3.52    0.70
   9   2   7    3.88    0.73
   9   2   8  287.80    3.71
   9   2   8  283.52    3.73
  -9   3   8   83.54    2.41
  -9   3   7    4.37    0.80
  -9   3   6   79.43    2.71
  -9   3   5  260.44    4.93
  -9   3   5  253.49    4.94
   9   3  -3  129.33    4.62
  -9   3   3  118.25    3.09
   9   3  -3  133.91    4.80
   9   3  -2  637.47   10.88
  -9   3   2  639.77    7.70
   9   3  -2  658.70   11.28
   9   3  -1  214.94    6.42
   9   3  -1  223.19    6.69
  -9   3   1  205.10    3.98
   9   3   0   94.13    3.26
   9   3   0   80.66    4.03
  -9   3   0   89.18    2.87
   9   3   0   86.07    4.28
   9   3   1   10.45    1.30
   9   3   1   11.35    1.90
   9   3   1   11.51    1.85
  -9   3  -1    9.37    1.05
   9   3   2  544.14   10.53
   9   3   2  535.27   10.23
  -9   3  -2  525.93    7.57
  -9   3  -2  522.33    7.30
   9   3   3   53.00    2.70
   9   3   3   53.04    2.20
   9   3   4  211.24    5.74
   9   3   4  207.40    5.08
  -9   3  -4  194.33    4.36
   9   3   4  203.57    4.26
   9   3   4  202.02    4.22
  -9   3  -4  193.71    4.25
   9   3   4  219.06    5.79
  -9   3  -5  219.55    4.49
  -9   3  -5  220.44    4.43
   9   3   5  211.06    4.21
   9   3   5  207.22    4.80
   9   3   5  215.19    4.26
  -9   3  -6  111.90    2.79
   9   3   6  113.68    2.92
  -9   3  -6  113.73    2.84
   9   3   6  111.98    2.91
  -9   3  -7  163.47    2.78
  -9   3  -7  165.33    2.85
   9   3   7  161.60    3.09
   9   3   7  163.33    3.14
   9   4  -5    2.94    1.39
   9   4  -5    3.01    1.36
  -9   4   5    3.12    0.73
  -9   4   5    2.69    0.74
   9   4  -5    1.63    1.29
   9   4  -4  294.01    8.05
   9   4  -4  319.70    8.68
   9   4  -4  297.44    8.21
   9   4  -3  107.38    4.94
   9   4  -3  130.93    4.52
   9   4  -3  125.50    4.34
   9   4  -3  106.11    4.86
   9   4  -2  160.77    5.35
   9   4  -2  155.64    5.14
   9   4  -1  260.44    7.04
   9   4  -1  254.16    6.79
   9   4   0   36.98    2.77
  -9   4   0   37.77    1.86
   9   4   0   34.41    2.76
   9   4   1  119.12    4.82
   9   4   1  129.36    3.83
   9   4   2   11.15    1.80
   9   4   2   11.89    1.42
   9   4   3   98.89    4.10
   9   4   3   92.58    3.95
  -9   4  -3   79.38    2.64
   9   4   3   88.84    3.24
  -9   4  -3   84.94    2.89
  -9   4  -4  214.96    4.28
   9   4   4  223.75    4.37
  -9   4  -4  218.85    4.44
  -9   4  -5    9.77    0.96
   9   4   5   12.91    1.12
  -9   4  -5   10.32    1.02
  -9   4  -6   43.29    1.63
  -9   4  -6   44.63    1.67
  -9   4  -7   15.11    0.81
  -9   5   6   29.69    1.46
   9   5  -6   24.59    2.03
   9   5  -6   24.49    2.05
   9   5  -5  109.46    4.41
   9   5  -5  104.43    4.30
   9   5  -4    9.23    1.67
   9   5  -4    9.13    1.66
  -9   5   3  103.22    2.67
   9   5  -3   99.80    4.44
   9   5  -3  108.47    4.68
   9   5  -3  101.46    4.48
   9   5  -2  146.60    4.62
   9   5  -2  144.77    4.62
  -9   5   2  135.13    3.02
   9   5  -1   58.02    3.22
   9   5  -1   55.58    3.11
  -9   5   1   52.11    1.90
   9   5   0    8.63    1.51
   9   5   0    7.66    1.42
   9   5   1    3.82    1.21
  -9   5  -1    5.73    0.83
   9   5   1    3.99    1.19
  -9   5  -2  314.13    5.03
   9   5   2  299.13    6.85
  -9   5  -3   55.72    2.06
   9   5   3   53.27    2.80
  -9   5  -4    4.45    0.72
   9   5   4    5.26    1.03
  -9   5  -5   27.60    1.31
  -9   5  -6  128.20    2.34
   9   6  -6  210.17    4.36
  -9   6   5   35.49    1.56
   9   6  -5   34.25    2.17
   9   6  -5   35.93    2.22
   9   6  -4  101.01    3.76
   9   6  -4  103.00    3.83
   9   6  -3  250.97    6.06
   9   6  -3  237.05    5.85
  -9   6   2  305.07    5.07
   9   6  -2  284.27    5.29
  -9   6   1  208.49    4.68
   9   6  -1  205.64    4.94
   9   6   0   20.14    1.75
  -9   6  -1   71.59    1.93
   9   6   1   70.74    3.03
   9   6   2    7.28    1.19
  -9   6  -3   79.61    2.10
  -9   6  -4   74.14    1.87
  -9   7   3    2.76    0.53
  -9   7   2  200.99    3.06
  -9   7   1  215.34    3.71
  10  -6  -4  199.72    2.53
  10  -6  -3   17.27    0.80
  10  -6  -2   23.14    0.90
  10  -6  -1  143.73    2.20
  10  -6   0   27.92    0.99
  10  -5  -5   24.54    1.02
  10  -5  -4   51.90    1.50
  10  -5  -4   51.42    1.48
  10  -5  -3    2.83    0.48
  10  -5  -3    3.71    0.52
  10  -5  -2   80.92    1.86
  10  -5  -2   82.90    1.87
  10  -5  -1   49.51    1.53
  10  -5  -1   47.66    1.47
  10  -5   0    3.80    0.55
  10  -5   0    3.07    0.52
  10  -5   0    2.69    0.55
  10  -5   1  119.67    2.51
  10  -5   2   67.28    1.96
  10  -5   3   36.18    1.35
  10  -4  -7  129.24    2.19
  10  -4  -6   43.22    1.51
  10  -4  -5   55.37    1.65
  10  -4  -5   55.34    1.66
  10  -4  -4   67.67    1.89
  10  -4  -4   66.68    1.85
  10  -4  -3   10.28    0.78
  10  -4  -3   10.41    0.79
  10  -4  -2   59.56    1.72
  10  -4  -2   59.50    1.71
  10  -4  -1   35.57    1.40
  10  -4  -1   34.05    1.35
  10  -4   0   15.52    1.07
  10  -4   1   18.20    1.17
  10  -4   2    6.29    0.85
  10  -4   3  162.95    3.18
  10  -4   4   68.94    2.02
  10  -4   5  231.36    3.43
  10  -3  -7   36.55    1.34
 -10  -3   7   35.85    1.82
 -10  -3   6  154.15    3.78
  10  -3  -6  150.39    3.04
  10  -3  -5    3.51    0.61
 -10  -3   5    3.78    0.90
  10  -3  -5    4.17    0.66
  10  -3  -4   29.82    1.36
  10  -3  -4   29.58    1.34
  10  -3  -3  168.41    3.06
  10  -3  -3  166.26    3.02
  10  -3  -2   25.00    1.19
  10  -3  -2   25.53    1.19
  10  -3  -1  177.84    3.45
  10  -3  -1  175.83    3.08
  10  -3  -1  179.13    3.10
  10  -3   0  243.66    4.27
  10  -3   1   61.71    2.90
  10  -3   1   70.63    2.38
  10  -3   1   61.58    2.96
  10  -3   2   21.19    1.35
  10  -3   3   11.03    1.05
  10  -3   4  180.21    3.62
  10  -3   4  178.74    3.59
  10  -3   5   90.86    2.42
  10  -3   5   88.02    2.36
 -10  -2   8   55.17    2.09
  10  -2  -7   31.56    1.36
 -10  -2   7   33.75    1.88
  10  -2  -6   30.95    1.73
  10  -2  -6   28.98    1.71
  10  -2  -6   32.17    1.44
  10  -2  -5   25.75    1.41
 -10  -2   5   26.63    1.78
 -10  -2   5   25.37    1.76
  10  -2  -4  441.17    5.45
  10  -2  -4  443.58    5.50
  10  -2  -3   18.63    1.14
  10  -2  -3   18.60    1.16
 -10  -2   3   18.77    1.51
  10  -2  -2  248.44    3.76
  10  -2  -2  252.70    3.82
  10  -2   0  295.17    6.80
  10  -2   0  286.33    4.65
  10  -2   1   44.54    2.70
  10  -2   1   44.22    2.75
  10  -2   1   45.52    1.95
  10  -2   2  185.75    4.97
  10  -2   2  185.86    5.04
  10  -2   3   86.56    2.78
  10  -2   4  295.60    5.01
  10  -2   4  304.26    5.22
  10  -2   5   64.69    2.20
  10  -2   5   66.31    2.27
  10  -2   6   56.66    1.80
 -10  -1   8  141.37    3.38
 -10  -1   7  145.33    3.70
 -10  -1   6  258.11    5.14
 -10  -1   6  271.46    5.22
  10  -1  -5  313.31    6.21
  10  -1  -5  313.78    4.95
  10  -1  -5  309.58    6.09
 -10  -1   4  322.19    5.74
 -10  -1   4  333.41    5.91
  10  -1  -4  328.49    5.02
  10  -1  -4  314.36    6.63
  10  -1  -3  247.68    6.06
 -10  -1   3  272.32    5.21
  10  -1  -2  648.33   10.56
  10  -1  -1   24.35    2.24
  10  -1  -1   26.90    2.30
  10  -1   0  225.29    4.38
  10  -1   0  223.12    6.19
  10  -1   0  230.49    4.48
  10  -1   0  227.21    6.18
  10  -1   1   98.04    3.02
  10  -1   1   91.08    3.90
  10  -1   1   89.08    3.83
  10  -1   2   62.24    3.20
  10  -1   2   56.68    2.98
  10  -1   3  113.51    3.36
  10  -1   3  113.20    3.40
  10  -1   4   96.48    3.01
  10  -1   4  100.30    3.14
  10  -1   5  116.39    2.49
  10  -1   5  119.42    3.13
  10  -1   5  117.63    3.09
  10  -1   6   49.47    1.51
  10  -1   6   51.39    1.88
  10  -1   6   53.46    1.94
  10  -1   6   49.17    1.52
 -10   0   8  110.11    2.95
 -10   0   7  216.18    4.52
 -10   0   7  223.32    4.54
 -10   0   6    2.28    0.87
 -10   0   6    2.60    0.93
  10   0  -5  398.49    7.00
  10   0  -5  393.67    6.84
 -10   0   4    1.48    0.77
  10   0  -4    1.56    0.97
  10   0  -4    0.72    0.90
 -10   0   4    2.30    0.80
  10   0  -3  214.11    5.91
  10   0  -3  217.46    5.86
  10   0  -2   10.19    1.65
 -10   0   2    6.60    0.92
  10   0  -2    8.78    1.55
  10   0  -1 1077.75   14.22
  10   0  -1 1081.28   14.04
 -10   0   1 1089.84   10.01
  10   0   0    9.88    1.16
  10   0   0   10.11    1.18
  10   0   0   10.03    1.70
  10   0   0    8.64    1.61
 -10   0   0    8.65    0.93
  10   0   1   36.88    2.64
  10   0   1   45.52    2.19
  10   0   1   38.29    2.76
  10   0   1   45.34    2.25
  10   0   2  423.37    8.43
  10   0   2  418.83    8.25
 -10   0  -2  426.16    5.36
  10   0   3  150.19    3.94
  10   0   3  140.49    4.52
  10   0   3  151.02    3.99
  10   0   3  142.87    4.64
  10   0   4   26.70    1.72
  10   0   4   26.50    1.71
  10   0   5  140.17    3.60
  10   0   5  125.91    2.69
  10   0   5  124.92    2.70
  10   0   5  142.19    3.61
  10   0   6   60.10    2.11
  10   0   6   53.73    1.66
  10   0   6   57.81    1.74
  10   0   6   57.85    2.06
 -10   1   8  126.76    2.98
 -10   1   7  162.24    3.76
 -10   1   7  164.32    3.73
 -10   1   6  277.66    5.26
 -10   1   5  337.98    5.74
 -10   1   5  332.45    5.73
  10   1  -4  323.58    6.63
  10   1  -4  329.93    6.87
 -10   1   4  346.92    5.77
  10   1  -3  230.72    5.92
  10   1  -3  231.87    6.04
  10   1  -2  712.08   11.07
  10   1  -2  712.50   11.26
  10   1  -1   26.10    2.34
  10   1  -1   27.40    2.44
 -10   1   1   27.94    1.51
  10   1   0  258.91    6.81
  10   1   0  260.19    6.93
  10   1   0  278.58    5.18
 -10   1   0  261.76    4.47
  10   1   1   95.16    4.13
  10   1   1  100.63    4.31
  10   1   1  105.90    3.32
  10   1   2   70.78    3.52
  10   1   2   75.85    3.70
  10   1   3  108.43    4.21
 -10   1  -3  109.17    2.75
  10   1   3  104.52    4.09
  10   1   3  109.21    3.43
  10   1   3  111.09    3.57
  10   1   4  107.00    3.41
 -10   1  -4   98.36    2.45
  10   1   4  100.82    3.29
  10   1   5  109.27    2.64
  10   1   5  115.09    3.29
  10   1   5  115.31    3.26
  10   1   5  112.36    2.65
  10   1   6   50.10    1.64
  10   1   6   53.24    1.98
  10   1   6   50.83    1.65
 -10   2   7   43.55    1.88
 -10   2   7   42.67    1.84
 -10   2   6   37.03    1.91
 -10   2   5   22.37    1.50
 -10   2   5   21.60    1.48
 -10   2   4  531.82    7.06
  10   2  -4  507.93    8.25
  10   2  -4  512.61    8.47
  10   2  -3   19.43    1.93
  10   2  -3   18.57    1.95
  10   2  -2  275.18    6.77
  10   2  -2  277.21    6.93
  10   2  -1   21.81    2.17
  10   2  -1   21.96    2.22
  10   2   0  332.84    5.71
  10   2   0  306.29    7.44
  10   2   0  313.47    7.74
  10   2   1   55.83    2.51
  10   2   1   49.75    3.18
  10   2   1   51.52    3.15
  10   2   2  224.62    4.99
  10   2   2  229.83    5.11
  10   2   2  217.48    6.32
  10   2   2  225.40    6.32
  10   2   3  109.91    3.50
  10   2   3  107.05    4.07
  10   2   3  110.56    3.47
  10   2   3  105.85    3.99
 -10   2  -3  104.97    2.76
  10   2   4  275.35    4.27
  10   2   4  269.51    4.25
  10   2   4  291.47    5.41
 -10   2  -4  286.56    4.37
  10   2   5   58.60    1.88
  10   2   5   57.07    1.87
  10   2   5   62.37    2.38
 -10   2  -5   63.92    1.83
  10   2   6   75.54    1.94
  10   2   6   78.67    1.97
 -10   2  -6   81.34    1.71
 -10   3   6  174.94    3.69
 -10   3   5    6.32    0.86
 -10   3   5    6.83    0.93
 -10   3   4   31.02    1.64
  10   3  -3  229.48    5.90
  10   3  -3  225.79    5.75
 -10   3   2   14.26    1.11
  10   3  -2   15.89    1.87
  10   3  -2   12.62    1.69
 -10   3   1  205.60    3.96
  10   3  -1  201.14    5.98
  10   3  -1  209.26    6.19
  10   3   0  266.48    4.98
  10   3   0  269.18    7.01
  10   3   0  268.08    7.11
  10   3   1   87.29    3.00
  10   3   1   87.07    4.01
  10   3   1   86.90    3.93
  10   3   2   18.52    1.53
  10   3   2   18.00    1.92
 -10   3  -2   17.74    1.23
  10   3   2   17.02    1.94
  10   3   3   12.73    1.58
  10   3   3   11.92    1.30
  10   3   3   12.91    1.61
 -10   3  -3   12.87    1.04
 -10   3  -4  170.19    3.27
  10   3   4  170.92    3.99
  10   3   5   76.98    2.05
 -10   3  -5   81.70    2.05
 -10   4   5   50.43    1.86
 -10   4   4   70.58    2.26
 -10   4   3   14.43    1.08
  10   4  -3   16.00    1.54
  10   4  -2   64.45    3.05
 -10   4   2   56.10    1.97
  10   4  -2   59.71    2.98
  10   4  -1   46.73    2.75
 -10   4   1   40.47    1.67
  10   4  -1   44.80    2.72
  10   4   0   25.48    2.18
 -10   4   0   23.09    1.24
  10   4   0   26.14    2.21
  10   4   1   22.44    2.07
  10   4   1   22.55    2.13
 -10   4  -2    2.60    0.62
  10   4   2    1.61    0.94
  10   4   2    1.17    0.95
 -10   4  -3  175.22    3.34
  10   4   3  174.00    4.57
 -10   4  -4   77.65    2.06
 -10   4  -5  251.29    3.37
  10   5  -2   86.65    2.97
 -10   5   2   87.27    2.22
  10   5  -1   50.82    2.50
 -10   5   1   45.65    1.59
  10   5   0    2.48    0.90
 -10   5   0    2.21    0.54
  10   5   1  129.18    4.00
 -10   5  -1  123.08    2.49
  10   5   2   79.65    2.98
 -10   5  -2   73.42    1.86
  10   5   3   43.09    2.03
  11  -4  -3   10.24    1.06
  11  -4  -2  301.38    5.26
  11  -4  -2  299.77    5.16
  11  -4  -1  214.83    4.44
  11  -4  -1  214.03    4.35
  11  -4   0  109.18    2.17
  11  -4   1  164.56    2.78
  11  -4   2  153.47    2.65
  11  -4   3   75.84    1.83
  11  -3  -4  132.39    3.45
  11  -3  -4  134.95    3.40
  11  -3  -3   72.64    2.74
  11  -3  -3   72.21    2.68
  11  -3  -2  139.39    3.92
  11  -3  -2  142.06    3.89
  11  -3  -1   42.37    2.26
  11  -3  -1   40.67    2.17
  11  -3   0  228.68    3.51
  11  -3   0  211.38    4.75
  11  -3   0  225.65    3.56
  11  -3   0  217.18    4.74
  11  -3   1  149.29    2.93
  11  -3   1  147.03    2.90
  11  -3   2  110.83    2.55
  11  -3   2  109.48    2.54
  11  -3   3  442.88    5.24
  11  -3   3  426.39    5.12
  11  -3   4  100.72    2.17
 -11  -2   6    8.48    0.92
  11  -2  -5  228.89    4.24
  11  -2  -5  231.61    4.20
 -11  -2   4   10.73    1.05
  11  -2  -4    9.54    1.17
  11  -2  -4    9.63    1.16
  11  -2  -3  145.93    4.13
  11  -2  -3  147.44    4.07
  11  -2  -2  209.16    5.14
  11  -2  -2  213.07    5.10
  11  -2  -1   42.21    2.44
  11  -2  -1   42.55    2.41
  11  -2   0   10.88    0.98
  11  -2   0    9.22    1.30
  11  -2   0    9.81    0.93
  11  -2   0    8.93    1.28
  11  -2   1  491.84    5.97
  11  -2   1  444.10    7.34
  11  -2   1  480.74    5.98
  11  -2   1  427.82    7.03
  11  -2   2   25.27    1.43
  11  -2   2   24.07    1.38
  11  -2   3  116.25    2.77
  11  -2   3  121.54    2.90
  11  -2   4   84.36    2.19
  11  -2   4   84.33    2.22
  11  -2   5   64.10    1.72
 -11  -1   6   47.18    1.87
 -11  -1   5  234.40    4.29
 -11  -1   5  235.32    4.28
  11  -1  -5  224.74    4.28
  11  -1  -5  222.72    4.31
  11  -1  -4  218.31    4.76
  11  -1  -4  218.04    4.80
  11  -1  -3   86.63    3.24
 -11  -1   3   95.25    2.79
  11  -1  -3   88.77    3.34
  11  -1  -2   12.65    1.48
 -11  -1   2   13.19    1.12
  11  -1  -2   11.40    1.46
  11  -1  -1  143.46    4.47
  11  -1  -1  149.90    4.49
  11  -1   0   33.15    2.25
  11  -1   0   33.22    1.58
  11  -1   0   29.15    2.10
  11  -1   0   32.25    1.54
  11  -1   1   43.38    2.52
  11  -1   1   45.82    1.89
  11  -1   1   45.03    2.52
  11  -1   1   45.65    1.89
  11  -1   2    3.93    0.83
  11  -1   2    4.13    0.82
  11  -1   3   94.00    2.63
  11  -1   3   89.77    2.55
  11  -1   4  146.81    3.11
  11  -1   4  142.95    3.07
  11  -1   5   57.88    1.77
 -11   0   7   49.63    1.76
 -11   0   6  531.84    6.35
 -11   0   6  513.26    6.33
  11   0  -5    1.74    0.71
  11   0  -5    2.27    0.73
 -11   0   5    3.37    0.84
  11   0  -4    0.91    0.75
  11   0  -4    1.47    0.78
 -11   0   4    0.69    0.63
 -11   0   3  334.43    5.18
  11   0  -3  314.48    6.31
  11   0  -3  303.83    6.12
 -11   0   3  342.08    5.29
 -11   0   2   83.61    2.54
  11   0  -2   77.04    3.25
  11   0  -2   76.34    3.29
 -11   0   1  128.21    2.97
  11   0  -1  127.25    4.35
  11   0  -1  126.47    4.22
 -11   0   0  343.51    4.72
  11   0   0  329.07    4.96
  11   0   0  327.85    7.04
  11   0   0  322.53    6.88
 -11   0  -1  676.06    6.65
  11   0   1  656.63    7.46
  11   0   1  627.86    9.48
  11   0   1  666.22    7.60
  11   0   1  638.40    9.69
  11   0   2  789.57    8.42
  11   0   2  722.49    9.80
  11   0   2  777.92    8.37
  11   0   2  736.18   10.07
  11   0   3    1.89    0.77
  11   0   3    1.82    0.77
  11   0   4   19.92    1.33
  11   0   4   20.68    1.33
 -11   1   7  200.21    3.33
 -11   1   6   48.64    1.86
 -11   1   5  281.29    4.81
 -11   1   4  209.33    3.99
  11   1  -4  216.63    4.69
 -11   1   4  210.60    4.03
  11   1  -4  211.63    4.73
  11   1  -3  104.21    3.58
 -11   1   3  116.90    2.99
  11   1  -3  108.77    3.73
 -11   1   2   12.44    1.05
  11   1  -2   11.91    1.55
  11   1  -2   12.20    1.51
  11   1  -1  155.49    4.81
  11   1  -1  153.79    4.70
 -11   1   1  161.61    3.28
 -11   1   0   38.65    1.55
  11   1   0   42.25    2.68
  11   1   0   40.91    2.56
  11   1   0   41.31    1.80
  11   1   1   49.60    2.06
 -11   1  -1   51.68    1.73
  11   1   1   51.19    2.86
  11   1   1   50.87    2.11
  11   1   1   50.76    2.78
 -11   1  -2    5.61    0.68
  11   1   2    6.98    0.99
  11   1   2    7.71    1.03
  11   1   2    6.18    1.27
  11   1   2    6.90    1.26
  11   1   3  107.89    2.96
  11   1   3  104.97    2.90
 -11   1  -3  107.05    2.22
  11   1   4  135.65    3.12
 -11   2   6   12.35    0.98
 -11   2   5  274.58    4.39
 -11   2   4   11.72    1.02
  11   2  -4   12.36    1.23
  11   2  -4   11.82    1.26
 -11   2   4   11.91    1.02
  11   2  -3  164.16    4.47
  11   2  -3  165.82    4.39
 -11   2   3  159.49    3.39
  11   2  -2  270.22    6.08
  11   2  -2  272.82    6.02
 -11   2   2  259.18    4.21
  11   2  -1   56.60    2.97
  11   2  -1   52.77    2.80
 -11   2   1   51.49    1.84
  11   2   0   15.71    1.78
 -11   2   0   14.87    1.02
  11   2   0   14.88    1.71
  11   2   1  473.72    8.39
 -11   2  -1  468.52    5.50
  11   2   1  467.24    8.10
  11   2   1  473.16    6.23
 -11   2  -2   15.00    0.94
  11   2   2   14.52    1.54
  11   2   2   14.85    1.55
  11   2   2   15.52    1.25
  11   2   3  128.15    3.12
 -11   2  -3  120.08    2.28
 -11   2  -4   84.58    1.72
 -11   3   4  169.02    3.20
 -11   3   4  173.06    3.31
  11   3  -3   83.25    2.89
  11   3  -3   79.93    2.80
 -11   3   3   74.33    2.20
  11   3  -2  171.60    4.49
  11   3  -2  164.93    4.32
 -11   3   2  155.92    3.09
  11   3  -1   44.76    2.48
  11   3  -1   43.99    2.40
 -11   3   1   43.68    1.64
  11   3   0  258.19    5.88
  11   3   0  257.46    5.74
 -11   3   0  240.83    3.69
  11   3   1  170.47    4.65
  11   3   1  170.67    4.63
 -11   3  -1  164.97    3.03
  11   3   2  122.12    3.75
 -11   3  -2  110.84    2.32
  11   3   2  118.25    3.65
 -11   3  -3  382.85    4.11
  11   3   3  383.92    5.81
 -11   3  -4  106.29    1.83
 -11   4   4    3.97    0.59
 -11   4   3   16.79    1.02
  11   4  -3   13.92    1.05
 -11   4   2  355.68    4.44
  11   4  -2  377.99    5.83
  11   4  -1  263.37    5.21
  11   4  -1  267.90    5.21
 -11   4   0  115.19    2.34
  11   4   0  125.35    3.63
  11   4   0  126.95    3.67
  11   4   1  210.31    4.57
 -11   4  -1  199.11    3.02
  11   4   2  161.26    3.76
 -11   4  -2  166.33    2.68
  11   4   3   75.41    2.20
 -11   4  -3   78.02    1.63
  11   5  -1   36.15    1.54
 -11   5   1   37.55    1.21
  11   5   0   92.94    2.51
 -11   5   0   85.65    1.77
  11   5   1  100.47    2.58
 -11   5  -1   95.53    1.80
  12  -1  -2   10.17    1.13
  12  -1  -2    9.54    1.06
  12  -1  -1   39.46    1.98
  12  -1  -1   36.63    1.89
  12  -1   0   27.35    1.67
  12  -1   0   26.20    1.62
  12  -1   1    1.79    0.49
  12  -1   2    1.55    0.49
 -12   0   4    1.50    0.55
 -12   0   2    4.97    0.63
  12   0  -2    6.33    0.97
  12   0  -2    6.44    1.00
 -12   0   1   15.97    0.93
  12   0  -1   18.72    1.46
  12   0  -1   19.45    1.53
  12   0   0    5.44    1.00
  12   0   0    5.51    0.94
 -12   1   3    0.62    0.43
 -12   1   2    4.22    0.61
  12   1  -2    5.54    0.95
  12   1  -2    4.41    0.89
 -12   1   1   38.91    1.42
  12   1  -1   43.12    2.17
  12   1  -1   40.21    2.06
 -12   1   0   25.32    1.12
  12   1   0   27.21    1.80
  12   1   0   27.08    1.74
 -12   1  -1    6.42    0.57
  12   2  -3   41.43    1.66
 -12   2   3   41.51    1.45
 -12   2   2   23.07    1.11
 -12   2   1  184.04    2.99
  12   2   0  113.18    3.19
 -12   2   0  103.94    2.10
  12   2   1   32.91    1.70
 -12   2  -1   30.71    1.06
 -12   3   2  198.50    2.91
  12   3  -1   51.17    1.91
 -12   3   1   49.03    1.43
  12   3   0   12.34    1.04
 -12   3   0    9.87    0.68
  12   3   1  286.54    4.35
   0   0   0    0.00    0.00


TITL LLINT_auto in P2(1)
REM P2(1) (#4 in standard setting)
CELL 1.54184  10.200221   8.828401  10.476198  90.0000  93.8836  90.0000
ZERR   13.00   0.000094   0.000082   0.000092   0.0000   0.0008   0.0000
LATT -1
SYMM -x, y+1/2,-z
SFAC C H N O P
UNIT 13.00 13.00 13.00 13.00 13.00
REM  CrysAlisPro recorded range (K): Min=100.0; max=100.0; aver:100.0
TEMP -173
TREF
HKLF 4
END
_computing_structure_solution     'SHELXT 2014/5 (Sheldrick, 2014)'
