# Supplementary material for: Stereoselective Pudovik reaction of aldehydes, aldimines, and nitroalkenes with CAMDOL-derived H-phosphonate
Source: Commun Chem. 2025 Nov 14;8:349. doi: 10.1038/s42004-025-01735-4 (PMC12618634; doi:10.1038/s42004-025-01735-4)
Supplement: Supplementary file 3 — Supplementary Data 1 [file 42004_2025_1735_MOESM3_ESM.zip › Supplementary Data 3-the cif file of 1/LLINT_auto.ins]

TITL llint_auto_a.res in P2(1)
REM Old TITL LLINT_auto in P2(1)
REM SHELXT solution in P2(1)
REM R1 0.082, Rweak 0.031, Alpha 0.005, Orientation as input
REM Flack x = 0.082 ( 0.015 ) from Parsons' quotients
REM Formula found by SHELXT: C2 O3 P
CELL 1.54184 10.2002 8.8284 10.4762 90 93.884 90
ZERR 2 0.0001 0.0001 0.0001 0 0.001 0
LATT -1
SYMM -X,0.5+Y,-Z
SFAC C H O P
UNIT 44 50 6 2

L.S. 10
PLAN  20
TEMP -120
CONF
BOND $H
MORE -1
fmap 2
ACTA 
OMIT 2 -9 3
WGHT 0.0657 0.2297
FVAR 1.39849
REM <olex2.extras>
REM <HklSrc "%.\\LLINT_auto.hkl">
REM </olex2.extras>

P1    4     0.28861  0.28433  0.85464  11.00000  0.02397  0.01174  0.02164 =
 -0.00022 -0.00006  0.00051 
H1    2     0.30343  0.20198  0.74962  11.00000  0.01632 
O1    3     0.40405  0.40140  0.88331  11.00000  0.02084  0.01278  0.02099 =
 0.00247 -0.00130  0.00268 
O2    3     0.17319  0.40158  0.82686  11.00000  0.01999  0.01146  0.02237 =
 0.00257 -0.00042 -0.00298 
O3    3     0.27058  0.17212  0.95383  11.00000  0.03394  0.01555  0.03231 =
 0.00421  0.00016 -0.00104 
C1    1     0.47161  0.55741  0.71723  11.00000  0.01732  0.01579  0.02101 =
 0.00227  0.00155  0.00474 
C2    1     0.58765  0.64114  0.73329  11.00000  0.01835  0.02119  0.02433 =
 0.00244  0.00058  0.00143 
AFIX 43
H2    2     0.60531  0.69896  0.80898  11.00000 -1.20000 
AFIX 0
C3    1     0.67802  0.64050  0.63881  11.00000  0.01906  0.03120  0.03591 =
 0.00809  0.00583  0.00185 
AFIX 43
H3    2     0.75680  0.69769  0.65053  11.00000 -1.20000 
AFIX 0
C4    1     0.65291  0.55663  0.52809  11.00000  0.02916  0.03761  0.02956 =
 0.00857  0.01310  0.01329 
AFIX 43
H4    2     0.71285  0.55917  0.46257  11.00000 -1.20000 
AFIX 0
C5    1     0.54019  0.46902  0.51310  11.00000  0.03020  0.03565  0.02420 =
 -0.00320  0.00618  0.01327 
AFIX 43
H5    2     0.52378  0.40970  0.43806  11.00000 -1.20000 
AFIX 0
C6    1     0.45113  0.46792  0.60786  11.00000  0.02092  0.02371  0.02347 =
 -0.00329  0.00205  0.00435 
AFIX 43
H6    2     0.37531  0.40541  0.59803  11.00000 -1.20000 
AFIX 0
C7    1     0.16753  0.57218  0.64932  11.00000  0.01626  0.01458  0.01723 =
 -0.00195 -0.00097  0.00282 
C8    1     0.06012  0.48746  0.60177  11.00000  0.02203  0.01996  0.02121 =
 -0.00088 -0.00049 -0.00203 
AFIX 43
H8    2     0.01896  0.41953  0.65692  11.00000 -1.20000 
AFIX 0
C9    1     0.01183  0.50054  0.47451  11.00000  0.02254  0.03414  0.02229 =
 -0.00468 -0.00400 -0.00504 
AFIX 43
H9    2    -0.06122  0.44099  0.44382  11.00000 -1.20000 
AFIX 0
C10   1     0.06933  0.59939  0.39272  11.00000  0.02742  0.03267  0.01575 =
 -0.00295 -0.00315  0.00407 
AFIX 43
H10   2     0.03674  0.60737  0.30586  11.00000 -1.20000 
AFIX 0
C11   1     0.17523  0.68692  0.43877  11.00000  0.02579  0.02293  0.01814 =
 0.00213  0.00229  0.00252 
AFIX 43
H11   2     0.21454  0.75657  0.38374  11.00000 -1.20000 
AFIX 0
C12   1     0.22382  0.67267  0.56549  11.00000  0.02015  0.01663  0.01874 =
 -0.00117 -0.00021  0.00028 
AFIX 43
H12   2     0.29684  0.73252  0.59578  11.00000 -1.20000 
AFIX 0
C13   1     0.21886  0.55121  0.78851  11.00000  0.01614  0.01227  0.01757 =
 0.00071  0.00102 -0.00003 
C14   1     0.37636  0.55109  0.82298  11.00000  0.01713  0.00986  0.01837 =
 0.00209 -0.00062  0.00011 
C15   1     0.38987  0.67628  0.92493  11.00000  0.01929  0.01366  0.01544 =
 -0.00016 -0.00128 -0.00061 
AFIX 13
H15   2     0.47559  0.67501  0.97724  11.00000 -1.20000 
AFIX 0
C16   1     0.26800  0.66191  1.00480  11.00000  0.02163  0.01562  0.01670 =
 -0.00055  0.00072 -0.00046 
C17   1     0.16813  0.67211  0.88378  11.00000  0.01935  0.01255  0.01600 =
 -0.00116  0.00199  0.00193 
C18   1     0.02262  0.65719  0.90456  11.00000  0.02002  0.02493  0.02740 =
 -0.00146  0.00439  0.00184 
AFIX 137
H18a  2     0.00564  0.55731  0.94078  11.00000 -1.50000 
H18b  2    -0.02860  0.66847  0.82254  11.00000 -1.50000 
H18c  2    -0.00296  0.73615  0.96374  11.00000 -1.50000 
AFIX 0
C19   1     0.20777  0.82814  0.83183  11.00000  0.02239  0.01286  0.01776 =
 -0.00116  0.00036  0.00205 
AFIX 23
H19a  2     0.16892  0.91156  0.87991  11.00000 -1.20000 
H19b  2     0.17982  0.83857  0.73989  11.00000 -1.20000 
AFIX 0
C20   1     0.36078  0.82718  0.85345  11.00000  0.02086  0.01400  0.01961 =
 -0.00125  0.00162 -0.00077 
AFIX 23
H20a  2     0.40269  0.82940  0.77095  11.00000 -1.20000 
H20b  2     0.39226  0.91481  0.90594  11.00000 -1.20000 
AFIX 0
C21   1     0.25725  0.79802  1.09705  11.00000  0.03093  0.01990  0.01776 =
 -0.00235  0.00438  0.00021 
AFIX 137
H21a  2     0.27301  0.89242  1.05130  11.00000 -1.50000 
H21b  2     0.32284  0.78735  1.16927  11.00000 -1.50000 
H21c  2     0.16912  0.80032  1.12887  11.00000 -1.50000 
AFIX 0
C22   1     0.25815  0.52228  1.09238  11.00000  0.03193  0.01858  0.01684 =
 0.00189  0.00333  0.00032 
AFIX 137
H22a  2     0.18871  0.53878  1.15111  11.00000 -1.50000 
H22b  2     0.34221  0.50700  1.14170  11.00000 -1.50000 
H22c  2     0.23727  0.43245  1.03994  11.00000 -1.50000 
AFIX 0
HKLF 4

END
