# Supplementary material for: Stereoselective Pudovik reaction of aldehydes, aldimines, and nitroalkenes with CAMDOL-derived H-phosphonate
Source: Commun Chem. 2025 Nov 14;8:349. doi: 10.1038/s42004-025-01735-4 (PMC12618634; doi:10.1038/s42004-025-01735-4)
Supplement: Supplementary file 3 — Supplementary Data 1 [file 42004_2025_1735_MOESM3_ESM.zip › Supplementary Data 3-the cif file of 1/LLINT_auto.p4p]

TITLE CrysAlis p4p export at Thu Nov  7 18:51:05 2024
CHEM C  H ON P
REM BRAVAISTYPE P
CELL  10.200221   8.828401  10.476197    90.0000    93.8836    90.0000   941.2325
CELLSD   0.000094   0.000082   0.000092     0.0000     0.0008     0.0000     0.0148
SOURCE CU    1.54184     1.54056     1.54439
REM BINNINGDURINGDATAREDUCTION 1 1
