# Supplementary material for: Stereoselective Pudovik reaction of aldehydes, aldimines, and nitroalkenes with CAMDOL-derived H-phosphonate
Source: Commun Chem. 2025 Nov 14;8:349. doi: 10.1038/s42004-025-01735-4 (PMC12618634; doi:10.1038/s42004-025-01735-4)
Supplement: Supplementary file 3 — Supplementary Data 1 [file 42004_2025_1735_MOESM3_ESM.zip › Supplementary Data 3-the cif file of 1/LLINT_auto.res]

TITL llint_auto_a.res in P2(1)
    llint_auto.res
    created by SHELXL-2018/3 at 19:16:21 on 08-Nov-2024
REM Old TITL LLINT_auto in P2(1)
REM SHELXT solution in P2(1)
REM R1 0.082, Rweak 0.031, Alpha 0.005, Orientation as input
REM Flack x = 0.082 ( 0.015 ) from Parsons' quotients
REM Formula found by SHELXT: C2 O3 P
CELL 1.54184 10.2002 8.8284 10.4762 90 93.884 90
ZERR 2 0.0001 0.0001 0.0001 0 0.001 0
LATT -1
SYMM -X,0.5+Y,-Z
SFAC C H O P
UNIT 44 50 6 2

L.S. 10
PLAN  20
TEMP -120
CONF
BOND $H
MORE -1
fmap 2
ACTA
OMIT 2 -9 3
REM <olex2.extras>
REM <HklSrc "%.\\LLINT_auto.hkl">
REM </olex2.extras>

WGHT    0.065700    0.229700
FVAR       1.39820
P1    4    0.288613    0.284346    0.854648    11.00000    0.02401    0.01151 =
         0.02164   -0.00021   -0.00006    0.00054
H1    2    0.303963    0.203771    0.749430    11.00000    0.01569
O1    3    0.404027    0.401370    0.883284    11.00000    0.02082    0.01261 =
         0.02105    0.00254   -0.00135    0.00274
O2    3    0.173196    0.401596    0.826880    11.00000    0.01984    0.01208 =
         0.02228    0.00259   -0.00034   -0.00301
O3    3    0.270545    0.172118    0.953809    11.00000    0.03412    0.01520 =
         0.03229    0.00411    0.00018   -0.00109
C1    1    0.471585    0.557382    0.717197    11.00000    0.01705    0.01678 =
         0.02078    0.00216    0.00163    0.00465
C2    1    0.587639    0.640972    0.733288    11.00000    0.01834    0.02100 =
         0.02435    0.00289    0.00053    0.00152
AFIX  43
H2    2    0.605340    0.698759    0.808994    11.00000   -1.20000
AFIX   0
C3    1    0.678022    0.640265    0.638786    11.00000    0.01909    0.03037 =
         0.03605    0.00810    0.00579    0.00179
AFIX  43
H3    2    0.756902    0.697273    0.650606    11.00000   -1.20000
AFIX   0
C4    1    0.652893    0.556738    0.528060    11.00000    0.02927    0.03663 =
         0.02971    0.00843    0.01294    0.01290
AFIX  43
H4    2    0.712704    0.559574    0.462423    11.00000   -1.20000
AFIX   0
C5    1    0.540183    0.468868    0.513125    11.00000    0.03018    0.03481 =
         0.02442   -0.00350    0.00610    0.01274
AFIX  43
H5    2    0.523833    0.409414    0.438151    11.00000   -1.20000
AFIX   0
C6    1    0.451147    0.467805    0.607869    11.00000    0.02103    0.02262 =
         0.02367   -0.00317    0.00201    0.00425
AFIX  43
H6    2    0.375349    0.405256    0.598078    11.00000   -1.20000
AFIX   0
C7    1    0.167503    0.572258    0.649318    11.00000    0.01595    0.01585 =
         0.01717   -0.00194   -0.00098    0.00289
C8    1    0.060155    0.487452    0.601777    11.00000    0.02202    0.02031 =
         0.02108   -0.00037   -0.00051   -0.00179
AFIX  43
H8    2    0.019073    0.419445    0.656913    11.00000   -1.20000
AFIX   0
C9    1    0.011771    0.500553    0.474482    11.00000    0.02260    0.03369 =
         0.02233   -0.00473   -0.00404   -0.00513
AFIX  43
H9    2   -0.061280    0.441013    0.443784    11.00000   -1.20000
AFIX   0
C10   1    0.069327    0.599509    0.392703    11.00000    0.02754    0.03186 =
         0.01585   -0.00295   -0.00311    0.00397
AFIX  43
H10   2    0.036709    0.607614    0.305861    11.00000   -1.20000
AFIX   0
C11   1    0.175235    0.686873    0.438780    11.00000    0.02594    0.02220 =
         0.01835    0.00182    0.00223    0.00235
AFIX  43
H11   2    0.214614    0.756468    0.383756    11.00000   -1.20000
AFIX   0
C12   1    0.223789    0.672628    0.565477    11.00000    0.01994    0.01756 =
         0.01861   -0.00123   -0.00019    0.00026
AFIX  43
H12   2    0.296840    0.732436    0.595736    11.00000   -1.20000
AFIX   0
C13   1    0.218867    0.551272    0.788502    11.00000    0.01623    0.01163 =
         0.01760    0.00059    0.00100    0.00000
C14   1    0.376342    0.550980    0.822967    11.00000    0.01702    0.01080 =
         0.01808    0.00205   -0.00057   -0.00008
C15   1    0.389900    0.676274    0.924962    11.00000    0.01944    0.01320 =
         0.01549   -0.00015   -0.00125   -0.00045
AFIX  13
H15   2    0.475621    0.675012    0.977266    11.00000   -1.20000
AFIX   0
C16   1    0.268009    0.661935    1.004815    11.00000    0.02173    0.01551 =
         0.01668   -0.00042    0.00070   -0.00036
C17   1    0.168095    0.672102    0.883743    11.00000    0.01941    0.01231 =
         0.01593   -0.00138    0.00196    0.00183
C18   1    0.022644    0.657346    0.904574    11.00000    0.02014    0.02433 =
         0.02760   -0.00156    0.00433    0.00170
AFIX 137
H18A  2    0.005628    0.557588    0.941004    11.00000   -1.50000
H18B  2   -0.028593    0.668443    0.822544    11.00000   -1.50000
H18C  2   -0.002896    0.736493    0.963607    11.00000   -1.50000
AFIX   0
C19   1    0.207787    0.828071    0.831843    11.00000    0.02240    0.01288 =
         0.01777   -0.00088    0.00038    0.00238
AFIX  23
H19A  2    0.168914    0.911472    0.879921    11.00000   -1.20000
H19B  2    0.179837    0.838511    0.739912    11.00000   -1.20000
AFIX   0
C20   1    0.360756    0.827279    0.853427    11.00000    0.02114    0.01314 =
         0.01962   -0.00134    0.00168   -0.00088
AFIX  23
H20A  2    0.402662    0.829538    0.770930    11.00000   -1.20000
H20B  2    0.392190    0.914928    0.905920    11.00000   -1.20000
AFIX   0
C21   1    0.257256    0.797895    1.097053    11.00000    0.03121    0.01913 =
         0.01774   -0.00220    0.00442    0.00033
AFIX 137
H21A  2    0.272642    0.892347    1.051250    11.00000   -1.50000
H21B  2    0.323088    0.787410    1.169093    11.00000   -1.50000
H21C  2    0.169236    0.799919    1.129155    11.00000   -1.50000
AFIX   0
C22   1    0.258153    0.522448    1.092393    11.00000    0.03175    0.01930 =
         0.01675    0.00203    0.00337    0.00027
AFIX 137
H22A  2    0.188900    0.539113    1.151290    11.00000   -1.50000
H22B  2    0.342305    0.506994    1.141517    11.00000   -1.50000
H22C  2    0.236995    0.432646    1.039995    11.00000   -1.50000
AFIX   0
HKLF 4


REM  llint_auto_a.res in P2(1)
REM wR2 = 0.0868, GooF = S = 1.007, Restrained GooF = 1.007 for all data
REM R1 = 0.0323 for 3356 Fo > 4sig(Fo) and 0.0323 for all 3368 data
REM 242 parameters refined using 1 restraints

END  
     
WGHT      0.0651      0.2195 

REM Highest difference peak  0.255,  deepest hole -0.268,  1-sigma level  0.047
Q1    1   0.2777  0.1592  0.7730  11.00000  0.05    0.25
Q2    1   0.3361  0.2512  0.6916  11.00000  0.05    0.21
Q3    1   0.2952  0.5381  0.7860  11.00000  0.05    0.19
Q4    1   0.3396  0.2714  0.7746  11.00000  0.05    0.17
Q5    1   0.2159  0.6612  0.9555  11.00000  0.05    0.17
Q6    1   0.3410  0.6658  0.9686  11.00000  0.05    0.16
Q7    1   0.3870  0.7506  0.8950  11.00000  0.05    0.16
Q8    1   0.1001  0.5564  0.6444  11.00000  0.05    0.16
Q9    1   0.2742  0.3946  1.0655  11.00000  0.05    0.15
Q10   1   0.0987  0.6656  0.8999  11.00000  0.05    0.15
Q11   1   0.3078  0.6948  0.5763  11.00000  0.05    0.15
Q12   1   0.4013  1.0624  0.9181  11.00000  0.05    0.15
Q13   1   0.1863  0.6056  0.8391  11.00000  0.05    0.15
Q14   1   0.5094  0.5865  1.0964  11.00000  0.05    0.15
Q15   1   0.2610  0.5781  1.0491  11.00000  0.05    0.13
Q16   1   0.3860  0.6053  0.8763  11.00000  0.05    0.13
Q17   1   0.3582  0.4059  0.9420  11.00000  0.05    0.13
Q18   1   0.4196  0.5563  0.7698  11.00000  0.05    0.13
Q19   1   0.4380  0.1749  0.7505  11.00000  0.05    0.13
Q20   1   0.2892  0.5591  1.1900  11.00000  0.05    0.13

  REM The information below was added by Olex2.
  REM
  REM R1 = 0.0323 for 3356 Fo > 4sig(Fo) and 0.0323 for all 11656 data
  REM 242 parameters refined using n/a restraints
  REM Highest difference peak 0.25, deepest hole -0.27
  REM Mean Shift 0, Max Shift 0.000.

  REM +++ Tabular Listing of Refinement Information +++
  REM R1_all = 0.0323
  REM R1_gt = 0.0323
  REM wR_ref = 0.0868
  REM GOOF = 1.007
  REM Shift_max = 0.000
  REM Shift_mean = 0
  REM Reflections_all = 11656
  REM Reflections_gt = 3356
  REM Parameters = 242
  REM Hole = -0.27
  REM Peak = 0.25
  REM Flack = -0.015(19)

  
