# Supplementary material for: Stereoselective Pudovik reaction of aldehydes, aldimines, and nitroalkenes with CAMDOL-derived H-phosphonate
Source: Commun Chem. 2025 Nov 14;8:349. doi: 10.1038/s42004-025-01735-4 (PMC12618634; doi:10.1038/s42004-025-01735-4)
Supplement: Supplementary file 4 — Supplementary Data 2 [file 42004_2025_1735_MOESM4_ESM.zip]

Archive with 19 entries (16 files):
- Supplementary Data 4-the cif file of 3a/
- Supplementary Data 4-the cif file of 3a/bj01-7.png
- Supplementary Data 4-the cif file of 3a/bj01-晶体学数据.docx
- Supplementary Data 4-the cif file of 3a/bj01.cif
- Supplementary Data 4-the cif file of 3a/bj01.cif_od
- Supplementary Data 4-the cif file of 3a/bj01.fcf
- Supplementary Data 4-the cif file of 3a/bj01.hkl
- Supplementary Data 4-the cif file of 3a/bj01.ins
- Supplementary Data 4-the cif file of 3a/bj01.p4p
- Supplementary Data 4-the cif file of 3a/bj01.png
- Supplementary Data 4-the cif file of 3a/bj01.res
- Supplementary Data 4-the cif file of 3a/checkcif.pdf
- Supplementary Data 4-the cif file of 3a/olex2/
- Supplementary Data 4-the cif file of 3a/olex2/bj01.hist5
- Supplementary Data 4-the cif file of 3a/olex2/bj01.metacif
- Supplementary Data 4-the cif file of 3a/olex2/bj01.odb
- Supplementary Data 4-the cif file of 3a/olex2/bj01.phil
- Supplementary Data 4-the cif file of 3a/olex2/originals/
- Supplementary Data 4-the cif file of 3a/olex2/originals/bj01.res
