# Supplementary material for: Stereoselective Pudovik reaction of aldehydes, aldimines, and nitroalkenes with CAMDOL-derived H-phosphonate
Source: Commun Chem. 2025 Nov 14;8:349. doi: 10.1038/s42004-025-01735-4 (PMC12618634; doi:10.1038/s42004-025-01735-4)
Supplement: Supplementary file 4 — Supplementary Data 2 [file 42004_2025_1735_MOESM4_ESM.zip › Supplementary Data 4-the cif file of 3a/bj01.cif]

data_bj01
_audit_creation_date               2024-01-29
_audit_creation_method
;
Olex2 1.5-beta
(compiled 2022.04.07 svn.rca3783a0 for OlexSys, GUI svn.r6439)
;
_shelx_SHELXL_version_number       '2018/3'
_audit_contact_author_address      ?
_audit_contact_author_email        ?
_audit_contact_author_name         ''
_audit_contact_author_phone        ?
_publ_contact_author_id_orcid      ?
_publ_section_references
;
Dolomanov, O.V., Bourhis, L.J., Gildea, R.J, Howard, J.A.K. & Puschmann, H.
 (2009), J. Appl. Cryst. 42, 339-341.

Sheldrick, G.M. (2008). Acta Cryst. A64, 112-122.

Sheldrick, G.M. (2015). Acta Cryst. C71, 3-8.
;
_chemical_name_common              ?
_chemical_name_systematic          ?
_chemical_formula_moiety           'C29 H31 O4 P, 1.25(H2 O)'
_chemical_formula_sum              'C29 H33.50 O5.25 P'
_chemical_formula_weight           497.03
_chemical_absolute_configuration   ad
_chemical_melting_point            ?
_chemical_oxdiff_formula           'C H O N P'
loop_
  _atom_type_symbol
  _atom_type_description
  _atom_type_scat_dispersion_real
  _atom_type_scat_dispersion_imag
  _atom_type_scat_source
 'C' 'C' 0.0181 0.0091 'International Tables Vol C Tables 4.2.6.8 and 6.1.1.4'
 'H' 'H' 0.0000 0.0000 'International Tables Vol C Tables 4.2.6.8 and 6.1.1.4'
 'O' 'O' 0.0492 0.0322 'International Tables Vol C Tables 4.2.6.8 and 6.1.1.4'
 'P' 'P' 0.2955 0.4335 'International Tables Vol C Tables 4.2.6.8 and 6.1.1.4'

_shelx_space_group_comment
;
The symmetry employed for this shelxl refinement is uniquely defined
by the following loop, which should always be used as a source of
symmetry information in preference to the above space-group names.
They are only intended as comments.
;
_space_group_crystal_system        'tetragonal'
_space_group_IT_number             78
_space_group_name_H-M_alt          'P 43'
_space_group_name_Hall             'P 4cw'
loop_
  _space_group_symop_operation_xyz
 'x, y, z'
 '-x, -y, z+1/2'
 '-y, x, z+3/4'
 'y, -x, z+1/4'

_cell_length_a                     16.72503(14)
_cell_length_b                     16.72503(14)
_cell_length_c                     20.1957(2)
_cell_angle_alpha                  90
_cell_angle_beta                   90
_cell_angle_gamma                  90
_cell_volume                       5649.27(12)
_cell_formula_units_Z              8
_cell_measurement_reflns_used      25145
_cell_measurement_temperature      293(2)
_cell_measurement_theta_max        76.3270
_cell_measurement_theta_min        2.6030
_shelx_estimated_absorpt_T_max     0.884
_shelx_estimated_absorpt_T_min     0.838
_exptl_absorpt_coefficient_mu      1.148
_exptl_absorpt_correction_T_max    1.00000
_exptl_absorpt_correction_T_min    0.43790
_exptl_absorpt_correction_type     multi-scan
_exptl_absorpt_process_details
;
CrysAlisPro 1.171.42.73a (Rigaku Oxford Diffraction, 2022)
Empirical absorption correction using spherical harmonics,
implemented in SCALE3 ABSPACK scaling algorithm.
;
_exptl_absorpt_special_details     ?
_exptl_crystal_colour              'light colourless'
_exptl_crystal_density_diffrn      1.169
_exptl_crystal_density_meas        ?
_exptl_crystal_density_method      ?
_exptl_crystal_description         block
_exptl_crystal_F_000               2116
_exptl_crystal_size_max            0.16
_exptl_crystal_size_mid            0.13
_exptl_crystal_size_min            0.11
_exptl_transmission_factor_max     ?
_exptl_transmission_factor_min     ?
_diffrn_reflns_av_R_equivalents    0.0301
_diffrn_reflns_av_unetI/netI       0.0261
_diffrn_reflns_Laue_measured_fraction_full  0.996
_diffrn_reflns_Laue_measured_fraction_max  0.973
_diffrn_reflns_limit_h_max         16
_diffrn_reflns_limit_h_min         -19
_diffrn_reflns_limit_k_max         21
_diffrn_reflns_limit_k_min         -20
_diffrn_reflns_limit_l_max         25
_diffrn_reflns_limit_l_min         -25
_diffrn_reflns_number              36222
_diffrn_reflns_point_group_measured_fraction_full  0.992
_diffrn_reflns_point_group_measured_fraction_max  0.952
_diffrn_reflns_theta_full          67.684
_diffrn_reflns_theta_max           76.495
_diffrn_reflns_theta_min           2.642
_diffrn_ambient_temperature        293.15
_diffrn_detector                   'Hybrid Pixel Array Detector'
_diffrn_detector_area_resol_mean   10.0000
_diffrn_detector_type              HyPix
_diffrn_measured_fraction_theta_full  0.996
_diffrn_measured_fraction_theta_max  0.973
_diffrn_measurement_details
;
List of Runs (angles in degrees, time in seconds):

  # Type    Start    End  Width  t~exp~   \w     \q     \k     \f   Frames
--------------------------------------------------------------------------
  1  \w     -8.00  18.00   0.50    0.30    --  -48.13  19.00   0.00   52
  2  \w    -83.00 -57.00   0.50    0.40    -- -104.00  74.00-141.00   52
  3  \w    -64.00 -32.00   0.50    0.40    -- -104.00  57.00-150.00   64
  4  \w    -83.00 -27.00   0.50    0.30    --  -48.13 125.00   0.00  112
  5  \w    -64.00 -32.00   0.50    0.40    -- -104.00  57.00 150.00   64
  6  \w   -126.00-100.00   0.50    0.40    -- -104.00-127.00  24.00   52
  7  \w   -108.00 -28.00   0.50    0.30    --  -48.13 -74.00  89.00  160
  8  \w   -175.00 -92.00   0.50    0.40    -- -104.00 -57.00 -30.00  166
  9  \w   -154.00 -93.00   0.50    0.40    -- -104.00 -38.00 -30.00  122
 10  \w   -151.00-106.00   0.50    0.40    -- -104.00 -19.00 -90.00   90
 11  \w   -174.00 -92.00   0.50    0.40    -- -104.00 -47.00-107.00  164
 12  \w     39.00 105.00   0.50    0.30    --   48.13  38.00 -30.00  132
 13  \w     83.00 119.00   0.50    0.30    --   48.13 144.00 -90.00   72
 14  \w     79.00 105.00   0.50    0.40    --  104.75 -77.00-150.00   52
 15  \w     33.00  60.00   0.50    0.40    --  104.75 -77.00-150.00   54
 16  \w     33.00  64.00   0.50    0.40    --  104.75 -57.00-120.00   62
 17  \w     33.00  59.00   0.50    0.40    --  104.75 -57.00 -90.00   52
 18  \w     33.00  68.00   0.50    0.40    --  104.75 -57.00  30.00   70
 19  \w     71.00  98.00   0.50    0.40    --  104.75-127.00  24.00   54
 20  \w     42.00  68.00   0.50    0.40    --  104.75-127.00  24.00   52
 21  \w     48.00 110.00   0.50    0.40    --  104.75-125.00 -90.00  124
 22  \w     99.50 106.00   0.50    0.40    --  104.75 -99.00-120.00   13
;
_diffrn_measurement_device         'four-circle diffractometer'
_diffrn_measurement_device_type    'XtaLAB Synergy R, DW system, HyPix'
_diffrn_measurement_method         '\w scans'
_diffrn_orient_matrix_type        
 'CrysAlisPro convention (1999,Acta A55,543-557)'
_diffrn_orient_matrix_UB_11        0.0454110000
_diffrn_orient_matrix_UB_12        0.0433669000
_diffrn_orient_matrix_UB_13        0.0557853000
_diffrn_orient_matrix_UB_21        -0.0289940000
_diffrn_orient_matrix_UB_22        0.0811019000
_diffrn_orient_matrix_UB_23        -0.0270619000
_diffrn_orient_matrix_UB_31        -0.0747362000
_diffrn_orient_matrix_UB_32        -0.0050304000
_diffrn_orient_matrix_UB_33        0.0444163000
_diffrn_radiation_monochromator    mirror
_diffrn_radiation_probe            x-ray
_diffrn_radiation_type             'Cu K\a'
_diffrn_radiation_wavelength       1.54184
_diffrn_source                     'Rotating-anode X-ray tube'
_diffrn_source_type                'Rigaku (Cu) X-ray Source'
_reflns_Friedel_coverage           0.902
_reflns_Friedel_fraction_full      0.988
_reflns_Friedel_fraction_max       0.931
_reflns_number_gt                  10648
_reflns_number_total               11316
_reflns_special_details
;
 Reflections were merged by SHELXL according to the crystal
 class for the calculation of statistics and refinement.
 
 _reflns_Friedel_fraction is defined as the number of unique
 Friedel pairs measured divided by the number that would be
 possible theoretically, ignoring centric projections and
 systematic absences.
;
_reflns_threshold_expression       'I > 2\s(I)'
_computing_cell_refinement         'CrysAlisPro 1.171.42.73a (Rigaku OD, 2022)'
_computing_data_collection         'CrysAlisPro 1.171.42.73a (Rigaku OD, 2022)'
_computing_data_reduction          'CrysAlisPro 1.171.42.73a (Rigaku OD, 2022)'
_computing_molecular_graphics      'Olex2 1.5-beta (Dolomanov et al., 2009)'
_computing_publication_material    'Olex2 1.5-beta (Dolomanov et al., 2009)'
_computing_structure_refinement    'SHELXL 2018/3 (Sheldrick, 2015)'
_computing_structure_solution      'SHELXS  (Sheldrick, 2008)'
_refine_diff_density_max           0.859
_refine_diff_density_min           -0.411
_refine_diff_density_rms           0.076
_refine_ls_abs_structure_details
;
 Classical Flack method preferred over Parsons because s.u. lower.
;
_refine_ls_abs_structure_Flack     0.02(4)
_refine_ls_extinction_coef         .
_refine_ls_extinction_method       none
_refine_ls_goodness_of_fit_ref     1.301
_refine_ls_hydrogen_treatment      constr
_refine_ls_matrix_type             full
_refine_ls_number_parameters       657
_refine_ls_number_reflns           11316
_refine_ls_number_restraints       1
_refine_ls_R_factor_all            0.1025
_refine_ls_R_factor_gt             0.1007
_refine_ls_restrained_S_all        1.300
_refine_ls_shift/su_max            0.009
_refine_ls_shift/su_mean           0.004
_refine_ls_structure_factor_coef   Fsqd
_refine_ls_weighting_details      
 'w=1/[\s^2^(Fo^2^)+(0.2000P)^2^] where P=(Fo^2^+2Fc^2^)/3'
_refine_ls_weighting_scheme        calc
_refine_ls_wR_factor_gt            0.2730
_refine_ls_wR_factor_ref           0.2753
_refine_special_details            ?
_olex2_refinement_description
;
1. Fixed Uiso
 At 1.2 times of:
  All C(H) groups, All C(H,H) groups
 At 1.5 times of:
  All C(H,H,H) groups, All O(H) groups, All O(H,H) groups
2. Others
 Fixed Sof: O3W(0.5) H3WA(0.5) H3WB(0.5)
3.a Free rotating group:
 O1W(H1WA,H1WB), O2W(H2WA,H2WB), O3W(H3WA,H3WB)
3.b Ternary CH refined with riding coordinates:
 C5(H5), C23(H23), C36(H36), C44(H44)
3.c Secondary CH2 refined with riding coordinates:
 C3(H3A,H3B), C4(H4A,H4B), C45(H45A,H45B), C46(H46A,H46B)
3.d Aromatic/amide H refined with riding coordinates:
 C12(H12), C13(H13), C14(H14), C15(H15), C16(H16), C18(H18), C19(H19),
 C20(H20), C21(H21), C22(H22), C25(H25), C26(H26), C27(H27), C28(H28), C29(H29),
  C31(H31), C32(H32), C33(H33), C34(H34), C35(H35), C38(H38), C39(H39),
 C40(H40), C41(H41), C42(H42), C54(H54), C55(H55), C56(H56), C57(H57), C58(H58)
3.e Idealised Me refined as rotating group:
 C1(H1A,H1B,H1C), C6(H6A,H6B,H6C), C8(H8A,H8B,H8C), C48(H48A,H48B,H48C),
 C50(H50A,H50B,H50C), C51(H51A,H51B,H51C)
3.f Idealised tetrahedral OH refined as rotating group:
 O4(H4), O5(H5A)
;
_atom_sites_solution_hydrogens     mixed
_atom_sites_solution_primary       direct
_atom_sites_solution_secondary     ?
loop_
  _atom_site_label
  _atom_site_type_symbol
  _atom_site_fract_x
  _atom_site_fract_y
  _atom_site_fract_z
  _atom_site_U_iso_or_equiv
  _atom_site_adp_type
  _atom_site_occupancy
  _atom_site_site_symmetry_order
  _atom_site_calc_flag
  _atom_site_refinement_flags_posn
  _atom_site_refinement_flags_adp
  _atom_site_refinement_flags_occupancy
  _atom_site_disorder_assembly
  _atom_site_disorder_group
 P1 P 0.66570(4) 0.05861(5) 0.52065(3) 0.04359(16) Uani 1 1 d . . . . .
 O1 O 0.66901(12) 0.12862(13) 0.57280(11) 0.0463(5) Uani 1 1 d . . . . .
 O2 O 0.75693(12) 0.03236(13) 0.52530(10) 0.0445(5) Uani 1 1 d . . . . .
 O3 O 0.63964(14) 0.08016(17) 0.45371(12) 0.0574(6) Uani 1 1 d . . . . .
 O4 O 0.52231(14) 0.01857(16) 0.55773(11) 0.0556(6) Uani 1 1 d . . . . .
 H4 H 0.508520 0.033199 0.520694 0.083 Uiso 1 1 calc R U . . .
 C1 C 0.9192(2) 0.0851(3) 0.50082(19) 0.0598(9) Uani 1 1 d . . . . .
 H1A H 0.961759 0.120685 0.488655 0.090 Uiso 1 1 calc R U . . .
 H1B H 0.885641 0.075550 0.463068 0.090 Uiso 1 1 calc R U . . .
 H1C H 0.941266 0.035363 0.515944 0.090 Uiso 1 1 calc R U . . .
 C2 C 0.87016(18) 0.1225(2) 0.55567(16) 0.0474(7) Uani 1 1 d . . . . .
 C3 C 0.9179(2) 0.1479(2) 0.61771(19) 0.0588(9) Uani 1 1 d . . . . .
 H3A H 0.965295 0.177902 0.605564 0.071 Uiso 1 1 calc R U . . .
 H3B H 0.933692 0.101691 0.643655 0.071 Uiso 1 1 calc R U . . .
 C4 C 0.8580(2) 0.2009(2) 0.65642(18) 0.0585(9) Uani 1 1 d . . . . .
 H4A H 0.880473 0.253269 0.665418 0.070 Uiso 1 1 calc R U . . .
 H4B H 0.842770 0.176077 0.697953 0.070 Uiso 1 1 calc R U . . .
 C5 C 0.7855(2) 0.20709(19) 0.60885(17) 0.0506(7) Uani 1 1 d . . . . .
 H5 H 0.752279 0.254649 0.615729 0.061 Uiso 1 1 calc R U . . .
 C6 C 0.8858(3) 0.2759(2) 0.5326(2) 0.0711(11) Uani 1 1 d . . . . .
 H6A H 0.922792 0.265002 0.497384 0.107 Uiso 1 1 calc R U . . .
 H6B H 0.914707 0.283668 0.573158 0.107 Uiso 1 1 calc R U . . .
 H6C H 0.855911 0.323315 0.522397 0.107 Uiso 1 1 calc R U . . .
 C7 C 0.8275(2) 0.2042(2) 0.54045(17) 0.0528(8) Uani 1 1 d . . . . .
 C8 C 0.7754(2) 0.2080(2) 0.47749(19) 0.0602(9) Uani 1 1 d . . . . .
 H8A H 0.805066 0.232957 0.442446 0.090 Uiso 1 1 calc R U . . .
 H8B H 0.728047 0.238610 0.486438 0.090 Uiso 1 1 calc R U . . .
 H8C H 0.760605 0.154828 0.464430 0.090 Uiso 1 1 calc R U . . .
 C9 C 0.74007(17) 0.12718(17) 0.61652(14) 0.0418(6) Uani 1 1 d . . . . .
 C10 C 0.80107(16) 0.06577(17) 0.58166(13) 0.0392(6) Uani 1 1 d . . . . .
 C11 C 0.83324(17) -0.0068(2) 0.61951(16) 0.0468(7) Uani 1 1 d . . . . .
 C12 C 0.8584(2) -0.0031(2) 0.68577(17) 0.0564(9) Uani 1 1 d . . . . .
 H12 H 0.853917 0.044699 0.709073 0.068 Uiso 1 1 calc R U . . .
 C13 C 0.8898(3) -0.0700(3) 0.7167(2) 0.0789(12) Uani 1 1 d . . . . .
 H13 H 0.905994 -0.067135 0.760667 0.095 Uiso 1 1 calc R U . . .
 C14 C 0.8971(3) -0.1403(3) 0.6827(3) 0.0931(14) Uani 1 1 d . . . . .
 H14 H 0.917229 -0.185310 0.703940 0.112 Uiso 1 1 calc R U . . .
 C15 C 0.8751(3) -0.1448(3) 0.6176(4) 0.0891(16) Uani 1 1 d . . . . .
 H15 H 0.881935 -0.192318 0.594393 0.107 Uiso 1 1 calc R U . . .
 C16 C 0.8421(2) -0.0779(2) 0.5857(2) 0.0618(10) Uani 1 1 d . . . . .
 H16 H 0.826112 -0.081598 0.541683 0.074 Uiso 1 1 calc R U . . .
 C17 C 0.70523(18) 0.11011(19) 0.68508(15) 0.0465(7) Uani 1 1 d . . . . .
 C18 C 0.68571(19) 0.0333(2) 0.70680(15) 0.0484(7) Uani 1 1 d . . . . .
 H18 H 0.697995 -0.010368 0.680150 0.058 Uiso 1 1 calc R U . . .
 C19 C 0.6486(2) 0.0207(3) 0.76699(19) 0.0614(9) Uani 1 1 d . . . . .
 H19 H 0.636760 -0.031106 0.780635 0.074 Uiso 1 1 calc R U . . .
 C20 C 0.6287(3) 0.0853(3) 0.8074(2) 0.0760(12) Uani 1 1 d . . . . .
 H20 H 0.604140 0.077197 0.848140 0.091 Uiso 1 1 calc R U . . .
 C21 C 0.6459(3) 0.1610(3) 0.7859(2) 0.0809(12) Uani 1 1 d . . . . .
 H21 H 0.632020 0.204534 0.812108 0.097 Uiso 1 1 calc R U . . .
 C22 C 0.6836(3) 0.1740(2) 0.7260(2) 0.0647(10) Uani 1 1 d . . . . .
 H22 H 0.694828 0.226045 0.712709 0.078 Uiso 1 1 calc R U . . .
 C23 C 0.59836(18) -0.0181(2) 0.55396(16) 0.0490(7) Uani 1 1 d . . . . .
 H23 H 0.615618 -0.029744 0.599310 0.059 Uiso 1 1 calc R U . . .
 C24 C 0.59941(19) -0.0953(2) 0.5161(2) 0.0543(8) Uani 1 1 d . . . . .
 C25 C 0.6333(2) -0.1628(3) 0.5448(3) 0.0735(12) Uani 1 1 d . . . . .
 H25 H 0.658240 -0.159302 0.585809 0.088 Uiso 1 1 calc R U . . .
 C26 C 0.6296(3) -0.2359(3) 0.5117(4) 0.0972(17) Uani 1 1 d . . . . .
 H26 H 0.652153 -0.281076 0.531005 0.117 Uiso 1 1 calc R U . . .
 C27 C 0.5934(3) -0.2418(3) 0.4516(4) 0.1081(19) Uani 1 1 d . . . . .
 H27 H 0.591210 -0.290711 0.429762 0.130 Uiso 1 1 calc R U . . .
 C28 C 0.5605(3) -0.1753(3) 0.4237(3) 0.0909(15) Uani 1 1 d . . . . .
 H28 H 0.535634 -0.179713 0.382639 0.109 Uiso 1 1 calc R U . . .
 C29 C 0.5629(2) -0.1020(3) 0.4543(2) 0.0658(10) Uani 1 1 d . . . . .
 H29 H 0.540351 -0.057441 0.434058 0.079 Uiso 1 1 calc R U . . .
 P2 P 0.41406(4) 0.14440(4) 0.42731(3) 0.03993(15) Uani 1 1 d . . . . .
 O5 O 0.55519(15) 0.21418(15) 0.41322(13) 0.0572(6) Uani 1 1 d . . . . .
 H5A H 0.576299 0.172146 0.424676 0.086 Uiso 1 1 calc R U . . .
 O6 O 0.44402(13) 0.06472(13) 0.44400(12) 0.0491(5) Uani 1 1 d . . . . .
 O7 O 0.39140(12) 0.19865(13) 0.48871(10) 0.0451(5) Uani 1 1 d . . . . .
 O8 O 0.32956(12) 0.14618(12) 0.39169(10) 0.0419(5) Uani 1 1 d . . . . .
 C30 C 0.50172(17) 0.1526(2) 0.31158(15) 0.0453(7) Uani 1 1 d . . . . .
 C31 C 0.4766(2) 0.1839(3) 0.25157(17) 0.0618(10) Uani 1 1 d . . . . .
 H31 H 0.449563 0.232489 0.250208 0.074 Uiso 1 1 calc R U . . .
 C32 C 0.4924(3) 0.1419(4) 0.19281(18) 0.0811(14) Uani 1 1 d . . . . .
 H32 H 0.474822 0.162924 0.152741 0.097 Uiso 1 1 calc R U . . .
 C33 C 0.5316(3) 0.0727(3) 0.1929(2) 0.0834(13) Uani 1 1 d . . . . .
 H33 H 0.541728 0.046286 0.153220 0.100 Uiso 1 1 calc R U . . .
 C34 C 0.5574(2) 0.0402(3) 0.2523(2) 0.0720(11) Uani 1 1 d . . . . .
 H34 H 0.584642 -0.008242 0.252353 0.086 Uiso 1 1 calc R U . . .
 C35 C 0.54286(19) 0.0797(2) 0.31202(17) 0.0528(8) Uani 1 1 d . . . . .
 H35 H 0.560370 0.057790 0.351768 0.063 Uiso 1 1 calc R U . . .
 C36 C 0.48601(18) 0.19726(19) 0.37510(15) 0.0452(7) Uani 1 1 d . . . . .
 H36 H 0.461868 0.248641 0.363077 0.054 Uiso 1 1 calc R U . . .
 C37 C 0.34646(19) 0.3318(2) 0.48540(18) 0.0525(8) Uani 1 1 d . . . . .
 C38 C 0.3811(3) 0.3730(2) 0.4319(2) 0.0659(10) Uani 1 1 d . . . . .
 H38 H 0.382694 0.349140 0.390284 0.079 Uiso 1 1 calc R U . . .
 C39 C 0.4129(3) 0.4485(3) 0.4405(3) 0.0866(15) Uani 1 1 d . . . . .
 H39 H 0.434364 0.476012 0.404678 0.104 Uiso 1 1 calc R U . . .
 C40 C 0.4127(3) 0.4832(3) 0.5029(4) 0.0987(17) Uani 1 1 d . . . . .
 H40 H 0.434570 0.533838 0.508853 0.118 Uiso 1 1 calc R U . . .
 C41 C 0.3801(3) 0.4428(3) 0.5564(2) 0.0804(11) Uani 1 1 d . . . . .
 H41 H 0.380760 0.465873 0.598277 0.096 Uiso 1 1 calc R U . . .
 C42 C 0.3469(2) 0.3686(2) 0.5473(2) 0.0640(9) Uani 1 1 d . . . . .
 H42 H 0.324101 0.342298 0.583273 0.077 Uiso 1 1 calc R U . . .
 C43 C 0.31725(17) 0.24528(18) 0.47996(14) 0.0426(6) Uani 1 1 d . . . . .
 C44 C 0.25551(19) 0.2214(2) 0.53361(16) 0.0512(8) Uani 1 1 d . . . . .
 H44 H 0.276605 0.223163 0.578858 0.061 Uiso 1 1 calc R U . . .
 C45 C 0.1825(2) 0.2775(2) 0.5220(2) 0.0622(9) Uani 1 1 d . . . . .
 H45A H 0.148022 0.279138 0.560553 0.075 Uiso 1 1 calc R U . . .
 H45B H 0.199676 0.331418 0.511347 0.075 Uiso 1 1 calc R U . . .
 C46 C 0.1397(2) 0.2379(3) 0.4623(2) 0.0620(10) Uani 1 1 d . . . . .
 H46A H 0.133258 0.275455 0.426050 0.074 Uiso 1 1 calc R U . . .
 H46B H 0.087601 0.217469 0.474903 0.074 Uiso 1 1 calc R U . . .
 C47 C 0.19718(19) 0.1689(2) 0.44291(16) 0.0498(8) Uani 1 1 d . . . . .
 C48 C 0.1483(2) 0.1158(3) 0.5565(2) 0.0733(11) Uani 1 1 d . . . . .
 H48A H 0.111195 0.159574 0.557150 0.110 Uiso 1 1 calc R U . . .
 H48B H 0.165618 0.104393 0.600806 0.110 Uiso 1 1 calc R U . . .
 H48C H 0.122734 0.069429 0.538150 0.110 Uiso 1 1 calc R U . . .
 C49 C 0.22180(19) 0.1385(2) 0.51330(17) 0.0525(8) Uani 1 1 d . . . . .
 C50 C 0.2770(2) 0.0659(2) 0.51879(19) 0.0592(9) Uani 1 1 d . . . . .
 H50A H 0.248427 0.022229 0.538518 0.089 Uiso 1 1 calc R U . . .
 H50B H 0.322290 0.079253 0.545845 0.089 Uiso 1 1 calc R U . . .
 H50C H 0.295015 0.050739 0.475434 0.089 Uiso 1 1 calc R U . . .
 C51 C 0.1603(2) 0.1090(3) 0.3954(2) 0.0653(10) Uani 1 1 d . . . . .
 H51A H 0.113357 0.086133 0.415039 0.098 Uiso 1 1 calc R U . . .
 H51B H 0.198270 0.067446 0.386040 0.098 Uiso 1 1 calc R U . . .
 H51C H 0.146054 0.135627 0.354937 0.098 Uiso 1 1 calc R U . . .
 C52 C 0.27518(17) 0.20954(18) 0.41446(14) 0.0420(6) Uani 1 1 d . . . . .
 C53 C 0.2597(2) 0.26176(19) 0.35394(16) 0.0494(7) Uani 1 1 d . . . . .
 C54 C 0.2725(2) 0.2302(2) 0.29143(17) 0.0566(9) Uani 1 1 d . . . . .
 H54 H 0.291857 0.178264 0.287355 0.068 Uiso 1 1 calc R U . . .
 C55 C 0.2568(3) 0.2747(3) 0.2344(2) 0.0774(13) Uani 1 1 d . . . . .
 H55 H 0.267196 0.252661 0.193030 0.093 Uiso 1 1 calc R U . . .
 C56 C 0.2265(4) 0.3503(3) 0.2387(3) 0.0959(17) Uani 1 1 d . . . . .
 H56 H 0.215048 0.379604 0.200717 0.115 Uiso 1 1 calc R U . . .
 C57 C 0.2132(4) 0.3826(3) 0.3014(3) 0.0896(15) Uani 1 1 d . . . . .
 H57 H 0.192759 0.434151 0.305141 0.108 Uiso 1 1 calc R U . . .
 C58 C 0.2297(3) 0.3401(2) 0.3573(2) 0.0678(10) Uani 1 1 d . . . . .
 H58 H 0.220854 0.363314 0.398444 0.081 Uiso 1 1 calc R U . . .
 O1W O 0.5517(3) 0.3205(4) 0.6384(4) 0.168(2) Uani 1 1 d G . . . .
 H1WA H 0.570300 0.342320 0.603622 0.252 Uiso 1 1 d G U . . .
 H1WB H 0.520942 0.279413 0.635031 0.252 Uiso 1 1 d G U . . .
 O2W O 0.4351(4) 0.1946(6) 0.6705(4) 0.176(3) Uani 1 1 d G . . . .
 H2WA H 0.474681 0.182220 0.694814 0.265 Uiso 1 1 d G U . . .
 H2WB H 0.394990 0.226840 0.697826 0.265 Uiso 1 1 d G U . . .
 O3W O 0.6249(8) 0.3790(8) 0.5326(11) 0.191(7) Uani 0.5 1 d G . P . .
 H3WA H 0.671364 0.394870 0.521711 0.286 Uiso 0.5 1 d G U P . .
 H3WB H 0.590416 0.400296 0.507154 0.286 Uiso 0.5 1 d G U P . .

loop_
  _atom_site_aniso_label
  _atom_site_aniso_U_11
  _atom_site_aniso_U_22
  _atom_site_aniso_U_33
  _atom_site_aniso_U_23
  _atom_site_aniso_U_13
  _atom_site_aniso_U_12
 P1 0.0402(3) 0.0541(3) 0.0365(3) 0.0034(3) -0.0070(3) -0.0040(3)
 O1 0.0419(9) 0.0508(10) 0.0463(10) 0.0011(9) -0.0049(8) 0.0037(8)
 O2 0.0426(9) 0.0548(10) 0.0361(8) -0.0063(8) -0.0045(8) -0.0005(8)
 O3 0.0547(11) 0.0777(15) 0.0399(10) 0.0093(10) -0.0137(9) -0.0097(10)
 O4 0.0479(10) 0.0776(14) 0.0415(9) 0.0044(11) 0.0028(9) 0.0053(10)
 C1 0.0477(15) 0.076(2) 0.0562(17) 0.0000(16) 0.0117(14) -0.0043(15)
 C2 0.0430(13) 0.0560(15) 0.0433(13) -0.0006(13) -0.0010(11) -0.0086(12)
 C3 0.0475(14) 0.0734(19) 0.0554(16) 0.0010(16) -0.0081(13) -0.0167(14)
 C4 0.0607(16) 0.0665(17) 0.0485(15) -0.0070(15) -0.0028(14) -0.0215(14)
 C5 0.0566(15) 0.0459(13) 0.0494(14) -0.0072(12) 0.0047(13) -0.0063(12)
 C6 0.078(2) 0.0622(19) 0.073(2) 0.0062(18) 0.007(2) -0.0204(17)
 C7 0.0593(16) 0.0547(16) 0.0444(13) 0.0025(13) 0.0028(13) -0.0098(13)
 C8 0.0649(18) 0.0645(18) 0.0512(15) 0.0160(15) -0.0010(15) -0.0056(15)
 C9 0.0413(12) 0.0464(13) 0.0376(12) -0.0035(11) -0.0015(10) -0.0010(10)
 C10 0.0371(11) 0.0479(12) 0.0325(10) -0.0016(10) -0.0029(10) -0.0021(10)
 C11 0.0374(12) 0.0570(15) 0.0458(14) 0.0051(13) -0.0005(11) 0.0027(11)
 C12 0.0457(14) 0.077(2) 0.0465(14) 0.0099(15) -0.0058(13) -0.0015(14)
 C13 0.0562(18) 0.109(3) 0.071(2) 0.0399(19) -0.0105(17) 0.000(2)
 C14 0.068(2) 0.090(2) 0.122(3) 0.052(2) -0.005(2) 0.0189(19)
 C15 0.078(2) 0.0600(19) 0.129(4) 0.016(2) -0.001(3) 0.0207(18)
 C16 0.0597(17) 0.0565(17) 0.069(2) -0.0008(17) 0.0000(16) 0.0087(14)
 C17 0.0447(13) 0.0552(14) 0.0395(13) -0.0054(12) 0.0009(11) -0.0041(12)
 C18 0.0458(13) 0.0618(16) 0.0377(12) 0.0004(13) -0.0010(11) -0.0057(13)
 C19 0.0543(16) 0.078(2) 0.0518(16) 0.0077(17) 0.0034(15) -0.0101(15)
 C20 0.070(2) 0.107(3) 0.0511(17) -0.0083(19) 0.0221(16) -0.014(2)
 C21 0.087(2) 0.094(3) 0.0620(19) -0.0278(19) 0.0269(18) -0.011(2)
 C22 0.074(2) 0.0644(18) 0.0563(17) -0.0148(16) 0.0148(16) -0.0056(17)
 C23 0.0418(13) 0.0621(16) 0.0432(13) 0.0067(13) -0.0030(11) -0.0029(12)
 C24 0.0409(13) 0.0584(16) 0.0637(17) 0.0034(15) 0.0072(14) -0.0073(12)
 C25 0.0531(17) 0.076(2) 0.092(3) 0.017(2) 0.0160(18) 0.0101(16)
 C26 0.080(2) 0.067(2) 0.144(5) 0.010(3) 0.038(3) 0.017(2)
 C27 0.090(3) 0.066(2) 0.168(5) -0.033(3) 0.050(3) -0.007(2)
 C28 0.068(2) 0.096(3) 0.108(3) -0.044(2) 0.012(2) -0.017(2)
 C29 0.0592(18) 0.0653(19) 0.073(2) -0.0113(18) -0.0025(17) -0.0067(16)
 P2 0.0405(3) 0.0445(3) 0.0348(3) -0.0020(3) 0.0012(2) 0.0035(3)
 O5 0.0571(11) 0.0575(11) 0.0570(12) -0.0084(10) -0.0031(11) -0.0126(9)
 O6 0.0489(10) 0.0515(10) 0.0470(10) 0.0036(9) 0.0008(9) 0.0073(9)
 O7 0.0433(9) 0.0561(10) 0.0359(8) -0.0072(8) -0.0010(8) 0.0027(8)
 O8 0.0433(9) 0.0428(9) 0.0396(8) -0.0073(8) -0.0027(8) 0.0069(7)
 C30 0.0369(11) 0.0595(15) 0.0396(12) 0.0024(12) 0.0020(11) -0.0044(11)
 C31 0.0499(15) 0.089(2) 0.0463(15) 0.0125(16) -0.0011(14) -0.0077(16)
 C32 0.0632(19) 0.143(4) 0.0372(15) 0.002(2) -0.0043(15) -0.028(2)
 C33 0.0599(19) 0.134(3) 0.0566(17) -0.0400(19) 0.0096(16) -0.024(2)
 C34 0.0568(18) 0.095(2) 0.0648(19) -0.0341(17) 0.0064(16) -0.0020(18)
 C35 0.0456(14) 0.0634(16) 0.0494(14) -0.0131(14) 0.0013(13) 0.0037(13)
 C36 0.0455(13) 0.0473(13) 0.0428(13) 0.0027(12) 0.0043(12) -0.0003(11)
 C37 0.0473(14) 0.0526(15) 0.0575(16) -0.0153(13) 0.0044(13) 0.0013(12)
 C38 0.072(2) 0.0519(16) 0.073(2) -0.0146(16) 0.0183(18) -0.0033(15)
 C39 0.089(3) 0.060(2) 0.111(3) -0.015(2) 0.031(2) -0.0114(19)
 C40 0.088(3) 0.067(2) 0.140(4) -0.049(2) 0.018(3) -0.0195(19)
 C41 0.064(2) 0.080(2) 0.097(2) -0.0501(17) 0.003(2) -0.0085(17)
 C42 0.0560(17) 0.0706(19) 0.0655(19) -0.0282(16) 0.0047(15) 0.0009(15)
 C43 0.0391(12) 0.0505(13) 0.0381(11) -0.0102(11) 0.0008(10) 0.0016(11)
 C44 0.0482(14) 0.0637(16) 0.0418(13) -0.0130(13) 0.0076(12) -0.0050(13)
 C45 0.0513(15) 0.0707(19) 0.0646(18) -0.0190(16) 0.0125(15) 0.0058(14)
 C46 0.0429(14) 0.077(2) 0.067(2) -0.0098(18) 0.0062(15) 0.0053(15)
 C47 0.0414(13) 0.0570(15) 0.0510(15) -0.0093(13) -0.0008(12) -0.0008(12)
 C48 0.0627(18) 0.092(3) 0.065(2) -0.001(2) 0.0200(16) -0.0207(18)
 C49 0.0468(13) 0.0640(17) 0.0466(14) -0.0063(14) 0.0081(13) -0.0080(13)
 C50 0.0651(18) 0.0580(16) 0.0546(17) 0.0069(15) 0.0011(16) -0.0091(14)
 C51 0.0588(17) 0.073(2) 0.0640(19) -0.0119(17) -0.0086(16) -0.0171(15)
 C52 0.0411(12) 0.0477(13) 0.0372(12) -0.0076(11) -0.0007(10) 0.0043(10)
 C53 0.0541(15) 0.0474(13) 0.0466(14) -0.0028(12) -0.0052(13) 0.0088(12)
 C54 0.0701(19) 0.0558(16) 0.0437(14) -0.0055(13) -0.0072(14) 0.0079(15)
 C55 0.109(3) 0.080(2) 0.0426(16) -0.0006(17) -0.007(2) 0.020(2)
 C56 0.147(4) 0.078(2) 0.063(2) 0.014(2) -0.020(3) 0.027(3)
 C57 0.135(4) 0.0604(19) 0.074(3) 0.0055(19) -0.007(3) 0.034(2)
 C58 0.089(2) 0.0557(16) 0.0588(19) -0.0072(16) -0.0053(19) 0.0223(16)
 O1W 0.120(3) 0.146(4) 0.238(6) 0.021(4) -0.092(3) -0.003(3)
 O2W 0.123(4) 0.267(8) 0.139(5) 0.039(6) 0.023(4) 0.021(5)
 O3W 0.140(8) 0.131(8) 0.302(19) -0.065(10) -0.061(11) 0.022(7)

_geom_special_details
;
 All esds (except the esd in the dihedral angle between two l.s. planes)
 are estimated using the full covariance matrix.  The cell esds are taken
 into account individually in the estimation of esds in distances, angles
 and torsion angles; correlations between esds in cell parameters are only
 used when they are defined by crystal symmetry.  An approximate (isotropic)
 treatment of cell esds is used for estimating esds involving l.s. planes.
;
loop_
  _geom_bond_atom_site_label_1
  _geom_bond_atom_site_label_2
  _geom_bond_distance
  _geom_bond_site_symmetry_2
  _geom_bond_publ_flag
 P1 O1 1.576(2) . ?
 P1 O2 1.590(2) . ?
 P1 O3 1.465(2) . ?
 P1 C23 1.835(3) . ?
 O1 C9 1.481(3) . ?
 O2 C10 1.467(3) . ?
 O4 H4 0.8200 . ?
 O4 C23 1.414(4) . ?
 C1 H1A 0.9600 . ?
 C1 H1B 0.9600 . ?
 C1 H1C 0.9600 . ?
 C1 C2 1.513(5) . ?
 C2 C3 1.545(5) . ?
 C2 C7 1.571(5) . ?
 C2 C10 1.584(4) . ?
 C3 H3A 0.9700 . ?
 C3 H3B 0.9700 . ?
 C3 C4 1.550(5) . ?
 C4 H4A 0.9700 . ?
 C4 H4B 0.9700 . ?
 C4 C5 1.550(5) . ?
 C5 H5 0.9800 . ?
 C5 C7 1.551(5) . ?
 C5 C9 1.545(4) . ?
 C6 H6A 0.9600 . ?
 C6 H6B 0.9600 . ?
 C6 H6C 0.9600 . ?
 C6 C7 1.554(5) . ?
 C7 C8 1.543(5) . ?
 C8 H8A 0.9600 . ?
 C8 H8B 0.9600 . ?
 C8 H8C 0.9600 . ?
 C9 C10 1.610(4) . ?
 C9 C17 1.529(4) . ?
 C10 C11 1.532(4) . ?
 C11 C12 1.404(5) . ?
 C11 C16 1.379(5) . ?
 C12 H12 0.9300 . ?
 C12 C13 1.386(6) . ?
 C13 H13 0.9300 . ?
 C13 C14 1.366(8) . ?
 C14 H14 0.9300 . ?
 C14 C15 1.367(9) . ?
 C15 H15 0.9300 . ?
 C15 C16 1.403(6) . ?
 C16 H16 0.9300 . ?
 C17 C18 1.396(5) . ?
 C17 C22 1.399(5) . ?
 C18 H18 0.9300 . ?
 C18 C19 1.381(5) . ?
 C19 H19 0.9300 . ?
 C19 C20 1.395(7) . ?
 C20 H20 0.9300 . ?
 C20 C21 1.369(8) . ?
 C21 H21 0.9300 . ?
 C21 C22 1.380(6) . ?
 C22 H22 0.9300 . ?
 C23 H23 0.9800 . ?
 C23 C24 1.501(5) . ?
 C24 C25 1.390(6) . ?
 C24 C29 1.395(6) . ?
 C25 H25 0.9300 . ?
 C25 C26 1.393(8) . ?
 C26 H26 0.9300 . ?
 C26 C27 1.361(10) . ?
 C27 H27 0.9300 . ?
 C27 C28 1.363(9) . ?
 C28 H28 0.9300 . ?
 C28 C29 1.373(7) . ?
 C29 H29 0.9300 . ?
 P2 O6 1.463(2) . ?
 P2 O7 1.583(2) . ?
 P2 O8 1.586(2) . ?
 P2 C36 1.828(3) . ?
 O5 H5A 0.8200 . ?
 O5 C36 1.418(4) . ?
 O7 C43 1.476(4) . ?
 O8 C52 1.470(3) . ?
 C30 C31 1.386(5) . ?
 C30 C35 1.399(5) . ?
 C30 C36 1.508(4) . ?
 C31 H31 0.9300 . ?
 C31 C32 1.405(6) . ?
 C32 H32 0.9300 . ?
 C32 C33 1.330(8) . ?
 C33 H33 0.9300 . ?
 C33 C34 1.386(7) . ?
 C34 H34 0.9300 . ?
 C34 C35 1.397(5) . ?
 C35 H35 0.9300 . ?
 C36 H36 0.9800 . ?
 C37 C38 1.407(6) . ?
 C37 C42 1.394(5) . ?
 C37 C43 1.532(4) . ?
 C38 H38 0.9300 . ?
 C38 C39 1.382(6) . ?
 C39 H39 0.9300 . ?
 C39 C40 1.386(9) . ?
 C40 H40 0.9300 . ?
 C40 C41 1.387(8) . ?
 C41 H41 0.9300 . ?
 C41 C42 1.372(6) . ?
 C42 H42 0.9300 . ?
 C43 C44 1.549(4) . ?
 C43 C52 1.613(4) . ?
 C44 H44 0.9800 . ?
 C44 C45 1.558(5) . ?
 C44 C49 1.552(5) . ?
 C45 H45A 0.9700 . ?
 C45 H45B 0.9700 . ?
 C45 C46 1.551(6) . ?
 C46 H46A 0.9700 . ?
 C46 H46B 0.9700 . ?
 C46 C47 1.552(5) . ?
 C47 C49 1.565(5) . ?
 C47 C51 1.518(5) . ?
 C47 C52 1.580(4) . ?
 C48 H48A 0.9600 . ?
 C48 H48B 0.9600 . ?
 C48 H48C 0.9600 . ?
 C48 C49 1.554(5) . ?
 C49 C50 1.529(5) . ?
 C50 H50A 0.9600 . ?
 C50 H50B 0.9600 . ?
 C50 H50C 0.9600 . ?
 C51 H51A 0.9600 . ?
 C51 H51B 0.9600 . ?
 C51 H51C 0.9600 . ?
 C52 C53 1.524(4) . ?
 C53 C54 1.385(5) . ?
 C53 C58 1.404(5) . ?
 C54 H54 0.9300 . ?
 C54 C55 1.397(5) . ?
 C55 H55 0.9300 . ?
 C55 C56 1.365(7) . ?
 C56 H56 0.9300 . ?
 C56 C57 1.395(8) . ?
 C57 H57 0.9300 . ?
 C57 C58 1.362(7) . ?
 C58 H58 0.9300 . ?
 O1W H1WA 0.8502 . ?
 O1W H1WB 0.8607 . ?
 O2W H2WA 0.8502 . ?
 O2W H2WB 1.0215 . ?
 O3W H3WA 0.8501 . ?
 O3W H3WB 0.8500 . ?

loop_
  _geom_angle_atom_site_label_1
  _geom_angle_atom_site_label_2
  _geom_angle_atom_site_label_3
  _geom_angle
  _geom_angle_site_symmetry_1
  _geom_angle_site_symmetry_3
  _geom_angle_publ_flag
 O1 P1 O2 97.58(11) . . ?
 O1 P1 C23 107.22(14) . . ?
 O2 P1 C23 111.98(13) . . ?
 O3 P1 O1 116.38(15) . . ?
 O3 P1 O2 114.06(13) . . ?
 O3 P1 C23 109.12(15) . . ?
 C9 O1 P1 114.50(18) . . ?
 C10 O2 P1 115.05(17) . . ?
 C23 O4 H4 109.5 . . ?
 H1A C1 H1B 109.5 . . ?
 H1A C1 H1C 109.5 . . ?
 H1B C1 H1C 109.5 . . ?
 C2 C1 H1A 109.5 . . ?
 C2 C1 H1B 109.5 . . ?
 C2 C1 H1C 109.5 . . ?
 C1 C2 C3 115.3(3) . . ?
 C1 C2 C7 117.5(3) . . ?
 C1 C2 C10 113.0(3) . . ?
 C3 C2 C7 98.8(3) . . ?
 C3 C2 C10 105.8(3) . . ?
 C7 C2 C10 104.7(2) . . ?
 C2 C3 H3A 111.1 . . ?
 C2 C3 H3B 111.1 . . ?
 C2 C3 C4 103.4(3) . . ?
 H3A C3 H3B 109.0 . . ?
 C4 C3 H3A 111.1 . . ?
 C4 C3 H3B 111.1 . . ?
 C3 C4 H4A 111.1 . . ?
 C3 C4 H4B 111.1 . . ?
 C3 C4 C5 103.4(3) . . ?
 H4A C4 H4B 109.1 . . ?
 C5 C4 H4A 111.1 . . ?
 C5 C4 H4B 111.1 . . ?
 C4 C5 H5 114.1 . . ?
 C4 C5 C7 101.3(3) . . ?
 C7 C5 H5 114.2 . . ?
 C9 C5 C4 105.4(3) . . ?
 C9 C5 H5 114.1 . . ?
 C9 C5 C7 106.6(3) . . ?
 H6A C6 H6B 109.5 . . ?
 H6A C6 H6C 109.5 . . ?
 H6B C6 H6C 109.5 . . ?
 C7 C6 H6A 109.5 . . ?
 C7 C6 H6B 109.5 . . ?
 C7 C6 H6C 109.5 . . ?
 C5 C7 C2 93.4(2) . . ?
 C5 C7 C6 110.5(3) . . ?
 C6 C7 C2 114.0(3) . . ?
 C8 C7 C2 117.0(3) . . ?
 C8 C7 C5 118.4(3) . . ?
 C8 C7 C6 103.8(3) . . ?
 C7 C8 H8A 109.5 . . ?
 C7 C8 H8B 109.5 . . ?
 C7 C8 H8C 109.5 . . ?
 H8A C8 H8B 109.5 . . ?
 H8A C8 H8C 109.5 . . ?
 H8B C8 H8C 109.5 . . ?
 O1 C9 C5 108.7(2) . . ?
 O1 C9 C10 105.0(2) . . ?
 O1 C9 C17 103.7(2) . . ?
 C5 C9 C10 101.3(2) . . ?
 C17 C9 C5 116.1(2) . . ?
 C17 C9 C10 121.2(2) . . ?
 O2 C10 C2 109.7(2) . . ?
 O2 C10 C9 105.3(2) . . ?
 O2 C10 C11 105.2(2) . . ?
 C2 C10 C9 103.0(2) . . ?
 C11 C10 C2 112.5(2) . . ?
 C11 C10 C9 120.7(2) . . ?
 C12 C11 C10 123.0(3) . . ?
 C16 C11 C10 118.3(3) . . ?
 C16 C11 C12 118.6(3) . . ?
 C11 C12 H12 119.8 . . ?
 C13 C12 C11 120.4(4) . . ?
 C13 C12 H12 119.8 . . ?
 C12 C13 H13 119.9 . . ?
 C14 C13 C12 120.2(4) . . ?
 C14 C13 H13 119.9 . . ?
 C13 C14 H14 119.8 . . ?
 C13 C14 C15 120.4(4) . . ?
 C15 C14 H14 119.8 . . ?
 C14 C15 H15 119.9 . . ?
 C14 C15 C16 120.2(5) . . ?
 C16 C15 H15 119.9 . . ?
 C11 C16 C15 120.1(4) . . ?
 C11 C16 H16 119.9 . . ?
 C15 C16 H16 119.9 . . ?
 C18 C17 C9 123.0(3) . . ?
 C18 C17 C22 117.2(3) . . ?
 C22 C17 C9 119.4(3) . . ?
 C17 C18 H18 119.3 . . ?
 C19 C18 C17 121.5(3) . . ?
 C19 C18 H18 119.3 . . ?
 C18 C19 H19 119.9 . . ?
 C18 C19 C20 120.2(4) . . ?
 C20 C19 H19 119.9 . . ?
 C19 C20 H20 120.6 . . ?
 C21 C20 C19 118.8(4) . . ?
 C21 C20 H20 120.6 . . ?
 C20 C21 H21 119.3 . . ?
 C20 C21 C22 121.3(4) . . ?
 C22 C21 H21 119.4 . . ?
 C17 C22 H22 119.5 . . ?
 C21 C22 C17 121.0(4) . . ?
 C21 C22 H22 119.5 . . ?
 P1 C23 H23 107.5 . . ?
 O4 C23 P1 105.6(2) . . ?
 O4 C23 H23 107.5 . . ?
 O4 C23 C24 114.3(3) . . ?
 C24 C23 P1 114.1(2) . . ?
 C24 C23 H23 107.5 . . ?
 C25 C24 C23 119.5(4) . . ?
 C25 C24 C29 119.1(4) . . ?
 C29 C24 C23 121.3(3) . . ?
 C24 C25 H25 120.2 . . ?
 C24 C25 C26 119.7(5) . . ?
 C26 C25 H25 120.1 . . ?
 C25 C26 H26 119.6 . . ?
 C27 C26 C25 120.7(5) . . ?
 C27 C26 H26 119.6 . . ?
 C26 C27 H27 120.3 . . ?
 C26 C27 C28 119.3(5) . . ?
 C28 C27 H27 120.3 . . ?
 C27 C28 H28 119.0 . . ?
 C27 C28 C29 122.0(6) . . ?
 C29 C28 H28 119.0 . . ?
 C24 C29 H29 120.4 . . ?
 C28 C29 C24 119.2(4) . . ?
 C28 C29 H29 120.4 . . ?
 O6 P2 O7 115.07(13) . . ?
 O6 P2 O8 115.26(12) . . ?
 O6 P2 C36 110.36(14) . . ?
 O7 P2 O8 97.54(11) . . ?
 O7 P2 C36 109.41(13) . . ?
 O8 P2 C36 108.42(13) . . ?
 C36 O5 H5A 109.5 . . ?
 C43 O7 P2 114.23(17) . . ?
 C52 O8 P2 115.02(17) . . ?
 C31 C30 C35 119.0(3) . . ?
 C31 C30 C36 120.2(3) . . ?
 C35 C30 C36 120.8(3) . . ?
 C30 C31 H31 120.3 . . ?
 C30 C31 C32 119.5(4) . . ?
 C32 C31 H31 120.3 . . ?
 C31 C32 H32 119.1 . . ?
 C33 C32 C31 121.8(4) . . ?
 C33 C32 H32 119.1 . . ?
 C32 C33 H33 120.2 . . ?
 C32 C33 C34 119.7(4) . . ?
 C34 C33 H33 120.2 . . ?
 C33 C34 H34 119.7 . . ?
 C33 C34 C35 120.5(4) . . ?
 C35 C34 H34 119.7 . . ?
 C30 C35 H35 120.3 . . ?
 C34 C35 C30 119.5(3) . . ?
 C34 C35 H35 120.3 . . ?
 P2 C36 H36 107.2 . . ?
 O5 C36 P2 108.7(2) . . ?
 O5 C36 C30 114.7(2) . . ?
 O5 C36 H36 107.2 . . ?
 C30 C36 P2 111.4(2) . . ?
 C30 C36 H36 107.2 . . ?
 C38 C37 C43 122.6(3) . . ?
 C42 C37 C38 118.2(3) . . ?
 C42 C37 C43 118.9(3) . . ?
 C37 C38 H38 119.7 . . ?
 C39 C38 C37 120.5(4) . . ?
 C39 C38 H38 119.7 . . ?
 C38 C39 H39 120.1 . . ?
 C38 C39 C40 119.8(5) . . ?
 C40 C39 H39 120.1 . . ?
 C39 C40 H40 119.8 . . ?
 C39 C40 C41 120.3(4) . . ?
 C41 C40 H40 119.9 . . ?
 C40 C41 H41 120.1 . . ?
 C42 C41 C40 119.8(4) . . ?
 C42 C41 H41 120.1 . . ?
 C37 C42 H42 119.3 . . ?
 C41 C42 C37 121.4(4) . . ?
 C41 C42 H42 119.3 . . ?
 O7 C43 C37 102.9(2) . . ?
 O7 C43 C44 109.9(2) . . ?
 O7 C43 C52 105.6(2) . . ?
 C37 C43 C44 114.0(3) . . ?
 C37 C43 C52 123.2(3) . . ?
 C44 C43 C52 100.8(2) . . ?
 C43 C44 H44 113.9 . . ?
 C43 C44 C45 105.1(3) . . ?
 C43 C44 C49 106.7(3) . . ?
 C45 C44 H44 113.8 . . ?
 C49 C44 H44 113.9 . . ?
 C49 C44 C45 102.4(3) . . ?
 C44 C45 H45A 111.2 . . ?
 C44 C45 H45B 111.2 . . ?
 H45A C45 H45B 109.1 . . ?
 C46 C45 C44 102.8(3) . . ?
 C46 C45 H45A 111.2 . . ?
 C46 C45 H45B 111.2 . . ?
 C45 C46 H46A 111.1 . . ?
 C45 C46 H46B 111.1 . . ?
 C45 C46 C47 103.1(3) . . ?
 H46A C46 H46B 109.1 . . ?
 C47 C46 H46A 111.1 . . ?
 C47 C46 H46B 111.1 . . ?
 C46 C47 C49 100.1(3) . . ?
 C46 C47 C52 106.4(3) . . ?
 C49 C47 C52 104.7(2) . . ?
 C51 C47 C46 113.5(3) . . ?
 C51 C47 C49 117.9(3) . . ?
 C51 C47 C52 112.9(3) . . ?
 H48A C48 H48B 109.5 . . ?
 H48A C48 H48C 109.5 . . ?
 H48B C48 H48C 109.5 . . ?
 C49 C48 H48A 109.5 . . ?
 C49 C48 H48B 109.5 . . ?
 C49 C48 H48C 109.5 . . ?
 C44 C49 C47 92.6(3) . . ?
 C44 C49 C48 110.9(3) . . ?
 C48 C49 C47 112.4(3) . . ?
 C50 C49 C44 118.1(3) . . ?
 C50 C49 C47 118.9(3) . . ?
 C50 C49 C48 104.1(3) . . ?
 C49 C50 H50A 109.5 . . ?
 C49 C50 H50B 109.5 . . ?
 C49 C50 H50C 109.5 . . ?
 H50A C50 H50B 109.5 . . ?
 H50A C50 H50C 109.5 . . ?
 H50B C50 H50C 109.5 . . ?
 C47 C51 H51A 109.5 . . ?
 C47 C51 H51B 109.5 . . ?
 C47 C51 H51C 109.5 . . ?
 H51A C51 H51B 109.5 . . ?
 H51A C51 H51C 109.5 . . ?
 H51B C51 H51C 109.5 . . ?
 O8 C52 C43 104.7(2) . . ?
 O8 C52 C47 108.3(2) . . ?
 O8 C52 C53 105.5(2) . . ?
 C47 C52 C43 102.8(2) . . ?
 C53 C52 C43 121.3(2) . . ?
 C53 C52 C47 113.5(2) . . ?
 C54 C53 C52 119.1(3) . . ?
 C54 C53 C58 117.0(3) . . ?
 C58 C53 C52 123.8(3) . . ?
 C53 C54 H54 119.4 . . ?
 C53 C54 C55 121.2(3) . . ?
 C55 C54 H54 119.4 . . ?
 C54 C55 H55 119.6 . . ?
 C56 C55 C54 120.8(4) . . ?
 C56 C55 H55 119.6 . . ?
 C55 C56 H56 120.8 . . ?
 C55 C56 C57 118.4(4) . . ?
 C57 C56 H56 120.8 . . ?
 C56 C57 H57 119.4 . . ?
 C58 C57 C56 121.1(4) . . ?
 C58 C57 H57 119.4 . . ?
 C53 C58 H58 119.3 . . ?
 C57 C58 C53 121.4(4) . . ?
 C57 C58 H58 119.3 . . ?
 H1WA O1W H1WB 119.8 . . ?
 H2WA O2W H2WB 109.2 . . ?
 H3WA O3W H3WB 109.5 . . ?

loop_
  _geom_torsion_atom_site_label_1
  _geom_torsion_atom_site_label_2
  _geom_torsion_atom_site_label_3
  _geom_torsion_atom_site_label_4
  _geom_torsion
  _geom_torsion_site_symmetry_1
  _geom_torsion_site_symmetry_2
  _geom_torsion_site_symmetry_3
  _geom_torsion_site_symmetry_4
  _geom_torsion_publ_flag
 P1 O1 C9 C5 122.3(2) . . . . ?
 P1 O1 C9 C10 14.5(3) . . . . ?
 P1 O1 C9 C17 -113.7(2) . . . . ?
 P1 O2 C10 C2 -115.9(2) . . . . ?
 P1 O2 C10 C9 -5.6(3) . . . . ?
 P1 O2 C10 C11 122.8(2) . . . . ?
 P1 C23 C24 C25 109.9(3) . . . . ?
 P1 C23 C24 C29 -74.0(4) . . . . ?
 O1 P1 O2 C10 13.0(2) . . . . ?
 O1 P1 C23 O4 63.8(2) . . . . ?
 O1 P1 C23 C24 -169.9(2) . . . . ?
 O1 C9 C10 O2 -5.1(3) . . . . ?
 O1 C9 C10 C2 109.9(2) . . . . ?
 O1 C9 C10 C11 -123.6(3) . . . . ?
 O1 C9 C17 C18 81.9(3) . . . . ?
 O1 C9 C17 C22 -91.1(3) . . . . ?
 O2 P1 O1 C9 -16.6(2) . . . . ?
 O2 P1 C23 O4 169.71(18) . . . . ?
 O2 P1 C23 C24 -64.0(3) . . . . ?
 O2 C10 C11 C12 -160.8(3) . . . . ?
 O2 C10 C11 C16 22.9(4) . . . . ?
 O3 P1 O1 C9 -138.3(2) . . . . ?
 O3 P1 O2 C10 136.4(2) . . . . ?
 O3 P1 C23 O4 -63.0(2) . . . . ?
 O3 P1 C23 C24 63.3(3) . . . . ?
 O4 C23 C24 C25 -128.5(3) . . . . ?
 O4 C23 C24 C29 47.6(4) . . . . ?
 C1 C2 C3 C4 166.9(3) . . . . ?
 C1 C2 C7 C5 176.2(3) . . . . ?
 C1 C2 C7 C6 -69.5(4) . . . . ?
 C1 C2 C7 C8 51.8(4) . . . . ?
 C1 C2 C10 O2 -47.6(3) . . . . ?
 C1 C2 C10 C9 -159.3(3) . . . . ?
 C1 C2 C10 C11 69.2(3) . . . . ?
 C2 C3 C4 C5 -5.5(4) . . . . ?
 C2 C10 C11 C12 79.7(4) . . . . ?
 C2 C10 C11 C16 -96.5(3) . . . . ?
 C3 C2 C7 C5 -59.2(3) . . . . ?
 C3 C2 C7 C6 55.1(4) . . . . ?
 C3 C2 C7 C8 176.4(3) . . . . ?
 C3 C2 C10 O2 -174.6(2) . . . . ?
 C3 C2 C10 C9 73.6(3) . . . . ?
 C3 C2 C10 C11 -57.9(3) . . . . ?
 C3 C4 C5 C7 -32.4(3) . . . . ?
 C3 C4 C5 C9 78.4(3) . . . . ?
 C4 C5 C7 C2 56.2(3) . . . . ?
 C4 C5 C7 C6 -61.1(4) . . . . ?
 C4 C5 C7 C8 179.5(3) . . . . ?
 C4 C5 C9 O1 179.5(2) . . . . ?
 C4 C5 C9 C10 -70.3(3) . . . . ?
 C4 C5 C9 C17 63.1(3) . . . . ?
 C5 C9 C10 O2 -118.2(2) . . . . ?
 C5 C9 C10 C2 -3.2(3) . . . . ?
 C5 C9 C10 C11 123.3(3) . . . . ?
 C5 C9 C17 C18 -158.9(3) . . . . ?
 C5 C9 C17 C22 28.0(4) . . . . ?
 C7 C2 C3 C4 40.8(3) . . . . ?
 C7 C2 C10 O2 81.5(3) . . . . ?
 C7 C2 C10 C9 -30.2(3) . . . . ?
 C7 C2 C10 C11 -161.7(2) . . . . ?
 C7 C5 C9 O1 -73.5(3) . . . . ?
 C7 C5 C9 C10 36.7(3) . . . . ?
 C7 C5 C9 C17 170.1(3) . . . . ?
 C9 C5 C7 C2 -53.8(3) . . . . ?
 C9 C5 C7 C6 -171.0(3) . . . . ?
 C9 C5 C7 C8 69.5(4) . . . . ?
 C9 C10 C11 C12 -42.3(4) . . . . ?
 C9 C10 C11 C16 141.5(3) . . . . ?
 C9 C17 C18 C19 -174.8(3) . . . . ?
 C9 C17 C22 C21 174.6(4) . . . . ?
 C10 C2 C3 C4 -67.4(3) . . . . ?
 C10 C2 C7 C5 49.9(3) . . . . ?
 C10 C2 C7 C6 164.2(3) . . . . ?
 C10 C2 C7 C8 -74.5(3) . . . . ?
 C10 C9 C17 C18 -35.4(4) . . . . ?
 C10 C9 C17 C22 151.6(3) . . . . ?
 C10 C11 C12 C13 -177.5(3) . . . . ?
 C10 C11 C16 C15 176.8(4) . . . . ?
 C11 C12 C13 C14 0.5(6) . . . . ?
 C12 C11 C16 C15 0.4(6) . . . . ?
 C12 C13 C14 C15 1.3(7) . . . . ?
 C13 C14 C15 C16 -2.2(8) . . . . ?
 C14 C15 C16 C11 1.3(7) . . . . ?
 C16 C11 C12 C13 -1.3(5) . . . . ?
 C17 C9 C10 O2 111.6(3) . . . . ?
 C17 C9 C10 C2 -133.5(3) . . . . ?
 C17 C9 C10 C11 -7.0(4) . . . . ?
 C17 C18 C19 C20 0.8(5) . . . . ?
 C18 C17 C22 C21 1.2(6) . . . . ?
 C18 C19 C20 C21 0.6(6) . . . . ?
 C19 C20 C21 C22 -1.2(7) . . . . ?
 C20 C21 C22 C17 0.2(7) . . . . ?
 C22 C17 C18 C19 -1.7(5) . . . . ?
 C23 P1 O1 C9 99.3(2) . . . . ?
 C23 P1 O2 C10 -99.1(2) . . . . ?
 C23 C24 C25 C26 175.7(4) . . . . ?
 C23 C24 C29 C28 -175.4(4) . . . . ?
 C24 C25 C26 C27 0.2(7) . . . . ?
 C25 C24 C29 C28 0.7(6) . . . . ?
 C25 C26 C27 C28 0.0(9) . . . . ?
 C26 C27 C28 C29 0.2(9) . . . . ?
 C27 C28 C29 C24 -0.6(7) . . . . ?
 C29 C24 C25 C26 -0.5(6) . . . . ?
 P2 O7 C43 C37 -118.9(2) . . . . ?
 P2 O7 C43 C44 119.3(2) . . . . ?
 P2 O7 C43 C52 11.4(3) . . . . ?
 P2 O8 C52 C43 -10.8(3) . . . . ?
 P2 O8 C52 C47 -120.0(2) . . . . ?
 P2 O8 C52 C53 118.2(2) . . . . ?
 O6 P2 O7 C43 -138.95(19) . . . . ?
 O6 P2 O8 C52 138.72(19) . . . . ?
 O6 P2 C36 O5 -67.9(2) . . . . ?
 O6 P2 C36 C30 59.5(2) . . . . ?
 O7 P2 O8 C52 16.4(2) . . . . ?
 O7 P2 C36 O5 59.7(2) . . . . ?
 O7 P2 C36 C30 -172.9(2) . . . . ?
 O7 C43 C44 C45 176.8(2) . . . . ?
 O7 C43 C44 C49 -75.0(3) . . . . ?
 O7 C43 C52 O8 -0.4(3) . . . . ?
 O7 C43 C52 C47 112.8(2) . . . . ?
 O7 C43 C52 C53 -119.2(3) . . . . ?
 O8 P2 O7 C43 -16.5(2) . . . . ?
 O8 P2 C36 O5 165.00(19) . . . . ?
 O8 P2 C36 C30 -67.6(2) . . . . ?
 O8 C52 C53 C54 21.2(4) . . . . ?
 O8 C52 C53 C58 -161.6(3) . . . . ?
 C30 C31 C32 C33 -0.7(6) . . . . ?
 C31 C30 C35 C34 -0.2(5) . . . . ?
 C31 C30 C36 P2 112.2(3) . . . . ?
 C31 C30 C36 O5 -123.7(3) . . . . ?
 C31 C32 C33 C34 0.6(7) . . . . ?
 C32 C33 C34 C35 -0.3(7) . . . . ?
 C33 C34 C35 C30 0.1(6) . . . . ?
 C35 C30 C31 C32 0.5(5) . . . . ?
 C35 C30 C36 P2 -68.9(3) . . . . ?
 C35 C30 C36 O5 55.2(4) . . . . ?
 C36 P2 O7 C43 96.2(2) . . . . ?
 C36 P2 O8 C52 -97.0(2) . . . . ?
 C36 C30 C31 C32 179.5(3) . . . . ?
 C36 C30 C35 C34 -179.2(3) . . . . ?
 C37 C38 C39 C40 1.9(7) . . . . ?
 C37 C43 C44 C45 61.9(3) . . . . ?
 C37 C43 C44 C49 170.2(3) . . . . ?
 C37 C43 C52 O8 117.0(3) . . . . ?
 C37 C43 C52 C47 -129.9(3) . . . . ?
 C37 C43 C52 C53 -1.9(4) . . . . ?
 C38 C37 C42 C41 -0.1(6) . . . . ?
 C38 C37 C43 O7 81.9(4) . . . . ?
 C38 C37 C43 C44 -159.2(3) . . . . ?
 C38 C37 C43 C52 -36.8(5) . . . . ?
 C38 C39 C40 C41 -0.6(8) . . . . ?
 C39 C40 C41 C42 -0.9(8) . . . . ?
 C40 C41 C42 C37 1.3(7) . . . . ?
 C42 C37 C38 C39 -1.5(6) . . . . ?
 C42 C37 C43 O7 -91.0(3) . . . . ?
 C42 C37 C43 C44 28.0(4) . . . . ?
 C42 C37 C43 C52 150.4(3) . . . . ?
 C43 C37 C38 C39 -174.4(4) . . . . ?
 C43 C37 C42 C41 173.0(4) . . . . ?
 C43 C44 C45 C46 78.8(3) . . . . ?
 C43 C44 C49 C47 -54.4(3) . . . . ?
 C43 C44 C49 C48 -169.6(3) . . . . ?
 C43 C44 C49 C50 70.5(4) . . . . ?
 C43 C52 C53 C54 139.6(3) . . . . ?
 C43 C52 C53 C58 -43.2(5) . . . . ?
 C44 C43 C52 O8 -114.7(2) . . . . ?
 C44 C43 C52 C47 -1.6(3) . . . . ?
 C44 C43 C52 C53 126.4(3) . . . . ?
 C44 C45 C46 C47 -5.0(4) . . . . ?
 C45 C44 C49 C47 55.8(3) . . . . ?
 C45 C44 C49 C48 -59.4(4) . . . . ?
 C45 C44 C49 C50 -179.4(3) . . . . ?
 C45 C46 C47 C49 40.5(3) . . . . ?
 C45 C46 C47 C51 167.0(3) . . . . ?
 C45 C46 C47 C52 -68.2(3) . . . . ?
 C46 C47 C49 C44 -58.5(3) . . . . ?
 C46 C47 C49 C48 55.4(4) . . . . ?
 C46 C47 C49 C50 177.3(3) . . . . ?
 C46 C47 C52 O8 -176.6(2) . . . . ?
 C46 C47 C52 C43 72.9(3) . . . . ?
 C46 C47 C52 C53 -59.8(3) . . . . ?
 C47 C52 C53 C54 -97.2(4) . . . . ?
 C47 C52 C53 C58 80.0(4) . . . . ?
 C49 C44 C45 C46 -32.6(3) . . . . ?
 C49 C47 C52 O8 77.9(3) . . . . ?
 C49 C47 C52 C43 -32.5(3) . . . . ?
 C49 C47 C52 C53 -165.3(3) . . . . ?
 C51 C47 C49 C44 178.0(3) . . . . ?
 C51 C47 C49 C48 -68.1(4) . . . . ?
 C51 C47 C49 C50 53.8(4) . . . . ?
 C51 C47 C52 O8 -51.5(3) . . . . ?
 C51 C47 C52 C43 -161.9(3) . . . . ?
 C51 C47 C52 C53 65.3(4) . . . . ?
 C52 C43 C44 C45 -72.1(3) . . . . ?
 C52 C43 C44 C49 36.1(3) . . . . ?
 C52 C47 C49 C44 51.6(3) . . . . ?
 C52 C47 C49 C48 165.5(3) . . . . ?
 C52 C47 C49 C50 -72.6(4) . . . . ?
 C52 C53 C54 C55 178.0(4) . . . . ?
 C52 C53 C58 C57 -176.7(4) . . . . ?
 C53 C54 C55 C56 -1.6(8) . . . . ?
 C54 C53 C58 C57 0.6(7) . . . . ?
 C54 C55 C56 C57 1.4(9) . . . . ?
 C55 C56 C57 C58 -0.2(10) . . . . ?
 C56 C57 C58 C53 -0.8(9) . . . . ?
 C58 C53 C54 C55 0.6(6) . . . . ?

_shelx_res_file
;
TITL bj01_auto_a.res in P4(3)
    bj01.res
    created by SHELXL-2018/3 at 16:11:32 on 29-Jan-2024
REM Old TITL bj01_auto in P4(1)
REM SHELXT solution in P4(3): R1 0.121, Rweak 0.052, Alpha 0.003
REM <I/s> 4.819 for 15 systematic absences, Orientation as input
REM Flack x = 0.030 ( 0.035 ) from 2302 Parsons' quotients
REM Formula found by SHELXT: C53 N7 O8 P2
CELL 1.54184 16.725032 16.725032 20.195667 90 90 90
ZERR 8 0.000138 0.000138 0.000245 0 0 0
LATT -1
SYMM -X,-Y,0.5+Z
SYMM -Y,+X,0.75+Z
SYMM +Y,-X,0.25+Z
SFAC C H O P
UNIT 232 268 42 8

L.S. 3
PLAN  10
SIZE 0.11 0.13 0.16
TEMP 20
CONF
BOND
list 4
fmap 2
acta
MORE -1
BOND $H
REM <olex2.extras>
REM <HklSrc "%.\\bj01.hkl">
REM </olex2.extras>

WGHT    0.200000
FVAR       3.98011
P1    4    0.665703    0.058612    0.520651    11.00000    0.04018    0.05411 =
         0.03648    0.00340   -0.00705   -0.00396
O1    3    0.669015    0.128623    0.572803    11.00000    0.04185    0.05078 =
         0.04630    0.00113   -0.00487    0.00370
O2    3    0.756926    0.032361    0.525303    11.00000    0.04262    0.05483 =
         0.03615   -0.00628   -0.00447   -0.00055
O3    3    0.639639    0.080160    0.453710    11.00000    0.05472    0.07769 =
         0.03988    0.00933   -0.01373   -0.00966
O4    3    0.522314    0.018570    0.557725    11.00000    0.04788    0.07758 =
         0.04146    0.00443    0.00275    0.00530
AFIX 147
H4    2    0.508520    0.033199    0.520694    11.00000   -1.50000
AFIX   0
C1    1    0.919186    0.085099    0.500821    11.00000    0.04767    0.07567 =
         0.05620    0.00005    0.01167   -0.00428
AFIX 137
H1A   2    0.961759    0.120685    0.488655    11.00000   -1.50000
H1B   2    0.885641    0.075550    0.463068    11.00000   -1.50000
H1C   2    0.941266    0.035363    0.515944    11.00000   -1.50000
AFIX   0
C2    1    0.870156    0.122453    0.555666    11.00000    0.04305    0.05600 =
         0.04329   -0.00061   -0.00098   -0.00861
C3    1    0.917895    0.147873    0.617712    11.00000    0.04752    0.07343 =
         0.05540    0.00098   -0.00813   -0.01670
AFIX  23
H3A   2    0.965295    0.177902    0.605564    11.00000   -1.20000
H3B   2    0.933692    0.101691    0.643655    11.00000   -1.20000
AFIX   0
C4    1    0.857951    0.200940    0.656421    11.00000    0.06065    0.06648 =
         0.04849   -0.00701   -0.00279   -0.02150
AFIX  23
H4A   2    0.880473    0.253269    0.665418    11.00000   -1.20000
H4B   2    0.842770    0.176077    0.697953    11.00000   -1.20000
AFIX   0
C5    1    0.785490    0.207095    0.608846    11.00000    0.05657    0.04592 =
         0.04940   -0.00719    0.00472   -0.00628
AFIX  13
H5    2    0.752279    0.254649    0.615729    11.00000   -1.20000
AFIX   0
C6    1    0.885804    0.275887    0.532598    11.00000    0.07794    0.06224 =
         0.07323    0.00623    0.00688   -0.02038
AFIX 137
H6A   2    0.922792    0.265002    0.497384    11.00000   -1.50000
H6B   2    0.914707    0.283668    0.573158    11.00000   -1.50000
H6C   2    0.855911    0.323315    0.522397    11.00000   -1.50000
AFIX   0
C7    1    0.827542    0.204152    0.540454    11.00000    0.05935    0.05470 =
         0.04443    0.00249    0.00281   -0.00976
C8    1    0.775387    0.208000    0.477492    11.00000    0.06491    0.06447 =
         0.05116    0.01598   -0.00098   -0.00562
AFIX 137
H8A   2    0.805066    0.232957    0.442446    11.00000   -1.50000
H8B   2    0.728047    0.238610    0.486438    11.00000   -1.50000
H8C   2    0.760605    0.154828    0.464430    11.00000   -1.50000
AFIX   0
C9    1    0.740071    0.127182    0.616520    11.00000    0.04134    0.04641 =
         0.03756   -0.00349   -0.00147   -0.00104
C10   1    0.801072    0.065767    0.581661    11.00000    0.03709    0.04790 =
         0.03249   -0.00163   -0.00289   -0.00214
C11   1    0.833245   -0.006839    0.619509    11.00000    0.03742    0.05704 =
         0.04580    0.00514   -0.00050    0.00272
C12   1    0.858390   -0.003055    0.685774    11.00000    0.04574    0.07708 =
         0.04651    0.00987   -0.00585   -0.00153
AFIX  43
H12   2    0.853917    0.044699    0.709073    11.00000   -1.20000
AFIX   0
C13   1    0.889823   -0.070019    0.716673    11.00000    0.05622    0.10938 =
         0.07104    0.03992   -0.01046    0.00016
AFIX  43
H13   2    0.905994   -0.067135    0.760667    11.00000   -1.20000
AFIX   0
C14   1    0.897122   -0.140273    0.682676    11.00000    0.06791    0.08970 =
         0.12179    0.05166   -0.00528    0.01888
AFIX  43
H14   2    0.917229   -0.185310    0.703940    11.00000   -1.20000
AFIX   0
C15   1    0.875055   -0.144785    0.617599    11.00000    0.07787    0.05999 =
         0.12946    0.01582   -0.00096    0.02067
AFIX  43
H15   2    0.881935   -0.192318    0.594393    11.00000   -1.20000
AFIX   0
C16   1    0.842059   -0.077943    0.585694    11.00000    0.05966    0.05649 =
         0.06936   -0.00085    0.00003    0.00870
AFIX  43
H16   2    0.826112   -0.081598    0.541683    11.00000   -1.20000
AFIX   0
C17   1    0.705229    0.110110    0.685081    11.00000    0.04467    0.05523 =
         0.03948   -0.00536    0.00090   -0.00407
C18   1    0.685709    0.033282    0.706801    11.00000    0.04575    0.06182 =
         0.03766    0.00039   -0.00097   -0.00567
AFIX  43
H18   2    0.697995   -0.010368    0.680150    11.00000   -1.20000
AFIX   0
C19   1    0.648556    0.020676    0.766991    11.00000    0.05432    0.07795 =
         0.05181    0.00768    0.00342   -0.01008
AFIX  43
H19   2    0.636760   -0.031106    0.780635    11.00000   -1.20000
AFIX   0
C20   1    0.628675    0.085339    0.807369    11.00000    0.06991    0.10701 =
         0.05109   -0.00834    0.02211   -0.01366
AFIX  43
H20   2    0.604140    0.077197    0.848140    11.00000   -1.20000
AFIX   0
C21   1    0.645948    0.161011    0.785870    11.00000    0.08651    0.09431 =
         0.06197   -0.02781    0.02687   -0.01073
AFIX  43
H21   2    0.632020    0.204534    0.812108    11.00000   -1.20000
AFIX   0
C22   1    0.683631    0.174003    0.726016    11.00000    0.07356    0.06438 =
         0.05629   -0.01482    0.01478   -0.00561
AFIX  43
H22   2    0.694828    0.226045    0.712709    11.00000   -1.20000
AFIX   0
C23   1    0.598356   -0.018072    0.553956    11.00000    0.04180    0.06209 =
         0.04321    0.00673   -0.00301   -0.00294
AFIX  13
H23   2    0.615618   -0.029744    0.599310    11.00000   -1.20000
AFIX   0
C24   1    0.599412   -0.095297    0.516114    11.00000    0.04089    0.05840 =
         0.06370    0.00344    0.00723   -0.00727
C25   1    0.633265   -0.162844    0.544771    11.00000    0.05309    0.07587 =
         0.09156    0.01728    0.01595    0.01011
AFIX  43
H25   2    0.658240   -0.159302    0.585809    11.00000   -1.20000
AFIX   0
C26   1    0.629614   -0.235879    0.511738    11.00000    0.08040    0.06694 =
         0.14423    0.01019    0.03799    0.01655
AFIX  43
H26   2    0.652153   -0.281076    0.531005    11.00000   -1.20000
AFIX   0
C27   1    0.593435   -0.241805    0.451597    11.00000    0.08982    0.06638 =
         0.16796   -0.03329    0.05042   -0.00705
AFIX  43
H27   2    0.591210   -0.290711    0.429762    11.00000   -1.20000
AFIX   0
C28   1    0.560480   -0.175315    0.423675    11.00000    0.06844    0.09643 =
         0.10781   -0.04437    0.01172   -0.01733
AFIX  43
H28   2    0.535634   -0.179713    0.382639    11.00000   -1.20000
AFIX   0
C29   1    0.562851   -0.102032    0.454297    11.00000    0.05922    0.06534 =
         0.07298   -0.01125   -0.00246   -0.00671
AFIX  43
H29   2    0.540351   -0.057441    0.434058    11.00000   -1.20000
AFIX   0

P2    4    0.414060    0.144400    0.427308    11.00000    0.04050    0.04449 =
         0.03480   -0.00203    0.00123    0.00349
O5    3    0.555192    0.214180    0.413220    11.00000    0.05706    0.05750 =
         0.05700   -0.00845   -0.00306   -0.01259
AFIX 147
H5A   2    0.576299    0.172146    0.424676    11.00000   -1.50000
AFIX   0
O6    3    0.444022    0.064720    0.443998    11.00000    0.04889    0.05149 =
         0.04702    0.00360    0.00079    0.00732
O7    3    0.391403    0.198652    0.488707    11.00000    0.04330    0.05613 =
         0.03588   -0.00719   -0.00103    0.00266
O8    3    0.329560    0.146180    0.391691    11.00000    0.04334    0.04282 =
         0.03959   -0.00728   -0.00274    0.00685
C30   1    0.501721    0.152570    0.311576    11.00000    0.03690    0.05954 =
         0.03955    0.00244    0.00203   -0.00444
C31   1    0.476621    0.183939    0.251566    11.00000    0.04993    0.08906 =
         0.04630    0.01254   -0.00108   -0.00774
AFIX  43
H31   2    0.449563    0.232489    0.250208    11.00000   -1.20000
AFIX   0
C32   1    0.492357    0.141850    0.192805    11.00000    0.06321    0.14291 =
         0.03721    0.00249   -0.00435   -0.02830
AFIX  43
H32   2    0.474822    0.162924    0.152741    11.00000   -1.20000
AFIX   0
C33   1    0.531623    0.072717    0.192861    11.00000    0.05991    0.13359 =
         0.05665   -0.03997    0.00957   -0.02435
AFIX  43
H33   2    0.541728    0.046286    0.153220    11.00000   -1.20000
AFIX   0
C34   1    0.557416    0.040242    0.252263    11.00000    0.05675    0.09463 =
         0.06476   -0.03414    0.00643   -0.00199
AFIX  43
H34   2    0.584642   -0.008242    0.252353    11.00000   -1.20000
AFIX   0
C35   1    0.542858    0.079737    0.312020    11.00000    0.04557    0.06339 =
         0.04937   -0.01306    0.00130    0.00372
AFIX  43
H35   2    0.560370    0.057790    0.351768    11.00000   -1.20000
AFIX   0
C36   1    0.486013    0.197263    0.375098    11.00000    0.04545    0.04730 =
         0.04282    0.00270    0.00431   -0.00031
AFIX  13
H36   2    0.461868    0.248641    0.363077    11.00000   -1.20000
AFIX   0
C37   1    0.346463    0.331844    0.485399    11.00000    0.04729    0.05260 =
         0.05753   -0.01529    0.00445    0.00131
C38   1    0.381139    0.372981    0.431866    11.00000    0.07247    0.05192 =
         0.07321   -0.01457    0.01832   -0.00333
AFIX  43
H38   2    0.382694    0.349140    0.390284    11.00000   -1.20000
AFIX   0
C39   1    0.412914    0.448525    0.440550    11.00000    0.08933    0.05976 =
         0.11082   -0.01508    0.03136   -0.01138
AFIX  43
H39   2    0.434364    0.476012    0.404678    11.00000   -1.20000
AFIX   0
C40   1    0.412721    0.483215    0.502889    11.00000    0.08827    0.06743 =
         0.14042   -0.04882    0.01834   -0.01948
AFIX  43
H40   2    0.434570    0.533838    0.508853    11.00000   -1.20000
AFIX   0
C41   1    0.380100    0.442779    0.556390    11.00000    0.06425    0.08015 =
         0.09673   -0.05009    0.00297   -0.00846
AFIX  43
H41   2    0.380760    0.465873    0.598277    11.00000   -1.20000
AFIX   0
C42   1    0.346851    0.368602    0.547341    11.00000    0.05597    0.07058 =
         0.06545   -0.02818    0.00467    0.00089
AFIX  43
H42   2    0.324101    0.342298    0.583273    11.00000   -1.20000
AFIX   0
C43   1    0.317251    0.245278    0.479962    11.00000    0.03915    0.05049 =
         0.03809   -0.01024    0.00080    0.00155
C44   1    0.255514    0.221377    0.533610    11.00000    0.04821    0.06366 =
         0.04182   -0.01300    0.00758   -0.00500
AFIX  13
H44   2    0.276605    0.223163    0.578858    11.00000   -1.20000
AFIX   0
C45   1    0.182521    0.277521    0.521969    11.00000    0.05131    0.07066 =
         0.06455   -0.01898    0.01251    0.00582
AFIX  23
H45A  2    0.148022    0.279138    0.560553    11.00000   -1.20000
H45B  2    0.199676    0.331418    0.511347    11.00000   -1.20000
AFIX   0
C46   1    0.139690    0.237896    0.462259    11.00000    0.04290    0.07659 =
         0.06656   -0.00976    0.00621    0.00529
AFIX  23
H46A  2    0.133258    0.275455    0.426050    11.00000   -1.20000
H46B  2    0.087601    0.217469    0.474903    11.00000   -1.20000
AFIX   0
C47   1    0.197178    0.168867    0.442914    11.00000    0.04135    0.05705 =
         0.05096   -0.00932   -0.00084   -0.00082
C48   1    0.148316    0.115801    0.556478    11.00000    0.06270    0.09197 =
         0.06509   -0.00102    0.02003   -0.02075
AFIX 137
H48A  2    0.111195    0.159574    0.557150    11.00000   -1.50000
H48B  2    0.165618    0.104393    0.600806    11.00000   -1.50000
H48C  2    0.122734    0.069429    0.538150    11.00000   -1.50000
AFIX   0
C49   1    0.221803    0.138475    0.513305    11.00000    0.04680    0.06395 =
         0.04664   -0.00625    0.00809   -0.00797
C50   1    0.277020    0.065925    0.518785    11.00000    0.06508    0.05802 =
         0.05457    0.00689    0.00110   -0.00913
AFIX 137
H50A  2    0.248427    0.022229    0.538518    11.00000   -1.50000
H50B  2    0.322290    0.079253    0.545845    11.00000   -1.50000
H50C  2    0.295015    0.050739    0.475434    11.00000   -1.50000
AFIX   0
C51   1    0.160329    0.109019    0.395363    11.00000    0.05879    0.07316 =
         0.06405   -0.01195   -0.00857   -0.01708
AFIX 137
H51A  2    0.113357    0.086133    0.415039    11.00000   -1.50000
H51B  2    0.198270    0.067446    0.386040    11.00000   -1.50000
H51C  2    0.146054    0.135627    0.354937    11.00000   -1.50000
AFIX   0
C52   1    0.275180    0.209543    0.414457    11.00000    0.04114    0.04774 =
         0.03723   -0.00765   -0.00067    0.00433
C53   1    0.259708    0.261755    0.353938    11.00000    0.05408    0.04739 =
         0.04662   -0.00278   -0.00516    0.00876
C54   1    0.272490    0.230155    0.291433    11.00000    0.07014    0.05583 =
         0.04370   -0.00554   -0.00721    0.00790
AFIX  43
H54   2    0.291857    0.178264    0.287355    11.00000   -1.20000
AFIX   0
C55   1    0.256843    0.274744    0.234414    11.00000    0.10911    0.08050 =
         0.04261   -0.00063   -0.00686    0.01981
AFIX  43
H55   2    0.267196    0.252661    0.193030    11.00000   -1.20000
AFIX   0
C56   1    0.226541    0.350339    0.238699    11.00000    0.14664    0.07838 =
         0.06278    0.01447   -0.01963    0.02681
AFIX  43
H56   2    0.215048    0.379604    0.200717    11.00000   -1.20000
AFIX   0
C57   1    0.213225    0.382647    0.301399    11.00000    0.13468    0.06035 =
         0.07381    0.00552   -0.00683    0.03390
AFIX  43
H57   2    0.192759    0.434151    0.305141    11.00000   -1.20000
AFIX   0
C58   1    0.229685    0.340052    0.357262    11.00000    0.08890    0.05566 =
         0.05882   -0.00720   -0.00530    0.02229
AFIX  43
H58   2    0.220854    0.363314    0.398444    11.00000   -1.20000
AFIX   6

O1W   3    0.551713    0.320463    0.638376    11.00000    0.11953    0.14585 =
         0.23765    0.02149   -0.09209   -0.00298
H1WA  2    0.570300    0.342320    0.603622    11.00000   -1.50000
H1WB  2    0.520942    0.279413    0.635031    11.00000   -1.50000
AFIX   6
O2W   3    0.435069    0.194636    0.670521    11.00000    0.12324    0.26719 =
         0.13866    0.03908    0.02284    0.02108
H2WA  2    0.474681    0.182220    0.694814    11.00000   -1.50000
H2WB  2    0.394990    0.226840    0.697826    11.00000   -1.50000
AFIX   6
O3W   3    0.624887    0.379026    0.532577    10.50000    0.14013    0.13070 =
         0.30201   -0.06543   -0.06060    0.02231
H3WA  2    0.671364    0.394870    0.521711    10.50000   -1.50000
H3WB  2    0.590416    0.400296    0.507154    10.50000   -1.50000
AFIX   0
HKLF 4


REM  bj01_auto_a.res in P4(3)
REM wR2 = 0.2753, GooF = S = 1.301, Restrained GooF = 1.300 for all data
REM R1 = 0.1007 for 10648 Fo > 4sig(Fo) and 0.1025 for all 11316 data
REM 657 parameters refined using 1 restraints

END

WGHT      0.2000      0.0000

REM Highest difference peak  0.859,  deepest hole -0.411,  1-sigma level  0.076
Q1    1   0.5082  0.2305  0.6241  11.00000  0.05    0.86
Q2    1   0.6264  0.5204  0.5711  11.00000  0.05    0.78
Q3    1   0.5606  0.3036  0.5676  11.00000  0.05    0.64
Q4    1   0.6160  0.3775  0.5037  11.00000  0.05    0.37
Q5    1   0.5569  0.3570  0.6216  11.00000  0.05    0.35
Q6    1   0.4827  0.2796  0.6828  11.00000  0.05    0.34
Q7    1   0.6923  0.4040  0.5227  11.00000  0.05    0.34
Q8    1   0.6248  0.4220  0.5396  11.00000  0.05    0.32
Q9    1   0.4396  0.2843  0.7239  11.00000  0.05    0.29
Q10   1   0.5044  0.0945  0.1090  11.00000  0.05    0.22
;
_shelx_res_checksum                99882
_shelx_hkl_file
;
   0   0 -24 4218.82 173.984   8
   0   0 -23-59.6973 81.3204   8
   0   0 -22-49.4046 63.1224   9
   0   0 -21 8.18424 76.2790   9
   0   0 -20 3511.63 198.064   9
   0   0 -19 10.0374 92.5240   9
   0   0 -18 5.09562 69.0444  12
   0   0 -18-25.6967 99.0896   9
   0   0 -17 58.6708 69.4668  12
   0   0 -16 20827.1 595.908  12
   0   0 -15 4.09202 64.9426  12
   0   0 -14 14.8073 48.4734  12
   0   0 -13 72.7141 48.1981  12
   0   0 -12 77343.6 1783.29  12
   0   0 -11 10.3730 41.8940  12
   0   0 -10-4.54019 36.7795  12
   0   0  -9 27.9387 34.5951  12
   0   0  -8 288014. 6309.71  12
   0   0  -7 21.6520 31.1068  12
   0   0  -6 240.540 32.5281  12
   0   0  -5 3.99135 20.0089  12
   0   0  -3 15.9966 13.5401  12
   0   0  -2 71.9868 10.1015  12
   0   0  -1 14.8319 3.73366  12
   0   0   1 12.4614 4.89946   4
   0   0   2 753.933 29.3050   4
   0   0   3 1363.94 51.5439   4
   0   0   4 819018. 17797.1   4
   0   0   5 50.4730 25.8706   4
   0   0   6 44.6275 30.4137   4
   0   0   7 40.5151 33.7711   4
   0   0   8 416360. 9099.45   4
   0   0   9 88.0853 48.1048   4
   0   0  10 161.156 55.5087   4
   0   0  11 106.323 61.7654   1
   0   0  11 25.6546 51.9772   4
   0   0  12 133120. 3066.14   1
   0   0  12 137638. 3058.77   4
   0   0  13 28.7714 72.6681   1
   0   0  13 74.3795 117.292  14
   0   0  13-48.5833 114.676  17
   0   0  13 45.5395 101.049  22
   0   0  14 83.5949 134.862  14
   0   0  14 13.4796 120.596  17
   0   0  14 24.3354 77.4788   1
   0   0  15-52.1372 143.898  17
   0   0  15 33.3678 87.4599   1
   0   0  16 36632.7 982.036   1
   0   0  16 36032.1 1057.02  17
   0   0  17 51.0189 203.645  17
   0   0  17 65.7067 93.6610   1
   0   0  18 353.318 212.104  17
   0   0  18 36.7111 83.9427   1
   0   0  19-119.215 235.341  20
   0   0  20 7912.99 441.169  20
   0   0  21-16.2390 220.262  20
   0   0  22 42.3303 191.388  20
   0   0  23 11.4658 153.907  20
   0   0  24 16149.1 499.154  20
  -1   0 -25 108.805 41.4575   8
   0  -1 -25 160.687 42.9939   8
   1   0 -24 44.5662 54.2321   8
   0  -1 -24 36.8262 63.5951   8
  -1   0 -24 54.7671 66.5353   8
   0   1 -24 120.981 61.0126   8
   0   1 -23 710.473 96.5585   8
  -1   0 -23 709.888 79.6446   9
   0  -1 -23 549.840 71.6847   9
   1   0 -23 606.577 92.7847   8
  -1   0 -23 431.841 94.8972   8
   0  -1 -23 503.301 99.0798   8
  -1   0 -22 2557.72 150.753   9
   0  -1 -22 2430.25 145.523   9
   0   1 -22 2489.92 166.704   8
  -1   0 -21 4098.64 209.044   9
   1   0 -21 4088.28 190.395   9
   0  -1 -21 3916.36 202.662   9
   0   1 -21 4288.48 195.919   9
   1   0 -20 1290.23 123.561   9
  -1   0 -20 1181.47 138.659   9
   0  -1 -20 1075.35 133.448   9
   0   1 -20 1081.77 120.263   9
   1   0 -19 2998.37 184.502   9
  -1   0 -19 2800.18 190.931   9
   0   1 -19 3045.13 186.748   9
   0  -1 -19 3013.57 195.350   9
   0   1 -18 2817.06 182.449   9
  -1   0 -18 2635.57 192.628   9
   1   0 -18 2674.28 178.274   9
   0   1 -18 2657.13 173.927  12
  -1   0 -18 2747.04 175.924  12
   0   1 -17 7632.89 302.396   9
   1   0 -17 7458.87 292.099  12
  -1   0 -17 7282.17 300.310  12
   0   1 -17 7260.48 295.330  12
   0  -1 -17 7513.66 297.267  12
   0   1 -16 6202.84 266.110   9
   0   1 -16 6042.43 257.284  12
   0  -1 -16 6290.06 257.120  12
   1   0 -16 6252.96 252.532  12
  -1   0 -16 5946.41 258.293  12
   0  -1 -15 7558.07 277.343  12
   0   1 -15 7188.19 276.978  12
   1   0 -15 6831.89 265.480  12
  -1   0 -15 7317.05 279.864  12
   0  -1 -14 889.207 89.7232  12
  -1   0 -14 1023.78 98.0928  12
   1   0 -14 854.820 87.5268  12
   0   1 -14 980.242 96.2670  12
   0  -1 -13 8736.88 289.332  12
   1   0 -13 8892.59 289.140  12
  -1   0 -13 8810.59 296.281  12
   0   1 -13 8805.98 298.066  12
   0  -1 -12 14779.3 411.931  12
   0   1 -12 14225.0 417.588  12
  -1   0 -12 15022.4 420.533  12
   1   0 -12 14483.3 409.926  12
   0  -1 -11 16288.9 441.572  12
   1   0 -11 16954.0 443.083  12
   0   1 -11 16714.1 451.280  12
  -1   0 -11 16080.3 447.687  12
   0  -1 -10 14396.9 387.160  12
   1   0 -10 14411.5 386.660  12
   0   1 -10 14397.7 394.102  12
  -1   0 -10 14652.4 394.539  12
   1   0  -9 10553.8 290.086  12
   0  -1  -9 10410.9 290.556  12
   0   1  -9 10318.4 295.356  12
  -1   0  -9 10620.5 297.887  12
   0  -1  -8 4962.48 161.584  12
  -1   0  -8 4941.58 167.454  12
   0   1  -8 5088.92 168.214  12
   0   1  -7 20612.1 514.707  12
  -1   0  -7 22172.8 517.757  12
   1   0  -7 20924.5 507.957  12
   0  -1  -7 21268.5 509.530  12
   0   1  -6 34496.5 799.185  12
   1   0  -6 34264.6 791.512  12
   0  -1  -6 34713.2 793.733  12
  -1   0  -6 35062.8 799.592  12
  -1   0  -5 40691.8 916.435  12
   0  -1  -5 40298.5 911.578  12
   1   0  -5 40366.6 881.960   7
   1   0  -5 39940.3 909.281  12
   0   1  -5 41007.3 917.527  12
   1   0  -4 13899.5 321.588  12
   0   1  -4 13958.3 329.630  12
   0  -1  -4 13276.2 306.133   7
   0  -1  -4 13727.8 323.426  12
  -1   0  -4 14016.5 328.555  12
   1   0  -3 193110. 4184.56  12
   0  -1  -3 188212. 4176.80   7
   0  -1  -3 196173. 4188.07  12
  -1   0  -3 195009. 4192.02  12
  -1   0  -2 161138. 3376.66  12
   0  -1  -2 159444. 3373.71  12
   0  -1  -1 93156.8 2031.12   7
   0  -1   0 38300.4 841.646   7
  -1   0   1 87993.1 1926.36   4
  -1   0   2 164731. 3520.21   4
   0  -1   2 159664. 3504.09   7
   0  -1   3 232278. 4985.97   4
  -1   0   3 230004. 4994.01   4
   0  -1   3 227692. 4970.45   7
   1   0   3 227562. 4973.61   4
   0  -1   4 18829.0 430.942   4
  -1   0   4 18321.7 440.135   4
   1   0   4 18728.4 420.928   4
   0  -1   4 18140.0 407.871   7
   0   1   5 47889.9 1087.48   4
  -1   0   5 48449.3 1088.44   4
   0  -1   5 48164.8 1076.44   4
   1   0   5 47306.2 1066.27   4
   0  -1   5 47635.8 1079.45   1
   0   1   6 44557.1 1004.48   4
   1   0   6 42956.5 981.572   4
   0  -1   6 43837.8 991.924   4
  -1   0   6 43637.2 1003.75   4
   0  -1   6 43141.6 995.042   1
   0   1   7 29696.1 688.954   4
   0  -1   7 28699.4 677.686   1
  -1   0   7 27642.5 683.448   4
   1   0   7 27920.7 661.112   4
   0  -1   7 28573.1 672.302   4
   0  -1   8 6837.69 215.390   1
   0  -1   8 7253.52 214.939   4
   1   0   8 6687.06 200.239   4
   0   1   8 6984.48 222.405   4
  -1   0   8 7152.43 225.948   4
  -1   0   9 11853.0 325.357   1
   0  -1   9 11631.6 330.880   1
   0   1   9 11104.0 331.138   4
   1   0   9 11781.8 313.431   4
  -1   0   9 11307.7 337.383   4
   0  -1   9 12083.2 326.650   4
  -1   0  10 19834.2 510.015   1
   0  -1  10 19224.5 516.608   1
  -1   0  10 19691.6 523.317   4
   1   0  10 19763.0 495.599   4
   0   1  10 19119.3 516.746   4
  -1   0  11 22730.1 603.350   1
   0  -1  11 23892.4 618.052   1
  -1   0  11 22936.5 617.328   4
   1   0  11 23906.3 590.345   4
   0   1  11 23039.7 610.880   4
   0  -1  12 24158.3 643.755   1
   1   0  12 23310.5 641.213   1
  -1   0  12 23425.7 625.360   1
   0   1  12 23660.1 628.352   4
  -1   0  12 23493.5 636.936   4
  -1   0  13 14172.7 434.912   4
   0   1  13 13330.4 417.699   4
  -1   0  13 14862.2 436.703   1
   0   1  13 13808.5 431.747   1
   1   0  13 13313.0 435.240   1
   0  -1  13 13203.3 482.799  17
   0  -1  13 13421.2 484.355  16
  -1   0  13 13250.7 482.924  17
   1   0  13 13885.4 479.415  17
   0  -1  13 13869.6 492.056  14
   0   1  13 13002.4 473.117  17
   0  -1  14 1767.40 186.545  22
  -1   0  14 2175.64 205.219  22
   1   0  14 1901.37 187.796  17
   0  -1  14 1901.26 194.363  17
  -1   0  14 2127.79 200.949  17
  -1   0  14 2011.24 151.060   1
   1   0  14 2030.21 154.331   1
   0   1  14 1984.86 147.222   1
   0  -1  14 2175.32 154.415   1
   0  -1  14 2155.23 202.188  14
   0   1  14 2119.97 193.358  17
   0  -1  15 11952.1 491.939  17
   1   0  15 13665.6 465.943   1
   0   1  15 12680.7 435.932   1
   0  -1  15 13034.3 438.894   1
  -1   0  15 13175.3 429.538   1
   0  -1  15 13499.9 518.722  14
   1   0  15 12582.4 491.662  17
  -1   0  15 12024.7 494.863  17
   0   1  15 12852.0 496.679  17
   0   1  16 10473.8 467.193  17
  -1   0  16 11099.2 486.073  17
   1   0  16 10372.5 466.472  17
   1   0  16 11699.2 431.682   1
   0  -1  16 11122.7 407.415   1
  -1   0  16 10902.8 394.184   1
   0   1  16 12731.0 447.355   1
   0  -1  16 9874.72 465.906  17
  -1   0  17 13854.8 463.099   1
   0   1  17 13623.6 476.498   1
   1   0  17 12974.5 479.307   1
   0  -1  17 13463.6 470.776   1
   1   0  17 13563.8 546.811  17
   0  -1  17 13843.8 564.509  17
  -1   0  17 13649.3 557.354  17
   0   1  17 14258.5 558.197  17
   0  -1  18 5078.92 355.303  17
   1   0  18 5421.89 353.944  17
  -1   0  18 5660.93 369.290  17
   0   1  18 5079.88 264.919   1
   1   0  18 5071.91 274.498   1
  -1   0  18 5634.16 384.836  20
   0  -1  19 5044.59 357.743  17
   0   1  19 6107.43 398.974  20
  -1   0  19 6416.75 394.752  20
   0   1  20 2310.15 295.898  20
  -1   0  20 2409.15 287.566  20
   1   0  20 2497.16 308.066  20
  -1   0  21 9727.34 459.961  20
   1   0  21 10204.3 479.627  20
   0   1  21 10100.2 474.406  20
   1   0  22 6902.36 368.872  20
  -1   0  22 6775.09 357.985  20
   0   1  22 6810.41 361.503  20
  -1   0  23 2494.12 212.928  20
   0   1  23 2424.84 216.475  20
   1   0  23 2241.71 217.804  20
   0   1  24 242.026 123.574  20
  -1   0  24 237.435 124.563  20
   1   0  24 180.297 125.147  20
  -1   0  25 697.857 91.4480  19
   1   0  25 773.661 101.173  20
  -1  -1 -25 413.000 53.8670   8
   1  -1 -24 941.574 88.1690   8
  -1  -1 -24 973.877 96.9426   8
  -1   1 -24 1054.03 92.0483   8
   1   1 -24 1049.52 79.8871   8
  -1  -1 -23 92.7992 62.2979   9
   1   1 -23 71.2335 69.5537   8
  -1  -1 -23 27.7480 84.3018   8
  -1   1 -23 37.1006 79.8238   8
  -1  -1 -22 73.5901 77.5225   9
   1  -1 -22-6.22806 59.3060   9
  -1   1 -22 43.9552 71.5388   9
   1   1 -22 86.3615 84.9202   8
  -1   1 -22 27.5438 93.4345   8
   1  -1 -21 584.750 95.2053   9
  -1  -1 -21 504.056 107.631   9
  -1   1 -21 783.057 106.684   9
   1   1 -20 1066.24 111.105   9
   1  -1 -20 999.039 122.742   9
  -1   1 -20 1010.44 123.493   9
  -1  -1 -20 896.973 130.982   9
  -1   1 -19 10833.2 397.034  12
  -1   1 -19 11243.3 396.310   9
   1   1 -19 11325.8 374.774   9
   1  -1 -19 11069.0 390.912   9
  -1  -1 -19 10482.3 404.218   9
   1   1 -18 730.124 101.537  12
  -1   1 -18 699.310 107.747  12
   1   1 -18 734.385 110.902   9
  -1   1 -18 730.500 125.482   9
   1   1 -17 4134.02 209.438  12
  -1  -1 -17 4098.93 214.241  12
  -1   1 -17 4235.64 217.680  12
   1   1 -17 4496.01 216.639   9
  -1   1 -17 4337.27 231.347   9
   1  -1 -16 5928.48 246.071  12
   1   1 -16 6477.04 257.432  12
  -1  -1 -16 5890.79 254.256  12
  -1   1 -16 5661.16 255.367  12
  -1   1 -16 5837.53 263.997   9
   1   1 -15 399.895 77.2327  12
   1  -1 -15 373.327 73.3681  12
  -1   1 -15 367.099 82.4443  12
  -1  -1 -15 281.740 76.2260  12
   1   1 -14 4405.33 196.757  12
  -1   1 -14 4803.97 210.020  12
   1  -1 -14 4471.55 191.171  12
  -1  -1 -14 4605.59 200.442  12
   1  -1 -13 15002.7 421.400  12
  -1   1 -13 14918.5 437.953  12
  -1  -1 -13 14450.0 428.724  12
   1   1 -13 14799.1 430.311  12
  -1   1 -12 3928.20 175.667  12
   1   1 -12 4296.42 176.884  12
  -1  -1 -12 4197.70 176.490  12
   1  -1 -12 4047.33 164.531  12
   1   1 -11 2277.32 117.721  12
  -1   1 -11 2272.45 124.516  12
  -1  -1 -11 2343.74 120.335  12
   1  -1 -11 2298.50 111.352  12
   1  -1 -10 1916.91 97.2748  12
   1   1 -10 2146.48 105.282  12
  -1  -1 -10 1948.95 103.447  12
  -1   1 -10 2094.89 109.208  12
  -1  -1  -9 5424.55 180.557  12
   1  -1  -9 5077.78 168.980  12
  -1   1  -9 5468.38 184.414  12
   1   1  -9 5497.96 179.904  12
  -1   1  -8 100736. 2275.01  12
  -1  -1  -8 101512. 2272.57  12
   1  -1  -8 103036. 2263.09  12
   1   1  -8 101516. 2272.26  12
  -1  -1  -7 2574.44 100.879  12
  -1   1  -7 2408.12 101.603  12
   1  -1  -7 2549.19 93.6481  12
   1   1  -7 2512.89 98.8976  12
  -1  -1  -6 35397.0 787.937  12
   1  -1  -6 35258.6 777.728  12
   1  -1  -6 33011.3 748.045   7
   1   1  -6 34983.8 786.479  12
  -1   1  -6 35430.4 790.435  12
  -1  -1  -5 93775.9 2008.37  12
   1  -1  -5 92718.0 1997.37  12
  -1   1  -5 92917.8 2010.29  12
   1   1  -5 93587.8 2007.72  12
   1  -1  -5 87532.7 1977.87   7
  -1  -1  -4 84109.2 1820.01  12
   1  -1  -4 82855.3 1808.91  12
  -1   1  -4 83493.1 1821.86  12
   1  -1  -4 80947.2 1798.12   7
  -1  -1  -3 304376. 6404.61  12
   1  -1  -3 288777. 6391.29  12
  -1   1  -3 302018. 6404.58  12
   1  -1  -3 289947. 6388.33   7
  -1  -1   0 187902. 4099.86  13
   1  -1   3 336157. 7323.55   7
  -1  -1   3 347688. 7345.67   4
  -1   1   3 332550. 7352.37   4
  -1  -1   3 334033. 7333.79   1
   1  -1   4 102684. 2260.41   7
  -1  -1   4 105483. 2289.56   4
  -1   1   4 102441. 2297.64   4
  -1  -1   4 105199. 2279.04   1
   1  -1   5 106885. 2359.93   7
  -1   1   5 109342. 2408.43   4
   1   1   5 112051. 2392.80   4
  -1  -1   5 108913. 2386.26   1
  -1  -1   5 108142. 2397.65   4
  -1  -1   6 41043.4 919.710   1
  -1   1   6 41114.0 942.597   4
   1   1   6 40405.2 921.069   4
   1  -1   6 39649.5 879.496   7
   1  -1   6 41262.0 908.591   4
  -1  -1   6 40899.7 930.498   4
  -1  -1   7 4553.49 149.965   1
  -1  -1   7 4747.85 160.392   4
  -1   1   7 4670.19 169.825   4
   1   1   7 4612.56 151.748   4
   1  -1   8 140217. 3128.96   1
  -1  -1   8 143175. 3119.07   1
  -1   1   8 138606. 3139.88   4
  -1  -1   8 140159. 3128.98   4
   1   1   8 140359. 3117.12   4
   1  -1   9 8074.52 258.071   1
  -1  -1   9 8519.40 251.470   1
  -1   1   9 8215.88 265.943   4
  -1  -1   9 7913.71 255.677   4
   1   1   9 7979.26 242.573   4
  -1  -1  10 2522.19 131.004   1
   1  -1  10 2476.90 136.415   1
  -1   1  10 2521.06 143.830   4
   1   1  10 2656.10 124.258   4
   1  -1  11 4164.09 188.510   1
  -1  -1  11 4739.85 190.717   1
  -1   1  11 4235.63 192.473   4
   1   1  11 4101.98 167.935   4
   1  -1  12 7817.39 285.119   1
  -1  -1  12 7615.60 273.943   1
  -1   1  12 7731.46 270.332   1
   1   1  12 7792.73 256.703   4
  -1   1  12 7370.93 280.965   4
  -1   1  13 23136.6 715.872  22
  -1   1  13 22902.1 645.063   4
  -1   1  13 23253.4 698.244  17
   1   1  13 22564.9 683.457  17
  -1  -1  13 23041.8 702.381  16
  -1  -1  13 21932.6 697.292  17
   1  -1  13 22014.9 689.998  17
   1  -1  13 22988.1 697.366  16
   1  -1  13 23453.1 703.567  14
  -1  -1  13 22512.5 705.125  14
  -1   1  13 23772.9 705.448  14
  -1   1  13 23344.3 630.136   1
   1   1  13 22754.3 648.316   1
  -1  -1  13 24513.3 638.374   1
   1  -1  13 23721.0 657.865   1
  -1   1  14 8554.77 324.570   4
   1  -1  14 9021.17 343.909   1
  -1   1  14 8739.12 315.936   1
  -1  -1  14 8503.71 311.979   1
   1   1  14 7908.51 321.681   1
   1  -1  14 8708.32 381.745  14
  -1  -1  14 8846.77 386.085  14
  -1   1  14 8311.19 375.925  14
  -1  -1  14 8023.96 374.308  17
   1  -1  14 8260.27 369.840  17
   1   1  14 8668.13 364.704  17
  -1   1  14 8870.95 379.832  17
  -1  -1  15 1035.19 176.745  22
  -1  -1  15 840.089 182.267  14
  -1   1  15 1076.31 135.029   1
   1  -1  15 963.918 131.913   1
  -1  -1  15 853.658 114.322   1
   1   1  15 918.885 129.262   1
   1  -1  15 988.383 181.749  17
  -1   1  15 971.684 187.521  17
  -1  -1  15 1022.83 187.413  17
   1   1  15 1070.32 175.373  17
  -1  -1  16 11223.7 497.358  14
   1   1  16 10662.3 462.742  17
  -1  -1  16 10775.3 491.874  17
  -1   1  16 11640.7 487.745  17
   1   1  16 11545.9 430.431   1
   1  -1  16 11239.6 418.531   1
  -1   1  16 11357.5 401.109   1
   1  -1  16 10058.1 460.835  17
   1   1  17 7393.34 386.763  17
  -1   1  17 7108.77 400.117  17
   1  -1  17 6356.17 379.959  17
  -1   1  17 7309.53 310.200   1
   1  -1  17 7217.42 327.160   1
   1   1  17 7577.13 349.263   1
  -1  -1  18 911.134 240.283  17
   1  -1  18 1121.79 227.364  17
  -1   1  18 589.121 227.799  20
   1   1  18 1014.17 143.101   1
   1  -1  19 21128.5 742.133  17
  -1  -1  19 20457.1 748.491  17
  -1   1  19 22472.6 770.785  20
   1   1  19 21917.6 673.843   1
  -1   1  20 1634.76 270.845  20
   1   1  20 1241.50 261.485  20
   1   1  21 1757.16 274.570  20
  -1   1  21 1471.91 246.728  20
  -1   1  22 198.018 178.249  20
   1   1  22 71.6972 187.994  20
  -1   1  23 284.141 155.430  20
   1   1  23 331.453 164.723  20
  -1   1  24 3554.96 206.424  20
   1   1  24 3486.02 210.282  20
  -1   1  25 1907.50 119.088  19
   1   1  25 1838.10 124.188  20
  -1  -2 -25 649.663 61.4911   8
   2  -1 -24 182.900 59.0100   8
   1   2 -24 150.814 47.0012   8
  -2   1 -24 250.690 70.2082   8
  -1  -2 -24 236.452 71.5877   8
  -1  -2 -24 198.202 45.2107   9
  -2   1 -23 564.281 101.456   8
   1   2 -23 521.344 77.0021   8
  -1  -2 -23 458.324 78.2694   9
  -2   1 -23 537.199 75.7164   9
   1   2 -22 1517.40 125.484   8
  -2   1 -22 1147.48 135.395   8
  -2   1 -22 1533.54 122.977   9
  -1  -2 -22 1244.07 121.432   9
   1   2 -21 5364.85 239.558   8
  -2   1 -21 4633.28 255.920   8
  -2   1 -21 5241.83 236.830   9
  -1  -2 -21 4604.60 236.742   9
   2  -1 -20 717.097 101.866   9
  -1  -2 -20 656.734 128.346   9
  -2   1 -20 810.326 126.355   9
  -2   1 -19 153.974 79.2285  12
   2  -1 -19 150.241 83.8076   9
  -2   1 -19 133.159 109.637   9
  -2   1 -18 1248.61 156.520   9
   1   2 -18 1198.87 120.954   9
   1   2 -18 1279.03 123.457  12
  -2   1 -18 1187.54 131.909  12
  -2   1 -17 23882.9 703.140   9
   1   2 -17 24429.5 666.585   9
   1   2 -17 24758.1 692.779  12
  -2   1 -17 24231.3 700.752  12
  -2   1 -16 4651.71 238.092   9
   1   2 -16 4456.01 208.683   9
   1   2 -16 4690.83 222.756  12
  -2   1 -16 4498.62 225.268  12
   1   2 -15 14868.0 449.141   9
  -2   1 -15 14843.7 479.646   9
  -2   1 -15 15086.6 472.206  12
   1   2 -15 15721.1 471.527  12
   2  -1 -15 15613.4 450.122  12
  -1  -2 -15 15288.6 465.813  12
   1   2 -14 975.122 96.1947   9
  -1  -2 -14 1166.43 103.136  12
   1   2 -14 1122.91 103.416  12
   2  -1 -14 878.179 83.9151  12
  -2   1 -14 1088.78 106.507  12
   1   2 -13 769.978 86.1692  12
   2  -1 -13 712.746 72.1290  12
  -1  -2 -13 666.572 80.4371  12
  -2   1 -13 803.764 89.0866  12
   2  -1 -12 11494.0 328.632  12
  -2   1 -12 11297.1 351.543  12
   1   2 -12 11166.8 347.280  12
  -1  -2 -12 11256.0 345.539  12
  -1  -2 -11 44688.1 1064.01  12
   1   2 -11 44490.0 1068.83  12
  -2   1 -11 44505.3 1071.62  12
   2  -1 -11 44529.4 1044.82  12
   1   2 -10 15771.6 435.000  12
   2  -1 -10 16225.3 416.196  12
  -1  -2 -10 16218.6 430.937  12
  -2   1 -10 16308.5 439.270  12
   1   2  -9 16616.4 437.216  12
  -1  -2  -9 16395.9 429.824  12
   2  -1  -9 16170.5 414.529  12
  -2   1  -9 17171.9 441.558  12
   1   2  -8 74746.8 1699.43  12
  -2   1  -8 75693.8 1699.67  12
   2  -1  -8 75336.2 1675.40  12
  -1  -2  -8 73887.4 1690.73  12
  -1  -2  -7 13254.5 337.418  12
   2  -1  -7 13036.7 322.680  12
  -2   1  -7 13557.7 343.657  12
   1   2  -7 13596.3 346.079  12
   2  -1  -7 12610.8 298.004   7
  -1  -2  -6 16933.3 414.549  12
  -2   1  -6 17530.7 421.512  12
   2  -1  -6 16440.2 398.035  12
   1   2  -6 17394.4 422.383  12
   2  -1  -6 16634.6 383.942   7
  -2   1  -5 50290.9 1154.53  12
   2  -1  -5 50538.5 1134.16  12
  -1  -2  -5 53187.7 1156.34  12
   2  -1  -5 51033.7 1128.70   7
  -1  -2  -4 29181.1 646.226  12
   2  -1  -4 27316.7 622.301  12
   2  -1  -3 396209. 8604.83  12
  -2   1  -2 89220.2 1922.09   4
  -1  -2  -2 85358.6 1937.71   7
  -2   1  -1 60932.2 1390.92   4
  -2   1  -1 60337.7 1390.53  12
   2  -1   0 3795.42 98.3243   1
  -2   1   0 3920.02 109.936   4
  -1  -2   0 3886.91 108.517   7
  -2   1   0 4133.52 96.5720  12
  -1  -2   0 4186.19 113.648  13
   2  -1   1 74103.3 1625.97   1
  -1  -2   2 84661.5 1876.72   7
  -2   1   2 86724.9 1894.47   4
  -2   1   3 415113. 9055.97   4
  -2   1   4 33518.5 786.134   4
  -2   1   5 62771.2 1416.92   4
  -1  -2   5 62793.7 1390.76   1
   2  -1   5 61485.6 1367.08   7
  -1  -2   6 21822.6 524.367   1
  -2   1   6 22637.5 554.451   4
   2  -1   6 21594.2 492.992   7
  -1  -2   7 16874.5 413.050   1
   1   2   7 16348.5 423.630   4
  -2   1   7 16696.0 438.806   4
   2  -1   7 15927.7 367.717   7
   1   2   8 97034.9 2206.28   4
  -2   1   8 95463.8 2224.48   4
  -1  -2   8 100615. 2199.59   1
   1   2   9 22915.6 598.014   4
  -1  -2   9 24696.8 595.439   1
  -2   1   9 22878.5 617.462   4
  -2   1  10 24067.8 593.649   1
  -1  -2  10 24296.6 606.820   1
   2  -1  10 23157.8 619.183   1
  -2   1  10 23076.2 631.130   4
   1   2  10 23249.4 609.043   4
  -1  -2  11 67237.1 1536.02   1
  -2   1  11 67574.0 1521.06   1
   2  -1  11 64776.0 1550.52   1
   1   2  11 64167.8 1530.15   4
  -2   1  11 63751.1 1562.51   4
  -2   1  12 18661.6 503.200   1
  -1  -2  12 18341.3 514.298   1
   2  -1  12 18077.0 533.028   1
   1   2  12 18345.4 508.089   4
  -2   1  12 18145.5 540.899   4
   1   2  13 1319.63 150.027  17
  -2   1  13 1287.12 132.494   4
  -2   1  13 1190.83 158.888  22
  -2   1  13 1264.67 106.358   1
  -1  -2  13 1211.57 114.696   1
   2  -1  13 1215.07 132.416   1
  -1  -2  13 1283.94 159.721  17
   2  -1  13 1157.49 153.842  17
  -1  -2  13 1254.37 160.136  16
  -1  -2  13 1099.56 161.831  14
  -2   1  13 1189.08 154.751  14
   1   2  14 1699.80 176.821  17
  -2   1  14 1371.55 138.702   4
  -2   1  14 1823.00 202.800  22
   2  -1  14 1838.59 163.507   1
  -1  -2  14 1752.07 136.988   1
  -2   1  14 1961.44 142.919   1
  -1  -2  14 1441.84 193.929  17
   2  -1  14 1483.50 180.286  17
  -1  -2  14 1697.50 189.490  16
  -1  -2  14 1739.25 200.785  14
  -2   1  14 1928.52 202.644  14
   1   2  15 27892.8 817.655  17
  -2   1  15 24574.9 815.099  17
   1   2  15 26584.2 769.076   1
   2  -1  15 28735.8 795.741   1
  -2   1  15 28468.5 738.982   1
  -2   1  15 27985.3 777.882   4
  -1  -2  15 25467.2 834.675  22
  -1  -2  15 27132.4 850.307  14
  -1  -2  15 26962.9 844.370  16
  -1  -2  15 26180.0 840.046  17
   2  -1  15 25557.3 811.276  17
   2  -1  16 7666.13 389.750  17
  -2   1  16 8031.24 405.761  17
  -1  -2  16 7884.80 412.034  22
   1   2  16 8136.10 344.378   1
   2  -1  16 8132.74 353.360   1
  -2   1  16 8081.08 307.777   1
  -2   1  16 8082.62 415.080  20
  -1  -2  16 8479.26 427.995  14
  -1  -2  16 7418.87 412.248  17
   1   2  17 47466.5 1227.39   1
   2  -1  17 46564.8 1223.52   1
   2  -1  17 43754.8 1260.88  17
  -1  -2  17 45596.7 1270.33  20
  -2   1  17 46330.2 1291.43  20
  -1  -2  17 46415.3 1314.17  14
  -1  -2  17 43232.0 1286.62  17
  -2   1  18 2571.20 300.890  20
  -1  -2  18 2073.33 275.102  20
   1   2  18 2750.38 211.660   1
   2  -1  18 2580.69 203.758   1
   2  -1  18 2340.14 257.042  17
  -1  -2  18 2193.98 296.806  17
   2  -1  19 428.189 195.089  17
  -1  -2  19 271.078 230.192  17
   1   2  19 456.489 111.844   1
  -1  -2  19 531.569 217.725  20
  -2   1  19 427.627 234.236  20
  -1  -2  20 2059.91 268.101  20
  -2   1  20 1857.61 267.414  20
   1   2  20 1643.91 271.053  20
  -1  -2  20 1806.38 257.789  17
  -2   1  21 12950.5 522.366  20
   1   2  21 13341.7 547.908  20
  -1  -2  21 13329.9 522.784  20
  -1  -2  22 3895.64 266.256  20
   1   2  22 3851.99 284.864  20
  -2   1  22 3460.98 268.099  20
  -1  -2  23 1358.79 173.647  20
   1   2  23 1417.95 188.817  20
  -2   1  23 1502.87 179.680  20
   1   2  24 914.621 139.530  20
  -1  -2  25 2294.45 118.526  19
  -2   1  25 2345.88 124.443  19
  -2   0 -25 392.726 52.3959   8
   0  -2 -25 391.082 50.9305   8
  -2   0 -24 789.483 63.4508   9
   2   0 -24 884.085 73.1040   8
   0  -2 -24 942.419 93.9179   8
  -2   0 -24 839.957 94.0573   8
   0   2 -24 1068.59 81.3084   8
  -2   0 -23 881.183 90.3397   9
  -2   0 -23 857.846 111.710   8
   0   2 -23 995.746 99.0836   8
   2   0 -23 854.956 94.0699   8
   0  -2 -23 821.336 82.2960   9
   0   2 -22 944.622 114.429   8
  -2   0 -22 936.324 107.976   9
  -2   0 -22 656.004 122.452   8
   0  -2 -22 834.544 100.859   9
  -2   0 -21 79.9697 91.8165   9
   0  -2 -21 36.3543 84.1668   9
   0   2 -21 133.619 100.633   8
   0  -2 -20 3477.84 209.899   9
  -2   0 -20 3776.35 221.489   9
   0   2 -20 3816.34 190.091   9
   0   2 -19 12493.0 434.425  12
   0   2 -19 12443.2 407.067   9
  -2   0 -19 12429.3 443.531   9
   2   0 -19 12600.7 404.533   9
   0   2 -18 10845.9 392.525  12
  -2   0 -18 10902.0 398.905  12
   0   2 -18 11731.4 388.092   9
  -2   0 -18 10650.9 412.084   9
   2   0 -18 11275.7 380.914   9
   0   2 -17 23291.8 672.318  12
  -2   0 -17 23126.0 675.352  12
  -2   0 -17 22165.7 684.201   9
   0   2 -17 24508.8 661.673   9
   0   2 -16 44885.6 1126.77  12
   2   0 -16 44034.1 1098.42  12
  -2   0 -16 43784.4 1125.60  12
   0   2 -16 44030.8 1107.23   9
  -2   0 -15 15743.5 489.393  12
   0   2 -15 16433.2 496.395  12
   0  -2 -15 16089.0 481.233  12
   2   0 -15 16631.9 474.708  12
   0   2 -15 16155.7 481.546   9
   2   0 -14 13166.6 383.610  12
   0   2 -14 12236.8 397.979  12
  -2   0 -14 12511.9 398.018  12
   0  -2 -14 12444.8 385.866  12
   0   2 -14 12364.6 387.353   9
   0   2 -13 7007.41 260.117  12
   0  -2 -13 6793.27 245.118  12
   2   0 -13 7136.60 242.635  12
  -2   0 -13 6692.49 253.920  12
   2   0 -12 2470.73 120.179  12
  -2   0 -12 2207.53 127.909  12
   0   2 -12 2145.71 128.034  12
   0  -2 -12 2207.10 120.306  12
   2   0 -11 2037.31 106.471  12
  -2   0 -11 1998.05 115.495  12
   0   2 -11 2111.69 120.386  12
   0  -2 -10 11828.1 331.233  12
   2   0 -10 12221.8 330.514  12
   0   2 -10 11725.6 344.426  12
  -2   0 -10 12134.3 344.557  12
   0  -2  -9 32751.6 781.398  12
   2   0  -9 32560.0 776.975  12
  -2   0  -9 33268.6 793.742  12
   0   2  -9 33208.8 797.009  12
  -2   0  -8 94028.3 2075.84  12
   0  -2  -8 88840.5 2062.42  12
   2   0  -8 95500.7 2060.21  12
   0   2  -8 90954.5 2077.57  12
   0   2  -7 11129.5 303.826  12
  -2   0  -7 11553.3 302.942  12
   0  -2  -7 11015.9 291.182  12
   2   0  -7 11326.9 286.778  12
   2   0  -7 11148.4 254.281   7
   0  -2  -6 102525. 2341.94  12
  -2   0  -6 108556. 2353.18  12
   2   0  -6 107597. 2337.36  12
   0   2  -6 105329. 2355.21  12
   0  -2  -5 11624.4 284.207  12
  -2   0  -5 11814.4 291.013  12
   0  -2  -5 10785.2 266.521   7
   0   2  -5 11591.7 294.550  12
   2   0  -5 11449.7 276.235  12
   0  -2  -4 7218.11 185.589  12
  -2   0  -4 7207.99 189.224  12
   2   0  -4 7189.53 176.200  12
   0  -2  -4 6623.37 173.080   7
   0  -2  -3 33978.6 758.577   7
   0  -2  -2 94789.1 2076.89   7
  -2   0  -1 90615.0 2073.69   4
   0  -2  -1 102212. 2082.97   7
  -2   0   0 303300. 6459.67  13
   0  -2   0 292391. 6430.68   7
  -2   0   1 105037. 2340.23  13
   0  -2   2 114356. 2510.43   7
  -2   0   2 115530. 2525.24   4
   0  -2   3 37451.8 848.464   7
  -2   0   3 37935.9 870.787   4
  -2   0   3 38693.8 841.720   1
  -2   0   4 8159.66 232.488   4
  -2   0   4 8098.63 205.149   1
   0  -2   4 8354.75 206.204   7
  -2   0   5 15327.9 391.209   4
   2   0   5 15036.9 348.213   4
  -2   0   5 15460.0 361.632   1
   0  -2   5 16255.6 384.156   1
   0  -2   5 15198.8 352.450   7
   2   0   6 128409. 2903.78   4
  -2   0   6 131763. 2952.64   4
  -2   0   6 129399. 2919.48   1
   2   0   7 17962.8 402.624   7
  -2   0   7 17943.8 437.135   1
  -2   0   7 17240.9 465.620   4
   2   0   7 17671.8 420.724   4
   0   2   7 18387.8 470.158   4
  -2   0   8 126334. 2830.94   1
   2   0   8 125068. 2811.29   4
  -2   0   8 124985. 2865.12   4
   0   2   8 128341. 2867.53   4
  -2   0   9 46627.4 1094.07   1
   2   0   9 46117.4 1071.57   4
  -2   0   9 45530.0 1127.72   4
   0   2   9 47060.8 1131.13   4
  -2   0  10 17671.9 461.937   1
   0   2  10 17243.8 488.578   4
  -2   0  10 16978.1 491.282   4
   0  -2  11 2794.55 150.240   1
  -2   0  11 2826.51 135.173   1
   0   2  11 2806.72 150.001   4
  -2   0  11 2824.30 159.209   4
   2   0  12 3300.83 180.994   1
   0  -2  12 3619.87 181.085   1
  -2   0  12 3384.32 183.731   4
   0   2  12 3116.01 170.816   4
  -2   0  13 10065.6 356.207   4
   0   2  13 9972.29 341.399   4
  -2   0  13 10160.8 327.064   1
   2   0  13 9653.29 352.765   1
   0  -2  13 9996.71 344.455   1
   0  -2  13 9838.65 402.842  14
  -2   0  13 10049.8 401.896  14
   2   0  13 9488.89 376.253  17
   0  -2  13 9124.34 386.186  16
   0   2  13 10241.5 390.317  17
   2   0  14 19542.0 638.396  17
   0  -2  14 19896.1 662.274  16
   0  -2  14 19070.7 655.470  17
  -2   0  14 21508.5 578.427   1
   0   2  14 20083.8 593.565   1
   0  -2  14 20794.2 598.951   1
   2   0  14 20667.8 614.472   1
   0  -2  14 19680.5 653.122  22
   0  -2  14 20588.4 669.866  14
  -2   0  14 20570.3 667.866  14
   0   2  14 21054.8 653.551  17
   0  -2  15 25432.3 818.471  17
   2   0  15 25362.5 791.713  17
   0   2  15 27022.3 809.016  17
   2   0  15 26885.2 771.428   1
   0   2  15 26288.7 741.005   1
  -2   0  15 26555.7 716.622   1
   0  -2  15 26964.2 744.432   1
   0  -2  15 26147.1 827.010  14
  -2   0  15 25532.2 837.715  22
   0  -2  15 26474.0 818.168  22
   2   0  16 88744.6 2007.03   1
   0   2  16 78068.3 1921.38   1
   0  -2  16 84039.2 2048.04  17
   2   0  16 74562.5 1970.98  17
  -2   0  16 74651.7 1988.90  20
   0  -2  16 78988.9 2029.58  14
  -2   0  17 42357.9 1240.93  20
   2   0  17 42997.1 1221.55  17
  -2   0  17 43180.2 1252.56  17
   2   0  17 45199.9 1194.88   1
   0  -2  17 40838.6 1241.43  17
  -2   0  18 20875.8 745.693  20
   0  -2  18 19971.2 739.762  17
   2   0  18 21063.9 722.474  17
  -2   0  18 22388.4 767.456  17
   2   0  18 21983.6 684.532   1
   0   2  18 21039.8 653.278   1
   0  -2  19 23913.0 801.048  20
   0   2  19 24361.8 818.586  20
  -2   0  19 24194.8 800.751  20
   0  -2  19 21666.0 784.992  17
   2   0  19 23156.8 722.500   1
  -2   0  20 7679.45 413.826  20
   0  -2  20 8600.87 436.138  20
   0   2  20 8048.82 438.171  20
   0  -2  20 7911.50 422.815  17
   0  -2  21 346.534 201.150  20
   2   0  21 316.117 231.350  20
  -2   0  21 659.741 230.481  20
   0   2  21 320.382 208.775  20
   2   0  22 2641.84 265.748  20
  -2   0  22 2530.02 243.550  20
   0  -2  22 2727.82 246.468  20
   0   2  22 2524.24 242.854  20
   2   0  23 2831.63 234.828  20
   0  -2  23 2887.61 215.332  20
  -2   0  23 2968.59 227.219  20
   0   2  23 2734.16 218.639  20
   0   2  24 3192.63 195.527  20
   0  -2  24 3256.66 192.268  20
   2   0  24 3142.48 204.155  20
   2   0  25 1539.33 116.231  20
  -2   0  25 1497.16 105.018  19
  -2  -1 -25 48.7150 43.0054   8
   2   1 -24 1510.96 82.9104   8
  -1   2 -24 1733.15 102.562   8
   1  -2 -24 1529.96 104.981   8
  -2  -1 -24 1540.98 112.754   8
  -2  -1 -24 1332.76 85.3417   9
  -1   2 -23 144.546 77.6418   8
   2   1 -23 91.8136 63.0855   8
  -2  -1 -23 123.698 87.8315   8
  -2  -1 -23 159.706 67.2017   9
   2   1 -22 153.978 76.9781   8
  -1   2 -22 266.685 95.6179   8
  -2  -1 -22 147.528 84.4291   9
  -1   2 -22 240.924 67.7589   9
   1  -2 -22 199.392 69.7263   9
  -1   2 -21 841.079 131.423   8
  -2  -1 -21 778.986 124.788   9
  -1   2 -21 968.551 104.692   9
   1  -2 -21 815.749 110.774   9
  -2  -1 -20 5703.54 279.189   9
  -1   2 -20 6298.49 259.604   9
   1  -2 -20 5586.35 259.711   9
  -1   2 -19 11.4012 69.5140  12
  -2  -1 -19 5.88909 105.871   9
  -1   2 -19-4.70186 92.4864   9
  -1   2 -18 4210.35 219.625   9
  -2  -1 -18 3656.16 235.648   9
  -1   2 -18 3785.91 212.497  12
   2   1 -17 3801.75 194.445   9
  -1   2 -17 4028.97 214.741   9
  -2  -1 -17 3454.45 202.492  12
  -1   2 -17 3861.77 211.760  12
  -1   2 -16 31941.6 850.291   9
   2   1 -16 32073.8 840.459  12
  -2  -1 -16 31757.8 856.249  12
  -1   2 -16 32294.8 863.137  12
  -1   2 -15 4520.14 220.145   9
   2   1 -15 4922.57 211.537  12
  -2  -1 -15 4900.21 226.236  12
  -1   2 -15 5275.57 233.505  12
   1  -2 -15 4829.64 210.622  12
  -1   2 -14 1195.81 111.556   9
  -1   2 -14 1319.82 115.807  12
   2   1 -14 1270.38 103.013  12
  -2  -1 -14 1369.36 115.821  12
   1  -2 -14 1412.47 102.743  12
  -1   2 -13 8384.74 294.105   9
   1  -2 -13 8689.98 283.319  12
   2   1 -13 9129.18 292.105  12
  -1   2 -13 8905.46 305.458  12
  -2  -1 -13 8560.96 295.228  12
   2   1 -12 35410.6 867.292  12
   1  -2 -12 35440.7 859.480  12
  -2  -1 -12 34401.1 873.658  12
  -1   2 -12 35874.3 885.108  12
  -1   2 -11 693.433 75.5876  12
   2   1 -11 760.112 69.1699  12
  -2  -1 -11 845.056 80.6380  12
   1  -2 -11 802.931 68.6851  12
   1  -2 -10 74071.6 1686.01  12
  -2  -1 -10 76045.0 1706.96  12
  -1   2 -10 72655.8 1708.45  12
   2   1 -10 75025.9 1697.74  12
   2   1  -9 11763.9 316.679  12
   1  -2  -9 11094.7 307.819  12
  -1   2  -9 11813.7 329.681  12
  -2  -1  -9 11471.6 323.577  12
   2   1  -8 22188.7 542.868  12
  -1   2  -8 22875.5 556.523  12
  -2  -1  -8 22114.6 549.584  12
   1  -2  -8 21872.9 534.153  12
  -1   2  -7 11918.9 313.413  12
   2   1  -7 11940.2 303.108  12
   1  -2  -7 11101.5 270.435   7
  -2  -1  -7 11999.6 311.020  12
   1  -2  -7 11645.1 294.898  12
   2   1  -6 8561.82 228.540  12
  -1   2  -6 8565.58 237.683  12
   1  -2  -6 8348.45 205.535   7
  -2  -1  -6 8916.93 236.249  12
   1  -2  -6 8289.51 220.446  12
   1  -2  -5 82966.8 1874.02   7
   1  -2  -5 86115.5 1884.97  12
  -2  -1  -5 87142.7 1900.48  12
  -1   2  -5 88111.3 1903.70  12
   1  -2  -4 313953. 7072.64   7
  -2  -1  -4 326931. 7092.92  12
   1  -2  -4 336196. 7080.50  12
  -1   2  -4 329492. 7094.97  12
  -2  -1  -3 171690. 3686.38  12
   1  -2  -3 166298. 3671.39   7
   1  -2  -2 23322.3 527.577   7
   1  -2  -1 236088. 5143.12   7
  -1   2   0 504.970 34.9746  13
  -2  -1   0 561.460 50.3447  13
  -2  -1   1 244496. 5366.42  13
  -2  -1   2 30483.2 672.904   4
   1  -2   2 28427.1 654.584   7
   1  -2   2 29351.3 663.305   1
  -2  -1   3 195287. 4303.13   4
   1  -2   3 192822. 4280.54   7
   1  -2   3 203723. 4298.34   1
  -2  -1   4 391940. 8300.31   4
   1  -2   4 380817. 8269.56   7
   1  -2   4 385824. 8293.54   1
  -2  -1   4 370576. 8273.52   1
  -2  -1   5 104304. 2294.95   1
   1  -2   5 103995. 2283.04   7
  -2  -1   5 104497. 2320.03   4
  -2  -1   6 11505.7 280.730   1
   2   1   6 10591.1 272.872   4
  -1   2   6 11026.6 312.442   4
   1  -2   6 10689.3 257.001   7
  -2  -1   6 11036.9 301.637   4
   2   1   7 15537.9 381.019   4
  -1   2   7 15812.1 424.573   4
   1  -2   7 14976.3 352.024   7
  -2  -1   7 15556.1 411.797   4
   1  -2   8 25053.4 626.337   1
   2   1   8 24492.8 595.960   4
  -2  -1   8 24196.6 631.421   4
  -1   2   8 24457.5 645.553   4
   1  -2   9 17881.2 481.933   1
   2   1   9 17534.2 444.464   4
  -2  -1   9 16809.9 481.365   4
  -1   2   9 17724.2 499.131   4
   1  -2  10 112218. 2511.05   1
  -2  -1  10 114545. 2484.09   1
   2   1  10 109327. 2459.04   4
  -2  -1  10 107786. 2509.15   4
  -1   2  10 107279. 2519.30   4
  -2  -1  11 1375.96 96.7968   1
   1  -2  11 1458.12 126.656   1
  -2  -1  11 1505.44 121.232   4
  -1   2  11 1466.22 120.977   4
   1  -2  12 55578.9 1323.62   1
  -2  -1  12 54695.1 1287.95   1
  -1   2  12 52021.8 1319.16   4
  -1   2  13 14221.6 456.837   4
   2   1  13 13746.6 478.326  17
  -1   2  13 14213.0 490.117  17
   1  -2  13 14024.4 492.394  16
   1  -2  13 13684.6 497.123  14
   1  -2  13 14392.9 452.633   1
  -1   2  13 14845.5 438.558   1
  -2  -1  13 14436.1 424.620   1
  -1   2  14 2193.87 161.868   4
  -1   2  14 2275.28 150.059   1
   1  -2  14 1981.97 156.593   1
   2   1  14 1992.03 165.028   1
  -2  -1  14 2286.46 141.688   1
   1  -2  14 1864.04 189.929  16
   1  -2  14 1912.96 202.785  17
   1  -2  14 2092.16 207.041  14
   2   1  14 2114.43 188.167  17
  -1   2  14 2177.90 202.658  17
   1  -2  15 9000.57 355.054   1
   2   1  15 8825.25 361.616   1
  -1   2  15 9160.58 337.558   1
   1  -2  15 9467.57 421.577  14
   1  -2  15 8311.61 402.607  17
  -1   2  15 8997.43 409.215  17
   2   1  15 9106.20 390.299  17
   1  -2  16 52366.8 1497.50  17
  -2  -1  16 54009.1 1536.36  22
   2   1  16 54905.3 1477.85  17
   1  -2  16 57222.8 1436.61   1
   2   1  16 57495.1 1456.30   1
  -1   2  17 8242.23 433.180  20
  -1   2  17 8444.20 341.335   1
   1  -2  17 7692.84 427.007  17
  -2  -1  18 6945.22 415.340  17
   1  -2  18 7550.73 419.427  17
  -1   2  18 6957.02 422.125  20
   2   1  18 7705.53 353.372   1
  -1   2  19 190.029 214.745  20
   2   1  19 268.876 107.553   1
   1  -2  19 98.3314 200.989  17
  -2  -1  19 112.777 217.242  17
   1  -2  20 13284.6 557.472  17
  -1   2  20 14099.7 572.309  20
   1  -2  20 14445.4 580.935  20
   2   1  21 2223.58 278.596  20
  -1   2  21 2128.62 252.932  20
   1  -2  21 2091.63 259.237  20
   1  -2  22 386.672 177.989  20
   2   1  22 621.667 204.895  20
  -1   2  22 532.837 184.509  20
   2   1  23 173.515 154.421  20
  -1   2  23 290.943 151.181  20
   1  -2  23 406.183 151.977  20
   2   1  24 5167.40 252.157  20
   1  -2  24 5769.28 249.467  20
  -1   2  25 190.211 67.1304  19
   2   1  25 233.717 80.1338  20
  -2  -2 -25 877.340 67.0248   8
  -2  -2 -24 311.561 54.7079   9
  -2   2 -24 364.784 70.0156   8
  -2  -2 -24 377.634 77.4689   8
   2  -2 -24 256.674 61.0926   8
  -2   2 -23 830.043 77.5471   9
  -2   2 -23 846.028 107.194   8
  -2  -2 -23 645.904 103.959   8
   2   2 -23 887.974 80.7732   8
  -2  -2 -23 703.950 90.4632   9
  -2  -2 -22 734.127 110.226   9
  -2   2 -22 947.397 97.1625   9
   2   2 -22 837.501 96.4443   8
  -2   2 -22 729.907 117.156   8
  -2   2 -21 1086.71 117.549   9
   2   2 -21 1093.45 117.414   8
  -2   2 -21 878.239 136.692   8
  -2  -2 -21 1062.36 135.461   9
   2  -2 -21 1014.78 105.705   9
  -2   2 -20 4308.01 217.935   9
  -2   2 -20 3667.10 231.222   8
   2  -2 -20 4188.92 207.955   9
  -2  -2 -20 3601.70 226.216   9
  -2   2 -19 745.134 109.831  12
  -2  -2 -19 723.813 143.259   9
  -2   2 -19 748.641 125.890   9
  -2   2 -18 8056.44 330.692  12
  -2   2 -18 8236.11 331.233   9
  -2   2 -17 10913.7 399.332  12
   2   2 -17 11471.2 385.716  12
  -2   2 -17 10719.3 391.768   9
  -2   2 -16 14924.2 482.148  12
   2   2 -16 14957.5 464.750  12
  -2   2 -16 14744.8 476.815   9
  -2   2 -15 8640.35 325.425  12
  -2  -2 -15 8517.20 319.563  12
   2   2 -15 8864.45 314.091  12
  -2   2 -15 8509.50 324.021   9
   2   2 -14 5590.02 227.553  12
  -2  -2 -14 5441.33 230.331  12
  -2   2 -14 5508.95 236.918  12
   2  -2 -14 5456.60 210.135  12
  -2   2 -14 5170.83 231.953   9
  -2   2 -13 1051.90 102.013  12
  -2  -2 -13 1074.57 99.4285  12
   2   2 -13 1201.30 98.4739  12
   2  -2 -13 1043.86 84.0446  12
  -2   2 -13 987.660 100.710   9
  -2  -2 -12 14513.8 421.440  12
   2  -2 -12 14452.6 397.720  12
  -2   2 -12 14614.2 428.268  12
   2   2 -12 14624.4 416.708  12
  -2   2 -12 13955.3 419.004   9
  -2   2 -11 7744.11 265.068  12
  -2  -2 -11 7784.71 259.395  12
   2   2 -11 7814.39 256.373  12
   2  -2 -11 7657.29 236.291  12
   2   2 -10 9963.96 294.966  12
   2  -2 -10 9465.77 271.366  12
  -2  -2 -10 9921.13 297.447  12
  -2   2 -10 9807.93 301.314  12
  -2   2  -9 6311.08 213.464  12
   2  -2  -9 6124.26 189.252  12
  -2  -2  -9 6267.95 209.354  12
   2   2  -8 37410.6 869.828  12
   2  -2  -8 36334.2 819.473   7
   2  -2  -8 36369.4 844.512  12
  -2   2  -8 36879.4 873.242  12
  -2  -2  -8 37544.6 870.662  12
  -2  -2  -7 6365.88 200.984  12
   2  -2  -7 6598.35 180.177  12
   2   2  -7 6876.91 202.926  12
  -2   2  -7 6663.00 203.369  12
   2  -2  -7 6404.69 166.426   7
  -2  -2  -6 15144.6 379.648  12
   2  -2  -6 14471.8 353.015  12
  -2   2  -6 15021.0 377.958  12
   2  -2  -6 14808.9 347.358   7
   2  -2  -5 25917.8 601.720   7
  -2  -2  -5 27387.3 630.089  12
   2  -2  -5 26784.1 603.033  12
   2  -2  -4 114472. 2590.65   7
   2  -2  -4 121178. 2586.67  12
  -2  -2  -4 118716. 2613.88  12
   2  -2  -3 97898.3 2150.28   7
  -2   2  -2 109528. 2419.92  12
   2  -2  -2 110858. 2417.16   7
  -2   2  -1 512136. 11269.4  12
   2  -2  -1 526182. 11273.4   7
   2  -2   0 57183.5 1321.65   7
  -2  -2   0 59464.0 1344.26  13
  -2  -2   1 548900. 11985.3  13
  -2   2   1 549897. 11980.1  13
   2  -2   2 124765. 2652.42   1
   2  -2   2 117531. 2644.97   7
   2  -2   3 118782. 2556.12   1
   2  -2   3 114036. 2541.08   7
  -2   2   4 133143. 2986.94   4
   2  -2   4 133165. 2960.92   1
   2  -2   4 135489. 2942.37   7
  -2   2   5 31465.7 761.042   4
   2  -2   5 31065.7 736.657   1
   2  -2   5 31642.1 711.029   7
   2  -2   6 21896.8 550.017   1
   2  -2   6 22286.0 516.207   7
  -2   2   7 8552.62 276.219   4
   2  -2   7 8188.82 206.082   7
  -2  -2   7 8586.12 234.063   1
  -2   2   8 51565.7 1203.13   4
   2   2   8 49989.3 1153.43   4
   2  -2   8 49294.9 1102.59   7
  -2  -2   8 51008.3 1149.81   1
   2   2   9 8879.41 265.940   4
  -2   2   9 9192.55 309.907   4
  -2  -2   9 8928.85 264.006   1
   2   2  10 14504.5 384.981   4
  -2   2  10 14063.7 430.754   4
  -2  -2  10 14322.6 387.753   1
  -2   2  11 10952.4 378.515   4
   2   2  11 10946.8 326.165   4
  -2  -2  11 11233.8 336.586   1
  -2   2  12 22537.1 704.560  22
  -2   2  12 23129.3 609.346   1
  -2  -2  12 22043.2 698.215  14
  -2   2  12 22342.5 654.972   4
   2   2  13 1591.27 159.650  17
  -2   2  13 1257.49 136.845   4
  -2   2  13 1475.13 178.306  22
  -2   2  13 1287.37 106.862   1
   2  -2  13 1573.70 146.218   1
   2  -2  13 1252.75 151.876  16
   2  -2  13 1571.76 167.643  14
  -2   2  13 1251.04 159.479  14
  -2  -2  13 1615.28 183.907  14
  -2  -2  14 8201.27 390.740  14
  -2   2  14 7953.90 336.305   4
   2  -2  14 9219.03 348.071   1
  -2   2  14 8995.67 308.701   1
   2  -2  14 7799.59 365.209  17
  -2   2  14 8054.16 374.667  17
   2   2  14 9162.94 369.539  17
  -2   2  15 16720.6 539.602   4
   2   2  15 15574.9 531.730   1
   2  -2  15 16351.6 535.204   1
  -2   2  15 17484.7 511.278   1
  -2  -2  15 15894.0 600.471  14
  -2   2  15 16067.3 582.288  20
  -2  -2  15 16046.6 566.149  20
   2  -2  15 14594.4 564.483  17
  -2   2  16 25168.2 816.852  20
  -2  -2  16 25832.8 801.525  20
   2  -2  16 25785.0 757.725   1
   2   2  16 25343.9 760.030   1
  -2   2  16 25298.4 708.324   1
   2  -2  16 25297.9 813.335  17
  -2  -2  16 25464.3 839.906  14
  -2  -2  16 24997.6 840.897  22
  -2  -2  17 19712.2 680.351  20
  -2   2  17 18734.1 690.520  20
  -2  -2  17 18894.2 716.537  22
  -2  -2  17 19446.6 710.088  14
   2  -2  17 19038.7 619.895   1
   2   2  17 19018.9 628.147   1
   2  -2  17 18848.5 677.499  17
  -2   2  18 15720.6 633.044  20
  -2  -2  18 16350.9 620.404  20
   2  -2  18 16014.3 624.344  17
   2   2  18 17955.8 614.287   1
  -2   2  19 2020.35 267.852  20
  -2  -2  19 1779.97 253.880  20
   2  -2  19 1877.73 239.685  17
   2   2  19 1516.40 164.869   1
  -2  -2  19 1820.39 276.027  17
  -2  -2  20 8977.59 461.431  17
   2  -2  20 9451.71 442.939  17
  -2   2  20 9144.08 446.808  20
  -2  -2  20 9889.11 446.154  20
  -2  -2  21 2631.75 255.555  20
   2   2  21 2422.82 274.506  20
   2  -2  21 2308.86 269.733  20
  -2   2  21 2675.56 268.548  20
   2   2  22 2359.39 245.251  20
  -2   2  22 2297.79 226.407  20
   2  -2  22 2096.62 233.989  20
  -2  -2  22 2400.09 226.739  20
  -2   2  23 2519.90 207.097  20
   2   2  23 2306.56 210.660  20
   2  -2  23 2455.62 209.669  20
  -2  -2  23 2717.94 199.456  20
   2   2  24 955.222 136.134  20
   2  -2  24 1333.88 141.877  20
  -2   2  25 3251.69 142.555  19
  -2  -2  25 3460.28 141.022  19
   2   2  25 3413.01 152.483  20
   2  -2  25 3645.77 153.210  20
  -2  -3 -25 172.652 43.1547   8
  -2  -3 -24 423.255 61.9774   9
   3  -2 -24 403.590 57.1572   8
  -3   2 -24 382.400 70.8721   8
  -2  -3 -24 514.595 80.8073   8
  -2  -3 -23 802.239 108.604   8
  -3   2 -23 838.178 83.8330   9
  -3   2 -23 668.794 101.214   8
  -2  -3 -23 758.984 92.9405   9
  -3   2 -22 2034.44 158.419   8
  -3   2 -22 2115.63 139.153   9
   2   3 -22 2126.38 123.090   8
  -2  -3 -22 1785.52 146.687   9
  -2  -3 -21 481.981 117.868   9
   2   3 -21 739.526 98.2265   8
  -3   2 -21 733.578 111.062   9
  -3   2 -21 461.255 124.263   8
  -2  -3 -20 34.5475 117.441   9
   3  -2 -20 132.398 74.3705   9
  -3   2 -20 281.004 107.134   9
  -3   2 -20 69.3159 120.367   8
   2   3 -20 150.510 85.6094   8
  -3   2 -19 2810.57 215.019   8
  -3   2 -19 2961.26 192.652  12
  -3   2 -19 2798.38 192.056   9
  -3   2 -18 18661.3 589.542  12
  -3   2 -18 18604.1 580.398   9
   2   3 -17 8448.81 325.003  12
  -3   2 -17 8110.65 331.435  12
  -3   2 -17 8361.71 337.811   9
  -3   2 -16 74.6267 77.7225  12
   2   3 -16 127.987 69.7010  12
  -3   2 -16 97.6138 95.5831   9
  -3   2 -15 5868.15 262.940   9
  -3   2 -15 5782.19 258.636  12
   2   3 -15 6150.46 257.224  12
  -3   2 -14 16171.3 503.371   9
   2   3 -14 16760.3 498.448  12
  -3   2 -14 17143.9 508.216  12
  -3   2 -13 2029.72 142.935   9
   2   3 -13 2277.60 138.139  12
  -3   2 -13 2173.77 140.052  12
  -3   2 -12 6347.86 250.846   9
  -2  -3 -12 6961.28 252.765  12
   2   3 -12 7143.03 254.912  12
   3  -2 -12 6829.58 220.974  12
  -3   2 -12 6987.94 256.027  12
  -3   2 -11 6507.78 239.082  12
   3  -2 -11 6503.02 206.087  12
  -2  -3 -11 6459.34 235.340  12
   2   3 -11 6709.21 238.857  12
   3  -2 -10 16779.6 430.492  12
  -3   2 -10 16938.2 470.556  12
  -2  -3 -10 17283.6 466.526  12
   2   3 -10 17740.2 472.192  12
  -2  -3  -9 71836.3 1630.10  12
  -3   2  -9 71033.8 1631.71  12
   3  -2  -9 69444.4 1590.15  12
   2   3  -9 72933.6 1637.04  12
  -3   2  -8 6442.68 214.809  12
   3  -2  -8 6232.33 180.542  12
  -2  -3  -8 6849.79 217.878  12
   3  -2  -8 6605.21 174.252   7
   3  -2  -7 21479.7 509.755  12
  -2  -3  -7 22539.1 550.321  12
   3  -2  -7 22159.7 509.724   7
   3  -2  -6 86367.0 1905.60  12
   3  -2  -6 86851.8 1912.82   7
   3  -2  -5 6324.38 155.112  12
   3  -2  -5 6080.27 167.188   7
   3  -2  -4 62772.3 1395.61   7
  -3   2  -4 62832.9 1408.53  12
  -3   2  -3 56230.2 1258.36  12
  -3   2  -2 44045.1 986.793  12
  -3   2  -1 328221. 7143.29  12
  -2  -3   0 6916.11 200.983  13
  -3   2   0 7155.32 168.832  12
  -3   2   0 6663.07 217.546  13
   3  -2   1 349644. 7683.02   1
  -3   2   1 338437. 7705.73   4
  -3   2   1 351729. 7661.18  12
  -2  -3   1 345148. 7724.30  13
   3  -2   2 63087.6 1410.19   1
   3  -2   3 61842.7 1295.87   1
  -3   2   3 51776.4 1312.44   4
   3  -2   4 76766.0 1699.14   1
   3  -2   4 75571.2 1682.67   7
  -3   2   4 75433.4 1727.35   4
   3  -2   5 8240.25 237.667   1
   3  -2   5 8495.81 218.498   7
  -3   2   5 8430.26 265.843   4
   3  -2   6 109702. 2475.04   1
   3  -2   6 111322. 2442.95   7
  -3   2   6 111354. 2508.14   4
   3  -2   7 29375.7 721.991   1
   3  -2   7 29652.2 679.345   7
  -3   2   7 29891.8 758.237   4
   3  -2   8 8875.53 281.456   1
  -3   2   8 9431.82 312.843   4
   3  -2   8 9060.38 229.545   7
   2   3   9 96034.0 2109.37   4
   3  -2   9 93917.9 2029.31   7
  -3   2   9 95610.5 2149.90   4
  -3   2  10 25406.9 699.149   4
   2   3  10 25576.1 658.558   4
  -3   2  11 9287.90 281.637   1
   2   3  11 9503.78 306.370   4
  -3   2  11 9556.61 347.972   4
  -3   2  12 11106.8 405.060  14
  -2  -3  12 10827.3 428.707  14
  -3   2  12 11159.5 329.519   1
  -3   2  12 10354.4 392.281   4
  -3   2  12 10606.9 398.653  20
   2   3  12 10576.1 355.266  11
  -3   2  13 3306.39 225.686  17
  -3   2  13 3175.54 237.539  22
  -3   2  13 3374.99 210.666   4
  -3   2  13 3250.76 223.677  20
   3  -2  13 2823.10 207.449  17
  -3   2  13 3532.94 228.758  14
  -2  -3  13 2883.32 236.650  14
  -3   2  13 3206.51 154.662   1
   3  -2  13 3444.56 208.438   1
  -3   2  14 30757.4 934.580  22
  -2  -3  14 29621.0 919.377  14
  -3   2  14 31726.4 898.682  14
  -3   2  14 28630.8 873.758  20
   3  -2  14 28440.3 869.903  17
  -3   2  14 29576.7 859.324   4
  -3   2  14 33175.5 800.389   1
   3  -2  14 30784.6 852.941   1
  -2  -3  15 9609.72 456.059  14
  -3   2  15 9744.28 426.974  20
  -2  -3  15 10102.3 417.294  20
   3  -2  15 8880.44 407.039  17
  -3   2  15 9999.13 396.916   4
   3  -2  15 9711.92 387.735   1
  -2  -3  16 334.232 180.607  20
  -3   2  16 158.922 182.374  20
   3  -2  16 153.113 116.904   1
   2   3  16 99.8194 106.639   1
  -2  -3  16 189.145 210.373  14
   3  -2  16 280.708 171.595  17
  -2  -3  16 311.632 203.889  16
  -2  -3  17 13064.1 582.466  22
   3  -2  17 14353.3 561.311  17
  -2  -3  17 15595.6 570.197  20
  -3   2  17 14171.7 567.839  20
   3  -2  17 15465.2 533.745   1
   2   3  17 14552.9 522.886   1
  -2  -3  17 14839.6 611.082  14
   3  -2  18 36216.7 1078.79  17
  -2  -3  18 38940.7 1085.50  20
  -3   2  18 35554.2 1085.17  20
   2   3  18 37827.5 1051.85   1
  -2  -3  18 37802.4 1141.94  14
  -3   2  19 6479.17 378.426  20
  -2  -3  19 6748.79 369.553  20
   3  -2  19 5657.25 346.702  17
  -3   2  20 385.212 199.688  20
   2   3  20 113.010 206.581  20
  -2  -3  20 186.694 186.641  20
  -2  -3  20 152.816 210.142  17
  -2  -3  21 1183.76 204.087  20
  -3   2  21 1136.21 216.851  20
   2   3  21 1367.92 234.317  20
   3  -2  22 6369.47 342.932  20
  -2  -3  22 6608.37 312.707  20
   2   3  22 6375.95 338.296  20
  -3   2  22 5899.45 315.612  20
   2   3  23 1776.09 185.176  20
   3  -2  23 1766.71 191.827  20
  -3   2  24 1393.27 124.739  19
  -2  -3  24 1462.91 120.645  19
   2   3  24 1399.40 135.251  20
   3  -2  24 1326.99 138.211  20
  -3   2  25 694.508 68.4819  19
   3  -2  25 753.734 80.0889  20
  -1  -3 -25 639.952 57.5619   8
  -1  -3 -24 61.0016 40.8765   9
  -3   1 -24-16.0373 42.3368   9
  -3   1 -24 19.7598 64.4927   8
  -1  -3 -24 25.0809 62.4544   8
   3  -1 -24 13.2297 42.9921   8
  -3   1 -23 755.097 86.4280   9
  -1  -3 -23 572.956 82.3205   9
  -3   1 -23 604.678 102.680   8
   1   3 -23 710.075 74.8632   8
   1   3 -22 935.064 99.3720   8
  -3   1 -22 1050.66 112.885   9
  -1  -3 -22 784.356 108.128   9
  -3   1 -22 811.854 127.950   8
   1   3 -21 1771.56 137.880   8
  -3   1 -21 1339.17 157.387   8
  -3   1 -21 1998.71 154.939   9
  -1  -3 -21 1484.85 145.872   9
  -3   1 -20 9463.77 392.456   8
  -3   1 -20 9840.85 371.072   9
  -1  -3 -20 9007.87 372.201   9
  -3   1 -19 987.546 142.046   9
  -3   1 -19 854.602 115.910  12
  -3   1 -18 11899.3 431.961   9
  -3   1 -18 11571.1 422.231  12
   1   3 -18 12210.5 418.749  12
  -3   1 -17 1984.97 174.146   9
  -3   1 -17 2124.25 165.897  12
   1   3 -17 2160.21 157.235  12
  -3   1 -16 1754.32 160.584   9
   1   3 -16 2089.03 150.105  12
  -3   1 -16 2065.45 156.121  12
  -3   1 -15 8701.61 339.764   9
  -3   1 -15 8567.55 324.289  12
   1   3 -15 8901.52 326.421  12
  -3   1 -14 327.413 92.5758   9
  -3   1 -14 490.405 88.3190  12
   1   3 -14 440.886 81.1760  12
   3  -1 -13 9387.95 293.083  12
  -3   1 -13 9757.34 328.349  12
   1   3 -13 9938.75 330.723  12
   1   3 -12 30221.2 763.134  12
  -3   1 -12 28994.9 756.119  12
   3  -1 -12 29751.1 721.116  12
  -1  -3 -12 28497.9 745.547  12
  -3   1 -11 23992.6 626.514  12
  -1  -3 -11 23486.0 616.643  12
   3  -1 -11 24126.6 591.225  12
   1   3 -11 23972.5 628.233  12
   3  -1 -10 4837.61 162.084  12
  -1  -3 -10 5011.99 184.514  12
  -3   1 -10 5033.43 192.328  12
   1   3 -10 5216.73 195.665  12
  -1  -3  -9 41481.0 973.213  12
  -3   1  -9 41232.8 980.115  12
   3  -1  -9 40598.9 945.267  12
   1   3  -9 41452.2 985.110  12
   1   3  -8 2316.70 111.895  12
  -3   1  -8 2164.81 107.209  12
   3  -1  -8 2124.86 83.7702  12
  -1  -3  -8 2268.14 105.601  12
   3  -1  -8 2057.05 68.0250   7
   1   3  -7 14994.7 389.028  12
   3  -1  -7 14119.8 348.052  12
  -3   1  -7 14634.6 378.686  12
  -1  -3  -7 14679.8 377.501  12
   3  -1  -7 14216.7 339.369   7
   3  -1  -6 23199.0 532.029  12
   3  -1  -5 24091.6 543.852  12
  -1  -3  -4 303378. 6792.23   7
   3  -1  -4 314621. 6770.43  12
  -1  -3  -3 235571. 5123.42   7
  -3   1  -3 241371. 5125.83  12
   3  -1  -3 233242. 5094.15  12
  -3   1  -2 44372.1 1005.80   4
  -3   1  -2 45208.8 1020.31  12
  -3   1  -1 212056. 4951.47  12
  -3   1  -1 218187. 4954.78   4
  -1  -3   0 12351.0 282.416  13
  -3   1   0 11882.2 269.261  12
   3  -1   0 11766.1 268.860   1
  -3   1   0 11077.1 284.252   4
  -1  -3   0 10800.9 281.446   7
  -3   1   1 400131. 8724.55   4
  -1  -3   2 43928.2 986.618   7
  -3   1   3 262314. 5650.59   4
  -1  -3   3 255093. 5622.81   7
  -3   1   4 381568. 8185.49   4
  -1  -3   4 370434. 8144.04   7
  -3   1   5 30382.9 738.877   4
  -3   1   6 29051.0 718.659   4
   3  -1   7 21273.0 487.801   7
  -3   1   7 20451.8 553.853   4
   1   3   8 2919.98 146.200   4
   3  -1   8 2817.74 87.9429   7
  -3   1   8 2783.32 149.372   4
  -3   1   9 61383.3 1194.82   1
  -1  -3   9 59679.5 1224.12   1
  -3   1   9 58039.3 1264.76   4
   1   3   9 60720.7 1249.62   4
  -3   1  10 7645.54 289.461   4
  -3   1  10 8043.89 238.486   1
   1   3  10 7916.46 276.626   4
  -3   1  11 38625.5 908.902   1
  -3   1  11 37374.2 972.873   4
   1   3  11 37069.9 949.481   4
   1   3  12 46475.4 1140.34  11
  -1  -3  12 44752.0 1219.11  14
  -3   1  12 46996.8 1209.71  14
   3  -1  12 44207.5 1156.44   1
   1   3  12 45411.3 1143.38   4
  -3   1  12 46676.3 1178.39   4
  -3   1  12 42857.8 1177.36  20
  -1  -3  12 44930.6 1205.50  16
  -3   1  12 46709.9 1205.62  17
  -3   1  13 18361.8 598.775  14
  -1  -3  13 17915.4 613.368  14
  -3   1  13 19020.1 507.146   1
   3  -1  13 18209.3 557.380   1
  -3   1  13 18733.7 572.350   4
  -3   1  13 18248.8 586.171  20
  -1  -3  13 17685.0 599.944  16
   3  -1  13 17553.2 573.417  17
  -3   1  13 18457.0 600.223  17
  -3   1  14 803.404 173.730  22
  -3   1  14 970.021 137.321   4
  -3   1  14 719.839 163.844  20
  -1  -3  14 1004.68 167.675  16
   3  -1  14 765.008 153.739  17
  -3   1  14 915.077 165.214  17
  -3   1  14 986.673 171.796  14
  -1  -3  14 599.573 162.397  14
   3  -1  14 714.076 122.766   1
  -3   1  14 771.955 86.3940   1
  -3   1  15 14371.8 581.348  22
  -3   1  15 14733.7 554.081  14
  -1  -3  15 15098.0 578.685  14
  -3   1  15 14789.4 510.160   4
  -3   1  15 15201.6 443.557   1
   3  -1  15 14185.3 528.436  17
  -1  -3  15 14017.1 560.553  16
  -1  -3  15 13740.8 561.275  17
  -3   1  15 13751.7 538.154  20
   3  -1  16 3069.85 248.384  17
  -1  -3  16 3003.72 259.596  22
   3  -1  16 3145.25 226.323   1
   1   3  16 3248.75 213.126   1
  -3   1  16 3587.63 291.129  20
  -1  -3  16 3620.40 304.282  14
  -1  -3  16 2891.93 287.509  17
  -1  -3  16 3224.99 290.680  16
   3  -1  17 3933.52 253.026   1
   1   3  17 3682.97 234.009   1
   3  -1  17 3840.26 285.148  17
  -3   1  17 3793.91 314.513  20
  -1  -3  17 3777.26 298.157  20
  -1  -3  17 3933.98 327.632  14
  -1  -3  17 3618.41 322.820  17
  -3   1  18 23983.0 785.183  20
  -1  -3  18 24719.8 785.963  20
   3  -1  18 23417.2 735.710   1
   1   3  18 24308.0 733.061   1
   3  -1  18 22236.1 752.789  17
  -1  -3  18 21231.2 796.014  17
  -1  -3  19 1779.16 264.036  17
   3  -1  19 2108.16 233.306  17
  -3   1  19 2197.32 261.613  20
  -1  -3  19 1938.13 255.464  20
  -1  -3  20 22328.4 795.385  17
  -1  -3  20 25069.5 776.707  20
  -3   1  20 24993.2 791.479  20
   1   3  20 23358.1 800.417  20
  -1  -3  21 4715.46 335.930  17
  -3   1  21 4897.27 314.775  20
   1   3  21 4536.17 324.773  20
  -1  -3  21 4830.91 302.620  20
   1   3  22 2182.58 231.678  20
  -1  -3  22 2514.53 219.677  20
  -3   1  22 2443.75 227.398  20
  -1  -3  23 2182.73 184.528  20
   1   3  23 1898.64 188.487  20
  -3   1  24 179.710 100.100  19
   1   3  24 189.563 101.221  20
  -3   1  25 1946.17 107.052  19
  -3   0 -25 62.8877 43.5707   8
   0  -3 -25 85.5564 40.2105   8
   0  -3 -24 636.231 82.1249   8
  -3   0 -24 627.169 62.3910   9
  -3   0 -24 656.235 87.4832   8
   0   3 -24 708.152 60.1923   8
   0  -3 -23 612.293 78.6009   9
   3   0 -23 775.630 82.9199   8
  -3   0 -23 736.095 87.8267   9
   0   3 -23 931.386 89.1144   8
  -3   0 -23 741.152 109.450   8
   0   3 -22 842.445 103.649   8
  -3   0 -22 939.379 115.067   9
  -3   0 -22 773.428 132.926   8
   0  -3 -22 799.074 101.482   9
  -3   0 -21 1905.86 182.897   8
  -3   0 -21 2339.76 169.809   9
   0  -3 -21 2126.55 159.912   9
  -3   0 -20 476.397 125.373   9
   0   3 -20 502.247 116.025   8
   0   3 -19 3823.49 187.986   9
  -3   0 -19 3610.40 228.646   9
   0   3 -19 3291.95 198.420  12
  -3   0 -18 884.675 149.727   9
   0   3 -18 1005.82 113.043   9
   0   3 -18 976.416 118.567  12
  -3   0 -18 831.456 116.311  12
  -3   0 -17 853.165 115.993  12
  -3   0 -17 453.453 129.082   9
   0   3 -17 677.074 106.264   9
   0   3 -17 555.568 99.1198  12
   0   3 -16 16262.2 505.461  12
  -3   0 -16 15414.9 497.319  12
  -3   0 -16 14881.5 512.064   9
   0   3 -16 15943.1 472.612   9
  -3   0 -15 15838.7 495.809  12
   0   3 -15 16726.9 505.260  12
   0   3 -15 15812.5 471.457   9
   0   3 -14 4175.09 204.742  12
   3   0 -14 4607.48 183.559  12
  -3   0 -14 4264.94 202.672  12
   0   3 -14 3947.24 183.853   9
  -3   0 -13 1124.32 106.202  12
   3   0 -13 1054.65 83.9619  12
   0   3 -13 1010.57 101.065  12
   0   3 -13 1040.02 93.4143   9
   0   3 -12 2861.06 152.389  12
  -3   0 -12 2899.53 151.672  12
   3   0 -12 3061.09 133.742  12
   0  -3 -12 2949.39 143.447  12
  -3   0 -11 8878.40 289.448  12
   3   0 -11 9297.34 268.289  12
   0   3 -11 8891.44 294.054  12
   0  -3 -11 8703.64 277.340  12
   0   3 -10 38071.1 912.358  12
  -3   0 -10 37804.8 903.823  12
   3   0 -10 37794.9 878.241  12
   0  -3 -10 35446.6 887.956  12
   0   3  -9 34541.3 826.210  12
   0  -3  -9 33854.3 805.341  12
  -3   0  -9 33646.9 816.935  12
   3   0  -9 33177.0 790.934  12
   3   0  -8 35584.9 791.025   7
   0  -3  -8 34301.7 833.060  12
  -3   0  -8 35395.1 844.963  12
   3   0  -8 35965.3 821.532  12
   0   3  -8 35908.6 853.129  12
   0  -3  -7 2807.05 109.341  12
  -3   0  -7 2816.09 115.827  12
   0   3  -7 2928.89 122.664  12
   3   0  -7 2739.57 97.2486  12
   0  -3  -6 14041.7 344.296   7
  -3   0  -6 14950.7 370.133  12
   3   0  -6 14302.7 346.988  12
   0  -3  -5 51690.2 1188.10   7
   3   0  -5 54640.7 1185.21  12
   0  -3  -4 405908. 8837.35   7
   0  -3  -3 306354. 6676.38   7
   0  -3  -2 282649. 5954.71   7
  -3   0  -2 263880. 5952.78  12
  -3   0  -1 129763. 3021.77   4
  -3   0  -1 135188. 3026.48  12
   0  -3   0 461950. 10131.2   7
  -3   0   0 463326. 10131.4   4
  -3   0   0 480276. 10175.1  13
  -3   0   1 140258. 3129.53  13
  -3   0   2 275195. 5916.35  13
   0  -3   2 265388. 5832.48   7
  -3   0   3 342909. 7484.67   4
   0  -3   3 342356. 7462.29   7
  -3   0   4 466353. 10302.8   4
   0  -3   4 475080. 10272.9   7
  -3   0   5 65387.4 1518.65   4
   0  -3   5 65491.3 1479.81   7
  -3   0   5 68092.9 1472.25   1
  -3   0   6 20629.7 546.279   4
   0  -3   6 20568.8 499.686   7
   0  -3   6 21058.6 528.905   1
   0  -3   7 4326.77 157.826   1
  -3   0   7 4698.73 139.608   1
  -3   0   7 4143.27 173.028   4
   0   3   8 47084.0 1142.99   4
  -3   0   8 44471.6 1134.72   4
   0  -3   8 47495.5 1116.67   1
   3   0   8 46342.4 1057.53   7
   0  -3   9 55206.6 1306.01   1
  -3   0   9 52845.4 1326.48   4
   0   3   9 53443.7 1329.02   4
   0  -3  10 53842.8 1281.67   1
  -3   0  10 51194.5 1300.68   4
   0   3  10 52786.0 1304.95   4
  -3   0  11 13093.0 359.063   1
   0  -3  11 12679.8 385.464   1
  -3   0  11 12511.0 407.474   4
   0   3  11 12416.8 404.643   4
   0   3  12 4246.41 192.966  11
   0  -3  12 3817.66 239.433  14
  -3   0  12 4170.23 241.273  14
  -3   0  12 4081.17 213.757   4
   0   3  12 4227.12 207.913   4
  -3   0  12 4232.31 171.652   1
   0  -3  12 4121.71 197.437   1
   3   0  12 4097.31 211.681   1
  -3   0  12 4261.68 239.951  16
   0  -3  12 4671.56 243.831  16
  -3   0  12 4542.62 247.088  17
   0   3  12 4345.37 233.667  17
  -3   0  13 1719.54 183.577  21
  -3   0  13 1854.26 177.646  20
   0   3  13 2239.64 154.486   4
  -3   0  13 1825.73 158.251   4
   0  -3  13 2266.64 149.385   1
  -3   0  13 2076.42 121.017   1
   3   0  13 1947.70 159.382   1
   0  -3  13 2157.25 198.052  14
  -3   0  13 1887.81 189.476  14
  -3   0  13 2049.08 189.024  17
   0  -3  13 2154.07 189.684  16
   3   0  13 2040.75 171.749  17
  -3   0  14 6301.64 323.210  20
  -3   0  14 6802.27 346.873  21
  -3   0  14 6357.08 335.828  17
   3   0  14 6298.77 309.800  17
  -3   0  14 6767.70 245.252   1
   3   0  14 6709.12 296.369   1
   0  -3  14 6378.56 340.773  14
  -3   0  14 6538.68 338.373  14
   0  -3  14 6536.66 334.073  16
  -3   0  15 26353.9 809.177  20
   0  -3  15 25911.9 817.212  22
   3   0  15 25628.9 791.340  17
  -3   0  15 26764.0 834.374  17
   3   0  15 28275.0 791.878   1
   0   3  15 27437.8 757.654   1
  -3   0  15 27587.6 844.919  14
   0  -3  15 26595.7 841.754  14
   0  -3  15 25786.7 834.617  17
   0  -3  15 25472.1 829.594  16
  -3   0  16 29535.0 901.588  20
  -3   0  16 28510.4 950.170  22
   0   3  16 29705.8 835.340   1
   3   0  16 32640.5 903.596   1
   0  -3  16 28442.8 924.184  17
   0  -3  16 30963.8 945.412  14
  -3   0  16 30223.3 930.652  14
   3   0  16 28672.5 877.630  17
  -3   0  17 959.607 228.157  20
   3   0  17 1120.30 162.954   1
   0   3  17 816.604 127.535   1
   3   0  17 1153.83 194.228  17
   0  -3  17 1322.51 247.938  17
  -3   0  18 2224.74 274.572  20
   0   3  18 2065.35 268.876  20
   0   3  18 2162.12 183.836   1
   3   0  18 2011.06 193.374   1
   0  -3  18 1641.03 268.346  17
   0   3  19 7970.31 437.360  20
   0  -3  19 7859.49 413.108  20
  -3   0  19 7995.23 421.970  20
   3   0  19 7669.11 357.185   1
   0  -3  19 7396.15 428.165  17
  -3   0  20 1838.52 249.696  20
   0  -3  20 1637.31 247.319  20
   0   3  20 1547.84 254.767  20
   0  -3  20 1809.08 258.844  17
  -3   0  21 6401.35 356.112  20
   0   3  21 6033.65 353.039  20
   0  -3  21 6739.32 354.420  20
   0  -3  21 5726.00 356.311  17
   0   3  22 2338.03 230.000  20
   0  -3  22 2603.83 224.569  20
  -3   0  22 2560.20 229.679  20
   3   0  22 2441.64 259.050  20
   0   3  23 2538.51 203.444  20
   0  -3  23 2969.00 208.848  20
   3   0  23 2572.32 224.502  20
   0  -3  24 2289.41 156.315  20
   3   0  24 2185.32 173.727  20
   0   3  24 2189.62 157.773  20
  -3   0  24 2341.57 157.551  19
   3   0  25 353.701 78.4657  20
  -3   0  25 386.183 69.3049  19
   0   3  25 316.885 60.3508  19
  -3  -1 -25-21.6108 43.1320   8
  -3  -1 -24 41.3078 50.2559   9
  -3  -1 -24 34.8719 69.0487   8
  -1   3 -24 76.4893 48.5285   8
   1  -3 -24 31.2587 60.2099   8
   1  -3 -23 98.2562 50.4043   9
  -3  -1 -23 231.672 73.7667   9
   3   1 -23 177.015 58.0071   8
  -1   3 -23 247.007 74.5218   8
  -3  -1 -23 176.054 90.4898   8
   1  -3 -22 223.508 73.9722   9
  -3  -1 -22 186.171 90.5227   9
  -3  -1 -22 115.967 99.8634   8
   3   1 -22 228.919 74.3591   8
  -1   3 -22 177.347 89.2185   8
  -1   3 -21 1890.60 155.863   8
  -3  -1 -21 1712.77 158.414   9
   1  -3 -21 1513.12 136.485   9
  -1   3 -20 159.320 103.844   8
  -3  -1 -20 45.4147 108.344   9
  -1   3 -20 52.2570 75.7626   9
  -1   3 -19 4856.62 246.164  12
  -3  -1 -19 4635.22 266.318   9
  -1   3 -19 4850.12 252.794   8
  -1   3 -18 22543.3 616.125   9
  -1   3 -18 21325.2 641.581  12
  -1   3 -17 4493.10 219.423   9
  -1   3 -17 4205.21 226.334  12
  -1   3 -16 5610.15 243.327   9
  -1   3 -16 5338.36 254.560  12
  -3  -1 -16 5430.84 254.765  12
  -1   3 -15 3888.74 196.012   9
   3   1 -15 4099.79 186.450  12
  -1   3 -15 3828.32 204.778  12
  -3  -1 -15 3876.24 203.299  12
  -1   3 -14 8635.69 305.316   9
  -1   3 -14 9148.30 327.667  12
  -3  -1 -14 8974.03 321.018  12
   3   1 -14 9115.52 300.098  12
  -1   3 -13 4778.00 203.068   9
  -1   3 -13 5070.22 220.096  12
   3   1 -13 5378.73 202.177  12
  -3  -1 -13 5033.10 216.083  12
   3   1 -12 2782.47 133.517  12
  -1   3 -12 2860.82 153.402  12
   1  -3 -12 2857.05 135.280  12
  -3  -1 -12 2825.36 150.841  12
   3   1 -11 9285.72 276.650  12
  -3  -1 -11 8718.13 288.788  12
   1  -3 -11 8992.42 275.821  12
  -1   3 -11 9089.06 298.236  12
   3   1 -10 4334.69 157.492  12
   1  -3 -10 4048.07 155.145  12
  -3  -1 -10 4472.76 174.225  12
  -1   3 -10 4309.31 175.764  12
   1  -3  -9 3706.15 138.314  12
  -3  -1  -9 3885.27 154.118  12
   3   1  -9 3736.09 138.753  12
  -1   3  -9 3816.04 157.871  12
  -3  -1  -8 89225.0 1898.82  12
   1  -3  -8 83931.7 1876.79  12
   3   1  -8 87336.7 1879.71  12
  -1   3  -8 88899.4 1905.27  12
  -3  -1  -7 33257.1 777.342  12
   1  -3  -7 32577.9 761.632  12
   1  -3  -7 32140.6 742.401   7
  -1   3  -7 32616.1 782.748  12
   3   1  -7 33120.9 762.525  12
  -3  -1  -6 103492. 2255.56  12
   1  -3  -6 97677.2 2225.27   7
  -1   3  -6 100312. 2258.61  12
   3   1  -6 104934. 2242.55  12
  -3  -1  -5 6685.26 190.119  12
   1  -3  -5 6176.63 169.374   7
  -1   3  -5 6556.79 193.914  12
   1  -3  -4 15572.1 369.186   7
   1  -3  -3 40676.9 913.682   7
   1  -3  -2 61751.0 1369.86   7
   1  -3  -1 78880.0 1741.63   7
   1  -3   0 96873.5 2074.81   7
  -3  -1   0 94704.2 2117.12  13
  -1   3   0 92040.1 2067.74  13
  -3  -1   1 90806.3 2058.47  13
   1  -3   2 75768.0 1678.56   7
  -3  -1   2 76571.6 1761.93  13
  -3  -1   3 50756.4 1121.67   4
   1  -3   3 48201.2 1096.84   7
  -3  -1   4 16743.8 429.350   4
   1  -3   4 17227.5 418.064   1
   1  -3   4 16983.3 401.671   7
  -3  -1   5 8527.98 253.175   4
   1  -3   5 8662.93 220.074   7
   3   1   6 126733. 2781.08   4
   1  -3   6 126626. 2785.40   7
  -3  -1   6 127640. 2833.01   4
  -3  -1   7 43908.0 990.900   1
   3   1   7 43480.3 977.384   4
  -1   3   7 44297.3 1056.23   4
   1  -3   7 43444.7 978.401   7
  -3  -1   7 43054.6 1035.29   4
  -3  -1   8 118941. 2573.99   1
   1  -3   8 108482. 2600.98   1
  -1   3   8 118279. 2640.42   4
   3   1   8 116950. 2552.04   4
  -3  -1   8 118232. 2624.39   4
   1  -3   8 115367. 2544.03   7
  -3  -1   9 4772.61 155.286   1
   1  -3   9 4689.78 183.834   1
  -1   3   9 4658.70 204.546   4
  -3  -1   9 4806.95 195.041   4
   3   1   9 4186.61 107.967   7
  -1   3  10 7396.51 286.356   4
  -3  -1  10 7533.47 276.915   4
  -3  -1  10 7817.38 234.947   1
   1  -3  10 7513.69 263.420   1
  -3  -1  11 12299.3 404.257   4
  -1   3  11 12837.1 418.827   4
  -3  -1  11 13006.5 359.014   1
   1  -3  11 12742.2 393.630   1
   1  -3  12 4428.87 207.794   1
   1  -3  12 4661.87 246.718  16
  -3  -1  12 4630.69 250.645  16
  -3  -1  12 4404.50 250.496  17
  -3  -1  12 4622.94 259.547  14
  -1   3  12 4405.35 226.222   4
  -1   3  13 7404.33 307.298   4
   1  -3  13 7853.49 301.339   1
  -3  -1  13 7608.84 348.589  17
   1  -3  13 7237.69 333.329  16
  -3  -1  13 7770.97 351.513  16
   1  -3  13 8059.76 354.748  14
  -3  -1  13 7665.40 356.135  14
   3   1  13 7237.89 313.688  17
   3   1  14 13176.2 469.471  17
  -1   3  14 13329.2 455.278   4
   1  -3  14 13401.8 443.400   1
   3   1  14 13224.9 458.308   1
   1  -3  14 13346.5 506.903  14
  -3  -1  14 13072.4 509.145  14
  -3  -1  14 13002.3 505.666  21
  -3  -1  14 13146.4 506.069  17
   1  -3  14 12585.6 490.802  16
  -3  -1  14 13557.0 512.898  16
   3   1  15 6347.39 306.740   1
  -1   3  15 6953.85 281.932   1
   1  -3  15 5929.72 347.148  17
   1  -3  15 6612.07 354.891  16
   1  -3  15 6534.78 358.121  14
   3   1  15 6473.80 323.533  17
  -3  -1  15 6454.57 364.146  17
   1  -3  16 9074.51 448.120  17
  -3  -1  16 8505.73 459.991  22
   3   1  16 9716.75 400.299   1
  -1   3  16 9638.62 358.001   1
   3   1  16 9673.39 415.238  17
  -3  -1  16 8957.69 448.140  17
   3   1  17 8526.90 385.414   1
  -1   3  17 7638.38 421.417  20
  -3  -1  17 7591.53 446.698  22
   1  -3  17 7321.88 419.934  17
  -1   3  18 42177.6 1220.50  20
   3   1  18 44214.2 1185.28   1
   1  -3  18 40132.4 1213.82  17
   1  -3  19 10779.4 499.367  17
  -1   3  19 10973.3 502.660  20
   3   1  19 10559.6 436.309   1
   1  -3  20-112.249 203.846  20
  -1   3  20-58.2577 201.154  20
   1  -3  20 353.260 203.600  17
   1  -3  21 5032.22 326.068  17
   1  -3  21 4608.20 312.556  20
  -1   3  21 4790.24 321.224  20
   3   1  22 720.708 201.216  20
  -1   3  22 783.975 178.253  20
   1  -3  22 622.868 177.073  20
   1  -3  23 658.432 149.438  20
   3   1  23 652.502 167.875  20
  -1   3  23 854.703 156.233  20
   3   1  24 361.483 127.014  20
   1  -3  24 298.491 102.512  20
   3   1  25 35.7846 67.3856  20
  -3  -2 -25 383.713 52.2940   8
  -3  -2 -24 372.188 64.2578   9
  -2   3 -24 463.130 66.7914   8
  -3  -2 -24 380.062 79.2167   8
  -3  -2 -23 2163.52 137.855   9
  -3  -2 -23 2153.67 150.132   8
  -2   3 -23 2453.42 142.572   8
  -3  -2 -22 677.231 113.342   9
   3   2 -22 775.298 83.8291   8
  -2   3 -22 820.084 86.5198   9
   2  -3 -22 603.009 77.6762   9
  -2   3 -22 767.061 109.960   8
  -3  -2 -21 334.086 116.431   9
   2  -3 -21 300.285 81.9570   9
  -2   3 -21 467.531 89.5973   9
   3   2 -21 259.138 77.9185   8
  -2   3 -21 246.114 103.192   8
  -3  -2 -20 4267.74 251.377   9
  -2   3 -20 4561.92 245.537   8
  -2   3 -20 5005.79 227.837   9
  -3  -2 -19 1216.85 165.504   9
  -2   3 -19 1596.10 144.017   9
  -2   3 -19 1521.57 167.019   8
  -2   3 -19 1145.20 130.807  12
  -2   3 -18 1063.64 126.468  12
  -2   3 -18 1213.46 137.106   9
  -2   3 -17 16705.9 544.033  12
  -2   3 -17 17473.9 529.713   9
   3   2 -16 19121.0 550.737  12
  -2   3 -16 18298.7 575.557  12
  -2   3 -16 18999.9 561.710   9
   3   2 -15 3812.45 186.179  12
  -2   3 -15 3980.09 209.953  12
  -2   3 -15 3737.66 198.101   9
   3   2 -14 5020.27 211.262  12
  -2   3 -14 5250.22 233.733  12
  -3  -2 -14 4740.89 219.420  12
  -2   3 -14 4919.21 218.528   9
  -2   3 -13 16583.9 494.831  12
  -3  -2 -13 16805.7 488.407  12
   3   2 -13 17122.8 475.151  12
  -2   3 -13 15767.5 474.680   9
  -3  -2 -12 12077.0 370.684  12
  -2   3 -12 12226.9 378.413  12
   3   2 -12 12223.7 358.110  12
  -2   3 -12 11052.7 356.906   9
   3   2 -11 43434.5 1033.91  12
  -2   3 -11 42581.7 1051.32  12
  -3  -2 -11 43118.6 1046.91  12
   3   2 -10 24660.3 614.372  12
   2  -3 -10 23595.4 594.721  12
  -3  -2 -10 24447.2 626.390  12
  -2   3 -10 24485.3 631.102  12
   3   2  -9 18163.1 460.709  12
  -2   3  -9 17254.9 468.690  12
   2  -3  -9 17000.0 439.824  12
  -3  -2  -9 17901.9 469.803  12
   3   2  -8 26192.7 620.592  12
  -2   3  -8 25572.2 630.290  12
   2  -3  -8 24106.7 580.637   7
  -3  -2  -8 26218.8 629.498  12
  -2   3  -7 72350.7 1669.06  12
   2  -3  -7 72428.9 1629.87   7
  -3  -2  -7 76844.7 1671.85  12
  -3  -2  -6 2929.76 113.303  12
   2  -3  -6 2217.17 81.6320   7
  -3  -2  -5 12615.9 330.691  12
   2  -3  -5 12418.8 304.961   7
  -3  -2  -4 110912. 2397.05  12
   2  -3  -4 105903. 2370.54   7
   2  -3  -3 136463. 2994.63   7
   2  -3  -2 123494. 2712.95   7
   2  -3  -1 124136. 2726.72   7
  -2   3   0 3414.80 119.093  13
  -3  -2   0 3337.81 138.083  13
   2  -3   0 3235.69 102.425   7
  -3  -2   1 146374. 3266.23  13
   2  -3   2 135793. 2981.38   7
   2  -3   3 156872. 3469.60   7
   2  -3   3 160132. 3481.47   1
   2  -3   4 129542. 2845.79   7
   2  -3   4 129392. 2863.14   1
   2  -3   5 17023.5 406.645   7
   2  -3   5 16982.9 429.562   1
   2  -3   6 2504.39 88.2540   7
  -3  -2   6 2550.65 123.583   4
   2  -3   6 2473.14 111.096   1
  -2   3   6 2349.56 135.962   4
  -3  -2   7 97449.2 2206.12   4
   2  -3   7 99045.3 2150.48   7
  -2   3   7 100426. 2232.00   4
   2  -3   8 39233.5 889.964   7
  -2   3   8 40157.0 986.020   4
   3   2   8 39385.9 913.500   4
   2  -3   9 20596.6 478.257   7
  -2   3   9 21369.3 593.881   4
   3   2   9 21774.6 518.812   4
  -2   3  10 36633.8 950.383   4
  -2   3  11 57986.8 1423.22   4
   2  -3  11 57566.5 1390.34   1
  -3  -2  12 18228.1 599.596  17
  -3  -2  12 18809.3 601.366  16
   2  -3  12 19478.0 590.366  16
   2  -3  12 20065.9 559.377   1
  -2   3  12 19467.6 580.900   4
  -3  -2  12 18500.1 567.911  20
   2  -3  12 19399.8 596.243  14
  -2   3  12 17973.4 524.717  11
   2  -3  13 27498.0 766.329   1
   3   2  13 28981.4 788.877  17
  -2   3  13 27758.9 790.358   4
   2  -3  13 28877.8 819.948  14
  -3  -2  13 27853.5 790.728  20
  -3  -2  13 27108.3 827.200  17
   2  -3  13 27644.2 806.886  16
  -3  -2  13 27255.7 823.339  16
   2  -3  14 7790.78 322.422   1
  -2   3  14 8031.73 289.540   1
   3   2  14 7886.62 339.289  17
  -2   3  14 7659.92 336.747   4
   2  -3  14 8266.65 377.088  14
  -3  -2  14 7371.32 370.887  16
   2  -3  14 7547.15 358.208  16
  -3  -2  14 7608.69 377.028  17
  -3  -2  14 7954.89 349.366  20
  -2   3  15 6009.93 301.307   4
  -3  -2  15 6473.81 368.894  17
   2  -3  15 5998.27 343.884  17
  -3  -2  15 6512.18 361.449  16
  -3  -2  15 6714.21 338.095  20
  -2   3  15 6662.76 267.053   1
   2  -3  15 6218.42 297.782   1
   3   2  15 6401.57 311.316   1
   2  -3  16 32235.6 997.574  17
  -3  -2  16 33701.6 1022.77  17
  -3  -2  16 35265.0 979.157  20
  -2   3  16 32907.2 992.079  20
   3   2  16 32433.2 946.731   1
   3   2  17 32709.7 917.035   1
  -3  -2  17 27990.9 955.618  17
   2  -3  17 28399.1 941.132  17
  -2   3  17 31647.2 959.085  20
  -3  -2  17 33568.8 944.035  20
  -3  -2  17 29994.4 989.759  22
  -3  -2  18 2524.88 273.318  20
  -2   3  18 2305.04 275.636  20
   2  -3  18 2144.54 266.230  17
   3   2  18 2609.64 222.612   1
   2  -3  19 2429.17 264.526  17
  -3  -2  19 2817.54 272.967  20
  -2   3  19 2523.11 271.417  20
   2  -3  20 10295.0 471.505  17
  -3  -2  20 11572.0 474.484  20
  -2   3  20 11161.8 487.653  20
  -2   3  21 814.537 197.615  20
   3   2  21 963.473 231.112  20
  -3  -2  21 1177.45 202.416  20
   2  -3  21 729.278 209.318  20
  -3  -2  22 1961.90 204.816  20
   3   2  22 1683.69 223.600  20
   2  -3  22 2123.54 223.288  20
  -2   3  22 1839.50 205.568  20
   3   2  23 6824.02 322.766  20
   2  -3  23 7278.34 309.924  20
  -3  -2  24 1253.48 119.381  19
  -2   3  24 1336.74 121.627  19
   2  -3  24 1240.34 132.185  20
   3   2  24 1362.19 141.986  20
   3   2  25 1336.46 96.1428  20
  -3  -3 -24 86.6577 49.9410   9
   3  -3 -24 38.9406 44.1076   8
  -3  -3 -24 28.5122 64.2669   8
  -3   3 -24 77.3517 59.3966   8
  -3   3 -23 456.065 67.1677   9
  -3  -3 -23 511.454 87.2693   9
  -3  -3 -23 647.302 102.141   8
  -3   3 -23 566.192 93.7919   8
  -3   3 -22 177.838 73.9771   9
  -3  -3 -22 119.064 96.6299   9
  -3   3 -22 92.8692 94.5071   8
   3  -3 -21 451.904 80.3176   9
  -3   3 -21 601.108 99.9835   9
  -3  -3 -21 425.586 123.347   9
  -3   3 -21 681.637 123.145   8
   3   3 -21 564.184 81.8040   8
  -3   3 -20 2036.83 180.257   8
  -3   3 -20 2281.32 162.709   9
   3   3 -20 2440.00 147.299   8
  -3  -3 -20 1998.69 184.242   9
  -3   3 -19 1840.14 158.517   9
  -3   3 -19 1582.46 169.770   8
  -3   3 -18 571.549 121.304   9
  -3   3 -18 450.926 98.3506  12
  -3   3 -18 453.165 133.106   8
  -3   3 -17 11070.2 417.985   8
  -3   3 -17 11738.8 410.132   9
  -3   3 -17 11227.0 414.497  12
  -3   3 -16 1037.03 129.426   9
   3   3 -16 854.154 99.1283  12
  -3   3 -16 912.849 117.550  12
  -3   3 -15 11154.4 387.786   9
  -3   3 -15 10813.0 392.513  12
   3   3 -15 11761.3 383.902  12
  -3   3 -14 4420.29 215.105   9
  -3   3 -14 4678.73 223.014  12
   3   3 -14 4714.24 212.414  12
  -3   3 -13 18799.4 549.270   9
  -3   3 -13 19588.1 564.400  12
   3   3 -13 20164.8 552.263  12
  -3   3 -12 9886.35 330.349   9
   3   3 -12 10435.1 331.047  12
  -3   3 -12 10355.5 342.584  12
   3   3 -11 32661.6 811.032  12
  -3   3 -11 31633.8 815.880  12
   3   3 -10 47314.7 1102.65  12
  -3  -3 -10 45672.1 1103.09  12
  -3   3 -10 44656.6 1103.63  12
   3   3  -9 14407.1 389.661  12
   3  -3  -9 13378.8 334.189   7
  -3  -3  -9 13687.6 388.344  12
  -3   3  -9 13507.2 384.786  12
   3  -3  -8 2001.77 78.0163   7
   3  -3  -7 13814.5 340.708   7
   3  -3  -6 154727. 3398.18   7
  -3   3  -5 16596.6 426.124  12
   3  -3  -5 17368.3 411.046   7
  -3   3  -4 47060.9 1078.56  12
   3  -3  -4 47534.8 1067.80   7
  -3   3  -3 87217.7 1960.55  12
   3  -3  -3 89398.9 1957.18   7
  -3   3  -2 20606.3 483.512  12
   3  -3  -2 20664.6 488.052   7
  -3   3  -1 579561. 12701.0  12
   3  -3  -1 590485. 12711.5   7
   3  -3   0 9474.49 243.957   7
  -3   3   0 9314.38 227.001  12
  -3  -3   0 9464.56 279.808  13
  -3   3   0 9813.48 280.564  13
  -3   3   1 638032. 13691.8  13
  -3  -3   1 615229. 13698.6  13
   3  -3   2 24759.2 579.136   7
   3  -3   3 92368.3 2086.31   7
   3  -3   3 96533.0 2096.63   1
   3  -3   4 52917.0 1190.76   7
  -3   3   4 55289.9 1245.59   4
   3  -3   4 51421.5 1205.47   1
   3  -3   5 21032.8 502.901   7
  -3   3   5 21173.7 559.298   4
   3  -3   5 21296.0 528.136   1
   3  -3   6 191644. 4255.12   7
  -3   3   6 185905. 4322.52   4
   3  -3   7 19187.5 478.834   7
  -3   3   7 19807.9 556.511   4
   3  -3   8 2971.67 103.303   7
  -3   3   8 2822.59 172.224   4
   3  -3   8 3269.61 158.700   1
   3   3   9 18519.9 489.441   4
  -3   3   9 20144.7 563.242   4
   3  -3   9 19995.4 526.860   1
   3  -3   9 18032.1 442.611   7
   3   3  10 69843.9 1599.86   4
  -3   3  10 68556.9 1673.02   4
  -3   3  11 49887.6 1263.83   4
  -3   3  12 16204.7 446.069   1
  -3   3  12 18051.3 579.280  22
  -3  -3  12 15225.6 498.669  20
  -3   3  12 15138.6 517.072  20
  -3   3  12 16272.5 528.693   4
  -3  -3  12 15466.8 539.397  16
   3  -3  12 16427.4 521.619  16
   3  -3  12 16857.3 531.814  14
  -3   3  13 31637.0 778.328   1
   3  -3  13 30451.8 835.752   1
  -3  -3  13 31093.7 849.028  20
  -3   3  13 29317.7 863.460  20
  -3   3  13 30094.0 864.639   4
   3  -3  13 30904.8 868.701  16
  -3  -3  13 30551.7 896.370  16
  -3  -3  13 30083.6 912.103  14
   3  -3  14 8295.62 341.371   1
  -3   3  14 8382.88 286.557   1
  -3   3  14 8237.00 374.763  20
  -3  -3  14 7933.53 352.772  20
  -3   3  14 8034.76 357.465   4
  -3  -3  14 7491.08 384.207  17
   3  -3  14 8664.95 376.016  16
  -3  -3  14 8004.26 389.370  16
  -3  -3  14 7894.09 400.240  14
   3  -3  15 19494.8 609.194   1
  -3  -3  15 20081.4 634.282  20
  -3   3  15 19297.8 650.788  20
  -3   3  15 18422.9 618.697   4
  -3  -3  15 18659.0 677.236  17
   3  -3  15 18215.5 641.502  17
  -3  -3  15 18060.3 682.398  14
   3   3  16 1473.75 172.565   1
  -3  -3  16 1614.06 213.609  20
  -3   3  16 1809.22 235.032  20
  -3   3  16 1724.88 176.990   4
  -3  -3  16 1731.14 252.378  17
   3  -3  16 1277.81 206.762  17
  -3  -3  16 1450.52 254.428  14
  -3  -3  17 21150.1 769.693  17
   3  -3  17 20375.0 727.836  17
  -3  -3  17 21353.9 781.206  14
  -3  -3  17 22404.1 718.833  20
  -3   3  17 22386.0 744.448  20
   3   3  17 22615.0 708.293   1
  -3   3  18 794.365 205.324  20
  -3  -3  18 721.642 192.069  20
   3   3  18 966.112 152.886   1
   3  -3  18 662.335 199.088  17
  -3  -3  18 1019.30 225.367  22
  -3  -3  18 1154.92 253.085  14
  -3  -3  19 4198.58 289.694  20
  -3   3  19 4323.33 309.002  20
   3  -3  19 4241.82 306.535  17
  -3  -3  20 5262.89 310.405  20
  -3   3  20 4752.74 320.472  20
   3  -3  20 4474.51 304.172  17
  -3  -3  21 1193.39 187.311  20
   3  -3  21 1012.24 211.969  20
   3   3  21 911.096 216.156  20
  -3   3  21 1316.05 202.361  20
   3   3  22 324.634 174.614  20
  -3   3  22 218.917 149.845  20
  -3  -3  22 297.492 145.338  20
   3  -3  22 422.854 175.545  20
   3  -3  23 1359.42 165.400  20
   3   3  23 1319.42 170.083  20
   3   3  24 265.170 99.3018  20
   3  -3  24 276.995 96.5935  20
  -3   3  24 269.213 83.5874  19
  -3  -3  24 288.066 80.4082  19
  -4   3 -24 186.306 58.3776   8
  -3  -4 -24 198.940 52.0816   9
  -4   3 -23 872.821 101.923   8
  -3  -4 -23 851.868 97.0793   9
  -4   3 -23 913.748 81.7649   9
  -4   3 -22 148.027 95.3898   8
  -4   3 -22 380.193 81.9917   9
  -3  -4 -22 238.780 95.9951   9
  -4   3 -21 1039.96 140.492   8
  -3  -4 -21 1112.04 140.526   9
  -4   3 -21 1343.11 126.663   9
  -4   3 -20 758.005 142.067   8
  -4   3 -20 806.141 124.665   9
  -3  -4 -20 842.043 143.323   9
  -4   3 -19 353.053 127.923   8
  -4   3 -19 453.761 117.396   9
  -4   3 -18 1516.04 157.694   9
  -4   3 -18 1305.18 164.889   8
  -4   3 -18 1228.03 136.917  12
  -4   3 -17 1235.34 163.339   8
  -4   3 -17 1424.28 157.060   9
   3   4 -17 1180.90 117.933  12
  -4   3 -17 1361.61 139.798  12
  -4   3 -16 4355.20 245.303   8
  -4   3 -16 4800.47 245.230   9
   3   4 -16 4609.94 227.614  12
  -4   3 -16 4471.30 235.714  12
  -4   3 -15 23916.6 695.752   9
   3   4 -15 24815.7 695.839  12
  -4   3 -15 25245.0 709.396  12
  -4   3 -14 258.514 96.6606   9
   3   4 -14 253.042 73.0081  12
  -4   3 -14 259.008 86.1580  12
  -4   3 -13 10783.6 374.351   9
  -4   3 -13 11701.0 384.728  12
   3   4 -13 11751.6 380.563  12
  -4   3 -12 19543.2 571.389   9
  -4   3 -12 20515.8 581.491  12
  -4   3 -11 3317.92 165.543   9
   3   4 -11 3630.79 173.053  12
  -4   3 -11 3435.28 170.302  12
   3   4 -10 11218.2 352.596  12
   3   4  -9 2355.04 131.803  12
   4  -3  -9 2268.82 90.1601   7
   4  -3  -8 19561.2 473.452   7
   4  -3  -7 37279.2 859.793   7
  -4   3  -7 37432.3 889.944  12
   4  -3  -6 53810.2 1210.04   7
  -4   3  -6 52967.6 1230.97  12
   4  -3  -5 42093.2 937.270   7
  -4   3  -5 39383.3 949.247  12
   4  -3  -4 20922.0 508.132   7
  -4   3  -4 20554.5 484.391   4
  -4   3  -3 15920.4 388.563  12
   4  -3  -3 15732.5 390.445   7
  -4   3  -2 22215.7 520.343  12
   4  -3  -2 22253.2 529.101   7
  -3  -4  -1 84535.8 1901.17  13
  -4   3  -1 84206.9 1926.64  13
  -4   3  -1 84612.3 1858.59  12
   4  -3  -1 83495.5 1876.14   7
  -4   3   0 669.184 91.5397  13
  -4   3   0 814.240 38.9631  12
  -4   3   1 92765.1 2026.10  12
  -4   3   1 88870.0 2124.38  13
  -3  -4   1 91079.0 2112.10  13
  -4   3   1 96947.7 2090.94   4
   4  -3   2 21469.4 504.177   1
   4  -3   2 20197.3 503.378   7
  -4   3   2 21584.2 536.399   4
   4  -3   3 19959.2 482.561   1
   4  -3   3 19449.1 476.699   7
   4  -3   4 22589.6 546.041   1
   4  -3   4 21891.9 533.014   7
   4  -3   5 50994.1 1137.22   1
   4  -3   5 47426.9 1107.91   7
  -4   3   5 48113.3 1165.56   4
   4  -3   6 65801.9 1550.84   7
  -4   3   6 68118.4 1622.92   4
   4  -3   7 47978.0 1123.82   7
  -4   3   7 48962.7 1208.18   4
   4  -3   8 29682.2 717.660   7
  -4   3   8 30541.3 819.021   4
   4  -3   9 4872.60 216.518   1
  -4   3   9 5177.55 242.106   4
   4  -3   9 4378.38 144.131   7
  -4   3  10 14231.4 470.149   4
   3   4  10 14241.4 420.416   4
   4  -3  10 14506.2 446.990   1
  -4   3  11 6118.34 280.737   4
   3   4  11 6111.83 237.861  11
  -4   3  11 5575.14 187.344   1
   4  -3  11 5670.01 252.049   1
   4  -3  12 31436.2 864.746  16
  -3  -4  12 29077.8 892.532  16
  -4   3  12 32016.5 771.848   1
  -4   3  12 30823.7 886.831   4
  -3  -4  12 31963.0 848.390  20
  -4   3  12 30789.7 870.962  20
   3   4  12 33761.1 841.504  11
  -4   3  12 32580.1 878.496  14
  -4   3  13 16418.7 567.209  20
  -3  -4  13 17847.6 551.800  20
  -3  -4  13 17248.0 621.272  14
   4  -3  13 18505.5 578.586  16
  -4   3  13 17763.5 591.357   4
  -4   3  14 500.402 157.004  20
  -3  -4  14 843.835 169.433  20
  -4   3  14 440.669 135.368   4
  -3  -4  14 498.749 176.663  14
   4  -3  14 677.321 152.312  17
  -4   3  15 40998.0 1120.57  20
  -3  -4  15 41825.2 1095.68  20
  -4   3  15 41487.1 1126.90   4
   4  -3  15 40350.2 1094.90   1
  -3  -4  15 38223.2 1178.58  14
  -3  -4  15 39394.5 1164.11  17
   4  -3  15 38766.1 1112.39  17
  -4   3  16 8384.37 405.395  20
  -3  -4  16 8711.50 386.262  20
  -4   3  16 8875.56 393.672   4
  -3  -4  16 8919.19 472.064  14
   4  -3  16 8470.09 372.683   1
   4  -3  16 8033.57 392.289  17
  -3  -4  16 8316.48 441.675  17
   3   4  17 2874.12 223.154   1
  -3  -4  17 3402.08 259.611  20
  -4   3  17 3414.88 283.361  20
   4  -3  17 3062.93 267.207  17
  -3  -4  17 3467.73 310.872  17
  -3  -4  17 3168.74 322.806  14
  -3  -4  18 2892.55 303.662  17
   4  -3  18 2940.16 261.299  17
   3   4  18 3028.19 226.530   1
  -3  -4  18 3582.09 267.192  20
  -4   3  18 3509.17 280.674  20
  -3  -4  18 3271.82 322.386  14
  -3  -4  18 3365.57 303.524  22
  -4   3  19 696.753 201.093  20
  -3  -4  19 825.805 190.012  20
  -3  -4  19 757.775 245.516  14
   4  -3  19 1054.29 196.899  17
   4  -3  20 2039.68 214.229  17
  -3  -4  20 2381.93 224.253  20
  -4   3  20 2468.70 239.228  20
  -3  -4  21 3367.96 231.173  20
   3   4  21 2977.02 259.067  20
   3   4  22 555.287 163.796  20
   4  -3  22 500.740 170.389  20
  -3  -4  23 2477.51 153.514  19
  -4   3  23 2177.16 163.439  19
   3   4  23 2147.02 174.040  20
   4  -3  23 2505.50 188.426  20
  -4   3  24 881.672 92.8478  19
   3   4  24 845.450 94.0975  20
   4  -3  24 871.423 107.989  20
  -2  -4 -24 313.350 54.4854   9
  -4   2 -24 362.017 72.2175   8
  -2  -4 -24 448.264 72.6158   8
  -4   2 -23 373.432 74.1273   9
  -2  -4 -23 347.243 79.1380   9
  -4   2 -23 394.865 94.7619   8
  -4   2 -22 855.748 104.603   9
  -2  -4 -22 821.042 112.936   9
  -4   2 -22 587.411 118.470   8
  -4   2 -21 54.2585 88.7650   9
  -2  -4 -21 120.110 106.774   9
  -4   2 -21-41.7983 116.913   8
   2   4 -21-37.4338 62.7880   8
  -4   2 -20 3043.42 216.228   8
  -4   2 -20 3463.47 209.452   9
   2   4 -20 3748.83 181.996   8
  -4   2 -19 2438.81 186.927   9
  -4   2 -19 2093.39 187.758   8
   2   4 -19 2481.92 155.507   8
   2   4 -18 9306.07 351.395  12
  -4   2 -18 9362.04 368.122  12
  -4   2 -18 9209.76 368.579   9
  -4   2 -18 8479.45 371.621   8
  -4   2 -17 9629.36 370.033  12
   2   4 -17 9541.24 357.322  12
  -4   2 -17 8795.74 364.203   9
  -4   2 -16 476.497 122.683   9
  -4   2 -16 617.720 101.942  12
   2   4 -16 561.919 94.9581  12
  -4   2 -15 774.869 106.337  12
   2   4 -15 1012.88 111.898  12
  -4   2 -15 775.598 124.245   9
  -4   2 -14 6318.95 272.332   9
  -4   2 -14 6527.87 268.181  12
   2   4 -14 6236.86 262.331  12
  -4   2 -13 11084.9 380.812   9
   2   4 -13 11765.9 383.642  12
  -4   2 -13 11719.5 382.246  12
   2   4 -12 38608.3 946.660  12
  -4   2 -12 37806.7 939.034  12
  -4   2 -11 2597.47 149.073   9
   2   4 -11 2911.08 155.870  12
  -4   2 -11 3161.83 153.861  12
   2   4 -10 6146.60 233.545  12
   4  -2 -10 6144.80 182.382  12
  -4   2 -10 6092.98 225.723  12
   4  -2  -9 85507.3 1892.32  12
   4  -2  -9 83362.7 1886.56   7
   2   4  -9 89675.1 1965.20  12
   4  -2  -8 135.835 23.9843  12
   4  -2  -8 144.703 28.7893   7
   4  -2  -7 87021.5 1950.27   7
   4  -2  -7 88502.9 1935.30  12
   4  -2  -6 70617.8 1556.14   7
  -4   2  -6 68317.8 1579.09  12
  -4   2  -5 20034.4 492.307  12
  -4   2  -4 39331.2 904.164  12
  -4   2  -3 47296.1 1084.63  12
  -4   2  -3 48367.8 1062.92   4
  -4   2  -2 2646.16 90.4237   4
  -4   2  -2 3379.59 99.6389  12
  -4   2  -1 116137. 2585.98  12
  -4   2  -1 111508. 2596.46   4
  -4   2   0 984599. 21358.4   4
  -4   2   0 986787. 21328.4  12
  -4   2   0 999999. 21412.3  13
  -2  -4   0 975698. 21363.3  13
  -2  -4   0 967470. 21356.0   7
  -4   2   1 118287. 2713.05  13
   4  -2   1 122501. 2634.20   1
  -4   2   1 116145. 2657.64   4
  -4   2   2 2555.13 171.387  13
   4  -2   2 2613.06 93.0939   1
  -4   2   2 2493.76 111.551   4
   4  -2   3 50216.6 1137.76   1
   4  -2   4 46260.8 1011.34   1
  -4   2   4 40444.8 1034.29   4
   4  -2   5 21688.0 546.578   1
  -4   2   5 23112.4 585.078   4
   4  -2   6 84220.9 1952.83   1
   4  -2   6 86498.2 1924.46   7
  -4   2   6 90267.6 1999.40   4
   4  -2   7 105381. 2448.05   1
   4  -2   7 110076. 2409.95   7
  -4   2   7 110695. 2491.41   4
  -4   2   8 760.465 46.9707   1
   4  -2   8 985.993 89.7068   1
   4  -2   8 765.017 50.6765   7
  -4   2   8 791.456 110.111   4
  -4   2   9 123010. 2735.79   1
   4  -2   9 122609. 2801.87   1
  -4   2   9 123975. 2838.71   4
   4  -2   9 124712. 2727.10   7
   2   4  10 8869.09 306.057   4
   4  -2  10 8672.29 306.572   1
  -4   2  10 8809.16 248.251   1
  -4   2  10 8968.43 335.231   4
  -4   2  11 4698.58 163.853   1
   4  -2  11 4389.31 215.869   1
  -4   2  11 4326.47 233.605   4
   2   4  11 4779.88 210.776   4
   2   4  11 4441.43 200.916  11
  -4   2  12 64476.2 1565.80  14
   2   4  12 61949.7 1508.81  11
  -4   2  12 60576.2 1558.49   4
   2   4  12 62780.9 1510.86   4
  -4   2  12 59483.5 1546.57  20
  -4   2  12 64615.2 1630.81  21
  -4   2  12 64113.7 1573.75  17
  -4   2  12 64229.4 1451.94   1
  -4   2  13 17097.0 559.447  20
  -4   2  13 17315.4 564.381   4
  -4   2  13 17570.2 569.939  14
  -2  -4  13 16698.1 601.040  14
   4  -2  13 16822.0 550.237  17
   2   4  13 17754.1 522.202  11
  -2  -4  14 10920.6 412.426  20
  -4   2  14 10526.8 423.759  20
  -4   2  14 10945.5 480.039  22
  -4   2  14 10576.2 419.898   4
  -2  -4  14 9849.39 445.830  16
   4  -2  14 10064.9 412.724  17
  -4   2  14 11296.8 440.986  14
  -2  -4  14 10036.4 462.908  14
   4  -2  15 1216.42 156.867   1
  -2  -4  15 1324.04 187.159  20
  -4   2  15 1379.44 210.022  20
  -4   2  15 1185.82 219.190  22
  -4   2  15 993.275 151.277   4
  -2  -4  15 1221.37 226.829  14
  -2  -4  15 1085.84 200.114  16
   4  -2  15 1196.47 176.561  17
  -4   2  16 827.080 202.557  20
  -2  -4  16 1332.68 208.663  20
   4  -2  16 1338.05 160.620   1
  -4   2  16 1283.78 172.113   4
   4  -2  16 922.058 181.235  17
  -2  -4  16 997.497 228.160  16
  -2  -4  16 1328.93 250.060  14
   4  -2  17 18475.3 646.292  17
   2   4  17 18289.5 616.245   1
   4  -2  17 19674.4 639.173   1
  -2  -4  17 17767.4 683.668  22
  -2  -4  17 18585.3 718.496  14
  -2  -4  17 19429.4 648.524  20
  -4   2  17 19130.8 664.396  20
  -2  -4  17 18010.5 694.988  16
   2   4  18 17636.7 606.431   1
   4  -2  18 17234.7 628.223  17
  -2  -4  18 19043.8 718.443  14
  -4   2  18 18398.3 658.549  20
  -2  -4  18 20106.7 645.156  20
   4  -2  19 4812.17 301.895  17
  -2  -4  19 5306.60 317.616  20
  -4   2  19 5529.01 339.626  20
   2   4  20 7580.90 404.780  20
  -2  -4  20 8049.50 374.745  20
  -4   2  20 7932.44 396.304  20
  -2  -4  21 64.2598 147.480  20
   2   4  21 43.7219 169.128  20
  -4   2  21 106.634 177.793  20
   2   4  22 2015.13 207.882  20
   4  -2  22 2265.29 230.714  20
  -2  -4  22 2489.34 195.996  20
  -4   2  23 1156.61 140.519  19
   2   4  23 1017.54 150.865  20
   4  -2  23 1133.37 170.249  20
   2   4  24 1579.63 120.188  20
  -4   2  24 1627.45 122.899  19
   4  -2  24 1628.36 140.603  20
  -1  -4 -24 88.7739 43.4456   9
  -4   1 -24 53.4769 46.3791   9
  -4   1 -24 142.262 68.0958   8
  -1  -4 -24 99.8362 62.3804   8
  -4   1 -23 417.956 76.7128   9
  -1  -4 -23 321.886 75.5865   9
  -4   1 -23 243.209 85.7900   8
  -4   1 -22 824.998 107.598   9
  -1  -4 -22 734.391 108.197   9
   1   4 -22 959.106 88.9304   8
  -4   1 -22 858.183 131.001   8
  -1  -4 -21 517.573 118.654   9
  -4   1 -21 719.469 121.343   9
  -4   1 -21 685.475 141.701   8
   1   4 -21 627.307 94.0347   8
   1   4 -20 1425.16 128.193   8
  -4   1 -20 1269.64 166.379   8
  -4   1 -20 1246.31 152.635   9
  -4   1 -19 232.454 137.850   8
   1   4 -19 203.864 94.1757   8
  -4   1 -19 161.315 108.873   9
   1   4 -18 3008.02 184.672   8
  -4   1 -18 2920.84 210.953   9
  -4   1 -18 3090.88 195.817  12
   1   4 -18 2846.03 183.412  12
  -4   1 -17 1394.04 161.901   9
  -4   1 -17 1366.94 139.406  12
   1   4 -17 1521.49 137.825  12
  -4   1 -16 1155.13 154.379   9
  -4   1 -16 1196.20 129.212  12
   1   4 -16 1193.33 124.247  12
  -4   1 -15 8522.12 340.961   9
  -4   1 -15 8556.88 326.683  12
   1   4 -15 8509.78 329.645  12
  -4   1 -14 30477.1 807.685  12
   1   4 -14 31631.3 820.735  12
  -4   1 -13 4650.27 223.296   9
   1   4 -13 5070.97 222.893  12
  -4   1 -13 4871.58 216.770  12
  -4   1 -12 420.430 84.5949   9
   1   4 -12 420.619 78.2026  12
  -4   1 -12 557.820 82.9011  12
  -4   1 -11 42216.5 1039.02  12
   4  -1 -11 42271.7 990.489  12
   1   4 -11 43639.2 1054.35  12
  -4   1 -10 14771.5 424.694  12
   4  -1 -10 14909.2 381.439  12
   1   4 -10 15620.8 439.309  12
   1   4  -9 3069.20 148.767  12
  -4   1  -9 3090.99 139.426  12
   4  -1  -9 2936.01 106.423  12
   4  -1  -9 3005.26 95.4577   7
   1   4  -8 67538.3 1517.18  12
   4  -1  -8 64561.7 1452.12  12
   4  -1  -8 64761.6 1449.27   7
   4  -1  -7 9481.92 236.524  12
   4  -1  -6 17691.6 407.578  12
  -1  -4  -5 8793.72 234.341   7
  -4   1  -5 9144.30 250.435  12
   4  -1  -5 8526.96 204.053  12
  -1  -4  -4 6944.38 194.344   7
   4  -1  -4 6900.72 159.815  12
  -4   1  -4 7142.88 198.580  12
  -1  -4  -3 64524.2 1437.47   7
  -4   1  -3 63909.5 1435.78  12
  -4   1  -2 74294.8 1716.69   4
  -4   1  -2 77420.7 1728.80  12
  -4   1  -1 9171.76 242.028   4
  -4   1  -1 9134.57 238.838  12
  -4   1   0 34314.9 825.221   4
  -1  -4   0 34479.8 825.648   7
   4  -1   0 36351.1 804.584   1
  -4   1   1 9717.72 259.923   4
  -1  -4   2 68252.7 1522.96   7
  -1  -4   3 68125.8 1522.31   7
  -4   1   4 8634.96 255.655   4
  -1  -4   4 8171.70 223.285   7
  -4   1   5 11965.1 346.537   4
  -1  -4   5 12060.2 305.773   7
  -4   1   5 12051.8 273.197   1
  -4   1   6 23109.9 518.009   1
  -4   1   6 21667.7 590.325   4
  -4   1   7 13372.0 316.707   1
  -4   1   7 11970.4 381.767   4
  -4   1   8 88574.9 2152.49   4
   4  -1   8 90910.7 2070.24   7
   1   4   9 5536.67 229.043   4
   4  -1   9 5115.97 146.754   7
  -4   1   9 5429.76 162.503   1
   4  -1  10 22289.5 617.459   1
  -4   1  10 23233.8 556.782   1
   1   4  10 22343.6 627.031   4
  -4   1  10 22859.8 643.403   4
   1   4  11 65580.4 1571.96   4
  -4   1  11 64624.4 1587.23   4
  -4   1  11 65939.8 1489.64   1
   1   4  11 64556.5 1545.63  11
   1   4  12 709.985 103.072  11
  -4   1  12 613.343 121.138   4
   1   4  12 739.303 107.647   4
  -4   1  12 788.435 135.710  20
  -4   1  12 627.213 63.2345   1
  -4   1  12 554.732 144.802  21
  -4   1  12 614.037 128.457  17
  -1  -4  12 747.705 139.228  16
  -1  -4  12 782.493 151.116  14
  -4   1  12 765.835 142.141  14
  -1  -4  13 8345.99 388.642  14
  -4   1  13 8682.84 371.535  14
  -4   1  13 8115.59 259.797   1
   1   4  13 8382.91 315.940  11
  -1  -4  13 8062.54 371.724  16
   4  -1  13 8142.75 340.163  17
  -4   1  13 8401.88 353.942  20
   1   4  13 8389.55 319.860   4
  -4   1  13 8607.52 352.832   4
  -4   1  13 7943.66 389.193  21
  -4   1  13 8179.49 366.342  17
  -1  -4  14 49322.2 1379.86  16
   4  -1  14 51286.6 1336.38  17
   4  -1  14 50703.9 1332.48   1
  -4   1  14 51901.7 1350.27  20
  -4   1  14 52379.5 1345.91   4
  -1  -4  14 53387.3 1411.11  14
  -4   1  14 52917.0 1377.63  14
  -4   1  14 53926.3 1384.41  17
  -4   1  15 15589.4 576.219  17
  -4   1  15 14713.3 544.677  20
  -4   1  15 14879.7 602.473  22
  -4   1  15 15095.3 531.742   4
  -1  -4  15 14869.1 590.356  14
  -4   1  15 15249.3 566.099  14
   4  -1  15 14224.9 523.317  17
  -1  -4  15 13970.0 568.511  16
   4  -1  16 2323.70 220.805  17
   4  -1  16 2464.65 208.761   1
  -4   1  16 2153.26 271.723  22
  -1  -4  16 2069.48 223.333  22
  -4   1  16 2260.26 244.871  20
  -1  -4  16 2430.63 232.605  20
  -1  -4  16 2578.84 274.723  14
  -4   1  16 2492.03 259.815  14
  -1  -4  16 2320.87 269.962  16
  -1  -4  16 2053.47 272.134  17
   4  -1  17 2616.26 239.016  17
   1   4  17 2467.28 195.448   1
   4  -1  17 3061.47 228.498   1
  -1  -4  17 2911.97 265.326  22
  -1  -4  17 3280.72 307.226  16
  -1  -4  17 2560.07 301.079  17
  -4   1  17 3000.25 278.957  20
  -1  -4  17 2656.79 250.413  20
  -1  -4  17 2916.68 305.635  14
   1   4  18 4794.11 269.380   1
   4  -1  18 5044.21 290.082   1
  -1  -4  18 5500.13 336.089  20
  -4   1  18 5231.32 333.453  20
  -1  -4  18 4813.78 351.093  17
   4  -1  18 5168.10 313.230  17
  -1  -4  18 5608.27 381.017  14
  -1  -4  19 792.076 232.042  17
   1   4  19 629.026 210.745  20
  -1  -4  19 702.566 194.903  20
  -4   1  19 682.346 212.421  20
  -1  -4  20 3053.22 304.924  17
  -1  -4  20 3147.94 259.894  20
  -4   1  20 3544.89 287.334  20
   1   4  20 3176.45 287.170  20
  -1  -4  21 1761.81 240.964  17
  -4   1  21 1669.86 225.375  20
  -1  -4  21 1680.89 204.223  20
   1   4  21 1499.61 218.231  20
  -1  -4  22 2909.05 212.432  20
   1   4  22 2637.55 226.367  20
   1   4  23 777.982 138.204  20
  -1  -4  23 918.832 134.511  20
  -4   1  23 1020.63 143.689  19
   1   4  24 358.779 94.7572  20
  -4   1  24 394.906 94.7480  19
  -4   0 -24 1047.79 77.3362   9
   0  -4 -24 1108.90 91.8477   8
  -4   0 -24 1216.87 101.235   8
  -4   0 -23 118.832 72.9549   9
   0  -4 -23 49.6529 59.4484   9
  -4   0 -23 37.9056 87.2341   8
   0   4 -23 16.3409 48.9799   8
   4   0 -23 54.6346 49.4290   8
   0  -4 -22 147.462 77.2320   9
  -4   0 -22 274.351 93.4103   9
   0   4 -22 231.872 71.2214   8
  -4   0 -22 206.697 110.647   8
   0  -4 -21 489.714 109.711   9
  -4   0 -21 591.081 119.290   9
   0   4 -21 604.238 99.2397   8
  -4   0 -21 618.070 132.268   8
  -4   0 -20 50.4188 110.863   9
  -4   0 -20 108.662 131.576   8
   0   4 -20 137.623 90.0508   8
  -4   0 -19 971.731 153.440   9
   0   4 -19 1275.67 136.110   8
   0   4 -18 3520.63 205.789  12
  -4   0 -18 3199.74 226.861   9
   0   4 -18 3201.06 195.974   8
   0   4 -17 18179.6 566.733  12
  -4   0 -17 17475.1 559.857  12
  -4   0 -17 16598.0 569.793   9
   0   4 -17 18615.6 519.392   9
   0   4 -16 6776.70 292.715  12
  -4   0 -16 6784.89 289.408  12
  -4   0 -16 6204.40 302.690   9
   0   4 -16 6513.28 254.939   9
   0   4 -15 7070.12 290.961  12
  -4   0 -15 6549.41 278.748  12
   0   4 -15 6796.01 251.500   9
  -4   0 -14 4310.62 208.603  12
   0   4 -14 4286.62 213.203  12
   0   4 -14 3819.54 179.499   9
  -4   0 -13 34753.1 897.669  12
   4   0 -13 35625.7 858.687  12
   0   4 -13 35422.4 913.080  12
   0   4 -13 34800.9 868.204   9
  -4   0 -12 2337.84 141.169  12
   4   0 -12 2381.91 113.495  12
   0   4 -12 2513.09 149.334  12
   4   0 -11 21477.7 539.862  12
  -4   0 -11 21652.3 578.275  12
   0   4 -11 21400.4 587.960  12
  -4   0 -10 15568.4 436.591  12
   4   0 -10 15417.7 399.285  12
   0   4 -10 15594.2 445.355  12
   4   0  -9 2784.29 88.2144   7
   0   4  -9 2988.01 144.627  12
  -4   0  -9 3004.99 136.261  12
   4   0  -9 2687.26 106.145  12
   0   4  -8 88727.0 1979.59  12
  -4   0  -8 85059.3 1962.13  12
   4   0  -8 86519.9 1927.97  12
   0  -4  -7 44565.3 1034.42   7
   4   0  -7 45951.5 1030.34  12
   0   4  -7 46795.2 1081.20  12
   0  -4  -6 3130.71 109.801   7
   4   0  -6 3452.04 104.220  12
   0  -4  -5 119225. 2667.55   7
   4   0  -5 122024. 2652.53  12
   0  -4  -4 3573.91 119.825   7
  -4   0  -4 4134.92 130.622  12
   0  -4  -3 23634.7 569.978   7
  -4   0  -3 25223.3 575.891  12
   0  -4  -2 382577. 7989.15   7
  -4   0  -2 352471. 7980.64  12
   0  -4  -1 18604.8 431.511   7
  -4   0  -1 17158.0 419.002   4
  -4   0   0 320173. 6868.65   4
   0  -4   0 311843. 6866.79   7
  -4   0   0 308934. 6925.13  13
  -4   0   1 21671.5 579.975  13
  -4   0   1 21701.1 518.872   4
   0  -4   2 344451. 7617.67   7
  -4   0   2 366102. 7719.09  13
   0  -4   3 25765.7 601.584   7
  -4   0   4 3722.71 146.343   4
   0  -4   4 3982.65 125.557   7
  -4   0   5 146138. 3253.10   4
   0  -4   5 146051. 3214.39   7
  -4   0   6 5552.02 187.181   4
   0  -4   6 3597.71 124.845   7
  -4   0   7 59448.3 1403.23   4
   0  -4   7 59818.7 1339.59   7
  -4   0   8 118746. 2698.22   4
   0   4   9 4018.18 201.109   4
   4   0   9 4412.84 123.519   7
  -4   0   9 4019.03 135.452   1
  -4   0   9 4044.02 195.841   4
  -4   0  10 22092.7 536.700   1
  -4   0  10 21201.9 610.450   4
   0   4  10 22233.0 619.979   4
  -4   0  11 33036.0 870.962   4
   0   4  11 33046.2 872.895   4
   0   4  11 32488.3 833.142  11
   0  -4  12 2636.62 197.703  16
  -4   0  12 2581.80 182.056   4
   0   4  12 2763.77 181.457   4
  -4   0  12 2678.14 186.625  20
  -4   0  12 2916.65 205.705  17
   0   4  12 2787.30 162.858  11
  -4   0  12 3181.92 217.601  14
   0  -4  12 2709.90 208.127  14
  -4   0  13 56805.6 1446.79  14
   0  -4  13 55039.2 1450.54  14
   0   4  13 54812.4 1357.75  11
  -4   0  13 53941.8 1400.79  20
  -4   0  13 56484.1 1439.80  17
  -4   0  13 57800.3 1411.60   4
   0   4  13 55692.4 1390.39   4
  -4   0  13 56249.4 1474.38  21
   0  -4  13 55634.9 1439.57  16
   4   0  13 54453.9 1390.75  17
   0  -4  14 7316.58 363.892  16
  -4   0  14 8088.38 395.756  21
  -4   0  14 8042.96 374.864  17
   4   0  14 7522.78 332.501  17
  -4   0  14 7371.81 348.584  20
  -4   0  14 7562.06 370.714  14
   0  -4  14 7720.41 382.857  14
   4   0  14 7187.78 324.733   1
   0  -4  15 10106.8 455.264  16
   4   0  15 10355.7 411.466   1
  -4   0  15 10961.7 462.560  17
   4   0  15 10201.3 409.677  17
  -4   0  15 10117.6 431.246  20
  -4   0  15 9481.86 439.542  14
   0  -4  15 9756.16 460.055  14
   0  -4  16 12793.8 543.615  16
   0  -4  16 12217.2 545.775  17
  -4   0  16 11722.9 552.176  22
   0   4  16 13109.2 458.634   1
   4   0  16 14647.4 524.724   1
  -4   0  16 13132.5 540.785  17
   4   0  16 12352.4 484.022  17
  -4   0  16 13208.4 516.011  20
   0  -4  16 13286.0 560.222  14
  -4   0  16 13606.4 541.562  14
   0  -4  17 31564.0 1026.52  17
  -4   0  17 34101.7 1075.71  22
   4   0  17 34570.7 991.127   1
   0   4  17 32725.9 922.858   1
  -4   0  17 33104.9 990.967  20
  -4   0  17 36195.8 1047.89  17
   4   0  17 32584.3 962.848  17
  -4   0  17 34422.7 1036.66  14
   0  -4  17 34054.5 1048.65  14
  -4   0  18 6429.90 374.298  20
   0   4  18 6343.97 388.625  20
   0  -4  18 6453.67 370.269  20
   0  -4  18 6212.28 402.508  17
   4   0  18 6544.54 333.159   1
   0  -4  19 2111.47 277.255  17
  -4   0  19 2370.60 263.198  20
   0   4  19 2265.59 266.535  20
   0  -4  19 2120.08 245.551  20
   0  -4  20 520.417 219.415  17
  -4   0  20 428.851 206.119  20
   0   4  20 561.586 210.524  20
   0  -4  20 331.631 188.846  20
   0  -4  21 1555.57 225.527  17
   0   4  21 1395.02 212.236  20
  -4   0  21 1843.35 229.573  20
   0  -4  21 1700.35 206.056  20
   0   4  22 609.031 163.977  20
   4   0  22 758.234 203.397  20
   0  -4  22 648.329 156.526  20
  -4   0  23 96.2775 117.507  19
   0  -4  23 128.136 113.529  20
   0   4  23 118.308 119.054  20
   4   0  23 44.4452 148.851  20
  -4   0  24 3823.58 182.681  19
   4   0  24 3451.40 201.379  20
   4   0  25 1554.27 102.165  20
  -4   0  25 1628.75 91.9639  19
  -4  -1 -24 161.266 53.3589   9
  -4  -1 -24 142.342 65.9865   8
  -1   4 -23 2103.31 118.035   8
  -4  -1 -23 1948.62 142.502   8
  -4  -1 -23 2012.34 130.698   9
   1  -4 -23 1726.84 104.666   9
  -4  -1 -22 524.063 107.537   9
   1  -4 -22 520.341 88.1216   9
  -1   4 -22 558.564 89.2214   8
  -4  -1 -22 529.908 119.977   8
   4   1 -22 527.585 74.1047   8
  -4  -1 -21 617.215 123.922   9
   1  -4 -21 632.172 102.433   9
  -1   4 -21 712.191 108.301   8
  -4  -1 -21 597.033 138.377   8
  -4  -1 -20 1266.91 159.667   9
  -1   4 -20 1753.99 124.599   9
  -1   4 -20 1304.51 138.469   8
  -4  -1 -19 2989.58 221.764   9
  -1   4 -19 3443.58 206.902   8
  -1   4 -19 3563.35 182.849   9
  -1   4 -18 257.675 87.5251  12
  -1   4 -18 267.150 90.5015   9
  -4  -1 -18 203.772 130.673   9
  -1   4 -18 303.844 103.425   8
  -1   4 -17 383.032 94.4973  12
  -1   4 -17 380.195 114.460   8
  -1   4 -17 480.645 99.6649   9
  -4  -1 -17 366.018 122.488   9
  -1   4 -16 3844.47 194.076   9
  -4  -1 -16 3523.68 207.738  12
  -1   4 -16 4021.64 220.275  12
  -1   4 -15 2944.41 162.683   9
  -1   4 -15 3016.79 183.947  12
  -4  -1 -15 2586.88 171.002  12
  -1   4 -14 3637.76 177.748   9
  -1   4 -14 3681.37 198.906  12
   4   1 -14 3607.07 164.800  12
  -4  -1 -14 3870.65 196.293  12
  -1   4 -13 2936.58 151.736   9
  -1   4 -13 2845.83 167.267  12
   4   1 -13 3070.83 143.790  12
  -4  -1 -13 3218.78 171.706  12
  -1   4 -12 8604.94 291.015   9
  -1   4 -12 9505.65 324.202  12
   4   1 -12 9766.70 290.711  12
  -4  -1 -12 9564.88 319.826  12
  -4  -1 -11 12231.3 369.117  12
   4   1 -11 12047.1 341.885  12
  -1   4 -11 12088.7 379.007  12
  -4  -1 -10 4250.07 176.025  12
   4   1 -10 4273.05 156.079  12
  -1   4 -10 4418.23 188.036  12
  -4  -1  -9 5157.92 188.542  12
   1  -4  -9 4609.69 142.807   7
  -1   4  -9 5057.13 192.795  12
   4   1  -9 4953.80 164.431  12
  -4  -1  -8 20784.4 511.144  12
  -1   4  -8 20165.4 521.891  12
   4   1  -8 20205.1 487.818  12
  -4  -1  -7 63653.9 1451.83  12
   1  -4  -7 62251.0 1420.70   7
  -1   4  -7 64486.9 1462.92  12
   4   1  -7 63758.4 1428.91  12
   1  -4  -6 10743.1 272.044   7
  -1   4  -6 10158.5 298.457  12
   1  -4  -5 9046.40 238.202   7
   1  -4  -4 44016.2 997.534   7
  -4  -1  -3 358292. 7760.69  12
   1  -4  -3 352986. 7746.72   7
   1  -4  -2 134306. 2953.81   7
   1  -4  -1 140620. 2984.72   7
  -1   4  -1 133227. 2963.01  13
   1  -4   0 4163.95 126.477   7
  -4  -1   0 3820.68 170.109  13
  -4  -1   1 150827. 3459.63  13
  -4  -1   1 155914. 3400.97   4
   1  -4   2 140204. 3095.69   7
  -4  -1   2 142696. 3193.48  13
   1  -4   3 382256. 8335.43   7
   1  -4   4 51403.3 1168.61   7
  -4  -1   4 52522.3 1198.31   4
   1  -4   5 10077.3 266.903   7
  -4  -1   5 10819.2 304.665   4
   1  -4   6 13469.1 339.586   7
  -4  -1   6 13678.9 382.328   4
   1  -4   7 81504.4 1798.50   7
  -4  -1   7 78868.0 1854.23   4
  -1   4   8 31157.2 788.785   4
  -4  -1   8 29538.6 756.397   4
   1  -4   8 29288.6 684.771   7
  -1   4   9 7684.44 293.822   4
   1  -4   9 7517.51 254.206   1
  -4  -1   9 6954.15 268.699   4
  -1   4  10 6509.55 275.829   4
   1  -4  10 6559.73 243.432   1
  -4  -1  10 6464.49 260.998   4
  -4  -1  11 19232.9 570.810   4
  -1   4  11 19782.7 591.671   4
  -1   4  12 15755.7 508.509   4
   1  -4  12 15203.9 525.667  14
  -4  -1  12 15326.5 533.996  14
  -4  -1  12 15253.4 524.836  17
   1  -4  12 15104.1 515.518  16
  -4  -1  12 16313.5 532.053  16
   4   1  13 4602.46 237.628  17
  -4  -1  13 4237.60 276.507  21
  -1   4  13 4084.80 231.162   4
   1  -4  13 4333.44 261.617  16
  -4  -1  13 3977.98 257.039  16
  -4  -1  13 4350.55 266.074  17
  -4  -1  13 4124.11 273.583  14
   1  -4  13 4331.50 269.267  14
  -4  -1  14 6048.77 335.077  14
   1  -4  14 5529.12 319.100  14
  -4  -1  14 5719.65 330.935  21
   4   1  14 5363.67 276.869  17
  -1   4  14 5482.93 276.966   4
  -4  -1  14 6005.13 326.860  17
   1  -4  14 5545.81 312.231  16
   4   1  14 5404.58 280.039   1
   4   1  15 5046.96 276.187   1
  -1   4  15 4886.11 237.417   1
  -4  -1  15 4880.33 320.044  21
  -4  -1  15 4980.62 320.707  17
   4   1  15 5408.11 282.549  17
  -4  -1  15 4984.83 326.887  14
   1  -4  15 5037.96 321.721  14
   1  -4  15 4825.04 310.587  16
   1  -4  16 7128.49 406.200  17
   1  -4  16 7454.34 400.104  16
  -1   4  16 7785.52 319.339   1
   4   1  16 7630.21 359.750   1
  -4  -1  16 8254.91 422.892  17
  -1   4  16 7814.14 405.735  20
   1  -4  16 8415.70 426.395  14
  -4  -1  16 8250.51 422.153  14
   4   1  17 635.977 154.130   1
  -4  -1  17 760.702 223.370  22
  -4  -1  17 852.844 230.770  14
  -1   4  17 943.950 218.418  20
   1  -4  17 501.421 215.186  17
  -4  -1  17 848.353 226.880  17
  -1   4  18 218.736 201.320  20
  -4  -1  18 678.949 226.668  17
   1  -4  18 533.657 221.176  17
   4   1  18 451.967 131.611   1
  -4  -1  18 641.341 230.786  14
   1  -4  19 6818.83 381.812  20
  -1   4  19 7278.08 392.916  20
   1  -4  19 6664.88 401.771  17
  -1   4  20 3140.45 275.124  20
   1  -4  20 3095.88 270.905  20
   1  -4  20 2733.34 282.053  17
   1  -4  21 2097.53 226.927  20
  -1   4  21 1975.40 225.442  20
   1  -4  21 2095.88 244.660  17
  -1   4  22 1359.98 185.399  20
   4   1  22 1133.94 214.770  20
   1  -4  22 1291.39 174.689  20
  -1   4  23 6193.67 277.253  20
   4   1  23 6065.41 306.268  20
   1  -4  23 6630.53 274.282  20
   4   1  24 372.415 119.714  20
  -1   4  24 448.546 83.4818  19
  -4  -2 -24 196.991 57.5910   9
  -4  -2 -24 171.155 67.2030   8
  -4  -2 -23 220.699 82.9546   9
  -2   4 -23 298.345 72.0388   8
  -4  -2 -23 257.480 90.4564   8
  -4  -2 -22 166.963 95.2295   9
   2  -4 -22 64.1895 59.9123   9
  -4  -2 -22 8.97224 99.1744   8
  -2   4 -22 89.3641 79.5923   8
  -2   4 -21 1609.08 142.658   8
   2  -4 -21 1302.54 123.617   9
  -4  -2 -21 1208.77 150.896   9
  -2   4 -20 500.448 118.455   8
  -4  -2 -20 519.366 134.741   9
  -2   4 -20 732.353 100.862   9
  -2   4 -19 1071.58 142.333   8
  -4  -2 -19 706.444 145.441   9
  -2   4 -19 924.592 117.345   9
  -4  -2 -18 716.381 153.162   9
  -2   4 -18 852.412 121.617   9
  -2   4 -18 759.298 111.031  12
  -2   4 -18 798.875 134.398   8
  -2   4 -17 1468.75 157.594   8
  -2   4 -17 1707.02 146.527   9
  -2   4 -17 1686.00 150.924  12
  -2   4 -16 5003.00 252.734  12
  -2   4 -16 5121.88 252.522   8
  -2   4 -16 5264.13 237.139   9
  -2   4 -15 7143.92 280.670   9
  -2   4 -15 7327.83 305.497  12
  -2   4 -14 6865.55 266.240   9
  -2   4 -14 6973.14 290.159  12
   4   2 -14 7096.65 258.284  12
  -4  -2 -13 130.942 73.6092  12
  -2   4 -13 259.503 74.6362  12
   4   2 -13 43.8685 46.1437  12
  -2   4 -13 28.8802 69.7743   9
  -2   4 -12 2017.54 135.425  12
  -4  -2 -12 2175.25 138.916  12
   4   2 -12 2170.14 119.413  12
  -2   4 -12 2018.53 124.554   9
   4   2 -11 25703.8 649.289  12
  -4  -2 -11 25366.0 671.079  12
  -2   4 -11 25463.5 677.781  12
   4   2 -10 6227.18 209.750  12
  -2   4 -10 5976.53 229.201  12
  -4  -2 -10 5976.17 223.817  12
   2  -4  -9 3457.27 117.107   7
  -2   4  -9 3518.61 159.411  12
   4   2  -9 3617.63 142.081  12
  -4  -2  -9 3531.58 156.862  12
   2  -4  -8 16277.9 404.185   7
  -2   4  -8 15600.8 444.013  12
   4   2  -8 17021.8 431.319  12
  -4  -2  -8 17100.3 447.124  12
  -4  -2  -7 28517.9 683.887  12
   2  -4  -7 27105.5 644.736   7
  -4  -2  -6 79158.5 1724.54  12
   2  -4  -6 73897.5 1689.70   7
   2  -4  -5 69235.6 1479.50   7
  -4  -2  -5 61425.0 1499.74  12
   2  -4  -4 4982.20 148.586   7
   2  -4  -3 190781. 4182.65   7
   2  -4  -2 138858. 3056.04   7
   2  -4  -1 9642.04 252.464   7
  -2   4  -1 9870.04 258.163  13
   2  -4   0 267531. 5719.58   7
  -2   4   0 258522. 5725.65  13
  -4  -2   0 254780. 5774.18  13
  -4  -2   1 11256.7 354.107  13
  -4  -2   2 158117. 3511.74  13
   2  -4   2 154315. 3413.55   7
   2  -4   3 217109. 4756.15   7
   2  -4   4 6456.80 184.807   7
  -4  -2   5 87219.7 1935.14   4
   2  -4   5 83994.5 1894.75   7
   2  -4   6 102992. 2318.55   1
   2  -4   6 104301. 2290.62   7
  -4  -2   6 101470. 2334.92   4
  -2   4   7 35873.8 888.844   4
   2  -4   7 33747.1 832.513   1
   2  -4   7 34573.4 797.248   7
  -4  -2   7 33857.0 850.934   4
   2  -4   8 23359.4 549.107   7
   4   2   8 22866.1 544.410   4
  -2   4   8 22716.3 640.213   4
   2  -4   9 5718.48 163.696   7
  -2   4   9 5987.49 261.227   4
  -2   4  10 8779.55 341.971   4
   2  -4  11 34757.5 899.580   1
  -2   4  11 36808.6 959.955   4
  -2   4  11 34552.6 879.415  11
  -4  -2  12 2565.72 195.690  16
   2  -4  12 2183.43 180.677  16
  -4  -2  12 2491.33 199.846  17
   2  -4  12 2341.32 158.144   1
  -2   4  12 2437.70 189.537   4
   2  -4  12 2439.45 191.147  14
  -2   4  12 2716.00 154.409  11
  -4  -2  12 2452.52 177.815  20
  -2   4  13 216.296 85.7848  11
   2  -4  13 467.560 130.614  16
   4   2  13 63.4418 102.227  17
  -4  -2  13 113.140 124.479  16
  -4  -2  13 277.968 139.709  17
  -4  -2  13 287.280 130.853  21
  -2   4  13 167.520 110.038   4
  -4  -2  13 136.470 123.143  20
  -4  -2  13 274.197 148.105  14
   2  -4  13 73.8539 114.074  14
  -4  -2  14 12706.7 501.759  16
   2  -4  14 12352.7 484.773  16
  -4  -2  14 12696.3 505.026  17
  -4  -2  14 12262.7 504.364  21
  -2   4  14 12255.7 462.634   4
   2  -4  14 12742.2 492.868  14
  -4  -2  14 12252.5 510.958  14
  -2   4  14 14177.3 503.172  20
  -4  -2  14 12490.5 458.039  20
  -4  -2  15 11767.4 460.197  20
  -2   4  15 13070.7 503.929  20
   4   2  15 11916.7 457.051   1
  -2   4  15 11824.9 391.479   1
  -4  -2  15 11234.6 493.896  21
  -2   4  15 11392.9 447.627   4
   2  -4  15 12229.9 490.035  16
  -4  -2  15 11692.6 501.305  16
  -4  -2  15 11797.4 501.607  17
   2  -4  15 12398.8 500.102  14
  -4  -2  15 9995.92 488.290  14
   4   2  16 9460.58 407.311   1
  -4  -2  16 10177.6 470.757  17
   2  -4  16 8726.03 440.971  17
  -4  -2  16 9949.78 425.930  20
  -2   4  16 9620.68 449.771  20
  -4  -2  16 8976.77 443.526  21
  -4  -2  17 3312.54 301.610  17
   4   2  17 3390.01 243.636   1
  -2   4  17 3329.52 282.274  20
  -4  -2  17 3383.76 282.629  20
   2  -4  17 3228.74 305.137  17
   4   2  18 1706.55 186.100   1
  -4  -2  18 1746.01 238.704  20
  -2   4  18 1220.17 219.428  20
   2  -4  18 1663.20 251.216  17
  -4  -2  18 1793.41 265.095  17
  -4  -2  18 1449.37 260.165  22
   2  -4  19 1992.11 259.634  17
  -4  -2  19 1723.06 230.835  20
  -2   4  19 1645.62 234.779  20
  -4  -2  19 1283.74 237.262  17
  -2   4  20 1224.95 210.389  20
   2  -4  20 1311.05 223.196  20
  -4  -2  20 1153.95 211.697  20
   2  -4  20 1009.80 213.675  17
   2  -4  21 3499.65 278.176  17
   2  -4  21 3879.86 268.041  20
  -4  -2  21 4092.34 271.364  20
  -2   4  21 4149.25 271.170  20
   4   2  22 206.547 179.461  20
  -2   4  22 121.620 137.242  20
   2  -4  22 115.235 144.687  20
  -4  -2  23 539.698 120.979  19
   2  -4  23 555.322 130.062  20
   4   2  23 477.854 152.542  20
  -2   4  24 604.934 85.8612  19
  -4  -2  24 651.860 97.0526  19
   4   2  24 656.351 118.183  20
  -4  -3 -24 46.8082 48.8490   9
  -3   4 -24 104.026 45.7981   8
  -4  -3 -23 371.992 85.2428   9
  -3   4 -23 490.674 81.7073   8
  -4  -3 -22 1147.30 131.669   9
  -3   4 -22 1361.97 102.835   9
  -3   4 -22 1360.73 125.500   8
  -4  -3 -21 1978.29 172.068   9
   3  -4 -21 2019.68 134.779   9
  -3   4 -21 2776.22 154.848   9
  -3   4 -21 2508.67 171.441   8
  -4  -3 -20 116.441 118.735   9
  -3   4 -20 202.521 89.1637   9
  -3   4 -20-15.3710 100.811   8
  -3   4 -19 2978.49 182.943   9
  -3   4 -19 2486.86 191.544   8
  -4  -3 -19 2431.63 211.715   9
  -3   4 -18 1330.16 140.407   9
  -3   4 -18 1395.49 162.706   8
  -3   4 -18 1387.85 141.996  12
  -3   4 -17 13785.7 477.000   8
  -3   4 -17 14310.2 459.922   9
  -3   4 -17 13836.8 482.371  12
  -3   4 -16 4566.16 228.334   9
  -3   4 -16 4117.39 230.413   8
  -3   4 -16 4637.90 240.477  12
  -3   4 -15 165.752 95.3515   8
  -3   4 -15 108.699 88.1461   9
   4   3 -15 253.412 73.3362  12
  -3   4 -15 262.304 88.1354  12
   4   3 -14 3618.70 181.300  12
  -3   4 -14 3972.45 205.491  12
  -3   4 -14 3304.64 186.576   9
  -3   4 -13 331.155 83.0920   9
   4   3 -13 372.457 70.0560  12
  -3   4 -13 408.472 87.3117  12
  -3   4 -12 1254.91 105.775   9
  -3   4 -12 1196.01 112.793  12
   4   3 -12 1380.60 102.981  12
  -3   4 -11 11076.0 348.906   9
   4   3 -11 12030.2 354.537  12
  -3   4 -11 11287.2 364.946  12
   4   3 -10 15250.6 418.283  12
  -3   4 -10 13868.1 423.472  12
   3  -4  -9 18710.3 462.652   7
   4   3  -9 19627.8 509.299  12
   3  -4  -8 22931.0 549.755   7
   3  -4  -7 10282.8 272.220   7
   3  -4  -6 1102.28 63.0977   7
  -3   4  -6 1028.96 75.9856  12
   3  -4  -5 28145.5 656.760   7
  -3   4  -5 27776.9 674.377  12
   3  -4  -4 983.383 60.1647   7
  -3   4  -4 1009.26 63.8623  12
   3  -4  -3 73352.4 1606.47   7
  -3   4  -3 70091.1 1609.06  12
   3  -4  -2 295925. 6467.98   7
   3  -4  -1 132584. 2893.69   7
  -3   4  -1 130859. 2916.59  13
  -4  -3  -1 128721. 2941.24  13
   3  -4   0 6394.78 188.279   7
  -3   4   0 6765.00 216.156  13
  -4  -3   0 6553.65 236.526  13
  -4  -3   1 141622. 3192.59  13
   3  -4   2 319080. 6972.42   7
   3  -4   3 74505.6 1667.74   7
   3  -4   4 868.592 60.0980   7
   3  -4   5 39990.6 912.218   7
   3  -4   5 38803.3 929.542   1
   3  -4   6 1023.34 66.2951   7
   3  -4   6 1003.14 80.5065   1
  -3   4   6 1022.07 117.718   4
   3  -4   7 13800.8 355.109   7
  -3   4   7 14053.9 434.329   4
   3  -4   7 13795.3 389.309   1
  -3   4   8 33839.9 876.887   4
   3  -4   8 33454.3 776.452   7
   3  -4   8 32186.3 821.467   1
   4   3   9 30731.2 734.210   4
  -3   4   9 30752.7 827.314   4
   3  -4   9 30111.4 709.921   7
   3  -4   9 29971.6 773.370   1
  -3   4  10 25400.0 732.117   4
  -3   4  11 19675.7 611.242   4
   4   3  11 20373.5 545.063  11
  -3   4  11 19143.2 533.831  11
  -4  -3  11 18324.5 597.472  16
  -3   4  12 2270.51 191.429   4
  -4  -3  12 2335.12 168.043  20
  -3   4  12 2397.27 188.334  20
   3  -4  12 2251.91 177.047  14
  -4  -3  12 2190.85 198.047  21
  -4  -3  12 1977.31 185.180  16
   3  -4  12 2147.15 177.013  16
  -3   4  12 2205.14 140.995  11
   3  -4  13 833.942 123.833   1
  -4  -3  13 561.841 146.966  21
  -4  -3  13 819.908 142.165  20
  -3   4  13 965.081 183.282  20
  -3   4  13 779.903 135.120   4
   3  -4  13 841.687 143.792  16
  -4  -3  13 579.814 156.624  17
  -4  -3  13 564.301 154.561  16
   3  -4  13 696.886 139.071  14
  -4  -3  14 5919.74 339.756  16
   3  -4  14 5617.35 304.564  16
  -4  -3  14 5921.52 339.407  17
  -4  -3  14 6416.90 306.642  20
  -3   4  14 5724.32 314.029  20
  -4  -3  14 5390.45 322.809  21
  -3   4  14 5576.14 302.279   4
  -4  -3  15 296.145 179.106  17
  -4  -3  15 175.686 173.350  16
   3  -4  15 210.472 144.301  16
  -4  -3  15 772.778 169.921  20
  -4  -3  15 210.804 149.395  21
  -3   4  15 66.7154 113.288   4
  -3   4  16 8833.83 403.048   4
  -4  -3  16 10435.8 422.213  20
  -3   4  16 8195.48 413.346  20
  -4  -3  16 11452.4 515.658  16
   3  -4  16 8029.31 423.609  17
   4   3  16 8685.89 398.577   1
   3  -4  17 25288.2 856.983  17
  -4  -3  17 28860.0 836.825  20
  -3   4  17 26767.9 848.769  20
  -4  -3  17 27894.1 902.591  17
   4   3  17 27262.4 838.037   1
   4   3  18 2851.72 224.105   1
  -3   4  18 2488.87 264.048  20
  -4  -3  18 2649.76 240.543  20
  -4  -3  18 2574.70 288.723  17
  -4  -3  18 2590.12 285.930  22
   3  -4  18 2468.07 262.489  17
  -4  -3  19 6475.29 342.036  20
  -3   4  19 6188.33 353.342  20
  -4  -3  19 5967.30 380.655  17
   3  -4  19 6243.18 364.862  17
  -3   4  20 286.624 174.869  20
  -4  -3  20 283.513 167.924  20
  -4  -3  20 381.799 208.179  17
   3  -4  20 233.815 172.387  17
   3  -4  21 5745.46 319.886  17
   3  -4  21 6269.58 332.633  20
  -3   4  21 5777.31 311.716  20
   3  -4  22 3312.19 232.771  20
   4   3  22 3255.82 253.315  20
  -4  -3  23 1098.00 128.892  19
  -3   4  23 1133.47 127.070  19
   3  -4  23 1170.74 145.492  20
   4   3  23 1160.73 156.545  20
  -3   4  24 229.716 66.6993  19
  -4  -3  24 168.522 67.5244  19
   4   3  24 273.722 91.4202  20
  -4  -4 -24 268.167 54.0933   9
  -4   4 -24 330.617 53.6963   8
  -4  -4 -24 302.932 58.3459   8
  -4  -4 -23 896.499 98.5535   8
  -4   4 -23 910.702 95.1434   8
  -4  -4 -23 906.340 96.0421   9
  -4  -4 -22 28.1651 91.2565   9
  -4   4 -22-24.7650 75.8845   9
  -4   4 -22 82.0401 85.4112   8
  -4  -4 -22 84.7484 90.5338   8
  -4   4 -21 249.872 86.5783   9
  -4  -4 -21 226.475 110.782   9
  -4   4 -21 208.935 105.577   8
  -4  -4 -20 233.461 123.926   9
  -4   4 -20 420.414 101.897   9
  -4   4 -20 360.220 118.819   8
  -4   4 -19 1496.09 148.686   9
  -4  -4 -19 1129.49 171.220   9
  -4   4 -19 1321.27 158.104   8
  -4   4 -18 3029.12 200.229  12
  -4   4 -18 3390.19 223.249   8
  -4   4 -18 3355.41 205.708   9
  -4   4 -17 5086.96 259.770  12
  -4   4 -17 5125.24 255.039   9
  -4   4 -17 4727.95 258.963   8
  -4   4 -16 4731.24 248.441  12
  -4   4 -16 4757.54 253.428   8
  -4   4 -16 5014.77 249.672   9
  -4   4 -15 21531.5 647.840  12
   4   4 -15 22447.9 630.218  12
  -4   4 -15 21235.2 644.878   8
  -4   4 -15 21969.9 634.640   9
  -4   4 -14 7272.21 297.369   9
   4   4 -14 7968.60 296.320  12
  -4   4 -14 7809.00 312.149  12
  -4   4 -14 7615.22 310.079   8
  -4   4 -13 9095.98 328.811   9
  -4   4 -13 9329.13 341.471  12
   4   4 -13 10219.6 337.529  12
  -4   4 -13 9069.12 338.267   8
  -4   4 -12 2734.73 161.133   9
   4   4 -12 3079.33 161.555  12
  -4   4 -12 2756.79 164.256   8
  -4   4 -12 2901.96 166.070  12
  -4   4 -11 183.977 68.6464   9
   4   4 -11 260.561 65.2830  12
  -4   4 -11 183.750 70.9598   8
   4   4 -10 7215.86 257.033  12
  -4   4 -10 6619.98 246.841   8
   4  -4  -9 5820.73 180.296   7
  -4   4  -8 24658.4 633.063  12
   4  -4  -8 24754.5 594.513   7
  -4   4  -7 15349.7 418.094  12
   4  -4  -7 15485.0 391.994   7
   4  -4  -6 25693.1 619.507   7
  -4   4  -6 26198.9 639.971  12
   4  -4  -5 59853.1 1335.57   7
  -4   4  -5 57706.5 1344.94  12
   4  -4  -4 53267.1 1216.99   7
  -4   4  -4 53621.2 1220.66  12
   4  -4  -3 16678.8 407.567   7
  -4   4  -3 15790.0 401.504  12
   4  -4  -2 140134. 3023.61   7
  -4   4  -2 134118. 3011.17  12
  -4   4  -1 31451.2 725.395  12
   4  -4  -1 32354.1 744.694   7
  -4   4  -1 31317.0 786.795  13
  -4  -4  -1 31891.1 785.048  13
  -4   4   0 133067. 3003.88  12
   4  -4   0 136536. 3032.55   7
  -4  -4   0 137832. 3084.78  13
  -4  -4   1 37704.5 891.079  13
  -4   4   1 36025.6 874.786  13
  -4   4   2 152399. 3322.27  12
   4  -4   2 153878. 3369.24   7
   4  -4   3 18009.5 449.745   7
   4  -4   4 62969.2 1427.23   7
   4  -4   5 70277.3 1579.87   7
  -4   4   5 69900.8 1646.68   4
   4  -4   5 69451.0 1597.13   1
   4  -4   6 32577.7 777.334   7
  -4   4   6 33660.5 855.347   4
   4  -4   6 32874.7 802.750   1
   4  -4   7 22156.8 543.665   7
  -4   4   7 22078.0 630.167   4
   4  -4   7 21877.0 575.702   1
   4  -4   8 35244.9 830.790   7
   4  -4   8 35168.2 876.878   1
  -4   4   8 35672.1 936.108   4
   4  -4   9 9179.94 259.697   7
   4  -4   9 9117.40 310.358   1
  -4   4   9 9436.17 360.677   4
   4  -4  10 10143.3 347.375   1
  -4   4  10 10558.2 398.441   4
   4   4  11 316.210 77.2901  11
  -4   4  11 263.823 69.3997  11
   4  -4  11 447.397 95.6335   1
  -4   4  11 518.582 132.031  22
  -4   4  11 256.462 114.957   4
  -4  -4  11 259.466 108.057  16
   4   4  12 4678.83 215.903  11
  -4   4  12 4426.89 196.881  11
   4  -4  12 3960.40 216.082   1
  -4  -4  12 4202.34 266.635  21
   4  -4  12 4302.14 234.694  16
  -4  -4  12 3861.39 252.617  16
  -4   4  12 4002.00 235.719  20
  -4  -4  12 4310.62 219.724  20
  -4   4  12 4644.06 264.553   4
  -4  -4  13 14453.4 549.011  21
  -4   4  13 15084.2 539.896   4
  -4  -4  13 14309.9 544.961  16
   4  -4  13 15035.0 515.314  16
  -4   4  13 15359.7 523.102  20
  -4  -4  13 15433.8 491.383  20
  -4  -4  14 12780.9 525.676  21
  -4   4  14 14072.4 524.607   4
  -4  -4  14 12774.5 551.773  14
  -4   4  14 14829.3 519.690  20
  -4  -4  14 15210.7 494.596  20
  -4  -4  14 13802.1 544.754  16
  -4  -4  14 13233.6 536.906  17
   4  -4  14 13754.6 504.825  16
  -4   4  15 39191.6 1098.22   4
  -4  -4  15 37311.9 1149.13  14
  -4   4  15 38816.9 1077.45  20
   4  -4  15 34287.3 1068.48  17
  -4  -4  15 38185.7 1133.49  16
  -4  -4  15 37294.1 1122.07  17
  -4   4  16 7744.91 380.384   4
  -4  -4  16 7843.90 448.622  14
  -4   4  16 8185.08 392.453  20
  -4  -4  16 8547.26 372.725  20
  -4  -4  16 8208.14 441.008  16
  -4  -4  16 8411.22 443.214  17
   4  -4  16 7687.89 392.960  17
   4   4  17 9508.64 415.385   1
   4  -4  17 8634.60 426.911  17
  -4  -4  17 9570.50 474.855  17
  -4  -4  17 8666.44 474.254  14
  -4  -4  17 9219.84 401.585  20
  -4   4  17 8966.53 426.400  20
  -4  -4  18 6255.37 322.695  20
  -4   4  18 5800.25 335.335  20
   4   4  18 5154.11 298.707   1
   4  -4  18 5358.13 335.339  17
  -4  -4  18 5807.74 394.954  14
  -4  -4  18 5513.95 379.139  22
  -4  -4  18 5604.51 372.366  17
  -4  -4  19 2135.24 262.950  22
   4  -4  19 2421.20 238.345  17
  -4  -4  19 2580.46 289.002  17
  -4   4  19 2567.61 246.656  20
  -4  -4  19 2822.03 236.368  20
  -4  -4  19 2987.74 314.702  14
  -4   4  20 768.705 177.841  20
  -4  -4  20 943.534 171.471  20
  -4  -4  20 963.003 218.468  17
   4  -4  20 942.508 176.548  17
   4   4  21 619.623 186.746  20
   4  -4  21 469.276 175.316  20
  -4  -4  22 200.861 112.873  19
  -4   4  22 96.0411 116.986  19
   4  -4  22-31.7794 143.560  20
   4   4  22 240.729 150.636  20
  -4  -4  23 2482.52 145.450  19
  -4   4  23 2505.74 152.730  19
   4  -4  23 2408.45 166.867  20
   4   4  23 2434.74 168.749  20
   4   4  24 841.469 87.7649  20
  -4   4  24 806.418 73.3276  19
  -4  -5 -24 880.043 63.3089   8
  -4  -5 -24 666.731 59.6255   9
  -4  -5 -23 92.1869 66.5520   8
  -5   4 -23 91.8317 71.0486   8
  -5   4 -23 31.9054 51.2907   9
  -4  -5 -23 38.7481 64.7880   9
  -4  -5 -22 487.322 95.6702   8
  -5   4 -22 475.982 102.787   8
  -5   4 -22 488.102 89.3795   9
  -4  -5 -22 509.822 99.3918   9
  -5   4 -21 282.124 107.738   8
  -4  -5 -21 233.228 111.655   9
  -5   4 -21 144.312 89.4071   9
  -5   4 -20 2640.76 193.981   8
  -4  -5 -20 2761.91 202.210   9
  -5   4 -20 2882.17 180.700   9
  -5   4 -19 141.381 122.693   8
  -5   4 -19 153.279 105.736   9
  -5   4 -18 2030.19 165.510  12
  -5   4 -18 1779.78 169.908   8
  -5   4 -18 1878.79 168.690   9
  -5   4 -17 510.256 103.514  12
  -5   4 -17 613.363 144.663   8
  -5   4 -17 505.877 124.087   9
  -5   4 -16 18632.6 593.127   8
  -5   4 -16 19032.5 581.566   9
   4   5 -16 18785.8 575.890  12
  -5   4 -16 18647.7 592.131  12
  -5   4 -15 10005.3 380.911   8
  -5   4 -15 9840.29 369.872   9
  -5   4 -15 10074.0 377.702  12
   4   5 -15 9575.43 358.563  12
  -5   4 -14 4580.96 230.626   9
  -5   4 -14 4400.72 234.095   8
   4   5 -14 4256.09 216.857  12
  -5   4 -13 7032.63 285.441   9
  -5   4 -13 6838.38 288.781   8
   4   5 -13 7442.64 289.969  12
  -5   4 -12 20932.1 604.081   8
  -5   4 -12 20453.8 594.977   9
  -5   4 -11 8997.29 315.447   8
  -5   4 -11 8347.74 304.752   9
   4   5 -11 9443.08 326.311  12
  -5   4 -10 1644.72 119.312  12
   4   5 -10 1795.83 128.256  12
  -5   4 -10 1485.66 115.846   9
  -5   4 -10 1683.25 121.863   8
   5  -4  -9 10632.4 291.321   7
  -5   4  -9 10211.8 328.437  12
   5  -4  -8 8812.35 252.015   7
  -5   4  -8 8569.91 279.429  12
   5  -4  -7 87572.6 1972.17   7
  -5   4  -7 88013.2 1996.79  12
   5  -4  -6 11304.0 303.910   7
  -5   4  -6 10798.9 313.699  12
  -5   4  -5 20475.1 518.781  12
   5  -4  -5 20747.9 513.718   7
  -5   4  -5 20746.1 473.831   4
  -5   4  -4 19539.7 493.684  12
   5  -4  -4 20673.8 498.330   7
  -5   4  -4 19824.3 472.744   4
  -5   4  -3 15067.3 386.471  12
   5  -4  -3 15036.9 396.727   7
  -5   4  -3 16135.1 387.931   4
  -4  -5  -2 38491.7 944.669  13
  -5   4  -2 40232.3 977.868  13
  -5   4  -2 38781.4 891.918  12
   5  -4  -2 38323.7 909.442   7
  -5   4  -2 39668.9 910.731   4
  -5   4  -1 196172. 4372.54  12
  -5   4  -1 204340. 4469.01  13
  -4  -5  -1 196832. 4434.13  13
  -5   4  -1 205865. 4412.79   4
   5  -4  -1 200979. 4401.46   7
  -5   4   0 1982.06 106.930   4
  -5   4   0 1676.79 64.3642  12
  -5   4   0 1697.39 143.338  13
   5  -4   0 1720.25 92.6415   7
  -4  -5   1 215943. 4921.89  13
  -5   4   1 219034. 4943.05  13
  -5   4   1 224515. 4889.44   4
  -5   4   1 221255. 4811.53  12
   5  -4   2 39121.5 922.555   7
  -5   4   2 40066.8 958.776   4
   5  -4   3 19031.7 483.736   7
  -5   4   3 19667.6 527.223   4
   5  -4   4 23879.8 587.316   7
   5  -4   5 25835.2 646.589   1
   5  -4   5 25954.1 632.293   7
   5  -4   6 14116.5 398.500   1
   5  -4   6 14045.7 376.860   7
  -5   4   6 14378.9 449.847   4
   5  -4   7 111162. 2535.78   1
   5  -4   7 111998. 2502.67   7
  -5   4   7 112546. 2600.75   4
   5  -4   8 11670.1 357.951   1
   5  -4   8 10900.9 314.697   7
  -5   4   8 11959.1 419.115   4
   5  -4   9 14603.8 441.752   1
  -5   4   9 15531.5 504.036   4
   5  -4   9 14348.1 387.896   7
   5  -4  10 2714.60 114.626   7
   5  -4  10 2259.16 155.711   1
  -5   4  10 2450.66 203.109   4
   4   5  10 2648.04 155.269  11
  -5   4  11 13305.4 402.815  11
   4   5  11 14820.9 444.475  11
  -4  -5  11 13052.5 486.150  16
   5  -4  11 13794.5 447.730   1
  -5   4  11 14506.3 518.212  22
  -4  -5  11 13828.8 525.351  21
  -5   4  11 14581.4 506.711   4
  -4  -5  11 13629.2 425.511  20
  -5   4  11 13401.9 459.429  20
   4   5  12 36917.6 925.765  11
  -4  -5  12 31994.8 978.470  16
   5  -4  12 35568.7 940.982  16
   5  -4  12 34537.6 932.168   1
  -5   4  12 36813.5 1029.74  22
  -4  -5  12 34117.7 1010.59  21
  -5   4  12 34484.1 992.626   4
  -5   4  12 34739.2 948.740  20
  -4  -5  12 34599.0 906.818  20
   4   5  13 13470.6 437.552  11
   5  -4  13 12609.9 445.528   1
  -4  -5  13 11471.4 484.809  21
  -5   4  13 12128.2 486.017   4
  -4  -5  13 12327.2 420.997  20
  -5   4  13 12383.7 460.177  20
  -4  -5  13 11734.8 488.672  16
   5  -4  14 8143.60 348.736   1
  -5   4  14 7600.58 383.038   4
  -4  -5  14 7290.96 423.116  14
  -5   4  14 7980.63 363.433  20
  -4  -5  14 7319.82 397.239  16
  -5   4  15 16462.1 610.839   4
  -4  -5  15 16558.9 668.848  14
  -5   4  15 17218.7 594.821  20
  -4  -5  15 16302.0 641.582  16
   5  -4  15 16184.1 588.629  17
  -4  -5  15 16953.6 645.180  17
  -5   4  16 32506.0 975.027   4
  -4  -5  16 31947.2 1038.70  14
  -5   4  16 32999.3 952.456  20
  -4  -5  16 32730.1 907.589  20
  -4  -5  16 30794.6 1002.65  16
   5  -4  16 30704.4 943.683  17
  -4  -5  16 35152.4 1029.32  17
  -5   4  17 1107.13 169.574   4
  -4  -5  17 1134.21 178.581  20
  -5   4  17 1066.66 196.881  20
  -4  -5  17 1077.28 233.115  17
   5  -4  17 1185.01 197.787  17
  -4  -5  17 975.181 238.891  16
  -4  -5  17 1190.02 260.900  14
   5  -4  18 3811.60 273.910  17
  -4  -5  18 3882.07 322.208  17
  -4  -5  18 3986.70 351.166  14
  -5   4  18 3979.29 283.422  20
  -4  -5  18 4096.75 259.410  20
  -4  -5  19 492.570 182.602  22
  -4  -5  19 275.783 224.551  14
  -4  -5  19 401.968 149.155  20
  -4  -5  19 425.798 209.242  17
   5  -4  19 444.574 152.326  17
  -4  -5  20 6506.33 362.557  17
   5  -4  20 5295.75 292.770  17
   4   5  21 741.042 177.737  20
  -5   4  21 728.816 147.537  19
  -4  -5  21 693.250 127.508  19
   5  -4  22 1570.97 177.472  20
   4   5  22 1241.03 154.165  20
  -5   4  22 1331.26 142.894  19
   4   5  23 154.322 89.1292  20
  -5   4  23 171.948 80.1692  19
  -3  -5 -24 57.8462 48.4638   8
  -5   3 -24 57.4048 52.8944   8
  -3  -5 -24 74.0953 43.7014   9
  -3  -5 -23 533.054 84.9761   8
  -5   3 -23 527.486 91.6437   8
  -3  -5 -23 433.167 77.9553   9
  -5   3 -23 602.380 74.8303   9
  -5   3 -22 82.9829 94.1116   8
  -5   3 -22 45.7818 81.0519   9
  -3  -5 -22 69.7621 86.8668   9
  -5   3 -21 392.638 111.281   8
  -5   3 -21 354.642 98.5685   9
  -3  -5 -21 384.010 111.858   9
  -5   3 -20 280.873 119.264   8
  -5   3 -20 361.181 110.264   9
  -5   3 -19 2801.08 210.373   8
  -5   3 -19 2756.76 195.559   9
  -5   3 -18 9220.86 367.808  12
  -5   3 -18 9252.56 363.604   9
  -5   3 -18 8733.52 374.980   8
  -5   3 -17 853.463 151.671   8
   3   5 -17 730.899 107.938  12
  -5   3 -17 764.115 119.012  12
  -5   3 -17 698.853 136.314   9
   3   5 -16 382.931 88.9274  12
  -5   3 -16 555.983 106.628  12
  -5   3 -16 462.327 128.859   9
  -5   3 -16 545.377 135.908   8
  -5   3 -15 2763.21 182.707  12
   3   5 -15 2666.20 174.941  12
  -5   3 -15 2868.47 204.170   8
  -5   3 -15 2838.17 196.182   9
  -5   3 -14 19367.0 575.394  12
   3   5 -14 19459.1 577.713  12
  -5   3 -14 18649.1 580.032   8
  -5   3 -14 18957.3 575.235   9
   3   5 -13 20731.7 600.017  12
  -5   3 -13 20542.7 593.874   9
  -5   3 -13 19799.5 585.630  12
  -5   3 -13 20487.9 599.274   8
   3   5 -12 333.778 80.9325  12
  -5   3 -12 333.649 91.9318   8
  -5   3 -12 284.137 85.7850   9
  -5   3 -11 23231.6 638.520   8
   3   5 -11 24342.7 655.305  12
  -5   3 -11 22855.9 632.825   9
  -5   3 -10 7423.09 266.986   8
   3   5 -10 7827.14 281.963  12
  -5   3 -10 7027.95 260.735   9
  -5   3  -9 25848.0 650.418  12
   5  -3  -9 24538.5 599.300   7
  -5   3  -8 776.192 75.7092  12
   5  -3  -8 856.737 59.8691   7
  -5   3  -7 77583.6 1791.34  12
   5  -3  -7 79281.0 1765.71   7
  -5   3  -6 45821.5 1088.06  12
   5  -3  -6 47309.6 1072.59   7
  -5   3  -5 103634. 2319.35  12
   5  -3  -5 103877. 2311.21   7
  -5   3  -4 1819.53 84.7431  12
  -5   3  -4 1798.20 60.5380   4
   5  -3  -4 1751.32 85.2392   7
  -5   3  -3 39525.6 916.396  12
  -5   3  -3 40175.0 904.081   4
  -5   3  -2 7395.02 202.650  12
  -5   3  -2 7560.58 208.590   4
  -5   3  -1 14692.7 438.896  13
  -3  -5  -1 14553.8 392.656  13
  -5   3  -1 14924.4 356.039  12
  -5   3  -1 14830.5 378.106   4
  -5   3   0 21.0292 38.9109   4
  -5   3   0 26.6937 86.1359  13
  -3  -5   0 99.2422 58.8399  13
  -5   3   0 140.184 20.5956  12
  -5   3   1 15740.7 427.611   4
  -5   3   1 16652.3 370.251  12
   5  -3   2 7016.11 203.768   1
  -5   3   2 6309.33 282.076  13
   5  -3   3 40339.9 925.498   1
  -5   3   3 39003.7 960.683   4
   5  -3   4 1757.10 89.7185   7
   5  -3   4 1983.71 97.5961   1
   5  -3   5 133851. 3053.06   7
   5  -3   5 143632. 3081.02   1
   5  -3   6 53764.9 1287.74   7
  -5   3   6 54766.3 1363.53   4
   5  -3   7 99404.9 2170.29   7
  -5   3   7 94125.6 2120.41   1
  -5   3   7 101299. 2265.84   4
   5  -3   8 1226.65 76.4338   7
  -5   3   8 1354.82 52.8349   1
   5  -3   8 1533.02 122.342   1
  -5   3   8 1490.71 149.088   4
   5  -3   9 35919.9 865.938   7
  -5   3   9 36635.3 977.967   4
   5  -3  10 10161.6 279.054   7
  -5   3  10 10276.5 388.778   4
   5  -3  10 11233.7 370.296   1
   5  -3  11 38019.6 967.072   1
   3   5  11 39237.7 949.779  11
  -5   3  11 36624.7 1000.50   4
   3   5  11 36549.5 942.925   4
  -5   3  11 37446.0 1056.97  21
  -5   3  11 35776.1 967.854  20
   3   5  12 321.830 93.9209  11
  -5   3  12 420.514 122.548  20
  -3  -5  12 394.240 106.782  20
  -5   3  12 452.815 150.320  22
  -5   3  12 377.778 137.122   4
  -5   3  12 430.636 119.577  14
   5  -3  12 431.202 108.186   1
   5  -3  13 35233.6 960.584   1
  -5   3  13 35469.4 1005.85   4
  -5   3  13 34754.3 971.063  20
  -3  -5  13 34879.7 935.758  20
   3   5  13 35857.4 942.735  11
  -5   3  13 36381.9 983.519  14
  -5   3  14 29870.2 879.475  20
  -3  -5  14 30235.2 960.082  14
   5  -3  14 28232.0 864.220  17
  -5   3  14 29529.7 899.027   4
  -5   3  15 4013.09 285.874  20
  -3  -5  15 3660.44 329.710  14
   5  -3  15 3508.61 258.861  17
  -5   3  15 4053.23 278.296   4
  -5   3  16 717.767 180.128  20
  -3  -5  16 951.379 179.321  20
  -3  -5  16 726.168 233.475  14
   5  -3  16 923.626 183.650  17
  -3  -5  16 595.152 223.457  17
  -5   3  16 779.471 151.578   4
  -5   3  17 986.836 202.576  20
  -3  -5  17 958.245 180.004  20
  -5   3  17 1314.66 179.406   4
  -3  -5  17 1254.20 249.221  17
   5  -3  17 1109.76 189.259  17
  -3  -5  17 1611.90 280.074  14
   5  -3  18 17240.8 616.637  17
   3   5  18 17539.5 614.303   1
  -3  -5  18 18993.9 610.977  20
  -5   3  18 19003.0 648.810  20
  -3  -5  18 18784.0 705.505  17
  -3  -5  18 18551.2 696.001  22
  -3  -5  18 19520.1 728.339  14
   5  -3  19 4794.53 295.017  17
  -3  -5  19 6178.71 383.153  17
  -3  -5  19 5417.08 294.901  20
  -5   3  19 5526.48 328.015  20
  -3  -5  19 5601.27 388.036  14
  -3  -5  20 700.812 224.412  17
   3   5  20 688.943 198.525  20
  -3  -5  20 848.742 159.656  20
  -5   3  21 919.010 165.266  19
   3   5  21 1134.08 187.938  20
  -5   3  22 277.541 125.766  19
   3   5  22 281.486 133.694  20
   5  -3  22 307.297 154.817  20
   3   5  23 1588.32 135.326  20
  -5   3  23 1693.61 136.559  19
   5  -3  23 1849.11 165.279  20
  -5   3  24 219.912 61.4504  19
   5  -3  24 171.053 79.8925  20
  -2  -5 -24 238.371 48.2426   9
  -5   2 -24 362.400 69.4302   8
  -2  -5 -23 226.677 72.9868   9
  -5   2 -23 243.783 72.8089   9
  -5   2 -23 165.889 81.6882   8
  -5   2 -22 595.590 98.2062   9
  -2  -5 -22 512.003 101.250   9
  -5   2 -22 561.075 113.914   8
  -5   2 -21 2022.45 156.848   9
  -5   2 -21 1872.99 171.303   8
  -2  -5 -21 1779.48 159.709   9
  -5   2 -20 34.2025 125.811   8
  -5   2 -20 78.0722 102.388   9
  -5   2 -19 24.3235 129.314   8
  -5   2 -19 118.126 114.285   9
  -5   2 -18 3840.70 237.977   9
  -5   2 -18 3915.73 251.137   8
   2   5 -18 3881.89 190.401   8
   2   5 -18 4019.47 219.062  12
  -5   2 -18 3992.29 228.658  12
  -5   2 -17 14479.1 500.773   9
   2   5 -17 15229.6 448.638   8
  -5   2 -17 14206.9 512.230   8
   2   5 -17 15070.2 497.493  12
  -5   2 -17 14720.1 500.135  12
   2   5 -16 1184.77 126.633  12
  -5   2 -16 1005.38 123.001  12
  -5   2 -16 1129.27 152.317   9
   2   5 -16 1161.86 112.209   8
  -5   2 -16 1032.84 149.096   8
   2   5 -15 70.6798 75.4792  12
  -5   2 -15 62.0409 80.8125  12
  -5   2 -15-26.9066 106.889   9
  -5   2 -14 2465.52 178.851   9
   2   5 -14 2722.75 173.854  12
  -5   2 -14 2474.62 165.984  12
   2   5 -13 671.954 97.4539  12
  -5   2 -13 776.385 97.3648  12
  -5   2 -13 751.373 111.819   9
  -5   2 -12 3190.07 169.543  12
  -5   2 -12 3261.30 180.850   9
   2   5 -12 3365.55 182.665  12
  -5   2 -11 1160.55 109.098   9
   2   5 -11 1198.92 110.086  12
   2   5 -10 18734.3 535.379  12
   5  -2  -9 25341.1 611.624   7
   2   5  -9 27410.8 695.396  12
  -5   2  -8 6937.36 232.944  12
   5  -2  -8 6903.82 198.892   7
  -5   2  -7 1247.82 82.4859  12
   5  -2  -7 1084.29 63.4206   7
  -5   2  -6 38033.2 898.365  12
  -5   2  -5 12109.4 324.271  12
  -5   2  -4 23944.2 575.643  12
  -5   2  -3 2638.19 100.669  12
  -5   2  -3 2817.47 85.6861   4
  -5   2  -2 20767.5 512.568  12
  -5   2  -2 20299.1 508.282   4
  -5   2  -1 115814. 2607.17  12
  -5   2  -1 105981. 2687.25  13
  -2  -5  -1 120048. 2623.95  13
  -5   2  -1 111383. 2619.34   4
  -5   2   0 8731.97 250.250   4
  -2  -5   0 8869.72 251.996   7
  -2  -5   0 7894.26 242.217  13
  -5   2   0 8615.50 311.144  13
   5  -2   1 121556. 2640.73   1
  -5   2   1 123499. 2674.77   4
  -5   2   2 20568.7 609.298  13
  -5   2   2 22053.1 545.567   4
  -2  -5   2 20116.1 513.370   7
   5  -2   2 21778.9 508.070   1
   5  -2   3 4022.73 134.690   1
  -5   2   3 3967.40 162.797   4
   5  -2   4 25030.1 605.249   1
   5  -2   5 15157.8 385.129   1
  -5   2   5 13202.6 410.842   4
   5  -2   6 46401.5 1103.69   1
  -5   2   6 48005.3 1146.67   4
   5  -2   7 1389.13 75.3978   7
   5  -2   7 1275.49 95.4038   1
  -5   2   7 1331.16 123.853   4
   5  -2   8 9015.98 244.095   7
  -5   2   8 8451.54 207.945   1
   5  -2   8 8472.28 283.505   1
  -5   2   8 8578.95 317.979   4
   5  -2   9 36201.2 837.949   7
  -5   2   9 36229.5 944.159   4
   5  -2   9 35345.2 903.014   1
  -5   2  10 27662.8 764.166   4
   5  -2  10 26730.9 724.193   1
   5  -2  11 2329.37 162.607   1
   2   5  11 2401.67 151.899  11
  -5   2  11 2161.20 185.794   4
   2   5  11 2196.13 157.471   4
  -5   2  11 2413.51 214.622  21
  -2  -5  11 2055.32 186.695  16
  -5   2  11 2381.31 172.161  20
   5  -2  12 6326.03 282.832   1
   2   5  12 6731.88 268.325  11
  -5   2  12 5803.82 298.254   4
  -5   2  12 6117.21 292.887  14
   2   5  12 6173.93 268.267   4
  -5   2  12 6476.38 347.434  21
  -5   2  12 6064.21 286.208  20
  -2  -5  12 5952.45 260.720  20
   5  -2  12 5278.64 259.370  17
  -2  -5  12 5661.83 301.661  16
   2   5  13 1055.46 129.067  11
  -5   2  13 920.773 150.548   4
  -5   2  13 1188.62 162.366  20
  -2  -5  13 1142.00 148.391  20
   5  -2  13 1124.35 155.329   1
  -5   2  13 1466.67 212.371  21
  -5   2  13 1110.39 159.419  14
  -2  -5  13 977.388 191.981  14
  -2  -5  13 945.336 169.757  16
   5  -2  13 858.075 140.153  17
  -5   2  14 4811.07 284.381   4
  -5   2  14 4425.73 276.574  20
  -2  -5  14 5247.42 271.120  20
  -5   2  14 4378.89 318.248  22
  -2  -5  14 4465.21 324.391  14
  -5   2  14 4998.60 290.368  14
   2   5  14 5112.75 253.736  11
   5  -2  14 4781.82 271.490  17
  -2  -5  14 4441.05 304.482  16
  -2  -5  15 324.088 151.113  20
  -5   2  15 233.654 168.751  20
  -5   2  15 99.5855 169.169  22
  -5   2  15 366.928 137.526   4
  -2  -5  15 215.660 181.617  16
   5  -2  15 186.446 143.578  17
  -2  -5  15 194.507 195.452  14
  -2  -5  16 2104.38 269.512  14
  -2  -5  16 2034.06 216.485  20
  -5   2  16 1936.34 236.166  20
  -5   2  16 1914.51 197.652   4
  -2  -5  16 2191.63 261.906  16
   5  -2  16 2021.11 210.081  17
   5  -2  17 25728.7 805.672  17
   2   5  17 25631.6 799.036   1
   5  -2  17 27426.2 827.960   1
  -2  -5  17 26424.5 874.446  22
  -5   2  17 27488.0 842.935  20
  -2  -5  17 28468.5 815.712  20
  -2  -5  17 26023.7 889.472  16
  -2  -5  17 27000.9 911.503  14
   2   5  18 7404.05 349.310   1
  -2  -5  18 8262.51 429.240  22
   5  -2  18 7927.74 375.792  17
  -2  -5  18 8586.47 383.612  20
  -5   2  18 8352.01 407.286  20
  -2  -5  18 8788.72 473.603  14
  -2  -5  19 82.9633 154.268  20
   2   5  19 296.857 194.075  20
  -5   2  19 97.5580 183.739  20
  -2  -5  19 20.3138 215.630  14
   2   5  20 295.370 175.804  20
  -2  -5  20 52.6448 143.601  20
  -2  -5  21 5189.43 264.836  20
   2   5  21 4895.64 293.337  20
   5  -2  22 1533.30 207.496  20
   2   5  22 1535.01 170.123  20
  -5   2  22 1634.20 172.021  19
   2   5  23 801.203 117.716  20
   5  -2  23 916.047 157.946  20
  -5   2  23 709.150 117.156  19
   5  -2  24 1124.85 118.506  20
  -5   2  24 1216.05 100.601  19
  -1  -5 -24 62.9123 55.0105   8
  -5   1 -24 40.7621 60.2857   8
  -5   1 -24-13.3340 46.6972   9
  -1  -5 -24 45.7035 38.1120   9
  -5   1 -23 181.198 84.3432   8
  -5   1 -23 131.053 67.5299   9
  -1  -5 -23 101.663 62.5811   9
  -5   1 -22 356.779 107.670   8
  -1  -5 -22 472.359 96.4712   9
  -5   1 -22 287.596 93.3137   9
  -5   1 -21-52.2366 120.383   8
   1   5 -21 87.5277 66.8267   8
  -5   1 -21 38.3624 99.5500   9
  -1  -5 -21 66.3381 99.4033   9
  -5   1 -20 855.140 151.961   8
   1   5 -20 989.366 103.761   8
  -5   1 -20 836.808 140.218   9
  -5   1 -19 5874.53 300.763   8
   1   5 -19 6355.38 251.440   8
  -5   1 -19 5773.48 291.859   9
  -5   1 -18 769.461 117.604  12
  -5   1 -18 645.002 152.830   8
   1   5 -18 592.965 101.867  12
  -5   1 -18 637.327 139.336   9
   1   5 -18 895.479 110.291   8
  -5   1 -17 3208.79 203.627  12
   1   5 -17 2829.89 190.367  12
   1   5 -17 3127.13 177.425   8
  -5   1 -17 2962.74 214.582   9
   1   5 -16 3798.18 218.062  12
  -5   1 -16 3868.31 216.460  12
   1   5 -16 3446.86 186.076   8
  -5   1 -16 3575.55 229.279   9
  -5   1 -15 929.296 139.213   9
   1   5 -15 1285.59 132.602  12
  -5   1 -15 1093.11 124.998  12
  -5   1 -14 10526.1 386.941   9
   1   5 -14 10809.8 387.834  12
  -5   1 -14 11137.6 379.001  12
   1   5 -13 9618.14 347.865  12
  -5   1 -13 9028.78 340.861   9
  -5   1 -13 9771.34 336.616  12
   1   5 -12 38485.8 959.814  12
  -5   1 -12 35183.6 941.945   9
  -5   1 -12 37201.0 936.474  12
   1   5 -11 16296.1 480.514  12
  -5   1 -11 15201.0 465.714   9
  -5   1 -11 16272.9 463.133  12
   1   5 -10 54816.1 1323.89  12
   5  -1  -9 1652.93 73.6512   7
   1   5  -9 1687.46 119.616  12
   5  -1  -8 17514.0 423.755   7
   5  -1  -8 17134.8 406.788  12
  -5   1  -7 19328.8 491.441  12
   5  -1  -7 18862.2 435.811  12
  -5   1  -6 51654.7 1144.93  12
   5  -1  -6 49030.5 1085.02  12
  -1  -5  -6 48175.9 1127.15   7
   5  -1  -5 35318.5 785.845  12
  -5   1  -5 38153.3 847.832  12
  -1  -5  -5 37002.2 836.111   7
  -5   1  -4 29307.2 667.425  12
  -1  -5  -4 26916.8 662.065   7
  -5   1  -3 4401.37 138.937  12
  -1  -5  -3 4126.64 139.796   7
  -5   1  -2 53055.9 1257.08   4
  -5   1  -2 54162.0 1265.55  12
  -5   1  -1 108787. 1918.64   4
  -5   1  -1 114521. 1915.57  12
  -1  -5  -1 112378. 1945.01   7
  -5   1   0 61090.6 1389.45   4
   5  -1   0 62789.0 1361.96   1
  -1  -5   0 59738.2 1388.43   7
  -5   1   1 106344. 2368.52   4
  -1  -5   2 53621.2 1394.30   7
  -5   1   2 81730.9 1450.30   4
  -1  -5   3 3785.24 130.009   7
  -1  -5   4 30950.0 727.495   7
  -1  -5   5 48808.1 1098.44   7
  -5   1   5 46332.6 1137.47   4
  -5   1   6 63664.5 1496.72   4
  -5   1   7 28033.6 731.604   4
  -5   1   8 23024.7 634.860   4
   5  -1   9 2377.31 95.3591   7
  -5   1   9 2454.88 170.258   4
  -5   1  10 73153.9 1723.73   4
   1   5  10 71345.3 1718.66   4
   5  -1  10 69940.8 1689.36   1
  -5   1  11 23879.9 691.559  20
   1   5  11 25169.6 672.224  11
   5  -1  11 24772.5 686.358   1
   1   5  11 25424.3 707.049   4
  -5   1  11 25964.2 718.071   4
  -5   1  11 24842.0 766.368  21
  -1  -5  12 53730.2 1477.39  16
   1   5  12 58093.1 1450.78   4
  -1  -5  12 56952.3 1505.93  14
  -5   1  12 59428.9 1481.25  14
   1   5  12 61255.3 1429.83  11
   5  -1  12 58848.2 1445.65   1
  -5   1  12 58890.7 1471.64   4
  -5   1  12 58995.6 1478.71  17
  -5   1  12 57196.3 1447.02  20
  -5   1  12 59175.0 1539.72  21
  -1  -5  13 14735.0 565.196  14
  -5   1  13 15763.6 542.915  14
  -5   1  13 15805.0 592.959  21
   1   5  13 16012.9 494.197  11
  -5   1  13 15779.3 523.527  20
   1   5  13 15863.2 509.995   4
  -5   1  13 15660.0 533.728   4
  -5   1  13 15687.7 545.870  17
   5  -1  13 15136.6 501.632  17
  -1  -5  13 14666.5 547.836  16
   5  -1  13 14565.3 504.996   1
   1   5  14 18668.9 579.493  11
  -5   1  14 19351.0 698.505  21
   5  -1  14 18638.0 598.936  17
  -1  -5  14 17995.7 651.940  16
  -5   1  14 19109.5 620.444  20
  -5   1  14 19224.9 628.234   4
  -5   1  14 19613.6 649.144  14
  -1  -5  14 18688.7 678.061  14
  -5   1  14 19845.7 652.704  17
  -5   1  15 1309.13 203.796  20
  -1  -5  15 2488.28 230.175  20
  -5   1  15 1617.09 187.690   4
   5  -1  15 1426.67 176.989  17
  -1  -5  15 2252.13 268.923  14
  -5   1  15 1809.21 220.246  14
  -5   1  16 6938.45 382.376  14
  -1  -5  16 6590.71 410.567  14
  -1  -5  16 7277.76 348.126  20
  -5   1  16 6104.79 346.051  20
   5  -1  16 6753.07 337.260   1
   5  -1  16 6751.83 328.956  17
  -1  -5  16 5994.39 371.495  16
  -1  -5  16 5765.34 386.333  17
  -5   1  16 6725.38 404.105  22
  -1  -5  17 6336.64 398.495  14
  -5   1  17 6075.75 354.898  20
  -1  -5  17 5886.00 333.440  20
   5  -1  17 6343.33 329.831   1
   1   5  17 5611.03 290.423   1
   5  -1  17 6334.14 325.460  17
  -1  -5  17 5461.03 386.671  17
  -1  -5  17 5537.95 376.846  16
  -1  -5  17 6207.87 359.435  22
   5  -1  18 1716.46 182.369   1
   1   5  18 1636.55 162.196   1
  -1  -5  18 1784.29 275.966  14
   1   5  18 1391.01 227.661  20
  -5   1  18 1514.43 235.426  20
  -1  -5  18 1701.32 219.708  20
  -1  -5  18 1772.93 277.954  17
  -1  -5  19 13471.6 497.549  20
  -5   1  19 13157.2 520.890  20
   1   5  19 12323.1 524.153  20
  -1  -5  19 12595.2 561.490  17
  -1  -5  20 2694.38 225.108  20
  -5   1  20 2568.49 252.218  20
   1   5  20 2238.60 236.954  20
  -1  -5  20 2495.48 286.605  17
   1   5  21 83.8283 150.118  20
  -1  -5  21 207.815 136.940  20
  -1  -5  21 179.739 182.675  17
  -1  -5  22 1320.49 149.960  20
   1   5  22 1054.51 158.484  20
  -5   1  22 959.605 153.138  19
   1   5  23 505.565 109.982  20
  -5   1  23 485.092 116.401  19
  -5   1  24 148.572 78.2355  19
  -5   0 -24 594.040 79.3620   8
  -5   0 -24 485.851 63.0600   9
  -5   0 -23 163.625 86.0095   8
   0  -5 -23 115.951 58.4833   9
  -5   0 -23 82.5273 72.1382   9
  -5   0 -22 107.015 99.3600   8
   0   5 -22 158.384 64.3480   8
   0  -5 -22 98.9463 75.7200   9
  -5   0 -22 115.567 90.7037   9
  -5   0 -21 612.657 136.046   8
   0   5 -21 803.630 95.6652   8
  -5   0 -21 664.007 125.769   9
  -5   0 -20 233.475 127.212   8
   0   5 -20 381.498 92.0051   8
  -5   0 -20 364.573 125.343   9
   0   5 -19 411.062 100.143   8
  -5   0 -19 273.169 139.549   8
  -5   0 -19 308.770 131.947   9
  -5   0 -18 482.227 140.182   9
   0   5 -18 598.066 101.783  12
   0   5 -18 481.284 102.506   8
  -5   0 -17 15026.9 538.000   9
  -5   0 -17 16104.4 528.516  12
   0   5 -17 16751.2 538.589  12
   0   5 -17 16371.9 497.148   8
  -5   0 -16 14448.3 511.443   9
   0   5 -16 15710.7 512.517  12
  -5   0 -16 14951.6 495.589  12
   0   5 -16 15317.5 470.292   8
  -5   0 -15 18477.0 600.798   9
  -5   0 -15 20083.9 592.893  12
   0   5 -15 20497.7 609.366  12
   0   5 -15 19172.7 557.054   8
   0   5 -14 18472.1 558.536  12
  -5   0 -14 18227.4 543.599  12
  -5   0 -14 17223.1 555.114   9
   0   5 -13 9931.10 354.895  12
  -5   0 -13 10165.5 345.774  12
  -5   0 -13 9044.13 350.739   9
  -5   0 -12 3189.92 167.943  12
   0   5 -12 3114.33 175.944  12
  -5   0 -11 30465.5 783.623  12
   0   5 -11 30780.7 804.070  12
   5   0 -10 9680.63 266.906  12
  -5   0 -10 9557.19 309.287  12
   0   5 -10 9684.10 326.192  12
   5   0  -9 20334.3 493.313  12
   0   5  -9 20600.9 562.377  12
   5   0  -8 16007.6 390.892  12
   0  -5  -8 15704.1 404.200   7
   0   5  -8 16708.6 459.056  12
   0  -5  -7 10684.2 287.676   7
   5   0  -7 10657.5 267.990  12
  -5   0  -6 34092.6 814.187  12
   0  -5  -6 32394.6 792.388   7
   5   0  -6 35256.4 774.146  12
   0  -5  -5 109923. 2448.01   7
  -5   0  -5 110748. 2460.44  12
   0  -5  -4 5848.73 178.761   7
  -5   0  -4 6044.46 184.660  12
   0  -5  -3 41793.8 990.175   7
  -5   0  -3 44998.6 997.807  12
   0  -5  -2 344276. 7229.68   7
  -5   0  -2 318451. 7225.01  12
   0  -5  -1 89159.1 1965.09   7
  -5   0  -1 85308.6 2030.33  13
  -5   0  -1 87930.9 1954.52   4
   0  -5   0 15393.6 383.898   7
  -5   0   0 14465.9 449.044  13
  -5   0   0 15747.4 385.553   4
  -5   0   1 94050.5 2099.96   4
  -5   0   1 93960.5 2183.91  13
  -5   0   2 318814. 6898.24   4
   0  -5   2 310359. 6881.24   7
  -5   0   2 319457. 7002.03  13
   0  -5   3 45540.4 1041.71   7
   0  -5   4 7696.30 219.725   7
   0  -5   5 136444. 3008.53   7
  -5   0   5 135242. 3048.12   4
   0  -5   6 45222.1 1053.14   7
  -5   0   6 47450.6 1108.35   4
   0  -5   7 14086.2 361.332   7
  -5   0   7 14030.5 418.363   4
  -5   0   8 19837.3 558.346   4
  -5   0   9 31122.9 819.474   4
   0   5  10 13802.9 458.997   4
  -5   0  10 14212.0 451.951   4
   0  -5  11 43556.5 1187.83  16
   0   5  11 46167.7 1188.43   4
  -5   0  11 46660.7 1164.23  20
  -5   0  11 47465.6 1182.09   4
   0   5  11 46923.1 1141.62  11
   0  -5  12 5038.37 274.947  16
   0   5  12 5471.63 269.223   4
  -5   0  12 5332.44 287.572  14
   0  -5  12 4972.08 286.433  14
   0   5  12 5506.97 239.972  11
   5   0  12 5362.23 258.332   1
  -5   0  12 5413.49 261.815  20
  -5   0  12 5328.66 269.255   4
  -5   0  12 5442.60 283.454  17
  -5   0  12 5475.75 317.173  21
   0   5  13 15889.9 487.634  11
   0  -5  13 15028.1 548.182  16
  -5   0  13 15327.9 585.451  21
  -5   0  13 15066.0 511.677  20
   0   5  13 14873.0 513.148   4
  -5   0  13 15228.1 523.910   4
   5   0  13 15559.6 498.261  17
  -5   0  13 15429.3 542.022  17
   0  -5  13 15131.4 560.253  14
  -5   0  13 15609.5 553.791  14
   0   5  14 31853.4 858.070  11
  -5   0  14 31006.6 972.483  21
   0  -5  14 29624.4 928.562  16
  -5   0  14 31910.5 897.783  20
   0   5  14 31510.2 885.177   4
  -5   0  14 32003.2 941.418  14
   0  -5  14 31479.2 954.818  14
  -5   0  14 33084.6 939.571  17
   5   0  14 30623.5 868.267  17
  -5   0  15 34600.7 1062.94  21
  -5   0  15 34478.6 976.368  20
  -5   0  15 36173.4 1024.85  17
   5   0  15 33991.1 949.207  17
   0  -5  15 34139.8 1037.79  14
  -5   0  15 34324.2 1020.86  14
   0  -5  15 32660.9 1015.21  16
   0  -5  16 25068.6 855.634  16
  -5   0  16 26809.5 823.086  20
  -5   0  16 29178.0 876.327  17
   5   0  16 25440.5 785.781  17
   0  -5  16 27078.6 884.098  14
  -5   0  16 25623.0 851.778  14
   5   0  16 29221.0 859.137   1
  -5   0  17 30004.0 1019.40  22
  -5   0  17 32686.3 941.925  20
   0   5  17 29817.5 950.744  20
   0  -5  17 32744.2 932.172  20
  -5   0  17 33330.6 992.723  14
   0  -5  17 32706.6 1008.65  14
   0  -5  17 28079.1 970.566  17
   0  -5  17 30694.5 986.788  16
   0   5  17 30188.7 872.934   1
   5   0  17 33736.8 963.078   1
   0  -5  18 671.221 229.842  17
  -5   0  18 1055.60 224.272  20
   0  -5  18 953.003 201.219  20
   0   5  18 655.981 210.351  20
   5   0  18 1191.10 166.775   1
   0   5  19 701.696 210.243  20
   0  -5  19 595.801 187.285  20
  -5   0  19 898.321 213.125  20
   0  -5  19 845.997 227.473  17
   0  -5  20 851.937 185.537  20
   0   5  20 742.220 189.868  20
  -5   0  20 886.139 204.546  20
   0  -5  20 851.639 220.894  17
   0   5  21 2021.32 210.487  20
   0  -5  21 2113.42 196.487  20
   0  -5  21 2044.70 244.355  17
   0   5  22 270.415 130.498  20
   0  -5  22 459.141 133.046  20
   0  -5  22 604.689 173.492  17
  -5   0  22 449.975 147.065  19
  -5   0  23 258.408 110.864  19
   0   5  23 300.334 106.533  20
   5   0  23 276.306 148.103  20
   0   5  24 1480.23 95.0688  19
  -5   0  24 1697.49 119.969  19
  -5  -1 -24 98.8198 61.8191   8
  -5  -1 -24 125.788 51.4558   9
  -5  -1 -23 595.165 101.045   8
  -1   5 -23 710.160 67.8131   8
   1  -5 -23 481.795 67.4224   9
  -5  -1 -23 559.804 90.7528   9
  -1   5 -22 223.717 70.6774   8
  -5  -1 -22 100.237 102.221   8
  -5  -1 -22 234.341 99.5033   9
   1  -5 -22 172.918 72.6942   9
  -1   5 -21 1244.84 116.311   8
  -5  -1 -21 902.002 136.679   9
  -1   5 -20 539.821 105.339   8
  -5  -1 -20 463.564 136.054   9
  -5  -1 -19 1704.10 182.550   9
  -1   5 -19 2159.60 164.793   8
  -5  -1 -18 7703.49 353.480   9
  -1   5 -18 8615.73 304.463   9
  -1   5 -18 8425.33 325.735   8
  -1   5 -18 8461.36 349.200  12
  -5  -1 -17 2017.28 196.435   9
  -1   5 -17 2287.73 167.677   8
  -1   5 -17 2349.58 153.676   9
  -1   5 -17 2148.96 170.233  12
  -5  -1 -16 1655.05 180.283   9
  -1   5 -16 1913.11 137.691   9
  -1   5 -16 1838.01 147.653   8
  -1   5 -16 1913.77 162.447  12
  -5  -1 -15 391.589 91.4881  12
  -1   5 -15 344.224 94.3162  12
  -5  -1 -15 228.777 116.529   9
  -1   5 -15 289.127 86.9843   9
  -1   5 -15 445.871 97.5079   8
  -1   5 -14 10605.5 344.927   9
  -1   5 -14 10400.5 356.459   8
  -5  -1 -14 11074.8 379.446  12
  -1   5 -14 10983.5 390.905  12
  -1   5 -13 14399.0 433.234   9
  -1   5 -13 15469.8 482.933  12
  -5  -1 -13 16032.8 473.635  12
  -1   5 -12 5780.78 221.300   9
   5   1 -12 6551.94 217.025  12
  -5  -1 -12 6480.07 253.147  12
  -1   5 -12 6584.68 264.560  12
  -1   5 -11 9512.23 326.988  12
   5   1 -11 9150.50 274.775  12
  -5  -1 -11 9423.53 315.564  12
  -1   5 -10 4419.27 199.343  12
  -5  -1 -10 4491.67 193.019  12
   5   1 -10 4572.90 159.655  12
  -1   5  -9 26971.9 689.892  12
   5   1  -9 26758.7 634.581  12
  -5  -1  -9 26473.6 674.289  12
   1  -5  -9 25244.9 624.146   7
  -1   5  -8 56877.3 1330.14  12
   5   1  -8 56546.1 1277.41  12
   1  -5  -8 55361.3 1274.82   7
   5   1  -7 23410.2 553.828  12
  -1   5  -7 22671.6 597.345  12
   1  -5  -7 22765.8 556.782   7
   1  -5  -6 35072.1 817.032   7
  -5  -1  -5 21581.3 554.784  12
   1  -5  -5 22922.9 539.301   7
  -5  -1  -4 57244.1 1271.62  12
   1  -5  -4 53980.7 1253.16   7
   1  -5  -3 10072.7 268.027   7
   1  -5  -2 189459. 4162.61   7
  -5  -1  -1 129587. 2986.14  13
   1  -5  -1 132891. 2914.50   7
  -5  -1   0 318818. 7303.36  13
   1  -5   0 335947. 7230.09   7
  -5  -1   1 146942. 3477.96  13
  -5  -1   1 157154. 3404.07   4
  -5  -1   2 210172. 4847.56  13
   1  -5   2 215567. 4735.05   7
  -5  -1   2 218603. 4753.55   4
   1  -5   3 12180.6 315.843   7
   1  -5   4 60588.6 1371.03   7
   1  -5   5 24783.9 600.393   7
  -5  -1   5 25564.2 638.714   4
   1  -5   6 44847.2 1017.35   7
  -5  -1   6 42767.2 1059.65   4
   1  -5   7 32286.3 753.054   7
  -5  -1   7 31142.2 804.330   4
   1  -5   8 73577.4 1647.76   7
  -5  -1   8 72661.0 1721.98   4
   1  -5   9 38105.0 916.159   7
  -5  -1   9 38819.5 1004.88   4
  -1   5  10 5845.94 273.516   4
  -5  -1  10 5817.41 256.706   4
  -1   5  11 13944.3 474.162   4
  -5  -1  11 13610.7 451.536   4
   1  -5  11 13249.8 463.291  16
  -5  -1  12 8996.91 389.765  14
   1  -5  12 9117.78 387.624  14
  -1   5  12 9569.42 380.122   4
  -5  -1  12 9748.64 386.821  16
   1  -5  12 8781.50 375.792  16
  -5  -1  12 9907.79 391.097  17
  -5  -1  12 9504.47 415.526  21
   1  -5  13 22159.0 733.070  16
  -5  -1  13 25277.8 758.643  16
  -5  -1  13 23681.0 784.788  21
  -1   5  13 23636.8 726.293   4
   5   1  13 25617.7 698.187  17
  -5  -1  13 24290.9 749.543  17
  -5  -1  13 23633.2 759.006  14
   1  -5  13 24474.5 758.119  14
   1  -5  14 16170.0 595.386  16
  -5  -1  14 16702.6 633.311  21
  -1   5  14 16732.6 567.287   4
  -5  -1  14 18213.4 616.136  17
   5   1  14 17745.8 550.511  17
  -5  -1  14 16448.7 613.771  14
   1  -5  14 16530.4 607.001  14
  -1   5  15 917.319 191.934  20
  -5  -1  15 956.432 189.921  17
   1  -5  15 861.212 180.910  16
  -5  -1  15 735.377 198.644  14
   1  -5  15 1103.56 209.850  14
  -5  -1  15 889.493 189.866  21
  -1   5  16 2604.37 181.285   1
   5   1  16 2756.09 222.981   1
  -1   5  16 3280.46 286.899  20
  -5  -1  16 2793.01 266.539  17
   1  -5  16 2931.89 280.292  16
   1  -5  16 3350.93 292.635  14
  -5  -1  16 2892.89 279.741  14
  -5  -1  17 4460.33 363.121  22
   5   1  17 4857.09 298.996   1
  -1   5  17 4195.80 316.678  20
  -5  -1  17 4574.28 334.122  17
   1  -5  17 4314.42 349.857  17
   1  -5  17 4820.93 347.058  16
  -5  -1  17 4608.13 346.976  14
   5   1  18 17748.0 626.548   1
  -5  -1  18 17485.2 700.927  22
  -1   5  18 16819.5 628.317  20
   1  -5  18 17280.4 609.868  20
  -5  -1  18 17519.2 668.148  14
   1  -5  18 15578.9 646.711  17
  -1   5  19 4862.44 318.520  20
   1  -5  19 5347.36 322.418  20
   1  -5  19 4884.29 352.349  17
  -1   5  20 887.246 191.928  20
   1  -5  20 687.442 179.667  20
   1  -5  20 985.422 224.180  17
   1  -5  21 3016.85 264.326  17
  -1   5  21 3412.62 242.104  20
   1  -5  21 3213.56 231.283  20
  -1   5  22 543.645 139.930  20
   1  -5  22 693.388 141.026  20
   5   1  23 1647.74 185.653  20
  -1   5  24 281.716 59.1663  19
   5   1  24 249.490 103.878  20
  -5  -2 -24 304.618 56.7258   9
   2  -5 -23 174.877 45.0085   9
  -5  -2 -23 139.709 76.2691   9
  -2   5 -23 288.467 59.7796   8
   2  -5 -22 2363.29 135.413   9
  -5  -2 -22 2688.16 173.919   9
  -5  -2 -21 608.886 126.739   9
  -2   5 -21 769.127 106.270   8
  -5  -2 -20 327.801 124.729   9
  -2   5 -20 321.454 85.1996   9
  -2   5 -20 344.599 103.987   8
  -2   5 -19 5314.16 229.274   9
  -2   5 -19 4843.65 242.662   8
  -2   5 -18 941.836 136.460   8
  -2   5 -18 1117.15 128.338  12
  -5  -2 -18 789.177 161.483   9
  -2   5 -18 993.277 118.373   9
  -2   5 -17 10869.3 411.832  12
  -5  -2 -17 10184.0 423.670   9
  -2   5 -17 11215.6 376.183   9
  -2   5 -17 10460.3 386.387   8
  -2   5 -16 806.327 110.867   9
  -2   5 -16 784.171 126.388   8
  -2   5 -16 809.154 114.729  12
  -2   5 -15 210.445 89.3796   9
  -2   5 -15 250.618 98.0171   8
  -2   5 -15 317.449 92.0480  12
  -2   5 -14 5132.82 249.011  12
  -2   5 -14 5340.47 224.639   9
  -2   5 -14 5092.69 233.230   8
   5   2 -13 1503.31 103.243  12
  -2   5 -13 1635.58 136.246  12
  -2   5 -13 1436.49 114.481   9
  -2   5 -13 1503.02 123.764   8
  -5  -2 -12 9597.86 331.615  12
  -2   5 -12 10064.2 342.910  12
   5   2 -12 9824.36 299.295  12
  -2   5 -12 9066.23 303.267   9
  -2   5 -12 8585.92 307.559   8
  -5  -2 -11 6560.41 245.455  12
  -2   5 -11 5495.74 214.629   9
  -2   5 -11 5406.67 220.394   8
   5   2 -11 6572.46 217.065  12
  -2   5 -11 6575.90 252.322  12
  -5  -2 -10 15285.4 447.865  12
  -2   5 -10 15880.0 459.742  12
   5   2 -10 15569.6 422.128  12
   2  -5  -9 30484.9 736.489   7
  -5  -2  -9 31236.4 788.772  12
  -2   5  -9 30272.5 792.330  12
   5   2  -9 32989.7 762.608  12
   2  -5  -8 40071.7 945.607   7
  -5  -2  -8 40998.3 988.705  12
   5   2  -8 41692.2 962.735  12
   2  -5  -7 58297.5 1323.38   7
   2  -5  -6 25192.3 603.607   7
   2  -5  -5 168728. 3716.66   7
   2  -5  -4 120776. 2675.30   7
   2  -5  -3 79105.6 1769.51   7
   2  -5  -2 58746.9 1327.67   7
  -2   5  -1 115111. 2543.88  13
  -5  -2  -1 112795. 2624.05  13
   2  -5  -1 116600. 2554.58   7
  -5  -2   0 5985.40 248.356  13
   2  -5   0 6473.18 189.489   7
  -5  -2   1 123831. 2835.59  13
  -5  -2   2 63404.1 1527.24  13
   2  -5   2 62202.9 1411.69   7
   2  -5   3 89629.7 2001.03   7
   2  -5   4 145102. 3206.61   7
   2  -5   5 215200. 4729.78   7
   2  -5   6 32720.5 771.697   7
   2  -5   7 81956.5 1842.18   7
   2  -5   8 55508.8 1277.02   7
  -2   5   8 57361.6 1393.37   4
   2  -5   9 39080.1 942.136   7
  -2   5   9 48858.6 1102.71   4
  -2   5  10 26054.7 752.947   4
  -2   5  11 7993.54 343.647   4
  -2   5  11 7933.65 287.905  11
  -5  -2  11 8115.34 307.637  20
  -2   5  12 14498.6 444.437  11
  -2   5  12 13335.3 476.133  20
  -5  -2  12 13804.3 462.580  20
  -2   5  12 15552.6 524.530   4
   2  -5  12 14003.7 497.611  14
  -5  -2  12 14217.1 537.869  21
  -5  -2  12 14376.9 505.707  16
  -5  -2  12 15262.2 517.133  17
   2  -5  12 13861.4 493.042  16
  -2   5  13 2181.61 158.482  11
  -5  -2  13 2327.80 186.554  20
  -2   5  13 2364.16 199.653  20
  -2   5  13 2601.92 207.929   4
  -5  -2  13 2381.76 225.749  14
   2  -5  13 2469.87 206.514  14
  -5  -2  13 2860.64 244.351  21
  -5  -2  13 2738.75 225.105  17
  -5  -2  13 2706.05 222.801  16
   2  -5  13 2340.95 207.908  16
  -2   5  14 7447.27 307.962  11
  -5  -2  14 8112.08 388.014  17
   2  -5  14 7608.64 371.343  16
  -5  -2  14 8311.96 390.733  16
  -5  -2  14 7355.78 393.444  21
  -2   5  14 7442.70 349.877   4
  -5  -2  14 7497.35 394.386  14
   2  -5  14 7779.94 371.201  14
  -5  -2  14 8463.09 353.353  20
  -2   5  14 7401.83 354.509  20
  -5  -2  15 378.097 155.200  20
  -2   5  15 351.422 166.584  20
  -2   5  15 383.133 87.4579   1
   5   2  15 406.356 129.400   1
  -5  -2  15 551.189 189.343  21
  -2   5  15 411.799 128.157   4
   2  -5  15 634.247 171.570  16
  -5  -2  15 468.269 186.393  17
  -5  -2  15 816.861 209.919  14
   2  -5  15 578.312 176.992  14
  -5  -2  16 1505.90 232.793  21
   5   2  16 1307.30 176.103   1
  -5  -2  16 1464.29 208.993  20
  -5  -2  16 1737.32 241.380  17
  -5  -2  16 1044.23 234.149  14
   2  -5  16 1276.42 213.624  16
   5   2  17 19563.8 663.788   1
  -5  -2  17 19841.3 651.353  20
  -2   5  17 18446.2 663.751  20
  -5  -2  17 20119.9 705.837  17
   2  -5  17 17501.4 683.988  17
  -5  -2  17 19149.8 715.184  14
  -5  -2  18 2450.41 292.985  22
   5   2  18 2553.80 226.826   1
  -5  -2  18 2394.86 244.701  20
  -2   5  18 2368.57 249.328  20
  -5  -2  18 2818.15 284.159  17
  -5  -2  18 2746.25 293.385  14
   2  -5  18 2511.31 278.834  17
   2  -5  19 10002.4 440.936  20
  -5  -2  19 10669.2 442.888  20
  -2   5  19 9952.69 441.077  20
   2  -5  19 9967.50 472.979  17
   2  -5  20 830.747 181.070  20
  -2   5  20 982.114 198.619  20
   2  -5  20 573.987 200.730  17
   2  -5  21 1976.41 225.132  17
  -2   5  21 1911.49 198.395  20
   2  -5  21 1891.97 195.987  20
  -5  -2  22 7002.79 295.703  19
   2  -5  22 7065.73 299.423  20
   5   2  22 7058.90 348.781  20
  -2   5  23 567.411 94.8763  19
  -5  -2  23 645.201 113.391  19
   5   2  23 619.810 144.246  20
  -5  -2  24 809.797 83.5893  19
   5   2  24 662.148 105.987  20
  -5  -3 -24 434.530 62.0172   8
  -5  -3 -24 352.786 57.3598   9
  -3   5 -23 554.200 74.9864   8
  -5  -3 -23 460.862 85.8513   8
  -5  -3 -23 441.784 82.3154   9
  -5  -3 -22 69.2644 93.7276   8
  -3   5 -22 6.86315 73.0925   8
   3  -5 -22-2.52272 49.3310   9
  -5  -3 -22 64.5079 94.7512   9
  -3   5 -21 744.264 115.173   8
  -5  -3 -21 739.801 131.593   8
  -3   5 -21 780.098 97.7477   9
  -5  -3 -21 635.985 128.666   9
  -3   5 -20 3754.14 190.090   9
  -3   5 -20 3576.25 201.891   8
  -5  -3 -20 3094.08 220.438   9
  -3   5 -19 999.852 123.085   9
  -3   5 -19 1012.19 139.446   8
  -3   5 -18 1865.10 158.670  12
  -5  -3 -18 1489.26 187.665   9
  -3   5 -18 1579.77 156.846   8
  -3   5 -18 1790.04 148.410   9
  -3   5 -17 797.295 117.398  12
  -3   5 -17 732.067 127.197   8
  -3   5 -17 839.529 121.274   9
  -3   5 -16 888.078 131.944   8
  -3   5 -16 977.660 124.346   9
  -3   5 -16 834.461 118.939  12
  -3   5 -15 1836.28 143.846   9
  -3   5 -15 1679.16 151.400   8
  -3   5 -15 1888.54 158.183  12
  -3   5 -14 12737.9 424.742   8
  -3   5 -14 13017.9 415.763   9
  -3   5 -14 13353.9 449.393  12
  -3   5 -13 9049.51 327.982   8
  -3   5 -13 8875.93 316.286   9
   5   3 -13 9629.95 314.997  12
  -3   5 -13 9515.31 349.038  12
   5   3 -12 20175.0 539.408  12
  -3   5 -12 18982.4 538.690   9
  -3   5 -12 18547.4 543.537   8
  -3   5 -12 20007.3 570.495  12
   5   3 -11 4694.62 188.952  12
  -3   5 -11 4288.59 192.913   8
  -3   5 -11 4575.80 191.612   9
  -3   5 -11 4463.08 208.345  12
   5   3 -10 3436.28 153.806  12
   3  -5  -9 23177.6 562.188   7
   5   3  -9 22472.8 591.389  12
   3  -5  -8 14575.3 380.887   7
   3  -5  -7 882.672 64.4950   7
  -3   5  -7 913.996 79.0037  12
  -3   5  -6 20836.0 528.544  12
   3  -5  -6 19973.9 499.224   7
  -3   5  -5 40890.2 952.752  12
   3  -5  -5 39725.2 931.059   7
  -3   5  -4 136636. 3032.34  12
   3  -5  -4 136269. 3018.16   7
   3  -5  -3 100361. 2236.93   7
   3  -5  -2 376944. 8234.70   7
  -5  -3  -1 67409.9 1618.84  13
  -3   5  -1 68063.8 1566.77  13
   3  -5  -1 70493.9 1556.09   7
   3  -5   0 1511.05 83.4889   7
  -5  -3   0 1471.57 132.911  13
  -3   5   0 1762.84 102.732  13
  -5  -3   1 72907.7 1732.07  13
   3  -5   2 387942. 8436.37   7
  -5  -3   2 380800. 8549.63  13
   3  -5   3 108369. 2414.80   7
   3  -5   4 164545. 3634.35   7
   3  -5   5 54081.4 1240.16   7
   3  -5   6 24307.5 594.198   7
   3  -5   7 1417.11 84.2669   7
  -3   5   7 1173.73 144.823   4
   3  -5   8 20662.5 535.786   7
  -3   5   8 26142.0 709.452   4
   3  -5   9 31242.2 801.165   7
  -3   5   9 48449.7 1006.96   4
   3  -5  10 4848.70 159.047   7
  -3   5  10 5729.27 290.048   4
  -5  -3  11 6980.17 316.960  16
  -3   5  11 7432.24 340.610   4
  -5  -3  11 7124.00 352.253  21
  -3   5  11 6906.70 263.278  11
  -5  -3  11 7069.31 279.465  20
  -3   5  12 30078.8 787.346  11
  -3   5  12 28840.9 831.487  20
  -5  -3  12 30044.6 807.985  20
  -3   5  12 30009.4 875.967   4
   3  -5  12 30295.4 848.004  14
  -5  -3  12 29496.6 901.183  21
  -5  -3  12 29715.6 867.418  16
  -5  -3  12 30377.1 868.609  17
   3  -5  12 29419.0 843.820  16
  -3   5  13 14249.4 449.088  11
  -5  -3  13 14803.3 536.322  16
   3  -5  13 13647.0 503.444  16
  -5  -3  13 15087.3 540.214  17
  -5  -3  13 13390.9 540.752  21
  -3   5  13 13981.0 518.901   4
  -5  -3  13 14208.2 473.418  20
  -3   5  13 14060.1 500.340  20
   3  -5  13 14362.4 509.150  14
  -5  -3  14 22147.0 715.858  17
  -5  -3  14 20450.1 701.626  16
   3  -5  14 20580.6 680.463  16
  -5  -3  14 18950.0 707.862  21
  -3   5  14 20108.1 678.992   4
  -5  -3  14 21738.9 651.055  20
  -3   5  14 22730.4 687.128  20
  -5  -3  14 19693.7 720.194  14
  -3   5  15 5649.64 364.192  20
  -5  -3  15 5034.70 277.388  20
  -5  -3  15 3652.51 289.026  17
   3  -5  15 3061.37 256.160  16
  -5  -3  15 3004.60 268.996  16
  -5  -3  15 2915.62 267.654  21
  -3   5  15 2863.30 240.656   4
  -3   5  16 1737.99 193.674   4
   5   3  16 1552.94 186.409   1
  -5  -3  16 1691.96 205.140  20
  -3   5  16 1598.44 212.381  20
  -5  -3  16 1511.44 223.097  21
  -5  -3  16 1645.45 245.130  17
   3  -5  16 1161.06 217.978  17
   3  -5  17 1343.73 236.826  17
  -5  -3  17 1364.59 232.425  17
  -5  -3  17 1200.95 201.724  20
  -3   5  17 1323.89 215.337  20
   5   3  17 1329.43 178.155   1
   5   3  18 2908.40 233.171   1
  -5  -3  18 3341.99 301.613  17
   3  -5  18 2661.13 274.670  17
  -5  -3  18 3019.37 303.594  22
  -3   5  18 3038.32 257.936  20
  -5  -3  18 3215.06 253.268  20
   3  -5  19 1391.45 224.949  17
  -5  -3  19 1582.31 246.834  17
  -5  -3  19 1591.83 248.307  22
  -5  -3  19 1792.92 215.791  20
  -3   5  19 1878.03 222.667  20
   3  -5  20 7366.64 377.849  17
   3  -5  20 7258.05 358.521  20
  -3   5  20 7219.14 350.116  20
  -5  -3  21 1600.03 178.041  19
   3  -5  21 1625.72 203.200  17
   3  -5  21 1799.30 197.152  20
  -3   5  22 101.586 103.761  19
  -5  -3  22 41.7265 113.781  19
   5   3  22-35.1947 150.356  20
  -3   5  23 1090.60 106.737  19
  -5  -3  23 1243.85 121.008  19
   5   3  23 1135.89 149.262  20
  -5  -3  24 1059.37 82.3740  19
   5   3  24 1044.65 101.535  20
  -5  -4 -24 798.240 63.4878   8
  -5  -4 -24 745.877 63.5745   9
  -4   5 -23 733.242 79.7963   8
  -5  -4 -23 630.663 83.9318   8
  -5  -4 -23 695.484 87.2229   9
  -4   5 -22 1794.58 130.321   8
  -5  -4 -22 1598.61 130.103   8
  -4   5 -22 1858.03 112.785   9
  -5  -4 -22 1470.43 131.925   9
  -4   5 -21 2506.05 167.871   8
  -4   5 -21 2690.12 153.795   9
  -5  -4 -21 2498.93 168.291   8
  -5  -4 -21 2268.04 177.964   9
  -5  -4 -20 43.9201 117.717   9
  -4   5 -20 66.8481 89.5857   9
  -4   5 -20-29.0919 99.2252   8
  -5  -4 -19 176.512 132.726   9
  -4   5 -19 223.118 99.4485   9
  -4   5 -19 236.865 114.805   8
  -4   5 -18 2861.44 186.690   9
  -4   5 -18 2653.10 197.419   8
  -4   5 -18 2652.90 187.974  12
  -4   5 -17 926.807 128.645   9
  -4   5 -17 862.923 144.358   8
  -4   5 -17 852.057 122.585  12
  -4   5 -16 7220.71 316.344   8
  -4   5 -16 7607.67 307.612   9
  -4   5 -16 7324.29 321.702  12
  -4   5 -15 533.579 117.980   8
  -4   5 -15 452.855 124.168   9
  -4   5 -15 282.838 93.6340  12
  -4   5 -14 10235.2 381.707  12
   5   4 -14 10852.3 358.768  12
  -4   5 -14 9764.43 366.245   8
  -4   5 -14 10363.8 363.133   9
  -4   5 -13 4224.34 204.611   9
  -4   5 -13 3916.30 207.735   8
   5   4 -13 4062.26 193.355  12
  -4   5 -12 15721.5 484.898   8
  -4   5 -12 15668.3 476.920   9
  -4   5 -11 8667.92 309.131   8
  -4   5 -11 8865.46 304.380   9
   5   4 -11 9497.77 312.732  12
  -4   5 -10 11645.3 367.999   9
  -4   5 -10 11914.7 375.532   8
  -4   5  -9 15122.6 442.318  12
   4  -5  -9 15299.2 399.140   7
   4  -5  -8 4250.27 155.563   7
  -4   5  -8 4091.24 176.562  12
   4  -5  -7 1628.58 88.6586   7
  -4   5  -7 1745.53 105.631  12
   4  -5  -6 70837.2 1588.85   7
  -4   5  -6 69131.4 1609.22  12
   4  -5  -5 32258.4 758.831   7
  -4   5  -5 31460.4 768.420  12
   4  -5  -4 44848.5 1022.26   7
  -4   5  -4 43306.7 1025.13  12
   4  -5  -3 118490. 2613.86   7
  -4   5  -3 116501. 2610.27  12
  -4   5  -2 208893. 4681.68  12
  -4   5  -2 219462. 4733.80  13
   4  -5  -2 215114. 4693.86   7
  -4   5  -1 32330.1 769.863  12
   4  -5  -1 34417.0 789.728   7
  -5  -4  -1 33490.2 850.291  13
  -4   5  -1 34113.2 824.479  13
   4  -5   0 105712. 2371.08   7
  -4   5   0 108149. 2415.47  13
  -5  -4   0 105147. 2445.81  13
  -5  -4   1 40799.9 1041.38  13
   4  -5   2 227116. 4994.37   7
   4  -5   3 143135. 3174.38   7
   4  -5   4 45812.1 1064.39   7
   4  -5   5 39230.4 927.395   7
  -4   5   5 39834.4 1004.96   4
   4  -5   6 92052.2 2103.47   7
  -4   5   6 97052.9 2197.99   4
   4  -5   7 2186.63 109.949   7
  -4   5   7 2290.50 174.747   4
   4  -5   8 4136.05 156.889   7
  -4   5   8 4586.21 242.669   4
   4  -5   9 23060.9 589.639   7
  -4   5   9 26585.7 730.019   4
  -4   5  10 19887.7 544.799  11
  -4   5  10 21310.1 646.569   4
   4  -5  10 19671.6 500.776   7
  -5  -4  11 11945.4 457.571  16
   4  -5  11 12879.5 437.319  16
  -5  -4  11 12501.9 406.685  20
  -4   5  11 12514.0 433.904  20
   5   4  11 13570.6 407.500  11
  -4   5  11 12324.4 390.608  11
  -4   5  11 13599.4 492.513   4
  -5  -4  11 12739.7 505.967  21
   4  -5  12 25008.8 742.814  16
  -5  -4  12 25288.3 778.902  16
  -5  -4  12 26391.3 713.006  20
  -4   5  12 25766.8 744.855  20
  -4   5  12 25621.6 690.064  11
  -4   5  12 26128.7 792.750   4
  -5  -4  12 24592.2 812.529  21
   4  -5  13 6026.24 301.713  16
  -5  -4  13 5927.84 331.809  17
  -5  -4  13 6278.86 338.896  16
  -5  -4  13 6541.85 284.679  20
  -4   5  13 5853.73 300.704  20
  -4   5  13 6154.16 258.300  11
  -5  -4  13 5973.29 343.171  21
  -4   5  13 5770.86 318.308   4
  -5  -4  14 17065.0 656.605  21
  -5  -4  14 18912.2 583.169  20
  -4   5  14 19940.1 625.117  20
   4  -5  14 18515.9 623.614  16
  -5  -4  14 18791.8 660.005  17
  -5  -4  14 18130.9 657.029  16
  -4   5  14 18233.3 643.599   4
  -5  -4  15 408.352 171.040  21
  -5  -4  15 700.764 201.147  16
  -5  -4  15 308.983 180.027  17
  -4   5  15 184.163 140.743   4
  -5  -4  16 13188.2 560.471  21
  -4   5  16 14189.0 542.468   4
  -5  -4  16 13917.9 574.055  17
  -5  -4  16 13837.9 575.367  16
   4  -5  16 12436.0 532.873  17
  -4   5  16 14027.4 526.754  20
  -5  -4  16 14287.9 500.263  20
   4  -5  17 1047.22 211.869  17
  -5  -4  17 1672.30 251.270  17
  -5  -4  17 1254.32 181.110  20
  -4   5  17 1778.98 243.383  20
   5   4  17 1371.83 177.395   1
  -5  -4  18 5364.42 352.071  17
  -5  -4  18 4846.99 280.808  20
  -4   5  18 4716.01 300.067  20
   4  -5  18 4149.36 309.809  17
  -4   5  19 351.114 165.642  20
  -5  -4  19 619.805 218.830  22
  -5  -4  19 466.805 203.702  17
   4  -5  19 552.031 181.514  17
   4  -5  20 347.131 156.284  17
   4  -5  21 5271.04 283.011  20
   4  -5  21 4992.08 279.218  17
  -4   5  21 5255.44 262.398  19
  -5  -4  21 5545.64 257.910  19
   5   4  22 4019.39 245.869  20
  -5  -4  22 4502.12 207.164  19
  -4   5  22 4024.01 203.156  19
   5   4  23 1686.10 145.060  20
  -4   5  23 1728.91 117.272  19
  -5  -5 -23 664.391 80.7308   9
  -5   5 -23 665.918 81.5158   8
  -5  -5 -23 653.219 73.9239   8
  -5  -5 -22 1364.82 123.610   9
  -5   5 -22 1485.37 120.610   8
  -5   5 -22 1307.65 103.827   9
  -5  -5 -22 1179.04 107.757   8
  -5  -5 -21 1594.03 148.720   9
  -5   5 -21 1723.06 147.777   8
  -5   5 -21 1609.04 130.634   9
  -5  -5 -21 1553.82 135.312   8
  -5   5 -20 955.299 135.656   8
  -5   5 -20 959.409 123.543   9
  -5  -5 -20 884.670 146.884   9
  -5   5 -19 834.966 142.477   8
  -5   5 -19 868.167 125.698   9
  -5  -5 -19 681.443 148.756   9
  -5   5 -18 3216.65 216.879   8
  -5   5 -18 3327.58 202.141   9
  -5   5 -17-34.2837 120.068   8
  -5   5 -17 100.022 111.378   9
  -5   5 -17 31.6969 76.9112  12
  -5   5 -16 4048.62 228.427   9
  -5   5 -16 4224.57 234.511  12
  -5   5 -16 3752.47 232.146   8
  -5   5 -15 4324.95 231.538   9
   5   5 -15 4258.68 213.117  12
  -5   5 -15 4261.48 240.766   8
  -5   5 -14 7422.44 306.691   9
  -5   5 -14 7467.95 313.454   8
   5   5 -14 7855.89 302.612  12
  -5   5 -13 4033.76 218.803   8
  -5   5 -13 3888.44 209.574   9
   5   5 -13 4252.16 208.617  12
  -5   5 -12 359.183 99.9478   8
  -5   5 -12 412.851 92.1437   9
   5   5 -12 500.514 84.1787  12
  -5   5 -12 362.180 80.1247  12
  -5   5 -11 9062.25 322.327  12
  -5   5 -11 8625.25 316.190   8
  -5   5 -11 8103.33 304.242   9
   5   5 -10 6531.64 253.986  12
  -5   5 -10 5766.90 234.949   9
  -5   5 -10 5897.16 239.885   8
  -5   5 -10 6279.49 245.326  12
   5  -5  -9 23266.0 572.720   7
  -5   5  -9 22470.0 606.374   9
  -5   5  -9 23444.4 615.708  12
  -5   5  -9 21771.6 609.255   8
  -5   5  -8 3451.44 157.065  12
   5  -5  -8 3183.03 132.686   7
  -5   5  -7 4182.64 170.599  12
   5  -5  -7 4082.09 152.854   7
  -5   5  -6 10115.7 299.394  12
   5  -5  -6 9956.84 287.640   7
   5  -5  -5 17641.8 445.853   7
  -5   5  -5 16674.2 446.760  12
   5  -5  -4 3356.07 134.527   7
  -5   5  -4 3321.39 129.995  12
   5  -5  -3 45734.3 1039.79   7
  -5   5  -3 43453.6 1025.00  12
   5  -5  -2 11798.1 325.923   7
  -5  -5  -2 11580.1 368.846  13
  -5   5  -2 12150.2 377.439  13
  -5   5  -2 11713.6 306.351  12
   5  -5  -1 22894.5 560.166   7
  -5  -5  -1 22625.8 612.192  13
  -5   5  -1 23151.1 615.627  13
  -5   5  -1 21872.3 529.543  12
   5  -5   0 21443.3 537.381   7
  -5   5   0 20555.6 498.337  12
  -5   5   0 23883.5 611.440  13
  -5  -5   0 22629.7 606.217  13
  -5   5   1 21735.2 500.825  12
  -5  -5   1 23224.4 636.726  13
   5  -5   2 11016.1 299.590   7
  -5   5   2 10173.3 233.353  12
   5  -5   3 52508.6 1223.75   7
  -5   5   3 53422.5 1280.86   4
   5  -5   4 3922.64 152.140   7
   5  -5   5 21000.7 535.474   7
   5  -5   6 11107.3 313.680   7
  -5   5   6 10008.3 377.020   4
   5  -5   7 6005.83 207.576   7
  -5   5   7 6196.33 283.784   4
   5  -5   8 5200.09 187.211   7
  -5   5   8 5168.40 273.080   4
   5  -5   9 32998.5 808.787   7
  -5  -5   9 31635.6 952.813  15
  -5   5  10 9350.27 355.571  20
  -5   5  10 11179.8 429.350   4
  -5   5  10 10045.4 318.426  11
   5   5  10 10458.1 339.938  11
  -5  -5  10 8874.37 377.521  16
   5  -5  10 9569.00 286.346   7
  -5  -5  10 9990.57 431.176  21
   5   5  11 14809.8 448.623  11
  -5   5  11 13759.1 419.870  11
  -5  -5  11 14129.6 432.716  20
  -5   5  11 13582.3 467.242  20
  -5  -5  11 13155.8 498.475  16
  -5   5  11 14782.9 530.909   4
  -5  -5  11 14133.8 554.607  21
  -5  -5  12 756.854 120.270  20
  -5   5  12 833.452 138.305  20
  -5  -5  12 696.021 161.987  21
   5  -5  12 794.550 130.675  16
  -5  -5  12 700.686 153.952  16
  -5   5  12 872.162 163.311   4
   5   5  12 861.540 115.471  11
  -5   5  12 603.756 94.0243  11
  -5  -5  13 6068.68 271.690  20
  -5   5  13 5672.54 293.677  20
  -5  -5  13 5985.58 348.310  21
  -5   5  13 6191.01 339.717   4
   5  -5  13 5895.98 291.767  16
  -5  -5  13 5822.23 332.553  16
  -5  -5  14 14515.4 473.221  20
  -5   5  14 14855.3 516.404  20
  -5  -5  14 12601.5 547.921  21
  -5  -5  14 13082.5 547.662  16
  -5  -5  14 14229.2 556.577  17
  -5   5  14 14212.3 555.737   4
  -5   5  15 7113.51 378.889   4
  -5  -5  15 7883.82 334.099  20
  -5   5  15 7685.25 360.229  20
  -5  -5  15 6613.03 420.128  14
  -5  -5  15 6867.54 387.057  21
  -5  -5  15 7974.46 412.839  17
  -5  -5  15 7651.58 412.276  16
  -5  -5  16 8083.33 429.336  17
   5  -5  16 6890.97 373.497  17
  -5  -5  16 7609.35 429.896  16
  -5  -5  16 6844.69 443.653  14
  -5   5  16 7590.57 389.813   4
  -5  -5  16 7751.97 341.443  20
  -5   5  16 7191.25 368.863  20
  -5  -5  17 194.489 200.609  17
   5  -5  17 127.109 159.093  17
  -5  -5  17 78.7364 202.573  16
  -5   5  17 86.2466 158.464  20
  -5  -5  17-23.4196 134.648  20
  -5  -5  17-147.946 216.324  14
   5  -5  18 4900.49 311.453  17
  -5  -5  18 6207.42 365.811  17
  -5  -5  18 5604.75 394.318  14
  -5  -5  19 2042.83 252.437  17
   5  -5  19 1996.55 210.177  17
  -5  -5  19 2271.19 290.025  14
  -5  -5  19 2105.49 257.481  22
  -5   5  20 1871.91 181.800  19
  -5  -5  20 2093.55 233.634  17
   5  -5  20 1925.23 197.444  17
  -5  -5  20 2105.36 172.506  19
   5  -5  21 3705.85 237.221  20
   5   5  21 3069.05 231.688  20
  -5  -5  21 3486.23 191.223  19
  -5   5  21 3089.51 202.262  19
  -5   5  22 3313.72 173.480  19
   5   5  22 3379.28 197.320  20
  -5   5  23 1635.29 100.194  19
   5   5  23 1458.35 108.352  20
  -5  -6 -23 1479.62 93.9760   9
  -6   5 -23 1479.52 98.5894   8
  -6   5 -22 41.7134 68.5134   9
  -5  -6 -22 21.8401 76.9635   9
  -5  -6 -22-17.3640 62.7731   8
  -6   5 -22 119.099 81.9269   8
  -5  -6 -21 4192.09 207.891   9
  -5  -6 -21 3948.63 183.421   8
  -6   5 -21 4307.32 200.080   9
  -6   5 -21 3888.55 206.462   8
  -6   5 -20 8.76130 97.8815   9
  -5  -6 -20 9.60239 109.056   9
  -6   5 -20 136.157 104.786   8
  -6   5 -19 1475.28 152.320   9
  -6   5 -19 1827.40 165.277   8
  -6   5 -18 1516.54 160.921   9
  -6   5 -18 1687.47 174.326   8
  -6   5 -17 6718.78 301.754   9
  -6   5 -17 6393.67 306.562   8
  -6   5 -16 5823.43 280.350   9
  -6   5 -16 5734.41 287.712   8
  -6   5 -15 4217.35 236.259   9
   5   6 -15 4102.95 222.116  12
  -6   5 -15 4372.09 248.764   8
  -6   5 -14 5244.13 266.301   8
  -6   5 -14 5804.29 268.655   9
  -6   5 -14 5394.60 262.107  12
   5   6 -14 5574.48 257.683  12
  -6   5 -13 13839.8 469.555   8
  -6   5 -13 13840.0 461.865   9
  -6   5 -13 14727.0 473.019  12
   5   6 -13 14591.1 474.334  12
  -6   5 -12 2219.61 166.818   8
  -6   5 -12 2040.93 156.327   9
  -6   5 -12 2140.10 152.793  12
   5   6 -12 2222.19 158.046  12
  -6   5 -11 28283.0 777.397   8
  -6   5 -11 27812.7 769.554   9
  -6   5 -11 28949.8 776.936  12
  -6   5 -10 659.057 89.6247  12
  -6   5 -10 588.491 92.4711   9
  -6   5 -10 542.307 98.4317   8
  -6   5  -9 5849.39 229.621  12
   6  -5  -9 5889.96 200.383   7
  -6   5  -9 5345.59 227.068   9
  -6   5  -9 5561.79 232.984   8
  -6   5  -8 3569.86 165.175  12
   6  -5  -8 3520.97 145.645   7
  -6   5  -8 3325.81 168.009   9
  -6   5  -8 3407.62 172.624   8
   6  -5  -7 23769.4 598.651   7
  -6   5  -7 23678.7 615.073  12
   6  -5  -6 5227.05 182.910   7
  -6   5  -6 4579.55 178.844  12
  -6   5  -5 1128.86 55.8618   4
   6  -5  -5 966.382 80.9000   7
  -6   5  -5 918.975 72.5951  12
  -6   5  -4 6585.51 196.000   4
   6  -5  -4 6896.60 220.544   7
  -6   5  -4 6472.34 206.783  12
  -6   5  -3 4042.64 147.385   4
   6  -5  -3 4256.22 162.480   7
  -6   5  -3 3988.33 141.332  12
  -5  -6  -3 3999.08 193.747  13
  -6   5  -3 4082.39 218.788  13
  -6   5  -2 131501. 2915.50   4
  -6   5  -2 129991. 2888.91  12
  -5  -6  -2 124109. 2954.31  13
  -6   5  -2 135459. 3005.41  13
   6  -5  -2 132775. 2917.53   7
  -6   5  -1 38407.7 929.179   4
  -6   5  -1 40902.2 1010.89  13
  -6   5  -1 38424.6 883.022  12
   6  -5  -1 38354.6 920.396   7
  -5  -6  -1 38188.4 965.731  13
  -6   5   0 12252.1 364.248   4
  -6   5   0 12484.9 304.571  12
   6  -5   0 12720.4 349.977   7
  -5  -6   0 12097.6 400.969  13
  -6   5   0 12646.3 430.660  13
  -6   5   1 44115.6 978.644  12
  -6   5   1 45707.6 1075.23   4
  -6   5   1 43008.3 1138.37  13
   6  -5   2 142776. 3225.72   7
  -6   5   2 147781. 3270.45   4
   6  -5   3 4045.63 162.394   7
  -6   5   3 4024.29 198.556   4
   6  -5   4 7992.51 255.857   7
  -6   5   4 8156.91 308.914   4
   6  -5   5 1333.56 94.4352   7
  -6   5   5 1095.46 136.671   4
   6  -5   6 6610.48 226.406   7
   6  -5   7 30193.5 741.258   7
  -6   5   7 28652.6 830.827   4
   6  -5   8 5675.65 208.029   7
  -5  -6   8 5368.99 310.495  15
   6  -5   9 7505.08 251.340   7
  -6   5   9 7820.21 354.432   4
  -5  -6   9 6804.26 324.834  21
  -5  -6   9 7601.91 378.705  15
   5   6   9 7763.83 285.041  11
  -5  -6  10 920.907 158.450  21
  -5  -6  10 1153.71 108.802  20
   5   6  10 1144.46 118.808  11
   6  -5  10 1109.68 87.1705   7
  -6   5  11 46330.2 1256.69   4
  -6   5  11 44121.4 1112.19  11
   5   6  11 47620.7 1163.91  11
  -5  -6  11 42769.2 1222.60  16
  -5  -6  11 48173.0 1311.90  21
  -5  -6  11 46739.6 1127.06  20
  -6   5  12 3762.35 274.074   4
   5   6  12 3916.75 219.217  11
  -5  -6  12 3610.03 267.486  16
  -5  -6  12 3888.99 292.992  21
  -6   5  12 3605.43 231.719  20
  -5  -6  12 3613.17 193.803  20
  -6   5  13 24753.5 805.776   4
   5   6  13 26204.4 727.811  11
  -5  -6  13 23365.9 792.948  16
  -5  -6  13 24217.2 817.981  21
  -6   5  13 24297.5 740.573  20
  -5  -6  13 25244.9 693.149  20
  -5  -6  14 8967.15 441.322  21
  -6   5  14 9441.77 445.818   4
  -5  -6  14 8618.43 438.793  16
  -5  -6  14 9796.22 357.218  20
  -6   5  15 6943.88 375.943   4
  -5  -6  15 6818.95 428.164  14
   6  -5  15 6386.12 340.628  17
  -5  -6  15 7358.33 411.385  16
  -5  -6  15 7303.03 399.824  17
  -5  -6  15 7098.06 307.789  20
  -5  -6  16 9747.41 518.653  14
  -6   5  16 10628.7 471.944   4
  -5  -6  16 10290.3 500.230  16
  -5  -6  16 11585.4 506.877  17
   6  -5  16 9974.97 435.248  17
  -5  -6  17 12899.4 553.231  16
  -5  -6  17 14067.4 556.308  17
  -5  -6  17 12453.3 572.617  14
  -5  -6  18 2820.97 313.207  14
   6  -5  18 2486.23 218.470  17
  -6   5  18 2546.11 212.484  19
  -5  -6  18 2751.48 271.049  17
  -5  -6  18 2561.94 188.437  19
  -5  -6  19 3964.48 326.254  14
  -5  -6  19 3499.81 203.875  19
   6  -5  19 3466.44 232.127  17
  -6   5  19 3268.73 227.765  19
  -5  -6  19 4043.49 296.941  17
  -5  -6  19 3712.00 290.815  22
  -6   5  20 148.834 120.903  19
  -5  -6  20 421.897 208.870  14
  -5  -6  20 216.605 171.536  17
   5   6  20 92.8030 141.330  20
   6  -5  21 9481.17 362.547  20
  -6   5  21 8999.26 325.819  19
   5   6  21 8760.41 338.848  20
   5   6  22 62.0847 86.6215  20
  -6   5  22 82.8061 73.4190  19
  -4  -6 -23 1293.78 86.0312   8
  -6   4 -23 1155.31 99.4711   8
  -4  -6 -23 1169.91 91.8549   9
  -6   4 -22 2954.27 157.392   9
  -4  -6 -22 3132.84 153.464   8
  -6   4 -22 2867.20 166.787   8
  -4  -6 -22 2965.20 162.149   9
  -6   4 -21 921.367 131.035   8
  -4  -6 -21 781.502 125.712   9
  -6   4 -21 828.198 117.460   9
  -6   4 -20 2957.94 186.602   9
  -6   4 -20 2653.30 196.075   8
  -4  -6 -20 2964.38 201.414   9
  -6   4 -19 483.352 133.296   8
  -6   4 -19 728.778 124.884   9
  -6   4 -18 2201.23 189.069   8
  -6   4 -18 2169.19 179.311   9
  -6   4 -17 353.813 136.745   8
  -6   4 -17 242.729 119.988   9
  -6   4 -17 274.975 89.6528  12
  -6   4 -16 2472.79 192.010   9
  -6   4 -16 2153.10 193.772   8
   4   6 -16 2419.63 168.842  12
   4   6 -15 5802.27 269.046  12
  -6   4 -15 5303.30 277.125   8
  -6   4 -15 5773.60 276.908   9
   4   6 -14 28929.2 802.134  12
  -6   4 -14 27768.4 792.076   9
  -6   4 -14 29080.7 803.921   8
  -6   4 -13 6939.68 293.861  12
   4   6 -13 8000.12 314.746  12
  -6   4 -13 7425.92 304.611   9
  -6   4 -13 7526.08 310.656   8
  -6   4 -12 10148.9 353.390  12
   4   6 -12 10373.7 369.365  12
  -6   4 -12 9938.92 357.064   8
  -6   4 -12 9203.85 345.477   9
  -6   4 -11 3181.56 175.400  12
   4   6 -11 3237.55 186.969  12
  -6   4 -11 3201.94 183.355   8
  -6   4 -11 3322.36 183.226   9
  -6   4 -10 5793.64 230.747  12
  -6   4 -10 5474.51 230.540   9
  -6   4 -10 5392.99 231.201   8
   6  -4  -9 6942.93 221.599   7
  -6   4  -9 7198.95 256.541  12
  -6   4  -9 7012.44 262.647   8
  -6   4  -9 7038.33 259.161   9
   6  -4  -8 27377.2 670.008   7
  -6   4  -8 27189.7 697.856  12
   6  -4  -7 76098.0 1723.44   7
  -6   4  -7 75358.3 1742.08  12
   6  -4  -6 19747.1 505.695   7
  -6   4  -6 19937.9 515.378  12
   6  -4  -5 41152.0 977.406   7
  -6   4  -5 41957.2 979.164  12
  -6   4  -4 14858.4 363.750   4
   6  -4  -4 14839.6 396.275   7
  -6   4  -4 15100.1 389.458  12
   6  -4  -3 1637.55 97.5720   7
  -6   4  -3 1779.87 83.2875   4
  -4  -6  -2 51269.6 1264.41  13
  -6   4  -2 55560.7 1221.45  12
  -6   4  -2 53974.7 1331.99  13
   6  -4  -2 53564.6 1243.26   7
  -6   4  -2 53767.0 1236.77   4
  -4  -6  -1 84959.7 1993.84  13
  -6   4  -1 87757.1 1935.43  12
  -6   4  -1 89256.9 2061.76  13
  -6   4  -1 87895.2 1972.74   4
   6  -4  -1 86552.3 1966.65   7
  -6   4   0 43849.8 1111.62  13
  -6   4   0 43097.3 969.629  12
   6  -4   0 42270.9 1011.68   7
  -6   4   0 40945.0 1022.34   4
  -6   4   1 84392.5 2062.25  13
  -6   4   1 87744.1 1980.48   4
   6  -4   2 54090.0 1284.19   7
  -6   4   2 58172.4 1325.00   4
   6  -4   3 2195.49 111.386   7
  -6   4   3 2176.39 137.206   4
   6  -4   4 17231.1 456.963   7
  -6   4   4 18156.9 512.886   4
   6  -4   5 49871.1 1173.52   1
   6  -4   5 49607.5 1161.77   7
   6  -4   6 27845.3 704.397   1
   6  -4   6 27727.1 686.779   7
   6  -4   7 101229. 2335.45   1
   6  -4   7 99791.4 2303.10   7
   6  -4   8 32987.6 854.743   1
   6  -4   8 33024.1 815.517   7
  -6   4   9 10205.6 424.232  21
   6  -4   9 9091.88 327.461   1
   6  -4   9 9296.08 283.723   7
  -6   4   9 9625.92 382.302   4
  -4  -6   9 9452.09 413.532  15
  -6   4  10 7602.39 344.193   4
  -6   4  10 7406.19 341.426  22
   4   6  10 7880.61 292.423  11
   6  -4  10 7515.31 296.325   1
  -6   4  10 7454.55 307.868  20
   6  -4  10 6992.18 231.769   7
   4   6  11 4373.80 220.386  11
  -4  -6  11 4118.07 197.087  20
  -6   4  11 4351.36 236.959  20
   6  -4  11 4465.28 229.505   1
  -4  -6  11 4564.42 291.135  21
  -6   4  11 4611.61 283.826  22
  -6   4  11 4459.08 271.591   4
  -4  -6  11 4118.48 262.609  16
   4   6  12 17565.3 527.621  11
  -6   4  12 16077.2 538.613  20
  -4  -6  12 16183.6 490.623  20
   6  -4  12 16173.8 528.563   1
  -6   4  12 17102.4 610.800  22
  -4  -6  12 16736.4 605.940  21
  -6   4  12 15996.0 581.378   4
  -4  -6  12 15433.7 577.582  16
  -4  -6  13 13129.7 544.802  16
   6  -4  13 14171.7 493.425   1
  -4  -6  13 14217.9 456.957  20
  -6   4  13 14528.6 509.293  20
  -6   4  13 14369.3 551.760   4
   4   6  13 15602.9 495.815  11
  -6   4  14 46729.9 1246.96   4
  -4  -6  14 44810.3 1121.14  20
  -6   4  14 46179.2 1184.65  20
  -4  -6  14 40540.8 1226.91  16
   6  -4  14 40273.8 1157.29  17
  -6   4  15 10346.9 454.392   4
  -4  -6  15 9681.53 501.189  14
  -6   4  15 10121.8 423.642  20
  -4  -6  15 10174.7 378.828  20
   6  -4  15 8710.59 397.224  17
  -4  -6  15 9243.04 464.135  16
  -6   4  16 3649.81 273.343   4
  -4  -6  16 3869.08 341.398  14
  -6   4  16 3598.81 272.508  20
  -4  -6  16 3733.64 232.313  20
  -4  -6  16 3871.68 329.415  17
  -4  -6  16 3611.31 311.073  16
   6  -4  16 3468.88 250.485  17
  -6   4  17 623.916 150.986   4
  -4  -6  17 665.616 149.839  20
  -4  -6  17 697.150 250.687  14
  -4  -6  17 554.049 219.293  17
   6  -4  17 586.038 157.170  17
   6  -4  18 3452.17 247.093  17
  -4  -6  18 4166.03 239.665  20
  -4  -6  18 4218.00 353.111  14
  -4  -6  18 4123.78 320.220  17
  -6   4  19 1265.90 181.049  19
   6  -4  19 1096.32 158.771  17
  -4  -6  19 1122.81 220.954  17
  -4  -6  19 1140.33 253.654  14
  -4  -6  19 1352.60 209.203  22
   4   6  20 6055.25 316.591  20
  -4  -6  20 7122.63 371.731  17
  -6   4  20 6451.36 307.743  19
  -6   4  21 1943.64 171.083  19
   4   6  21 1937.16 176.048  20
  -4  -6  21 2346.14 223.213  17
   4   6  22 7055.04 274.838  20
  -6   4  22 7676.23 281.247  19
  -6   4  23 2802.93 136.936  19
  -6   3 -23 336.165 81.6551   8
  -3  -6 -23 343.558 70.0121   8
  -3  -6 -23 352.680 71.7484   9
  -6   3 -23 276.172 68.4132   9
  -6   3 -22 2167.97 154.533   8
  -3  -6 -22 2089.31 142.250   9
  -6   3 -22 2276.81 144.308   9
  -6   3 -21 1233.29 141.749   8
  -3  -6 -21 1545.16 146.377   9
  -6   3 -21 1467.98 138.098   9
  -6   3 -20 929.632 142.059   8
  -6   3 -20 960.550 135.595   9
  -6   3 -19 139.781 125.951   8
  -6   3 -19 163.602 112.654   9
  -6   3 -18 72.7662 123.679   8
  -6   3 -18 212.035 124.525   9
  -6   3 -17 11457.4 436.093   8
  -6   3 -17 11455.7 429.481   9
   3   6 -17 11870.0 425.027  12
  -6   3 -17 12212.7 436.414  12
  -6   3 -16 9763.31 381.969   9
  -6   3 -16 9623.10 386.872   8
   3   6 -16 9774.42 376.661  12
  -6   3 -16 9655.99 376.605  12
  -6   3 -15 2319.86 189.769   8
  -6   3 -15 2441.56 191.526   9
   3   6 -15 2057.73 164.174  12
  -6   3 -14 3285.31 207.564   9
   3   6 -14 3467.92 203.298  12
  -6   3 -14 3459.73 213.870   8
  -6   3 -13 4352.17 226.790   9
   3   6 -13 4534.06 230.552  12
  -6   3 -13 4333.43 230.656   8
  -6   3 -12 7670.36 300.822   9
  -6   3 -12 7725.00 302.250   8
   3   6 -12 7842.24 313.483  12
  -6   3 -11 2250.09 143.511  12
  -6   3 -11 2179.94 147.730   9
  -6   3 -11 1842.31 142.531   8
   3   6 -11 2431.79 159.239  12
   3   6 -10 4557.99 217.542  12
  -6   3 -10 4521.92 195.589  12
  -6   3 -10 4091.74 195.375   9
   6  -3  -9 26390.2 628.322   7
  -6   3  -9 26177.7 670.805  12
  -6   3  -8 25112.9 649.832  12
   6  -3  -8 25536.3 621.135   7
  -6   3  -7 11556.1 340.428  12
   6  -3  -7 11998.6 324.613   7
  -6   3  -6 79931.1 1837.77  12
   6  -3  -6 81763.5 1827.97   7
  -6   3  -5 36412.2 855.972  12
   6  -3  -5 35718.8 851.566   7
  -6   3  -4 23765.5 566.467  12
  -6   3  -4 22847.8 527.794   4
  -6   3  -3 72604.8 1606.38  12
  -6   3  -3 70480.6 1591.10   4
  -6   3  -2 45599.0 1198.67  13
  -6   3  -2 47533.9 1096.09  12
  -6   3  -2 46586.9 1101.22   4
  -3  -6  -1 4404.22 168.651  13
  -6   3  -1 5006.96 236.193  13
  -6   3  -1 4855.87 141.722  12
  -6   3  -1 4866.41 163.558   4
  -6   3   0 7239.04 184.762  12
  -6   3   0 6591.37 293.190  13
  -6   3   0 6743.57 221.363   4
  -6   3   1 4280.52 166.891   4
  -6   3   1 3836.42 228.228  13
   6  -3   2 50861.6 1161.73   1
  -6   3   2 52713.1 1206.73   4
  -6   3   3 86841.0 1990.66   4
   6  -3   3 86308.5 1944.80   1
  -6   3   4 24960.1 669.740   4
   6  -3   4 25329.6 623.341   1
   6  -3   5 39545.1 947.551   7
   6  -3   5 41252.1 967.552   1
   6  -3   6 95802.1 2197.01   7
   6  -3   6 100438. 2229.93   1
   6  -3   7 15314.1 412.688   7
  -6   3   7 14511.4 482.978   4
   6  -3   8 33608.3 831.229   7
  -6   3   8 34123.6 926.588   4
   6  -3   9 37745.6 925.967   1
  -6   3   9 36240.3 962.437   4
  -6   3  10 6430.22 309.189   4
   6  -3  10 6147.32 202.971   7
   6  -3  10 6755.68 275.694   1
  -6   3  10 6669.86 282.007  20
   3   6  10 6443.53 260.880  11
  -6   3  10 6537.99 340.035  21
   3   6  11 4533.81 220.960  11
  -6   3  11 4544.26 261.627   4
  -6   3  11 4051.06 290.788  21
   6  -3  11 4343.31 226.587   1
  -3  -6  11 4136.71 196.386  20
  -6   3  11 3967.98 228.554  20
   3   6  11 4325.59 227.013   4
  -6   3  12 12432.5 474.757   4
  -6   3  12 12073.6 525.261  21
  -6   3  12 11693.3 434.816  20
  -3  -6  12 12130.3 395.732  20
   3   6  12 12146.4 418.540  11
   6  -3  12 11498.8 423.978   1
  -6   3  12 12726.5 438.789  14
  -6   3  13 7327.15 327.156  14
  -6   3  13 6697.66 341.897   4
  -6   3  13 6417.20 366.291  22
  -6   3  13 6254.70 310.541  20
  -3  -6  13 6107.44 272.648  20
   3   6  13 6629.03 296.803  11
   6  -3  13 7110.31 314.270   1
   6  -3  13 6134.72 295.715  17
  -3  -6  14 5558.20 374.966  14
  -6   3  14 5659.94 332.556   4
  -6   3  14 5627.42 373.159  22
  -6   3  14 5906.21 313.450  20
   6  -3  14 5695.29 297.842  17
   3   6  14 6373.68 295.361  11
   6  -3  14 5776.77 300.322   1
  -3  -6  15 4334.14 353.528  14
  -6   3  15 4394.93 296.129   4
  -6   3  15 4188.36 285.572  20
   6  -3  15 4066.09 262.292  17
   6  -3  15 4946.48 279.268   1
  -3  -6  16 18075.4 701.506  14
   6  -3  16 16277.7 586.745   1
  -6   3  16 17506.7 629.674   4
   6  -3  16 15853.4 571.163  17
  -6   3  16 17932.2 612.122  20
  -3  -6  16 17990.1 565.737  20
  -3  -6  16 17602.8 674.329  17
   6  -3  17 21304.7 699.151  17
  -3  -6  17 23344.5 828.612  14
  -3  -6  17 22843.9 802.228  17
  -3  -6  17 23142.9 686.670  20
  -6   3  17 23901.9 741.991  20
  -3  -6  18 330.783 175.264  22
   6  -3  18 382.863 144.629  17
  -3  -6  18 628.476 224.596  17
  -3  -6  18 583.862 148.454  20
  -3  -6  18 186.851 222.409  14
  -3  -6  19 251.178 208.604  17
   3   6  19 386.442 170.550  20
  -3  -6  19 280.053 132.133  20
  -3  -6  19 383.061 229.979  14
  -3  -6  20 1957.74 249.265  17
  -6   3  20 2242.30 209.646  19
   3   6  20 2029.96 212.597  20
  -3  -6  21 3468.32 270.411  17
  -6   3  21 3080.49 216.785  19
   3   6  21 3144.93 214.912  20
  -6   3  22 5719.87 249.266  19
   6  -3  22 5522.62 283.110  20
  -6   3  23 1190.06 111.942  19
   3   6  23 966.258 86.3394  20
   6  -3  23 1125.62 135.966  20
  -6   2 -24 116.988 55.4196   8
  -2  -6 -24 153.960 45.8306   8
  -6   2 -23 151.085 78.6593   8
  -6   2 -23 162.506 71.1547   9
  -2  -6 -23 123.407 63.4552   9
  -6   2 -22 177.041 99.8146   8
  -6   2 -22 298.334 88.7932   9
  -2  -6 -22 322.535 91.9997   9
  -2  -6 -21 2808.01 183.250   9
  -6   2 -21 2807.81 178.578   9
  -6   2 -21 2496.29 186.808   8
  -6   2 -20 239.477 116.534   9
  -6   2 -20 38.6485 123.022   8
  -6   2 -19 2905.47 206.506   9
  -6   2 -19 3001.89 223.217   8
  -6   2 -18 1127.51 156.366   9
  -6   2 -18 1004.15 165.018   8
  -6   2 -18 1012.50 128.127  12
   2   6 -17 764.009 112.088  12
  -6   2 -17 702.320 148.139   9
  -6   2 -17 709.359 151.412   8
  -6   2 -17 944.846 125.884  12
  -6   2 -16 3531.03 215.199  12
   2   6 -16 3705.85 219.381  12
  -6   2 -16 3575.21 230.489   9
  -6   2 -16 3837.54 244.759   8
   2   6 -15 27501.1 777.007  12
  -6   2 -15 26688.6 760.222  12
  -6   2 -15 26894.7 772.223   8
  -6   2 -15 26038.3 764.485   9
  -6   2 -14 1381.86 150.358   9
  -6   2 -14 1205.64 127.616  12
   2   6 -14 1428.74 137.547  12
  -6   2 -13 6283.82 277.943   9
   2   6 -13 6674.51 287.936  12
  -6   2 -12 6839.83 285.101   9
   2   6 -12 8040.83 311.202  12
  -6   2 -11 5382.26 234.761   9
   2   6 -11 5831.65 254.042  12
   2   6 -10 24018.1 652.435  12
  -6   2 -10 23655.3 617.317  12
   6  -2  -9 52766.3 1220.20   7
  -6   2  -9 54165.6 1268.92  12
   6  -2  -8 4687.65 158.966   7
  -6   2  -8 4539.17 183.426  12
   6  -2  -7 643.459 59.4072   7
  -6   2  -7 623.767 70.4975  12
  -6   2  -6 11781.4 331.760  12
  -6   2  -5 75455.3 1709.90  12
  -6   2  -4 26080.3 630.278  12
  -6   2  -3 34424.9 838.292  12
  -6   2  -3 34144.4 818.641   4
  -6   2  -2 22977.7 679.189  13
  -6   2  -2 22770.2 581.848  12
  -6   2  -2 22502.3 578.545   4
  -6   2  -1 79124.5 1995.31  13
  -6   2  -1 88845.9 1891.30  12
  -6   2  -1 84387.9 1902.03   4
  -2  -6  -1 74201.1 1884.36  13
  -6   2   0 6009.69 270.403  13
  -6   2   0 5890.87 194.122   4
  -6   2   1 87992.3 2037.43   4
   6  -2   1 92745.1 2004.88   1
  -6   2   1 86248.2 2130.25  13
  -6   2   2 19223.7 638.906  13
  -2  -6   2 19101.4 534.778   7
  -2  -6   3 37365.2 893.629   7
   6  -2   3 38880.8 888.268   1
  -6   2   3 37602.9 922.246   4
   6  -2   4 29028.8 697.458   1
  -6   2   4 28676.7 735.134   4
   6  -2   5 89443.2 2022.80   1
   6  -2   6 13773.9 387.061   1
   6  -2   7 1490.34 87.2316   7
   6  -2   7 1456.95 104.639   1
  -6   2   7 1515.31 135.426   4
   6  -2   8 6235.49 201.931   7
   6  -2   8 6276.76 238.770   1
  -6   2   8 6576.55 278.755   4
   6  -2   9 72891.5 1648.79   7
  -6   2   9 74478.4 1760.17   4
   6  -2   9 70758.2 1710.30   1
  -6   2  10 35358.7 936.457   4
  -6   2  10 34434.4 987.892  21
   6  -2  10 33505.2 804.298   7
  -6   2  10 33469.6 896.881  20
   2   6  10 35168.0 884.819  11
   6  -2  10 33713.2 888.179   1
   2   6  11 7924.19 308.138  11
  -6   2  11 7980.40 350.385   4
   6  -2  11 8465.37 326.272   1
  -6   2  11 7960.23 325.816  20
   2   6  11 8094.32 331.889   4
  -6   2  11 7746.54 389.236  21
  -2  -6  12 10271.8 443.315  16
   2   6  12 11927.1 403.937  11
  -6   2  12 11531.4 446.554   4
   6  -2  12 12883.5 441.909   1
  -6   2  12 11723.4 431.874  14
  -6   2  12 11781.3 421.836  20
  -2  -6  12 11019.9 382.298  20
   2   6  12 11042.0 411.737   4
  -6   2  12 11758.7 503.638  21
  -6   2  13 11650.6 452.066  14
  -2  -6  13 11467.1 501.470  14
  -6   2  13 11976.8 469.558   4
   6  -2  13 12580.9 457.540   1
  -6   2  13 12325.3 535.321  21
  -6   2  13 11999.0 444.187  20
  -2  -6  13 11424.7 405.881  20
   2   6  13 12862.7 428.792  11
  -2  -6  13 10389.4 466.114  16
   2   6  14 2223.02 186.126  11
   6  -2  14 2061.43 191.550   1
  -6   2  14 2155.53 213.077   4
   6  -2  14 2019.56 184.337  17
  -2  -6  14 1957.12 239.299  16
  -2  -6  14 1903.55 254.330  14
  -6   2  14 2021.27 206.624  14
  -6   2  14 2154.68 219.330  20
   6  -2  15 43820.7 1223.00  17
   6  -2  15 48052.6 1271.01   1
  -2  -6  15 43573.9 1313.39  16
  -6   2  15 48326.8 1305.12   4
  -6   2  15 47464.3 1265.13  20
  -2  -6  15 50106.8 1231.18  20
  -2  -6  15 46262.1 1355.57  14
  -6   2  15 50262.8 1300.56  14
  -2  -6  16 6766.18 417.094  14
  -2  -6  16 6538.45 320.493  20
  -6   2  16 6324.01 344.116  20
  -6   2  16 6951.23 420.741  22
  -6   2  16 7031.81 359.934   4
  -2  -6  16 6556.46 398.749  16
   6  -2  16 6045.63 314.862  17
   6  -2  17 1587.27 180.295  17
  -6   2  17 1414.29 220.861  20
  -2  -6  17 1459.84 182.362  20
  -2  -6  17 1792.79 258.917  16
  -2  -6  17 1499.48 269.591  14
  -2  -6  18 2102.28 231.910  22
   6  -2  18 1960.45 190.492  17
  -2  -6  18 2322.30 294.252  14
  -2  -6  18 2175.28 281.568  16
  -2  -6  18 1946.48 195.889  20
   2   6  18 1428.87 221.279  20
  -2  -6  19 7279.09 321.519  20
  -2  -6  19 7330.03 424.836  14
   2   6  20 591.991 166.454  20
  -2  -6  20 527.963 138.316  20
  -6   2  20 651.833 164.032  19
   2   6  21 6957.10 312.710  20
  -6   2  21 7249.08 319.238  19
   2   6  22 443.832 113.855  20
  -6   2  22 513.883 128.670  19
   2   6  23 183.594 71.8134  20
   6  -2  23 309.521 129.209  20
  -6   2  23 234.024 91.0928  19
  -6   2  24 482.658 66.4619  19
   6  -2  24 494.082 89.5959  20
  -6   1 -24 2512.30 121.550   8
  -1  -6 -23 138.981 60.0898   9
  -6   1 -23 17.5968 66.0418   9
  -6   1 -23 42.5045 76.1130   8
  -6   1 -22 491.067 99.8059   9
  -1  -6 -22 519.386 92.7607   9
  -6   1 -22 325.078 106.663   8
  -6   1 -21 184.133 102.807   9
  -6   1 -21 193.123 116.446   8
  -6   1 -20 555.196 128.461   9
  -6   1 -20 372.925 132.270   8
  -6   1 -19 2484.09 201.001   9
  -6   1 -19 2557.43 205.764   8
  -6   1 -18 416.592 134.313   9
   1   6 -18 426.405 91.2672  12
   1   6 -18 524.554 91.6995   8
  -6   1 -17 1969.18 191.604   9
   1   6 -17 1802.55 158.835  12
  -6   1 -17 2247.08 174.135  12
   1   6 -17 2139.47 142.552   8
  -6   1 -16 18261.0 593.764   9
  -6   1 -16 18710.5 584.022  12
   1   6 -16 18944.1 598.567  12
   1   6 -16 18611.1 530.189   8
  -6   1 -15 23862.1 723.177   9
   1   6 -15 25092.0 730.527  12
  -6   1 -15 25321.0 720.455  12
   1   6 -15 24784.3 660.077   8
  -6   1 -14 10212.8 385.350   9
   1   6 -14 9903.82 326.907   8
   1   6 -14 10649.8 390.584  12
  -6   1 -14 10673.2 377.292  12
  -6   1 -13 4700.56 223.137  12
   1   6 -13 4916.27 241.924  12
  -6   1 -13 4674.56 236.188   9
   1   6 -12 7596.64 302.168  12
  -6   1 -12 6724.24 280.614   9
   1   6 -11 7063.75 285.752  12
   1   6 -10 12771.4 416.205  12
   1   6  -9 2328.49 152.404  12
  -6   1  -9 2480.48 135.678  12
   6  -1  -9 2457.42 103.182   7
  -6   1  -8 2855.49 140.382  12
  -6   1  -7 9689.83 293.341  12
  -1  -6  -6 36199.6 872.406   7
  -6   1  -6 38084.2 888.051  12
  -1  -6  -5 34765.7 847.246   7
  -6   1  -5 37398.3 857.680  12
  -1  -6  -4 2105.94 100.021   7
  -6   1  -4 2107.00 99.1486  12
  -1  -6  -3 104180. 2198.97   7
  -6   1  -3 93040.7 2184.36  12
  -6   1  -2 28521.7 690.145   4
  -6   1  -2 28249.9 697.090  12
  -1  -6  -1 10897.3 286.299   7
  -6   1  -1 9422.25 267.020   4
  -1  -6   0 44618.0 1101.83   7
  -6   1   0 46423.5 1103.89   4
   6  -1   1 8082.46 211.565   1
  -6   1   1 7975.06 240.613   4
  -1  -6   2 27354.6 739.478   7
  -6   1   2 40230.9 793.238   4
  -1  -6   3 93695.8 2130.35   7
  -6   1   3 97417.9 2160.33   4
  -1  -6   4 1902.98 98.5921   7
  -1  -6   5 47202.8 1093.50   7
  -1  -6   6 45847.3 1048.08   7
  -6   1   6 43424.8 1098.90   4
  -6   1   7 13312.6 418.632   4
  -6   1   8 4073.18 210.377   4
   6  -1   9 3263.89 175.803   1
   6  -1   9 3578.21 133.606   7
  -6   1   9 3604.76 216.117   4
   6  -1  10 18446.8 464.993   7
  -6   1  10 18116.2 549.538  20
   6  -1  10 18267.9 545.983   1
  -6   1  10 20178.5 589.654   4
   1   6  10 19276.3 541.092  11
  -1  -6  11 9775.35 411.027  16
   1   6  11 11115.5 410.218   4
  -6   1  11 11388.8 420.116   4
   1   6  11 10972.8 375.547  11
   6  -1  11 11010.7 388.372   1
  -6   1  11 11148.7 412.765  14
  -6   1  11 10991.3 462.846  21
  -6   1  11 10498.6 386.125  20
  -6   1  11 11873.3 417.542  17
  -1  -6  12 10088.0 430.809  16
   1   6  12 10152.5 405.081   4
  -6   1  12 11375.5 434.370   4
   1   6  12 11372.8 390.272  11
   6  -1  12 11032.5 403.603   1
  -6   1  12 10848.4 426.607  14
  -6   1  12 12076.1 495.324  21
  -6   1  12 10883.8 404.867  20
  -6   1  12 12096.0 437.917  17
  -6   1  13 9254.00 388.848   4
   1   6  13 8823.89 342.237  11
   6  -1  13 8683.58 362.203   1
  -1  -6  13 8468.33 413.560  14
  -6   1  13 8953.94 388.474  14
   1   6  13 9147.69 368.689   4
  -1  -6  13 7671.82 385.759  16
  -1  -6  13 7965.84 330.209  20
  -6   1  13 8458.92 360.358  20
  -6   1  13 8462.65 430.234  21
  -1  -6  14 17342.4 657.288  14
  -6   1  14 17610.9 617.616  14
  -6   1  14 17380.7 678.125  21
   1   6  14 17782.4 561.857  11
  -1  -6  14 16395.6 629.841  16
   6  -1  14 19351.9 618.118   1
  -6   1  14 18757.0 623.866   4
   6  -1  14 17018.8 556.843  17
  -6   1  14 17860.6 590.666  20
  -1  -6  14 17703.0 564.093  20
  -6   1  15 47888.1 1289.66  14
  -1  -6  15 46743.7 1338.01  14
  -1  -6  15 46260.1 1215.55  20
  -6   1  15 46790.2 1248.61  20
   6  -1  15 44629.9 1206.02  17
  -1  -6  15 43283.5 1299.63  16
  -6   1  16 31267.8 1043.39  22
  -6   1  16 33591.9 958.039  20
  -1  -6  16 33245.9 925.752  20
   6  -1  16 32100.5 910.686  17
  -1  -6  16 30455.7 1001.00  16
  -1  -6  16 33215.9 1040.68  14
  -6   1  16 34741.1 1000.05  14
   1   6  17 2635.76 261.116  20
  -6   1  17 3428.34 271.765  20
  -1  -6  17 3401.97 246.676  20
  -1  -6  17 3327.57 322.318  14
  -1  -6  17 3120.67 312.212  17
  -1  -6  17 2769.27 298.316  16
  -6   1  17 3530.46 343.866  22
   6  -1  18 912.032 156.455   1
  -1  -6  18 922.297 243.163  14
  -1  -6  18 888.794 234.305  17
  -1  -6  18 786.326 230.096  16
  -6   1  18 877.451 213.783  20
  -1  -6  18 761.954 167.993  20
   1   6  18 741.842 195.998  20
  -1  -6  19 5780.06 380.656  17
  -1  -6  19 5707.17 293.641  20
   1   6  19 4889.14 312.453  20
  -1  -6  20 1065.97 230.038  17
   1   6  20 1229.02 188.164  20
  -1  -6  20 1117.74 160.223  20
  -1  -6  21 185.415 186.169  17
  -6   1  21 272.429 147.730  19
   1   6  21 193.035 135.445  20
  -6   1  22 1352.97 153.484  19
   1   6  22 1063.47 136.178  20
  -6   1  23 248.994 100.139  19
  -6   1  24 8568.85 261.976  19
  -6   0 -24 193.738 60.0451   8
   0  -6 -24 224.861 53.2152   8
  -6   0 -24 150.216 48.2845   9
  -6   0 -23 190.285 81.8988   8
   0  -6 -23 179.317 59.9763   9
  -6   0 -23 178.615 72.5133   9
  -6   0 -22 446.551 101.037   9
   0  -6 -22 378.904 86.0540   9
  -6   0 -21 212.344 108.902   9
   0   6 -20 76.1596 71.5092   8
  -6   0 -20 138.045 120.159   9
   0   6 -19 112.388 79.9089   8
  -6   0 -19 66.1796 123.583   9
   0   6 -18 5428.27 269.050  12
  -6   0 -18 4741.74 274.045   9
   0   6 -18 5233.64 230.764   8
  -6   0 -17 12182.0 460.306   9
   0   6 -17 11840.3 445.762  12
   0   6 -17 12727.6 403.642   8
  -6   0 -16 2604.07 207.150   9
   0   6 -16 2966.72 201.738  12
  -6   0 -16 3011.88 194.772  12
   0   6 -16 2718.13 166.530   8
  -6   0 -15 7331.11 330.896   9
   0   6 -15 7777.28 334.001  12
  -6   0 -15 7805.37 320.942  12
   0   6 -15 8030.15 290.451   8
  -6   0 -14 19505.4 609.473   9
  -6   0 -14 20429.6 598.571  12
   0   6 -14 20519.7 619.616  12
   0   6 -14 19765.5 555.858   8
  -6   0 -13 6190.81 279.603   9
   0   6 -13 6844.22 289.111  12
   0   6 -13 6357.35 240.063   8
  -6   0 -13 6572.05 270.991  12
   0   6 -12 17290.0 517.190  12
  -6   0 -12 16699.0 491.739  12
   0   6 -11 4390.84 215.794  12
   0   6 -10 26024.1 695.754  12
  -6   0 -10 24409.7 667.931   9
   0   6  -9 12609.0 401.799  12
   0  -6  -8 5977.37 190.432   7
  -6   0  -8 5540.41 211.679  12
   0  -6  -7 595.376 61.1420   7
   6   0  -7 645.781 37.9319  12
  -6   0  -7 769.126 75.4653  12
   0  -6  -6 35375.8 871.560   7
   6   0  -6 37481.7 839.668  12
   0  -6  -5 44121.0 1053.46   7
  -6   0  -5 47562.3 1072.23  12
   0  -6  -4 67192.2 1536.51   7
  -6   0  -4 68510.2 1545.41  12
   0  -6  -3 77661.7 1762.29   7
  -6   0  -3 78774.0 1766.17  12
   0  -6  -2 9979.37 280.706   7
   0  -6  -1 51242.5 1157.19   7
  -6   0  -1 48308.6 1240.87  13
   0  -6   0 299.059 51.7983   7
  -6   0   0 356.397 117.318  13
  -6   0   0 325.464 51.1642   4
  -6   0   1 47292.7 1268.53  13
  -6   0   1 52289.3 1175.90   4
  -6   0   2 10650.5 402.780  13
  -6   0   2 10705.2 303.515   4
   0  -6   2 10304.9 288.751   7
  -6   0   3 81874.8 1856.37   4
   0  -6   3 81141.1 1834.08   7
   0  -6   4 80222.0 1808.98   7
   0  -6   5 48423.0 1118.99   7
  -6   0   6 46942.4 1126.04   4
   0  -6   6 45992.4 1074.35   7
  -6   0   7 241.438 90.4765   4
   0  -6   7 218.300 50.9817   7
  -6   0   8 8194.87 309.644   4
   0  -6   8 8245.11 244.055   7
  -6   0   9 17955.9 542.012   4
   0   6  10 35382.0 891.435  11
  -6   0  10 33703.0 901.779  20
   0   6  10 35358.6 959.355   4
   6   0  10 34710.3 816.156   7
  -6   0  10 35657.9 933.773   4
  -6   0  11 7221.27 358.940  21
   0   6  11 6774.77 270.525  11
  -6   0  11 6782.51 301.389  17
  -6   0  11 6904.66 315.536  14
   0   6  11 6759.87 308.822   4
  -6   0  11 6646.79 304.277   4
   0  -6  11 5921.69 302.184  16
  -6   0  11 6669.42 283.756  20
   0  -6  12 24226.9 779.559  16
   0   6  12 26777.2 783.450   4
  -6   0  12 26102.6 842.721  21
   0   6  12 26791.5 731.400  11
  -6   0  12 27610.3 782.735  17
  -6   0  12 26332.1 793.056  14
   0  -6  12 25342.2 797.766  14
  -6   0  12 27070.3 780.856   4
  -6   0  12 26466.2 748.980  20
   6   0  12 26485.4 757.539   1
   0  -6  13 10641.9 454.145  16
   0   6  13 10985.1 437.278   4
   0  -6  13 10356.5 461.300  14
  -6   0  13 11664.9 463.742  14
   0   6  13 10865.2 395.313  11
   6   0  13 11926.1 434.568   1
  -6   0  13 11576.3 443.602   4
  -6   0  13 11525.0 423.500  20
  -6   0  13 11875.9 453.423  17
  -6   0  13 11262.4 503.460  21
  -6   0  14 33462.1 990.656  14
   0  -6  14 33513.9 1012.18  14
  -6   0  14 33196.6 1047.82  21
   0   6  14 33760.1 912.855  11
  -6   0  14 33399.6 940.034  20
  -6   0  14 36185.9 994.535  17
   0   6  14 32897.9 948.816   4
   6   0  14 34588.8 958.479   1
   0  -6  14 30703.2 982.572  16
   0  -6  15 12157.8 526.935  16
  -6   0  15 12689.8 482.699  20
  -6   0  15 12378.8 559.476  21
   6   0  15 12449.9 442.971  17
   6   0  15 10726.7 463.645   1
  -6   0  15 13124.1 525.855  14
   0  -6  15 13016.3 546.301  14
  -6   0  16 4708.21 302.762  20
   0   6  16 4453.66 302.055  20
   0  -6  16 4584.51 281.690  20
  -6   0  16 4240.54 317.420  14
   0  -6  16 4705.90 345.701  14
   0  -6  16 4307.18 333.279  16
  -6   0  17 25060.3 894.816  22
   0  -6  17 25450.8 769.969  20
  -6   0  17 26678.2 802.457  20
   0   6  17 24243.0 798.086  20
   0   6  17 24482.5 739.666   1
  -6   0  17 26479.1 842.057  14
   0  -6  17 27676.4 883.878  14
   0  -6  17 23658.0 847.347  17
   0  -6  17 25180.3 861.366  16
   0  -6  18 10906.0 527.740  17
  -6   0  18 11669.7 480.877  20
   0   6  18 10805.5 477.266  20
   0  -6  18 12301.9 461.468  20
   6   0  18 12520.8 492.888   1
   0   6  19 390.686 172.507  20
   0  -6  19 334.720 152.157  20
   0  -6  19 276.352 214.822  17
   0   6  20 44.6218 144.153  20
   0  -6  20 108.252 133.353  20
   0  -6  20 25.4104 191.538  17
   0   6  21 408.892 132.565  20
   0  -6  21 553.721 187.238  17
  -6   0  21 286.811 143.379  19
   0   6  22 1270.57 136.671  20
  -6   0  22 1333.86 155.723  19
   0  -6  22 1563.43 192.847  17
   6   0  23 607.456 146.953  20
  -6   0  23 706.357 110.863  19
   6   0  24 625.105 105.615  20
  -6   0  24 478.267 75.2199  19
  -6  -1 -24 881.789 70.5592   9
   1  -6 -23 231.354 54.9239   9
  -6  -1 -23 203.268 76.0067   9
  -6  -1 -22 843.692 115.056   9
   1  -6 -22 902.412 99.9589   9
  -1   6 -22 1167.40 86.0594   8
  -6  -1 -21 155.501 107.030   9
  -1   6 -21 273.825 76.8068   8
  -6  -1 -20 351.560 129.063   9
  -1   6 -20 414.546 92.4351   8
  -6  -1 -19 628.030 147.245   9
  -1   6 -19 635.372 104.824   8
  -1   6 -18 271.400 89.1867  12
  -1   6 -18 266.232 97.9505   8
  -6  -1 -18 280.911 136.112   9
  -1   6 -17 5743.51 253.728   8
  -6  -1 -17 5122.43 287.943   9
  -1   6 -17 5771.80 283.807  12
  -6  -1 -16 2500.85 208.933   9
  -1   6 -16 2689.68 195.464  12
  -1   6 -16 2679.37 172.739   8
  -1   6 -16 3075.13 168.149   9
  -6  -1 -15 13923.4 488.040   9
  -1   6 -15 14640.9 492.416  12
  -1   6 -15 13422.8 432.956   8
  -1   6 -15 14009.6 423.947   9
  -1   6 -14 518.992 92.4268   8
  -1   6 -14 555.849 89.3923   9
  -1   6 -14 367.321 98.5319  12
  -1   6 -13 10476.0 378.123  12
  -6  -1 -13 10471.7 365.926  12
  -1   6 -13 9853.56 332.269   8
  -1   6 -13 10045.6 323.729   9
  -6  -1 -12 16333.7 472.784  12
  -1   6 -12 14321.2 432.591   8
  -1   6 -12 14544.6 424.736   9
  -1   6 -12 15859.0 488.667  12
  -6  -1 -11 9846.40 331.553  12
  -1   6 -11 10379.8 353.335  12
  -1   6 -10 13174.3 419.751  12
   1  -6  -9 18539.9 480.086   7
  -1   6  -9 19310.6 545.641  12
   6   1  -9 19247.8 473.345  12
   1  -6  -8 59005.0 1379.37   7
  -1   6  -8 59740.7 1440.88  12
   6   1  -8 62142.1 1371.71  12
   1  -6  -7 32926.0 779.569   7
   6   1  -7 33683.7 763.886  12
  -6  -1  -6 76894.0 1720.84  12
   1  -6  -6 73514.1 1692.23   7
  -6  -1  -5 22520.4 555.828  12
   1  -6  -5 20897.2 530.398   7
   1  -6  -4 25566.1 617.205   7
   1  -6  -3 28939.6 690.080   7
   1  -6  -2 4755.25 160.643   7
  -6  -1  -1 48179.8 1227.34  13
   1  -6  -1 50411.3 1142.85   7
  -6  -1   0 8360.01 332.722  13
   1  -6   0 9161.05 253.671   7
  -6  -1   1 49055.1 1242.09  13
  -6  -1   2 5853.45 197.762   4
  -6  -1   2 5403.65 276.421  13
   1  -6   2 5538.76 182.063   7
   1  -6   3 36044.3 860.195   7
  -6  -1   3 37600.5 887.525   4
   1  -6   4 35709.0 842.865   7
   1  -6   5 26978.0 655.378   7
   1  -6   6 102391. 2270.03   7
  -6  -1   6 99159.7 2314.95   4
   1  -6   7 45011.5 1036.87   7
  -6  -1   7 43036.8 1090.04   4
   1  -6   8 78544.8 1774.20   7
  -6  -1   8 78385.3 1850.69   4
   1  -6   9 24687.3 603.330   7
  -6  -1   9 24569.0 688.066   4
  -1   6  10 17718.8 559.501   4
  -6  -1  10 17658.3 531.237   4
  -6  -1  11 15501.6 565.000  21
   1  -6  11 13968.7 507.640  14
  -1   6  11 15770.9 533.239   4
  -6  -1  11 15523.5 506.988  17
  -6  -1  11 15444.9 506.352   4
   1  -6  11 13971.9 503.481  16
  -6  -1  11 15529.0 507.760  16
  -6  -1  12 23333.4 773.897  21
  -6  -1  12 24597.2 718.080  17
  -1   6  12 23503.6 723.682   4
   1  -6  12 21318.5 706.024  16
  -6  -1  12 24648.8 721.301  16
  -6  -1  12 22507.1 724.675  14
   1  -6  12 23030.7 725.724  14
  -6  -1  13 15957.9 612.936  21
  -1   6  13 14241.0 519.411  20
  -6  -1  13 17760.0 575.641  17
  -1   6  13 16906.3 573.038   4
   1  -6  13 14755.3 554.228  16
   1  -6  13 15399.6 566.601  14
  -6  -1  13 15041.4 569.429  14
  -1   6  14 789.279 164.042  20
   6   1  14 803.729 148.722   1
  -6  -1  14 762.809 198.242  21
  -1   6  14 708.002 139.825   4
   1  -6  14 945.480 186.383  14
  -6  -1  14 855.225 204.646  14
   1  -6  14 834.105 174.228  16
  -6  -1  14 1021.84 180.458  17
   1  -6  15 22391.3 766.249  16
  -1   6  15 21797.7 719.452  20
  -6  -1  15 24839.8 772.107  17
  -6  -1  15 21766.0 803.785  21
  -6  -1  15 23454.0 779.785  14
   1  -6  15 22826.6 773.942  14
   1  -6  16 4146.84 320.935  16
  -1   6  16 4350.22 297.072  20
  -6  -1  16 4947.86 329.965  17
   1  -6  16 4569.55 325.789  14
  -6  -1  16 4507.86 338.141  14
  -6  -1  16 4177.83 339.219  21
  -1   6  17 9267.82 427.909  20
   1  -6  17 9660.24 412.023  20
   1  -6  17 8529.85 465.287  17
   1  -6  17 9035.95 464.613  16
  -6  -1  17 9532.56 472.655  14
   6   1  17 10161.8 456.796   1
   6   1  18 805.727 163.377   1
  -6  -1  18 750.734 238.462  22
  -1   6  18 727.987 187.722  20
   1  -6  18 797.527 177.861  20
  -6  -1  18 904.413 223.047  14
   1  -6  18 659.038 228.760  17
  -1   6  19 1496.56 202.104  20
   1  -6  19 1477.13 197.192  20
   1  -6  19 1365.66 241.033  17
   1  -6  20 666.967 158.449  20
  -1   6  20 649.305 161.178  20
   1  -6  20 747.638 208.471  17
  -1   6  21 300.854 133.063  20
   1  -6  21 853.276 187.769  17
   1  -6  22 3015.28 226.648  17
  -1   6  23 497.919 75.3731  19
   6   1  23 460.574 136.427  20
   6   1  24 3327.01 167.641  20
  -6  -2 -24 219.073 49.7714   9
  -6  -2 -24 241.794 52.5785   8
  -6  -2 -23 97.5307 70.1273   9
   2  -6 -23 38.7528 38.8852   9
  -2   6 -23 4.80683 62.5985  10
  -6  -2 -23 42.8519 70.5610   8
  -6  -2 -22 1113.60 122.929   8
  -6  -2 -22 997.217 122.113   9
   2  -6 -22 811.552 87.5645   9
  -2   6 -22 1286.23 96.4789   8
  -6  -2 -21 43.2537 103.739   9
  -6  -2 -21 85.4361 101.995   8
  -2   6 -21 83.8648 71.6566   8
  -6  -2 -20 3293.32 210.537   8
  -6  -2 -20 2771.68 208.351   9
  -2   6 -20 3159.93 177.162   8
  -2   6 -19 4819.26 208.623   9
  -6  -2 -19 4348.27 247.809   8
  -2   6 -19 4137.17 214.512   8
  -6  -2 -19 3938.62 251.259   9
  -2   6 -18 1048.31 129.305   8
  -2   6 -18 1114.23 118.545   9
  -6  -2 -18 1075.88 170.168   9
  -2   6 -18 1192.49 131.899  12
  -2   6 -17 12643.0 458.823  12
  -2   6 -17 12882.1 406.271   9
  -2   6 -17 12319.2 417.383   8
  -6  -2 -17 11501.0 457.639   9
  -2   6 -16 2142.48 175.854  12
  -2   6 -16 2138.79 152.176   9
  -2   6 -16 1980.50 160.866   8
  -6  -2 -16 1793.25 185.913   9
  -2   6 -15 7912.25 312.025   8
  -2   6 -15 8371.30 307.127   9
  -2   6 -14 5.83334 76.3909  12
  -2   6 -14 12.7453 78.6800   8
  -2   6 -14 135.977 75.0674   9
  -2   6 -13 14441.8 476.140  12
  -2   6 -13 14301.9 437.957   8
  -2   6 -13 14372.4 430.444   9
  -2   6 -12 8587.05 325.302  12
  -2   6 -12 7857.66 285.253   8
  -2   6 -12 8248.31 281.615   9
   6   2 -11 19117.5 483.248  12
  -2   6 -11 17015.2 497.060   8
  -2   6 -11 17385.7 491.704   9
  -2   6 -11 18781.3 545.321  12
  -2   6 -10 4972.72 223.309  12
   6   2 -10 5388.55 188.034  12
   2  -6  -9 13198.1 360.242   7
   6   2  -9 13945.1 371.782  12
   2  -6  -8 4779.49 167.649   7
   6   2  -8 4935.29 171.758  12
   2  -6  -7 2312.32 107.398   7
   2  -6  -6 42243.1 998.455   7
  -2   6  -6 44048.7 1041.58  12
   2  -6  -5 62318.1 1418.61   7
   2  -6  -4 8436.21 245.788   7
   2  -6  -3 60567.9 1379.94   7
  -2   6  -2 1626.25 73.0934  13
   2  -6  -2 1902.00 94.4825   7
   2  -6  -1 13442.6 352.307   7
  -6  -2  -1 13230.9 431.514  13
   2  -6   0 214152. 4680.45   7
  -6  -2   0 209106. 4780.23  13
  -6  -2   1 13260.2 451.261  13
   2  -6   2 2000.80 98.6671   7
  -6  -2   2 1714.88 179.031  13
   2  -6   3 73590.7 1666.67   7
   2  -6   4 9328.55 271.680   7
   2  -6   5 76148.1 1725.62   7
   2  -6   6 52839.1 1222.49   7
   2  -6   7 1870.90 100.313   7
   2  -6   8 8106.77 247.620   7
   2  -6   9 17640.3 459.173   7
  -2   6   9 19445.3 590.552   4
  -6  -2  10 7360.67 284.579  20
  -2   6  10 8139.11 347.995   4
   2  -6  10 7558.44 224.260   7
  -2   6  10 7376.53 275.837  11
  -6  -2  11 29016.1 790.523  17
   2  -6  11 25311.3 770.942  16
  -6  -2  11 28080.1 790.172  16
  -2   6  11 27104.4 809.102   4
  -6  -2  11 27339.8 847.995  21
  -2   6  11 26689.8 727.441  11
  -6  -2  11 26664.8 738.531  20
  -6  -2  12 14552.4 504.587  17
  -6  -2  12 14456.2 506.789  16
   2  -6  12 13310.9 493.872  16
  -2   6  12 14267.0 521.135   4
   2  -6  12 13891.2 499.573  14
  -2   6  12 13449.7 441.687  11
  -6  -2  12 14264.6 460.839  20
  -2   6  12 13630.5 473.143  20
  -6  -2  12 13676.9 548.326  21
  -6  -2  13 25200.6 833.990  21
  -6  -2  13 25962.9 729.448  20
  -2   6  13 23492.0 736.101  20
  -2   6  13 25785.2 790.128   4
   2  -6  13 24176.9 768.506  14
  -6  -2  13 23976.2 793.663  14
  -2   6  13 24813.5 705.252  11
  -6  -2  13 26428.0 790.481  16
   2  -6  13 24529.8 770.718  16
  -6  -2  13 26656.5 787.102  17
  -6  -2  14 180.016 159.252  21
  -2   6  14 291.440 146.817  20
  -2   6  14 99.1085 101.274  11
  -2   6  14 46.9404 113.286   4
   2  -6  14 127.482 134.277  16
  -6  -2  14 318.982 164.061  16
  -6  -2  14 305.703 157.236  17
   2  -6  14 173.909 151.536  14
  -6  -2  14-17.7269 167.066  14
  -6  -2  15 16292.7 530.823  20
  -2   6  15 13713.0 518.917  20
   2  -6  15 13025.1 544.230  16
  -6  -2  15 14033.5 601.694  21
  -2   6  15 13340.9 525.290   4
  -6  -2  15 15278.4 568.303  17
   2  -6  15 14768.1 564.587  14
  -6  -2  15 13903.5 577.958  14
   2  -6  16 3738.94 297.542  16
  -6  -2  16 4068.62 277.616  20
  -2   6  16 4122.05 278.714  20
  -6  -2  16 4537.81 317.073  17
  -6  -2  16 3858.87 323.589  14
  -6  -2  16 3828.54 323.144  21
   6   2  17 26345.5 816.086   1
  -6  -2  17 25873.7 831.486  17
  -6  -2  17 24116.4 842.605  14
  -6  -2  17 26496.4 778.477  20
  -2   6  17 23470.6 770.515  20
   2  -6  17 25305.2 838.699  16
   2  -6  17 23232.6 827.837  17
  -6  -2  18 2005.66 285.933  22
  -6  -2  18 2495.18 283.747  14
   2  -6  18 2379.94 270.613  17
  -2   6  18 2177.73 223.945  20
   2  -6  18 2608.45 235.613  20
   2  -6  19 8741.09 437.231  17
  -6  -2  19 8345.48 459.050  22
  -2   6  19 8263.80 381.707  20
   2  -6  19 8626.81 380.705  20
  -2   6  20 6421.45 316.890  20
   2  -6  20 7040.98 323.121  20
   2  -6  20 6726.48 371.580  17
  -6  -2  20 7019.35 328.555  19
   2  -6  21 166.990 160.349  17
  -6  -2  21-4.97616 130.899  19
  -6  -2  22 3021.78 188.782  19
   2  -6  22 3071.99 223.088  17
  -2   6  22 2652.55 160.687  19
   6   2  23 13.2427 116.130  20
  -6  -2  23 92.2858 83.6466  19
  -2   6  23 118.401 60.3856  19
  -6  -2  24 572.852 66.8077  19
   6   2  24 529.176 87.3940  20
  -6  -3 -23 5.08755 62.5897   8
  -3   6 -23-3.85451 48.9408   8
  -6  -3 -23 2.78993 66.1045   9
  -3   6 -22 893.803 92.5060   8
  -6  -3 -22 698.585 103.338   8
   3  -6 -22 649.358 70.4002   9
  -6  -3 -22 676.216 108.761   9
  -3   6 -21 332.319 91.6533   8
  -6  -3 -21 282.468 102.672   8
  -6  -3 -21 274.531 116.945   9
  -3   6 -20 1185.40 127.276   8
  -3   6 -20 1141.31 114.068   9
  -6  -3 -20 1053.77 155.843   9
  -6  -3 -20 1024.71 137.281   8
  -3   6 -19 957.583 130.729   8
  -3   6 -19 877.197 116.276   9
  -6  -3 -19 1018.52 163.955   9
  -3   6 -18 1894.06 162.784   8
  -3   6 -18 2133.46 156.657   9
  -6  -3 -18 1737.91 192.088   9
  -3   6 -17 5539.22 247.504   9
  -3   6 -17 5439.17 259.211   8
  -3   6 -17 5258.97 274.209  12
  -3   6 -16 6165.83 259.937   9
  -3   6 -16 5936.86 270.144   8
  -3   6 -16 5655.57 284.448  12
  -3   6 -15 979.285 116.928   9
  -3   6 -15 1042.67 136.091   8
  -3   6 -15 906.575 124.779  12
  -3   6 -14 1831.34 151.150   8
  -3   6 -14 1842.98 144.783   9
  -3   6 -14 2127.44 168.310  12
  -3   6 -13 8582.53 304.291   9
  -3   6 -13 8042.90 306.784   8
  -3   6 -13 8729.20 339.266  12
   6   3 -12 1248.67 96.4949  12
  -3   6 -12 1115.95 108.561   9
  -3   6 -12 1102.11 113.519   8
   6   3 -11 556.582 69.3491  12
  -3   6 -11 576.805 84.4802   9
  -3   6 -11 519.542 86.3353   8
  -3   6 -10 40918.1 1040.80   9
  -3   6 -10 41909.2 1048.72   8
   3  -6  -9 5659.50 191.697   7
   6   3  -9 6002.39 212.234  12
   3  -6  -8 16023.9 425.490   7
  -3   6  -8 16912.2 473.032  12
   3  -6  -7 27297.5 668.317   7
  -3   6  -7 27864.4 707.952  12
   3  -6  -6 48372.2 1115.97   7
  -3   6  -6 47614.8 1144.64  12
  -3   6  -5 35851.9 860.311  12
   3  -6  -5 34906.6 835.928   7
   3  -6  -4 23392.4 575.588   7
   3  -6  -3 17930.2 456.310   7
  -6  -3  -2 74545.2 1781.02  13
  -3   6  -2 75237.0 1693.11  13
   3  -6  -2 74679.7 1693.81   7
  -6  -3  -1 21012.6 619.656  13
   3  -6  -1 21079.3 540.592   7
  -6  -3   0 5937.21 278.531  13
   3  -6   0 5169.19 177.229   7
  -6  -3   1 24294.2 700.319  13
  -6  -3   2 80204.7 2020.94  13
   3  -6   2 85372.1 1895.91   7
   3  -6   3 22243.2 555.509   7
   3  -6   4 29574.4 716.285   7
   3  -6   5 45063.8 1056.11   7
   3  -6   6 61826.9 1423.89   7
   3  -6   7 40791.2 966.903   7
   3  -6   8 22786.7 587.441   7
  -3   6   8 25693.8 735.868   4
   3  -6   9 9361.07 282.838   7
  -3   6   9 10269.2 396.438   4
   3  -6  10 61109.2 1419.67   7
  -6  -3  10 66642.2 1646.15  21
  -3   6  10 59888.0 1475.40  11
  -6  -3  10 63243.5 1491.21  20
  -3   6  10 64850.4 1588.03   4
  -6  -3  11 560.727 128.920  16
  -6  -3  11 635.589 133.441  17
   3  -6  11 613.995 121.940  16
  -6  -3  11 691.146 112.021  20
  -3   6  11 804.500 121.014  20
  -6  -3  11 669.468 161.741  21
  -3   6  11 799.502 148.190   4
  -3   6  11 852.219 103.721  11
  -6  -3  12 2127.40 199.215  16
   3  -6  12 2053.79 184.467  16
  -6  -3  12 2085.25 195.725  17
  -3   6  12 2159.10 214.333   4
   3  -6  12 1883.07 173.527  14
  -3   6  12 1897.36 145.252  11
  -6  -3  12 1933.66 163.192  20
  -3   6  12 1895.58 172.483  20
  -6  -3  12 2116.66 225.444  21
  -6  -3  13 13935.7 570.031  21
  -6  -3  13 14830.5 480.571  20
  -3   6  13 14387.1 498.179  20
  -3   6  13 14253.7 540.102   4
   3  -6  13 13520.5 508.951  14
  -3   6  13 14079.8 458.277  11
  -6  -3  13 14296.1 537.895  16
  -6  -3  13 15135.9 539.749  17
   3  -6  13 13730.3 516.284  16
  -6  -3  14 2615.95 259.809  21
  -6  -3  14 2627.43 206.465  20
  -3   6  14 2955.40 225.807  20
  -3   6  14 2603.03 181.144  11
  -3   6  14 2812.18 231.304   4
  -6  -3  14 2766.48 249.169  16
   3  -6  14 2512.79 233.111  16
  -6  -3  14 2717.65 248.352  17
  -6  -3  14 2451.73 266.272  14
  -6  -3  15 2502.25 211.516  20
  -3   6  15 2197.68 210.450  20
   3  -6  15 2362.95 231.440  16
  -6  -3  15 2476.44 255.758  16
  -6  -3  15 2008.31 256.111  21
  -3   6  15 2223.73 218.834   4
  -6  -3  15 2559.77 247.407  17
  -6  -3  15 2069.09 263.576  14
  -6  -3  16 11262.5 441.959  20
  -3   6  16 10107.9 436.733  20
   3  -6  16 10811.0 478.947  16
  -6  -3  16 10478.0 508.475  21
  -3   6  16 10718.2 459.803   4
  -6  -3  16 11420.9 489.656  17
  -6  -3  16 10708.1 519.240  14
  -6  -3  17 10128.6 495.323  21
   6   3  17 10161.4 451.290   1
  -6  -3  17 10692.4 479.291  17
   3  -6  17 9273.53 468.427  17
  -6  -3  17 10292.3 503.044  14
  -6  -3  17 10389.2 425.638  20
  -3   6  17 10265.2 432.935  20
  -6  -3  18 3688.56 302.958  17
  -6  -3  18 3019.30 305.471  14
  -3   6  18 3418.19 255.542  20
   3  -6  18 3361.36 289.736  17
  -6  -3  19 1561.73 258.035  22
  -3   6  19 1656.20 191.138  20
   3  -6  19 1488.79 199.904  20
  -6  -3  19 1495.59 257.986  14
   3  -6  19 1472.21 227.511  17
   3  -6  20 2510.22 211.180  20
   3  -6  20 2488.29 243.556  17
  -6  -3  20 2462.55 205.908  19
   3  -6  21 402.645 158.046  17
  -6  -3  21 612.570 137.898  19
  -3   6  21 618.721 121.731  19
  -3   6  22 1704.26 127.715  19
   6   3  22 1702.71 188.871  20
  -6  -3  22 2008.88 152.409  19
  -6  -3  23 88.4199 73.2843  19
  -3   6  23-4.00843 49.8703  19
   6   3  23 43.0331 102.792  20
  -6  -4 -23 71.3268 61.4140   9
  -6  -4 -23 25.8692 53.7746   8
  -4   6 -23 22.4348 49.8733   8
  -6  -4 -22 438.012 97.5266   9
  -6  -4 -22 429.706 85.3379   8
  -4   6 -22 646.595 87.6704   8
  -6  -4 -21 294.244 107.452   9
  -4   6 -21 319.437 77.7357   9
  -6  -4 -21 331.994 99.9467   8
  -4   6 -21 286.378 92.5318   8
  -4   6 -20 3549.40 197.668   8
  -4   6 -20 3526.74 183.307   9
  -6  -4 -20 3491.91 199.864   8
  -6  -4 -20 3425.62 219.053   9
  -4   6 -19 1346.84 149.603   8
  -4   6 -19 1362.72 134.719   9
  -6  -4 -19 1159.14 163.682   9
  -4   6 -18 4520.12 225.828   9
  -4   6 -18 4148.57 233.007   8
  -4   6 -17 1702.92 157.917  12
  -4   6 -17 1962.40 152.964   9
  -4   6 -17 1592.87 159.571   8
  -4   6 -16 213.240 107.725   9
  -4   6 -16 131.352 104.264   8
  -4   6 -16 292.682 93.8938  12
  -4   6 -15 1663.87 155.836  12
  -4   6 -15 1917.03 157.858   9
  -4   6 -15 1646.43 158.995   8
  -4   6 -14 5749.67 252.249   9
  -4   6 -14 5162.60 252.428   8
  -4   6 -13 5680.00 243.048   9
  -4   6 -13 5315.50 246.932   8
  -4   6 -12 5716.41 243.187   9
  -4   6 -12 6177.50 255.255   8
   6   4 -12 6424.00 245.125  12
  -4   6 -11 1034.99 112.001  12
  -4   6 -11 1101.28 108.237   9
  -4   6 -11 1029.13 108.479   8
   6   4 -11 1131.88 97.8310  12
  -4   6 -10 5021.87 221.872  12
  -4   6 -10 4693.92 207.001   8
  -4   6 -10 4716.47 205.163   9
  -4   6  -9 1373.19 110.015  12
   4  -6  -9 1279.49 83.3879   7
  -4   6  -9 1094.19 100.585   8
  -4   6  -9 1189.55 100.905   9
  -4   6  -8 8426.62 288.058  12
   4  -6  -8 8294.33 254.165   7
   4  -6  -7 49859.5 1169.83   7
  -4   6  -7 50918.6 1203.96  12
   4  -6  -6 32566.4 790.687   7
  -4   6  -6 33451.7 815.023  12
   4  -6  -5 7192.15 225.541   7
  -4   6  -5 7213.79 235.915  12
   4  -6  -4 20242.1 515.028   7
  -4   6  -4 20424.8 520.365  12
   4  -6  -3 38786.2 925.759   7
  -4   6  -3 40272.4 956.652  13
  -4   6  -3 38868.2 923.024  12
   4  -6  -2 9613.15 276.297   7
  -6  -4  -2 9035.72 338.860  13
  -4   6  -2 9618.69 296.869  13
  -4   6  -2 9419.64 266.312  12
   4  -6  -1 55961.0 1278.51   7
  -6  -4  -1 54354.6 1354.74  13
  -4   6  -1 55374.3 1297.75  13
   4  -6   0 10715.6 311.698   7
  -6  -4   0 12625.1 435.492  13
  -6  -4   1 65113.8 1605.43  13
   4  -6   2 10240.6 291.338   7
  -6  -4   2 9288.33 385.013  13
   4  -6   3 44110.4 1037.22   7
   4  -6   4 24328.3 609.678   7
   4  -6   5 6399.43 214.952   7
  -4   6   6 46694.8 1190.01   4
   4  -6   6 45760.3 1085.20   7
  -4   6   7 71331.5 1706.74   4
   4  -6   7 68378.0 1592.23   7
  -4   6   8 13784.5 471.414   4
   4  -6   8 11796.0 350.061   7
   4  -6   9 1845.40 109.053   7
  -6  -4   9 1618.28 189.947  15
   4  -6  10 6893.88 229.979   7
  -4   6  10 8146.79 368.361   4
  -6  -4  10 6905.48 314.361  16
  -6  -4  10 7432.62 381.898  21
  -4   6  10 7170.79 267.176  11
  -6  -4  10 7565.19 278.590  20
  -4   6  11 1744.27 201.122   4
  -6  -4  11 1700.28 139.983  20
  -4   6  11 1635.86 153.878  20
  -6  -4  11 1665.64 208.641  21
  -4   6  11 1390.81 123.471  11
  -6  -4  11 1910.46 178.948  16
   4  -6  11 1661.77 158.348  16
  -6  -4  12 9273.96 345.122  20
  -4   6  12 9140.55 366.213  20
  -6  -4  12 8827.23 443.203  21
  -4   6  12 10062.3 432.472   4
  -4   6  12 9578.93 336.468  11
  -6  -4  12 9351.70 398.460  17
   4  -6  12 9269.65 377.575  16
  -6  -4  12 8840.38 401.214  16
  -6  -4  13 8220.76 326.339  20
  -4   6  13 7802.00 347.325  20
  -6  -4  13 7792.10 411.889  21
  -4   6  13 8237.37 394.867   4
  -6  -4  13 8246.54 387.261  17
   4  -6  13 8081.22 361.872  16
  -6  -4  13 8161.82 390.188  16
  -4   6  13 7865.65 311.051  11
  -6  -4  14 9344.43 441.796  16
   4  -6  14 8540.98 397.302  16
  -6  -4  14 9752.19 439.362  17
  -6  -4  14 8778.46 452.845  21
  -4   6  14 8861.27 421.065   4
  -6  -4  14 9727.35 372.131  20
  -6  -4  14 8357.45 451.125  14
  -6  -4  15 3566.07 242.098  20
  -4   6  15 3670.04 253.289  20
   4  -6  15 3112.32 253.665  16
  -6  -4  15 3276.38 283.157  16
  -6  -4  15 3363.97 275.895  17
  -4   6  15 3285.59 259.923   4
  -6  -4  15 3287.38 290.879  21
  -6  -4  16 673.757 169.047  20
  -4   6  16 521.341 168.350  20
  -6  -4  16 744.653 204.751  17
  -6  -4  16 656.668 206.859  16
  -6  -4  16 644.311 199.661  21
  -4   6  16 612.468 153.793   4
   6   4  17 3242.16 251.413   1
  -6  -4  17 3737.64 297.554  17
   4  -6  17 3136.95 273.689  17
  -4   6  17 2908.50 238.354  20
  -6  -4  17 3018.82 279.465  21
  -4   6  18 8312.86 376.168  20
   4  -6  18 7662.58 406.200  17
  -6  -4  19 2516.29 248.283  17
  -6  -4  19 1987.30 189.335  19
   4  -6  19 2091.28 232.084  17
  -6  -4  19 1963.75 258.242  22
   4  -6  20 7301.51 326.567  20
  -6  -4  20 7221.41 305.425  19
   4  -6  20 6732.02 347.456  17
  -4   6  20 7164.42 304.017  19
   4  -6  21 643.614 149.375  17
  -4   6  21 832.374 123.830  19
  -6  -4  21 627.238 125.067  19
   6   4  22 1221.44 158.634  20
  -4   6  22 1030.13 104.722  19
  -6  -4  22 1334.10 120.313  19
   6   4  23 123.267 87.9640  20
  -6  -5 -23 1880.06 104.918   9
  -5   6 -23 1937.06 101.048   8
  -6  -5 -22 640.858 80.4470   8
  -5   6 -22 616.887 70.6679   9
  -6  -5 -22 696.823 97.3658   9
  -5   6 -22 645.685 91.7682   8
  -5   6 -21 1244.37 108.962   9
  -6  -5 -21 1121.64 111.748   8
  -6  -5 -21 1136.94 126.518   9
  -5   6 -21 1212.18 123.730   8
  -5   6 -20 170.107 89.3905   9
  -5   6 -20 212.095 101.648   8
  -6  -5 -20 108.420 91.9368   8
  -5   6 -19 1323.72 138.638   9
  -5   6 -19 1061.35 141.526   8
  -5   6 -18 277.829 109.205   9
  -5   6 -18 506.938 127.207   8
  -5   6 -17 1732.02 155.747   9
  -5   6 -17 1730.11 158.127  12
  -5   6 -17 1542.51 166.569   8
  -5   6 -16 405.364 121.183   9
  -5   6 -16 329.663 123.019   8
  -5   6 -15 2933.50 192.332   9
  -5   6 -15 2923.56 199.816   8
  -5   6 -14 2382.86 170.826   9
  -5   6 -14 2410.31 181.476   8
  -5   6 -13 2403.95 170.255   9
  -5   6 -13 2597.06 176.533  12
   6   5 -13 2655.29 161.057  12
  -5   6 -13 2319.68 174.813   8
  -5   6 -12 18242.6 548.602   9
  -5   6 -12 19667.4 578.728  12
   6   5 -12 19265.0 557.323  12
  -5   6 -12 18261.2 555.618   8
  -5   6 -11 15015.0 467.018   9
  -5   6 -11 15325.0 482.630  12
  -5   6 -11 14943.6 471.883   8
  -5   6 -10 8672.89 306.429   9
  -5   6 -10 8834.88 315.628  12
   6   5 -10 9467.64 324.302  12
  -5   6 -10 8194.17 307.005   8
  -5   6  -9 4425.13 199.828   9
  -5   6  -9 4702.07 207.930  12
   5  -6  -9 5185.52 185.996   7
  -5   6  -9 4904.80 211.168   8
  -5   6  -8 16044.6 469.567   9
  -5   6  -8 16472.0 475.723   8
  -5   6  -8 17237.5 478.565  12
   5  -6  -8 16806.8 445.106   7
  -5   6  -7 10621.2 327.748  12
   5  -6  -7 10436.2 307.786   7
   5  -6  -6 8711.64 267.004   7
  -5   6  -6 8749.66 277.001  12
   5  -6  -5 11734.2 330.396   7
  -5   6  -5 11296.3 330.553  12
   5  -6  -4 16462.4 427.931   7
  -5   6  -4 15535.5 420.280  12
   5  -6  -3 55735.5 1302.54   7
  -5   6  -3 59314.0 1358.45  13
  -6  -5  -3 57487.6 1379.97  13
  -5   6  -3 54584.1 1287.39  12
   5  -6  -2 4298.25 165.321   7
  -6  -5  -2 4336.96 219.547  13
  -5   6  -2 4701.46 209.064  13
  -5   6  -2 4329.04 147.727  12
  -6  -5  -1 16100.2 490.251  13
  -5   6  -1 15353.0 390.052  12
   5  -6  -1 15625.7 419.139   7
  -5   6  -1 15840.9 462.317  13
  -5   6   0 72900.6 1651.63  12
   5  -6   0 76358.8 1693.92   7
  -6  -5   0 74556.0 1782.51  13
  -5   6   0 73937.8 1744.44  13
  -5   6   1 16630.5 394.489  12
  -6  -5   1 16223.3 534.236  13
   5  -6   2 4612.60 173.193   7
  -5   6   2 4409.82 118.786  12
   5  -6   3 57550.7 1338.22   7
  -5   6   4 19775.0 588.795   4
   5  -6   4 19877.7 517.294   7
   5  -6   5 15995.2 436.254   7
   5  -6   6 11709.4 343.064   7
  -5   6   7 13776.6 481.774   4
   5  -6   7 13648.1 389.143   7
  -5   6   8 24021.8 722.337   4
   5  -6   8 22247.5 586.993   7
  -6  -5   9 6172.11 342.840  21
   5  -6   9 6514.43 253.997   7
   5  -6  10 11885.1 353.833   7
  -5   6  10 13590.1 520.326   4
  -5   6  10 12645.0 388.340  11
   6   5  10 12526.8 393.177  11
  -6  -5  10 12090.8 452.329  16
  -5   6  10 12459.0 422.089  20
  -6  -5  10 12564.2 522.774  21
  -5   6  11 26893.1 814.871   4
   6   5  11 25236.4 689.384  11
  -5   6  11 24954.8 676.324  11
  -6  -5  11 23922.5 758.486  16
  -5   6  11 24345.5 715.199  20
  -6  -5  11 25797.5 848.412  21
  -5   6  12 31546.4 945.455   4
  -5   6  12 30819.0 816.571  11
   5  -6  12 30184.6 863.374  16
  -6  -5  12 30691.1 918.246  16
  -5   6  12 29939.6 858.134  20
  -6  -5  12 32621.4 829.840  20
  -6  -5  12 30777.3 979.329  21
  -5   6  13 4471.73 294.340   4
  -5   6  13 4133.09 210.939  11
  -6  -5  13 3978.30 302.237  21
  -6  -5  13 4080.60 221.126  20
  -5   6  13 3817.48 246.848  20
  -6  -5  13 3978.29 282.644  17
   5  -6  13 4044.85 248.702  16
  -6  -5  13 4081.91 292.199  16
   5  -6  14 4475.65 273.977  16
  -6  -5  14 4752.20 322.734  16
  -6  -5  14 4889.40 310.567  17
  -6  -5  14 4227.45 313.054  21
  -5   6  14 4781.14 316.601   4
  -6  -5  15 5220.80 336.519  17
  -6  -5  15 4318.97 322.805  16
  -5   6  15 4966.11 320.140   4
  -6  -5  15 4214.66 322.954  21
  -6  -5  16 704.716 198.744  17
   5  -6  16 540.764 184.919  17
  -6  -5  16 610.693 200.250  16
  -5   6  16 582.941 160.007   4
  -6  -5  16 625.748 192.737  21
  -6  -5  17 2863.67 260.828  21
  -6  -5  17 2799.39 274.407  17
   5  -6  17 2854.88 260.717  17
   6   5  17 2930.78 238.446   1
  -6  -5  18 1006.91 150.398  19
  -6  -5  18 1423.02 218.921  17
   5  -6  18 1004.08 186.742  17
  -5   6  19 2495.86 193.403  19
  -6  -5  19 3045.14 253.297  17
   5  -6  19 2117.90 219.790  17
  -6  -5  19 2689.42 191.692  19
  -6  -5  19 2562.68 269.810  22
  -6  -5  20 604.367 122.821  19
  -5   6  20 488.486 121.444  19
   5  -6  20 505.431 150.843  17
   6   5  21 2126.92 195.132  20
  -5   6  21 2201.95 150.648  19
   6   5  22 1473.87 144.837  20
  -5   6  22 1461.45 104.476  19
  -6  -6 -23 540.455 58.6654   9
  -6   6 -23 449.104 77.7855  10
  -6   6 -22 87.7383 54.3188   9
  -6   6 -22 5.99177 75.5498   8
  -6   6 -21 1875.82 129.109   9
  -6   6 -21 1594.41 135.562   8
  -6   6 -20 3825.97 194.576   9
  -6  -6 -20 3234.08 168.619   8
  -6   6 -20 3355.34 201.285   8
  -6   6 -19-32.2247 103.790   9
  -6   6 -19 100.835 114.346   8
  -6   6 -18 582.115 127.930   9
  -6  -6 -18 516.741 138.536   9
  -6   6 -18 455.773 129.743   8
  -6   6 -17 3717.14 220.167   9
  -6   6 -17 3300.92 218.115   8
  -6   6 -16 1257.09 151.182   9
  -6   6 -16 1291.25 138.732  12
  -6   6 -16 1472.26 168.522   8
  -6   6 -15 3619.61 222.433   9
  -6   6 -15 3481.24 224.072   8
  -6   6 -15 3658.64 218.576  12
   6   6 -14 3912.58 208.134  12
  -6   6 -14 3808.18 225.152   9
  -6   6 -14 3876.94 227.442   8
  -6   6 -14 3958.21 223.624  12
   6   6 -13 2791.25 174.285  12
  -6   6 -13 2792.45 186.248   9
  -6   6 -13 2650.65 189.883   8
  -6   6 -13 2488.74 174.008  12
   6   6 -12 12658.1 419.072  12
  -6   6 -12 11452.2 404.032   9
  -6   6 -12 11467.9 411.598   8
  -6   6 -12 12376.2 416.556  12
  -6   6 -11 13823.4 451.138   9
  -6   6 -11 13743.0 456.457   8
  -6   6 -11 14777.9 463.146  12
  -6   6 -10 403.605 84.6212  12
  -6   6 -10 601.097 107.125   8
  -6   6 -10 377.497 96.2592   9
   6  -6  -9 10774.5 321.466   7
  -6   6  -9 10654.6 356.431   9
  -6   6  -9 10576.1 360.226   8
  -6   6  -9 10890.8 354.958  12
   6  -6  -8 3095.81 141.611   7
  -6   6  -8 2937.88 162.971   9
  -6   6  -8 2800.72 163.917   8
  -6   6  -8 3274.11 159.499  12
   6  -6  -7 933.007 79.6250   7
  -6   6  -7 755.824 79.7938  12
  -6   6  -7 727.960 94.2362   9
  -6   6  -7 888.786 100.208   8
  -6   6  -6 370.285 60.5549  12
   6  -6  -6 457.858 68.4778   7
  -6   6  -5 24878.9 626.032  12
   6  -6  -5 25564.2 632.311   7
  -6   6  -5 24324.9 595.942   4
  -6   6  -4 5385.24 257.509  13
  -6   6  -4 5364.92 183.940  12
  -6  -6  -4 5264.47 249.240  13
   6  -6  -4 5481.40 197.918   7
  -6   6  -4 5221.67 180.337   4
  -6  -6  -3 13101.4 429.846  13
  -6   6  -3 13131.3 355.749  12
   6  -6  -3 13387.2 378.547   7
  -6   6  -3 13226.5 374.864   4
   6  -6  -2 52990.8 1239.13   7
  -6   6  -2 56099.6 1318.20  13
  -6   6  -2 51656.9 1206.28  12
  -6  -6  -2 52794.1 1303.65  13
  -6  -6  -1 24006.1 670.588  13
  -6   6  -1 23733.9 665.731  13
  -6   6  -1 22865.7 557.889  12
   6  -6  -1 24058.7 601.861   7
  -6  -6   0 10463.5 387.076  13
  -6   6   0 11613.8 393.295  13
   6  -6   0 10460.4 318.750   7
  -6   6   0 11358.4 347.764   4
  -6   6   0 10268.7 267.473  12
  -6   6   1 23118.9 619.364   4
  -6   6   1 22368.4 514.048  12
   6  -6   2 56523.9 1348.84   7
  -6   6   2 59861.8 1402.80   4
   6  -6   3 17307.2 473.851   7
  -6   6   3 17742.3 527.766   4
   6  -6   4 6055.19 217.415   7
  -6   6   4 5943.95 270.953   4
   6  -6   5 30625.0 771.316   7
  -6   6   5 31309.1 853.192   4
   6  -6   6 457.888 73.8568   7
  -6  -6   7 881.703 168.232  15
   6  -6   7 572.180 79.5159   7
  -6   6   8 4744.19 277.610   4
   6  -6   8 4424.25 184.812   7
  -6  -6   8 4703.03 300.710  15
   6   6   9 18926.7 524.636  11
  -6   6   9 17971.5 496.894  11
  -6   6   9 17431.7 535.115  19
  -6  -6   9 17999.7 492.058  19
  -6  -6   9 16733.5 634.530  15
   6  -6   9 17848.3 492.217   7
  -6   6  10 1529.90 119.813  11
   6   6  10 527.915 95.3145  11
  -6  -6  10 370.371 85.1839  19
  -6   6  10 1753.33 145.911  19
   6  -6  10 451.849 71.5522   7
  -6  -6  10 423.509 174.924  15
  -6  -6  10 583.181 166.167  21
  -6  -6  11 23586.3 779.437  16
  -6  -6  11 26303.4 876.248  21
  -6   6  11 24356.8 689.183  11
   6   6  11 25355.4 714.870  11
  -6  -6  12 17927.2 633.940  16
  -6   6  12 18026.3 650.290   4
  -6  -6  12 18304.2 696.793  21
  -6   6  12 17101.1 518.237  11
   6   6  12 18974.1 560.910  11
  -6   6  13 3423.57 278.346   4
  -6  -6  13 3320.43 275.091  16
  -6  -6  13 3681.59 302.736  21
  -6   6  14 6338.24 368.390   4
  -6  -6  14 7444.62 380.605  17
  -6  -6  14 6177.00 372.856  16
  -6  -6  14 6369.20 383.367  21
  -6  -6  15 5649.98 363.471  21
  -6  -6  15 6326.62 383.675  16
  -6  -6  15 7036.87 376.863  17
  -6   6  15 5693.82 296.727  19
  -6  -6  15 6085.02 272.900  19
  -6  -6  15 5595.20 404.840  14
  -6   6  15 6242.33 361.806   4
  -6  -6  16 2064.11 235.798  21
   6  -6  16 1908.13 214.981  17
  -6  -6  16 2302.92 266.270  16
  -6  -6  16 2668.57 261.320  17
  -6   6  16 2086.37 194.351  19
  -6  -6  16 2088.11 167.660  19
  -6  -6  16 2379.29 305.530  14
  -6   6  16 2183.74 227.715   4
  -6  -6  17 8214.06 429.972  16
   6  -6  17 7277.77 363.491  17
  -6  -6  17 7643.92 460.650  14
  -6   6  17 7150.33 330.380  19
  -6  -6  17 8507.20 418.029  17
  -6  -6  17 7354.39 305.820  19
  -6  -6  18 1389.35 209.452  17
   6  -6  18 1053.57 175.297  17
  -6  -6  18 776.156 244.869  14
  -6  -6  18 993.820 132.906  19
  -6   6  18 1164.78 156.032  19
  -6  -6  19 202.259 220.685  14
  -6  -6  19 149.430 171.218  22
  -6  -6  19 107.125 162.233  17
   6  -6  19 169.313 131.595  17
  -6   6  19 104.152 114.651  19
  -6  -6  19 96.3168 99.1521  19
   6  -6  20 7722.11 315.645  17
  -6   6  20 7078.01 287.874  19
  -6   6  21 3317.91 167.328  19
   6   6  21 3245.52 193.479  20
  -6   6  22 52.9667 50.7140  19
   6   6  22 119.496 69.2743  20
  -7   6 -22 614.213 65.7078   9
  -7   6 -22 567.661 83.9383   8
  -7   6 -21 785.470 97.4501   9
  -7   6 -21 691.795 112.108   8
  -7   6 -20 649.672 111.051   9
  -7   6 -20 597.484 117.729   8
  -7   6 -19 36.9216 103.281   9
  -6  -7 -19 41.0257 103.848   9
  -7   6 -19 109.683 113.412   8
  -7   6 -18 2663.17 187.985   9
  -7   6 -18 2355.03 189.052   8
  -7   6 -17 420.860 130.081   9
  -7   6 -17 462.478 141.684   8
  -7   6 -16 1994.47 188.912   8
  -7   6 -16 2015.31 163.034  12
  -7   6 -16 1750.68 176.294   9
  -7   6 -15 431.070 100.145  12
  -7   6 -15 637.540 149.147   8
  -7   6 -15 620.185 130.907   9
   6   7 -14 5062.98 252.657  12
  -7   6 -14 5504.95 275.255   8
  -7   6 -14 5365.75 262.105  12
  -7   6 -14 5588.65 272.922   9
   6   7 -13 11048.2 406.352  12
  -7   6 -13 11203.0 415.496   8
  -7   6 -13 11346.2 405.618  12
  -7   6 -13 11179.0 407.719   9
   6   7 -12 6798.63 301.015  12
  -7   6 -12 7069.73 308.617   8
  -7   6 -12 6792.56 289.643  12
  -7   6 -12 6881.06 298.837   9
   6   7 -11 4534.67 238.899  12
  -7   6 -11 4489.24 220.717  12
  -7   6 -11 4574.00 232.881   9
  -7   6 -11 4396.75 235.760   8
  -7   6 -10 16617.0 500.463  12
  -7   6 -10 16530.4 509.767   9
  -7   6 -10 16619.0 516.723   8
  -7   6  -9 2028.15 136.373  12
  -7   6  -9 2258.88 157.812   9
   7  -6  -9 2241.15 127.737   7
  -7   6  -9 2104.76 159.687   8
  -7   6  -8 1814.73 121.140  12
  -7   6  -8 1698.77 135.588   9
   7  -6  -8 1643.27 111.458   7
  -7   6  -8 1764.25 142.983   8
  -7   6  -7 4698.82 192.968  12
  -7   6  -7 4645.61 215.172   9
   7  -6  -7 4685.93 188.325   7
  -7   6  -7 4474.06 214.232   8
  -7   6  -6 6251.81 222.658  12
  -7   6  -6 5682.79 240.130   9
  -7   6  -6 6356.99 254.277   8
   7  -6  -6 6237.61 223.966   7
  -7   6  -5 27232.8 745.788   8
  -6  -7  -5 27126.7 766.856  13
  -7   6  -5 29670.6 827.963  13
  -7   6  -5 28582.4 706.631  12
   7  -6  -5 28955.3 719.170   7
  -7   6  -4 11596.7 427.419  13
  -6  -7  -4 10728.5 379.791  13
  -7   6  -4 11405.2 323.097  12
  -7   6  -4 11211.4 314.732   4
   7  -6  -4 11550.6 343.578   7
  -7   6  -3 15436.9 400.362  12
  -7   6  -3 16322.6 520.450  13
  -6  -7  -3 14170.7 464.172  13
  -7   6  -3 15028.2 413.540   4
   7  -6  -3 15177.4 427.517   7
  -7   6  -2 12126.4 431.576  13
  -7   6  -2 11206.6 307.969  12
  -6  -7  -2 11067.2 390.545  13
  -7   6  -2 11740.7 343.833   4
   7  -6  -2 11644.7 347.888   7
  -7   6  -1 2604.37 98.0662  12
   7  -6  -1 2581.09 139.436   7
  -7   6  -1 2487.27 139.191   4
  -7   6  -1 2779.82 206.117  13
  -6  -7  -1 2381.45 176.356  13
   7  -6   0 52165.2 1234.62   7
  -7   6   0 51681.1 1253.13   4
  -7   6   0 52037.9 1341.34  13
  -7   6   1 3129.53 172.917   4
   7  -6   2 14062.2 421.054   7
  -7   6   2 16229.3 470.985   4
   7  -6   3 19147.7 526.639   7
  -7   6   3 20036.5 579.494   4
   7  -6   4 12766.9 384.890   7
  -7   6   4 13383.2 446.590   4
  -7   6   5 36775.0 979.886   8
   7  -6   5 35704.8 890.883   7
  -7   6   5 38093.3 980.718   4
  -7   6   5 34175.2 909.495   5
   7  -6   6 8791.48 291.355   7
  -7   6   6 9285.61 372.631   4
  -7   6   6 8224.10 310.892   5
  -6  -7   6 8312.07 402.198  15
  -6  -7   7 6355.26 353.066  15
   7  -6   7 6341.16 237.495   7
  -6  -7   7 5656.35 296.960  21
  -6  -7   8 1777.41 180.248  21
   7  -6   8 1729.29 122.027   7
  -7   6   8 1836.47 143.867  19
  -6  -7   8 1598.66 214.510  15
   6   7   8 1825.41 133.718  11
  -6  -7   9 3769.38 297.104  15
  -6  -7   9 3061.24 237.243  21
   7  -6   9 3340.28 165.926   7
   6   7   9 3691.79 193.862  11
  -7   6   9 3537.49 162.832  11
  -7   6   9 3412.29 197.365  19
   6   7  10 30072.5 810.130  11
  -7   6  10 32940.1 776.758  11
  -6  -7  10 26752.3 748.309  19
  -7   6  10 35485.9 851.000  19
  -6  -7  10 28106.1 909.945  21
   7  -6  10 26688.9 754.258   7
  -6  -7  10 27321.0 942.635  15
  -6  -7  11 6729.17 400.170  21
  -7   6  11 6079.34 239.155  11
   6   7  11 6020.10 275.701  11
  -6  -7  11 6101.80 237.366  19
  -7   6  11 6103.71 284.877  19
  -6  -7  11 6606.96 346.603  16
  -7   6  11 6612.39 357.282   4
  -6  -7  12 13372.8 572.894  21
   6   7  12 12449.4 431.772  11
  -6  -7  12 11821.2 379.815  19
  -7   6  12 11437.6 430.090  19
  -6  -7  12 12588.7 510.099  16
  -7   6  12 12216.9 521.013   4
  -6  -7  13 20520.1 736.514  21
   6   7  13 21510.9 622.263  11
  -7   6  13 18160.5 601.042  19
  -6  -7  13 18565.2 548.193  19
  -7   6  13 18676.4 695.472   4
  -6  -7  13 20239.7 699.313  16
  -7   6  14 9131.98 453.840   4
  -6  -7  14 10120.1 479.241  21
  -7   6  14 9070.50 378.361  19
  -6  -7  14 8865.59 328.494  19
  -6  -7  14 10780.1 459.755  17
  -6  -7  14 9765.03 463.365  16
  -7   6  15 754.953 176.085   4
  -7   6  15 699.677 146.065  19
  -6  -7  15 930.555 118.758  19
  -6  -7  15 775.960 200.294  17
  -6  -7  15 821.728 218.046  16
   7  -6  15 729.694 156.863  17
  -6  -7  15 794.706 235.056  14
  -6  -7  15 822.972 194.470  21
  -6  -7  16 4339.10 366.639  14
  -6  -7  16 3998.03 208.319  19
  -7   6  16 4302.61 252.788  19
  -6  -7  16 4880.90 314.366  17
  -6  -7  16 4420.91 327.552  16
   7  -6  16 3556.67 249.804  17
  -7   6  17 914.835 150.972  19
  -6  -7  17 1139.50 127.382  19
  -6  -7  17 1109.13 267.048  14
  -6  -7  17 1053.06 203.422  17
   7  -6  17 777.750 153.538  17
  -6  -7  17 975.455 223.365  16
  -7   6  18 5071.19 256.052  19
  -6  -7  18 5402.95 373.558  14
   7  -6  18 4597.45 257.615  17
  -7   6  19 97.2797 102.934  19
  -6  -7  19 111.439 150.429  17
  -6  -7  19 74.7428 191.118  14
  -6  -7  19 86.8618 152.884  22
  -6  -7  20 1262.99 208.389  14
  -6  -7  20 1262.12 167.415  17
   6   7  20 887.477 127.507  20
  -7   6  20 1103.18 117.448  19
  -7   6  21 1763.15 112.266  19
  -5  -7 -23 317.912 50.3997   9
  -7   5 -23 218.988 56.5265   8
  -5  -7 -22 1336.14 102.794   9
  -7   5 -22 1137.53 112.100   8
  -7   5 -22 1273.06 101.720   9
  -7   5 -21 273.981 98.2956   8
  -7   5 -21 241.466 90.6070   9
  -7   5 -20 1308.79 149.087   8
  -7   5 -20 1277.77 137.993   9
  -7   5 -19 2339.89 185.970   8
  -7   5 -19 2398.93 183.318   9
  -7   5 -18 300.080 127.435   8
  -7   5 -18 299.414 127.363   9
  -7   5 -17 1201.11 167.296   8
  -7   5 -17 1473.83 162.587   9
  -7   5 -16 1977.83 184.168   8
  -7   5 -16 1790.38 158.170  12
  -7   5 -16 1868.57 175.762   9
  -7   5 -15 5329.14 275.980   8
  -7   5 -15 5074.74 267.318   9
  -7   5 -15 5205.58 259.365  12
   5   7 -15 4884.28 250.362  12
  -7   5 -14 192.071 113.772   9
  -7   5 -14 73.9323 121.387   8
   5   7 -14 185.628 80.2017  12
  -7   5 -14 170.989 84.6152  12
   5   7 -13 12273.1 436.841  12
  -7   5 -13 12192.2 430.884   8
  -7   5 -13 11911.3 426.399   9
  -7   5 -13 12213.3 422.850  12
   5   7 -12 6029.02 284.045  12
  -7   5 -12 6325.20 283.538   8
  -7   5 -12 6424.48 279.655   9
  -7   5 -12 6528.40 273.728  12
   5   7 -11 6989.16 302.790  12
  -7   5 -11 7101.87 292.632   8
  -7   5 -11 6496.68 280.713   9
  -7   5 -11 7138.15 279.453  12
  -7   5 -10 6356.55 268.270   8
  -7   5 -10 6419.73 265.416   9
  -7   5 -10 6103.18 251.803  12
  -7   5  -9 4000.42 183.583  12
  -7   5  -9 3571.71 193.923   8
  -7   5  -9 3467.86 188.893   9
   7  -5  -9 3840.49 160.761   7
  -7   5  -8 5234.81 210.754  12
  -7   5  -8 5182.98 231.066   8
   7  -5  -8 5446.55 199.420   7
  -7   5  -8 5405.38 227.031   9
   7  -5  -7 20670.2 534.830   7
  -7   5  -7 19740.7 540.240  12
   7  -5  -6 13786.4 388.174   7
  -7   5  -6 13522.6 386.280  12
   7  -5  -5 2891.19 135.805   7
  -7   5  -5 2559.98 121.811  12
  -7   5  -4 15803.3 396.025   4
  -7   5  -4 16675.2 537.782  13
  -5  -7  -4 15085.2 461.746  13
  -7   5  -4 15945.2 416.342  12
   7  -5  -4 15428.0 431.665   7
  -7   5  -3 5721.37 286.577  13
  -7   5  -3 5677.74 182.998  12
  -5  -7  -3 5217.72 224.565  13
  -7   5  -3 6079.66 193.527   4
   7  -5  -3 5561.57 205.132   7
  -5  -7  -2 8911.38 312.886  13
  -7   5  -2 9909.29 380.843  13
  -7   5  -2 9417.09 258.630  12
   7  -5  -2 9429.53 289.745   7
  -7   5  -2 9363.15 283.013   4
  -7   5  -1 18593.0 440.219  12
   7  -5  -1 17846.4 483.940   7
  -7   5  -1 19122.1 589.031  13
  -7   5  -1 18757.1 489.618   4
  -7   5   0 70940.4 1565.85  12
   7  -5   0 68876.7 1626.61   7
  -7   5   0 72157.8 1752.54  13
  -7   5   0 70737.7 1643.09   4
  -7   5   1 20801.2 673.474  13
  -7   5   1 21909.3 586.037   4
   7  -5   2 9453.90 298.486   7
  -7   5   2 10111.9 335.960   4
   7  -5   3 6476.72 229.810   7
  -7   5   3 6838.61 270.831   4
   7  -5   4 19945.8 542.687   7
  -7   5   4 21572.4 607.682   4
   7  -5   5 4490.15 189.332   7
  -7   5   5 5524.86 260.226   4
   7  -5   6 17053.0 468.261   7
  -7   5   6 16508.4 544.248   4
   7  -5   7 28659.5 730.790   7
  -7   5   7 28875.7 765.964   5
  -5  -7   7 28993.8 882.718  15
   7  -5   8 6936.17 242.854   7
   5   7   8 7854.65 278.605  11
  -5  -7   8 6889.64 366.739  15
  -5  -7   8 5410.28 288.216  21
  -7   5   8 6259.73 320.725   4
  -7   5   9 6218.46 301.675  22
  -5  -7   9 4813.26 276.664  21
   7  -5   9 5854.02 218.808   7
   5   7   9 6643.54 261.210  11
  -7   5   9 5761.44 308.422   4
  -5  -7   9 5692.20 347.400  15
  -7   5   9 5695.54 258.998  19
  -5  -7  10 9973.89 434.096  21
   7  -5  10 10192.6 321.670   7
  -7   5  10 10223.6 379.215  19
  -5  -7  10 10710.7 489.909  15
   5   7  10 11366.1 381.886  11
  -7   5  10 10170.2 321.414  11
  -7   5  10 11082.1 445.991   4
  -7   5  11 11069.7 413.341  19
  -7   5  11 11948.5 490.899   4
  -5  -7  11 12039.4 516.614  21
   5   7  11 11806.5 412.633  11
   5   7  12 11138.7 400.846  11
  -7   5  12 10069.9 397.382  19
  -5  -7  12 9898.16 455.996  16
  -7   5  12 10535.9 464.871   4
  -5  -7  12 11251.5 503.341  21
   5   7  13 20603.7 635.196  11
  -7   5  13 20308.4 643.298  19
  -7   5  13 21647.9 734.613   4
  -5  -7  13 20170.2 720.046  16
  -5  -7  13 21466.8 744.815  21
  -7   5  14 156.325 128.291  19
  -5  -7  14 323.672 164.365  21
  -5  -7  14 259.693 187.095  16
   7  -5  14 199.695 133.344  17
  -7   5  14 280.221 157.839   4
  -5  -7  15 9223.03 497.444  14
   7  -5  15 8260.43 373.178  17
  -5  -7  15 9159.95 466.355  16
  -7   5  15 8475.46 376.045  19
  -7   5  15 9190.06 439.338   4
  -5  -7  16 2932.30 319.404  14
  -5  -7  16 3159.70 286.557  17
  -5  -7  16 2623.23 289.862  16
   7  -5  16 2612.29 214.262  17
  -5  -7  16 2675.97 175.057  19
  -7   5  16 2604.49 218.707  19
  -7   5  16 2536.02 239.482   4
  -7   5  17 2680.75 216.023  19
  -5  -7  17 2420.52 169.521  19
   7  -5  17 2217.36 198.844  17
  -5  -7  17 2799.12 290.593  16
  -5  -7  17 3187.73 282.445  17
  -5  -7  17 3095.49 322.618  14
  -7   5  18 785.042 148.183  19
  -5  -7  18 939.109 233.718  14
  -5  -7  18 912.918 210.766  17
   7  -5  18 736.921 137.285  17
  -5  -7  18 958.084 227.733  16
  -7   5  19 4821.88 254.247  19
  -5  -7  19 5532.19 358.351  14
  -5  -7  19 5372.14 318.809  22
  -5  -7  19 5453.55 322.377  17
  -5  -7  20 3160.71 268.578  14
   5   7  20 2367.32 178.159  20
  -7   5  20 2691.95 182.009  19
  -5  -7  20 3419.47 246.675  17
   5   7  21 431.277 93.0496  20
  -7   5  21 489.667 100.649  19
  -7   5  22 2770.43 132.130  19
  -7   4 -23 366.593 72.8394   8
  -4  -7 -23 479.768 62.5232   9
  -7   4 -22 683.808 103.982   8
  -7   4 -22 663.884 90.0889   9
  -4  -7 -22 784.430 79.9252   8
  -4  -7 -22 748.135 93.4105   9
  -7   4 -21 1156.26 137.506   8
  -7   4 -21 1002.68 123.984   9
  -4  -7 -21 1087.99 124.897   9
  -7   4 -20 955.017 141.485   8
  -7   4 -20 817.417 131.302   9
  -4  -7 -20 952.377 137.958   9
  -7   4 -19 3243.33 220.767   8
  -7   4 -19 3215.67 209.990   9
  -7   4 -18 210.168 137.526   8
  -7   4 -18 346.135 126.953   9
  -7   4 -17 10228.6 404.172   8
  -7   4 -17 10312.9 398.246   9
   4   7 -16 1768.34 152.830  12
  -7   4 -16 2198.14 197.348   8
  -7   4 -16 2340.30 192.885   9
   4   7 -15 3194.03 197.805  12
  -7   4 -15 2862.26 191.035  12
  -7   4 -15 2893.20 211.400   8
  -7   4 -15 2745.05 204.646   9
  -7   4 -14 4798.24 253.769   9
  -7   4 -14 4456.80 234.020  12
  -7   4 -14 4544.53 247.050   8
   4   7 -14 4984.40 252.761  12
  -7   4 -13 15212.4 504.991   9
  -7   4 -13 15733.4 502.069  12
  -7   4 -13 16018.6 515.291   8
   4   7 -13 16375.7 529.193  12
  -7   4 -12 897.886 122.999   9
  -7   4 -12 962.429 111.626  12
  -7   4 -12 880.647 126.493   8
   4   7 -12 876.244 119.334  12
  -7   4 -11 6430.17 271.961   9
  -7   4 -11 6822.67 266.613  12
   4   7 -11 7057.99 300.396  12
  -7   4 -10 6359.38 247.448  12
  -7   4 -10 5780.87 250.251   9
   7  -4  -9 979.513 81.1733   7
  -7   4  -9 1056.79 113.390   9
   7  -4  -8 4757.00 180.180   7
  -7   4  -8 4898.14 197.101  12
   7  -4  -7 2639.63 129.005   7
  -7   4  -7 2912.00 139.301  12
   7  -4  -6 8473.42 260.577   7
  -7   4  -6 7909.57 257.552  12
   7  -4  -5 2300.65 117.485   7
  -7   4  -5 2220.23 110.893  12
   7  -4  -4 60470.3 1396.77   7
  -7   4  -4 60035.8 1349.24   4
  -7   4  -4 60427.2 1381.48  12
   7  -4  -3 30654.0 742.994   7
  -7   4  -3 29669.7 713.690   4
  -4  -7  -3 30275.3 754.444  13
  -7   4  -3 30850.1 851.729  13
  -7   4  -3 30456.3 722.294  12
   7  -4  -2 12114.4 345.478   7
  -7   4  -2 12349.8 334.127   4
  -7   4  -2 12739.8 444.424  13
  -7   4  -2 12623.8 320.302  12
  -7   4  -1 15955.1 419.765   4
  -7   4  -1 16047.8 527.844  13
  -7   4  -1 16214.9 382.077  12
   7  -4  -1 15588.1 417.165   7
   7  -4   0 2439.51 124.643   7
  -7   4   0 2612.33 203.210  13
  -7   4   0 2483.03 131.301   4
  -7   4   1 15385.3 545.743  13
  -7   4   1 16123.4 450.033   4
   7  -4   2 13800.4 395.730   7
  -7   4   2 15637.8 437.788   4
   7  -4   3 35009.2 870.231   7
  -7   4   3 37793.7 924.348   4
  -7   4   4 66034.7 1571.81   4
   7  -4   4 64991.4 1512.34   7
  -7   4   5 2144.25 167.199   4
   7  -4   5 2235.77 123.542   7
   7  -4   5 2361.58 125.646   1
   7  -4   6 10274.2 315.457   7
   7  -4   6 10715.5 330.635   1
   7  -4   7 3801.61 164.533   7
   7  -4   7 3973.00 182.180   1
   4   7   8 6726.34 261.169  11
  -7   4   8 6614.16 310.127   4
   7  -4   8 6379.08 254.599   1
  -7   4   8 6594.63 336.698  21
  -4  -7   8 6480.87 343.032  15
   7  -4   8 6227.53 225.459   7
  -7   4   9 1713.16 144.488  19
  -4  -7   9 1525.90 205.183  15
  -7   4   9 1920.42 183.839   4
   7  -4   9 1652.90 106.714   7
   4   7   9 1865.16 141.922  11
   7  -4   9 1643.02 136.697   1
  -7   4  10 10031.4 417.276   4
   7  -4  10 9595.18 354.865   1
   7  -4  10 9569.20 296.223   7
  -4  -7  10 8810.84 388.538  21
  -7   4  10 9760.94 450.289  21
  -7   4  10 9526.39 359.157  19
   4   7  10 10508.1 361.119  11
  -4  -7  11 10494.6 343.779  20
  -4  -7  11 11284.2 475.120  21
  -7   4  11 11363.9 465.467  22
  -7   4  11 10877.9 451.348   4
   7  -4  11 10854.1 394.656   1
   4   7  11 10993.7 392.394  11
   4   7  12 1436.54 153.924  11
  -4  -7  12 1548.71 133.665  20
  -7   4  12 1928.11 223.208  22
  -7   4  12 1408.63 190.104   4
   7  -4  12 1365.70 148.005   1
  -4  -7  12 1336.85 195.151  16
  -4  -7  13 24305.1 828.139  16
  -7   4  13 25962.1 836.547   4
  -4  -7  13 25639.7 705.478  20
   7  -4  13 25742.3 766.206   1
  -7   4  14 7545.98 393.825   4
   4   7  14 7927.26 344.339  11
  -4  -7  14 7480.47 298.517  20
  -4  -7  14 6659.59 398.291  16
  -4  -7  15 5486.59 395.283  14
  -4  -7  15 5567.80 258.522  20
  -7   4  15 5570.06 338.826   4
  -7   4  16 3942.40 289.771   4
   7  -4  16 4338.85 258.750  17
  -7   4  16 4193.15 271.670  19
  -4  -7  16 4743.74 238.472  20
  -4  -7  16 4034.81 348.233  14
  -4  -7  16 4806.23 346.273  17
  -4  -7  17 19701.5 735.959  14
  -7   4  17 18424.6 608.925  19
  -4  -7  17 19688.7 698.975  17
  -4  -7  18 522.969 230.620  14
  -7   4  18 367.119 149.304  19
  -4  -7  18 462.476 208.931  17
  -4  -7  19 7413.84 410.449  14
  -7   4  19 6800.93 318.091  19
  -4  -7  19 7741.55 397.404  17
  -4  -7  19 7796.15 372.387  22
  -4  -7  20 2209.36 232.723  17
   4   7  20 2077.83 177.029  20
  -7   4  20 2222.22 187.092  19
  -4  -7  21 2871.27 222.210  17
  -7   4  21 2729.76 177.957  19
   4   7  21 2630.07 160.877  20
  -7   4  22 1639.42 123.267  19
   7  -4  22 1881.20 166.308  20
  -7   4  23 908.339 72.0002  19
  -7   3 -23 1054.87 96.2906   8
  -3  -7 -23 1170.47 78.7964   8
  -7   3 -23 1041.38 86.6574   9
  -3  -7 -23 1196.52 85.5563   9
  -7   3 -22 684.648 107.155   8
  -7   3 -22 799.523 101.971   9
  -3  -7 -22 810.577 99.0114   9
  -7   3 -21 1103.60 133.938   8
  -7   3 -21 1040.58 127.152   9
  -3  -7 -21 1231.46 130.833   9
  -7   3 -20 3530.60 210.282   9
  -7   3 -20 3861.97 224.144   8
  -7   3 -19 76.0636 114.764   9
  -7   3 -19 78.8898 123.790   8
  -7   3 -18 1860.58 180.285   9
  -7   3 -18 1826.79 187.845   8
  -7   3 -17 4099.54 244.379   9
  -7   3 -17 4169.25 252.709   8
   3   7 -17 3915.15 225.844  12
   3   7 -16 444.410 97.9412  12
  -7   3 -16 337.218 128.210   9
  -7   3 -16 445.770 140.293   8
   3   7 -15 139.003 81.6472  12
  -7   3 -15-5.83287 124.044   8
  -7   3 -15 51.7616 120.657   9
   3   7 -14 5454.96 271.261  12
  -7   3 -14 5495.25 272.916   9
  -7   3 -14 5461.80 256.185  12
   3   7 -13 10424.4 393.981  12
  -7   3 -13 10109.6 374.648   9
  -7   3 -13 9949.16 363.778  12
   3   7 -12 9910.69 379.599  12
  -7   3 -12 10050.4 350.659  12
  -7   3 -12 9524.19 355.465   9
   3   7 -11 11977.4 422.593  12
  -7   3 -11 11005.8 386.734   9
  -7   3 -11 12002.2 383.833  12
  -7   3 -10 5020.49 214.798  12
  -7   3  -9 63332.7 1531.69   8
  -7   3  -9 64519.1 1521.35  12
   7  -3  -9 65048.3 1482.89   7
  -7   3  -8 40615.4 1015.15   8
   7  -3  -8 42146.5 978.810   7
  -7   3  -8 40370.2 1000.25  12
   7  -3  -7 3259.24 138.753   7
  -7   3  -7 3254.33 147.706  12
   7  -3  -6 40055.0 958.126   7
  -7   3  -6 40694.0 966.303  12
   7  -3  -5 13194.1 366.794   7
  -7   3  -5 13497.0 366.697  12
  -7   3  -4 102169. 2290.72  12
  -7   3  -3 5121.73 162.626   4
  -7   3  -3 5550.72 177.108  12
  -3  -7  -3 5808.95 189.615  13
  -7   3  -3 5819.14 283.767  13
  -7   3  -2 9781.03 270.293   4
  -7   3  -2 10142.1 385.004  13
  -7   3  -2 10283.9 267.618  12
  -7   3  -1 59947.4 1388.59   4
  -7   3  -1 61676.2 1365.90  12
  -7   3  -1 58181.7 1504.54  13
  -7   3   0 66239.2 1660.35  13
  -7   3   0 67362.6 1541.95   4
  -7   3   1 61663.4 1555.64  13
  -7   3   1 61275.9 1428.96   4
  -7   3   2 9271.34 404.131  13
  -7   3   2 10198.2 315.211   4
   7  -3   3 7465.13 227.751   1
  -7   3   3 7196.03 264.151   4
   7  -3   4 122113. 2725.56   1
  -7   3   4 120829. 2774.07   4
  -7   3   5 16259.4 492.335   4
   7  -3   5 16758.1 448.551   1
   7  -3   5 15941.1 437.448   7
   7  -3   6 51255.1 1201.28   1
   7  -3   6 49202.0 1177.11   7
   7  -3   7 5182.05 213.070   1
   7  -3   7 5056.59 190.480   7
  -7   3   8 56986.7 1440.04   4
   7  -3   8 56454.0 1338.27   7
   7  -3   8 59400.0 1391.84   1
   7  -3   9 91540.9 2102.37   1
  -3  -7   9 88250.0 2206.94  15
   7  -3   9 87176.0 2030.85   7
  -7   3   9 89378.7 2151.32   4
   3   7   9 91585.0 2096.11  11
  -7   3  10 8630.60 370.526   4
   3   7  10 8721.91 325.509  11
  -7   3  10 8632.98 414.381  21
   7  -3  10 8136.87 261.350   7
   7  -3  10 8638.12 328.471   1
   3   7  11 16349.4 518.015  11
  -3  -7  11 15567.9 467.074  20
  -7   3  11 16964.8 631.650  21
  -7   3  11 16436.9 574.854   4
  -7   3  11 17659.8 528.928  14
   7  -3  11 16549.9 525.891   1
   3   7  12 14997.9 490.496  11
  -3  -7  12 13849.9 438.143  20
  -7   3  12 15016.0 607.963  21
  -7   3  12 14774.4 544.540   4
  -7   3  12 14830.2 495.787  14
   7  -3  12 14656.5 495.614   1
   3   7  13 15593.3 511.406  11
  -3  -7  13 14399.3 461.470  20
  -7   3  13 14634.1 593.930  22
  -7   3  13 14985.9 564.663   4
  -7   3  13 15318.3 524.234  14
   7  -3  13 15598.9 525.111   1
   3   7  14 10107.7 394.751  11
  -7   3  14 10367.2 493.776  22
  -3  -7  14 9548.41 353.241  20
  -3  -7  14 9569.31 487.822  14
   7  -3  14 9495.54 402.131   1
  -7   3  14 10007.9 450.403   4
  -3  -7  15 150.653 111.867  20
  -3  -7  15-53.2553 220.339  14
   7  -3  15 103.773 114.803   1
  -7   3  15 230.334 148.452   4
  -3  -7  16 1218.25 155.299  20
  -3  -7  16 933.063 260.824  14
  -7   3  16 885.691 171.873   4
  -3  -7  17 7497.54 312.775  20
  -7   3  17 7772.98 360.710  19
  -3  -7  17 8318.43 460.127  14
  -3  -7  17 7585.66 432.680  17
  -3  -7  17 6698.65 415.356  16
  -3  -7  18 4281.44 294.456  22
  -3  -7  18 3988.59 333.028  16
  -3  -7  18 4494.90 342.279  17
  -7   3  18 3841.36 264.586  19
  -3  -7  18 4257.90 348.214  14
  -3  -7  18 4226.39 229.703  20
   3   7  18 3743.86 268.634  20
  -3  -7  19 377.675 210.243  17
   3   7  19 379.289 145.103  20
  -3  -7  19 216.520 203.288  14
  -7   3  19 247.623 146.316  19
   3   7  20 7759.45 327.840  20
  -7   3  20 8344.12 348.232  19
  -3  -7  21 3247.75 248.960  17
  -7   3  21 2872.96 193.971  19
   3   7  21 2723.93 170.831  20
   7  -3  22 2108.84 186.978  20
  -7   3  22 1822.82 143.760  19
  -7   3  23 2825.97 136.019  19
   7  -3  23 3080.05 171.828  20
  -2  -7 -23 1642.01 97.9370   9
  -7   2 -23 1436.79 110.696   8
  -7   2 -23 1450.30 102.836   9
  -7   2 -22 291.208 98.0351   8
  -7   2 -22 234.489 86.9904   9
  -2  -7 -22 346.573 83.0727   9
  -7   2 -21 1738.02 157.026   8
  -7   2 -21 1629.16 147.655   9
  -7   2 -20 2799.93 198.869   8
  -7   2 -20 2773.07 193.497   9
  -7   2 -19 633.632 142.348   8
  -7   2 -19 634.843 140.459   9
  -7   2 -18 7886.67 344.195   9
   2   7 -17 3627.58 218.596  12
  -7   2 -17 3596.13 217.008  12
  -7   2 -17 3367.18 231.624   9
   2   7 -16 4638.31 252.490  12
  -7   2 -16 5055.49 275.268   9
  -7   2 -15 2600.00 203.932   9
   2   7 -15 2749.45 192.934  12
   2   7 -14 3034.70 201.118  12
  -7   2 -14 2969.84 200.516   9
   2   7 -13 5652.30 273.656  12
  -7   2 -13 5137.23 257.099   9
   2   7 -12 6083.87 281.779  12
  -7   2 -12 6149.35 254.117  12
  -7   2 -12 6185.65 265.942   8
  -7   2 -12 5599.94 259.076   9
   2   7 -11 25323.9 709.985  12
  -7   2 -11 23745.9 657.864  12
  -7   2 -11 23695.6 666.876   8
   2   7 -10 3759.03 210.534  12
  -7   2 -10 3950.93 185.198  12
  -7   2 -10 3789.50 190.398   8
  -7   2  -9 41437.2 1016.31   8
  -7   2  -9 40589.5 1006.66  12
  -7   2  -9 39254.3 1012.28   9
   7  -2  -9 41925.2 969.079   7
  -7   2  -8 8527.92 284.134  12
   7  -2  -8 8767.97 262.346   7
  -7   2  -7 15094.4 421.130  12
  -7   2  -6 9671.53 292.671  12
  -7   2  -5 19705.0 506.227  12
  -7   2  -4 41832.7 981.079  12
  -7   2  -3 51351.5 1225.94   4
  -7   2  -3 52750.3 1249.07  12
  -7   2  -2 73360.4 1760.20   4
  -7   2  -2 71458.9 1882.60  13
  -7   2  -2 77248.1 1766.99  12
  -7   2  -1 12198.6 330.450   4
  -7   2  -1 11489.3 429.525  13
  -2  -7  -1 12735.5 352.094   7
  -7   2   0 395.283 57.9118   4
  -7   2   0 280.262 125.816  13
  -7   2   1 10551.4 316.577   4
  -7   2   1 9808.90 408.074  13
  -7   2   2 121471. 2409.84  13
  -7   2   2 133038. 2240.18   4
  -2  -7   3 48559.9 1173.22   7
  -7   2   3 50280.3 1205.60   4
   7  -2   3 52396.6 1170.04   1
  -7   2   4 46897.6 1151.86   4
   7  -2   4 47889.1 1112.17   1
  -7   2   5 22358.6 625.856   4
   7  -2   5 23356.0 587.866   1
   7  -2   6 11742.3 349.584   1
   7  -2   7 21328.4 575.412   1
   7  -2   8 11807.4 340.262   7
   7  -2   8 11735.4 376.854   1
  -7   2   8 12530.1 425.509   4
  -7   2   9 58717.2 1473.18   4
   2   7   9 60278.6 1423.00  11
   7  -2   9 57668.7 1359.85   7
   7  -2   9 57749.1 1421.67   1
  -7   2   9 60523.5 1540.10  21
  -7   2  10 4868.25 267.390   4
   7  -2  10 4349.46 165.169   7
  -7   2  10 5025.83 306.657  21
   7  -2  10 4085.04 219.274   1
   2   7  10 4391.72 218.627  11
   2   7  11 35561.9 941.587  11
  -7   2  11 34860.1 992.650   4
  -7   2  11 35714.8 964.889  14
  -7   2  11 35628.0 1063.85  21
  -7   2  11 35261.9 957.762  20
   7  -2  11 37198.8 969.495   1
   2   7  12 9065.70 353.879  11
  -7   2  12 9517.03 408.487   4
  -7   2  12 8921.85 371.459  14
   2   7  12 8959.85 375.749   4
  -7   2  12 9291.79 458.532  21
  -2  -7  12 8444.97 401.119  16
  -7   2  12 8878.66 367.443  20
  -2  -7  12 8790.50 318.894  20
   2   7  13 10488.5 396.445  11
  -7   2  13 10523.3 446.394   4
  -7   2  13 10638.6 417.498  20
  -2  -7  13 9807.55 358.925  20
   7  -2  13 11459.4 429.201   1
  -7   2  13 10455.7 506.525  21
  -7   2  13 10825.0 425.408  14
  -2  -7  13 9308.31 445.394  16
  -7   2  14 4406.12 299.572   4
  -2  -7  14 5087.92 247.631  20
   7  -2  14 4299.97 265.026   1
   2   7  14 4523.29 256.535  11
  -2  -7  14 4263.23 331.434  14
  -7   2  14 4750.75 282.753  14
  -2  -7  14 4501.35 325.872  16
  -7   2  15 4662.22 306.141   4
   2   7  15 5292.20 282.217  11
   7  -2  15 4750.30 285.063   1
  -2  -7  15 4711.63 344.353  16
  -2  -7  15 4976.52 366.856  14
  -7   2  15 5522.80 318.828  14
   7  -2  16 9344.93 409.213   1
  -2  -7  16 9093.32 363.333  20
  -2  -7  16 8837.72 465.049  16
  -2  -7  16 8839.51 484.330  14
   7  -2  17 6296.03 336.579   1
   2   7  17 6057.07 334.662  20
  -2  -7  17 6625.39 299.793  20
  -2  -7  17 7168.51 417.352  16
  -2  -7  17 7015.26 428.711  14
   2   7  18 16503.7 591.757  20
  -2  -7  18 18048.6 551.115  20
  -2  -7  18 17549.4 675.639  16
  -7   2  18 17350.2 592.457  19
  -7   2  19 1220.92 190.031  19
  -2  -7  19 1756.49 254.314  14
   2   7  19 1156.00 174.259  20
  -7   2  20 6996.56 320.001  19
   2   7  20 6252.35 292.445  20
  -7   2  21 4388.72 238.799  19
   2   7  21 3954.97 205.687  20
  -7   2  22 721.774 118.950  19
   7  -2  23 4989.29 234.149  20
  -7   2  23 4642.38 190.280  19
  -7   1 -23 54.7570 75.6635   8
  -1  -7 -23 98.5388 54.4412   9
  -7   1 -23 94.6441 68.8557   9
  -7   1 -22 210.266 88.9314   9
  -1  -7 -22 216.813 81.3353   9
  -7   1 -21 888.557 127.575   9
  -7   1 -20 130.842 114.817   9
  -7   1 -19 201.578 127.576   9
  -7   1 -18 6486.70 314.307   9
   1   7 -17 1266.58 138.248  12
  -7   1 -17 1159.42 166.641   9
   1   7 -16 1522.28 151.798  12
  -7   1 -16 1539.55 147.839  12
  -7   1 -16 1546.07 178.584   9
  -7   1 -15 5113.84 268.324   8
  -7   1 -15 4486.01 239.617  12
   1   7 -15 4748.30 258.748  12
  -7   1 -15 4760.38 260.013   9
  -7   1 -14 10151.9 397.498   9
   1   7 -14 11278.0 419.919  12
  -7   1 -14 11449.6 407.777   8
   1   7 -13 20949.3 643.017  12
  -7   1 -13 20807.4 618.069   8
   1   7 -12 9368.79 365.234  12
  -7   1 -12 9339.96 340.650   8
  -7   1 -11 1432.17 121.120  12
  -7   1 -11 1120.27 118.035   8
   1   7 -11 1133.46 126.251  12
  -7   1 -10 23473.7 655.215   9
  -7   1 -10 25076.7 656.089  12
  -7   1 -10 23531.2 649.928   8
   1   7 -10 25020.9 697.942  12
  -7   1  -9 9291.57 310.279   8
  -7   1  -9 9627.74 312.495  12
   7  -1  -9 9673.78 276.808   7
  -7   1  -9 8919.88 311.635   9
  -7   1  -8 9620.23 307.982  12
  -7   1  -7 21025.2 553.966  12
  -1  -7  -6 41898.9 1015.15   7
  -7   1  -6 44654.9 1031.99  12
  -1  -7  -5 20901.8 540.627   7
  -7   1  -5 21924.3 550.417  12
  -1  -7  -4 12332.4 338.226   7
  -7   1  -4 11644.0 332.148  12
  -1  -7  -3 3955.22 153.261   7
  -7   1  -3 3803.03 146.320  12
  -1  -7  -2 6744.80 220.239   7
  -1  -7  -1 32422.8 779.569   7
  -7   1  -1 32458.5 770.086   4
  -7   1   0 11727.2 335.018   4
  -1  -7   0 11405.2 334.121   7
  -7   1   1 33497.3 849.819   4
   7  -1   1 36692.1 817.270   1
  -1  -7   2 4831.67 174.084   7
   7  -1   2 4797.97 154.684   1
  -7   1   3 4601.54 192.984   4
  -1  -7   3 4196.31 161.198   7
   7  -1   3 4248.45 149.627   1
  -1  -7   4 12043.3 335.540   7
  -7   1   4 11590.5 364.681   4
  -1  -7   5 26284.4 651.900   7
  -1  -7   6 54323.6 1262.80   7
  -7   1   7 25963.7 711.454   4
   7  -1   7 25685.2 672.054   1
  -7   1   8 13159.0 443.557   4
   7  -1   8 13257.6 406.886   1
   1   7   9 15114.0 444.796  11
   7  -1   9 13891.9 386.808   7
  -7   1   9 14418.7 527.546  21
  -7   1   9 14595.9 483.605   4
   7  -1   9 13545.3 438.833   1
   7  -1  10 34767.0 918.612   1
   1   7  10 35009.1 909.105  11
  -7   1  10 35970.4 961.133   4
   7  -1  10 34280.7 836.015   7
  -7   1  10 35237.9 1026.72  21
  -7   1  10 35300.9 922.660  20
  -7   1  11 1283.79 170.441   4
   1   7  11 1084.76 128.006  11
   7  -1  11 1368.02 143.665   1
  -7   1  11 1252.69 159.474  14
  -7   1  11 1537.64 206.974  21
   1   7  11 1340.11 158.949   4
  -7   1  11 1233.42 150.614  20
  -7   1  12 14989.2 527.326   4
   1   7  12 14845.3 479.485  11
   7  -1  12 14850.4 496.761   1
  -7   1  12 14758.5 517.308  14
   1   7  12 13771.0 509.247   4
  -7   1  12 13735.7 576.253  21
  -1  -7  12 12979.8 522.289  16
  -7   1  12 14957.4 493.628  20
  -1  -7  12 14167.9 445.246  20
  -7   1  13 31672.6 921.519   4
   1   7  13 31467.6 860.817  11
   7  -1  13 32418.5 901.603   1
  -7   1  13 32188.5 914.605  14
  -1  -7  13 30531.2 954.467  14
   1   7  13 29773.8 893.217   4
  -7   1  13 30803.0 873.298  20
  -1  -7  13 30707.5 827.483  20
  -7   1  13 30757.5 995.175  21
  -1  -7  13 28953.8 924.725  16
   1   7  14 17550.2 572.740  11
  -7   1  14 17566.4 701.771  21
  -7   1  14 17606.8 591.206  20
  -1  -7  14 19706.2 569.218  20
   7  -1  14 18430.4 628.146   1
  -7   1  14 17877.0 629.876   4
  -1  -7  14 16944.7 663.874  14
  -7   1  14 17763.1 621.298  14
  -1  -7  14 16046.2 637.132  16
  -1  -7  15 8464.72 449.228  16
   7  -1  15 9676.94 425.718   1
   1   7  15 8849.19 371.461  11
  -1  -7  15 8824.52 459.604  14
  -7   1  15 8624.19 414.169  14
  -1  -7  15 9085.71 357.175  20
  -7   1  16 2612.81 304.080  22
   7  -1  16 3048.13 241.041   1
  -1  -7  16 2897.01 287.671  16
  -7   1  16 3252.69 269.485  14
  -1  -7  16 3034.00 302.474  14
   1   7  16 2829.29 243.435  20
  -1  -7  16 2977.21 215.908  20
  -7   1  17 2589.89 306.689  22
   7  -1  17 2976.24 232.631   1
  -1  -7  17 2998.93 213.956  20
   1   7  17 2612.59 239.036  20
  -1  -7  17 2762.52 311.095  17
  -1  -7  17 2856.77 299.181  16
  -1  -7  17 3005.89 302.858  14
  -7   1  18 13810.9 514.166  19
   1   7  18 12688.2 503.465  20
  -1  -7  18 14849.4 482.045  20
  -1  -7  18 14414.3 594.527  16
  -1  -7  18 14359.7 599.112  17
  -1  -7  18 15345.5 613.064  14
   1   7  19 325.287 145.439  20
  -1  -7  19 358.206 216.023  17
  -7   1  19 417.152 164.141  19
   1   7  20 67.5356 118.883  20
  -1  -7  20 226.439 190.331  17
  -7   1  20 102.209 146.736  19
   1   7  21 2160.73 158.840  20
  -7   1  21 2273.22 189.227  19
  -1  -7  21 2231.82 225.469  17
  -1  -7  22 917.154 165.346  17
  -7   1  22 716.617 126.708  19
  -7   1  23 170.516 81.7313  19
   0  -7 -23 97.4885 49.9893   9
  -7   0 -23 102.294 64.0208   9
  -7   0 -22 257.927 91.6479   9
   0  -7 -22 209.908 74.0969   9
  -7   0 -21 454.242 118.694   9
  -7   0 -20 175.015 120.695   9
  -7   0 -19 1099.10 162.818   8
  -7   0 -19 1480.03 171.860   9
  -7   0 -18 1451.92 178.016   9
   0   7 -18 1378.79 118.742   8
  -7   0 -18 1439.55 173.895   8
  -7   0 -17 2721.13 214.301   8
  -7   0 -17 2833.54 222.794   9
   0   7 -17 2597.29 191.601  12
   0   7 -17 2800.05 160.753   8
  -7   0 -16 9977.89 386.055   8
  -7   0 -16 9183.57 388.839   9
   0   7 -16 8957.18 380.166  12
   0   7 -16 9429.07 323.686   8
  -7   0 -15 204.015 121.277   9
   0   7 -15 488.038 105.135  12
   0   7 -15 375.908 85.8961   8
  -7   0 -15 401.493 119.054   8
   0   7 -14 2307.19 141.894   8
   0   7 -14 2355.03 180.045  12
  -7   0 -14 1987.71 161.413  12
   0   7 -13 12506.3 386.191   8
   0   7 -13 13754.3 467.134  12
   0   7 -12 1348.39 102.536   8
   0   7 -12 1652.21 145.674  12
  -7   0 -11 3445.89 187.853   9
   0   7 -11 3540.25 202.006  12
  -7   0 -10 2347.44 148.689   9
  -7   0 -10 2344.04 146.085  12
   0   7 -10 2614.55 171.734  12
  -7   0  -9 2889.16 156.881   9
   0   7  -9 3042.57 180.978  12
  -7   0  -9 3204.43 162.094  12
   0  -7  -8 36424.9 897.310   7
  -7   0  -8 39535.9 936.183  12
   0  -7  -7 13530.1 378.461   7
  -7   0  -7 14611.4 405.858  12
   0  -7  -6 6522.57 214.602   7
  -7   0  -6 6886.70 233.160  12
   0  -7  -5 7682.56 239.893   7
  -7   0  -5 8273.50 257.382  12
   0  -7  -4 167180. 3704.17   7
   0  -7  -3 19807.7 505.881   7
   0  -7  -2 45163.4 1041.23   7
  -7   0  -2 42221.2 1137.26  13
  -7   0  -1 35186.1 1020.23  13
   0  -7  -1 37433.3 925.508   7
  -7   0   0 23383.0 568.342   4
   0  -7   0 22579.3 564.201   7
  -7   0   1 34609.6 1000.56  13
  -7   0   1 38131.3 890.311   4
  -7   0   2 44989.0 1211.47  13
  -7   0   2 45981.1 1075.53   4
   0  -7   2 44855.4 1060.47   7
  -7   0   3 22659.1 593.822   4
   0  -7   3 22859.7 572.120   7
  -7   0   4 193615. 4258.36   4
   0  -7   4 189034. 4222.70   7
   0  -7   5 9315.87 278.136   7
   0  -7   6 7678.47 242.603   7
  -7   0   7 19712.4 571.089   4
   0  -7   7 19909.4 513.331   7
  -7   0   8 52629.0 1272.36   4
   0  -7   8 50016.2 1187.63   7
  -7   0   9 5364.67 263.842   4
   0   7   9 5725.60 235.747  11
   0   7  10 4582.06 209.017  11
  -7   0  10 3763.88 232.670   4
   7   0  10 3448.39 144.432   7
  -7   0  10 4474.26 219.803  20
  -7   0  10 3813.53 271.492  21
   0   7  11 5592.86 298.893   4
  -7   0  11 5785.18 341.643  21
   0   7  11 5680.69 256.170  11
  -7   0  11 6451.15 287.191  17
  -7   0  11 5472.10 289.382  14
  -7   0  11 5999.67 295.584   4
  -7   0  11 5618.70 264.728  20
   7   0  11 5624.81 270.883   1
   0  -7  12 2538.12 223.326  16
   0   7  12 2575.21 213.376   4
  -7   0  12 2907.71 268.736  21
   0   7  12 2378.06 175.245  11
  -7   0  12 2834.11 209.560  17
  -7   0  12 2536.64 220.238  14
   0  -7  12 2253.46 220.896  14
  -7   0  12 2616.42 212.671   4
   7   0  12 2564.64 193.431   1
  -7   0  12 2475.48 192.021  20
   0   7  13 20416.5 612.660  11
   7   0  13 20509.9 646.017   1
  -7   0  13 20096.0 675.175  14
   0  -7  13 19933.8 695.808  14
   0   7  13 19833.2 662.180   4
  -7   0  13 20278.6 628.836  20
  -7   0  13 19511.1 735.383  21
   0  -7  13 19009.0 675.881  16
   0   7  14 3438.95 220.762  11
   7   0  14 3804.76 253.846   1
   0   7  14 3906.75 253.583   4
  -7   0  14 3565.34 323.450  21
  -7   0  14 3678.90 281.262  14
   0  -7  14 3554.28 295.425  14
   0  -7  14 3593.02 284.248  16
   0  -7  14 3400.71 217.986  20
  -7   0  14 3851.71 261.600  20
   0   7  14 3472.51 242.962  20
   0   7  15 669.279 161.868  20
   0  -7  15 826.391 155.455  20
  -7   0  15 884.095 194.408  20
   0  -7  15 872.160 214.858  16
  -7   0  15 908.766 238.127  21
   0   7  15 803.252 146.527  11
   7   0  15 851.361 163.860   1
  -7   0  15 874.123 196.878  14
   0  -7  15 790.147 205.325  14
   0  -7  16 17461.4 579.643  20
   0   7  16 17681.7 619.051  20
   0  -7  16 19006.8 705.965  14
  -7   0  16 18254.9 666.275  14
   0  -7  16 17190.7 676.246  16
   7   0  17 5594.93 323.860   1
  -7   0  17 5123.05 399.153  22
   0  -7  17 5635.30 378.105  14
  -7   0  17 5636.72 350.855  14
   0  -7  17 5330.83 367.603  16
   0   7  17 5325.60 308.037  20
   0  -7  17 5813.50 290.726  20
   0  -7  18 3134.11 308.047  17
   0  -7  18 3166.15 301.275  16
   0  -7  18 3295.22 224.189  20
   0   7  18 3025.80 239.389  20
   0  -7  19 2882.36 291.968  17
  -7   0  19 2826.29 233.455  19
   0   7  19 2595.40 210.404  20
   0  -7  20 645.567 205.405  17
   0   7  20 596.467 136.724  20
  -7   0  20 736.233 165.303  19
   0   7  21 1378.54 140.245  20
  -7   0  21 1495.11 167.976  19
   0  -7  21 1483.00 207.823  17
  -7   0  22 556.921 122.576  19
   0  -7  22 1845.17 206.155  17
   7   0  23 591.633 135.978  20
  -7   0  23 403.218 91.5793  19
  -7   0  24 3543.00 133.784  19
   7   0  24 3726.71 161.138  20
  -7  -1 -23 113.075 67.7517   8
   1  -7 -23 115.157 44.7872   9
  -7  -1 -23 71.2326 67.0254   9
  -7  -1 -22 909.064 109.780   8
  -7  -1 -22 633.330 103.824   9
   1  -7 -22 883.733 92.3258   9
  -7  -1 -21 794.196 124.449   8
  -7  -1 -21 730.224 121.309   9
  -1   7 -20 370.704 78.7032   8
  -7  -1 -20 284.507 121.522   8
  -7  -1 -20 318.315 121.780   9
  -1   7 -19 919.286 106.834   8
  -7  -1 -19 828.968 147.956   8
  -7  -1 -19 763.084 155.691   9
  -1   7 -18 2744.90 166.826   8
  -7  -1 -18 3140.44 211.278   8
  -7  -1 -18 2543.41 212.525   9
  -7  -1 -17 273.467 146.556   9
  -1   7 -17 293.801 91.7574  12
  -7  -1 -17 477.369 139.948   8
  -1   7 -17 414.465 95.4089   8
  -1   7 -16 15462.5 478.074   8
  -7  -1 -16 16528.0 532.674   8
  -1   7 -16 15883.1 548.271  12
  -1   7 -15 20544.5 583.010   8
  -1   7 -15 20775.1 654.748  12
  -1   7 -14 13646.6 425.545   8
  -1   7 -14 14481.2 495.723  12
  -1   7 -13 4453.40 235.933  12
  -1   7 -13 3709.45 183.616   8
  -1   7 -13 4002.52 182.458   9
  -7  -1 -13 3914.54 224.374   9
  -1   7 -12 5127.29 211.287   8
  -1   7 -12 5652.13 260.656  12
  -1   7 -12 4926.63 202.921   9
  -7  -1 -12 5286.86 246.646   9
  -1   7 -11 5755.12 220.927   8
  -1   7 -11 6403.90 274.596  12
  -7  -1 -11 6252.21 258.790   9
  -1   7 -11 5682.23 216.854   9
  -7  -1 -10 12361.0 396.762   9
  -1   7 -10 12862.1 422.493  12
  -7  -1  -9 1798.43 132.204  12
  -7  -1  -9 1965.82 127.165   9
  -1   7  -9 1764.99 138.076  12
   1  -7  -9 1866.35 101.044   7
   1  -7  -8 14353.0 397.130   7
  -7  -1  -8 15724.2 441.800  12
   1  -7  -7 46813.2 1096.86   7
   1  -7  -6 52296.4 1214.83   7
   1  -7  -5 23429.8 585.069   7
   1  -7  -4 52971.2 1225.66   7
   1  -7  -3 2394.48 114.820   7
   1  -7  -2 21246.3 530.815   7
  -7  -1  -2 20773.0 629.473  13
   1  -7  -1 32946.2 791.951   7
  -7  -1  -1 33365.6 900.514  13
   1  -7   0 58166.0 1322.78   7
  -7  -1   0 55656.8 1441.09  13
  -7  -1   1 33255.2 927.920  13
   1  -7   2 21161.6 533.676   7
  -7  -1   2 20707.3 670.809  13
  -7  -1   3 2172.96 131.013   4
   1  -7   3 2310.92 116.069   7
  -7  -1   4 65039.7 1514.37   4
   1  -7   4 64023.4 1480.83   7
   1  -7   5 30976.6 756.441   7
   1  -7   6 61796.3 1428.80   7
  -7  -1   7 60609.3 1456.33   4
   1  -7   7 59757.7 1389.78   7
  -7  -1   8 21464.5 623.274   4
   1  -7   8 21445.7 549.807   7
  -7  -1   9 2520.38 181.426   4
   1  -7   9 2590.45 122.620   7
  -7  -1   9 2871.24 234.011  21
  -7  -1  10 18866.1 589.064   4
  -7  -1  10 18317.4 655.487  21
  -1   7  10 19413.9 630.811   4
   1  -7  11 8141.19 367.417  14
  -1   7  11 9015.63 391.536   4
  -7  -1  11 9122.07 360.134  17
  -7  -1  11 9439.37 435.305  21
  -7  -1  11 9037.00 360.584  16
   1  -7  11 7741.69 361.883  16
  -7  -1  12 8829.90 395.260  14
   1  -7  12 8206.99 384.623  14
  -1   7  12 8601.93 393.274   4
  -7  -1  12 9143.11 375.001  17
  -7  -1  12 8722.01 437.583  21
   1  -7  12 8596.86 389.348  16
   7   1  13 6429.03 320.057   1
  -7  -1  13 7290.00 411.056  21
  -1   7  13 5758.53 296.695  20
  -7  -1  13 7245.71 338.532  17
  -1   7  13 6403.10 337.128   4
   1  -7  13 6389.03 345.934  16
   1  -7  13 6161.75 343.888  14
  -7  -1  13 6501.81 356.408  14
  -7  -1  14 25973.7 769.475  17
  -7  -1  14 22640.4 828.134  21
  -1   7  14 22625.8 751.670   4
  -1   7  14 23083.1 716.884  20
  -7  -1  14 23873.2 785.845  14
   1  -7  14 22593.0 770.691  14
   1  -7  14 22240.3 766.070  16
   7   1  14 25336.4 759.593   1
   7   1  15 37096.8 1033.76   1
  -1   7  15 32761.7 973.553  20
   1  -7  15 35430.2 1057.11  16
   1  -7  15 35822.8 1061.56  14
  -7  -1  15 36050.2 1060.90  14
  -7  -1  15 33551.2 1104.12  21
   7   1  16 30868.2 906.287   1
   1  -7  16 28831.0 921.550  16
  -7  -1  16 27220.3 961.216  21
   1  -7  16 30681.6 938.483  14
  -7  -1  16 27979.4 911.355  14
   1  -7  16 27586.7 814.029  20
  -1   7  16 27351.3 841.387  20
   1  -7  17 1120.81 230.382  16
  -7  -1  17 1191.70 226.531  14
  -1   7  17 813.029 169.418  20
   1  -7  17 929.117 165.391  20
   1  -7  18 5049.38 358.474  17
  -7  -1  18 4657.52 381.806  22
  -1   7  18 4629.61 277.813  20
   1  -7  18 4869.21 267.205  20
  -7  -1  18 5179.38 346.067  14
   1  -7  19 2158.06 264.882  17
  -1   7  19 2217.21 196.745  20
   1  -7  20 524.078 194.874  17
  -1   7  20 676.196 133.885  20
   1  -7  21 2182.28 224.148  17
   1  -7  22 2934.41 214.753  17
  -1   7  22 2039.36 119.576  19
   7   1  23 256.015 121.670  20
  -7  -2 -23 1710.34 105.685   8
  -7  -2 -23 1599.16 110.046   9
  -7  -2 -22 173.955 84.7979   8
  -2   7 -22 173.088 90.2672  10
  -7  -2 -22 150.482 88.3283   9
   2  -7 -22 129.309 58.7824   9
  -7  -2 -21 748.085 113.873   8
  -2   7 -21 1064.37 97.2596   8
  -7  -2 -21 680.891 122.059   9
  -2   7 -20 2996.52 160.832   8
  -7  -2 -20 2755.90 186.512   8
  -2   7 -19 2098.28 148.050   8
  -7  -2 -19 1837.86 188.232   9
  -7  -2 -19 2163.00 180.272   8
  -7  -2 -18 145.880 113.589   8
  -2   7 -18 213.597 95.5195   8
  -7  -2 -18 98.9085 137.955   9
  -2   7 -17 4084.87 214.273   8
  -2   7 -17 4173.69 245.742  12
  -2   7 -17 4597.10 211.039   9
  -7  -2 -17 4550.89 248.286   8
  -2   7 -16 314.893 101.457   8
  -2   7 -16 232.508 95.5020  12
  -2   7 -16 307.974 90.9751   9
  -2   7 -15 17988.6 536.279   8
  -2   7 -15 18184.5 595.680  12
  -2   7 -15 18148.3 526.742   9
  -2   7 -14 451.532 106.717   9
  -7  -2 -14 265.114 114.984   9
  -2   7 -14 466.655 109.335  12
  -2   7 -14 331.555 92.1186   8
  -2   7 -13 8843.22 308.363   9
  -7  -2 -13 9030.56 353.254   9
  -2   7 -13 9694.32 369.044  12
  -2   7 -13 8684.57 313.199   8
  -2   7 -12 8842.31 303.262   9
  -2   7 -12 9517.06 357.817  12
  -2   7 -12 8913.28 307.726   8
  -2   7 -11 2164.10 128.575   9
  -2   7 -11 2069.54 131.253   8
  -2   7 -10 12293.0 360.230   9
  -2   7 -10 11578.9 358.783   8
   2  -7  -9 23349.6 585.640   7
   2  -7  -8 377.694 58.0198   7
   7   2  -8 407.133 49.8385  12
   2  -7  -7 37025.5 900.953   7
  -2   7  -7 39143.8 957.259  12
   2  -7  -6 25066.8 622.959   7
   2  -7  -5 40956.9 966.551   7
   2  -7  -4 95462.6 2149.33   7
   2  -7  -3 17458.5 410.722   7
  -2   7  -3 14221.1 361.146  13
   2  -7  -2 9971.47 291.335   7
  -7  -2  -2 10293.5 383.412  13
   2  -7  -1 15085.7 401.610   7
  -7  -2  -1 14920.8 496.214  13
   2  -7   0 4544.13 172.027   7
  -7  -2   0 5172.34 286.776  13
  -7  -2   1 13192.3 474.566  13
   2  -7   2 11825.7 330.518   7
  -7  -2   2 11234.5 449.788  13
   2  -7   3 17352.2 456.567   7
   2  -7   4 116812. 2620.36   7
   2  -7   5 55411.0 1289.86   7
   2  -7   6 32041.1 784.152   7
   2  -7   7 50305.1 1184.39   7
   2  -7   8 555.107 70.0680   7
   2  -7   9 31471.5 792.680   7
  -7  -2   9 34854.3 991.890  21
  -2   7   9 32876.0 841.485  11
  -2   7   9 34264.5 946.203   4
   2  -7  10 20052.5 512.597   7
  -7  -2  10 20191.9 697.934  21
  -2   7  10 20538.3 660.311   4
  -2   7  10 19248.7 567.309  11
  -7  -2  11 3708.50 223.051  17
   2  -7  11 3171.45 223.682  16
  -7  -2  11 3870.29 231.922  16
  -2   7  11 3741.75 260.411   4
   2  -7  11 3195.32 219.964  14
  -7  -2  11 3448.73 278.042  21
  -7  -2  11 3838.89 209.993  20
  -2   7  11 3517.51 192.406  11
  -2   7  12 14112.5 461.535  11
  -7  -2  12 14801.3 510.134  17
   2  -7  12 13663.0 509.974  14
  -2   7  12 14073.1 539.408   4
  -7  -2  12 13693.9 574.669  21
  -7  -2  12 14766.1 476.049  20
  -7  -2  12 15337.9 523.401  16
   2  -7  12 13258.0 512.243  16
  -2   7  13 13755.1 467.334  11
  -7  -2  13 14856.3 525.348  17
  -7  -2  13 13212.4 545.942  14
   2  -7  13 13367.7 519.943  14
  -2   7  13 14279.0 548.435   4
  -7  -2  13 13350.4 578.839  21
   2  -7  13 13818.1 533.972  16
  -7  -2  13 15354.1 543.116  16
  -7  -2  13 15109.9 491.333  20
  -2   7  13 13633.2 482.542  20
  -2   7  14 528.206 126.025  11
  -7  -2  14 583.166 206.708  21
  -2   7  14 296.192 134.082  20
  -2   7  14 305.503 130.033   4
   2  -7  14 485.470 167.764  16
  -7  -2  14 472.500 153.656  17
   2  -7  14 429.855 163.187  14
  -7  -2  14 307.999 179.458  14
  -7  -2  15 28630.9 951.291  14
   2  -7  15 31623.7 945.653  14
   7   2  15 32223.5 936.997   1
  -2   7  15 30025.2 849.922  11
  -2   7  15 29470.0 869.586  20
   2  -7  15 30909.5 945.387  16
  -2   7  15 28584.0 910.737   4
  -7  -2  15 33859.6 942.667  17
  -7  -2  15 29260.7 997.890  21
   7   2  16 803.999 160.335   1
  -7  -2  16 594.196 230.260  21
  -7  -2  16 346.210 209.367  14
  -2   7  16 692.867 164.303  20
  -7  -2  16 475.650 182.959  17
   2  -7  16 806.065 209.423  16
  -7  -2  17 6604.24 416.951  21
   2  -7  17 6222.74 377.767  16
  -7  -2  17 6707.87 399.793  14
  -2   7  17 6125.74 318.701  20
   2  -7  17 6284.48 313.255  20
  -7  -2  18 527.581 228.314  22
  -7  -2  18 204.324 156.201  19
   2  -7  18 276.126 206.438  17
  -7  -2  18 441.392 205.936  14
  -2   7  18 456.133 149.872  20
   2  -7  18 436.974 151.453  20
  -7  -2  19 3964.57 255.547  19
   2  -7  19 4201.65 319.023  17
  -7  -2  19 4197.20 337.056  22
  -2   7  19 4248.30 246.005  20
  -7  -2  20 6414.34 302.952  19
   2  -7  20 6511.64 358.022  17
  -7  -2  21 2360.57 180.586  19
   2  -7  21 2728.52 246.162  17
  -7  -2  22 314.428 105.186  19
  -2   7  22 297.458 66.9615  19
  -7  -2  23 4609.41 181.775  19
   7   2  23 4224.44 215.642  20
  -7  -3 -23 980.755 77.9526   8
  -7  -3 -23 872.851 82.4217   9
  -7  -3 -22 854.791 104.714   9
  -3   7 -22 949.005 82.3149   8
  -7  -3 -22 934.818 97.3183   8
   3  -7 -22 657.834 67.6555   9
  -3   7 -21 208.450 76.4789   8
  -7  -3 -21 32.4703 84.9438   8
  -7  -3 -21 89.2346 96.8326   9
  -7  -3 -20 458.307 113.243   8
  -3   7 -20 545.967 97.7889   8
  -7  -3 -20 482.061 124.186   9
  -3   7 -19 6352.87 265.530   8
  -3   7 -19 6572.65 251.634   9
  -7  -3 -19 6133.84 278.802   8
  -3   7 -18 2861.64 181.752   8
  -3   7 -18 2891.67 171.213   9
  -7  -3 -18 2734.70 190.567   8
  -3   7 -17 2118.74 156.297   9
  -3   7 -17 2122.17 163.990   8
  -3   7 -17 2109.00 174.626  12
  -3   7 -16 1938.07 153.571   9
  -3   7 -16 2156.25 180.083  12
  -3   7 -16 1909.88 159.288   8
  -3   7 -15 3520.11 194.924   9
  -7  -3 -15 3231.87 225.295   9
  -3   7 -15 3250.32 196.089   8
  -3   7 -15 3459.90 221.602  12
  -3   7 -14 2910.74 175.380   9
  -3   7 -14 2793.36 175.242   8
  -3   7 -14 3269.54 211.972  12
  -3   7 -13 11160.7 375.752   8
  -3   7 -13 10970.6 366.161   9
  -3   7 -12 2270.33 149.905   8
  -3   7 -12 2550.05 153.549   9
  -3   7 -11 349.309 78.9440   8
  -3   7 -11 409.127 81.5531   9
  -3   7 -10 6501.55 272.770  12
   7   3 -10 6969.53 235.059  12
  -3   7 -10 6454.47 246.252   8
  -3   7 -10 6569.21 244.571   9
  -3   7  -9 8867.74 297.524   9
   3  -7  -9 9122.07 280.911   7
  -3   7  -9 9504.64 332.500  12
   7   3  -9 9883.19 295.654  12
  -3   7  -9 9031.05 300.711   8
   3  -7  -8 6691.13 225.275   7
  -3   7  -8 7412.02 273.081  12
   3  -7  -7 44189.0 1064.02   7
  -3   7  -7 46846.0 1114.34  12
   3  -7  -6 45770.1 1097.76   7
  -3   7  -6 48420.8 1139.81  12
   3  -7  -5 14491.4 395.374   7
  -3   7  -5 14683.0 420.240  12
   3  -7  -4 18632.6 483.314   7
  -7  -3  -3 30389.5 815.883  13
   3  -7  -3 30363.9 710.067   7
  -7  -3  -2 65358.5 1538.82  13
   3  -7  -2 67198.9 1427.08   7
  -7  -3  -1 50148.6 1271.69  13
   3  -7  -1 49818.5 1164.21   7
  -7  -3   0 7871.17 363.420  13
   3  -7   0 7027.56 229.511   7
  -7  -3   1 45594.2 1198.70  13
   3  -7   2 73073.1 1661.88   7
  -7  -3   2 71379.8 1811.41  13
   3  -7   3 33459.0 812.388   7
   3  -7   4 21779.2 561.026   7
   3  -7   5 14927.7 413.701   7
   3  -7   6 58923.2 1374.14   7
   3  -7   7 58057.0 1357.95   7
   3  -7   8 9813.80 302.867   7
  -3   7   8 10189.9 414.985   4
  -3   7   9 14401.8 509.400   4
  -3   7   9 12804.6 407.541  11
  -7  -3   9 14660.7 556.394  21
  -7  -3   9 13139.1 501.705  15
   3  -7   9 13233.8 380.653   7
  -3   7  10 10094.1 419.609   4
  -7  -3  10 9690.18 450.866  21
   3  -7  10 8967.99 277.473   7
   3  -7  10 8620.26 356.780  16
  -7  -3  10 9401.87 366.738  16
  -3   7  10 9330.30 326.671  11
  -3   7  11 794.579 164.250   4
  -3   7  11 705.101 104.229  11
  -7  -3  11 594.723 135.625  16
  -7  -3  11 732.401 135.759  17
   3  -7  11 494.540 131.667  16
  -7  -3  11 530.327 175.927  21
  -7  -3  12 3568.47 292.029  21
   3  -7  12 3161.67 232.795  16
  -7  -3  12 3958.20 245.783  17
  -7  -3  12 3944.81 255.693  16
  -3   7  12 3582.95 265.403   4
  -3   7  12 3534.79 203.798  11
  -3   7  13 17767.9 581.876  20
  -3   7  13 18315.3 662.673   4
  -7  -3  13 19158.2 714.261  21
  -3   7  13 18882.5 572.269  11
   3  -7  13 18938.1 621.209  14
  -7  -3  13 18710.5 644.212  16
  -7  -3  13 20465.6 644.674  17
   3  -7  13 17583.1 626.063  16
  -7  -3  14 5594.99 323.345  17
  -3   7  14 5175.50 278.262  20
  -3   7  14 5681.23 329.459   4
  -7  -3  14 5009.94 361.245  21
  -3   7  14 5146.50 260.843  11
  -7  -3  14 5157.48 353.317  14
  -7  -3  14 5556.09 328.408  16
   3  -7  14 5762.67 333.546  16
  -7  -3  15 4845.48 362.113  21
  -3   7  15 5051.73 310.633   4
  -3   7  15 4448.60 267.827  20
  -7  -3  15 5534.07 324.622  17
  -7  -3  15 4584.17 347.975  14
   3  -7  15 5180.87 324.361  16
  -7  -3  16 3529.04 321.212  21
  -3   7  16 2953.53 248.966   4
  -7  -3  16 4277.52 301.228  17
   3  -7  16 4053.04 293.327  16
  -3   7  16 3739.27 246.273  20
  -7  -3  16 3727.38 335.594  14
  -7  -3  17 4231.97 335.283  21
  -7  -3  17 4835.83 315.071  17
  -7  -3  17 4157.87 257.745  19
   3  -7  17 4183.28 329.822  17
  -3   7  17 4391.68 262.265  20
  -7  -3  17 4480.28 346.106  14
  -7  -3  18 5703.30 294.143  19
   3  -7  18 5440.78 354.960  17
   3  -7  18 5532.18 291.635  20
  -3   7  18 5510.06 290.382  20
  -7  -3  18 6027.74 378.834  14
  -7  -3  19 12192.3 432.556  19
   3  -7  19 12054.1 502.558  17
  -7  -3  19 10793.8 525.062  22
  -7  -3  19 11214.4 506.706  14
  -7  -3  20 948.718 149.772  19
  -3   7  20 932.135 125.698  19
   3  -7  20 1024.97 193.785  17
  -7  -3  21 100.754 105.808  19
  -3   7  21 139.688 82.3854  19
   3  -7  21 85.4770 141.525  17
   7   3  22 2175.84 188.371  20
  -7  -3  22 2444.25 146.553  19
  -7  -3  23 2641.66 124.390  19
   7   3  23 2591.46 154.394  20
  -7  -4 -23 47.4618 52.2876   9
  -7  -4 -22 667.511 93.3061   9
  -7  -4 -22 508.709 75.7271   8
  -4   7 -22 658.508 78.3154   8
  -7  -4 -21 440.753 90.5515   8
  -4   7 -21 603.917 89.0572   8
  -7  -4 -20 3153.99 177.283   8
  -4   7 -20 3248.53 165.070   9
  -4   7 -20 3249.17 180.866   8
  -7  -4 -19 2450.24 170.511   8
  -4   7 -19 2723.57 166.684   9
  -4   7 -19 2704.99 177.878   8
  -4   7 -18 2021.52 154.956   9
  -7  -4 -18 1974.61 162.436   8
  -4   7 -18 1820.83 158.132   8
  -4   7 -17 6733.96 279.091   9
  -7  -4 -17 6513.85 316.433   9
  -4   7 -17 6134.26 302.464  12
  -4   7 -17 6330.63 283.441   8
  -4   7 -16 12175.8 407.759   9
  -7  -4 -16 12349.0 450.508   9
  -4   7 -16 11328.3 412.631   8
  -4   7 -16 11720.9 447.178  12
  -4   7 -15 1529.36 145.040   9
  -4   7 -15 1596.74 154.037   8
  -4   7 -14 54.9849 90.3136   9
  -4   7 -14 48.3643 88.9713   8
  -4   7 -13 1948.76 147.421   9
  -4   7 -13 1859.70 151.342   8
  -4   7 -12 2491.71 160.500   9
  -4   7 -12 2233.75 156.799   8
  -4   7 -12 2342.64 168.322  12
  -4   7 -11 375.567 84.7816   9
  -4   7 -11 414.520 89.9836   8
   7   4 -11 612.203 74.9127  12
  -4   7 -11 353.524 90.0186  12
  -4   7 -10 2012.31 137.172   9
  -4   7 -10 2154.28 141.966   8
  -4   7 -10 2158.86 148.711  12
   7   4 -10 2186.66 131.317  12
  -4   7  -9 21792.6 595.250   9
  -4   7  -9 23239.7 627.435  12
   4  -7  -9 21898.7 568.124   7
  -4   7  -9 21556.8 597.620   8
  -4   7  -8 10495.3 336.404   9
   4  -7  -8 10631.1 318.087   7
  -4   7  -8 11528.9 361.853  12
  -4   7  -8 10621.0 339.561   8
   4  -7  -7 8653.30 268.913   7
  -4   7  -7 8487.27 292.729  12
   4  -7  -6 6618.75 220.921   7
  -4   7  -6 6305.23 235.752  12
  -4   7  -5 29342.4 736.321  12
   4  -7  -5 29097.0 720.106   7
  -4   7  -4 14048.5 399.477  13
  -4   7  -4 13641.8 384.365  12
   4  -7  -4 13271.0 375.404   7
  -7  -4  -3 7453.32 319.022  13
  -4   7  -3 7491.37 247.619  13
   4  -7  -3 7201.82 237.767   7
  -4   7  -3 7523.10 238.124  12
  -4   7  -2 95520.4 2240.85  13
  -7  -4  -2 101731. 2348.32  13
   4  -7  -2 102188. 2243.99   7
  -7  -4  -1 31233.3 867.377  13
   4  -7  -1 31528.2 767.480   7
  -7  -4   0 10811.6 430.412  13
   4  -7   0 12505.9 347.495   7
  -7  -4   1 33780.1 951.435  13
  -7  -4   2 107359. 2623.35  13
   4  -7   2 110769. 2476.00   7
   4  -7   3 9197.60 284.661   7
   4  -7   4 13647.5 386.788   7
   4  -7   5 35222.2 861.431   7
   4  -7   6 10333.4 317.862   7
   4  -7   7 9968.15 316.350   7
  -4   7   7 11191.5 425.226   4
  -4   7   8 13884.3 492.807   4
  -7  -4   8 12374.0 488.075  21
   4  -7   8 13397.9 381.591   7
  -4   7   8 13107.4 393.360  11
  -4   7   9 29616.3 794.069  11
  -4   7   9 32937.6 920.972   4
  -7  -4   9 32701.6 970.910  21
   4  -7   9 31143.2 772.642   7
  -7  -4   9 30582.2 788.374  19
  -7  -4   9 29542.1 914.119  15
  -4   7  10 2951.93 168.325  11
   4  -7  10 3056.32 142.579   7
  -7  -4  10 3070.86 169.467  19
  -7  -4  10 2814.06 268.242  21
  -7  -4  10 3334.10 205.729  17
   4  -7  10 2794.98 194.791  16
  -7  -4  10 3007.37 207.262  16
  -4   7  10 3192.41 250.754   4
  -4   7  11 632.465 156.928   4
  -7  -4  11 590.709 136.892  16
   4  -7  11 611.753 129.720  16
  -7  -4  11 537.332 121.016  17
  -4   7  11 443.766 92.2504  11
  -7  -4  11 457.893 183.718  21
  -4   7  12 4979.19 250.032  20
  -4   7  12 5270.89 327.040   4
  -7  -4  12 4643.87 273.207  17
  -7  -4  12 4885.08 290.686  16
   4  -7  12 4152.36 259.246  16
  -4   7  12 4340.19 224.743  11
  -7  -4  12 4722.49 333.953  21
  -4   7  13 3398.23 223.453  20
  -4   7  13 3565.55 272.821   4
  -7  -4  13 3700.81 274.175  16
   4  -7  13 3270.53 242.118  16
  -7  -4  13 3720.49 259.776  17
  -4   7  13 3493.05 204.653  11
  -7  -4  13 3078.55 290.810  21
  -4   7  14 30.3707 117.370  20
  -4   7  14 109.381 105.445  11
  -4   7  14 120.164 134.254   4
  -7  -4  14 64.5756 173.374  21
  -7  -4  14 59.9942 147.815  16
   4  -7  14 207.993 141.080  16
  -7  -4  14 78.4669 146.917  17
  -7  -4  15 2389.74 274.927  21
  -4   7  15 2259.33 198.749  20
  -7  -4  15 2763.01 252.341  17
  -4   7  15 2221.27 231.793   4
  -7  -4  15 1916.26 279.470  14
  -7  -4  15 2338.55 249.008  16
   4  -7  15 2529.19 237.048  16
  -7  -4  16 19533.7 748.184  21
  -4   7  16 20537.4 643.356  20
  -4   7  16 18665.0 690.261   4
  -7  -4  16 19812.1 754.138  14
   4  -7  16 19867.0 689.325  16
  -7  -4  16 20269.2 618.437  19
   4  -7  17 10545.5 488.757  17
  -7  -4  17 11360.1 521.282  21
  -7  -4  17 11148.1 535.801  14
  -7  -4  17 11211.0 417.724  19
  -7  -4  18 3488.40 319.630  14
   4  -7  18 4068.26 306.829  17
  -7  -4  18 4067.93 244.584  19
   4  -7  19 4913.78 309.426  17
  -7  -4  19 4753.76 341.505  14
  -7  -4  19 4443.96 332.805  22
  -7  -4  19 4688.27 250.728  19
  -4   7  19 4638.37 238.893  19
  -7  -4  20 7107.54 286.771  19
   4  -7  20 6818.82 338.699  17
  -4   7  20 6441.26 266.837  19
   4  -7  21 949.945 156.298  17
  -4   7  21 771.107 93.4227  19
  -7  -4  21 860.103 116.527  19
   7   4  22 1309.23 149.262  20
  -7  -4  22 1398.72 108.855  19
   7   4  23 172.826 72.9123  20
  -5   7 -22 1287.28 98.9067   8
  -5   7 -21 1432.40 123.710   8
  -5   7 -21 1540.16 106.660   9
  -5   7 -20 2301.84 157.937   8
  -7  -5 -20 2179.70 140.682   8
  -5   7 -20 2425.70 148.403   9
  -5   7 -19 225.872 110.888   8
  -7  -5 -19 133.447 88.5592   8
  -5   7 -19 149.176 91.2327   9
  -5   7 -18 3537.85 208.467   8
  -7  -5 -18 3223.30 218.503   9
  -5   7 -18 3635.11 202.499   9
  -5   7 -17 3150.37 207.127   8
  -7  -5 -17 3404.56 230.292   9
  -5   7 -17 3295.46 199.334   9
  -5   7 -16 4642.31 248.887   8
  -5   7 -16 4610.79 242.456   9
  -7  -5 -16 5226.27 276.399   9
  -5   7 -15 10178.9 386.853   8
  -5   7 -15 11011.4 385.835   9
  -5   7 -15 10220.9 405.856  12
  -5   7 -14 4719.21 247.296   8
  -5   7 -14 4943.79 242.374   9
  -5   7 -14 5010.04 259.192  12
  -5   7 -13 8129.99 330.590   8
  -5   7 -13 8757.15 330.665   9
  -5   7 -13 8983.67 357.825  12
  -5   7 -12 4457.25 229.348   8
  -5   7 -12 4561.22 228.089   9
  -5   7 -12 4926.39 243.636  12
  -5   7 -11 533.596 107.280   8
   7   5 -11 669.925 88.0413  12
  -5   7 -11 418.708 89.2346  12
  -5   7 -11 461.383 99.1693   9
  -5   7 -10 10891.4 370.164   8
  -5   7 -10 10888.6 366.520   9
   7   5 -10 11777.2 376.494  12
  -5   7 -10 10805.1 377.656  12
   5  -7  -9 1646.57 104.433   7
  -5   7  -9 1693.75 126.405  12
  -5   7  -9 1513.24 124.178   9
  -5   7  -9 1603.89 131.327   8
   5  -7  -8 19443.8 507.436   7
  -5   7  -8 18441.3 533.049   8
  -5   7  -8 19715.1 540.741  12
  -5   7  -8 17727.2 525.502   9
  -5   7  -7 21193.2 588.299   8
  -5   7  -7 22205.5 588.887  12
   5  -7  -7 22126.4 565.918   7
  -5   7  -7 20800.4 584.646   9
  -5   7  -6 4764.48 192.715  12
   5  -7  -6 4785.30 184.262   7
  -5   7  -5 2500.15 127.537  12
   5  -7  -5 2611.93 131.796   7
   5  -7  -4 32793.8 814.625   7
  -5   7  -4 33086.9 810.576  12
  -5   7  -4 34346.3 857.459  13
  -7  -5  -4 32977.4 908.664  13
   5  -7  -3 4225.07 168.445   7
  -5   7  -3 3897.10 152.905  12
  -5   7  -3 4230.14 192.941  13
  -7  -5  -3 3847.44 230.539  13
  -5   7  -2 19825.1 541.619  13
   5  -7  -2 19477.5 513.782   7
  -5   7  -2 19239.7 491.800  12
  -7  -5  -2 19338.2 600.315  13
  -5   7  -1 4911.61 210.965  13
   5  -7  -1 4661.83 185.949   7
  -5   7  -1 4674.42 158.484  12
  -7  -5   0 5.89626 126.434  13
   5  -7   0 10.7615 66.5432   7
  -5   7   0 83.6088 30.7275  12
  -7  -5   1 6053.12 306.510  13
  -5   7   1 5834.97 169.738  12
   5  -7   2 21699.6 559.033   7
  -5   7   2 21187.3 497.640  12
   5  -7   3 5453.31 206.163   7
   5  -7   4 34996.6 862.058   7
   5  -7   5 2731.23 142.423   7
   5  -7   6 6360.77 231.873   7
   5  -7   7 28984.1 715.015   7
  -5   7   7 30312.3 831.280   4
  -5   7   8 27831.8 803.191   4
   5  -7   8 26212.0 671.770   7
  -7  -5   8 23371.1 770.158  21
  -7  -5   8 23765.2 797.088  15
  -5   7   8 26514.9 677.152  11
  -5   7   9 2168.57 138.124  11
  -7  -5   9 2547.12 143.735  19
  -7  -5   9 2229.60 231.779  21
   5  -7   9 2277.65 131.977   7
  -7  -5   9 2254.84 231.304  15
  -7  -5   9 2167.57 180.123  16
  -5   7   9 2702.42 232.866   4
  -5   7  10 16128.9 488.814  11
   5  -7  10 16377.8 462.798   7
  -5   7  10 17510.7 615.361   4
  -7  -5  10 16291.3 558.906  16
  -7  -5  10 17148.5 656.864  21
  -7  -5  10 17228.1 486.933  19
  -7  -5  11 1088.03 217.318  21
  -5   7  11 1064.15 116.761  11
  -7  -5  11 1159.03 156.585  17
  -7  -5  11 1177.59 170.312  16
  -5   7  11 1268.48 207.764   4
  -7  -5  11 1007.99 115.746  19
  -5   7  12 8033.69 403.226   4
  -5   7  12 7188.83 289.249  11
  -7  -5  12 7940.78 360.814  17
  -7  -5  12 7320.24 366.272  16
   5  -7  12 7056.07 327.118  16
  -7  -5  12 7090.77 421.123  21
  -7  -5  12 6840.34 281.326  19
  -5   7  13 13180.1 544.978   4
  -5   7  13 12965.9 433.175  11
  -7  -5  13 12725.3 573.566  21
   5  -7  13 12263.4 475.902  16
  -7  -5  13 13313.3 526.438  16
  -7  -5  13 14301.4 519.545  17
  -7  -5  13 13053.3 430.381  19
  -7  -5  14 8766.30 426.426  16
   5  -7  14 7857.48 375.313  16
  -5   7  14 8844.11 433.482   4
  -7  -5  14 7930.88 449.154  21
  -7  -5  14 8937.25 341.873  19
  -7  -5  15 19612.5 695.653  16
  -5   7  15 17892.8 678.427   4
  -7  -5  15 17147.1 701.116  21
  -7  -5  15 18816.7 579.398  19
  -7  -5  16 9155.18 449.697  16
  -5   7  16 8401.00 419.083   4
  -7  -5  16 8200.21 335.957  19
  -5   7  16 8050.68 346.648  19
  -7  -5  16 8134.12 444.852  21
  -7  -5  17 5945.26 279.582  19
  -5   7  17 6298.36 291.665  19
  -7  -5  17 5991.88 369.317  21
   5  -7  17 5785.91 346.813  17
  -7  -5  18 7422.22 308.013  19
  -5   7  18 7122.31 308.003  19
   5  -7  18 6981.61 368.875  17
  -7  -5  19 269.151 110.979  19
  -5   7  19 362.796 107.986  19
  -7  -5  19 329.606 190.519  22
   5  -7  19 316.656 159.465  17
  -7  -5  20 4397.69 204.330  19
   5  -7  20 4558.90 255.762  17
  -5   7  21 2810.15 136.838  19
   7   5  21 2634.79 188.902  20
   7   5  22 2767.55 154.685  20
  -6   7 -22 958.898 89.1127   8
  -7  -6 -21 438.701 89.7525   9
  -6   7 -21 655.372 82.0781   9
  -6   7 -21 437.765 95.8091   8
  -6   7 -20 2207.35 145.240   9
  -6   7 -20 1970.17 153.029   8
  -7  -6 -20 2084.74 151.134   9
  -6   7 -19 307.040 108.819   8
  -7  -6 -19 159.216 108.457   9
  -6   7 -19 156.710 101.127   9
  -6   7 -18 1263.81 151.655   8
  -7  -6 -18 1012.90 144.166   9
  -6   7 -18 1068.06 139.964   9
  -6   7 -17 1093.28 146.194   8
  -6   7 -17 1112.50 144.909   9
  -7  -6 -17 919.086 148.653   9
  -6   7 -16 850.627 120.794  12
  -6   7 -16 902.987 146.963   8
  -6   7 -16 900.204 139.879   9
  -6   7 -15 2457.33 183.089  12
  -6   7 -15 2284.70 186.407   8
  -6   7 -15 2345.15 187.230   9
  -6   7 -14 616.391 111.526  12
  -6   7 -14 717.810 138.238   8
  -6   7 -14 663.231 135.383   9
  -6   7 -13 2756.42 187.191  12
  -6   7 -13 2649.98 192.837   9
  -6   7 -13 2783.79 196.524   8
  -6   7 -12 11879.2 421.442  12
   7   6 -12 12228.3 411.635  12
  -6   7 -12 11808.2 412.094   9
  -6   7 -12 11656.3 413.199   8
  -6   7 -11 4583.75 227.356  12
   7   6 -11 4543.94 223.636  12
  -6   7 -11 4638.14 233.107   9
  -6   7 -11 4147.21 227.955   8
  -6   7 -10 31205.0 822.573  12
  -6   7 -10 30298.4 818.911   8
  -6   7 -10 29932.6 810.780   9
  -6   7  -9 1898.72 135.514  12
   6  -7  -9 2095.21 121.922   7
  -6   7  -9 1736.31 145.567   9
  -6   7  -9 1910.61 148.664   8
   6  -7  -8 2607.31 136.971   7
  -6   7  -8 2720.18 152.687  12
  -6   7  -8 2458.86 158.113   9
  -6   7  -8 2680.41 164.416   8
   6  -7  -7 2019.30 121.378   7
  -6   7  -7 2093.61 127.672  12
  -6   7  -7 2071.32 144.471   9
  -6   7  -7 2193.48 149.560   8
   6  -7  -6 2393.82 130.280   7
  -6   7  -6 2295.98 127.780  12
  -6   7  -6 2358.37 147.513   9
  -6   7  -6 2144.66 145.372   8
  -6   7  -5 5682.16 242.620   8
  -6   7  -5 5988.55 204.567   4
  -6   7  -5 6147.11 278.524  13
  -6   7  -5 6174.96 218.748  12
   6  -7  -5 6079.82 224.377   7
  -6   7  -5 5905.33 240.275   9
  -6   7  -4 2385.02 170.551  13
  -7  -6  -4 2344.33 182.941  13
  -6   7  -4 2061.78 109.102  12
   6  -7  -4 2116.56 125.357   7
   6  -7  -3 45716.3 1099.36   7
  -7  -6  -3 45263.1 1179.49  13
  -6   7  -3 44462.2 1072.48  12
  -7  -6  -2 15301.2 505.952  13
   6  -7  -2 15530.3 431.760   7
  -6   7  -2 16262.6 483.000  13
  -6   7  -2 14778.5 396.894  12
   6  -7  -1 89627.2 1995.11   7
  -7  -6  -1 89063.2 2093.87  13
  -6   7  -1 88161.5 2052.77  13
  -6   7  -1 84695.0 1946.22  12
  -7  -6   0 8203.01 360.982  13
  -6   7   0 8107.50 221.765  12
   6  -7   0 8256.02 275.126   7
  -6   7   2 21561.3 604.908   4
   6  -7   2 19292.2 536.705   7
  -6   7   3 55294.6 1328.47   4
   6  -7   3 51014.4 1248.12   7
  -6   7   4 2343.57 186.605   4
   6  -7   4 2230.62 135.000   7
  -6   7   5 8928.91 362.187   4
  -6   7   5 8627.79 307.292   5
   6  -7   5 8608.45 290.320   7
   6  -7   6 2827.53 151.061   7
  -7  -6   6 2584.66 199.684  21
   6  -7   7 2329.21 135.711   7
  -7  -6   7 1879.62 183.237  21
  -6   7   8 3983.79 268.196   4
  -7  -6   8 3362.17 246.564  21
  -7  -6   8 3928.45 170.386  19
   6  -7   8 3695.43 178.771   7
  -6   7   8 4336.44 182.449  11
   6  -7   9 2689.45 149.226   7
  -7  -6   9 2667.97 144.139  19
  -6   7   9 2809.32 245.738   4
  -6   7   9 2773.12 154.096  11
  -7  -6   9 2897.95 243.951  21
   6  -7  10 42599.3 1064.98   7
   7   6  10 43541.2 1095.86  11
  -6   7  10 44098.7 1086.79  11
  -7  -6  10 43000.5 1071.42  19
  -7  -6  10 46555.8 1301.31  21
  -7  -6  10 43753.8 1185.09  16
  -6   7  10 47949.0 1269.05   4
  -6   7  11 6774.05 371.776   4
  -6   7  11 6173.21 276.000  19
  -7  -6  11 6554.64 254.095  19
  -7  -6  11 6281.68 332.036  16
  -7  -6  11 6494.49 413.657  21
  -6   7  11 6192.96 257.952  11
   7   6  11 6660.45 272.484  11
  -6   7  12 19523.0 696.144   4
  -7  -6  12 18249.2 542.122  19
  -6   7  12 18408.5 576.575  19
  -7  -6  12 20860.4 652.361  17
  -7  -6  12 19553.1 661.685  16
  -7  -6  12 20769.5 756.950  21
  -6   7  12 18071.8 550.152  11
  -6   7  13 3717.04 287.579   4
  -6   7  13 3867.03 226.224  19
  -7  -6  13 3861.23 208.876  19
  -7  -6  13 4481.61 288.252  17
  -7  -6  13 4476.42 301.965  16
  -7  -6  13 3941.98 327.345  21
  -6   7  13 3677.77 207.358  11
  -6   7  14 1270.17 199.984   4
  -7  -6  14 1287.60 141.771  19
  -7  -6  14 1381.40 232.151  21
  -7  -6  14 1612.99 221.490  16
  -7  -6  14 1634.67 212.649  17
  -6   7  15 4260.94 304.775   4
  -6   7  15 3959.83 231.989  19
  -7  -6  15 4035.90 216.290  19
  -7  -6  15 4215.70 312.543  16
  -7  -6  15 5011.49 311.929  17
  -7  -6  15 4288.24 329.322  21
  -7  -6  16 1885.69 222.911  17
  -6   7  16 1620.18 165.738  19
   6  -7  16 1199.71 196.606  17
  -7  -6  16 1606.99 235.596  16
  -7  -6  16 1541.08 150.720  19
  -7  -6  16 1411.78 216.809  21
  -7  -6  17 2136.36 225.031  17
   6  -7  17 1477.44 200.602  17
  -6   7  17 1630.34 160.557  19
  -7  -6  17 1755.64 155.403  19
  -7  -6  17 1541.26 216.699  21
  -6   7  18 2417.94 174.556  19
  -7  -6  18 2686.61 173.162  19
  -7  -6  18 2823.67 237.352  17
   6  -7  18 2393.12 216.450  17
  -6   7  19 442.098 102.842  19
   6  -7  19 454.145 138.624  17
  -7  -6  19 278.685 181.003  22
  -6   7  20 3995.03 182.872  19
   6  -7  20 4530.47 227.198  17
   7   6  21 1125.96 121.005  20
  -7   7 -22-14.8771 85.3312  10
  -7   7 -22 53.9891 53.9521   8
  -7  -7 -22 49.1818 46.0465   9
  -7   7 -21 87.7623 83.2080   8
  -7  -7 -21 178.838 69.9592   9
  -7   7 -21 232.340 72.6924   9
  -7  -7 -20 1911.45 136.496   9
  -7   7 -20 1656.80 145.682   8
  -7   7 -20 1843.57 136.805   9
  -7   7 -19 351.387 117.726   8
  -7  -7 -19 318.492 104.487   9
  -7   7 -19 237.395 103.325   9
  -7  -7 -18 1603.28 148.657   9
  -7   7 -18 1461.63 155.478   8
  -7   7 -18 1617.97 154.680   9
  -7   7 -17 1038.08 151.793   8
  -7   7 -17 836.085 143.394   9
  -7  -7 -17 891.458 132.497   9
  -7   7 -16 4872.62 262.554   8
  -7   7 -16 4761.09 257.145   9
  -7   7 -15 2446.59 178.565  12
  -7   7 -15 2534.78 195.090   8
  -7   7 -15 2550.88 195.651   9
  -7   7 -14 2196.17 169.893  12
  -7   7 -14 2448.26 198.360   8
  -7   7 -14 2571.90 198.577   9
  -7   7 -13 11238.2 404.075  12
  -7   7 -13 10468.6 401.971   8
  -7   7 -13 10428.5 396.609   9
   7   7 -12 3661.87 209.853  12
  -7   7 -12 3558.67 206.014  12
  -7   7 -12 3616.22 223.742   8
  -7   7 -12 3752.19 224.231   9
   7   7 -11 3110.92 193.936  12
  -7   7 -11 3074.85 183.645  12
  -7   7 -11 3089.74 205.728   8
  -7   7 -11 2941.99 198.738   9
  -7   7 -10 217.216 77.1038  12
  -7   7 -10 163.433 108.713   8
  -7   7 -10 318.499 114.944   9
  -7   7  -9 11160.2 371.929  12
  -7   7  -9 11131.6 387.634   9
   7  -7  -9 10932.5 344.711   7
  -7   7  -9 10988.6 391.407   8
  -7   7  -8 6455.77 249.704  12
  -7   7  -8 6126.60 267.379   9
  -7   7  -8 6345.89 273.494   8
   7  -7  -8 6247.46 235.050   7
  -7   7  -7 16117.4 544.685  13
  -7   7  -7 15052.0 444.513  12
  -7   7  -7 14751.3 468.190   9
   7  -7  -7 15329.3 440.807   7
  -7   7  -7 15300.2 479.124   8
  -7   7  -6 4663.78 226.125   8
  -7  -7  -6 4660.92 256.378  13
  -7   7  -6 4822.83 192.872  12
  -7   7  -6 4795.64 270.916  13
  -7   7  -6 4806.34 193.990  18
   7  -7  -6 4809.04 199.398   7
  -7   7  -6 4697.43 221.890   9
   7  -7  -5 20163.5 538.526   7
  -7   7  -5 19326.6 570.808   8
  -7  -7  -5 18861.5 596.550  13
  -7   7  -5 19020.9 518.595  12
  -7   7  -5 19312.4 561.821   9
  -7   7  -4 2921.50 133.839   4
   7  -7  -4 2835.63 150.569   7
  -7   7  -4 3018.56 179.574   8
  -7  -7  -4 2922.98 200.715  13
  -7   7  -4 2708.00 204.319  13
  -7   7  -4 2935.87 131.563  12
  -7   7  -3 6174.41 224.719   4
   7  -7  -3 6304.50 234.619   7
  -7   7  -3 6260.29 265.637   8
  -7   7  -3 6310.21 297.139  13
  -7   7  -3 6174.04 203.660  12
  -7  -7  -3 6050.76 285.623  13
  -7   7  -2 21967.9 595.892   4
   7  -7  -2 22858.2 596.074   7
  -7   7  -2 22560.9 637.896   8
  -7  -7  -2 20957.6 654.478  13
  -7   7  -2 23446.4 676.190  13
  -7   7  -2 22074.5 549.551  12
  -7   7  -1 18817.6 536.242   4
   7  -7  -1 19881.1 528.351   7
  -7   7  -1 18335.5 564.018   8
  -7  -7  -1 18791.5 596.935  13
  -7   7  -1 19388.2 600.178  13
  -7   7  -1 19019.0 468.098  12
   7  -7   0 6947.71 256.024   7
  -7   7   0 6940.72 270.616   4
  -7   7   1 20333.3 587.708   4
   7  -7   2 24615.3 649.320   7
  -7   7   2 23734.8 655.195   5
  -7   7   2 25884.3 702.114   4
   7  -7   3 6985.50 256.626   7
  -7   7   3 7390.34 305.160   4
  -7   7   3 6639.81 261.987   5
   7  -7   4 2912.96 156.376   7
  -7   7   4 2733.25 163.930   5
  -7   7   4 2996.51 206.150   4
   7  -7   5 24174.1 642.353   7
  -7   7   5 25170.8 731.315   4
   7  -7   6 6782.33 255.612   7
  -7   7   6 7144.71 334.398   4
  -7  -7   7 18766.8 648.380  21
  -7  -7   7 18756.6 696.243  15
   7  -7   7 20761.4 562.467   7
  -7   7   7 20317.0 534.550  11
  -7   7   8 8706.66 286.084  11
  -7  -7   8 8716.40 273.489  19
   7  -7   8 8673.73 301.345   7
  -7  -7   8 8125.12 434.206  15
  -7   7   9 16934.8 480.199  11
   7   7   9 16928.6 504.326  11
   7  -7   9 16831.6 490.321   7
  -7  -7   9 16604.6 464.391  19
  -7  -7   9 16020.6 649.707  15
  -7  -7   9 16323.5 610.374  21
  -7   7  10 350.457 90.5996  11
   7   7  10 119.299 80.1269  11
   7  -7  10 133.952 68.4460   7
  -7   7  10 338.792 190.615   4
  -7  -7  10 161.469 181.511  21
  -7  -7  10 189.806 75.3957  19
  -7  -7  10 236.519 204.720  15
  -7  -7  11 4704.71 295.084  16
   7   7  11 4803.85 234.015  11
  -7   7  11 4581.44 210.851  11
  -7   7  11 4976.17 324.036   4
  -7  -7  11 4448.41 198.690  19
  -7   7  11 4352.13 232.770  19
  -7  -7  11 4775.01 365.380  21
  -7  -7  12 7364.74 374.778  16
   7   7  12 6398.37 286.199  11
  -7   7  12 6375.37 259.369  11
  -7  -7  12 7509.03 442.887  21
  -7   7  12 7060.57 390.084   4
  -7  -7  12 6379.24 252.078  19
  -7   7  12 6073.05 284.309  19
  -7   7  13 16583.1 654.681   4
  -7  -7  13 18094.7 705.253  21
  -7  -7  13 18482.8 657.584  16
  -7  -7  13 16658.1 504.157  19
  -7   7  13 16734.1 548.181  19
  -7   7  14 3873.68 299.179   4
  -7  -7  14 4011.91 201.269  19
  -7   7  14 4106.52 235.946  19
  -7  -7  14 4163.91 327.997  21
  -7  -7  14 4842.67 326.641  16
  -7  -7  14 4281.97 292.205  17
  -7   7  15 4551.55 316.802   4
  -7  -7  15 5075.75 344.829  21
  -7  -7  15 4757.58 370.720  14
  -7  -7  15 4568.34 216.207  19
  -7   7  15 4354.73 241.676  19
   7  -7  15 3860.27 266.649  17
  -7  -7  15 5071.92 335.492  16
  -7  -7  15 5223.53 315.229  17
  -7  -7  16 8938.71 434.517  21
  -7  -7  16 9245.44 445.291  16
  -7  -7  16 10348.3 432.266  17
   7  -7  16 7866.19 375.582  17
  -7  -7  16 9390.36 485.705  14
  -7   7  16 8420.67 341.101  19
  -7  -7  16 8506.53 310.040  19
  -7  -7  17 2802.44 235.138  17
   7  -7  17 2262.47 198.041  17
  -7  -7  17 2981.18 272.119  16
  -7   7  17 2239.24 169.949  19
  -7  -7  17 2543.15 308.995  14
   7  -7  18 2641.29 197.733  17
  -7  -7  18 2910.41 291.207  14
  -7   7  18 2584.58 171.487  19
  -7  -7  19 705.118 203.705  14
  -7  -7  19 785.415 180.058  22
  -7   7  19 670.162 98.2612  19
  -7   7  20 3970.71 165.190  19
   7   7  20 3614.72 183.220  20
  -8   7 -21 21.0438 74.1192   8
  -7  -8 -21 174.345 55.5032   9
  -8   7 -21 166.341 64.6506   9
  -8   7 -20 577.996 108.887   8
  -8   7 -20 731.775 101.390   9
  -7  -8 -20 580.980 86.1945   9
  -8   7 -19 193.296 118.221   8
  -7  -8 -19 175.831 85.8252   9
  -8   7 -19 376.984 110.037   9
  -8   7 -19 227.073 70.2258   6
  -8   7 -18 302.370 123.602   8
  -8   7 -18 514.891 120.351   9
  -7  -8 -18 504.780 104.904   9
  -8   7 -17 1715.22 173.548   8
  -8   7 -17 1758.13 169.593   9
  -7  -8 -17 1732.38 152.649   9
  -8   7 -16 2150.28 189.320   9
  -8   7 -16 2031.78 189.197   8
  -8   7 -15 776.739 151.366   9
  -8   7 -15 768.203 147.979   8
  -8   7 -14 2145.97 191.982   9
  -8   7 -14 1999.42 160.986  12
  -8   7 -14 2051.44 187.979   8
  -8   7 -13 833.806 152.530   9
   7   8 -13 711.602 104.725  12
  -8   7 -13 809.114 109.670  12
  -8   7 -13 985.603 162.498   8
  -8   7 -12 657.244 143.244   9
   7   8 -12 668.810 109.068  12
  -8   7 -12 683.685 101.995  12
  -8   7 -12 718.576 148.215   8
  -8   7 -11 6642.17 303.732   9
   7   8 -11 5976.84 293.483  12
  -8   7 -11 6728.76 308.303   8
  -8   7 -11 6448.74 275.661  12
  -8   7 -10 10116.6 384.944   8
  -8   7 -10 9881.71 381.574   9
  -8   7 -10 9937.85 353.797  12
  -8   7  -9 8737.13 352.160   8
  -8   7  -9 8427.78 342.782   9
  -8   7  -9 9675.94 434.030  13
  -8   7  -9 8951.66 317.305  12
   8  -7  -9 8380.14 296.264   7
  -8   7  -8 4410.28 239.300   8
  -8   7  -8 4277.10 227.353   9
  -8   7  -8 4745.00 295.319  13
  -7  -8  -8 3992.93 246.903  13
  -8   7  -8 4202.09 193.930  12
   8  -7  -8 4008.65 188.210   7
  -8   7  -7 15026.8 479.091   8
  -8   7  -7 14021.1 462.143   9
  -8   7  -7 14663.7 538.646  13
  -8   7  -7 14745.2 427.310  12
   8  -7  -7 14330.0 430.123   7
  -7  -8  -6 7619.14 332.000  13
  -8   7  -6 8303.57 386.101  13
  -8   7  -6 8294.46 279.852  12
   8  -7  -6 8859.27 298.563   7
  -8   7  -6 8780.58 339.985   8
  -8   7  -5 17362.0 475.003  18
  -8   7  -5 16159.3 448.464  12
  -8   7  -5 17070.2 581.719  13
   8  -7  -5 16422.3 473.655   7
  -8   7  -5 16194.9 515.500   8
  -8   7  -4 4709.27 198.662  18
  -8   7  -4 4339.51 234.763   8
  -8   7  -4 4681.27 281.362  13
  -8   7  -4 4561.94 171.736  12
   8  -7  -4 4724.36 203.546   7
   8  -7  -3 9278.33 313.404   7
  -8   7  -3 9330.85 342.377   9
  -8   7  -3 9205.69 298.821   4
  -8   7  -3 9241.63 341.423  10
  -8   7  -3 9403.62 274.530  12
  -8   7  -3 9997.13 316.136  18
  -8   7  -3 9763.31 407.317  13
  -8   7  -2 12891.1 383.854   4
   8  -7  -2 12784.4 387.434   7
  -8   7  -2 12768.8 481.343  13
  -8   7  -2 13744.8 389.874  18
  -8   7  -2 12286.1 412.988   9
  -8   7  -1 8272.66 296.670   5
  -8   7  -1 8560.72 301.007   4
   8  -7  -1 8285.94 294.393   7
  -8   7  -1 7640.78 369.439  13
  -8   7  -1 8763.13 292.945  18
  -8   7   0 2618.70 144.620  18
  -8   7   0 2323.93 154.259   5
  -8   7   0 2085.39 149.504   4
   8  -7   0 2318.05 147.008   7
  -8   7   1 10121.6 329.446  18
  -8   7   1 10171.6 345.004   5
  -8   7   1 9639.59 354.909   4
  -8   7   2 12647.7 392.683  18
   8  -7   2 12809.9 396.733   7
  -8   7   2 12635.3 464.745   8
  -8   7   2 12349.9 405.483   5
  -8   7   2 13520.2 441.543   4
   8  -7   3 10862.5 355.104   7
  -8   7   3 11070.1 432.299   8
  -8   7   3 10117.6 363.738   5
  -8   7   3 11620.8 408.888   4
   8  -7   4 5933.54 242.631   7
  -8   7   4 5952.17 314.634   8
  -8   7   4 6134.62 294.446   4
  -8   7   5 19262.3 634.933   8
   8  -7   5 18430.1 542.268   7
  -7  -8   5 18875.4 694.777  15
  -8   7   5 20219.4 632.636   4
   8  -7   6 11408.3 375.058   7
  -8   7   6 12380.6 473.024   4
  -8   7   6 11184.5 400.595   5
  -7  -8   6 11506.2 514.697  15
   8  -7   7 18542.4 529.959   7
  -7  -8   7 17397.8 677.170  15
  -8   7   7 19318.9 639.582   4
  -7  -8   7 16918.2 615.374  21
   8  -7   8 6373.14 260.761   7
  -7  -8   8 6217.10 341.832  21
  -7  -8   8 6694.86 410.260  15
   7   8   8 6919.65 270.718  11
   7   8   9 13483.5 428.302  11
   8  -7   9 12803.9 406.847   7
  -8   7   9 12410.1 420.338  19
  -7  -8   9 12831.4 525.681  21
  -7  -8   9 12210.8 567.039  15
  -7  -8  10 15492.9 672.607  15
  -8   7  10 20750.5 567.939  19
  -7  -8  10 15624.8 647.037  21
   7   8  10 15492.1 521.475  11
  -8   7  10 21043.2 712.619   4
  -7  -8  11 11279.1 486.462  16
  -8   7  11 10866.7 409.117  19
  -7  -8  11 12235.8 571.970  21
   7   8  11 10830.1 401.709  11
   7   8  12 1417.83 151.143  11
  -7  -8  12 1660.90 217.135  16
  -8   7  12 1727.22 224.653   4
  -8   7  12 1503.22 152.793  19
  -7  -8  12 1473.70 114.041  19
  -7  -8  12 1551.50 257.132  21
  -7  -8  13 1482.78 227.428  16
  -8   7  13 1412.63 151.695  19
  -7  -8  13 1618.07 250.182  21
  -7  -8  13 1427.83 116.560  19
  -8   7  13 1561.02 219.326   4
  -7  -8  14 3614.09 174.904  19
  -8   7  14 3584.06 215.620  19
  -8   7  14 3612.97 188.617  18
  -7  -8  14 3669.26 299.944  21
  -7  -8  14 4239.85 281.754  17
  -7  -8  14 3888.78 309.621  16
  -8   7  14 3711.98 292.683   4
  -7  -8  15 1750.33 234.498  16
  -7  -8  15 1969.31 217.059  17
  -7  -8  15 2017.92 297.787  14
  -8   7  15 1596.47 153.306  19
  -7  -8  15 1947.72 237.000  21
  -7  -8  16 4129.01 307.928  16
  -7  -8  16 4300.19 272.735  17
  -7  -8  16 3882.35 277.577  21
  -8   7  16 3363.32 201.863  19
  -7  -8  16 3875.52 338.870  14
  -7  -8  17 4163.51 264.073  17
  -8   7  17 3320.68 192.079  19
  -7  -8  17 4318.18 303.766  16
  -7  -8  17 4247.44 332.761  14
  -8   7  18 1019.69 112.114  19
  -7  -8  18 1562.48 240.284  14
  -7  -8  19 688.315 153.897  22
  -7  -8  19 643.740 189.004  14
  -8   7  19 484.032 81.8564  19
  -7  -8  20 1337.48 178.856  14
  -8   6 -22 361.023 70.1353   8
  -6  -8 -22 504.897 58.4686   9
  -6  -8 -21 1259.59 97.2366   9
  -8   6 -21 1187.53 103.602   9
  -8   6 -21 974.284 114.544   8
  -8   6 -21 815.496 71.5835   6
  -8   6 -20 79.6859 104.398   8
  -8   6 -20 215.535 94.6346   9
  -6  -8 -20 132.449 84.3419   9
  -8   6 -19 323.188 120.747   8
  -6  -8 -19 230.878 101.016   9
  -8   6 -19 271.265 114.281   9
  -8   6 -18 867.204 143.711   8
  -8   6 -18 934.406 145.890   9
  -8   6 -17 845.782 151.492   8
  -8   6 -17 1026.55 152.742   9
  -8   6 -16 554.521 152.645   8
  -8   6 -16 464.494 138.407   9
  -8   6 -15 1010.14 123.360  12
  -8   6 -15 928.088 156.402   9
  -8   6 -15 1023.13 162.727   8
  -8   6 -14 4625.90 241.451  12
  -8   6 -14 4478.55 257.757   9
   6   8 -14 4562.88 245.463  12
  -8   6 -14 5227.59 275.569   8
  -8   6 -13 4452.43 231.826  12
  -8   6 -13 4335.03 249.735   9
   6   8 -13 4337.48 241.247  12
  -8   6 -13 4249.25 252.369   8
  -8   6 -12 3326.53 193.006  12
  -8   6 -12 3313.92 223.414   9
   6   8 -12 2856.08 199.389  12
  -8   6 -12 3257.69 220.769   8
  -8   6 -11 818.419 101.577  12
  -8   6 -11 601.528 127.105   9
   6   8 -11 714.051 119.472  12
  -8   6 -11 904.527 141.637   8
  -8   6 -10 3092.00 173.638  12
  -8   6 -10 2819.94 194.424   9
  -8   6 -10 3276.94 208.307   8
  -8   6  -9 1157.57 108.177  12
  -8   6  -9 1330.37 146.490   9
   8  -6  -9 1360.27 104.183   7
  -8   6  -9 1359.58 144.280   8
  -8   6  -8 1408.72 110.473  12
  -8   6  -8 1185.36 137.444   9
   8  -6  -8 1341.85 106.633   7
  -8   6  -8 1564.86 149.013   8
   8  -6  -7 404.477 76.8037   7
  -8   6  -7 420.551 68.2885  12
  -8   6  -7 599.750 163.317  13
  -8   6  -6 11261.0 464.184  13
  -6  -8  -6 10716.8 384.979  13
  -8   6  -6 11311.7 341.769  12
   8  -6  -6 11597.8 354.277   7
  -6  -8  -5 5940.02 264.330  13
  -8   6  -5 6907.46 227.061  12
  -8   6  -5 7081.25 344.005  13
   8  -6  -5 6253.31 239.551   7
  -8   6  -5 6629.14 238.177  18
  -8   6  -5 6246.52 262.828   9
  -6  -8  -4 347.691 99.4326  13
  -8   6  -4 395.283 156.694  13
  -8   6  -4 948.995 71.5947  12
  -8   6  -4 438.122 96.3350   9
   8  -6  -4 385.551 79.9174   7
  -8   6  -4 786.268 82.8680  18
  -8   6  -3-2.53440 43.0440   4
  -8   6  -3 114.632 37.4531  12
  -8   6  -3 58.6516 85.5828   9
   8  -6  -3-13.3489 68.1772   7
  -6  -8  -3 13.1773 93.0924  13
  -8   6  -3-35.9210 145.952  13
  -8   6  -2 18296.9 544.571   9
  -8   6  -2 19746.3 646.193  13
   8  -6  -2 18986.7 525.898   7
  -8   6  -2 18854.8 474.280  12
  -8   6  -2 18932.9 565.803   8
  -8   6  -2 19546.3 517.478   4
  -8   6  -1 28235.5 841.154  13
  -8   6  -1 26571.6 753.793   8
   8  -6  -1 26949.5 712.350   7
  -8   6  -1 28610.3 719.973   4
  -8   6   0 369.594 83.6238   5
  -8   6   0 323.052 167.794  13
  -8   6   0 350.738 114.542   8
   8  -6   0 365.061 84.6268   7
  -8   6   0 399.498 85.9403   4
  -8   6   1 26751.4 764.760   8
  -8   6   1 26820.9 717.684   5
  -8   6   1 28446.0 741.450   4
   8  -6   2 21188.0 582.510   7
  -8   6   2 22006.8 621.973   4
  -8   6   2 21433.8 647.163   8
  -8   6   3-25.4132 93.2890   4
  -8   6   3 126.693 64.1578  18
   8  -6   3-3.48519 71.0700   7
  -8   6   3 58.6804 109.388   8
  -8   6   4 487.011 110.753   4
  -8   6   4 406.962 97.3077   5
  -8   6   4 428.200 75.4414  18
   8  -6   4 426.390 86.2059   7
  -8   6   4 594.953 139.854   8
  -8   6   5 7669.62 296.502   5
  -6  -8   5 7696.96 396.733  15
  -8   6   5 7366.35 332.015   4
  -8   6   5 7734.86 347.202   8
   8  -6   5 7388.19 273.357   7
  -8   6   6 12007.8 411.049   5
  -8   6   6 12861.0 472.181   4
   8  -6   6 11956.2 385.292   7
   6   8   6 13612.1 408.316  11
  -6  -8   6 11928.6 516.428  15
  -8   6   7 592.902 143.570   4
  -6  -8   7 512.478 173.564  15
   8  -6   7 423.939 82.5008   7
   6   8   7 504.388 95.4599  11
  -8   6   7 306.906 89.9669  19
  -8   6   8 2235.88 161.624  19
   8  -6   8 2262.90 143.435   7
  -6  -8   8 2609.25 268.908  15
   6   8   8 2339.83 159.302  11
  -6  -8   8 2436.71 210.067  21
  -8   6   9 2040.16 164.264  19
   8  -6   9 1953.16 134.424   7
  -6  -8   9 2177.07 265.514  15
   6   8   9 2142.73 160.076  11
  -6  -8   9 1964.53 203.229  21
   8  -6  10 3752.69 187.882   7
   6   8  10 4253.83 229.101  11
  -6  -8  10 4022.86 292.029  21
  -6  -8  10 3863.99 342.895  15
   6   8  11 1114.97 142.983  11
  -6  -8  11 1078.24 189.531  16
  -6  -8  11 1080.28 218.853  21
  -8   6  12 5758.94 290.675  19
   6   8  12 6477.22 297.303  11
  -6  -8  12 7059.30 424.258  21
  -6  -8  12 6274.04 366.441  16
  -8   6  12 6978.56 392.659   4
  -6  -8  13 8090.43 414.094  16
  -8   6  13 7217.57 323.354  19
  -6  -8  13 6738.03 257.522  19
   6   8  13 8808.91 346.365  11
  -8   6  13 6974.02 392.570   4
  -8   6  13 6713.98 269.662  18
  -6  -8  13 7567.85 420.956  21
  -8   6  14 8620.92 306.625  18
  -6  -8  14 9692.84 460.965  21
  -8   6  14 8490.36 358.525  19
  -6  -8  14 8650.80 300.866  19
  -6  -8  14 10071.2 469.171  16
  -8   6  14 9212.78 450.106   4
  -6  -8  15 1746.87 220.094  21
  -6  -8  15 1901.77 234.796  17
  -6  -8  15 1918.18 254.601  16
  -8   6  15 1654.23 172.592  19
  -6  -8  15 2069.53 297.746  14
  -8   6  15 1568.80 205.837   4
  -6  -8  16 542.592 246.902  14
  -6  -8  16 730.849 189.702  17
  -6  -8  16 796.458 217.295  16
  -8   6  16 478.631 127.975  19
  -6  -8  17 2087.60 283.156  14
  -6  -8  17 1962.57 251.370  16
  -6  -8  17 2283.27 232.153  17
  -8   6  17 1723.95 163.008  19
  -6  -8  18 2545.31 255.314  16
  -8   6  18 1923.58 159.770  19
  -6  -8  18 2103.06 264.210  14
  -6  -8  18 2598.08 229.577  17
  -6  -8  19 669.567 156.228  17
  -6  -8  19 857.552 163.043  22
  -8   6  19 608.374 106.242  19
  -6  -8  19 779.989 206.914  14
  -8   6  20 242.307 79.0407  19
  -6  -8  20 269.045 169.504  14
  -8   6  21 2325.85 111.887  19
  -8   5 -22 209.646 63.9852   9
  -8   5 -22 181.740 77.4018   8
  -8   5 -21 71.7835 83.3726   9
  -8   5 -21 26.3557 91.0073   8
  -8   5 -20 205.915 106.459   9
  -8   5 -20 264.042 107.015   8
  -8   5 -19 2043.22 170.345   9
  -8   5 -19 1899.79 170.407   8
  -8   5 -18 1492.30 162.137   9
  -8   5 -18 1416.60 169.376   8
  -8   5 -17 355.118 136.673   9
  -8   5 -17 420.001 141.967   8
  -8   5 -16 7318.65 326.215   9
  -8   5 -16 7499.83 330.260   8
  -8   5 -16 7036.56 313.623  12
  -8   5 -15 6316.02 300.581   9
  -8   5 -15 5884.63 293.401   8
   5   8 -15 5646.89 277.196  12
  -8   5 -15 6088.22 283.257  12
  -8   5 -14 1876.92 152.892  12
   5   8 -14 1740.04 155.646  12
  -8   5 -14 1875.57 177.015   9
  -8   5 -14 1921.16 185.413   8
  -8   5 -13 3265.62 194.992  12
   5   8 -13 3354.17 211.675  12
  -8   5 -13 3329.69 216.502   9
  -8   5 -13 3291.98 220.936   8
  -8   5 -12 7068.97 292.763  12
   5   8 -12 6494.02 312.117  12
  -8   5 -12 7166.93 307.538   9
  -8   5 -12 7087.99 313.635   8
  -8   5 -11 12014.2 394.517  12
   5   8 -11 11701.4 437.034  12
  -8   5 -11 12073.9 412.305   9
  -8   5 -10 25279.3 716.523   9
  -8   5 -10 26115.8 703.577  12
   8  -5  -9 2468.02 132.339   7
  -8   5  -9 2146.84 138.461  12
   8  -5  -8 29105.7 742.491   7
  -8   5  -8 29247.5 754.694  12
   8  -5  -7 4383.19 183.185   7
  -8   5  -7 4130.39 179.305  12
   8  -5  -6 12368.8 362.286   7
  -8   5  -6 12044.4 351.390  12
  -8   5  -6 11292.3 385.930   8
  -8   5  -6 11444.4 379.548   9
   8  -5  -5 15040.7 418.077   7
  -8   5  -5 14178.3 535.153  13
  -8   5  -5 14840.4 399.714  12
  -8   5  -5 14796.4 446.130   8
  -8   5  -5 13947.4 432.488   9
  -8   5  -4 43491.4 1111.21   8
  -8   5  -4 45281.8 1218.44  13
  -8   5  -4 45330.3 1055.68  12
   8  -5  -4 44919.4 1081.22   7
   8  -5  -3 3227.02 156.799   7
  -8   5  -3 3151.33 127.493  12
  -8   5  -3 3191.16 246.261  13
  -8   5  -3 3124.02 129.569   4
   8  -5  -2 41564.6 995.962   7
  -8   5  -2 40695.2 975.978   4
  -8   5  -2 41803.0 1132.13  13
  -8   5  -2 40269.8 946.511  12
   8  -5  -1 11301.1 351.947   7
  -8   5  -1 11898.2 350.224   4
  -8   5  -1 11758.7 301.855  12
  -8   5  -1 11407.5 467.867  13
  -8   5   0 87070.2 2012.45   4
  -8   5   0 88807.1 2160.35  13
   8  -5   0 86685.1 2002.85   7
  -8   5   1 11262.0 478.738  13
  -8   5   1 12188.3 381.212   4
   8  -5   2 41651.7 1037.39   7
  -8   5   2 44325.8 1079.35   4
   8  -5   3 2856.99 153.163   7
  -8   5   3 3350.44 188.893   4
   8  -5   4 50264.2 1222.21   7
  -8   5   4 52375.5 1284.60   4
  -8   5   5 19502.7 580.231   4
  -8   5   5 17097.8 522.885   5
  -8   5   5 18896.4 583.417   8
   8  -5   5 18219.4 508.880   7
  -5  -8   5 18583.8 648.102  15
  -5  -8   6 15340.4 578.050  15
  -8   5   6 14476.8 460.407   5
  -8   5   6 15197.8 513.394   4
   8  -5   6 14820.3 439.241   7
   5   8   6 15944.6 463.610  11
   5   8   7 5835.87 247.397  11
  -8   5   7 5347.96 248.405   5
  -8   5   7 5944.18 253.683  19
   8  -5   7 5832.51 227.345   7
  -5  -8   7 5615.45 341.368  15
  -8   5   7 5786.60 295.823   4
  -8   5   8 41209.6 1050.52  19
   8  -5   8 40264.6 1006.76   7
  -8   5   8 44551.3 1106.64  22
   5   8   8 43041.5 1049.25  11
  -5  -8   8 39703.2 1175.49  15
  -8   5   9 3639.15 207.638  19
   8  -5   9 3278.04 166.538   7
  -5  -8   9 2979.68 225.252  21
  -8   5   9 3666.43 240.347  22
   5   8   9 3619.64 202.731  11
  -5  -8   9 3348.15 293.606  15
  -8   5  10 39787.1 1091.75   4
  -8   5  10 38309.5 1008.32  19
   8  -5  10 36103.2 937.561   7
   5   8  10 40371.8 1011.10  11
  -5  -8  10 35484.0 1067.81  21
  -5  -8  10 40387.9 1164.14  15
   5   8  11 19727.1 596.813  11
  -5  -8  11 19580.5 698.593  21
  -8   5  11 19234.8 674.565   4
  -8   5  11 18395.1 592.743  19
  -8   5  12 10556.5 350.103  18
  -8   5  12 10750.5 414.482  19
   5   8  12 11242.5 414.398  11
  -5  -8  12 12332.7 532.493  21
  -8   5  12 11204.6 491.871   4
  -5  -8  12 11241.5 487.887  16
  -8   5  13 5209.13 222.523  18
  -5  -8  13 5510.63 225.842  19
  -8   5  13 5512.44 290.863  19
  -5  -8  13 6307.84 367.914  21
  -5  -8  13 5775.57 362.491  16
  -8   5  13 5746.02 354.510   4
  -8   5  14 4043.46 300.415   4
  -8   5  14 3568.22 247.029  19
  -5  -8  14 3718.98 309.791  16
  -5  -8  14 3471.74 186.843  19
  -8   5  15 12527.6 525.359   4
  -8   5  15 11350.9 437.148  19
  -5  -8  15 11008.5 367.409  19
  -5  -8  15 12503.0 575.152  14
  -5  -8  15 12629.5 543.382  16
  -5  -8  16 13777.5 609.459  14
  -8   5  16 12648.4 473.055  19
  -5  -8  16 14204.1 564.027  17
  -5  -8  16 13855.6 576.680  16
  -8   5  17 410.320 138.671  19
  -5  -8  17 376.337 226.349  14
  -5  -8  17 362.497 199.085  17
  -5  -8  17 220.430 207.217  16
  -5  -8  18 3909.95 322.629  14
  -8   5  18 3157.21 210.765  19
  -5  -8  18 3371.88 302.098  16
  -5  -8  18 3766.43 285.940  17
  -5  -8  19 4952.28 284.969  22
  -8   5  19 4216.59 228.133  19
  -5  -8  19 5186.55 302.363  17
  -5  -8  19 5389.86 337.083  14
  -5  -8  20 721.516 159.531  17
  -8   5  20 673.800 112.624  19
  -5  -8  20 786.655 187.326  14
  -8   5  21 169.847 76.2450  19
  -4  -8 -22 281.455 72.2394   9
  -8   4 -22 185.892 71.6621   9
  -8   4 -22 132.088 82.5722   8
  -8   4 -21 350.997 99.1578   9
  -4  -8 -21 643.996 101.055   9
  -8   4 -21 393.943 103.885   8
  -8   4 -20 425.774 116.426   9
  -8   4 -20 567.381 122.449   8
  -8   4 -19 849.364 142.619   9
  -8   4 -19 1003.55 146.816   8
  -8   4 -18 1893.42 177.241   9
  -8   4 -18 2018.91 193.298   8
  -8   4 -17 5268.11 274.829   9
  -8   4 -17 5285.26 283.320   8
  -8   4 -16 4371.58 261.698   8
  -8   4 -16 4538.25 258.861   9
  -8   4 -16 4356.40 236.625  12
   4   8 -16 4186.08 235.244  12
  -8   4 -15 6042.45 299.464   8
  -8   4 -15 7072.05 313.548   9
   4   8 -15 5924.66 294.232  12
  -8   4 -15 6709.31 297.164  12
   4   8 -14 14621.7 520.921  12
  -8   4 -14 16161.4 521.312   9
  -8   4 -14 15285.9 504.372  12
   4   8 -13 1737.62 160.435  12
  -8   4 -13 1931.93 166.600   9
  -8   4 -13 1937.72 149.749  12
   4   8 -12 3061.19 206.655  12
  -8   4 -12 3139.91 199.823   9
  -8   4 -12 3023.14 180.637  12
   4   8 -11 5281.94 272.016  12
  -8   4 -11 5134.33 232.193  12
  -8   4 -10 19419.2 557.060  12
  -8   4  -9 16111.3 499.411   8
   8  -4  -9 16444.1 453.945   7
  -8   4  -9 16512.5 478.254  12
  -8   4  -8 13155.3 420.106   8
  -8   4  -8 12559.5 411.613   9
   8  -4  -8 13627.9 386.380   7
  -8   4  -8 13308.2 397.600  12
  -8   4  -7 10894.4 361.766   8
  -8   4  -7 10577.1 355.699   9
   8  -4  -7 11036.0 333.421   7
  -8   4  -7 11148.4 338.067  12
  -8   4  -6 35196.6 891.058   8
  -8   4  -6 35682.0 859.250  12
  -8   4  -6 33134.9 879.560   9
   8  -4  -6 35605.3 863.426   7
  -8   4  -5 64960.6 1494.75  12
   8  -4  -5 64400.8 1507.52   7
  -8   4  -4 26929.9 662.530  12
  -8   4  -4 27284.5 813.273  13
   8  -4  -4 26358.6 681.298   7
  -8   4  -3 3516.73 245.770  13
  -8   4  -3 3411.89 132.237  12
   8  -4  -3 3302.75 153.610   7
  -8   4  -3 3237.44 126.351   4
  -8   4  -2 10210.2 423.439  13
  -8   4  -2 10341.2 280.629  12
   8  -4  -2 9906.02 307.446   7
  -8   4  -2 9687.45 289.662   4
  -8   4  -1 5639.85 312.480  13
   8  -4  -1 5313.91 203.144   7
  -8   4  -1 5212.93 191.750   4
   8  -4   0 49150.2 1155.13   7
  -8   4   0 48503.0 1158.12   4
  -8   4   0 47186.2 1295.58  13
  -8   4   1 5875.94 224.310   4
  -8   4   1 5258.24 322.314  13
  -8   4   2 9453.58 319.397   4
   8  -4   2 9433.26 299.312   7
  -8   4   3 3089.10 175.733   4
   8  -4   3 2934.91 145.963   7
  -8   4   4 31174.3 839.348   4
   8  -4   4 32122.5 796.072   7
  -8   4   5 72788.0 1742.60   4
   8  -4   5 71885.3 1678.38   7
   8  -4   6 44442.9 1080.29   7
  -8   4   6 44500.1 1151.61   4
   8  -4   6 44783.1 1088.82   1
   8  -4   7 14290.9 419.553   7
   4   8   7 15689.9 459.245  11
  -8   4   7 14492.2 458.089  19
  -8   4   7 13850.7 443.158   5
  -8   4   7 15360.4 544.628  21
  -4  -8   7 13734.5 547.521  15
   8  -4   7 14166.9 435.955   1
   4   8   8 20312.9 560.195  11
  -8   4   8 17557.8 493.005  18
   8  -4   8 18897.3 541.383   1
   8  -4   8 18817.8 512.291   7
  -4  -8   8 16180.1 570.375  21
  -8   4   8 19755.6 664.196  21
  -8   4   8 18735.1 558.863  19
  -4  -8   8 17967.4 654.935  15
  -4  -8   9 22034.5 749.074  15
   4   8   9 23414.7 638.907  11
  -8   4   9 23152.2 701.132   4
   8  -4   9 21537.6 623.457   1
   8  -4   9 21908.1 582.287   7
  -8   4   9 23704.2 761.214  21
  -8   4   9 21442.9 634.767  19
  -8   4   9 21086.1 569.071  18
  -8   4  10 29894.7 854.663   4
   8  -4  10 27935.2 775.697   1
   4   8  10 29771.5 784.048  11
  -4  -8  10 25300.4 809.414  21
   8  -4  10 27528.6 710.992   7
  -8   4  10 26801.9 704.920  18
  -8   4  10 28295.7 782.300  19
  -8   4  11 7501.80 326.949  19
  -8   4  11 7002.72 255.377  18
  -4  -8  11 7961.21 387.492  21
  -8   4  11 7876.53 386.019  22
  -8   4  11 7253.01 372.555   4
   8  -4  11 7633.23 321.862   1
   4   8  11 8210.27 331.781  11
   4   8  12 5113.36 265.537  11
  -8   4  12 4760.92 267.116  19
  -8   4  12 5355.51 328.754  22
  -8   4  12 5536.70 329.052   4
   8  -4  12 5084.91 265.758   1
  -4  -8  12 4558.10 320.341  16
  -8   4  13 3613.13 249.299  19
  -8   4  13 4321.49 300.770   4
   4   8  13 4362.76 256.429  11
  -8   4  14 24877.4 829.294  19
  -8   4  14 27528.9 920.645   4
  -8   4  15 11290.5 441.705  19
  -8   4  15 11747.7 505.072   4
  -4  -8  15 11625.8 559.913  14
  -4  -8  16 9591.19 467.017  17
  -8   4  16 8853.34 378.428  19
  -4  -8  16 9877.35 503.992  14
  -8   4  16 8290.10 420.544   4
  -4  -8  17 11770.2 510.952  17
  -4  -8  17 11359.0 532.983  14
  -4  -8  18 4425.28 341.514  14
  -8   4  18 3591.91 238.971  19
  -4  -8  18 4504.04 290.548  22
  -4  -8  18 4651.95 321.233  17
  -4  -8  19 1925.19 231.316  17
  -8   4  19 1400.39 163.377  19
  -4  -8  19 2063.55 262.569  14
  -8   4  20 1486.19 150.726  19
  -4  -8  20 1514.81 204.614  17
  -8   4  21 994.984 115.899  19
  -4  -8  21 1105.32 161.389  17
  -8   4  22 451.954 78.2064  19
  -3  -8 -23 73.9007 43.8113   9
  -8   3 -23 18.5570 55.1213   8
  -3  -8 -22 785.340 89.3691   9
  -8   3 -22 561.943 90.7753   9
  -8   3 -22 662.370 98.9211   8
  -3  -8 -21 1952.91 139.371   9
  -8   3 -21 1803.06 149.115   8
  -8   3 -21 1578.76 139.339   9
  -8   3 -20 1221.27 150.925   8
  -8   3 -20 1242.39 144.138   9
  -8   3 -19 807.841 147.842   8
  -8   3 -19 831.704 137.257   9
  -8   3 -18 1724.97 171.661   9
  -8   3 -17 1374.12 163.279   9
  -8   3 -16 3661.06 234.054   9
  -8   3 -16 3480.20 210.321  12
   3   8 -16 3126.17 207.159  12
  -8   3 -15 15933.9 519.154   9
  -8   3 -15 14782.9 498.911  12
   3   8 -15 14167.9 511.765  12
  -8   3 -14 5008.76 267.659   9
   3   8 -14 5562.45 281.674  12
  -8   3 -14 5547.41 261.423  12
  -8   3 -13 6156.60 288.750   9
  -8   3 -13 6519.92 280.119  12
   3   8 -13 6109.19 300.586  12
  -8   3 -12 5686.92 252.043  12
  -8   3 -12 5798.93 268.723   8
   3   8 -12 5675.68 286.208  12
  -8   3 -11 3742.34 190.754  12
  -8   3 -11 3513.35 202.472   8
   3   8 -11 3393.82 217.838  12
  -8   3 -10 34397.1 891.294   8
  -8   3 -10 33474.1 871.367  12
  -8   3  -9 7705.63 275.479  12
   8  -3  -9 7293.14 248.303   7
  -8   3  -9 7524.08 289.312   8
  -8   3  -9 7050.15 282.045   9
  -8   3  -8 2389.52 149.853   8
   8  -3  -8 2443.54 127.067   7
  -8   3  -8 2448.56 128.753   3
  -8   3  -8 2375.01 149.759   9
  -8   3  -8 2424.74 138.842  12
   8  -3  -7 12685.7 360.142   7
  -8   3  -7 12236.4 364.116  12
  -8   3  -7 12210.2 382.735   8
  -8   3  -7 11606.7 375.265   9
   8  -3  -6 29247.2 720.000   7
  -8   3  -6 28004.7 716.008  12
  -8   3  -5 14847.4 406.729  12
  -8   3  -4 1276.50 184.249  13
  -8   3  -4 1638.41 94.7840  12
  -8   3  -3 79097.8 1800.76   4
  -8   3  -3 82899.2 1823.59  12
  -8   3  -3 77876.1 1974.75  13
  -8   3  -2 40719.3 981.765   4
  -8   3  -2 43708.9 983.552  12
  -8   3  -2 40747.6 1132.67  13
  -8   3  -1 23316.8 586.114   4
  -8   3  -1 22776.7 722.194  13
  -8   3   0 9401.85 286.801   4
  -8   3   0 8571.56 398.810  13
  -8   3   1 26297.4 670.084   4
  -8   3   1 25487.8 809.990  13
  -8   3   2 45754.8 1088.63   4
  -8   3   2 42043.9 1228.22  13
   8  -3   3 93603.0 2086.48   1
  -8   3   3 90344.9 2134.54   4
   8  -3   4 1988.80 110.312   1
  -8   3   4 1769.11 144.146   4
   8  -3   5 16968.9 461.659   1
  -8   3   5 16264.1 507.062   4
  -8   3   6 36270.3 954.333   4
   8  -3   6 36446.5 902.263   1
   8  -3   6 35653.6 887.063   7
   8  -3   7 15547.3 464.308   1
   8  -3   7 15173.9 442.969   7
   3   8   8 4105.52 206.817  11
  -3  -8   8 3491.75 262.463  15
   8  -3   8 3583.64 165.663   7
  -8   3   8 3969.99 272.482  21
  -8   3   8 3773.20 203.121  19
   8  -3   8 3700.32 191.534   1
  -3  -8   9 10509.2 469.891  15
  -8   3   9 10592.2 379.521  19
   8  -3   9 10324.5 369.167   1
  -8   3   9 10624.8 423.578   4
   8  -3   9 10258.2 325.690   7
   3   8   9 11275.5 381.300  11
  -8   3  10 51048.6 1288.60  19
   8  -3  10 52087.4 1292.84   1
  -8   3  10 52185.8 1357.11   4
   8  -3  10 49120.5 1211.72   7
   3   8  10 52996.4 1290.60  11
   3   8  11 5532.15 269.631  11
  -8   3  11 5823.65 368.917  21
  -8   3  11 5385.98 268.769  19
  -8   3  11 5527.56 319.811   4
   8  -3  11 5625.96 272.033   1
   3   8  12 9780.26 382.830  11
  -8   3  12 10159.9 500.641  21
  -8   3  12 9248.76 379.690  19
  -8   3  12 10212.9 440.614   4
   8  -3  12 9788.64 388.349   1
   3   8  13 9960.20 395.188  11
  -8   3  13 9846.10 450.974   4
  -8   3  13 9650.87 474.164  22
  -8   3  13 9700.13 393.178  19
   8  -3  13 9975.69 406.000   1
  -3  -8  14 8826.17 323.161  20
  -8   3  14 9479.44 444.146   4
  -3  -8  14 8465.64 448.600  16
   8  -3  14 9242.63 398.532   1
  -8   3  14 9556.13 482.710  22
  -3  -8  14 9499.74 492.340  14
  -8   3  14 8698.47 384.085  19
  -3  -8  15 25144.7 718.235  20
  -8   3  15 27480.3 874.955   4
  -3  -8  15 28428.4 935.420  14
   8  -3  15 27271.7 826.323   1
  -8   3  15 26509.4 796.701  19
   3   8  15 30273.3 813.651  11
  -3  -8  15 24762.3 872.937  16
  -3  -8  16 6235.52 264.397  20
  -8   3  16 6797.62 333.571  19
  -3  -8  16 6284.48 395.276  16
  -3  -8  16 6703.22 426.531  14
  -8   3  16 6540.58 364.714   4
   3   8  17 2336.70 200.235  20
  -3  -8  17 2579.17 297.889  14
  -8   3  17 2432.40 215.685  19
  -3  -8  17 2630.04 291.262  16
  -3  -8  17 2801.03 286.896  17
  -8   3  18 3227.85 237.247  19
   3   8  18 3211.77 217.331  20
  -3  -8  18 3483.38 313.400  16
  -3  -8  18 3965.10 316.670  17
  -3  -8  18 4370.29 330.709  14
  -8   3  19 1629.36 182.936  19
  -3  -8  19 1891.96 247.334  14
  -3  -8  19 1602.06 232.106  17
  -3  -8  20 2687.67 246.847  17
  -8   3  20 2369.87 186.926  19
  -3  -8  21 4643.11 264.661  17
  -8   3  21 3896.48 205.485  19
   8  -3  22 1374.20 151.736  20
  -8   3  22 1468.39 113.619  19
  -8   3  23 81.9612 48.5509  19
   8  -3  23 10.7321 72.1166  20
  -2  -8 -23 609.688 61.4702   9
  -8   2 -23 514.047 67.4391   9
  -2  -8 -23 539.578 53.8757   8
  -2  -8 -22 242.174 74.3391   9
  -8   2 -22 205.563 84.4506   9
  -8   2 -21 74.3960 96.7450   9
  -8   2 -20 2804.01 193.275   9
  -8   2 -19 527.978 135.747   9
  -8   2 -18 81.7789 133.853   9
  -8   2 -17 1827.75 190.691   9
  -8   2 -16 3017.86 218.810   9
   2   8 -16 2626.54 194.357  12
  -8   2 -15 5438.80 280.609   9
  -8   2 -15 5545.94 281.277   8
   2   8 -15 5266.25 277.313  12
  -8   2 -15 5250.80 261.398  12
  -8   2 -14 1716.64 146.992  12
  -8   2 -14 1585.95 163.931   8
   2   8 -14 1586.46 157.718  12
  -8   2 -13 8571.36 333.344  12
  -8   2 -13 8524.47 341.300   8
   2   8 -13 8646.63 366.359  12
  -8   2 -12 2654.35 168.234  12
   2   8 -12 2531.48 190.467  12
  -8   2 -12 2372.86 173.574   8
  -8   2 -11 11797.4 389.850  12
   2   8 -11 12001.6 437.702  12
  -8   2 -11 11903.6 396.494   8
  -8   2 -11 10669.8 388.241   9
  -8   2 -10 1228.21 113.779  12
   2   8 -10 1212.81 138.863  12
  -8   2 -10 1303.54 124.705   9
  -8   2 -10 1540.51 132.472   8
  -8   2  -9 13671.3 416.161  12
  -8   2  -9 13332.8 419.614   8
  -8   2  -9 12714.8 417.198   9
  -8   2  -9 13782.7 393.454   3
   8  -2  -9 14367.6 388.573   7
  -8   2  -8 44296.5 1075.26  12
  -8   2  -8 42014.9 1077.32   9
   8  -2  -8 45340.7 1051.73   7
  -8   2  -8 43669.1 1080.09   8
  -8   2  -7 41880.1 1019.32  12
  -8   2  -6 4525.00 181.825  12
  -8   2  -5 8709.18 272.878  12
  -8   2  -4 13573.3 375.824  12
  -8   2  -3 38042.7 1120.10  13
  -8   2  -3 40057.5 990.094  12
  -8   2  -2 22868.2 717.095  13
  -8   2  -2 21854.3 568.189   4
  -8   2  -1 11990.7 476.614  13
  -8   2  -1 12232.1 354.651   4
  -2  -8   0 1335.57 101.332   7
  -8   2   0 1130.42 188.910  13
  -8   2   0 1146.31 88.1179   4
  -8   2   1 14192.7 543.394  13
  -8   2   1 14967.6 416.308   4
  -8   2   2 32327.8 870.124  13
  -8   2   2 30751.5 670.161   4
   8  -2   3 42995.7 1077.67   1
  -2  -8   3 40179.9 1085.55   7
  -8   2   4 13297.0 428.505   4
   8  -2   4 14913.6 402.816   1
  -8   2   5 11716.0 390.118   4
   8  -2   5 11721.1 349.178   1
  -8   2   6 5320.79 249.126   4
   8  -2   6 5499.79 215.309   1
   2   8   7 57969.5 1363.94  11
   8  -2   7 54307.6 1341.59   1
  -8   2   8 59831.8 1464.20  19
   8  -2   8 62226.0 1461.18   1
   2   8   8 63737.2 1470.64  11
   8  -2   8 58628.9 1412.00   7
  -8   2   8 56475.3 1553.40  21
  -8   2   9 18203.9 556.775  19
   8  -2   9 18590.8 556.424   1
   2   8   9 18540.1 556.723  11
   8  -2   9 18975.2 506.181   7
  -8   2   9 18688.5 600.994   4
   8  -2  10 2015.81 117.108   7
   2   8  10 1951.55 160.399  11
  -8   2  10 2642.87 260.893  21
  -8   2  10 2549.29 206.874   4
  -8   2  10 2296.67 173.147  19
   8  -2  10 2386.64 175.256   1
   8  -2  11 21284.7 640.406   1
   2   8  11 19304.8 588.440  11
  -8   2  11 18747.9 637.762   4
  -8   2  11 19061.3 708.177  21
  -8   2  11 18416.7 584.794  19
  -8   2  11 19166.6 600.957  14
   8  -2  12 2950.88 215.623   1
   2   8  12 2782.23 199.899  11
  -8   2  12 2933.85 238.454   4
  -2  -8  12 2640.75 246.577  16
   2   8  12 2812.76 219.631   4
  -8   2  12 3045.61 292.390  21
  -8   2  12 2599.49 200.498  19
  -8   2  12 2971.02 211.893  14
   2   8  13 13676.7 479.457  11
[truncated: 857,551 more chars]
