# Supplementary material for: Stereoselective Pudovik reaction of aldehydes, aldimines, and nitroalkenes with CAMDOL-derived H-phosphonate
Source: Commun Chem. 2025 Nov 14;8:349. doi: 10.1038/s42004-025-01735-4 (PMC12618634; doi:10.1038/s42004-025-01735-4)
Supplement: Supplementary file 4 — Supplementary Data 2 [file 42004_2025_1735_MOESM4_ESM.zip › Supplementary Data 4-the cif file of 3a/bj01.cif_od]

data_xcalibur
_audit_creation_date           2024-01-27
_audit_creation_method         'CrysAlisPro 1.171.42.73a (Rigaku OD, 2022)'
_computing_data_collection     'CrysAlisPro 1.171.42.73a (Rigaku OD, 2022)'
_computing_cell_refinement     'CrysAlisPro 1.171.42.73a (Rigaku OD, 2022)'
_computing_data_reduction      'CrysAlisPro 1.171.42.73a (Rigaku OD, 2022)'
_cell_length_a                  16.72503(14) 
_cell_length_b                  16.72503(14) 
_cell_length_c                  20.1957(2) 
_cell_angle_alpha               90.0 
_cell_angle_beta                90.0 
_cell_angle_gamma               90.0 
_cell_volume                    5649.27(9) 
_cell_measurement_reflns_used   25145
_cell_measurement_theta_min     2.6030
_cell_measurement_theta_max     76.3270
_cell_oxdiff_length_a                  16.7212(3) 
_cell_oxdiff_length_b                  16.7264(3) 
_cell_oxdiff_length_c                  20.1987(3) 
_cell_oxdiff_angle_alpha               90.0082(13) 
_cell_oxdiff_angle_beta                89.9868(13) 
_cell_oxdiff_angle_gamma               89.9578(13) 
_cell_oxdiff_volume                    5649.27(16) 
_cell_oxdiff_measurement_reflns_used   25146
_exptl_crystal_description                block
_exptl_crystal_colour                     'light colourless'
_exptl_crystal_size_max                             0.160
_exptl_crystal_size_mid                             0.130
_exptl_crystal_size_min                             0.110
_exptl_absorpt_coefficient_mu                       0.000
_exptl_absorpt_correction_T_min                   0.43790
_exptl_absorpt_correction_T_max                   1.00000
_exptl_absorpt_correction_type            multi-scan
_exptl_absorpt_process_details
;
CrysAlisPro 1.171.42.73a (Rigaku Oxford Diffraction, 2022)
Empirical absorption correction using spherical harmonics,
implemented in SCALE3 ABSPACK scaling algorithm.
;
_oxdiff_exptl_absorpt_empirical_full_min           0.502
_oxdiff_exptl_absorpt_empirical_full_max           2.083
_oxdiff_exptl_absorpt_empirical_details
;
Empirical correction (ABSPACK) includes:
- Absorption correction using spherical harmonics
- Frame scaling
;
_diffrn_source 'Rotating-anode X-ray tube'
_diffrn_source_type 'Rigaku (Cu) X-ray Source'
_diffrn_radiation_probe x-ray
_diffrn_radiation_type 'Cu K\a'
_diffrn_radiation_wavelength 1.54184
_diffrn_radiation_monochromator mirror
_diffrn_measurement_device 'four-circle diffractometer'
_diffrn_measurement_device_type 'XtaLAB Synergy R, DW system, HyPix'
_diffrn_detector 'Hybrid Pixel Array Detector'
_diffrn_detector_type HyPix
_diffrn_detector_area_resol_mean 10.0000
_diffrn_reflns_number 36268
_diffrn_reflns_av_R_equivalents 0.1252
_diffrn_reflns_av_sigmaI/netI 0.0371
_diffrn_reflns_limit_h_min -19
_diffrn_reflns_limit_h_max 16
_diffrn_reflns_limit_k_min -20
_diffrn_reflns_limit_k_max 21
_diffrn_reflns_limit_l_min -25
_diffrn_reflns_limit_l_max 25
_diffrn_reflns_theta_min 2.1877
_diffrn_reflns_theta_max 76.4947
_diffrn_measured_fraction_theta_max 0.9526
_diffrn_reflns_theta_full 66.9682
_diffrn_measured_fraction_theta_full 0.9963
_diffrn_orient_matrix_type 'CrysAlisPro convention (1999,Acta A55,543-557)'
_diffrn_orient_matrix_UB_11       0.0454110000
_diffrn_orient_matrix_UB_12       0.0433669000
_diffrn_orient_matrix_UB_13       0.0557853000
_diffrn_orient_matrix_UB_21      -0.0289940000
_diffrn_orient_matrix_UB_22       0.0811019000
_diffrn_orient_matrix_UB_23      -0.0270619000
_diffrn_orient_matrix_UB_31      -0.0747362000
_diffrn_orient_matrix_UB_32      -0.0050304000
_diffrn_orient_matrix_UB_33       0.0444163000
_diffrn_measurement_details
;
List of Runs (angles in degrees, time in seconds):

  # Type    Start    End  Width  t~exp~   \w     \q     \k     \f   Frames
--------------------------------------------------------------------------
  1  \w     -8.00  18.00   0.50    0.30    --  -48.13  19.00   0.00   52
  2  \w    -83.00 -57.00   0.50    0.40    -- -104.00  74.00-141.00   52
  3  \w    -64.00 -32.00   0.50    0.40    -- -104.00  57.00-150.00   64
  4  \w    -83.00 -27.00   0.50    0.30    --  -48.13 125.00   0.00  112
  5  \w    -64.00 -32.00   0.50    0.40    -- -104.00  57.00 150.00   64
  6  \w   -126.00-100.00   0.50    0.40    -- -104.00-127.00  24.00   52
  7  \w   -108.00 -28.00   0.50    0.30    --  -48.13 -74.00  89.00  160
  8  \w   -175.00 -92.00   0.50    0.40    -- -104.00 -57.00 -30.00  166
  9  \w   -154.00 -93.00   0.50    0.40    -- -104.00 -38.00 -30.00  122
 10  \w   -151.00-106.00   0.50    0.40    -- -104.00 -19.00 -90.00   90
 11  \w   -174.00 -92.00   0.50    0.40    -- -104.00 -47.00-107.00  164
 12  \w     39.00 105.00   0.50    0.30    --   48.13  38.00 -30.00  132
 13  \w     83.00 119.00   0.50    0.30    --   48.13 144.00 -90.00   72
 14  \w     79.00 105.00   0.50    0.40    --  104.75 -77.00-150.00   52
 15  \w     33.00  60.00   0.50    0.40    --  104.75 -77.00-150.00   54
 16  \w     33.00  64.00   0.50    0.40    --  104.75 -57.00-120.00   62
 17  \w     33.00  59.00   0.50    0.40    --  104.75 -57.00 -90.00   52
 18  \w     33.00  68.00   0.50    0.40    --  104.75 -57.00  30.00   70
 19  \w     71.00  98.00   0.50    0.40    --  104.75-127.00  24.00   54
 20  \w     42.00  68.00   0.50    0.40    --  104.75-127.00  24.00   52
 21  \w     48.00 110.00   0.50    0.40    --  104.75-125.00 -90.00  124
 22  \w     99.50 106.00   0.50    0.40    --  104.75 -99.00-120.00   13
;
_diffrn_measurement_method '\w scans'
_diffrn_oxdiff_digest_frames
;
01f465de62a470a1410e67284e06a14d1d00044061d
;
_diffrn_oxdiff_digest_hkl
;
01d14f7293a7b18684f7ed9c3699eec3f2e703
;
_space_group_IT_number 76
_space_group_crystal_system tetragonal
_space_group_name_H-M_alt 'P 41'
_reflns_odcompleteness_completeness		99.63
_reflns_odcompleteness_theta		66.97
_reflns_odcompleteness_iscentric		1
_chemical_oxdiff_formula 'C H O N P'
