# Supplementary material for: Stereoselective Pudovik reaction of aldehydes, aldimines, and nitroalkenes with CAMDOL-derived H-phosphonate
Source: Commun Chem. 2025 Nov 14;8:349. doi: 10.1038/s42004-025-01735-4 (PMC12618634; doi:10.1038/s42004-025-01735-4)
Supplement: Supplementary file 4 — Supplementary Data 2 [file 42004_2025_1735_MOESM4_ESM.zip › Supplementary Data 4-the cif file of 3a/bj01.fcf]

#
# h,k,l, Fc-squared, Fo-squared, sigma(Fo-squared), status flag
#
data_bj01
_shelx_title ' bj01_auto_a.res in P4(3)'
_shelx_refln_list_code          4
_shelx_F_calc_maximum      249.09
_exptl_crystal_F_000      2116.00
_reflns_d_resolution_high  0.7928

loop_
 _space_group_symop_operation_xyz
 'x, y, z'
 '-x, -y, z+1/2'
 '-y, x, z+3/4'
 'y, -x, z+1/4'

_cell_length_a    16.7250
_cell_length_b    16.7250
_cell_length_c    20.1957
_cell_angle_alpha  90.000
_cell_angle_beta   90.000
_cell_angle_gamma  90.000

_shelx_F_squared_multiplier     1.000

loop_
 _refln_index_h
 _refln_index_k
 _refln_index_l
 _refln_F_squared_calc
 _refln_F_squared_meas
 _refln_F_squared_sigma
 _refln_observed_status
   0   1 -25         21.07          8.66         1.88 o
   1   1 -25         52.48         26.07         3.40 o
  -1   2 -25          5.68          3.08         2.71 o
   0   2 -25         51.04         24.74         2.31 o
   1   2 -25         78.68         41.01         3.88 o
   2   2 -25        114.64         55.38         4.23 o
  -2   3 -25         39.87         24.22         3.30 o
  -1   3 -25          0.66         -1.36         2.72 o
   0   3 -25         12.25          4.71         1.87 o
   1   3 -25         77.72         40.40         3.63 o
   2   3 -25         21.08         10.90         2.72 o
   0   0 -24        450.29        266.33        10.98 o
   0   1 -24          4.86          4.05         1.92 o
   1   1 -24        108.64         63.75         2.80 o
  -1   2 -24        179.13         96.17         2.76 o
   0   2 -24        106.37         56.97         2.52 o
   1   2 -24         29.92         12.59         1.57 o
   2   2 -24         35.73         20.55         2.02 o
  -2   3 -24         43.15         25.96         2.52 o
  -1   3 -24          5.84          3.02         1.75 o
   0   3 -24         78.48         41.85         2.22 o
   1   3 -24          6.32          1.31         1.35 o
   2   3 -24         50.95         26.99         2.08 o
   3   3 -24          5.82          3.67         1.66 o
  -3   4 -24          6.20          4.82         2.11 o
  -2   4 -24         25.68         11.74         2.76 o
  -1   4 -24         15.38          9.65         2.62 o
   0   4 -24        137.73         70.32         3.22 o
   1   4 -24         13.86          5.77         1.65 o
   2   4 -24         43.85         23.39         2.36 o
   3   4 -24         23.66         12.22         2.45 o
   4   4 -24         31.71         19.12         2.01 o
  -4   5 -24         81.14         48.80         2.84 o
  -3   5 -24         41.83         24.92         2.66 o
  -2   5 -24         33.25         19.23         3.58 o
  -1   5 -24         14.02          7.17         2.50 o
   0   5 -24         68.96         33.65         3.41 o
   1   5 -24          2.32          2.09         1.51 o
   2   5 -24         38.05         18.36         3.91 o
   3   5 -24          6.48          4.02         1.75 o
   4   5 -24         87.28         49.35         6.73 o
  -2   6 -24         30.60         14.54         2.28 o
  -1   6 -24        112.91         55.67         4.45 o
   0   6 -24         16.20         12.12         1.94 o
   1   6 -24        308.26        158.60         7.67 o
   2   6 -24         14.08          8.73         2.23 o
   0   1 -23         70.55         38.26         2.55 o
   1   1 -23          6.62          3.81         2.29 o
  -1   2 -23         13.14          8.15         2.28 o
   0   2 -23         90.17         55.66         2.66 o
   1   2 -23         53.30         32.73         2.57 o
   2   2 -23         78.48         50.76         2.59 o
  -2   3 -23        238.19        143.09         5.99 o
  -1   3 -23         21.33         11.37         1.84 o
   0   3 -23         87.44         48.47         2.48 o
   1   3 -23         72.98         42.59         2.68 o
   2   3 -23         79.42         49.12         3.01 o
   3   3 -23         60.02         33.65         2.66 o
  -3   4 -23         39.10         27.90         3.75 o
  -2   4 -23         17.56         16.76         2.94 o
  -1   4 -23        217.04        122.52         4.15 o
   0   4 -23          2.59          3.31         1.67 o
   1   4 -23         33.01         21.90         2.97 o
   2   4 -23         47.80         23.38         2.97 o
   3   4 -23         80.11         55.85         3.36 o
   4   4 -23         98.44         57.11         3.52 o
  -4   5 -23         75.38         43.59         3.04 o
  -3   5 -23         51.70         31.31         2.94 o
  -2   5 -23         21.66         13.42         2.77 o
  -1   5 -23         60.19         38.12         2.56 o
   0   5 -23          8.86          7.45         2.54 o
   1   5 -23         15.43          8.46         2.55 o
   2   5 -23         27.05         13.58         2.75 o
   3   5 -23         58.30         33.65         2.58 o
   4   5 -23          3.02          3.84         1.96 o
   5   5 -23         70.19         41.71         2.86 o
  -5   6 -23        207.63        120.58         4.59 o
  -4   6 -23          7.84          2.40         1.98 o
  -3   6 -23          1.78          0.05         2.10 o
  -2   6 -23          4.36          2.77         1.74 o
  -1   6 -23         25.25         14.00         2.81 o
   0   6 -23         22.88         11.50         2.54 o
   1   6 -23          5.70          4.41         2.42 o
   2   6 -23         10.40          9.13         2.56 o
   3   6 -23         39.44         20.74         2.29 o
   4   6 -23        106.00         76.78         3.35 o
   5   6 -23        152.50         93.40         4.29 o
   6   6 -23         53.55         32.27         2.96 o
  -4   7 -23          8.96          3.00         3.30 o
  -3   7 -23        101.53         58.89         3.58 o
  -2   7 -23        174.54        104.72         4.81 o
  -1   7 -23         12.17          6.44         2.06 o
   0   7 -23         10.91          6.29         2.49 o
   1   7 -23          8.89          5.35         2.35 o
   2   7 -23        149.26         96.19         4.15 o
   3   7 -23        115.26         71.09         2.72 o
   4   7 -23         40.62         27.71         3.57 o
   5   7 -23         31.08         17.86         3.12 o
  -3   8 -23         26.22         15.33         3.32 o
  -2   8 -23         62.46         34.21         3.87 o
  -1   8 -23        123.16         66.63         5.18 o
   0   8 -23         73.94         39.40         2.72 o
   1   8 -23         55.65         31.57         7.62 o
   2   8 -23         66.85         35.22         2.19 o
   3   8 -23          1.19          3.12         2.17 o
   0   1 -22        241.56        157.34         5.60 o
   1   1 -22          2.09          2.64         2.11 o
  -1   2 -22         20.71         12.80         2.18 o
   0   2 -22         93.43         54.57         3.56 o
   1   2 -22        132.87         87.63         6.01 o
   2   2 -22         81.60         52.67         3.29 o
  -2   3 -22         74.56         46.34         2.57 o
  -1   3 -22         21.00         12.07         2.37 o
   0   3 -22         77.32         53.30         3.52 o
   1   3 -22         85.13         57.59         3.55 o
   2   3 -22        197.12        128.60         4.42 o
   3   3 -22         10.30          8.46         3.15 o
  -3   4 -22        123.55         82.77         4.30 o
  -2   4 -22          7.25          5.11         2.48 o
  -1   4 -22         51.76         33.63         2.59 o
   0   4 -22         16.78         13.50         2.67 o
   1   4 -22         87.09         54.61         3.34 o
   2   4 -22         92.87         49.41         4.56 o
   3   4 -22         27.52         17.80         4.10 o
   4   4 -22          6.40          2.53         2.68 o
  -4   5 -22        156.16        107.92         5.32 o
  -3   5 -22          0.79          1.67         2.20 o
  -2   5 -22        298.74        157.56        10.25 o
  -1   5 -22         19.32         11.78         2.61 o
   0   5 -22         12.11          7.75         2.50 o
   1   5 -22         43.77         24.50         3.59 o
   2   5 -22         61.29         35.29         3.78 o
   3   5 -22          6.76          4.12         3.17 o
   4   5 -22         48.06         30.97         3.04 o
   5   5 -22        127.77         84.10         3.57 o
  -5   6 -22         56.21         40.71         2.62 o
  -4   6 -22         40.71         33.34         4.57 o
  -3   6 -22         70.93         46.33         3.08 o
  -2   6 -22        121.65         67.69         5.39 o
  -1   6 -22         92.21         64.67         6.63 o
   0   6 -22         39.59         25.89         4.14 o
   1   6 -22         44.46         29.61         3.62 o
   2   6 -22         25.00         17.21         3.40 o
   3   6 -22        220.30        137.65         5.35 o
   4   6 -22        284.89        188.66         5.04 o
   5   6 -22          1.51          2.34         2.25 o
   6   6 -22          2.91          3.38         2.78 o
  -6   7 -22         86.94         60.53         5.63 o
  -5   7 -22        117.36         81.26         6.24 o
  -4   7 -22         53.01         38.65         3.05 o
  -3   7 -22         93.98         52.97         3.67 o
  -2   7 -22         17.40          9.71         2.42 o
  -1   7 -22         98.90         52.39         4.90 o
   0   7 -22         20.33         14.61         3.64 o
   1   7 -22         15.82         13.49         3.79 o
   2   7 -22         29.49         18.83         3.23 o
   3   7 -22         70.22         48.76         3.74 o
   4   7 -22         65.48         46.07         2.86 o
   5   7 -22        117.81         79.57         3.84 o
   6   7 -22         68.90         37.71         3.27 o
   7   7 -22          2.21          2.30         2.05 o
  -6   8 -22          4.32          1.88         2.42 o
  -5   8 -22         65.35         47.63         8.73 o
  -4   8 -22         34.79         32.47         6.53 o
  -3   8 -22         30.00         22.69        10.12 o
  -2   8 -22         31.38         25.02         2.43 o
  -1   8 -22         31.40         18.22         2.80 o
   0   8 -22         36.13         22.15         3.12 o
   1   8 -22         59.11         38.18         3.99 o
   2   8 -22         17.54         14.25         3.52 o
   3   8 -22         79.09         43.23         3.66 o
   4   8 -22         18.08         13.26         2.73 o
   5   8 -22         15.77         12.48         3.11 o
   6   8 -22         37.02         28.86         4.54 o
  -5   9 -22          3.50          1.21         2.47 o
  -4   9 -22         14.77         11.49         3.37 o
  -3   9 -22          1.38          4.65         2.96 o
  -2   9 -22         42.84         26.26         3.31 o
  -1   9 -22         82.55         45.99         2.87 o
   0   9 -22        139.63         92.06         4.16 o
   1   9 -22         18.83         13.79         2.53 o
   2   9 -22         92.80         56.85         4.27 o
   3   9 -22         44.31         27.58         2.55 o
   4   9 -22         14.70          9.26         2.90 o
   5   9 -22         37.03         23.44         2.50 o
  -2  10 -22         18.86         11.75         2.16 o
  -1  10 -22         22.15         16.78         2.89 o
   0  10 -22        104.91         58.44         3.15 o
   1  10 -22        128.17         71.75         3.02 o
   2  10 -22         52.20         27.86         2.66 o
   3  10 -22         39.25         28.75         2.92 o
   0   1 -21        350.58        259.14         6.29 o
   1   1 -21         57.44         40.53         5.00 o
  -1   2 -21         88.07         54.71         3.68 o
   0   2 -21          8.22          5.08         3.33 o
   1   2 -21        501.89        315.32        12.47 o
   2   2 -21        106.78         65.53         3.41 o
  -2   3 -21         35.20         21.25         2.56 o
  -1   3 -21        192.04        107.46         5.77 o
   0   3 -21        244.89        135.59         6.77 o
   1   3 -21        160.50        106.69         8.62 o
   2   3 -21         57.64         41.15         4.83 o
   3   3 -21         46.08         34.68         2.73 o
  -3   4 -21        248.90        148.57        11.73 o
  -2   4 -21        146.40         87.82         7.27 o
  -1   4 -21         72.73         40.95         3.66 o
   0   4 -21         56.23         36.48         3.57 o
   1   4 -21         60.58         40.41         3.63 o
   2   4 -21          1.90          1.09         2.71 o
   3   4 -21        112.28         75.29         5.71 o
   4   4 -21         14.60         14.52         3.62 o
  -4   5 -21        202.84        158.77         5.25 o
  -3   5 -21         68.47         46.57         3.66 o
  -2   5 -21         75.60         44.94         5.14 o
  -1   5 -21        109.87         71.14        10.82 o
   0   5 -21         69.64         46.01         4.19 o
   1   5 -21          4.25          2.81         2.84 o
   2   5 -21        210.81        119.92         5.91 o
   3   5 -21         38.75         23.73         3.89 o
   4   5 -21         18.54         13.56         3.70 o
   5   5 -21        151.94        102.19         4.42 o
  -5   6 -21        109.83         74.67         3.69 o
  -4   6 -21         24.49         19.57         2.91 o
  -3   6 -21         22.60         19.01         3.73 o
  -2   6 -21          2.99          4.58         3.22 o
  -1   6 -21         24.86         14.47         3.94 o
   0   6 -21         17.24         13.40         6.87 o
   1   6 -21          6.25         11.89         4.87 o
   2   6 -21        236.48        171.47         6.66 o
   3   6 -21        138.40         90.02         5.27 o
   4   6 -21         66.83         53.32         4.53 o
   5   6 -21        389.16        257.94         6.27 o
   6   6 -21        158.64        110.68         8.88 o
  -6   7 -21         45.72         34.35         4.81 o
  -5   7 -21        114.60         94.45         5.10 o
  -4   7 -21         40.67         33.86         5.15 o
  -3   7 -21          7.16          7.23         3.09 o
  -2   7 -21         71.98         56.73         7.95 o
  -1   7 -21         82.89         48.15         5.48 o
   0   7 -21         56.05         28.68         7.49 o
   1   7 -21        105.43         56.09         8.05 o
   2   7 -21        172.51        106.18         6.79 o
   3   7 -21        100.70         71.31         4.76 o
   4   7 -21        119.16         68.24         4.68 o
   5   7 -21         25.42         16.23         4.21 o
   6   7 -21         63.91         47.22         4.64 o
   7   7 -21         12.03         10.81         2.72 o
  -7   8 -21         10.27          7.35         2.48 o
  -6   8 -21         16.11         12.28         2.92 o
  -5   8 -21         23.67         19.63         3.69 o
  -4   8 -21          7.25        106.42         7.61 o
  -3   8 -21         28.06         45.99        19.97 o
  -2   8 -21          2.45          1.34         3.34 o
  -1   8 -21        202.57        156.55         9.24 o
   0   8 -21        168.09        102.23         6.31 o
   1   8 -21         69.91         43.48         7.41 o
   2   8 -21          5.35          4.70         6.11 o
   3   8 -21        152.98        113.06         5.75 o
   4   8 -21         35.31         31.51         5.93 o
   5   8 -21          2.60          3.16         3.88 o
   6   8 -21        108.13         66.31         5.99 o
   7   8 -21          7.44          8.11         2.84 o
   8   8 -21          0.99          1.14         4.37 o
  -7   9 -21         17.94         29.79         6.17 o
  -6   9 -21         45.08         34.66         5.19 o
  -5   9 -21         79.75         53.41         5.06 o
  -4   9 -21         52.18         45.37         8.80 o
  -3   9 -21         12.59          8.28         3.91 o
  -2   9 -21         51.02         42.19         4.33 o
  -1   9 -21         31.91         22.76         5.22 o
   0   9 -21        149.55        105.44         5.86 o
   1   9 -21         38.79         26.14         5.56 o
   2   9 -21          7.11          1.18         5.86 o
   3   9 -21         17.83         13.68         3.72 o
   4   9 -21         29.92         17.90         3.15 o
   5   9 -21          1.23          1.72         2.08 o
   6   9 -21         47.57         28.72         2.68 o
   7   9 -21         36.52         24.02         2.46 o
  -5  10 -21         12.19          4.97         4.71 o
  -4  10 -21        156.52        117.37         9.02 o
  -3  10 -21         77.76         58.38         3.12 o
  -2  10 -21          0.23         -1.05         2.89 o
   0  10 -21         44.63         29.11         3.62 o
   1  10 -21         23.21         13.51         2.90 o
   2  10 -21          4.90          2.75         2.26 o
   3  10 -21        109.67         64.34         3.68 o
   4  10 -21        110.80         70.87         4.17 o
   5  10 -21          0.46          3.40         2.08 o
   6  10 -21         83.64         49.47         3.90 o
  -3  11 -21         15.89         11.55         1.98 o
  -2  11 -21          7.39          3.76         2.20 o
  -1  11 -21         18.55         10.96         3.85 o
   0  11 -21         43.32         24.24         3.09 o
   1  11 -21        132.11         93.26         4.13 o
   2  11 -21         81.58         48.52         2.67 o
   3  11 -21         73.94         47.57         2.70 o
   4  11 -21        175.75        104.24         4.71 o
   0   0 -20        330.04        221.68        12.50 o
   0   1 -20         96.28         73.53         4.05 o
   1   1 -20         99.41         63.35         3.83 o
  -1   2 -20        564.49        371.67        13.33 o
   0   2 -20        329.79        233.72         7.50 o
   1   2 -20         63.19         46.19         4.26 o
   2   2 -20        376.64        251.62        11.19 o
  -2   3 -20        485.74        294.03        12.41 o
  -1   3 -20          2.02          5.20         3.36 o
   0   3 -20         54.43         30.97         5.38 o
   1   3 -20        957.63        596.57        13.78 o
   2   3 -20         11.36          8.66         2.70 o
   3   3 -20        215.77        141.23         6.25 o
  -3   4 -20         17.72          6.62         3.67 o
  -2   4 -20         58.81         39.58         5.05 o
  -1   4 -20        152.22         95.73        10.40 o
   0   4 -20         13.19          6.40         3.90 o
   1   4 -20        111.58         84.30         5.34 o
   2   4 -20        283.68        219.86        10.78 o
   3   4 -20         77.68         50.73         4.95 o
   4   4 -20         35.40         22.30         4.14 o
  -4   5 -20          5.85          1.75         3.65 o
  -3   5 -20        300.59        222.74        10.53 o
  -2   5 -20         29.50         20.85         3.68 o
  -1   5 -20         45.08         32.44         5.26 o
   0   5 -20         40.94         21.43         4.04 o
   1   5 -20         76.98         58.24         4.62 o
   2   5 -20          7.43          3.69         5.01 o
   3   5 -20         36.90         20.48         5.11 o
   4   5 -20        240.27        174.94         6.99 o
   5   5 -20         76.94         59.24         4.90 o
  -5   6 -20         17.57         10.23         3.42 o
  -4   6 -20        308.91        221.18         6.27 o
  -3   6 -20         93.12         70.36         4.14 o
  -2   6 -20        283.29        195.55         8.69 o
  -1   6 -20         32.52         24.88         4.74 o
   0   6 -20          1.78          6.27         3.88 o
   1   6 -20         56.14         30.41         5.82 o
   2   6 -20         22.73          8.95         6.34 o
   3   6 -20         89.87         59.72         6.19 o
   4   6 -20        285.82        181.01         7.09 o
   5   6 -20          3.69          3.22         3.78 o
   6   6 -20        312.45        218.98        10.50 o
  -6   7 -20        197.17        132.32         5.46 o
  -5   7 -20        194.86        145.35         5.41 o
  -4   7 -20        275.16        203.21         6.34 o
  -3   7 -20         39.02         31.86         4.01 o
  -2   7 -20        226.83        183.00         7.69 o
  -1   7 -20         32.87         21.42         3.67 o
   0   7 -20         48.60         11.05         7.62 o
   1   7 -20          6.70          8.26         7.25 o
   2   7 -20        281.60        175.89         8.75 o
   3   7 -20        357.25        233.14        10.46 o
   4   7 -20         98.59         57.39         4.98 o
   5   7 -20        124.74         81.58         6.39 o
   6   7 -20         58.30         39.53         5.10 o
   7   7 -20        158.51        114.66         5.08 o
  -7   8 -20         27.02         24.40         3.13 o
  -6   8 -20         84.24         68.56         4.91 o
  -5   8 -20        227.38        196.10        29.85 o
  -4   8 -20        171.53        116.73         7.34 o
  -3   8 -20        205.90        165.59        11.16 o
  -2   8 -20          5.59          4.92         3.62 o
  -1   8 -20        182.53        129.70         7.41 o
   0   8 -20         33.20         23.19         4.44 o
   1   8 -20        105.39         68.23         9.26 o
   2   8 -20        307.11        177.01        12.20 o
   3   8 -20         95.15         77.80         6.58 o
   4   8 -20         43.46         31.76         5.33 o
   5   8 -20         33.64         14.83         4.76 o
   6   8 -20         13.83          9.10         3.40 o
   7   8 -20         51.55         40.05         3.55 o
   8   8 -20         19.38         13.72         2.98 o
  -8   9 -20         58.59         53.27         4.81 o
  -7   9 -20         68.12         91.24         5.73 o
  -6   9 -20         61.92         42.52         3.88 o
  -5   9 -20         48.17         38.55         3.69 o
  -4   9 -20          8.10          6.68         3.18 o
  -3   9 -20          7.68          6.22         4.65 o
  -2   9 -20         30.48         30.93        11.23 o
  -1   9 -20         40.51         34.38         4.94 o
   0   9 -20         33.82         21.06         4.88 o
   1   9 -20         20.75         12.02         4.59 o
   2   9 -20          3.71          1.91         4.45 o
   3   9 -20        160.83        109.33         9.60 o
   4   9 -20        247.84        166.47         7.84 o
   5   9 -20         45.71         34.47         4.48 o
   6   9 -20         95.24         56.60         3.40 o
   7   9 -20         25.41         20.85         2.89 o
   8   9 -20        117.52         76.54         6.78 o
  -8  10 -20          4.40          5.52         4.99 o
  -7  10 -20         33.03         25.47         6.58 o
  -6  10 -20        100.04         97.75         8.89 o
  -5  10 -20         26.59         32.12         4.02 o
  -4  10 -20         44.01         27.82         3.14 o
  -3  10 -20         16.95         10.35         7.13 o
  -2  10 -20         58.18         50.32         5.00 o
  -1  10 -20         21.77         21.72         3.85 o
   0  10 -20         33.74         20.11         5.63 o
   1  10 -20         36.58         26.94         6.26 o
   2  10 -20         11.80         16.09         4.39 o
   3  10 -20        233.43        160.46         7.29 o
   4  10 -20         16.17         13.28         2.98 o
   5  10 -20        136.04         90.82         3.70 o
   6  10 -20         55.99         35.23         3.07 o
   7  10 -20         31.02         23.47         4.11 o
   8  10 -20         81.21         41.53         3.75 o
  -6  11 -20         11.66          7.27         4.94 o
  -5  11 -20         73.01         68.31         6.93 o
  -4  11 -20         13.08         14.46         6.03 o
  -3  11 -20         78.19         44.59         3.54 o
  -2  11 -20          7.08          6.43         2.58 o
  -1  11 -20         39.07         28.92         5.77 o
   0  11 -20        183.47        126.33         5.78 o
   1  11 -20          0.18         -0.31         3.28 o
   2  11 -20         66.88         44.81         4.24 o
   3  11 -20         89.66         59.25         3.72 o
   4  11 -20        114.66         79.21         3.45 o
   5  11 -20         82.35         51.67         3.55 o
   6  11 -20         75.83         40.63         3.84 o
  -3  12 -20         62.10         39.90         3.62 o
  -2  12 -20         33.21         18.50         3.62 o
  -1  12 -20        111.30         71.23         5.42 o
   0  12 -20         73.54         40.07         3.85 o
   1  12 -20        101.39         67.90         4.09 o
   2  12 -20        176.50        123.16         5.01 o
   3  12 -20          1.99          1.15         1.77 o
   4  12 -20        143.16         94.56         3.75 o
   0   1 -19        262.34        187.39         5.97 o
   1   1 -19        949.21        695.12        11.07 o
  -1   2 -19          2.62          0.31         3.11 o
   0   2 -19       1096.32        788.78        13.30 o
   1   2 -19         16.57          9.28         3.22 o
   2   2 -19         53.08         46.78         4.52 o
  -2   3 -19        120.91         87.48         6.89 o
  -1   3 -19        439.46        302.32         9.28 o
   0   3 -19        323.63        227.05         8.11 o
   1   3 -19         81.36         57.60         5.67 o
   2   3 -19        256.11        180.66         7.26 o
   3   3 -19        160.44        109.19         8.13 o
  -3   4 -19        253.07        169.18        11.01 o
  -2   4 -19         85.37         58.57         5.48 o
  -1   4 -19        274.88        213.61         9.43 o
   0   4 -19        111.79         73.34         9.59 o
   1   4 -19         17.00         12.44         3.99 o
   2   4 -19        205.66        149.58         6.81 o
   3   4 -19         41.89         26.00         5.46 o
   4   4 -19        133.47         85.17         5.87 o
  -4   5 -19         12.35         13.53         4.13 o
  -3   5 -19         80.51         63.46         5.83 o
  -2   5 -19        409.08        322.15        14.85 o
  -1   5 -19        215.89        125.08        14.38 o
   0   5 -19         34.05         22.03         4.37 o
   1   5 -19        552.13        382.08        11.31 o
   2   5 -19          5.34          4.68         5.41 o
   3   5 -19        229.41        175.34         9.04 o
   4   5 -19         22.67          9.33         5.06 o
   5   5 -19         64.54         51.27         5.03 o
  -5   6 -19         98.62         76.36         8.28 o
  -4   6 -19         98.21         82.57         5.39 o
  -3   6 -19         84.78         59.29         4.85 o
  -2   6 -19        388.97        275.94        10.36 o
  -1   6 -19         69.10         39.96         5.39 o
   0   6 -19         16.34          5.95         4.24 o
   1   6 -19        213.99        159.11         9.08 o
   2   6 -19        288.82        186.27         9.57 o
   3   6 -19         16.72          9.62         5.30 o
   4   6 -19         64.79         40.31         7.75 o
   5   6 -19        139.20        104.53        11.11 o
   6   6 -19          2.60          1.96         4.85 o
  -6   7 -19         14.30         13.03         3.86 o
  -5   7 -19          7.91         10.45         3.48 o
  -4   7 -19        216.38        166.13         6.25 o
  -3   7 -19        570.99        402.32         9.64 o
  -2   7 -19        172.20        129.75         6.17 o
  -1   7 -19         59.86         54.52         4.78 o
   0   7 -19        105.49         82.54        12.02 o
   1   7 -19         15.31         12.73         8.05 o
   2   7 -19         49.33         40.04         6.31 o
   3   7 -19         14.97          4.89         5.31 o
   4   7 -19        268.65        203.83         9.61 o
   5   7 -19        214.30        149.63         8.24 o
   6   7 -19          2.65          3.86         3.88 o
   7   7 -19         29.23         18.96         3.93 o
  -7   8 -19        418.34        320.59         9.30 o
  -6   8 -19        423.15        314.64        11.36 o
  -5   8 -19          4.73          5.60         3.42 o
  -4   8 -19         72.55         61.66         3.96 o
  -3   8 -19         91.14         83.75         8.91 o
  -2   8 -19        267.70        185.50         7.70 o
  -1   8 -19         21.83         17.08         5.50 o
   0   8 -19        130.42        111.29         9.12 o
   1   8 -19        139.26        103.83         7.53 o
   2   8 -19         31.28         33.33         8.57 o
   3   8 -19         75.28         51.82         6.35 o
   4   8 -19         83.47         58.75         6.46 o
   5   8 -19        172.73        124.62         7.61 o
   6   8 -19         26.37         17.20         4.05 o
   7   8 -19         18.08         15.26         2.84 o
   8   8 -19         85.58         58.93         4.39 o
  -8   9 -19        268.84        222.52        21.04 o
  -7   9 -19         62.33         47.81         3.99 o
  -6   9 -19          9.62          8.73         3.06 o
  -5   9 -19        146.77        117.23         5.14 o
  -4   9 -19         83.17         66.92         5.36 o
  -3   9 -19         39.65         24.70         3.50 o
  -2   9 -19         12.60         10.16         5.93 o
  -1   9 -19          9.74          2.78         4.72 o
   0   9 -19         57.87         49.73         5.67 o
   1   9 -19         68.63         48.22         6.04 o
   2   9 -19         63.50         47.63         6.04 o
   3   9 -19        108.89         81.80         9.87 o
   4   9 -19        257.91        181.04         8.84 o
   5   9 -19         50.38         34.67         5.75 o
   6   9 -19         87.18         57.71         3.63 o
   7   9 -19         47.03         39.63         3.82 o
   8   9 -19         24.33         28.11         6.04 o
   9   9 -19         62.11         65.47         7.15 o
  -9  10 -19          2.94          7.96         4.12 o
  -8  10 -19        207.36        155.12        13.70 o
  -7  10 -19         15.36         11.33         4.10 o
  -6  10 -19        100.11         75.75         5.60 o
  -5  10 -19         73.40         53.02         3.94 o
  -4  10 -19          6.39          7.69         3.25 o
  -3  10 -19         50.15         30.89         5.26 o
  -2  10 -19         54.60         42.50         6.18 o
  -1  10 -19        371.63        255.23        12.11 o
   0  10 -19         45.34         32.89         4.97 o
   1  10 -19        203.72        134.51        10.26 o
   2  10 -19        115.79         75.49         6.24 o
   3  10 -19        100.60         75.07         6.40 o
   4  10 -19        147.19        109.13        10.02 o
   5  10 -19        129.55         77.03         4.38 o
   6  10 -19        136.40         98.79         5.33 o
   7  10 -19         45.33         35.66         4.85 o
   8  10 -19         42.21         29.46         4.90 o
   9  10 -19         88.63         71.57         9.32 o
  -8  11 -19         68.49         61.81         7.03 o
  -7  11 -19         24.19         24.32         6.77 o
  -6  11 -19         30.15         24.97         7.39 o
  -5  11 -19         10.38         -0.76         7.13 o
  -4  11 -19         45.40         36.04         3.93 o
  -3  11 -19         46.97         32.99         3.52 o
  -2  11 -19         65.29         52.34         3.95 o
  -1  11 -19         97.91         74.21         5.54 o
   0  11 -19        107.16         79.04         4.40 o
   1  11 -19         19.95         15.19         3.48 o
   2  11 -19        115.69         89.00         5.79 o
   3  11 -19         25.03         13.41         4.17 o
   4  11 -19         89.66         61.20         4.21 o
   5  11 -19         14.76          6.23         2.61 o
   6  11 -19         40.83         23.01         8.64 o
   7  11 -19         87.90         56.80         4.94 o
   8  11 -19         86.45         47.55         4.14 o
  -7  12 -19          1.68          5.15         4.59 o
  -6  12 -19         28.84         25.60         5.83 o
  -5  12 -19         17.50         13.36         5.78 o
  -4  12 -19         80.93         71.68         7.59 o
  -3  12 -19         13.81         16.86         9.31 o
  -2  12 -19         19.57         19.04         2.83 o
  -1  12 -19         19.36         15.99         4.91 o
   0  12 -19         61.89         41.76         4.15 o
   1  12 -19         53.65         38.00         4.26 o
   2  12 -19         30.51         21.48         3.18 o
   3  12 -19         27.55         22.09         3.70 o
   4  12 -19         38.93         27.80         3.21 o
   5  12 -19         77.18         56.54         4.41 o
  -3  13 -19         18.82         12.74         2.35 o
  -2  13 -19         88.65         57.22         4.57 o
   0  13 -19        131.19         80.61         5.79 o
   1  13 -19         45.56         31.80         3.25 o
   2  13 -19         27.07         21.28         3.05 o
   3  13 -19        127.20         82.14         3.15 o
   4  13 -19         39.80         23.05         4.39 o
   0   1 -18        209.05        170.99         5.09 o
   1   1 -18         55.68         45.67         3.49 o
  -1   2 -18        324.10        246.59        10.04 o
   0   2 -18        996.53        701.29        11.13 o
   1   2 -18        112.76         77.56         4.14 o
   2   2 -18        734.11        514.31        14.77 o
  -2   3 -18        101.36         71.80         5.87 o
  -1   3 -18       1846.88       1387.29        38.45 o
   0   3 -18         77.19         59.05         3.86 o
   1   3 -18       1037.16        751.30        15.46 o
   2   3 -18       1449.53       1176.22        26.11 o
   3   3 -18         45.67         31.16         4.18 o
  -3   4 -18         99.64         86.45         5.37 o
  -2   4 -18         56.74         49.82         4.02 o
  -1   4 -18         23.05         16.49         3.14 o
   0   4 -18        268.57        209.39         7.60 o
   1   4 -18        260.21        187.37         6.09 o
   2   4 -18        833.86        575.15        11.51 o
   3   4 -18        135.78         85.22         5.53 o
   4   4 -18        254.53        205.51         7.62 o
  -4   5 -18        246.59        172.27         6.94 o
  -3   5 -18        162.67        108.02         5.34 o
  -2   5 -18         91.40         62.60         4.22 o
  -1   5 -18        712.72        526.82        10.46 o
   0   5 -18         51.10         33.72         4.05 o
   1   5 -18         46.73         46.38         3.40 o
   2   5 -18        369.85        248.12         6.28 o
   3   5 -18        807.51        573.25        13.44 o
   4   5 -18        171.77        120.20         6.12 o
   5   5 -18        274.79        206.87         9.33 o
  -5   6 -18         28.44         25.24         7.23 o
  -4   6 -18        309.31        274.49        11.73 o
  -3   6 -18        180.89        123.70         6.86 o
  -2   6 -18         94.16         70.29         4.23 o
  -1   6 -18         23.44         17.17         3.75 o
   0   6 -18        498.31        325.99        11.25 o
   1   6 -18         44.38         29.64         3.68 o
   2   6 -18         95.48         66.10         5.36 o
   3   6 -18         15.22          8.97         5.54 o
   4   6 -18        212.56        137.90         8.21 o
   5   6 -18        138.34        100.99         7.46 o
   6   6 -18         48.36         33.10         4.80 o
  -6   7 -18        101.25         70.64         5.29 o
  -5   7 -18        292.48        219.99         7.64 o
  -4   7 -18        164.53        122.68         5.77 o
  -3   7 -18        227.46        179.05         6.58 o
  -2   7 -18         20.19         10.09         4.08 o
  -1   7 -18        242.13        177.90         9.97 o
   0   7 -18        130.51         89.10         5.42 o
   1   7 -18        570.69        409.49        19.84 o
   2   7 -18        760.25        497.87        21.73 o
   3   7 -18        146.77        116.44         8.21 o
   4   7 -18         25.37         17.73         5.89 o
   5   7 -18         32.52         18.92         5.69 o
   6   7 -18        196.33        159.05         9.73 o
   7   7 -18        131.99         98.83         5.57 o
  -7   8 -18         12.11         11.41         3.79 o
  -6   8 -18        118.96        113.59         5.66 o
  -5   8 -18         73.23         64.24         3.94 o
  -4   8 -18        232.98        151.98         5.32 o
  -3   8 -18        576.29        444.29        10.36 o
  -2   8 -18         45.02         38.53         5.01 o
  -1   8 -18         36.99         36.19         4.82 o
   0   8 -18         85.26         73.77         9.77 o
   1   8 -18         20.20         18.42         6.10 o
   2   8 -18          6.02          5.16         8.45 o
   3   8 -18        189.00        108.89        10.84 o
   4   8 -18        175.26        123.27         8.25 o
   5   8 -18        114.53         91.98         7.39 o
   6   8 -18         77.08         56.91         6.46 o
   7   8 -18         37.74         29.15         4.21 o
   8   8 -18         77.21         58.44         4.48 o
  -8   9 -18         19.89         17.69         4.73 o
  -7   9 -18         78.48         61.91         4.27 o
  -6   9 -18        187.41        147.50         5.82 o
  -5   9 -18         18.88         15.90         3.54 o
  -4   9 -18        188.95        169.68         5.24 o
  -3   9 -18         39.40         31.09         3.93 o
  -2   9 -18        301.30        229.90         7.23 o
  -1   9 -18         14.90          9.76         6.49 o
   0   9 -18         80.84         70.42         6.66 o
   1   9 -18        116.94         79.56         7.83 o
   2   9 -18         43.07         30.04         6.07 o
   3   9 -18        106.36         70.64        10.11 o
   4   9 -18         57.86         39.56         8.78 o
   5   9 -18         86.52         57.26         6.41 o
   6   9 -18         38.89         33.01         6.02 o
   7   9 -18         84.76         55.69         3.55 o
   8   9 -18         40.33         26.27         5.23 o
   9   9 -18        111.58         91.88         8.98 o
  -9  10 -18         57.20         53.42         6.90 o
  -8  10 -18        183.51        134.08         8.83 o
  -7  10 -18        250.91        208.37         8.79 o
  -6  10 -18         67.68         42.86         4.06 o
  -5  10 -18         32.86         28.03         3.96 o
  -4  10 -18         42.69         40.51         4.18 o
  -3  10 -18         52.60         35.15         5.95 o
  -2  10 -18         15.42         11.11         3.82 o
  -1  10 -18          5.00          0.81         3.85 o
   0  10 -18         43.08         28.51         4.49 o
   1  10 -18         36.90         28.78         7.49 o
   2  10 -18        132.76        105.01        10.32 o
   3  10 -18         97.97         73.67         6.87 o
   4  10 -18        161.49        119.98        11.03 o
   5  10 -18        346.49        257.58        14.43 o
   6  10 -18         86.01         55.05         3.64 o
   7  10 -18         50.00         37.56         2.91 o
   8  10 -18         41.86         36.54         4.43 o
   9  10 -18         30.21         27.43         5.12 o
  10  10 -18          2.97         10.03         3.84 o
  -9  11 -18         27.11         20.56         4.48 o
  -8  11 -18          4.67         11.10         6.47 o
  -7  11 -18        240.17        230.26        19.75 o
  -6  11 -18         66.87         49.45         5.03 o
  -5  11 -18         24.16         22.70         4.29 o
  -4  11 -18         17.02         14.15         3.25 o
  -3  11 -18        146.71         94.07         5.60 o
  -2  11 -18         86.34         71.04         6.14 o
  -1  11 -18         74.32         64.63         6.12 o
   0  11 -18         34.18         31.49         4.08 o
   1  11 -18        103.10         80.44         6.18 o
   2  11 -18         48.93         39.24         7.34 o
   3  11 -18         39.61         20.57         5.52 o
   4  11 -18         52.51         30.00         4.23 o
   5  11 -18        199.37        142.51        14.61 o
   6  11 -18         27.50         21.44         2.92 o
   7  11 -18         36.17         28.86         4.13 o
   8  11 -18         78.80         65.78         5.52 o
   9  11 -18         60.25         42.03         4.36 o
  -8  12 -18         98.20         64.13         7.06 o
  -7  12 -18         70.57         68.36         8.16 o
  -6  12 -18         30.10         41.20         8.31 o
  -5  12 -18         68.33         68.98         8.94 o
  -4  12 -18         67.92         51.73        10.66 o
  -3  12 -18         45.34         34.39         4.46 o
  -2  12 -18         63.91         47.47         5.44 o
  -1  12 -18         36.02         30.25         4.55 o
   0  12 -18         26.30         16.32         4.13 o
   1  12 -18         93.09         77.38         4.44 o
   2  12 -18         31.59         21.67         3.60 o
   3  12 -18        118.59         89.28         4.75 o
   4  12 -18         21.84         19.58         4.11 o
   5  12 -18         41.37         28.66         3.48 o
   6  12 -18         26.35         18.52         2.89 o
   8  12 -18        188.83        127.34         8.07 o
  -7  13 -18        184.12        123.21         7.53 o
  -6  13 -18         20.28         17.07         5.79 o
  -5  13 -18         18.20          6.95         5.86 o
  -4  13 -18         16.89         10.03         6.25 o
  -3  13 -18         26.35         20.83         3.39 o
  -2  13 -18        189.99        153.63        20.00 o
  -1  13 -18         28.76         23.88         4.98 o
   0  13 -18         14.87          8.86         3.29 o
   1  13 -18         33.38         22.62         3.72 o
   2  13 -18        212.55        158.08         7.85 o
   3  13 -18         54.79         44.90         4.18 o
   4  13 -18         21.27         27.27         2.56 o
   5  13 -18         30.80         21.05         2.10 o
   6  13 -18         19.83         13.74         4.89 o
   7  13 -18         17.62         13.11         4.25 o
  -3  14 -18         86.38         66.79         3.63 o
  -2  14 -18         22.00         11.65         2.91 o
   0  14 -18         17.93         17.93         5.63 o
   1  14 -18         16.23         16.27         3.86 o
   2  14 -18         28.74         20.21         6.27 o
   3  14 -18         29.21         18.96         2.97 o
   0   1 -17        680.58        469.12         8.40 o
   1   1 -17        394.28        268.99         6.14 o
  -1   2 -17        321.13        239.25         6.48 o
   0   2 -17       1960.67       1472.33        23.43 o
   1   2 -17       2014.37       1536.24        21.79 o
   2   2 -17        847.78        697.58        14.29 o
  -2   3 -17       1379.67       1080.04        24.24 o
  -1   3 -17        352.79        275.14         9.95 o
   0   3 -17         56.39         42.20         4.75 o
   1   3 -17        193.58        132.46         6.03 o
   2   3 -17        730.00        524.64        12.07 o
   3   3 -17        956.67        716.94        15.10 o
  -3   4 -17       1203.71        883.22        17.23 o
  -2   4 -17        147.95        103.12         5.52 o
  -1   4 -17         37.93         26.02         3.35 o
   0   4 -17       1633.47       1123.19        24.80 o
   1   4 -17        122.90         90.58         5.29 o
   2   4 -17        831.46        589.41        15.45 o
   3   4 -17        110.75         81.67         4.45 o
   4   4 -17        385.35        314.87         9.40 o
  -4   5 -17         81.70         55.69         4.77 o
  -3   5 -17         63.92         50.12         4.44 o
  -2   5 -17        978.15        676.79        13.13 o
  -1   5 -17        194.51        140.67         5.37 o
   0   5 -17       1368.11       1016.40        18.22 o
   1   5 -17        234.01        191.98         6.15 o
   2   5 -17       1287.67        932.98        13.84 o
   3   5 -17         56.93         47.83         3.96 o
   4   5 -17         56.92         33.87         4.40 o
   5   5 -17          1.29          2.13         3.53 o
  -5   6 -17        139.24        105.91         5.83 o
  -4   6 -17        153.48        111.88         6.53 o
  -3   6 -17        444.31        342.43         9.46 o
  -2   6 -17       1048.32        782.10        15.53 o
  -1   6 -17        460.07        352.27        12.09 o
   0   6 -17       1097.37        776.22        15.84 o
   1   6 -17        124.08        129.83         5.60 o
   2   6 -17         65.37         50.68         4.15 o
   3   6 -17       1115.71        742.17        13.63 o
   4   6 -17         23.51         18.08         4.01 o
   5   6 -17        520.83        414.30        13.58 o
   6   6 -17        320.91        222.17        13.14 o
  -6   7 -17         94.70         66.32         5.34 o
  -5   7 -17        266.47        206.99         7.69 o
  -4   7 -17        523.69        406.78         9.29 o
  -3   7 -17        180.18        133.64         5.99 o
  -2   7 -17        346.15        275.47         8.10 o
  -1   7 -17         35.70         23.36         3.50 o
   0   7 -17        256.53        173.11         6.08 o
   1   7 -17        123.17         77.34         6.72 o
   2   7 -17        301.70        223.50         8.10 o
   3   7 -17        342.03        255.92         8.75 o
   4   7 -17        896.63        648.42        17.91 o
   5   7 -17         95.18         85.55         8.61 o
   6   7 -17         51.72         27.83         6.05 o
   7   7 -17         81.78         58.29         5.17 o
  -7   8 -17        177.78        129.68         6.14 o
  -6   8 -17         86.79         70.03         5.16 o
  -5   8 -17         97.48         74.47         4.32 o
  -4   8 -17        140.64         99.83         4.72 o
  -3   8 -17        100.66         81.63         4.46 o
  -2   8 -17         72.45         47.37         5.18 o
  -1   8 -17        339.06        240.79         7.81 o
   0   8 -17        182.76        117.06         7.62 o
   1   8 -17        365.11        266.29        12.96 o
   2   8 -17        166.24        115.38        12.04 o
   3   8 -17        108.84         86.75        10.31 o
   4   8 -17        429.09        333.09        12.45 o
   5   8 -17         27.02         24.43         6.22 o
   6   8 -17         69.90         59.60         6.79 o
   7   8 -17        128.48        109.56         5.99 o
   8   8 -17        159.05        131.89         6.02 o
  -8   9 -17         72.52         58.65         4.37 o
  -7   9 -17        154.53        128.68         5.74 o
  -6   9 -17          2.18          0.72         3.64 o
  -5   9 -17         85.55         75.60         4.98 o
  -4   9 -17        293.20        201.98         5.88 o
  -3   9 -17         57.50         44.31         3.61 o
  -2   9 -17        199.45        146.20         6.18 o
  -1   9 -17        428.38        321.84        11.74 o
   0   9 -17          1.20          2.97         7.18 o
   1   9 -17        143.07        101.62         7.43 o
   2   9 -17        125.81         94.46         7.79 o
   3   9 -17        283.22        232.72        15.04 o
   4   9 -17          7.88          3.25         7.62 o
   5   9 -17         33.02         26.81         6.00 o
   6   9 -17         40.33         33.22         6.28 o
   7   9 -17          0.83          0.55         2.91 o
   8   9 -17          4.73          5.85         3.49 o
   9   9 -17          5.75          8.87         4.46 o
  -9  10 -17         80.14         55.60         6.24 o
  -8  10 -17         32.57         21.52         7.21 o
  -7  10 -17         39.07         20.65         5.84 o
  -6  10 -17        104.67         81.51         4.71 o
  -5  10 -17         34.07         32.00         3.82 o
  -4  10 -17        102.43         76.33         5.75 o
  -3  10 -17         59.11         48.73         4.12 o
  -2  10 -17        359.61        252.32         9.65 o
  -1  10 -17        473.07        354.64        10.50 o
   0  10 -17        293.51        245.03        11.28 o
   1  10 -17          3.60          3.55         5.15 o
   2  10 -17         86.68         70.46         9.29 o
   3  10 -17         39.22         27.24         8.40 o
   4  10 -17        114.05         80.51        10.65 o
   5  10 -17         23.19         13.81         8.27 o
   6  10 -17        127.80         91.87         5.43 o
   7  10 -17         94.01         75.69         4.78 o
   8  10 -17          8.06         12.44         5.29 o
   9  10 -17        111.97         80.40         6.80 o
  10  10 -17        121.59         97.99         8.33 o
 -10  11 -17         16.10         14.65         4.63 o
  -9  11 -17         25.62         21.54         5.86 o
  -8  11 -17         50.44         39.74         6.81 o
  -7  11 -17         21.85         18.16         5.09 o
  -6  11 -17         19.32         13.53         4.97 o
  -5  11 -17        130.49         93.02         4.07 o
  -4  11 -17         21.07         15.83         2.98 o
  -3  11 -17         49.47         41.00         5.80 o
  -2  11 -17        393.49        329.73        16.43 o
  -1  11 -17        207.27        159.71         8.49 o
   0  11 -17         26.15         21.71         4.26 o
   1  11 -17         23.83         26.25         4.39 o
   2  11 -17         72.59         55.49         6.14 o
   3  11 -17        221.21        171.93        12.16 o
   4  11 -17        165.86        123.32         7.31 o
   5  11 -17          0.55          2.33         5.01 o
   6  11 -17         35.70         27.81         4.51 o
   7  11 -17         69.95         47.90         4.36 o
   8  11 -17          8.89         10.13         4.12 o
   9  11 -17         53.74         40.64         5.34 o
  10  11 -17         54.59         44.50         4.73 o
  -8  12 -17         19.94         22.02         4.11 o
  -7  12 -17         79.22         73.25         7.06 o
  -6  12 -17        107.10         89.75         8.08 o
  -5  12 -17        170.98        144.45        12.03 o
  -4  12 -17         50.37         39.75         4.81 o
  -3  12 -17        123.32         93.23         5.37 o
  -2  12 -17         81.56         63.83         4.54 o
  -1  12 -17         11.85          6.10         4.52 o
   0  12 -17         36.21         31.29         4.18 o
   1  12 -17         25.55         20.54         3.82 o
   2  12 -17         65.85         42.43         4.38 o
   3  12 -17        104.79         61.73         4.71 o
   4  12 -17         15.05         12.42         4.43 o
   5  12 -17         30.98         25.32         4.45 o
   6  12 -17        239.49        152.29         5.00 o
   7  12 -17         13.39         13.38         6.63 o
   8  12 -17         10.69         11.44         6.42 o
   9  12 -17         47.42         32.36         6.16 o
  -8  13 -17        204.00        157.78         9.34 o
  -7  13 -17         61.86         57.43         7.73 o
  -6  13 -17        102.95         96.39         9.30 o
  -5  13 -17        283.53        246.71        13.24 o
  -4  13 -17         29.57         21.49         3.73 o
  -3  13 -17         93.03         76.15        14.40 o
  -2  13 -17         14.31         11.34         4.03 o
  -1  13 -17          6.33          4.93         6.31 o
   0  13 -17         77.70         57.30         4.42 o
   1  13 -17         43.14         31.38         4.42 o
   2  13 -17         32.92         23.58         4.33 o
   3  13 -17         64.78         50.57         3.93 o
   4  13 -17        115.44         95.40         4.60 o
   5  13 -17        346.27        235.63         6.55 o
   6  13 -17        149.50        117.77         7.01 o
   7  13 -17         46.98         33.62         6.32 o
  -6  14 -17         31.43         32.47         5.80 o
  -5  14 -17         56.02         37.18         6.31 o
  -4  14 -17         63.55         50.63         7.00 o
  -3  14 -17         94.63         65.10         3.98 o
  -2  14 -17          1.26          5.78         3.18 o
  -1  14 -17         53.72         45.31         5.15 o
   0  14 -17        154.17        119.13         7.49 o
   1  14 -17         66.90         44.54         5.56 o
   2  14 -17         86.50         62.04         4.49 o
   3  14 -17        124.20        112.14         5.88 o
   4  14 -17         38.73         28.40         3.66 o
   5  14 -17         56.70         28.55         3.48 o
   6  14 -17         19.18         17.72         4.41 o
  -3  15 -17         42.60         29.60         3.76 o
  -2  15 -17         19.62         17.57         2.74 o
   0  15 -17         64.89         50.30         6.79 o
   1  15 -17         24.96         14.30         2.69 o
   2  15 -17         26.91         23.86         3.36 o
   3  15 -17         34.62         32.61         3.72 o
   0   0 -16       1844.35       1314.77        37.62 o
   0   1 -16        549.41        388.25         7.29 o
   1   1 -16        568.26        376.92         7.21 o
  -1   2 -16       2820.28       2021.19        26.91 o
   0   2 -16       3690.64       2789.26        35.17 o
   1   2 -16        341.15        288.52         7.04 o
   2   2 -16       1209.75        939.16        17.29 o
  -2   3 -16       1556.62       1188.43        20.50 o
  -1   3 -16        489.42        345.11         9.14 o
   0   3 -16       1363.47        988.36        17.39 o
   1   3 -16        137.15        125.51         6.13 o
   2   3 -16         13.84          6.40         2.88 o
   3   3 -16         76.16         58.39         4.13 o
  -3   4 -16        397.39        280.78         9.51 o
  -2   4 -16        458.24        324.34         9.01 o
  -1   4 -16        347.17        239.97         8.05 o
   0   4 -16        593.55        415.39         8.94 o
   1   4 -16         98.49         74.81         4.89 o
   2   4 -16         55.17         35.72         3.82 o
   3   4 -16        412.97        288.19         7.52 o
   4   4 -16        413.62        305.43         9.13 o
  -4   5 -16        698.60        466.70        11.48 o
  -3   5 -16         54.91         56.97         4.55 o
  -2   5 -16         62.80         50.57         4.26 o
  -1   5 -16        142.72        116.80         4.88 o
   0   5 -16       1222.58        954.92        15.67 o
   1   5 -16        292.82        231.29         6.64 o
   2   5 -16         86.45         70.21         3.67 o
   3   5 -16         49.97         30.49         3.48 o
   4   5 -16       1618.01       1185.46        18.48 o
   5   5 -16        312.11        253.58         8.44 o
  -5   6 -16         35.51         23.35         5.45 o
  -4   6 -16         23.14         13.66         3.70 o
  -3   6 -16        486.99        375.10         9.88 o
  -2   6 -16        149.43        128.53         5.28 o
  -1   6 -16        202.96        175.63         7.01 o
   0   6 -16        246.03        178.60         6.01 o
   1   6 -16       1715.28       1176.26        18.14 o
   2   6 -16        317.51        230.91         7.15 o
   3   6 -16        889.73        612.68        12.01 o
   4   6 -16        200.50        149.21         6.70 o
   5   6 -16        498.27        364.91        12.68 o
   6   6 -16        121.53         84.24         5.52 o
  -6   7 -16         70.89         55.63         4.90 o
  -5   7 -16        398.97        303.73        11.67 o
  -4   7 -16        973.48        750.97        13.52 o
  -3   7 -16        153.36        125.84         5.95 o
  -2   7 -16         29.57         18.07         3.49 o
  -1   7 -16       1325.31       1005.89        18.84 o
   0   7 -16        798.38        593.56        11.57 o
   1   7 -16        115.99         96.91         5.75 o
   2   7 -16        388.58        305.41        13.17 o
   3   7 -16         43.82         26.36         4.30 o
   4   7 -16        177.91        131.13        10.31 o
   5   7 -16        144.82        118.22         6.26 o
   6   7 -16        173.44        121.83         6.38 o
   7   7 -16        366.35        304.05        11.60 o
  -7   8 -16         17.74         16.86         4.29 o
  -6   8 -16        109.49         83.10         4.36 o
  -5   8 -16         74.75         42.85         3.37 o
  -4   8 -16        152.33        111.04         4.99 o
  -3   8 -16       1162.69        843.41        17.89 o
  -2   8 -16        216.37        182.54         5.39 o
  -1   8 -16        309.85        221.03         7.57 o
   0   8 -16        927.03        660.78        45.45 o
   1   8 -16        135.28         90.28         5.91 o
   2   8 -16        260.91        177.55        12.35 o
   3   8 -16        299.15        215.74         8.89 o
   4   8 -16        368.73        275.10         7.80 o
   5   8 -16        648.00        459.68        11.78 o
   6   8 -16         41.06         32.14         6.47 o
   7   8 -16        188.40        132.11         8.45 o
   8   8 -16         32.40         17.90         4.24 o
  -8   9 -16         77.15         52.50         4.48 o
  -7   9 -16        313.56        230.12         7.60 o
  -6   9 -16         28.86         21.12         4.11 o
  -5   9 -16         45.76         42.09         3.59 o
  -4   9 -16        220.51        156.68         5.39 o
  -3   9 -16        247.18        175.36         5.15 o
  -2   9 -16        388.69        281.18         7.44 o
  -1   9 -16         87.58         74.31         5.44 o
   0   9 -16         23.98         17.86         4.72 o
   1   9 -16        628.23        493.51        30.42 o
   2   9 -16        611.00        454.38        28.38 o
   3   9 -16         10.31          3.41         7.64 o
   4   9 -16        251.33        186.29        13.82 o
   5   9 -16        125.52         86.75         7.73 o
   6   9 -16        175.00        124.42         8.63 o
   7   9 -16         37.15         33.45         6.52 o
   8   9 -16        107.37         85.22         5.23 o
   9   9 -16         58.16         35.62         5.87 o
  -9  10 -16         94.14         65.01         6.91 o
  -8  10 -16         23.57         23.41         5.53 o
  -7  10 -16         66.11         52.23         5.90 o
  -6  10 -16        184.58        140.48         5.92 o
  -5  10 -16         15.10         14.24         3.73 o
  -4  10 -16        185.36        129.10         5.70 o
  -3  10 -16        109.34         74.65         4.69 o
  -2  10 -16        286.84        216.92         9.07 o
  -1  10 -16         71.77         58.83         6.12 o
   0  10 -16        332.32        263.30        11.59 o
   1  10 -16        351.93        280.70        10.93 o
   2  10 -16         49.94         34.54         8.58 o
   3  10 -16         57.57         46.86         9.23 o
   4  10 -16        213.18        151.49        13.05 o
   5  10 -16         44.45         39.06         9.37 o
   6  10 -16        298.59        220.23        10.30 o
   7  10 -16          2.52          2.39         3.72 o
   8  10 -16         23.04         17.08         5.85 o
   9  10 -16        192.98        146.41         6.82 o
  10  10 -16         25.21         21.80         5.66 o
 -10  11 -16         68.14         59.21         5.84 o
  -9  11 -16         91.90         70.50         6.40 o
  -8  11 -16         66.64         52.36         7.90 o
  -7  11 -16        194.12        132.12         7.98 o
  -6  11 -16         73.73         56.03         6.36 o
  -5  11 -16         15.62          8.14         3.01 o
  -4  11 -16        341.62        238.69         7.60 o
  -3  11 -16        239.32        203.58        20.25 o
  -2  11 -16        175.14        124.43         6.36 o
  -1  11 -16         20.02         17.58         4.19 o
   0  11 -16          1.81          1.98         4.01 o
   1  11 -16          6.27         10.44         4.28 o
   2  11 -16        127.72         96.58         7.19 o
   3  11 -16          6.46          4.24         7.03 o
   4  11 -16         49.03         49.80         9.15 o
   5  11 -16        108.16         68.59         6.45 o
   6  11 -16         73.71         46.03         7.32 o
   7  11 -16        116.80         80.81         3.91 o
   8  11 -16        104.09         92.41         5.86 o
   9  11 -16         35.64         34.53         5.86 o
  10  11 -16          4.30          6.02         4.67 o
  11  11 -16         35.46         18.70         5.77 o
 -10  12 -16         56.26         43.62         4.38 o
  -9  12 -16        162.97        145.64        13.17 o
  -8  12 -16         11.65         10.00         5.83 o
  -7  12 -16         33.84         28.83         5.31 o
  -6  12 -16        189.39        154.18         7.80 o
  -5  12 -16          0.86          2.89         3.16 o
  -4  12 -16         28.27         24.27         4.99 o
  -3  12 -16        229.12        164.27        10.79 o
  -2  12 -16         13.16         10.04         3.82 o
  -1  12 -16         75.12         71.49         6.45 o
   0  12 -16         28.84         19.48         3.43 o
   1  12 -16         28.63         27.33         3.67 o
   2  12 -16        159.22        117.87         6.15 o
   3  12 -16         96.41         63.90         4.98 o
   4  12 -16         17.75         14.68         4.10 o
   5  12 -16         99.35         69.44         5.88 o
   6  12 -16        100.71         70.21        12.04 o
   7  12 -16         90.56         61.89         4.43 o
   8  12 -16          6.04         11.72         7.52 o
   9  12 -16          3.23          8.58         6.73 o
  10  12 -16          1.62         -0.21         5.61 o
  -9  13 -16          7.94          2.55         5.58 o
  -8  13 -16        166.02        107.74         6.52 o
  -7  13 -16        111.22         79.90        11.45 o
  -6  13 -16        138.93        125.89        11.32 o
  -5  13 -16          2.65         10.99         8.67 o
  -4  13 -16         50.94         34.37         7.08 o
  -3  13 -16         43.13         34.63         7.55 o
  -2  13 -16        107.48         80.55         6.03 o
  -1  13 -16         33.94         32.24         9.74 o
   0  13 -16         30.94         33.32         4.40 o
   1  13 -16         51.07         40.93         5.09 o
   2  13 -16         74.07         53.07         4.33 o
   3  13 -16        221.52        177.46         6.28 o
   4  13 -16         21.92         13.42         3.66 o
   5  13 -16          5.64          4.10         3.30 o
   6  13 -16         53.49         36.55         3.57 o
   7  13 -16          6.59          4.02         6.58 o
  -7  14 -16         21.87         13.91         6.14 o
  -6  14 -16         26.30         23.31         7.12 o
  -5  14 -16         75.16         66.01         8.63 o
  -4  14 -16         35.23         30.97         3.21 o
  -3  14 -16          3.84          5.30         3.54 o
  -2  14 -16        248.72        177.65        15.17 o
  -1  14 -16         31.86         26.72         6.64 o
   0  14 -16         77.39         73.01        10.81 o
   1  14 -16         27.62         23.39         5.79 o
   2  14 -16         56.56         51.55         7.56 o
   3  14 -16         78.22         59.83         4.71 o
   4  14 -16         42.75         34.87         3.35 o
   5  14 -16          3.98          2.58         2.02 o
   6  14 -16         55.12         39.25         9.29 o
   7  14 -16         74.86         58.63         6.66 o
   8  14 -16         17.12         11.92         4.67 o
  -6  15 -16         27.12         21.84         4.68 o
  -5  15 -16        236.19        183.83         9.37 o
  -4  15 -16          6.23          4.14         4.97 o
  -3  15 -16         26.85         23.80         2.62 o
  -2  15 -16         14.35         15.31         2.67 o
  -1  15 -16         36.66         31.30         4.67 o
   0  15 -16          1.81          1.79         3.11 o
   1  15 -16          4.07          2.59         3.12 o
   2  15 -16         41.86         28.52         3.49 o
   3  15 -16         25.66         26.04         6.31 o
   4  15 -16         34.53         25.42         4.05 o
  -2  16 -16          4.41          2.70         2.84 o
   0  16 -16         33.00         29.22         4.10 o
   1  16 -16         44.63         33.94         4.16 o
   2  16 -16         45.39         32.92         7.68 o
   0   1 -15        592.17        456.06         8.67 o
   1   1 -15         36.86         22.78         2.43 o
  -1   2 -15        423.55        308.80         6.21 o
   0   2 -15       1410.47       1023.88        13.68 o
   1   2 -15       1177.52        962.49        11.97 o
   2   2 -15        717.57        545.31        10.12 o
  -2   3 -15        313.22        242.38         7.19 o
  -1   3 -15        331.90        248.33         6.23 o
   0   3 -15       1400.14       1017.55        17.87 o
   1   3 -15        772.75        550.83        12.03 o
   2   3 -15        455.77        374.94         9.46 o
   3   3 -15        952.05        711.05        15.73 o
  -3   4 -15         12.57         12.82         2.68 o
  -2   4 -15        567.45        456.37        13.05 o
  -1   4 -15        237.55        180.37         7.69 o
   0   4 -15        498.39        429.50         9.92 o
   1   4 -15        745.45        538.48        12.11 o
   2   4 -15         70.18         55.01         4.97 o
   3   4 -15       2035.13       1556.99        25.52 o
   4   4 -15       1713.31       1377.16        20.18 o
  -4   5 -15          9.65         27.08         4.09 o
  -3   5 -15        169.14        113.91         5.50 o
  -2   5 -15         20.75         16.54         3.39 o
  -1   5 -15         29.67         22.34         2.71 o
   0   5 -15       1609.88       1235.44        26.71 o
   1   5 -15         92.06         71.06         5.79 o
   2   5 -15          4.51          2.62         3.09 o
   3   5 -15        274.06        175.31         5.95 o
   4   5 -15        764.70        623.00        11.72 o
   5   5 -15        338.28        270.26         8.29 o
  -5   6 -15        238.60        184.88         8.75 o
  -4   6 -15        122.98        110.53         5.74 o
  -3   6 -15         79.52         61.59         4.56 o
  -2   6 -15        637.38        514.61        14.49 o
  -1   6 -15       1202.57        882.30        14.40 o
   0   6 -15        625.26        490.21        10.02 o
   1   6 -15       2226.23       1564.13        22.31 o
   2   6 -15       2271.99       1690.83        24.25 o
   3   6 -15        149.59        142.82         6.58 o
   4   6 -15        520.04        355.99        10.00 o
   5   6 -15        353.34        266.62         8.56 o
   6   6 -15        271.08        226.60         8.08 o
  -6   7 -15        165.35        149.35         6.76 o
  -5   7 -15        872.06        662.43        16.44 o
  -4   7 -15        155.94         98.59         6.67 o
  -3   7 -15        254.65        213.01         6.57 o
  -2   7 -15       1588.63       1142.80        20.06 o
  -1   7 -15       1794.82       1303.41        27.49 o
   0   7 -15         38.60         24.34         3.31 o
   1   7 -15        484.46        301.12         8.08 o
   2   7 -15        279.82        169.24         8.85 o
   3   7 -15          5.33          4.60         3.75 o
   4   7 -15        216.02        185.34         6.34 o
   5   7 -15        457.28        323.15         8.29 o
   6   7 -15         37.16         34.68         4.43 o
   7   7 -15        213.22        158.30         6.90 o
  -7   8 -15        567.27        453.26        11.32 o
  -6   8 -15        227.87        191.03         6.45 o
  -5   8 -15        224.31        200.25         6.54 o
  -4   8 -15        594.12        462.91        11.21 o
  -3   8 -15        452.65        367.70         7.66 o
  -2   8 -15       1055.70        785.83        12.12 o
  -1   8 -15        257.32        219.06         7.79 o
   0   8 -15        949.88        709.18        22.57 o
   1   8 -15        619.52        492.82        15.31 o
   2   8 -15        424.23        339.18         8.67 o
   3   8 -15       1371.16        945.93        29.28 o
   4   8 -15        541.37        407.41        16.53 o
   5   8 -15        540.22        377.66         9.10 o
   6   8 -15         89.71         62.62         5.25 o
   7   8 -15         59.98         48.76         6.68 o
   8   8 -15        164.07        121.88         6.29 o
  -8   9 -15        104.31         79.47         5.26 o
  -7   9 -15        293.78        209.40         7.52 o
  -6   9 -15        284.53        208.99         7.48 o
  -5   9 -15         34.27         28.25         2.94 o
  -4   9 -15        115.81         83.32         3.88 o
  -3   9 -15        173.39        125.18         4.98 o
  -2   9 -15        368.30        279.75         7.43 o
  -1   9 -15        174.60        136.11         6.69 o
   0   9 -15        136.56         89.96         5.95 o
   1   9 -15        546.30        445.44        26.77 o
   2   9 -15        249.20        210.49         7.97 o
   3   9 -15        223.58        158.44         6.43 o
   4   9 -15         12.43         12.36         3.42 o
   5   9 -15        141.00         87.02         4.81 o
   6   9 -15         69.86         56.39         6.88 o
   7   9 -15          8.16          4.06         5.71 o
   8   9 -15         28.59         19.24         4.31 o
   9   9 -15          5.57          5.44         5.73 o
  -9  10 -15         84.19         53.67         6.99 o
  -8  10 -15         76.57         64.87         6.56 o
  -7  10 -15          5.25          4.35         3.48 o
  -6  10 -15        209.65        155.57         6.37 o
  -5  10 -15         73.22         62.10         4.68 o
  -4  10 -15        160.36        117.58         4.65 o
  -3  10 -15        655.27        510.91        12.76 o
  -2  10 -15        531.71        400.30         8.81 o
  -1  10 -15        276.57        196.42         7.58 o
   0  10 -15        349.57        276.88        11.41 o
   1  10 -15        293.33        215.66         7.12 o
   2  10 -15        122.12         90.64         5.74 o
   3  10 -15         28.85         24.86         5.10 o
   4  10 -15         72.68         46.84         9.75 o
   5  10 -15        386.12        289.07        16.40 o
   6  10 -15         79.91         48.31         9.61 o
   7  10 -15         63.83         57.75         4.94 o
   8  10 -15         55.48         44.36         6.68 o
   9  10 -15         74.57         57.44         5.67 o
  10  10 -15         30.01         22.20         6.10 o
 -10  11 -15         74.69         58.20         6.32 o
  -9  11 -15         13.50          8.83         5.72 o
  -8  11 -15         25.93         22.18         7.46 o
  -7  11 -15         27.47         15.54         8.85 o
  -6  11 -15        225.08        167.37         6.40 o
  -5  11 -15        168.21        128.31         5.03 o
  -4  11 -15        133.26        123.80         6.04 o
  -3  11 -15        146.32        107.80         5.69 o
  -2  11 -15         20.27         14.68         3.98 o
  -1  11 -15        126.45        102.07         5.85 o
   0  11 -15        345.46        250.95         8.31 o
   1  11 -15        198.29        163.38         7.38 o
   2  11 -15         10.40          7.74         5.35 o
   3  11 -15          7.86          0.95         5.57 o
   4  11 -15        219.55        158.98        12.62 o
   5  11 -15        225.88        159.59        10.39 o
   6  11 -15         91.11         73.44         6.25 o
   7  11 -15         67.92         53.17         5.27 o
   8  11 -15         37.03         31.20         6.12 o
   9  11 -15         44.86         36.38         6.38 o
  10  11 -15        121.24         99.33         7.26 o
  11  11 -15          6.66          7.93         6.54 o
 -11  12 -15         18.49         16.77         5.36 o
 -10  12 -15         63.01         43.94         5.34 o
  -9  12 -15         30.27         24.55         5.45 o
  -8  12 -15         81.40         68.97         8.10 o
  -7  12 -15        159.45        119.63         7.73 o
  -6  12 -15        333.08        261.81        13.75 o
  -5  12 -15         58.38         45.35         4.25 o
  -4  12 -15         11.20         11.91         3.71 o
  -3  12 -15        108.58         73.82         5.05 o
  -2  12 -15        145.07        126.58         6.08 o
  -1  12 -15        139.15         98.66        10.23 o
   0  12 -15         54.71         44.11         4.68 o
   1  12 -15         16.93         19.68         4.26 o
   2  12 -15         14.09          8.12         4.17 o
   3  12 -15        107.13         81.60         5.53 o
   4  12 -15        178.66        143.44         6.48 o
   5  12 -15          2.05          2.15         4.72 o
   6  12 -15        204.36        143.08         7.40 o
   7  12 -15        108.74         71.39         4.66 o
   8  12 -15         45.11         37.51         8.14 o
   9  12 -15         61.22         44.17         8.16 o
  10  12 -15          2.28         -3.88         6.55 o
  11  12 -15        104.60         72.85         7.53 o
 -10  13 -15        224.63        161.12         6.15 o
  -9  13 -15        179.74        127.61         6.34 o
  -8  13 -15         11.31         13.00         5.50 o
  -7  13 -15        103.02         70.66         5.79 o
  -6  13 -15         14.93         19.20         5.65 o
  -5  13 -15         87.79         67.74         5.30 o
  -4  13 -15         10.98          5.36         4.32 o
  -3  13 -15         22.93         17.13         5.00 o
  -2  13 -15         80.74         61.64        10.09 o
  -1  13 -15        147.68        120.15        14.99 o
   0  13 -15         60.27         47.02         6.97 o
   1  13 -15         36.80         33.61         4.20 o
   2  13 -15        175.15        125.00         5.75 o
   3  13 -15         85.60         58.71         5.76 o
   4  13 -15          2.51          0.81         3.80 o
   5  13 -15        146.65        112.70         5.60 o
   6  13 -15        130.13        107.90         5.32 o
   7  13 -15         89.12         59.65         4.55 o
  10  13 -15         17.21         11.84         5.93 o
  -9  14 -15         31.20         23.27         5.51 o
  -7  14 -15         22.08         19.99         7.70 o
  -6  14 -15         80.76         79.59         9.90 o
  -5  14 -15         12.71          9.04         8.16 o
  -4  14 -15        119.26         78.71         4.64 o
  -3  14 -15         29.21         27.66         5.52 o
  -2  14 -15         41.21         34.34         4.99 o
  -1  14 -15         38.18         44.46         8.37 o
   0  14 -15         57.33         46.01         5.11 o
   1  14 -15         14.91         10.20         4.02 o
   2  14 -15          4.67          4.43         4.97 o
   3  14 -15         28.20         19.16         4.23 o
   4  14 -15         52.75         50.18         5.09 o
   5  14 -15         83.88         66.38         3.58 o
   6  14 -15         32.33         28.03         2.49 o
   7  14 -15          0.41          0.21         2.93 o
   8  14 -15          1.29         -1.50         5.87 o
   9  14 -15          2.95          3.35         4.72 o
  -7  15 -15          0.48          2.27         5.33 o
  -6  15 -15         67.87         57.20         7.38 o
  -5  15 -15        194.15        177.25        10.71 o
  -4  15 -15        106.27         78.19         4.85 o
  -3  15 -15         98.70         68.09         5.95 o
  -2  15 -15         27.32         21.64         3.17 o
  -1  15 -15         41.84         40.35         6.23 o
   0  15 -15          0.35          0.35         2.82 o
   1  15 -15          4.59          7.32         4.36 o
   2  15 -15         25.73         26.93         4.04 o
   3  15 -15         64.25         55.03         6.47 o
   4  15 -15         37.16         34.69         7.91 o
   5  15 -15          9.19          7.90         2.80 o
   6  15 -15         26.65         15.79         3.75 o
  -5  16 -15         70.84         54.88         5.26 o
  -4  16 -15         95.64         80.23         6.02 o
  -3  16 -15         15.29         13.20         2.94 o
  -2  16 -15         19.93         21.01         3.13 o
   0  16 -15        112.11         87.96         4.39 o
   1  16 -15          5.07          3.24         2.78 o
   2  16 -15         50.49         37.59         4.96 o
   3  16 -15          0.46         -2.00         4.04 o
   4  16 -15         14.84         13.50         2.73 o
   0   1 -14         95.09         59.06         2.92 o
   1   1 -14        390.91        288.33         6.29 o
  -1   2 -14        116.33         83.27         3.09 o
   0   2 -14        803.98        792.85        11.02 o
   1   2 -14         82.46         65.68         3.06 o
   2   2 -14        388.02        343.33         6.40 o
  -2   3 -14        388.31        314.48         6.95 o
  -1   3 -14        832.48        566.14         9.88 o
   0   3 -14        344.73        269.35         6.87 o
   1   3 -14         26.61         27.37         3.17 o
   2   3 -14       1447.28       1054.17        18.34 o
   3   3 -14        440.43        290.86         7.90 o
  -3   4 -14        275.69        229.17        10.11 o
  -2   4 -14        578.11        440.80         9.86 o
  -1   4 -14        273.63        232.99         5.77 o
   0   4 -14        351.84        259.88         9.83 o
   1   4 -14       2457.16       1960.48        36.43 o
   2   4 -14        528.73        401.63         9.75 o
   3   4 -14         16.19         16.18         3.05 o
   4   4 -14        590.72        484.42         9.59 o
  -4   5 -14        834.97        651.88        11.59 o
  -3   5 -14       1098.53        822.52        15.65 o
  -2   5 -14        423.07        328.10         8.56 o
  -1   5 -14        866.19        678.68        11.57 o
   0   5 -14       1434.73       1135.79        22.09 o
   1   5 -14        882.71        683.97        14.01 o
   2   5 -14        229.13        161.54         6.29 o
   3   5 -14       1711.22       1206.68        18.22 o
   4   5 -14        425.83        278.41         8.27 o
   5   5 -14        665.83        479.22        11.21 o
  -5   6 -14        198.63        151.24         7.85 o
  -4   6 -14        462.41        345.44        18.53 o
  -3   6 -14        172.70        121.65         5.66 o
  -2   6 -14          0.98          3.31         2.79 o
  -1   6 -14         40.33         31.57         3.40 o
   0   6 -14       1709.46       1265.70        18.76 o
   1   6 -14        854.38        652.22        11.59 o
   2   6 -14        139.54         84.39         5.01 o
   3   6 -14        295.08        215.03         7.58 o
   4   6 -14       2364.55       1805.28        29.13 o
   5   6 -14        471.68        347.91         8.32 o
   6   6 -14        330.87        245.63         6.97 o
  -6   7 -14         55.81         41.73         4.61 o
  -5   7 -14        378.21        308.78         9.09 o
  -4   7 -14          7.13          3.26         4.00 o
  -3   7 -14        250.33        187.52         7.97 o
  -2   7 -14         25.79         24.57         3.30 o
  -1   7 -14       1193.24        884.60        26.34 o
   0   7 -14        162.45        140.64         6.65 o
   1   7 -14        941.02        692.56        23.88 o
   2   7 -14        235.96        189.54         8.96 o
   3   7 -14        440.18        345.33         9.71 o
   4   7 -14        386.36        296.32         7.78 o
   5   7 -14         12.73         10.13         3.01 o
   6   7 -14        417.24        339.31         8.37 o
   7   7 -14        236.36        151.11         6.83 o
  -7   8 -14         74.40         61.57         5.14 o
  -6   8 -14        265.77        238.14         8.21 o
  -5   8 -14         65.99         49.74         4.27 o
  -4   8 -14       1086.92        871.38        19.40 o
  -3   8 -14        194.12        150.31         6.18 o
  -2   8 -14        770.51        641.79        10.44 o
  -1   8 -14        190.97        143.81         5.35 o
   0   8 -14        524.49        409.55        13.40 o
   1   8 -14        201.07        150.30         7.16 o
   2   8 -14        143.26        103.37         5.68 o
   3   8 -14        438.70        339.75        10.70 o
   4   8 -14       1376.81        970.89        24.31 o
   5   8 -14        132.86        116.73         5.24 o
   6   8 -14        403.64        297.81         9.07 o
   7   8 -14        159.86        129.99         6.51 o
   8   8 -14        360.36        289.61         9.37 o
  -8   9 -14        156.33        106.90         4.98 o
  -7   9 -14        688.52        503.94        11.88 o
  -6   9 -14         41.11         28.49         3.54 o
  -5   9 -14        861.76        660.39        12.50 o
  -4   9 -14        277.10        195.68         5.47 o
  -3   9 -14        327.76        206.49         6.04 o
  -2   9 -14         48.71         33.45         3.08 o
  -1   9 -14        390.78        283.04         7.40 o
   0   9 -14       2022.83       1579.36        37.06 o
   1   9 -14        137.48         98.68         6.01 o
   2   9 -14        113.71         81.61         5.64 o
   3   9 -14         16.80         15.74         3.58 o
   4   9 -14         31.94         22.08         3.69 o
   5   9 -14       1229.18        978.47        22.77 o
   6   9 -14        353.58        235.69         7.26 o
   7   9 -14         70.49         57.89         7.28 o
   8   9 -14        117.28         90.08         7.89 o
   9   9 -14        173.67        165.12        11.82 o
  -9  10 -14         47.04         33.41         3.48 o
  -8  10 -14        432.94        326.92         9.48 o
  -7  10 -14         26.48         22.68         3.16 o
  -6  10 -14        413.89        310.59         8.88 o
  -5  10 -14        232.15        164.49         5.80 o
  -4  10 -14          1.11          0.04         2.49 o
  -3  10 -14          6.30          4.55         2.53 o
  -2  10 -14         54.02         54.81         4.44 o
  -1  10 -14        198.00        133.05         6.47 o
   0  10 -14        613.68        471.95        11.99 o
   1  10 -14        112.99         90.11         5.16 o
   2  10 -14        760.09        597.04        13.39 o
   3  10 -14         88.91         58.71         6.37 o
   4  10 -14         14.24         19.25         5.82 o
   5  10 -14        335.82        248.64        11.47 o
   6  10 -14         52.40         52.32        10.25 o
   7  10 -14         89.38         76.17         6.73 o
   8  10 -14        192.33        142.61        12.54 o
   9  10 -14        113.80         94.27         8.06 o
  10  10 -14         65.18         46.28         3.88 o
 -10  11 -14         59.18         43.07         3.54 o
  -9  11 -14         31.55         25.20         3.74 o
  -8  11 -14        200.31        138.83         6.56 o
  -7  11 -14        380.28        266.86         9.15 o
  -6  11 -14         85.37         75.93         4.03 o
  -5  11 -14        251.06        188.27         8.81 o
  -4  11 -14        231.67        172.06         6.92 o
  -3  11 -14        176.39        132.27         4.61 o
  -2  11 -14         60.88         55.66         5.31 o
  -1  11 -14        319.99        230.06         7.92 o
   0  11 -14         28.89         25.20         3.64 o
   1  11 -14        200.14        135.14         5.77 o
   2  11 -14        121.32         98.77         5.25 o
   3  11 -14        274.81        186.07        12.11 o
   4  11 -14        265.04        211.55        14.03 o
   5  11 -14        185.00        151.49         8.81 o
   6  11 -14         29.45         23.71         6.47 o
   7  11 -14        178.06        129.42        15.03 o
   8  11 -14        136.88        120.99         6.04 o
   9  11 -14         36.74         28.42         5.23 o
  10  11 -14         18.35         14.73         3.24 o
  11  11 -14         81.36         59.36         4.47 o
 -11  12 -14         54.83         27.10         7.03 o
 -10  12 -14         68.11         42.56         3.17 o
  -9  12 -14         54.43         42.71         3.48 o
  -8  12 -14         55.05         37.83         3.96 o
  -7  12 -14        300.06        215.06         7.04 o
  -6  12 -14          4.21          4.54         2.59 o
  -5  12 -14        150.08        113.81         6.67 o
  -4  12 -14        503.62        369.86         8.11 o
  -3  12 -14         80.05         55.24         5.47 o
  -2  12 -14         35.88         36.35         5.77 o
  -1  12 -14         23.35         18.27         4.78 o
   0  12 -14          3.82          3.53         3.84 o
   1  12 -14        110.42         91.03         5.73 o
   2  12 -14        188.47        144.71         5.73 o
   3  12 -14        194.02        130.12         6.51 o
   4  12 -14         22.59         10.67         4.36 o
   5  12 -14         39.99         34.78         4.87 o
   6  12 -14        111.23         69.39         6.25 o
   7  12 -14         60.75         42.05         5.92 o
   8  12 -14         85.16         69.81         5.62 o
   9  12 -14         18.26         21.10         5.74 o
  10  12 -14          4.49          1.94         3.75 o
  11  12 -14         29.68         22.59         7.28 o
  12  12 -14          4.54          4.05         5.41 o
 -11  13 -14         27.54         20.50         5.15 o
 -10  13 -14         26.91         25.61         4.53 o
  -9  13 -14         79.50         76.29         6.18 o
  -8  13 -14        137.02         91.74        12.93 o
  -7  13 -14         96.92         74.62         4.21 o
  -6  13 -14        103.73         58.56         4.00 o
  -5  13 -14         88.72         65.80         3.57 o
  -4  13 -14         44.60         29.11         5.45 o
  -3  13 -14        303.92        290.04        69.20 o
  -2  13 -14        111.21         71.33         5.42 o
  -1  13 -14          1.63          7.20         4.86 o
   0  13 -14        196.88        136.57         7.40 o
   1  13 -14         77.67         58.53         4.18 o
   2  13 -14         63.55         46.14         4.57 o
   3  13 -14         17.34         13.21         4.09 o
   4  13 -14         23.86         12.31         4.07 o
   5  13 -14        250.07        189.16         7.12 o
   6  13 -14          4.70          5.31         3.05 o
   7  13 -14         21.62         22.62         2.59 o
   8  13 -14          1.44         -1.47         4.48 o
  10  13 -14          6.27         -5.33         6.91 o
  11  13 -14          1.28          4.38         5.47 o
 -10  14 -14         20.73         10.14         4.50 o
  -9  14 -14         46.63         38.39         5.30 o
  -8  14 -14         22.55         20.62         5.03 o
  -7  14 -14         69.88         53.84         5.02 o
  -6  14 -14        207.50        176.58        13.03 o
  -5  14 -14        130.09        101.22         8.17 o
  -4  14 -14         35.69         31.65         4.86 o
  -3  14 -14        127.89         93.63        11.33 o
  -2  14 -14         13.60         14.04         5.01 o
  -1  14 -14        102.78         95.36        10.73 o
   0  14 -14          7.09          7.43         4.77 o
   1  14 -14         49.83         35.69         6.33 o
   2  14 -14        141.18         92.51         7.03 o
   3  14 -14          6.41          5.24         4.29 o
   4  14 -14        133.57        112.17         5.39 o
   5  14 -14         40.30         35.19         3.50 o
   6  14 -14        182.04        149.39         7.23 o
   7  14 -14         38.66         30.56         4.45 o
   8  14 -14          2.29         -1.40         3.12 o
   9  14 -14          8.09          6.91         6.44 o
  -9  15 -14         79.08         72.76         5.62 o
  -7  15 -14         81.51         74.94         8.35 o
  -6  15 -14        155.81        124.29        10.18 o
  -5  15 -14          2.07         13.14         7.55 o
  -4  15 -14         36.35         32.32         3.43 o
  -3  15 -14         62.32         50.26         4.01 o
  -2  15 -14         23.39         22.15         3.74 o
  -1  15 -14          8.18          9.41         6.79 o
   0  15 -14         14.77         12.77         3.42 o
   1  15 -14        176.20        141.53         6.80 o
   2  15 -14          8.72          6.40         4.03 o
   3  15 -14         15.12         16.52         6.81 o
   4  15 -14         98.80         97.38        18.16 o
   5  15 -14         71.85         81.08        24.52 o
   6  15 -14         46.95         45.27        10.71 o
   7  15 -14         19.15         14.59         3.27 o
   8  15 -14         41.68         33.06         5.56 o
  -7  16 -14          0.51          2.50         4.01 o
  -6  16 -14        152.63        138.86         8.27 o
  -5  16 -14        103.19        104.17         7.91 o
  -4  16 -14        100.96        100.52         8.19 o
  -3  16 -14         38.93         30.87         4.08 o
  -2  16 -14         96.81         82.62         5.04 o
  -1  16 -14         62.47         60.97         6.07 o
   0  16 -14         42.94         42.92         3.14 o
   1  16 -14         17.08         17.09         5.22 o
   2  16 -14         24.38         27.30        10.89 o
   3  16 -14         20.86         31.52         5.49 o
   4  16 -14         25.64         20.69         6.25 o
   5  16 -14         30.86         26.14         2.74 o
   6  16 -14         24.95         16.08         3.72 o
  -3  17 -14         97.48         88.96         5.12 o
  -2  17 -14         38.02         33.25         4.20 o
   0  17 -14         68.44         63.81         5.17 o
   1  17 -14          6.92          9.98         3.78 o
   2  17 -14          2.66          1.62         2.38 o
   3  17 -14         63.92         54.75         4.27 o
   4  17 -14         99.08         52.65         4.23 o
   0   1 -13        489.42        556.28         9.25 o
   1   1 -13       1203.91        934.05        13.56 o
  -1   2 -13        659.26        551.74         8.29 o
   0   2 -13        500.43        436.47         7.90 o
   1   2 -13         50.51         46.47         2.56 o
   2   2 -13         85.14         67.88         2.72 o
  -2   3 -13       1348.11       1046.77        15.25 o
  -1   3 -13        325.31        320.45         6.63 o
   0   3 -13         68.25         66.69         3.00 o
   1   3 -13        735.25        610.77        11.51 o
   2   3 -13        150.57        136.86         5.11 o
   3   3 -13       1684.19       1232.90        21.18 o
  -3   4 -13         37.58         23.49         2.88 o
  -2   4 -13          2.45          6.95         2.89 o
  -1   4 -13        228.42        190.76         4.97 o
   0   4 -13       2960.60       2219.41        27.89 o
   1   4 -13        402.91        307.47         8.05 o
   2   4 -13        835.41        727.88        13.93 o
   3   4 -13        792.09        720.96        18.57 o
   4   4 -13        815.76        596.44        14.78 o
  -4   5 -13        325.36        257.10         7.35 o
  -3   5 -13        686.99        585.30        11.11 o
  -2   5 -13        107.70         95.52         3.71 o
  -1   5 -13       1221.96        964.24        27.22 o
   0   5 -13        800.55        614.89        19.52 o
   1   5 -13        785.68        598.72        13.04 o
   2   5 -13         64.91         46.37         3.70 o
   3   5 -13       1791.19       1287.20        18.77 o
   4   5 -13        516.37        448.96        10.50 o
   5   5 -13        314.74        256.62         7.73 o
  -5   6 -13        182.17        158.25         5.38 o
  -4   6 -13        424.05        347.63        11.51 o
  -3   6 -13        683.60        533.10        12.26 o
  -2   6 -13       1105.42        907.06        16.29 o
  -1   6 -13        854.13        643.11        10.98 o
   0   6 -13        557.86        409.35         8.46 o
   1   6 -13        392.83        300.57         8.50 o
   2   6 -13        508.88        408.95        12.62 o
   3   6 -13        291.74        278.26         8.36 o
   4   6 -13        604.27        471.77        10.58 o
   5   6 -13       1189.30        899.86        14.93 o
   6   6 -13        252.68        169.45         5.70 o
  -6   7 -13        230.96        172.41         7.00 o
  -5   7 -13        770.65        544.18        14.74 o
  -4   7 -13        176.78        120.35         6.67 o
  -3   7 -13        837.99        698.45        16.55 o
  -2   7 -13        786.68        569.92        10.91 o
  -1   7 -13        342.55        252.18         7.58 o
   0   7 -13       1110.75        823.30        39.39 o
   1   7 -13       1489.58       1317.85        28.13 o
   2   7 -13        502.54        340.32        16.26 o
   3   7 -13        837.65        640.87        13.74 o
   4   7 -13       1252.90        999.43        16.18 o
   5   7 -13       1160.04        766.86        13.55 o
   6   7 -13        933.10        706.73        12.90 o
   7   7 -13        870.68        676.75        15.79 o
  -7   8 -13         67.47         56.57         4.92 o
  -6   8 -13        638.80        483.35        11.87 o
  -5   8 -13        750.62        617.61        13.54 o
  -4   8 -13        124.98        105.48         4.81 o
  -3   8 -13         90.39         84.02         5.76 o
  -2   8 -13        116.95         95.56         4.32 o
  -1   8 -13        204.34        175.36         5.66 o
   0   8 -13         98.83         66.81         4.80 o
   1   8 -13         30.24         38.33         4.04 o
   2   8 -13        702.81        541.51        12.62 o
   3   8 -13        555.80        396.24        10.55 o
   4   8 -13        140.99        118.40         5.78 o
   5   8 -13        242.11        208.89         6.64 o
   6   8 -13        376.33        274.56         7.68 o
   7   8 -13         71.87         51.43         3.95 o
   8   8 -13        249.19        180.10         7.51 o
  -8   9 -13        568.44        441.46        11.14 o
  -7   9 -13         74.00         57.39         5.08 o
  -6   9 -13         48.34         31.50         2.56 o
  -5   9 -13        895.64        653.48        10.42 o
  -4   9 -13         75.28         59.42         3.49 o
  -3   9 -13        500.31        370.49         8.07 o
  -2   9 -13        288.66        244.56         6.39 o
  -1   9 -13        327.74        258.16         6.89 o
   0   9 -13         37.93         31.86         4.26 o
   1   9 -13         53.25         43.55         4.56 o
   2   9 -13        117.14         68.51         4.98 o
   3   9 -13       1522.45       1151.60        36.32 o
   4   9 -13        160.12        125.23         8.59 o
   5   9 -13        197.15        165.45         7.01 o
   6   9 -13        931.23        665.59        17.40 o
   7   9 -13         81.91         74.18         5.70 o
   8   9 -13         15.83         14.57         4.00 o
   9   9 -13         77.75         62.07         7.52 o
  -9  10 -13        333.66        263.55         9.41 o
  -8  10 -13        286.54        198.59         7.17 o
  -7  10 -13        175.50        266.09        38.50 o
  -6  10 -13         86.06         71.21         4.13 o
  -5  10 -13        496.02        392.57         8.78 o
  -4  10 -13        611.08        435.66        10.58 o
  -3  10 -13        136.60         92.54         3.49 o
  -2  10 -13        172.60        121.32         5.44 o
  -1  10 -13        159.15         98.83         5.55 o
   0  10 -13        166.68        162.18         6.93 o
   1  10 -13        276.39        252.08         7.50 o
   2  10 -13        145.98         93.90         5.21 o
   3  10 -13        502.58        407.59        11.37 o
   4  10 -13        540.34        385.08        15.08 o
   5  10 -13         43.93         26.42         4.35 o
   6  10 -13        295.33        212.63         9.72 o
   7  10 -13        337.22        263.95        17.10 o
   8  10 -13         55.66         41.51         7.06 o
   9  10 -13        161.96        152.19         6.65 o
  10  10 -13         69.17         61.92         8.03 o
 -10  11 -13         60.05         52.42         4.25 o
  -9  11 -13        144.87        107.76         5.55 o
  -8  11 -13        114.19        135.00         9.40 o
  -7  11 -13        258.46        233.25        22.04 o
  -6  11 -13         96.62         66.72         3.49 o
  -5  11 -13          9.29          7.11         2.28 o
  -4  11 -13        152.01        105.81         4.13 o
  -3  11 -13        535.32        412.34        12.16 o
  -2  11 -13       1004.95        698.43        18.79 o
  -1  11 -13        387.71        301.58         9.02 o
   0  11 -13        294.22        226.64         7.11 o
   1  11 -13         30.73         26.97         3.91 o
   2  11 -13        376.26        309.58         9.34 o
   3  11 -13        110.05         72.52         5.14 o
   4  11 -13        300.90        213.17        12.60 o
   5  11 -13        375.95        289.74        13.45 o
   6  11 -13        164.86        135.54        10.12 o
   7  11 -13        152.88         86.75         8.02 o
   8  11 -13         76.23         63.16        13.31 o
   9  11 -13        226.52        195.46         6.46 o
  10  11 -13         24.69         20.73         6.63 o
  11  11 -13          7.62          7.41         2.91 o
 -11  12 -13         68.56         52.82         3.45 o
 -10  12 -13         44.71         35.25         3.56 o
  -9  12 -13        182.32        142.64         9.31 o
  -8  12 -13         33.32         22.98         3.98 o
  -7  12 -13         96.13         84.10         5.77 o
  -6  12 -13        118.82         93.72         4.37 o
  -5  12 -13         58.23         42.85         4.60 o
  -4  12 -13         40.54         30.97         2.97 o
  -3  12 -13         25.63         18.04         3.33 o
  -2  12 -13          1.39          6.02         2.95 o
  -1  12 -13        135.27        108.98         5.22 o
   0  12 -13        250.08        168.28         7.21 o
   1  12 -13         80.12         74.68         4.46 o
   2  12 -13        180.05        124.50         6.31 o
   3  12 -13         42.97         31.98         4.80 o
   4  12 -13         63.24         53.16         5.32 o
   5  12 -13        569.73        456.47        11.57 o
   6  12 -13        110.75         87.66         5.72 o
   7  12 -13         75.62         61.41         6.73 o
   8  12 -13         34.93         22.25         4.82 o
   9  12 -13          1.79          0.20         4.09 o
  10  12 -13         55.59         38.80        10.58 o
  11  12 -13          0.09          0.86         2.45 o
  12  12 -13         11.22          9.04         3.05 o
 -12  13 -13         75.73         70.13         6.54 o
 -11  13 -13        162.51        118.45         6.94 o
 -10  13 -13        104.20         86.64         4.05 o
  -9  13 -13        147.22        108.90         4.82 o
  -8  13 -13         48.45         37.91         4.11 o
  -7  13 -13          5.74          4.84         3.31 o
  -6  13 -13        282.70        231.45         7.95 o
  -5  13 -13        192.86        128.70         8.39 o
  -4  13 -13         78.10         65.49         5.74 o
  -3  13 -13        105.85         84.15         5.50 o
  -2  13 -13        167.05        126.61         7.91 o
  -1  13 -13         43.61         28.05         5.51 o
   0  13 -13        170.11        140.85         6.61 o
   1  13 -13        121.16         87.50         5.06 o
   2  13 -13         79.26         75.52         4.65 o
   3  13 -13        209.09        156.65         6.72 o
   4  13 -13         55.82         45.16         4.90 o
   5  13 -13        166.01        120.77         6.09 o
   6  13 -13         67.41         52.01         6.32 o
   7  13 -13         35.38         30.31         3.30 o
   8  13 -13        150.61        106.82        12.82 o
   9  13 -13         47.71         36.96         5.38 o
  10  13 -13          7.14          2.80         2.37 o
  11  13 -13         81.65         57.08         3.64 o
  12  13 -13          2.58          1.75         5.07 o
 -10  14 -13         18.10         11.12         3.73 o
  -9  14 -13         59.15         42.33         4.18 o
  -8  14 -13        228.93        175.15         6.24 o
  -7  14 -13        109.75         78.25         4.28 o
  -6  14 -13         38.74         31.70         4.40 o
  -5  14 -13         16.17         14.55         3.54 o
  -4  14 -13         27.91         25.18         3.58 o
  -3  14 -13         66.58         50.50         6.54 o
  -2  14 -13         67.32         56.89         6.18 o
  -1  14 -13         44.44         25.95         9.51 o
   0  14 -13         14.16         11.33         5.38 o
   1  14 -13         45.51         38.74         4.34 o
   2  14 -13          1.43          3.97         4.55 o
   3  14 -13        123.54        110.56         5.57 o
   4  14 -13         58.59         50.09         4.65 o
   5  14 -13         87.06         72.13         4.22 o
   6  14 -13         69.69         59.30         3.75 o
   7  14 -13        158.28        126.03         7.14 o
   8  14 -13         63.13         51.35         5.63 o
   9  14 -13         88.27         68.14         4.63 o
  11  14 -13         10.70          9.99         5.41 o
  -9  15 -13          5.20          5.08         5.26 o
  -8  15 -13         15.02          7.80         2.20 o
  -7  15 -13        391.69        296.48        20.82 o
  -6  15 -13         94.76         73.95        10.74 o
  -5  15 -13        202.63        143.77         9.69 o
  -4  15 -13         58.17         47.43         4.08 o
  -3  15 -13         45.33         44.29         4.35 o
  -2  15 -13         23.11         22.30         3.98 o
  -1  15 -13         83.45         72.47         9.37 o
   0  15 -13         98.95        102.30         5.31 o
   1  15 -13          0.73          2.77         3.59 o
   2  15 -13         94.40         85.23         6.09 o
   3  15 -13         80.24         71.62         8.88 o
   4  15 -13         91.24         82.37        11.95 o
   5  15 -13        144.54        111.54        10.12 o
   6  15 -13        125.22        104.88         5.46 o
   7  15 -13         67.83         53.10         5.81 o
   8  15 -13         13.33          4.96         3.22 o
   9  15 -13         11.94          3.35         5.34 o
  -7  16 -13        145.27        124.12         8.30 o
  -6  16 -13         45.34         45.59         7.25 o
  -5  16 -13         34.83         28.95         7.36 o
  -4  16 -13         57.17         52.67         4.99 o
  -3  16 -13         50.89         42.97         3.63 o
  -2  16 -13          6.98          5.90         3.06 o
  -1  16 -13        150.93        152.47         9.92 o
   0  16 -13        122.18         99.09         7.54 o
   1  16 -13         35.55         44.08        14.30 o
   2  16 -13          8.62         10.24         3.89 o
   3  16 -13         34.94         27.90         3.91 o
   4  16 -13         25.14         20.81         5.14 o
   5  16 -13         68.61         56.20         4.06 o
   6  16 -13         33.32         20.43         4.93 o
   7  16 -13         31.40         22.84         3.98 o
  -6  17 -13         25.71         22.10         3.96 o
  -5  17 -13         80.08         61.99         5.67 o
  -4  17 -13        166.80        137.97         7.88 o
  -3  17 -13          8.67          5.46         2.84 o
  -2  17 -13         16.89         22.36         3.41 o
  -1  17 -13        115.08        106.73         6.31 o
   0  17 -13         86.46         82.78         6.48 o
   1  17 -13         19.14         21.45         4.86 o
   2  17 -13         26.15         23.69         4.54 o
   3  17 -13         28.45         20.71         3.18 o
   4  17 -13          1.13          1.07         2.28 o
   5  17 -13          1.37         -3.68         3.68 o
   0  18 -13          5.80          5.97         2.76 o
   1  18 -13         42.48         31.09         3.44 o
   0   0 -12       5133.37       4882.54       112.58 o
   0   1 -12       1102.86        923.68        13.10 o
   1   1 -12        357.96        260.02         5.47 o
  -1   2 -12       2713.00       2227.65        27.50 o
   0   2 -12        222.35        143.31         4.11 o
   1   2 -12        827.89        713.99        10.82 o
   2   2 -12       1308.63        911.27        11.75 o
  -2   3 -12        836.39        751.37        15.22 o
  -1   3 -12        178.14        178.65         4.50 o
   0   3 -12        241.19        186.41         4.57 o
   1   3 -12       2486.27       1854.74        23.55 o
   2   3 -12        509.33        433.04         6.94 o
   3   3 -12        760.15        645.68        12.19 o
  -3   4 -12         77.08         81.25         3.90 o
  -2   4 -12        184.25        132.50         4.07 o
  -1   4 -12        707.31        591.29        13.66 o
   0   4 -12        152.61        151.83         4.80 o
   1   4 -12         35.38         29.92         2.98 o
   2   4 -12       2881.59       2412.02        42.09 o
   3   4 -12       1370.00       1264.63        30.70 o
   4   4 -12        264.22        181.51         5.15 o
  -4   5 -12       1250.42        990.76        21.46 o
  -3   5 -12       1608.43       1227.18        24.17 o
  -2   5 -12        808.42        595.26        15.18 o
  -1   5 -12        542.72        400.32        10.51 o
   0   5 -12        258.73        199.13         7.67 o
   1   5 -12       2899.93       2335.01        52.30 o
   2   5 -12        215.35        206.41         6.47 o
   3   5 -12         33.01         20.13         3.13 o
   4   5 -12       1828.55       1306.25        26.76 o
   5   5 -12         32.21         26.48         2.78 o
  -5   6 -12       1555.42       1190.51        22.13 o
  -4   6 -12        381.02        386.12        11.44 o
  -3   6 -12         92.13         73.78         3.84 o
  -2   6 -12        677.12        518.41        11.39 o
  -1   6 -12       1317.63        960.93        30.31 o
   0   6 -12       1250.16       1072.21        22.50 o
   1   6 -12        508.05        451.67        27.54 o
   2   6 -12        548.85        469.44        37.91 o
   3   6 -12        633.72        488.86        11.13 o
   4   6 -12        763.78        626.10        12.96 o
   5   6 -12        145.39        136.08         5.00 o
   6   6 -12        984.68        757.49        19.26 o
  -6   7 -12        938.06        751.06        13.08 o
  -5   7 -12        380.94        293.25         8.51 o
  -4   7 -12        204.97        148.94         5.89 o
  -3   7 -12        151.26        152.45         8.83 o
  -2   7 -12        744.95        571.76        12.18 o
  -1   7 -12        423.02        328.91         8.06 o
   0   7 -12         99.43         92.37         9.59 o
   1   7 -12        758.72        590.46        15.73 o
   2   7 -12        526.21        379.41         8.35 o
   3   7 -12        783.20        620.69        13.17 o
   4   7 -12         95.59         57.36         3.78 o
   5   7 -12        531.77        400.03         8.84 o
   6   7 -12        571.44        434.52         9.45 o
   7   7 -12        315.62        230.12         6.80 o
  -7   8 -12        135.97        106.38         5.83 o
  -6   8 -12        778.34        592.83        13.20 o
  -5   8 -12        895.69        632.55        13.54 o
  -4   8 -12        190.13        152.58         6.17 o
  -3   8 -12        405.54        295.60         9.78 o
  -2   8 -12         17.54         12.24         3.07 o
  -1   8 -12        648.90        517.95        12.51 o
   0   8 -12        980.90        814.55        21.92 o
   1   8 -12        379.04        376.83         8.53 o
   2   8 -12        176.34        159.55         6.44 o
   3   8 -12        479.40        361.17         9.76 o
   4   8 -12        269.59        193.94         7.10 o
   5   8 -12        598.07        439.97         9.66 o
   6   8 -12        268.90        201.58         6.56 o
   7   8 -12         39.07         42.98         3.81 o
   8   8 -12        655.20        503.02        12.31 o
  -8   9 -12         40.58         32.00         2.91 o
  -7   9 -12         93.28         78.58         4.55 o
  -6   9 -12        284.10        233.15         5.75 o
  -5   9 -12         57.25         36.50         3.02 o
  -4   9 -12        567.33        384.00         6.86 o
  -3   9 -12        328.12        251.08        14.12 o
  -2   9 -12        285.23        218.37         5.16 o
  -1   9 -12        464.26        355.57         9.63 o
   0   9 -12        213.65        193.43         7.22 o
   1   9 -12        235.11        211.29         8.89 o
   2   9 -12         85.64         72.47         4.33 o
   3   9 -12        567.55        408.78        10.75 o
   4   9 -12       1355.87       1067.34        20.04 o
   5   9 -12        144.79         99.01         8.60 o
   6   9 -12        352.60        277.26         7.78 o
   7   9 -12         40.81         34.01         3.46 o
   8   9 -12        502.07        368.41        10.55 o
   9   9 -12        357.65        297.24         7.33 o
  -9  10 -12        329.81        263.10         9.65 o
  -8  10 -12          2.90          3.89         5.98 o
  -7  10 -12         53.57         42.22         3.68 o
  -6  10 -12        903.92        669.42        15.17 o
  -5  10 -12        115.66         87.11         3.35 o
  -4  10 -12        122.97        103.38         3.63 o
  -3  10 -12         91.78         92.68        15.74 o
  -2  10 -12        400.80        319.83        10.25 o
  -1  10 -12        210.47        126.80         6.89 o
   0  10 -12        395.00        350.79         8.15 o
   1  10 -12         43.22         32.83         3.87 o
   2  10 -12        135.12        120.93         5.42 o
   3  10 -12        324.88        259.68        11.81 o
   4  10 -12       1809.17       1342.21        24.20 o
   5  10 -12       1841.64       1403.77        28.92 o
   6  10 -12        106.24         74.53         5.45 o
   7  10 -12         14.01          9.59         2.58 o
   8  10 -12        362.50        295.90        12.40 o
   9  10 -12        101.15         88.90         5.76 o
  10  10 -12         65.59         54.48         8.18 o
 -10  11 -12         62.83         53.12         7.55 o
  -9  11 -12         36.85         31.58         4.31 o
  -8  11 -12        347.64        261.05         8.63 o
  -7  11 -12         43.22         55.83         7.24 o
  -6  11 -12        137.43        117.83        16.70 o
  -5  11 -12        210.62        149.35         4.77 o
  -4  11 -12        434.44        357.19         9.09 o
  -3  11 -12        348.47        245.08         5.83 o
  -2  11 -12        363.27        257.00         7.64 o
  -1  11 -12         62.10         52.20         4.26 o
   0  11 -12        198.44        130.91         4.77 o
   1  11 -12        156.40        114.50         6.15 o
   2  11 -12        130.55        106.91         5.38 o
   3  11 -12        132.50         86.73         5.54 o
   4  11 -12        224.83        184.55         7.27 o
   5  11 -12        302.87        189.04         8.77 o
   6  11 -12         90.19         73.03         5.48 o
   7  11 -12         32.31         13.89         5.86 o
   8  11 -12        481.40        393.82        14.41 o
   9  11 -12         13.20          8.56         3.82 o
  10  11 -12         49.75         42.59         4.49 o
  11  11 -12         17.06         16.16         6.32 o
 -11  12 -12         21.79         17.51         3.13 o
 -10  12 -12         34.26         26.13         5.04 o
  -9  12 -12         12.91         15.87         3.84 o
  -8  12 -12        146.62        107.85         5.79 o
  -7  12 -12        285.93        201.45        15.36 o
  -6  12 -12         51.67         35.99         4.62 o
  -5  12 -12        455.72        346.53         8.15 o
  -4  12 -12        100.27         81.64         3.56 o
  -3  12 -12        194.56        147.85         4.77 o
  -2  12 -12        160.41        143.54         4.27 o
  -1  12 -12        268.75        219.72         5.63 o
   0  12 -12         80.13         67.64         5.40 o
   1  12 -12        385.35        324.20         7.95 o
   2  12 -12        146.74        116.53         4.72 o
   3  12 -12         30.17         21.17         3.59 o
   4  12 -12        245.40        188.74         9.14 o
   5  12 -12        711.74        605.88        16.31 o
   6  12 -12         38.00         35.42         4.87 o
   7  12 -12        208.17        147.56         7.99 o
   8  12 -12         78.18         66.49         6.20 o
   9  12 -12        229.98        183.90         8.54 o
  10  12 -12        144.45        112.31         6.52 o
  11  12 -12         60.34         56.29        10.14 o
  12  12 -12         52.20         44.19         3.66 o
 -12  13 -12         22.23         16.43         2.43 o
 -11  13 -12         35.04         30.16         3.31 o
 -10  13 -12        116.06         94.68         4.69 o
  -9  13 -12          4.97          5.66         3.16 o
  -8  13 -12        216.31        175.77         6.65 o
  -7  13 -12        193.59        139.19         6.96 o
  -6  13 -12        311.48        367.68        10.90 o
  -5  13 -12        131.38        100.74         9.02 o
  -4  13 -12         25.23         20.56         3.90 o
  -3  13 -12         95.40         59.87         4.85 o
  -2  13 -12        240.88        177.36         5.84 o
  -1  13 -12         68.74         54.14         4.54 o
   0  13 -12         75.58         65.03         4.39 o
   1  13 -12        155.12        119.62         5.32 o
   2  13 -12         50.42         48.00         4.29 o
   3  13 -12         59.97         42.94         4.87 o
   4  13 -12        861.19        667.16        18.09 o
   5  13 -12         12.41         12.01         4.40 o
   6  13 -12         83.49         67.75         7.12 o
   7  13 -12         74.17         67.69         4.14 o
   8  13 -12        155.05        127.63         7.67 o
   9  13 -12          4.51         -1.28         4.90 o
  10  13 -12         50.02         41.17         5.00 o
  11  13 -12          5.02          4.06         2.54 o
  12  13 -12         24.16         16.73         2.38 o
  13  13 -12          3.17          4.02         4.40 o
 -11  14 -12         19.34         13.23         2.21 o
 -10  14 -12        108.15         90.06         3.98 o
  -9  14 -12         97.01         68.01         4.05 o
  -8  14 -12         36.79         35.05         5.16 o
  -7  14 -12        144.47        104.60         6.86 o
  -6  14 -12        131.82        120.09         8.20 o
  -5  14 -12         57.15         45.82         3.64 o
  -4  14 -12        221.77        172.60         7.56 o
  -3  14 -12         80.53         52.36         4.46 o
  -2  14 -12          7.26          3.99         3.55 o
  -1  14 -12        110.52         92.20        11.81 o
   0  14 -12        144.46        107.12         5.76 o
   1  14 -12         28.40         32.78         4.41 o
   2  14 -12         19.81         16.79         3.46 o
   3  14 -12         36.27         25.04         4.27 o
   4  14 -12         46.27         38.39         4.60 o
   5  14 -12        332.39        276.65         7.54 o
   6  14 -12        211.53        178.20         6.33 o
   7  14 -12         75.85         52.84         4.26 o
   8  14 -12         37.36         30.14         5.11 o
   9  14 -12          4.79          3.00         4.09 o
  10  14 -12         12.42         10.57         3.36 o
  11  14 -12         67.87         51.58         3.38 o
  12  14 -12         10.03          6.15         4.35 o
 -10  15 -12         68.31         55.39         5.98 o
  -9  15 -12        159.52        123.14         6.53 o
  -8  15 -12        211.35        162.57         5.67 o
  -7  15 -12         30.57         28.86         4.35 o
  -6  15 -12         34.31         43.40        12.02 o
  -5  15 -12         39.05         32.59         3.04 o
  -4  15 -12         40.87         30.45         3.24 o
  -3  15 -12         28.69         29.02         4.33 o
  -2  15 -12        105.58         95.89         5.66 o
  -1  15 -12         30.42         23.81         9.01 o
   0  15 -12        140.66        133.66         8.00 o
   1  15 -12         17.25         14.17         4.16 o
   2  15 -12        101.89         84.07         6.52 o
   3  15 -12         35.52         31.59         5.10 o
   4  15 -12          4.99          5.72         3.51 o
   5  15 -12         21.19         18.46         3.54 o
   6  15 -12         48.23         38.99         5.75 o
   7  15 -12         27.42         12.59         2.89 o
   8  15 -12         68.26         53.34         5.04 o
   9  15 -12         35.20         32.03         3.79 o
  10  15 -12          1.62          5.60         5.43 o
  -9  16 -12         44.97         35.14         4.55 o
  -8  16 -12         77.18         50.55         3.46 o
  -7  16 -12         86.69         66.10         3.95 o
  -6  16 -12         17.65         17.07         3.33 o
  -5  16 -12         48.11         37.27         8.32 o
  -4  16 -12         26.43         24.53         4.79 o
  -3  16 -12        227.55        202.17         8.27 o
  -2  16 -12          5.14         10.89         3.54 o
  -1  16 -12         35.02         49.70         8.27 o
   0  16 -12         60.82         44.15         4.52 o
   1  16 -12        370.79        304.65        13.95 o
   2  16 -12         47.24         42.13         4.77 o
   3  16 -12        106.72         95.72        11.00 o
   4  16 -12        148.23        124.93         8.36 o
   5  16 -12          9.82          6.01         3.51 o
   6  16 -12        118.44         91.30         4.59 o
   7  16 -12         36.45         32.60         5.45 o
   8  16 -12         36.63         20.57         3.83 o
  -7  17 -12          4.50          4.70         3.96 o
  -6  17 -12        115.99        100.50         7.20 o
  -5  17 -12         25.26         29.18         6.10 o
  -4  17 -12         73.32        120.01         8.86 o
  -3  17 -12         79.05        100.65        15.79 o
  -2  17 -12         97.32         97.87         5.90 o
  -1  17 -12         35.88         39.36         5.87 o
   0  17 -12         65.79         59.26         5.05 o
   1  17 -12         13.70          9.10         5.08 o
   2  17 -12         15.70         15.19         4.96 o
   3  17 -12         14.82          9.69         3.38 o
   4  17 -12         33.46         26.20         3.40 o
   5  17 -12         75.95         62.87         3.53 o
   6  17 -12        211.27        149.46         7.65 o
  -3  18 -12         96.89         65.95         4.48 o
  -2  18 -12         25.59         19.99         3.74 o
  -1  18 -12         25.42         22.54         3.56 o
   0  18 -12          3.79          3.58         2.45 o
   1  18 -12         18.82         16.17         2.69 o
   2  18 -12          2.47          3.12         3.17 o
   3  18 -12        108.44         87.75         3.70 o
   4  18 -12          5.63          4.32         3.01 o
   0   1 -11       1321.97       1042.65        14.07 o
   1   1 -11        101.19        145.10         3.73 o
  -1   2 -11         62.84         49.10         2.31 o
   0   2 -11        123.75        129.27         4.14 o
   1   2 -11       3202.36       2812.57        33.53 o
   2   2 -11        475.01        489.02         8.00 o
  -2   3 -11       3307.50       2717.81        38.05 o
  -1   3 -11        656.07        570.05         8.98 o
   0   3 -11        784.44        565.47         8.89 o
   1   3 -11       1713.81       1508.79        19.42 o
   2   3 -11        358.37        413.00         7.21 o
   3   3 -11       1959.09       2030.13        36.31 o
  -3   4 -11        790.12        724.61        17.04 o
  -2   4 -11       1870.77       1610.81        24.26 o
  -1   4 -11       1175.41        765.08        13.20 o
   0   4 -11       1593.52       1357.90        20.68 o
   1   4 -11       3196.74       2695.31        37.43 o
   2   4 -11        185.46        183.23         8.52 o
   3   4 -11        259.33        218.52         6.18 o
   4   4 -11         16.47         13.62         2.48 o
  -4   5 -11        632.76        569.34        14.63 o
  -3   5 -11        308.01        284.99         6.16 o
  -2   5 -11        421.68        386.81        16.91 o
  -1   5 -11        672.19        589.67        11.05 o
   0   5 -11       2157.63       1932.97        35.43 o
   1   5 -11       1116.36       1005.85        21.34 o
   2   5 -11         96.51         74.48         4.89 o
   3   5 -11       1764.80       1481.92        25.74 o
   4   5 -11        692.40        563.56        17.34 o
   5   5 -11        612.34        542.66        14.70 o
  -5   6 -11       1201.56        952.75        17.27 o
  -4   6 -11         79.69         68.17         3.35 o
  -3   6 -11         39.13         34.91         2.87 o
  -2   6 -11       1452.71       1142.67        31.87 o
  -1   6 -11        696.26        637.79        16.84 o
   0   6 -11        352.35        277.18        13.62 o
   1   6 -11        584.12        445.92        18.04 o
   2   6 -11        411.42        353.41        14.18 o
   3   6 -11        231.03        137.81         6.01 o
   4   6 -11        227.74        204.25         5.75 o
   5   6 -11       1973.04       1789.85        28.23 o
   6   6 -11       1169.28        891.46        19.83 o
  -6   7 -11        365.89        283.17         7.19 o
  -5   7 -11         38.91         34.32         3.13 o
  -4   7 -11         44.89         30.32         3.91 o
  -3   7 -11         30.73         24.03         3.58 o
  -2   7 -11        245.87        133.76         5.80 o
  -1   7 -11        469.92        377.34        11.11 o
   0   7 -11        232.43        220.33         8.68 o
   1   7 -11         92.32         78.67         6.32 o
   2   7 -11       1929.66       1529.56        31.42 o
   3   7 -11        846.51        736.36        19.48 o
   4   7 -11        549.15        426.90        10.24 o
   5   7 -11        550.98        437.87         9.10 o
   6   7 -11        361.63        284.05         7.31 o
   7   7 -11        253.55        192.96         6.16 o
  -7   8 -11        348.02        286.66         7.57 o
  -6   8 -11        336.76        299.02         8.77 o
  -5   8 -11        307.36        221.45         8.90 o
  -4   8 -11        600.03        455.35        10.58 o
  -3   8 -11        973.19        740.32        14.31 o
  -2   8 -11         98.67         75.23         3.92 o
  -1   8 -11        283.80        208.07         5.69 o
   0   8 -11       1557.73       1218.87        18.16 o
   1   8 -11        519.65        465.24         9.43 o
   2   8 -11        935.06        731.76        16.85 o
   3   8 -11        338.21        225.43         7.39 o
   4   8 -11        432.95        328.11        11.15 o
   5   8 -11        927.88        753.93        15.07 o
   6   8 -11         39.66         48.86         3.78 o
   7   8 -11        545.52        407.31         9.29 o
   8   8 -11        867.58        665.97        12.61 o
  -8   9 -11         48.27         32.56         3.41 o
  -7   9 -11        167.31        110.77         5.53 o
  -6   9 -11       1407.14       1103.73        17.17 o
  -5   9 -11        642.78        491.08        11.22 o
  -4   9 -11       1022.56        876.25        12.54 o
  -3   9 -11         63.42         52.52         2.74 o
  -2   9 -11        644.69        550.31         9.15 o
  -1   9 -11          8.32         10.00         2.71 o
   0   9 -11        130.45        134.43         4.82 o
   1   9 -11         78.34         64.90         4.72 o
   2   9 -11        169.18        127.11         5.10 o
   3   9 -11         12.30          9.49         2.91 o
   4   9 -11        215.64        167.42         6.69 o
   5   9 -11        332.19        201.89         8.95 o
   6   9 -11       2885.24       2139.23        46.24 o
   7   9 -11       1137.22        904.75        14.32 o
   8   9 -11        165.38        109.81         5.19 o
   9   9 -11        124.69         91.10         5.98 o
  -9  10 -11        614.34        467.51        12.81 o
  -8  10 -11        792.81        577.56        14.13 o
  -7  10 -11        207.56        167.61         4.69 o
  -6  10 -11         96.01         79.31         4.61 o
  -5  10 -11       1104.05        813.03        13.79 o
  -4  10 -11        924.96        604.89        11.86 o
  -3  10 -11       1396.43       1090.80        19.03 o
  -2  10 -11        156.80        119.79         3.72 o
  -1  10 -11        161.57        113.32         5.11 o
   0  10 -11        388.07        271.08         6.98 o
   1  10 -11         23.34         22.52         2.82 o
   2  10 -11         78.23         58.48         4.25 o
   3  10 -11       1601.96       1292.58        36.86 o
   4  10 -11        736.19        650.13        13.80 o
   5  10 -11        554.65        418.27        13.81 o
   6  10 -11       1134.91        906.08        22.86 o
   7  10 -11        858.75        646.21        11.31 o
   8  10 -11        351.30        277.30        12.04 o
   9  10 -11         48.89         30.97         4.85 o
  10  10 -11         43.76         39.86         4.85 o
 -10  11 -11        114.18        107.81         9.04 o
  -9  11 -11        351.33        280.33        12.43 o
  -8  11 -11        111.69         81.97         8.42 o
  -7  11 -11        375.96        291.46         8.39 o
  -6  11 -11        112.20         95.73         3.69 o
  -5  11 -11         85.47         81.64         3.43 o
  -4  11 -11         32.92         29.83         2.73 o
  -3  11 -11        266.73        209.64         4.91 o
  -2  11 -11        456.80        394.03        10.37 o
  -1  11 -11        743.22        566.50        10.60 o
   0  11 -11        162.76        151.15         5.44 o
   1  11 -11        419.17        329.85         7.33 o
   2  11 -11        162.34        130.86         6.09 o
   3  11 -11        265.78        206.30         9.06 o
   4  11 -11        655.44        551.83        32.44 o
   5  11 -11          1.87         -0.27         3.37 o
   6  11 -11        366.82        280.85         6.57 o
   7  11 -11          2.74          3.51         3.68 o
   8  11 -11         52.85         38.61         5.87 o
   9  11 -11        114.71         96.70         5.58 o
  10  11 -11          2.66          5.24         3.97 o
  11  11 -11        119.88        108.05         8.67 o
 -11  12 -11        126.48        110.84         7.53 o
 -10  12 -11        103.31         89.27         5.41 o
  -9  12 -11         82.18         75.32         5.42 o
  -8  12 -11         86.87         68.66         5.38 o
  -7  12 -11         71.40         56.92         4.24 o
  -6  12 -11         77.99         76.17         4.38 o
  -5  12 -11        668.62        460.17         8.32 o
  -4  12 -11        652.99        473.72        12.00 o
  -3  12 -11        227.52        186.05         6.44 o
  -2  12 -11        121.23        104.51         4.34 o
  -1  12 -11        118.98         79.69         3.81 o
   0  12 -11        175.96        142.65         5.39 o
   1  12 -11        123.27        112.68         4.46 o
   2  12 -11         90.54         72.18         4.13 o
   3  12 -11        329.57        292.64         8.48 o
   4  12 -11         12.68         10.25         3.52 o
   5  12 -11         53.72         41.65         4.08 o
   6  12 -11        135.31         84.30         5.73 o
   7  12 -11        206.10        179.79        10.28 o
   8  12 -11         76.00         55.86        10.15 o
   9  12 -11         30.84         30.49         5.61 o
  10  12 -11         44.79         30.70         5.18 o
  11  12 -11         74.53         67.15         5.34 o
  12  12 -11         97.03         81.63         6.01 o
 -12  13 -11          1.09          1.10         2.45 o
 -11  13 -11          6.42         12.37         3.27 o
 -10  13 -11         42.62         45.40         4.18 o
  -9  13 -11         49.81         38.15         4.34 o
  -8  13 -11          1.54          5.02         3.72 o
  -7  13 -11        110.09        101.19         6.46 o
  -6  13 -11        140.33        128.92        13.11 o
  -5  13 -11         18.84         16.88         3.49 o
  -4  13 -11        522.48        371.38         8.83 o
  -3  13 -11        198.77        151.88         5.54 o
  -2  13 -11        833.12        642.29        16.62 o
  -1  13 -11        519.85        383.80         9.10 o
   0  13 -11         40.18         32.87         3.01 o
   1  13 -11        256.23        201.01         6.17 o
   2  13 -11         29.13         20.51         3.23 o
   3  13 -11         23.63         17.24         3.41 o
   4  13 -11         24.78         22.04         4.58 o
   5  13 -11        195.39        169.38         7.24 o
   6  13 -11         74.93         63.13         5.35 o
   7  13 -11         67.97         45.29         3.91 o
   8  13 -11        318.27        259.27        10.60 o
   9  13 -11         40.96         29.96         6.51 o
  10  13 -11         29.52         25.08         5.51 o
  11  13 -11         27.24         16.10         3.70 o
  12  13 -11         85.26         65.09         9.52 o
  13  13 -11         57.44         41.72         4.95 o
 -12  14 -11         26.97         23.14         3.99 o
 -11  14 -11         23.29         17.44         3.98 o
 -10  14 -11         13.96         10.75         4.87 o
  -9  14 -11         24.82         23.63         3.76 o
  -8  14 -11         25.10         23.70         3.82 o
  -7  14 -11        394.88        320.38        10.23 o
  -6  14 -11        113.38        104.92         9.79 o
  -5  14 -11        157.69        126.80         4.56 o
  -4  14 -11         12.07         11.86         3.87 o
  -3  14 -11        172.37        142.29         6.42 o
  -2  14 -11        108.63         96.66         5.70 o
  -1  14 -11         64.24         49.55         5.85 o
   0  14 -11        109.67         81.11         6.78 o
   1  14 -11        107.69         97.75         5.80 o
   2  14 -11         82.45         79.08         4.58 o
   3  14 -11         81.74         64.98         7.51 o
   4  14 -11         99.17         75.06         5.35 o
   5  14 -11        458.40        376.85         8.56 o
   6  14 -11          6.26          9.76         3.37 o
   7  14 -11         56.75         47.96         3.54 o
   8  14 -11        166.01        145.18         7.96 o
   9  14 -11        132.08        100.43         6.50 o
  10  14 -11         32.76         34.14         5.31 o
  11  14 -11          6.36          7.23         2.64 o
  12  14 -11         20.40         15.26         2.19 o
 -11  15 -11         73.74         59.07         3.48 o
 -10  15 -11         84.98         69.69         3.32 o
  -9  15 -11         11.19         17.06         2.80 o
  -8  15 -11        114.34        105.59         4.68 o
  -7  15 -11        111.14         94.31         5.75 o
  -6  15 -11        190.94        149.89         7.50 o
  -5  15 -11         17.24         22.81         4.03 o
  -4  15 -11         60.82         50.66         6.10 o
  -3  15 -11          6.95          2.48         3.12 o
  -2  15 -11         16.42         20.16         3.61 o
  -1  15 -11        230.09        183.19        14.38 o
   0  15 -11          6.77          9.45         4.52 o
   1  15 -11        135.51        109.95         6.60 o
   2  15 -11         10.77          9.73         4.01 o
   3  15 -11        100.27         82.93         6.85 o
   4  15 -11        120.99        112.56         5.82 o
   5  15 -11         40.09         31.50         3.95 o
   6  15 -11        254.34        216.29         6.94 o
   7  15 -11         42.01         35.07         3.69 o
   8  15 -11         43.42         29.40         5.05 o
   9  15 -11          6.99          5.51         4.00 o
  10  15 -11          3.91          5.21         2.90 o
  11  15 -11         14.25         18.18         5.72 o
  -9  16 -11         38.67         27.51         6.01 o
  -8  16 -11          3.79          6.17         3.85 o
  -7  16 -11        133.96        115.50         6.74 o
  -6  16 -11         24.56         28.84         4.05 o
  -5  16 -11         52.24         39.71         4.57 o
  -4  16 -11        116.95         92.23         9.53 o
  -3  16 -11         11.94         11.24         3.76 o
  -2  16 -11         68.26         60.22         4.66 o
  -1  16 -11        157.94        129.61        11.14 o
   0  16 -11         95.31         92.00         7.63 o
   1  16 -11         24.89         20.19         3.83 o
   2  16 -11         20.47         13.37         4.61 o
   3  16 -11         33.91         23.58         4.56 o
   4  16 -11         23.88         25.98         6.35 o
   5  16 -11        186.07        156.21        14.29 o
   6  16 -11         47.22         40.49         4.11 o
   7  16 -11         85.28         67.01         7.24 o
   8  16 -11         14.95         16.48         4.83 o
   9  16 -11          4.96          3.73         3.10 o
  -8  17 -11        108.99         87.69         5.94 o
  -6  17 -11        159.79        144.49         9.38 o
  -5  17 -11        112.88        144.37        10.36 o
  -4  17 -11         47.27         36.50         5.71 o
  -3  17 -11         36.46         30.32         4.45 o
  -2  17 -11         78.86         79.03         5.63 o
  -1  17 -11         13.19         11.27         5.68 o
   0  17 -11         72.61         47.13         4.66 o
   1  17 -11          5.30          5.94         5.49 o
   2  17 -11         94.93         68.01         7.04 o
   3  17 -11          4.69          5.05         4.88 o
   4  17 -11         73.38         57.14         5.10 o
   5  17 -11          3.23          2.90         2.88 o
   6  17 -11        109.40         81.33         6.89 o
   7  17 -11          0.65          2.09         3.86 o
  -5  18 -11         82.41         76.16         5.66 o
  -4  18 -11        141.96        116.81         6.94 o
  -3  18 -11         13.31         14.31         3.01 o
  -2  18 -11          2.38          4.34         3.81 o
   0  18 -11         54.68         44.41         5.33 o
   1  18 -11         82.03         64.89         4.09 o
   2  18 -11          5.63          1.99         2.91 o
   3  18 -11         31.29         26.66         3.99 o
   4  18 -11        184.65        134.95         4.74 o
   5  18 -11         97.81         67.31         5.25 o
   0   1 -10        935.28        913.10        12.33 o
   1   1 -10        138.61        127.84         3.42 o
  -1   2 -10       5123.63       4701.16        53.65 o
   0   2 -10        870.20        756.47        10.65 o
   1   2 -10       1299.64       1018.59        13.58 o
   2   2 -10        568.94        617.33         9.17 o
  -2   3 -10       1582.10       1533.29        19.45 o
  -1   3 -10        290.77        270.49         5.20 o
   0   3 -10       2708.31       2354.52        33.07 o
   1   3 -10        358.33        316.26         5.75 o
   2   3 -10       1265.28       1084.16        14.49 o
   3   3 -10       3285.17       2898.08        43.06 o
  -3   4 -10        981.96        921.71        43.64 o
  -2   4 -10        473.52        383.26         8.03 o
  -1   4 -10        300.28        271.91         6.26 o
   0   4 -10        849.31        979.72        15.51 o
   1   4 -10       1187.30        952.21        15.23 o
   2   4 -10        495.00        387.00         7.65 o
   3   4 -10        864.51        708.18        22.26 o
   4   4 -10        522.04        436.76        18.81 o
  -4   5 -10       1052.24        743.57        16.59 o
  -3   5 -10        262.53        216.93         9.71 o
  -2   5 -10       1184.34        983.32        16.12 o
  -1   5 -10        291.40        284.55         6.61 o
   0   5 -10        936.19        608.80        10.84 o
   1   5 -10       3883.75       3460.43        83.57 o
   2   5 -10       1341.81       1182.66        33.80 o
   3   5 -10        556.06        468.38        11.94 o
   4   5 -10         96.59        104.29         3.82 o
   5   5 -10        419.68        386.13        10.45 o
  -5   6 -10        531.02        555.31        13.08 o
  -4   6 -10        334.17        303.34         7.69 o
  -3   6 -10       3429.95       2614.50        46.64 o
  -2   6 -10        402.35        329.79        13.13 o
  -1   6 -10        773.01        831.67        26.50 o
   0   6 -10       2015.84       1591.44        50.96 o
   1   6 -10        922.26        806.23        26.27 o
   2   6 -10       1784.31       1504.22        28.31 o
   3   6 -10        321.99        277.09         8.91 o
   4   6 -10        424.58        350.94         8.41 o
   5   6 -10         53.05         38.13         3.40 o
   6   6 -10         34.92         29.40         4.25 o
  -6   7 -10       2204.34       1924.28        29.79 o
  -5   7 -10        654.85        700.76        12.70 o
  -4   7 -10        158.64        134.46         4.40 o
  -3   7 -10        558.93        419.46         7.85 o
  -2   7 -10        867.69        754.08        22.54 o
  -1   7 -10        900.73        795.46        18.26 o
   0   7 -10        212.12        153.02         5.62 o
   1   7 -10       1672.25       1532.37        28.18 o
   2   7 -10        295.47        242.54         7.09 o
   3   7 -10        371.49        316.93        13.56 o
   4   7 -10        486.17        384.27        18.26 o
   5   7 -10        462.90        397.01         9.53 o
   6   7 -10       1194.94       1047.23        18.55 o
   7   7 -10         16.16         14.50         3.48 o
  -7   8 -10        269.47        170.38         7.07 o
  -6   8 -10        118.93         88.24         5.15 o
  -5   8 -10       1514.35       1119.23        19.82 o
  -4   8 -10        100.26         93.96         5.79 o
  -3   8 -10          9.34         10.27         2.82 o
  -2   8 -10        261.03        234.72         5.56 o
  -1   8 -10        583.05        459.75         9.47 o
   0   8 -10        190.97        174.11         4.54 o
   1   8 -10         97.14        120.18         4.55 o
   2   8 -10         83.44         83.81         4.11 o
   3   8 -10       2568.08       2142.02        39.33 o
   4   8 -10       1497.73       1225.89        35.17 o
   5   8 -10       1986.71       1623.15        31.69 o
   6   8 -10        268.70        193.61         7.17 o
   7   8 -10        812.87        629.81        13.58 o
   8   8 -10       1046.06        853.72        16.89 o
  -8   9 -10        549.24        433.63        11.10 o
  -7   9 -10        879.00        726.59        14.84 o
  -6   9 -10        465.87        394.05        10.28 o
  -5   9 -10        146.23        105.19         4.62 o
  -4   9 -10        369.77        294.46         7.05 o
  -3   9 -10        312.74        270.80         5.82 o
  -2   9 -10        997.55        717.69        10.94 o
  -1   9 -10         12.33         12.90         2.77 o
   0   9 -10       1611.62       1228.69        17.97 o
   1   9 -10        167.01        155.41         4.53 o
   2   9 -10        715.19        627.05        10.57 o
   3   9 -10        656.77        522.18        11.56 o
   4   9 -10        799.33        661.32        13.62 o
   5   9 -10        859.42        728.10        24.17 o
   6   9 -10        273.62        194.92        11.24 o
   7   9 -10        627.55        501.02        11.05 o
   8   9 -10        607.93        512.51        16.00 o
   9   9 -10         68.51         65.29         5.51 o
  -9  10 -10         57.84         58.14         4.68 o
  -8  10 -10        276.61        221.30         6.40 o
  -7  10 -10        648.33        454.65         7.79 o
  -6  10 -10       1635.69       1233.23        22.91 o
  -5  10 -10        915.87        690.96        12.25 o
  -4  10 -10         32.22         22.76         3.23 o
  -3  10 -10        326.95        257.76         5.53 o
  -2  10 -10         12.20          7.63         1.98 o
  -1  10 -10        287.85        208.10         6.54 o
   0  10 -10        455.45        376.63         8.10 o
   1  10 -10        508.34        359.90         7.38 o
   2  10 -10         69.27         52.35         3.36 o
   3  10 -10         69.10         58.45         3.99 o
   4  10 -10        646.85        509.01        14.68 o
   5  10 -10       2133.26       1644.49        24.42 o
   6  10 -10        441.26        363.26        13.22 o
   7  10 -10        430.94        389.82        11.26 o
   8  10 -10         68.19         44.53         5.00 o
   9  10 -10        163.70        147.30         7.12 o
  10  10 -10        421.89        322.59        10.30 o
 -10  11 -10        158.62        127.40         6.39 o
  -9  11 -10        105.55         74.15        10.77 o
  -8  11 -10        356.52        282.09        12.66 o
  -7  11 -10        352.37        261.77         9.19 o
  -6  11 -10        342.09        244.59         6.15 o
  -5  11 -10        338.53        260.57         5.15 o
  -4  11 -10        968.41        763.62        12.29 o
  -3  11 -10        243.79        184.76         4.58 o
  -2  11 -10        444.70        350.18         7.27 o
  -1  11 -10       1449.35       1066.59        16.36 o
   0  11 -10        263.35        214.11         6.23 o
   1  11 -10          3.76          8.12         2.74 o
   2  11 -10        112.81        103.98         4.24 o
   3  11 -10        562.06        466.87        10.58 o
   4  11 -10       3463.24       2749.91        59.53 o
   5  11 -10         11.08          9.31         4.12 o
   6  11 -10        161.55        108.07         4.85 o
   7  11 -10        324.13        236.65        14.34 o
   9  11 -10        574.72        436.75        11.66 o
  10  11 -10         80.46         62.45         5.55 o
  11  11 -10         85.95         80.12         5.45 o
 -11  12 -10          0.78          3.79         6.29 o
 -10  12 -10         29.46         24.71         7.12 o
  -9  12 -10         66.65         65.30         8.27 o
  -8  12 -10         36.19         24.57         7.15 o
  -7  12 -10        223.35        177.25         6.43 o
  -6  12 -10         91.96         64.52         3.80 o
  -5  12 -10         86.06         66.82         3.81 o
  -4  12 -10        169.31        135.22         4.21 o
  -3  12 -10        241.83        170.76         4.61 o
  -2  12 -10         29.44         23.07         2.64 o
  -1  12 -10        256.40        178.81         5.18 o
   0  12 -10        843.32        680.00        13.37 o
   1  12 -10        367.26        291.86         6.78 o
   2  12 -10         21.38         17.79         3.23 o
   3  12 -10         84.34         78.05         4.29 o
   4  12 -10        240.89        229.09         8.19 o
   5  12 -10         13.45         12.09         4.28 o
   6  12 -10         59.75         50.40         4.96 o
   7  12 -10        598.65        468.46        13.62 o
   8  12 -10        100.67         75.71         8.19 o
   9  12 -10          0.99          1.75         4.93 o
  10  12 -10        374.37        310.55        11.29 o
  11  12 -10        117.57         95.51         6.40 o
  12  12 -10         10.36          7.98         9.24 o
 -12  13 -10          8.87          8.33         3.23 o
 -11  13 -10         70.87         69.36         5.12 o
 -10  13 -10         28.94         19.08         3.98 o
  -9  13 -10         13.13         11.52         4.00 o
  -8  13 -10        258.81        204.11         9.23 o
  -7  13 -10          0.20         -0.65         4.33 o
  -6  13 -10        381.33        284.55         8.06 o
  -5  13 -10        141.21        110.03         4.79 o
  -4  13 -10         42.14         31.47         3.14 o
  -3  13 -10         98.32         59.65         4.21 o
  -2  13 -10        112.46        102.67         5.78 o
  -1  13 -10        325.94        264.75         6.32 o
   0  13 -10        583.41        467.00         8.14 o
   1  13 -10         41.98         32.84         3.31 o
   2  13 -10        208.09        184.26         5.62 o
   3  13 -10        200.17        167.36         5.41 o
   4  13 -10        111.09         88.05         4.97 o
   5  13 -10        171.44        138.72         5.98 o
   6  13 -10         64.30         53.36         5.25 o
   7  13 -10          5.10          6.75         3.42 o
   8  13 -10        141.65        133.77         8.46 o
   9  13 -10        194.42        165.17        11.02 o
  10  13 -10         82.72         74.79         7.64 o
  11  13 -10         43.19         36.12         4.72 o
  12  13 -10          6.72          3.79         2.90 o
  13  13 -10          1.55          2.76         2.34 o
 -13  14 -10         13.92         13.39         2.57 o
 -12  14 -10         18.92         14.61         2.66 o
 -11  14 -10         17.00         17.10         3.36 o
 -10  14 -10          8.65          7.14         3.18 o
  -9  14 -10          9.06          6.86         4.03 o
  -8  14 -10        133.65        113.70         5.91 o
  -7  14 -10         28.60         33.43         4.94 o
  -6  14 -10         43.64         38.94         3.37 o
  -5  14 -10          3.62          3.81         2.93 o
  -4  14 -10         84.48         70.35         5.17 o
  -3  14 -10        689.26        513.81        12.14 o
  -2  14 -10        103.72         94.84         8.28 o
  -1  14 -10         31.51         37.36         5.49 o
   0  14 -10        472.49        377.07        10.18 o
   1  14 -10         25.15         22.72         4.13 o
   2  14 -10        714.00        582.27        11.06 o
   3  14 -10        115.63        112.20         5.12 o
   4  14 -10          1.70          5.60         4.21 o
   5  14 -10        157.50        141.03         7.81 o
   6  14 -10        407.22        340.44         8.74 o
   7  14 -10        102.18         87.70         5.38 o
   8  14 -10         15.16         17.37         5.78 o
   9  14 -10         12.72          8.21         4.88 o
  10  14 -10         66.51         57.50         6.55 o
  11  14 -10         48.73         43.60         4.98 o
  12  14 -10          6.40          7.37         2.51 o
  13  14 -10        167.02        118.74         4.12 o
 -12  15 -10          5.08          6.35         4.24 o
 -11  15 -10          2.36          4.36         2.23 o
 -10  15 -10         58.04         46.38         3.41 o
  -9  15 -10         77.45         60.93         4.11 o
  -8  15 -10        196.34        166.26         6.09 o
  -7  15 -10        187.87        155.05         6.95 o
  -6  15 -10         27.72         29.56         4.30 o
  -5  15 -10         78.48         66.62         4.16 o
  -4  15 -10         43.02         34.02         3.79 o
  -3  15 -10         37.44         35.67         4.03 o
  -2  15 -10         50.63         53.92         4.31 o
  -1  15 -10         81.42         68.69         8.49 o
   0  15 -10         15.76         25.07         5.08 o
   1  15 -10        275.35        192.24         8.58 o
   2  15 -10         16.08         15.10         4.21 o
   3  15 -10         23.51         13.81         5.32 o
   4  15 -10        140.73        117.76         5.03 o
   5  15 -10         56.95         52.03         5.09 o
   6  15 -10         23.35         18.41         3.99 o
   7  15 -10        102.13         74.03         4.59 o
   8  15 -10         82.51         63.94         6.37 o
   9  15 -10         18.73         15.25         4.75 o
  10  15 -10         70.35         54.53         4.79 o
  11  15 -10         54.90         44.97         3.20 o
 -10  16 -10         61.99         35.93         3.29 o
  -9  16 -10         57.76         48.49         3.64 o
  -8  16 -10         27.01         25.70         3.61 o
  -7  16 -10         20.60         14.81         4.35 o
  -6  16 -10         37.76         26.98         4.59 o
  -5  16 -10        381.93        362.03         9.01 o
  -4  16 -10         96.27         81.17         8.57 o
  -3  16 -10         72.03         54.99         3.87 o
  -2  16 -10        134.51        111.27         5.75 o
  -1  16 -10         68.45         59.82         9.66 o
   0  16 -10         33.46         30.42         4.46 o
   1  16 -10         34.54         36.29         4.43 o
   2  16 -10        164.50        149.21         6.49 o
   3  16 -10         45.54         47.56         5.54 o
   4  16 -10         29.51         25.91         6.58 o
   5  16 -10        196.24        169.57         8.15 o
   6  16 -10         10.29          9.20         3.77 o
   7  16 -10        110.87         78.05         8.30 o
   8  16 -10          2.75          6.22         5.55 o
   9  16 -10        103.08         83.83         5.09 o
  10  16 -10        132.07        100.93         7.56 o
  -8  17 -10         46.44         38.68         2.99 o
  -7  17 -10         81.75         73.32         5.16 o
  -6  17 -10        154.37        145.91        31.56 o
  -5  17 -10         29.99         32.34         4.20 o
  -4  17 -10         23.95         23.23         4.58 o
  -3  17 -10        114.45        100.51         6.29 o
  -2  17 -10         29.33         34.76        11.50 o
  -1  17 -10          9.78          8.59         6.63 o
   0  17 -10         45.97         45.70         5.08 o
   1  17 -10         86.63         84.95         5.55 o
   2  17 -10          7.29          5.81         5.65 o
   3  17 -10         11.88          8.21         5.39 o
   4  17 -10         24.40         24.90         4.18 o
   5  17 -10         35.08         28.62         4.52 o
   6  17 -10         43.02         35.38         3.43 o
   7  17 -10        195.55        144.10         8.56 o
   8  17 -10         16.15         13.68         4.14 o
  -6  18 -10         78.02         76.41         6.07 o
  -5  18 -10         87.66         85.07         6.92 o
  -4  18 -10        117.14        102.56         7.54 o
  -3  18 -10         88.07         74.14         6.18 o
  -2  18 -10         35.73         28.94         3.85 o
   0  18 -10         93.76         83.59         6.99 o
   1  18 -10        106.48         83.31         4.80 o
   2  18 -10        209.27        170.31         6.30 o
   3  18 -10        144.07        123.54         7.15 o
   4  18 -10         15.79          9.34         3.75 o
   5  18 -10         25.88         25.46         3.96 o
   6  18 -10        284.92        235.41         9.54 o
  -2  19 -10         14.42         11.33         3.05 o
   0  19 -10         18.84         17.99         3.53 o
   1  19 -10         35.74         30.44         2.56 o
   2  19 -10         61.12         45.46         2.75 o
   3  19 -10        123.97         82.42         4.90 o
   0   1  -9        752.48        661.38         9.26 o
   1   1  -9        418.12        338.50         5.62 o
  -1   2  -9        822.42        727.99        10.07 o
   0   2  -9       2228.85       2079.67        24.85 o
   1   2  -9       1057.86       1046.74        13.59 o
   2   2  -9        495.24        393.09         7.40 o
  -2   3  -9       1040.70       1109.69        16.49 o
  -1   3  -9        352.17        238.62         4.62 o
   0   3  -9       2550.10       2133.60        25.55 o
   1   3  -9       2718.98       2599.85        30.63 o
   2   3  -9       4792.55       4501.54        51.19 o
   3   3  -9        893.85        866.43        11.74 o
  -3   4  -9       1343.50       1208.02        28.96 o
  -2   4  -9        272.02        222.49         4.44 o
  -1   4  -9        244.45        309.60         6.84 o
   0   4  -9        108.05        178.69         4.75 o
   1   4  -9        262.29        190.04         3.68 o
   2   4  -9       5702.65       5439.57       103.75 o
   3   4  -9        164.57        145.01         4.70 o
   4   4  -9        465.46        367.45        11.38 o
  -4   5  -9       1042.60        960.84        18.71 o
  -3   5  -9       1477.91       1442.38        25.72 o
  -2   5  -9       2143.31       1975.10        32.53 o
  -1   5  -9       1697.62       1662.90        20.74 o
   0   5  -9       1328.80       1291.04        23.41 o
   1   5  -9        136.72        104.95         3.96 o
   2   5  -9       2028.71       1659.25        65.33 o
   3   5  -9       2111.81       1588.09        41.33 o
   4   5  -9        711.17        659.77        13.76 o
   5   5  -9       1532.75       1437.42        22.50 o
  -5   6  -9        365.58        305.27         8.78 o
  -4   6  -9         74.83         78.36         3.36 o
  -3   6  -9        308.11        367.31        10.82 o
  -2   6  -9       1018.23        856.65        23.58 o
  -1   6  -9       1183.82       1200.64        18.10 o
   0   6  -9        684.65        795.98        25.36 o
   1   6  -9        188.95        153.80         4.56 o
   2   6  -9       3744.29       3374.05        55.52 o
   3   6  -9       2345.25       1659.72        28.95 o
   4   6  -9        550.49        444.52         7.83 o
   5   6  -9        502.60        358.95         7.58 o
   6   6  -9        834.06        677.31        10.96 o
  -6   7  -9        157.96        122.22         4.31 o
  -5   7  -9        124.16        102.25         3.79 o
  -4   7  -9       1750.32       1395.62        20.11 o
  -3   7  -9        750.87        586.21        10.43 o
  -2   7  -9       1761.75       1474.01        36.97 o
  -1   7  -9        123.03        117.28         3.85 o
   0   7  -9        235.18        192.40         6.04 o
   1   7  -9        814.48        593.78         9.93 o
   2   7  -9       3013.46       2578.78        32.06 o
   3   7  -9       4721.66       4060.72        55.09 o
   4   7  -9         89.07         63.57         4.17 o
   5   7  -9        280.14        236.57         7.30 o
   6   7  -9        160.38        136.53         4.53 o
   7   7  -9        788.05        697.51        11.76 o
  -7   8  -9        453.92        324.96         6.98 o
  -6   8  -9        402.02        343.31         7.53 o
  -5   8  -9        342.30        280.80         7.31 o
  -4   8  -9        150.90        131.03         4.35 o
  -3   8  -9        798.29        676.23        15.12 o
  -2   8  -9        554.02        439.64         7.18 o
  -1   8  -9         46.63         49.38         3.25 o
   0   8  -9       1270.83       1037.40        13.62 o
   1   8  -9       1498.49       1242.72        17.54 o
   2   8  -9        955.13        860.08        13.57 o
   3   8  -9        539.81        466.92         8.60 o
   4   8  -9       1052.39       1033.26        17.35 o
   5   8  -9        155.95        146.82        10.14 o
   6   8  -9         88.68         81.93         3.83 o
   7   8  -9        670.34        553.40        11.67 o
   8   8  -9       1105.51        889.45        11.77 o
  -8   9  -9        618.56        484.87         8.75 o
  -7   9  -9        507.66        421.78         8.34 o
  -6   9  -9        387.89        317.24         7.47 o
  -5   9  -9        415.33        342.43         6.70 o
  -4   9  -9        338.36        286.64         5.94 o
  -3   9  -9        448.57        320.05         5.57 o
  -2   9  -9        157.37         99.67         3.13 o
  -1   9  -9       2015.82       1802.17        27.09 o
   0   9  -9       1318.43       1032.16        18.70 o
   1   9  -9        876.63        793.76        11.08 o
   2   9  -9        160.21        122.74         3.51 o
   3   9  -9          9.85          3.89         2.11 o
   4   9  -9        483.31        440.41         9.61 o
   5   9  -9        282.77        200.34         6.39 o
   6   9  -9       2436.33       2060.39        32.45 o
   7   9  -9        411.62        362.55         6.90 o
   8   9  -9        761.97        628.07        11.72 o
   9   9  -9        301.15        225.10         8.11 o
  -9  10  -9        934.32        772.21        14.22 o
  -8  10  -9        378.75        308.80         6.28 o
  -7  10  -9        642.63        456.64         7.09 o
  -6  10  -9       1257.60        977.34        11.75 o
  -5  10  -9        319.87        242.63         5.45 o
  -4  10  -9        113.06         80.87         3.46 o
  -3  10  -9       2578.42       2086.72        20.69 o
  -2  10  -9         79.51         59.56         2.54 o
  -1  10  -9        143.47        100.57         4.19 o
   0  10  -9        139.93        117.04         4.48 o
   1  10  -9        743.85        644.42         9.93 o
   2  10  -9        232.30        197.94         5.05 o
   3  10  -9       1054.08        933.26        13.09 o
   4  10  -9       1923.44       1604.41        20.65 o
   5  10  -9       1533.69       1279.05        17.50 o
   6  10  -9        644.58        514.48        10.17 o
   7  10  -9        276.51        245.26         7.11 o
   8  10  -9        579.78        492.90        23.08 o
   9  10  -9        148.38        124.31         6.17 o
  10  10  -9         22.40         18.91         4.80 o
 -10  11  -9        121.64         95.17         6.17 o
  -9  11  -9        213.17        185.40         7.61 o
  -8  11  -9        609.18        483.34        11.70 o
  -7  11  -9         48.88         45.52         3.76 o
  -6  11  -9         82.42         70.74         4.46 o
  -5  11  -9       1909.18       1384.78        24.09 o
  -4  11  -9        280.73        205.59         4.86 o
  -3  11  -9        561.95        343.94         6.21 o
  -2  11  -9        692.37        592.27         8.46 o
  -1  11  -9         39.55         28.57         2.82 o
   0  11  -9        424.03        344.18         7.43 o
   1  11  -9        138.98        136.83         4.44 o
   2  11  -9        734.76        665.52        12.01 o
   3  11  -9        841.16        651.02        14.13 o
   4  11  -9         18.54         15.26         3.23 o
   5  11  -9        763.14        671.39        14.86 o
   6  11  -9       1576.60       1310.43        28.42 o
   7  11  -9         14.97         11.88         4.39 o
   9  11  -9        176.06        158.92         7.62 o
  10  11  -9         29.57         29.02         5.02 o
  11  11  -9        182.36        144.57         6.88 o
 -11  12  -9        123.66        114.76         6.00 o
 -10  12  -9         38.89         30.49         8.40 o
  -9  12  -9          9.68         11.48         7.28 o
  -8  12  -9          4.34          3.71         7.13 o
  -7  12  -9         64.29         51.22         3.94 o
  -6  12  -9        391.19        309.77        11.00 o
  -5  12  -9        144.50         93.52         3.76 o
  -4  12  -9         86.50         77.65         3.20 o
  -3  12  -9        508.30        378.05         6.41 o
  -2  12  -9       2779.04       2242.15        35.20 o
  -1  12  -9        735.07        607.43         8.88 o
   0  12  -9        458.57        376.35         6.97 o
   1  12  -9        562.12        439.15         7.57 o
   2  12  -9        970.88        852.53        11.46 o
   3  12  -9        719.44        565.26        14.69 o
   4  12  -9         49.64         41.54         4.85 o
   5  12  -9        163.30        130.09         6.63 o
   6  12  -9        202.62        145.27         8.53 o
   7  12  -9        232.85        176.00         6.23 o
   8  12  -9        351.58        293.63        16.21 o
   9  12  -9         37.19         31.65         5.86 o
  10  12  -9         46.33         32.90         5.92 o
  11  12  -9         12.48          7.65         4.97 o
  12  12  -9        287.88        274.88         9.56 o
 -12  13  -9         11.05          8.23         3.58 o
 -11  13  -9         52.16         35.20         4.72 o
 -10  13  -9         53.98         43.19         3.33 o
  -9  13  -9         97.13         69.61         4.94 o
  -8  13  -9        162.53        131.97         5.27 o
  -7  13  -9        493.99        388.99         6.98 o
  -6  13  -9        110.06         88.60         5.85 o
  -5  13  -9         33.32         26.96         2.69 o
  -4  13  -9        444.13        366.89         8.15 o
  -3  13  -9        112.84         95.44         4.14 o
  -2  13  -9        110.78         82.74         4.12 o
  -1  13  -9        958.90        751.03        22.44 o
   0  13  -9        395.54        326.71         6.47 o
   1  13  -9       1361.22       1083.27        14.12 o
   2  13  -9        341.14        220.34         6.56 o
   3  13  -9        708.55        550.25        11.53 o
   4  13  -9        434.67        389.82         9.93 o
   5  13  -9         42.99         46.96         4.97 o
   6  13  -9         29.99         20.87         3.98 o
   7  13  -9        862.70        659.06        18.83 o
   8  13  -9        172.84        156.26         9.33 o
   9  13  -9        180.39        152.82        11.16 o
  10  13  -9          6.79          2.31         5.83 o
  11  13  -9         75.40         74.47         6.16 o
  12  13  -9         22.33         18.80         3.88 o
  13  13  -9         55.06         51.12         6.87 o
 -13  14  -9         13.49          8.62         2.34 o
 -12  14  -9          3.38          5.94         2.85 o
 -11  14  -9         12.54         14.00         3.63 o
 -10  14  -9         39.76         39.71         4.28 o
  -9  14  -9         76.21         59.56         4.85 o
  -8  14  -9         49.06         48.61         5.39 o
  -7  14  -9         67.84         52.79         3.98 o
  -6  14  -9        356.51        306.74         6.75 o
  -5  14  -9        251.50        200.05         5.18 o
  -4  14  -9        485.75        379.86         8.85 o
  -3  14  -9        217.29        143.95         5.79 o
  -2  14  -9        205.30        173.05         5.78 o
  -1  14  -9        243.19        190.36         9.14 o
   0  14  -9        161.54        126.06         4.89 o
   1  14  -9         98.93         74.33         4.03 o
   2  14  -9         90.77         76.93         4.55 o
   3  14  -9          4.19          7.86         3.07 o
   4  14  -9        589.16        496.82        10.36 o
   5  14  -9        268.18        233.23        10.02 o
   6  14  -9         63.26         50.03         4.22 o
   7  14  -9        217.38        214.20         9.16 o
   8  14  -9        247.32        203.01         9.98 o
   9  14  -9          5.36          9.92         5.63 o
  10  14  -9         35.42         33.25         5.67 o
  11  14  -9         29.54         23.38         5.07 o
  12  14  -9         19.62         12.83         4.21 o
  13  14  -9         27.10         25.25         5.15 o
 -12  15  -9         51.63         40.51         3.02 o
 -11  15  -9         56.49         42.17         3.58 o
 -10  15  -9          0.60          1.48         2.74 o
  -9  15  -9         19.30         20.36         3.63 o
  -8  15  -9         20.84         13.98         3.78 o
  -7  15  -9        172.44        133.46         5.09 o
  -6  15  -9        184.99        153.18         4.92 o
  -5  15  -9        451.13        372.19         7.25 o
  -4  15  -9         18.30         12.54         2.78 o
  -3  15  -9        275.53        222.44         5.88 o
  -2  15  -9          6.50          6.89         3.87 o
  -1  15  -9        154.07        120.17         9.09 o
   0  15  -9        111.36         99.09         6.46 o
   1  15  -9        165.84        162.76         7.18 o
   2  15  -9         28.43         88.36         7.44 o
   3  15  -9        216.45        240.33         9.40 o
   4  15  -9        106.48         93.89         4.84 o
   5  15  -9        139.32        105.89         5.64 o
   6  15  -9         72.00         67.64         6.01 o
   7  15  -9         84.44         76.83         7.26 o
   8  15  -9         25.23         11.99         5.54 o
   9  15  -9         68.76         60.29         6.14 o
  10  15  -9         17.47         13.41         4.44 o
  11  15  -9         17.28         16.00         3.62 o
  12  15  -9         36.82         33.62         3.13 o
 -11  16  -9         57.42         43.42         3.27 o
 -10  16  -9         45.44         41.64         4.02 o
  -9  16  -9         65.93         59.88         4.30 o
  -8  16  -9         35.81         25.43         3.28 o
  -7  16  -9         57.88         52.41         5.97 o
  -6  16  -9        106.53         96.48         6.50 o
  -5  16  -9          7.75          7.15         3.73 o
  -4  16  -9         16.45         17.03         4.11 o
  -3  16  -9         13.35         11.30         3.33 o
  -2  16  -9        145.95        147.04         6.06 o
  -1  16  -9         20.59         22.23         9.21 o
   0  16  -9        309.78        235.46         7.89 o
   1  16  -9         11.91         16.32         4.35 o
   2  16  -9        206.75        197.61         8.38 o
   3  16  -9        152.27        126.22         7.37 o
   4  16  -9        118.03         92.90         8.83 o
   5  16  -9        247.90        225.37         8.68 o
   6  16  -9         73.51         63.07         5.35 o
   7  16  -9        103.89         74.78         4.87 o
   8  16  -9         65.86         62.54         5.72 o
   9  16  -9         20.71         16.65         4.45 o
  10  16  -9         32.74         32.62         7.36 o
  11  16  -9         37.47         32.28         2.21 o
  -9  17  -9          5.90          2.41         2.04 o
  -8  17  -9         11.87          8.83         2.76 o
  -7  17  -9         57.05         48.12         4.86 o
  -6  17  -9         73.02         58.14         4.74 o
  -5  17  -9         50.19         55.04        15.55 o
  -4  17  -9         52.93         42.41         4.32 o
  -3  17  -9         42.45         45.04         5.59 o
  -2  17  -9         53.83         49.35         5.83 o
  -1  17  -9        132.31        116.00        10.23 o
   0  17  -9          7.38         10.86         4.61 o
   1  17  -9         96.65         91.37         5.99 o
   2  17  -9         78.70         73.69         8.04 o
   3  17  -9        204.25        187.70        10.54 o
   4  17  -9         34.33         32.49         6.07 o
   5  17  -9         67.87         70.02         4.89 o
   6  17  -9         15.70         14.60         3.26 o
   7  17  -9         82.34         73.80         7.41 o
   8  17  -9         32.90         25.58         3.63 o
   9  17  -9        187.59        137.40         7.05 o
  -6  18  -9         19.78         20.08         5.32 o
  -5  18  -9         94.34        111.45         8.14 o
  -4  18  -9         34.93         30.50         3.98 o
  -3  18  -9         54.05         55.62         4.68 o
  -2  18  -9        239.55        212.91         8.43 o
   0  18  -9        102.16         93.47         7.56 o
   1  18  -9        124.44        101.92         5.48 o
   2  18  -9        133.56        129.96         5.95 o
   3  18  -9         31.48         25.45         4.08 o
   4  18  -9         39.43         36.50         4.86 o
   5  18  -9         16.76         18.91         3.08 o
   6  18  -9         51.05         40.06         5.49 o
   7  18  -9         44.51         34.64         4.70 o
  -3  19  -9        120.43         97.13         5.50 o
  -2  19  -9         13.44         12.00         3.72 o
   0  19  -9         19.61         16.43         4.14 o
   1  19  -9         14.78         18.96         3.97 o
   2  19  -9         23.35         16.56         2.64 o
   3  19  -9         95.41         74.34         3.55 o
   4  19  -9         13.63         10.83         3.54 o
   0   0  -8      22835.39      18181.74       398.32 o
   0   1  -8        309.64        315.47         6.04 o
   1   1  -8       7841.98       6420.76        71.67 o
  -1   2  -8       1261.99       1405.18        17.22 o
   0   2  -8       6385.25       5833.39        88.69 o
   1   2  -8       5330.96       4729.71        53.38 o
   2   2  -8       2616.30       2329.05        24.13 o
  -2   3  -8       1730.02       1609.69        26.24 o
  -1   3  -8       6209.53       5515.88        62.47 o
   0   3  -8       2875.64       2237.47        23.37 o
   1   3  -8        124.49        136.14         2.60 o
   2   3  -8        391.49        411.62         7.11 o
   3   3  -8        148.48        126.37         4.93 o
  -3   4  -8       1246.52       1447.59        34.70 o
  -2   4  -8       1227.99       1042.64        20.44 o
  -1   4  -8       1517.22       1286.93        18.45 o
   0   4  -8       5794.73       5478.26        71.30 o
   1   4  -8       4336.68       4140.66        56.64 o
   2   4  -8         13.65          8.81         1.16 o
   3   4  -8       1464.03       1234.86        29.89 o
   4   4  -8       2328.87       1559.86        27.36 o
  -4   5  -8        227.21        264.02         7.37 o
  -3   5  -8       1032.34        920.11        24.04 o
  -2   5  -8       2431.97       2583.20        35.18 o
  -1   5  -8       3723.34       3551.04        47.14 o
   0   5  -8       1035.64       1016.48        16.35 o
   1   5  -8       1146.03       1093.30        18.53 o
   2   5  -8        581.09        436.72         9.55 o
   3   5  -8         62.21         52.25         2.96 o
   4   5  -8        676.01        549.55        11.81 o
   5   5  -8        215.89        208.33         8.47 o
  -5   6  -8       1232.00       1051.19        14.73 o
  -4   6  -8        666.57        527.29        12.03 o
  -3   6  -8       1009.48       1037.39        28.04 o
  -2   6  -8        355.09        306.60         7.57 o
  -1   6  -8       4181.79       3809.73        55.74 o
   0   6  -8        360.94        365.52        13.79 o
   1   6  -8        214.43        180.26         8.86 o
   2   6  -8        210.46        291.98         7.58 o
   3   6  -8       1991.04       1599.41        28.35 o
   4   6  -8       1875.77       1722.61        30.51 o
   5   6  -8        218.12        218.74         5.11 o
   6   6  -8        271.90        192.23         5.75 o
  -6   7  -8        180.56        165.40         4.80 o
  -5   7  -8       1486.06       1191.02        27.25 o
  -4   7  -8        867.20        682.06        12.67 o
  -3   7  -8        603.49        441.96        22.75 o
  -2   7  -8         26.34         24.95         2.39 o
  -1   7  -8       1130.29        946.72        43.28 o
   0   7  -8       2629.62       2397.49        98.20 o
   1   7  -8        678.45        607.31        19.44 o
   2   7  -8        614.95        546.63        12.17 o
   3   7  -8       2900.19       2593.28        36.36 o
   4   7  -8        294.09        304.42         8.40 o
   5   7  -8        420.06        336.25         6.82 o
   6   7  -8        111.89        109.08         3.98 o
   7   7  -8        445.63        397.58         8.05 o
  -7   8  -8         16.83         15.42         2.46 o
  -6   8  -8       1351.29       1136.50        16.63 o
  -5   8  -8        105.64        111.09         4.88 o
  -4   8  -8       1415.28       1210.75        29.31 o
  -3   8  -8       1498.68       1239.15        26.82 o
  -2   8  -8        176.08        117.91         5.53 o
  -1   8  -8        208.84        198.30         6.68 o
   0   8  -8        285.02        222.86         6.03 o
   1   8  -8        337.73        309.84         7.50 o
   2   8  -8       3175.36       2770.23        36.02 o
   3   8  -8        220.11        152.81         3.89 o
   4   8  -8        915.98        832.77        12.73 o
   5   8  -8       2155.42       1841.80        33.41 o
   6   8  -8        147.50         87.05         4.07 o
   7   8  -8        337.27        267.29         5.78 o
   8   8  -8        193.93        156.44         4.69 o
  -8   9  -8        836.32        699.98        10.76 o
  -7   9  -8       1965.22       1541.21        17.85 o
  -6   9  -8         81.21         60.34         3.48 o
  -5   9  -8       1033.36        828.81        11.70 o
  -4   9  -8        943.93        819.05        12.57 o
  -3   9  -8       1405.32       1218.09        13.90 o
  -2   9  -8        161.63        149.82         4.01 o
  -1   9  -8       1372.52       1210.71        15.22 o
   0   9  -8         72.47         53.08         3.38 o
   1   9  -8        489.56        376.20         8.54 o
   2   9  -8        171.29        132.91         3.53 o
   3   9  -8       1756.86       1679.24        21.54 o
   4   9  -8        283.45        275.94         6.46 o
   5   9  -8        453.35        331.84         7.32 o
   6   9  -8        141.97        181.60         6.53 o
   7   9  -8        291.37        240.47         6.45 o
   8   9  -8        604.18        486.52         9.19 o
   9   9  -8        897.47        811.76        12.36 o
  -9  10  -8        760.59        653.94        12.42 o
  -8  10  -8        477.67        435.45         6.93 o
  -7  10  -8        205.71        184.78         4.94 o
  -6  10  -8          6.80          7.21         2.35 o
  -5  10  -8        443.77        412.61         7.20 o
  -4  10  -8        884.88        798.49        10.93 o
  -3  10  -8        561.23        471.92         9.68 o
  -2  10  -8        989.89        695.53         9.61 o
  -1  10  -8         48.80         42.10         2.28 o
   0  10  -8        325.58        271.60         5.70 o
   1  10  -8        901.01        724.19        12.80 o
   2  10  -8          2.14          2.67         2.09 o
   3  10  -8        329.62        301.17         5.70 o
   4  10  -8       1550.79       1319.03        17.63 o
   5  10  -8       2302.87       1979.72        24.47 o
   6  10  -8       1287.53       1142.89        14.97 o
   7  10  -8       3542.95       2877.73        68.58 o
   8  10  -8        283.64        221.33         9.63 o
   9  10  -8         11.93          6.55         3.29 o
  10  10  -8        811.80        718.47        13.31 o
 -10  11  -8        385.49        329.79        10.11 o
  -9  11  -8        227.67        186.98         6.39 o
  -8  11  -8        778.06        612.72        10.11 o
  -7  11  -8       1903.83       1547.90        20.67 o
  -6  11  -8        186.37        150.41         5.04 o
  -5  11  -8        258.14        188.25         5.52 o
  -4  11  -8        228.30        201.87         4.31 o
  -3  11  -8        801.26        631.32         8.92 o
  -2  11  -8        660.29        491.41         6.89 o
  -1  11  -8         82.37         58.91         2.64 o
   0  11  -8         31.84         26.51         2.60 o
   1  11  -8        394.51        314.38         6.50 o
   2  11  -8       1569.05       1325.76        20.02 o
   3  11  -8        156.60        111.49         4.15 o
   4  11  -8        538.81        417.35         8.56 o
   5  11  -8       1853.68       1642.25        24.16 o
   6  11  -8        961.02        849.58        15.07 o
   7  11  -8       1183.13        980.43        20.56 o
   8  11  -8        106.53        101.78         6.14 o
   9  11  -8          2.92          0.90         3.44 o
  10  11  -8         21.95         17.10         4.99 o
  11  11  -8        129.39        106.15        10.19 o
 -11  12  -8         67.93         57.21         5.24 o
 -10  12  -8         84.73         73.72         5.62 o
  -9  12  -8         68.63         52.13         8.44 o
  -8  12  -8         77.22         62.09         8.44 o
  -7  12  -8         50.30         44.56         3.37 o
  -6  12  -8        397.47        303.14         7.03 o
  -5  12  -8        402.23        310.65         5.66 o
  -4  12  -8        343.05        220.67         4.77 o
  -3  12  -8       1091.11        853.32         9.58 o
  -2  12  -8        976.36        768.76         9.57 o
  -1  12  -8       1009.72        808.60        11.21 o
   0  12  -8        286.98        216.63         4.70 o
   1  12  -8        906.57        769.10        10.74 o
   2  12  -8        182.44        156.91         4.48 o
   3  12  -8        358.93        307.35         8.81 o
   4  12  -8         50.48         61.64         4.27 o
   5  12  -8        765.58        595.21        12.30 o
   6  12  -8        149.79        144.65         5.58 o
   7  12  -8        931.88        754.50        15.02 o
   8  12  -8        291.67        246.25         9.20 o
   9  12  -8         67.70         54.62         6.72 o
  10  12  -8         57.27         57.31         7.05 o
  11  12  -8        126.35        104.69         7.50 o
  12  12  -8        110.46        108.96         6.93 o
 -12  13  -8         77.37         67.62         3.62 o
 -11  13  -8        121.67        106.88        13.06 o
 -10  13  -8         15.84         15.22         7.26 o
  -9  13  -8         55.92         37.12         7.74 o
  -8  13  -8         10.55          8.20         4.69 o
  -7  13  -8         78.17         73.77         3.47 o
  -6  13  -8         61.67         50.54         2.89 o
  -5  13  -8         41.65         35.10         2.58 o
  -4  13  -8        171.06        149.78         4.09 o
  -3  13  -8        903.48        689.03        14.56 o
  -2  13  -8        844.74        668.58        11.41 o
  -1  13  -8       1304.80       1093.44        17.22 o
   0  13  -8         82.72         82.94         3.39 o
   1  13  -8        459.04        368.61         7.05 o
   2  13  -8        146.96        117.68         4.64 o
   3  13  -8        722.76        607.21        12.78 o
   4  13  -8        527.88        470.46         9.57 o
   5  13  -8        140.15        112.66         5.12 o
   6  13  -8        761.00        669.96        16.11 o
   7  13  -8        281.18        243.87         8.64 o
   8  13  -8         24.84         21.70         6.64 o
   9  13  -8         91.49         86.61         7.75 o
  10  13  -8        171.62        137.84        10.45 o
  11  13  -8         85.77         74.80         7.76 o
  12  13  -8         98.53         95.88         6.20 o
  13  13  -8         82.94         82.42         5.00 o
 -13  14  -8         46.95         41.72         6.28 o
 -12  14  -8         23.82         22.89         5.25 o
 -11  14  -8         16.84         17.41         2.56 o
 -10  14  -8         50.71         41.44         3.32 o
  -9  14  -8         14.01          9.43         2.82 o
  -8  14  -8        175.79        151.37         8.92 o
  -7  14  -8          6.99          5.06         3.15 o
  -6  14  -8         61.33         55.97         3.41 o
  -5  14  -8         86.46         66.87         3.58 o
  -4  14  -8        209.90        180.56         4.82 o
  -3  14  -8         67.39         53.74         3.59 o
  -2  14  -8        170.10        147.37         6.92 o
  -1  14  -8         42.52         41.89         3.85 o
   0  14  -8        434.54        336.54         7.32 o
   1  14  -8        635.74        538.27         9.24 o
   2  14  -8         41.88         33.20         3.32 o
   3  14  -8        110.53         80.46         4.26 o
   4  14  -8         29.80         22.13         3.88 o
   5  14  -8         95.32         74.43         4.88 o
   6  14  -8         89.41         84.39         5.45 o
   7  14  -8        535.73        449.22        11.19 o
   8  14  -8          2.70          6.50         6.05 o
   9  14  -8         60.92         45.78         6.69 o
  10  14  -8         78.93         64.32         6.74 o
  11  14  -8          4.49          7.80         5.14 o
  12  14  -8         90.46         85.00         6.16 o
  13  14  -8         28.45         26.60         3.13 o
  14  14  -8          7.42          4.59         1.98 o
 -13  15  -8         89.48         71.28         6.69 o
 -12  15  -8         17.91         19.07         3.25 o
 -11  15  -8         60.48         55.28         5.90 o
 -10  15  -8         40.33         36.37         2.66 o
  -9  15  -8         29.79         28.99         2.83 o
  -8  15  -8        117.84         94.41         5.77 o
  -7  15  -8        133.31        116.04         4.84 o
  -6  15  -8         28.72         22.79         3.14 o
  -5  15  -8        183.12        167.29         4.63 o
  -4  15  -8        151.87        135.34         7.38 o
  -3  15  -8        142.96        116.62         4.67 o
  -2  15  -8         27.08         23.89         3.30 o
  -1  15  -8        125.02        127.22         8.32 o
   0  15  -8         70.68         52.15         4.68 o
   1  15  -8        157.48        139.65         6.96 o
   2  15  -8        744.69        646.10        13.89 o
   3  15  -8         28.67         26.10         4.57 o
   4  15  -8        212.06        193.61         7.35 o
   5  15  -8        100.19         89.20         5.49 o
   6  15  -8          3.77          3.11         7.67 o
   7  15  -8        111.05        103.61         5.66 o
   8  15  -8        167.44        145.51        15.30 o
   9  15  -8        395.94        312.87        11.30 o
  10  15  -8          6.65         10.08         4.93 o
  11  15  -8         16.76         20.78         4.35 o
  12  15  -8          1.05          6.01         2.64 o
  13  15  -8         31.81         22.69         2.17 o
 -11  16  -8          5.69          3.49         2.54 o
 -10  16  -8         42.32         37.16         4.26 o
  -9  16  -8          0.17         -1.95         1.95 o
  -8  16  -8         33.95         29.93         2.64 o
  -7  16  -8        302.52        249.58         7.04 o
  -6  16  -8        226.11        208.16        10.06 o
  -5  16  -8         30.02         20.04         3.11 o
  -4  16  -8        223.12        184.92         5.86 o
  -3  16  -8         14.21         17.71         4.49 o
  -2  16  -8        126.56        101.77         5.10 o
  -1  16  -8         11.98         20.95         5.46 o
   0  16  -8        177.19        137.61         6.68 o
   1  16  -8        162.99        135.67        10.39 o
   2  16  -8          4.54         11.73         4.19 o
   3  16  -8         95.66         85.21         9.11 o
   4  16  -8         10.07         10.64         6.78 o
   5  16  -8         72.45         52.21         6.17 o
   6  16  -8         34.57         32.21         4.95 o
   7  16  -8         37.33         39.98         4.39 o
   8  16  -8        324.52        291.89        10.27 o
   9  16  -8        169.23        142.34         7.82 o
  10  16  -8         11.94         12.98         4.11 o
  11  16  -8         15.55         15.47         4.07 o
 -10  17  -8         34.86         31.95         3.04 o
  -9  17  -8          1.01          0.18         2.36 o
  -8  17  -8         16.74         18.02         3.27 o
  -7  17  -8          9.20         10.06         4.26 o
  -6  17  -8         43.79         33.85         5.47 o
  -5  17  -8         40.95         38.71         3.92 o
  -4  17  -8         39.82         30.62         3.97 o
  -3  17  -8         34.70         30.50         4.14 o
  -2  17  -8         53.27         57.13         6.29 o
  -1  17  -8         83.84         81.50         9.76 o
   0  17  -8          5.03         14.77         7.33 o
   1  17  -8        205.91        211.76        13.80 o
   2  17  -8          0.77          3.96         6.60 o
   3  17  -8         83.23         74.70         7.97 o
   4  17  -8        101.10        100.40         8.45 o
   5  17  -8        174.20        123.80         6.35 o
   6  17  -8        101.81         89.12         7.33 o
   7  17  -8         52.25         42.29         7.08 o
   8  17  -8         88.81         77.54         5.20 o
   9  17  -8         34.74         30.90         3.64 o
  10  17  -8        109.12         83.56         5.13 o
  -8  18  -8          2.14          1.16         2.23 o
  -7  18  -8         36.06         27.10         3.61 o
  -6  18  -8         88.34         60.65         5.13 o
  -5  18  -8         48.03         47.54         7.19 o
  -4  18  -8         33.10         29.43         4.25 o
  -3  18  -8         27.12         27.00         4.42 o
  -2  18  -8         20.17         23.00         4.48 o
   0  18  -8        130.88        124.72         8.77 o
   1  18  -8         36.46         34.92         4.44 o
   2  18  -8         51.23         37.64         4.66 o
   3  18  -8        100.47         78.31         5.16 o
   4  18  -8          2.71         11.56         4.57 o
   5  18  -8         40.25         31.18         4.61 o
   6  18  -8         12.81         12.50         2.56 o
   7  18  -8         87.52         69.90         6.28 o
   8  18  -8         18.67         16.21         3.91 o
  -3  19  -8         12.20         11.61         3.80 o
  -2  19  -8         24.95         16.38         4.36 o
   0  19  -8          0.46         -3.07         4.13 o
   1  19  -8         42.71         36.63         5.06 o
   2  19  -8        114.58        109.26         7.42 o
   3  19  -8         33.86         30.69         3.21 o
   4  19  -8        179.03        159.71         6.55 o
   0   1  -7       1472.00       1341.82        17.36 o
   1   1  -7        276.70        158.74         3.11 o
  -1   2  -7        502.17        738.29         8.95 o
   0   2  -7        775.65        708.93         8.07 o
   1   2  -7        951.04        832.08         9.98 o
   2   2  -7        629.50        414.86         5.33 o
  -2   3  -7       5279.18       4665.64        88.87 o
  -1   3  -7       2730.40       2066.70        21.60 o
   0   3  -7        344.44        177.62         3.47 o
   1   3  -7        966.96        915.59        10.30 o
   2   3  -7       1943.33       1391.61        19.03 o
   3   3  -7       1160.41        872.08        21.51 o
  -3   4  -7        973.37        649.13        17.18 o
  -2   4  -7       2216.87       1754.20        44.58 o
  -1   4  -7       4400.46       4010.66        45.48 o
   0   4  -7       3499.77       2888.72        38.19 o
   1   4  -7        514.91        598.57        14.93 o
   2   4  -7       5537.49       5541.00        86.72 o
   3   4  -7       2453.83       2358.04        39.04 o
   4   4  -7       1232.79        973.56        18.05 o
  -4   5  -7         87.27        105.99         4.29 o
  -3   5  -7         38.17         56.53         3.15 o
  -2   5  -7       4371.55       3680.20        83.54 o
  -1   5  -7       1386.36       1449.94        20.71 o
   0   5  -7        971.30        673.57        12.38 o
   1   5  -7       1367.02       1203.88        20.58 o
   2   5  -7         24.36         72.63         5.16 o
   3   5  -7       5789.23       4952.62        79.38 o
   4   5  -7       6442.27       5542.05        88.58 o
   5   5  -7        235.84        260.56         7.19 o
  -5   6  -7        754.81        664.34        14.16 o
  -4   6  -7       4242.94       3180.35        52.96 o
  -3   6  -7       1588.61       1740.28        30.68 o
  -2   6  -7         92.49        145.97         6.78 o
  -1   6  -7       2290.11       2103.23        34.44 o
   0   6  -7         36.19         41.50         2.76 o
   1   6  -7        584.75        611.70        18.52 o
   2   6  -7         81.47         40.11         2.87 o
   3   6  -7        658.63        744.41        14.83 o
   4   6  -7       5350.95       4780.93        77.34 o
   5   6  -7       1719.53       1497.73        27.08 o
   6   6  -7         51.45         52.86         3.08 o
  -6   7  -7        157.79        131.81         4.24 o
  -5   7  -7       1775.74       1363.95        21.31 o
  -4   7  -7        519.65        541.52        12.50 o
  -3   7  -7       3103.22       2872.00        83.87 o
  -2   7  -7       2586.69       2402.01        66.86 o
  -1   7  -7       3004.28       2955.22        69.24 o
   0   7  -7       1161.36        887.18        34.13 o
   1   7  -7       1308.25       1327.28        34.97 o
   2   7  -7        890.77        952.88        26.59 o
   3   7  -7        229.44        205.60         6.38 o
   4   7  -7        151.43        174.99         8.60 o
   5   7  -7       1596.91       1276.50        29.34 o
   6   7  -7        342.70        292.62         6.36 o
   7   7  -7        948.83        964.19        13.31 o
  -7   8  -7        855.57        695.65        10.05 o
  -6   8  -7        482.04        343.99         8.45 o
  -5   8  -7        156.01        148.08         4.49 o
  -4   8  -7        293.59        260.30         5.88 o
  -3   8  -7        715.13        521.45        12.68 o
  -2   8  -7       1351.82       1215.77        23.90 o
  -1   8  -7         47.66         58.54         5.12 o
   0   8  -7        110.11         83.79         5.97 o
   1   8  -7        160.88        234.50        10.67 o
   2   8  -7       2732.33       2643.81        64.35 o
   3   8  -7        758.77        770.66        11.69 o
   4   8  -7        769.97        689.88        10.94 o
   5   8  -7        314.91        268.79         8.09 o
   6   8  -7         41.33         27.57         3.15 o
   7   8  -7        948.85        918.69        13.06 o
   8   8  -7        417.32        303.26         6.26 o
  -8   9  -7        110.34        109.46         4.18 o
  -7   9  -7        367.73        320.22         5.61 o
  -6   9  -7        141.71        134.76         3.63 o
  -5   9  -7        285.37        288.75         5.59 o
  -4   9  -7       1016.58        832.54        12.36 o
  -3   9  -7        192.99        147.04         4.00 o
  -2   9  -7        416.71        320.33         6.67 o
  -1   9  -7         23.19         16.90         2.43 o
   0   9  -7        751.34        639.81        11.68 o
   1   9  -7        222.45        205.09         8.16 o
   2   9  -7        438.31        308.90         6.76 o
   3   9  -7       1288.99       1215.65        15.01 o
   4   9  -7       1948.99       1574.24        23.51 o
   5   9  -7        145.00        124.11         4.21 o
   6   9  -7         34.07         32.94         2.70 o
   7   9  -7        232.73        167.14         6.07 o
   8   9  -7          9.66          7.65         2.67 o
   9   9  -7        408.13        366.98         8.04 o
  -9  10  -7        100.68         85.94         5.03 o
  -8  10  -7         99.67         71.07         3.11 o
  -7  10  -7        478.06        345.62         6.13 o
  -6  10  -7         31.84         26.04         2.54 o
  -5  10  -7        128.20        113.06         3.92 o
  -4  10  -7        606.95        546.48         8.37 o
  -3  10  -7        619.30        557.07        10.02 o
  -2  10  -7       2661.79       2118.30        24.66 o
  -1  10  -7       1566.27       1276.13        14.67 o
   0  10  -7        116.09        118.95         3.40 o
   1  10  -7         26.75         21.02         2.53 o
   2  10  -7        861.53        808.51        12.46 o
   3  10  -7       1442.91       1134.67        15.34 o
   4  10  -7        330.58        346.33         7.17 o
   5  10  -7        164.13        125.20         4.09 o
   6  10  -7       1041.10        893.18        16.96 o
   7  10  -7       1329.92       1076.66        16.96 o
   8  10  -7         64.10         46.41         6.69 o
   9  10  -7       1010.54        896.44        15.46 o
  10  10  -7         41.71         30.10         3.94 o
 -10  11  -7        250.25        232.00         7.24 o
  -9  11  -7         57.51         46.94         4.28 o
  -8  11  -7        816.12        765.91        10.69 o
  -7  11  -7        999.01        812.55        12.32 o
  -6  11  -7        331.55        277.57         6.22 o
  -5  11  -7        699.00        622.08        10.55 o
  -4  11  -7        188.09        179.31         5.01 o
  -3  11  -7         18.31         20.58         1.99 o
  -2  11  -7       2863.18       2330.74        21.72 o
  -1  11  -7        422.65        348.25         5.86 o
   0  11  -7       1026.92        792.99        10.06 o
   1  11  -7        309.71        319.49         6.17 o
   2  11  -7        361.40        290.07         5.61 o
   3  11  -7       1494.26       1401.51        15.99 o
   4  11  -7       1046.35       1009.78        17.65 o
   5  11  -7       1315.84       1207.78        18.02 o
   6  11  -7       1053.01        879.48        16.65 o
   7  11  -7        726.71        622.91        12.57 o
   8  11  -7       1733.20       1483.19        25.64 o
   9  11  -7        192.68        159.71         6.89 o
  10  11  -7        538.89        466.14        10.43 o
  11  11  -7         16.63         11.48         4.87 o
 -11  12  -7         79.97         65.36         5.52 o
 -10  12  -7          9.44         10.20         4.47 o
  -9  12  -7        144.50        112.79         6.46 o
  -8  12  -7        120.85         96.01         4.18 o
  -7  12  -7        105.11        100.14         4.28 o
  -6  12  -7       1286.49       1075.88        24.26 o
  -5  12  -7         43.18         36.95         3.35 o
  -4  12  -7        525.26        455.23        10.08 o
  -3  12  -7       1216.51       1045.20        15.63 o
  -2  12  -7        143.57        131.46         3.71 o
  -1  12  -7        757.36        597.01         8.71 o
   0  12  -7          5.11          3.88         2.29 o
   1  12  -7         76.34         84.48         3.51 o
   2  12  -7         93.75         60.65         3.21 o
   3  12  -7        899.77        733.33        11.05 o
   4  12  -7        163.61        150.41         5.53 o
   5  12  -7       2423.44       2067.14        44.81 o
   6  12  -7       1095.06        977.02        17.09 o
   7  12  -7        101.72         82.55         4.46 o
   8  12  -7         86.26         78.09         5.01 o
   9  12  -7        120.98        101.99         7.73 o
  10  12  -7        132.13        121.96        10.45 o
  11  12  -7        162.68        136.09         8.72 o
  12  12  -7         44.76         39.03         5.87 o
 -12  13  -7         89.25         72.37        11.94 o
 -11  13  -7         32.43         30.30         4.89 o
 -10  13  -7        184.77        164.42        13.51 o
  -9  13  -7        125.07        112.66        15.09 o
  -8  13  -7         82.81         70.23         8.41 o
  -7  13  -7         76.24         79.33         3.66 o
  -6  13  -7        114.54        102.32         3.72 o
  -5  13  -7        516.78        414.60         7.41 o
  -4  13  -7        141.69         92.69         3.48 o
  -3  13  -7        404.57        320.95         8.02 o
  -2  13  -7        211.32        179.36         4.87 o
  -1  13  -7         49.99         43.88         3.40 o
   0  13  -7        215.48        166.99         4.58 o
   1  13  -7        642.38        535.19         8.65 o
   2  13  -7       1019.85        828.32        11.53 o
   3  13  -7        167.96        158.66         5.54 o
   4  13  -7       1508.49       1243.72        16.09 o
   5  13  -7        471.92        439.12         8.41 o
   6  13  -7        757.61        671.54        14.62 o
   7  13  -7         44.87         32.31         3.56 o
   8  13  -7        182.42        192.59        10.33 o
   9  13  -7        141.93        115.33         8.88 o
  10  13  -7         77.01         71.79         9.14 o
  11  13  -7         54.83         53.92         7.64 o
  12  13  -7         21.60         23.35         5.03 o
  13  13  -7        104.33         89.00        11.39 o
 -13  14  -7         48.63         37.76         5.53 o
 -12  14  -7         78.17         63.46         3.41 o
 -11  14  -7         69.17         61.45         3.78 o
 -10  14  -7         72.65         68.59         3.94 o
  -9  14  -7         38.31         30.28         3.56 o
  -8  14  -7         62.76         55.71         4.21 o
  -7  14  -7         99.93         76.11         4.13 o
  -6  14  -7         54.69         42.85         3.33 o
  -5  14  -7         95.74         88.34         3.45 o
  -4  14  -7         58.13         43.73         2.67 o
  -3  14  -7         51.73         37.75         2.81 o
  -2  14  -7        383.47        318.72         7.99 o
  -1  14  -7        418.10        315.33        11.59 o
   0  14  -7        314.67        247.50         6.63 o
   1  14  -7        495.61        416.99         7.53 o
   2  14  -7         92.26         68.73         3.70 o
   3  14  -7        736.31        571.88        10.17 o
   4  14  -7         81.43         66.26         3.62 o
   5  14  -7        401.71        308.19         6.92 o
   6  14  -7         26.83         20.89         4.53 o
   7  14  -7         35.56         31.83         4.73 o
   8  14  -7        227.63        207.73        10.55 o
   9  14  -7         18.33         14.75         6.59 o
  10  14  -7        202.27        174.86         9.31 o
  11  14  -7         31.46         27.77         6.50 o
  12  14  -7         40.59         37.54         5.58 o
  13  14  -7          3.63          2.86         2.02 o
  14  14  -7         15.68         12.68         2.60 o
 -13  15  -7        167.82        131.96         4.74 o
 -12  15  -7         70.63         63.75         4.20 o
 -11  15  -7         38.14         29.37         2.66 o
 -10  15  -7         78.91         65.19         3.43 o
  -9  15  -7         27.12         25.95         3.09 o
  -8  15  -7         46.14         42.07         3.66 o
  -7  15  -7         64.77         51.81         4.06 o
  -6  15  -7         66.45         69.39         4.10 o
  -5  15  -7         15.19         15.15         3.11 o
  -4  15  -7        236.13        198.69         5.76 o
  -3  15  -7        262.87        208.06         6.03 o
  -2  15  -7        101.66         73.79         4.23 o
  -1  15  -7        163.13        127.33         6.26 o
   0  15  -7        283.11        250.14         7.89 o
   1  15  -7        237.14        192.14         6.64 o
   2  15  -7         95.52         81.84         5.60 o
   3  15  -7         36.61         43.30         5.13 o
   4  15  -7         24.02         36.40         5.05 o
   5  15  -7         73.49         64.13         6.54 o
   6  15  -7        139.98        124.37         6.39 o
   7  15  -7         22.84         27.16         4.46 o
   8  15  -7        127.22        108.92         8.29 o
   9  15  -7         58.57         53.86         6.80 o
  10  15  -7         88.63         70.37         6.61 o
  11  15  -7         70.86         69.48         5.75 o
  13  15  -7         12.88         10.02         2.26 o
 -12  16  -7         38.99         26.23         2.87 o
 -11  16  -7          9.28          9.83         3.17 o
 -10  16  -7         37.11         31.90         4.02 o
  -9  16  -7          8.58          5.13         2.41 o
  -8  16  -7         34.20         23.32         2.86 o
  -7  16  -7        117.64        100.23         4.34 o
  -6  16  -7          5.30          8.16         3.01 o
  -5  16  -7         64.10         55.62         4.05 o
  -4  16  -7         36.90         32.58         3.76 o
  -3  16  -7        141.14        120.39         5.20 o
  -2  16  -7         36.27         35.29         3.95 o
  -1  16  -7        200.64        162.24         8.88 o
   0  16  -7         33.66         32.08         5.21 o
   1  16  -7        105.26         96.85         6.66 o
   2  16  -7         33.12         51.09         8.56 o
   3  16  -7          8.54          6.65         7.16 o
   4  16  -7         95.36         87.19         9.31 o
   5  16  -7        133.21        118.32         7.32 o
   6  16  -7        272.58        236.77         9.35 o
   7  16  -7        463.89        423.96         9.89 o
   8  16  -7         85.28         64.82         6.64 o
   9  16  -7         74.36         63.64         6.13 o
  10  16  -7         72.76         67.65         5.57 o
  11  16  -7        190.51        171.34         5.59 o
  12  16  -7          3.05          3.63         2.17 o
 -10  17  -7         36.20         31.65         3.49 o
  -9  17  -7          8.56          6.65         1.71 o
  -8  17  -7         42.06         34.57         2.69 o
  -7  17  -7        234.80        223.71         6.67 o
  -6  17  -7         15.02         13.59         3.15 o
  -5  17  -7          5.67          3.63         2.57 o
  -4  17  -7        228.32        203.23         5.77 o
  -3  17  -7         13.14          8.97         3.88 o
  -2  17  -7         32.19         31.58         4.49 o
  -1  17  -7         56.02         53.38         9.39 o
   0  17  -7          1.37          5.39         5.20 o
   1  17  -7         89.96         80.79         6.38 o
   2  17  -7        188.14        196.40        12.00 o
   3  17  -7         26.21         22.82         5.33 o
   4  17  -7         17.34         26.95         6.39 o
   5  17  -7          6.46          6.04         5.32 o
   6  17  -7         12.70         12.65         3.92 o
   7  17  -7        180.24        161.18         6.03 o
   8  17  -7        291.35        268.68         9.07 o
   9  17  -7          5.21          9.18         3.73 o
  10  17  -7         36.48         35.31         3.61 o
  -9  18  -7         29.21         23.55         2.68 o
  -8  18  -7         33.67         35.46         3.76 o
  -7  18  -7         34.90         37.75         4.38 o
  -6  18  -7         31.04         26.80         4.54 o
  -5  18  -7         54.24         50.71         4.53 o
  -4  18  -7         63.46         50.98         4.94 o
  -3  18  -7        156.39        157.05         7.19 o
  -2  18  -7         14.84         13.38         4.38 o
   0  18  -7         69.51         70.52         5.21 o
   1  18  -7         89.59         77.03         5.52 o
   2  18  -7         61.72         47.95         4.98 o
   3  18  -7        136.36        123.58         6.19 o
   4  18  -7         24.73         24.70         4.76 o
   5  18  -7         66.00         63.55         5.61 o
   6  18  -7          2.06          7.99         2.92 o
   7  18  -7        179.52        148.15         8.76 o
   8  18  -7         10.19         13.88         4.59 o
   9  18  -7          0.28          3.69         2.11 o
  -3  19  -7        119.84        111.17         6.91 o
  -2  19  -7         90.33         73.69         6.37 o
   0  19  -7          8.35          5.93         4.64 o
   1  19  -7        122.82        110.05         7.45 o
   2  19  -7         14.80         16.90         3.26 o
   3  19  -7         83.79         79.88         4.34 o
   4  19  -7        126.41        124.72         5.64 o
   5  19  -7         13.60         14.67         4.54 o
  -2  20  -7          7.57          8.04         2.51 o
   0  20  -7         48.16         49.25         4.06 o
   1  20  -7        274.89        251.15         8.78 o
   2  20  -7         97.26         80.98         4.46 o
   0   1  -6       2650.04       2186.45        25.12 o
   1   1  -6       2649.71       2197.16        23.00 o
  -1   2  -6        734.74        538.15         6.34 o
   0   2  -6       6072.62       6694.73        75.62 o
   1   2  -6       1381.77       1071.31        11.92 o
   2   2  -6       1169.97        937.45        11.48 o
  -2   3  -6        189.08        158.27        22.49 o
  -1   3  -6       7154.26       6417.99        95.10 o
   0   3  -6       1362.14        910.15        15.24 o
   1   3  -6       1608.55       1464.51        33.59 o
   2   3  -6       6271.80       5467.46        85.22 o
   3   3  -6      11010.42       9767.60       214.52 o
  -3   4  -6         52.84         67.77         3.06 o
  -2   4  -6       4845.18       4833.38       166.06 o
  -1   4  -6        744.65        661.95        18.45 o
   0   4  -6        432.45        208.80        10.14 o
   1   4  -6       1166.02       1116.83        25.73 o
   2   4  -6       4621.27       4387.63        72.60 o
   3   4  -6       3782.05       3371.00        54.48 o
   4   4  -6       1867.31       1637.56        28.10 o
  -4   5  -6       4512.90       4419.31        71.37 o
  -3   5  -6       1757.35       1287.15        27.21 o
  -2   5  -6       1833.08       1590.34        38.10 o
  -1   5  -6       2752.67       2214.03        51.58 o
   0   5  -6       2987.68       2144.73        44.34 o
   1   5  -6       4101.43       3132.87        60.64 o
   2   5  -6       2693.27       2400.96        56.71 o
   3   5  -6       2742.53       2941.01        48.22 o
   4   5  -6        744.08        698.52        15.94 o
   5   5  -6        583.37        633.41        13.09 o
  -5   6  -6        778.23        551.11        12.14 o
  -4   6  -6       2199.34       2083.32        35.83 o
  -3   6  -6       3164.09       3030.53        50.44 o
  -2   6  -6       2578.17       2722.50        56.99 o
  -1   6  -6       4574.36       4748.09       106.68 o
   0   6  -6       2738.87       2304.07        66.47 o
   1   6  -6       2409.35       2345.15        59.49 o
   2   6  -6        755.50        743.74        20.94 o
   3   6  -6       5069.33       5104.69        81.82 o
   4   6  -6       1108.00       1252.53        22.79 o
   5   6  -6        384.49        310.43        20.44 o
   6   6  -6         22.97         26.09         2.86 o
  -6   7  -6        215.18        145.61         4.32 o
  -5   7  -6        391.53        301.46         8.41 o
  -4   7  -6        499.45        408.81        10.18 o
  -3   7  -6       3332.84       2972.25        83.67 o
  -2   7  -6       1762.73       1582.42        39.33 o
  -1   7  -6       3283.61       3301.37        76.69 o
   0   7  -6        508.18        422.61        11.49 o
   1   7  -6       3211.18       2733.32        86.99 o
   2   7  -6        524.91        610.54        18.48 o
   3   7  -6       3060.81       2548.75        42.95 o
   4   7  -6        710.77        517.52        17.80 o
   5   7  -6        899.31        862.02        17.28 o
   6   7  -6        374.59        387.96         7.95 o
   7   7  -6        325.77        300.54         5.20 o
  -7   8  -6        436.59        365.89         5.48 o
  -6   8  -6        195.83        192.52         4.57 o
  -5   8  -6        464.46        430.31         9.89 o
  -4   8  -6       3536.26       3063.38        61.00 o
  -3   8  -6        172.64        221.45         7.34 o
  -2   8  -6       1173.57       1193.25        31.61 o
  -1   8  -6       2908.37       2866.50        67.95 o
   0   8  -6       1809.42       1587.11        39.98 o
   1   8  -6       1345.81       1458.67        35.29 o
   2   8  -6        411.85        285.65        11.48 o
   3   8  -6       1964.67       1807.73        39.22 o
   4   8  -6       2494.69       2206.28        31.44 o
   5   8  -6        899.11        746.86        15.28 o
   6   8  -6        717.14        710.22        11.95 o
   7   8  -6        552.67        530.90        11.57 o
   8   8  -6        299.45        268.78         5.38 o
  -8   9  -6        172.93        153.70         3.86 o
  -7   9  -6        299.02        265.21         4.63 o
  -6   9  -6       1321.20       1205.64        13.30 o
  -5   9  -6         42.36         38.64         2.87 o
  -4   9  -6          8.75          9.21         2.32 o
  -3   9  -6       1237.20       1066.62        20.21 o
  -2   9  -6        839.59        852.76        24.83 o
  -1   9  -6        425.71        439.21        10.80 o
   0   9  -6        113.75        135.36         6.19 o
   1   9  -6        605.78        578.34        13.06 o
   2   9  -6       1102.23       1099.82        15.45 o
   3   9  -6        599.35        440.26         7.20 o
   4   9  -6        398.89        318.04         6.43 o
   5   9  -6        902.21        752.90        14.49 o
   6   9  -6        737.43        722.25        12.17 o
   7   9  -6        132.68         84.12         3.79 o
   8   9  -6        210.37        143.02         5.28 o
   9   9  -6        985.51        744.53        12.14 o
  -9  10  -6        943.70        827.50        14.64 o
  -8  10  -6       2764.87       2341.15        23.50 o
  -7  10  -6        620.49        517.16         7.10 o
  -6  10  -6        883.19        754.89         9.16 o
  -5  10  -6        381.15        297.68         6.69 o
  -4  10  -6        611.51        444.88         8.01 o
  -3  10  -6       2527.75       2385.57        60.72 o
  -2  10  -6        150.40        137.43         4.31 o
  -1  10  -6        905.26        889.23        11.35 o
   0  10  -6         73.38         54.50         2.45 o
   1  10  -6        753.23        792.75        11.93 o
   2  10  -6       1077.46        961.10        13.23 o
   3  10  -6        101.44         89.78         3.14 o
   4  10  -6        290.01        267.24         7.24 o
   5  10  -6       1572.12       1470.63        18.19 o
   6  10  -6        232.96        245.74         5.51 o
   7  10  -6        170.38        116.60         5.17 o
   8  10  -6       1047.86        964.67        20.63 o
   9  10  -6        319.08        253.70         7.64 o
  10  10  -6        125.24         92.96         5.32 o
 -10  11  -6        412.71        389.35         9.52 o
  -9  11  -6        594.65        540.56        12.09 o
  -8  11  -6        365.60        330.61         7.78 o
  -7  11  -6        855.19        730.83         9.17 o
  -6  11  -6         97.26         98.14         4.01 o
  -5  11  -6        774.90        649.60        10.79 o
  -4  11  -6        139.00        124.75         4.34 o
  -3  11  -6       2064.02       1703.35        18.68 o
  -2  11  -6       1430.32       1388.97        15.33 o
  -1  11  -6        419.48        375.32         6.70 o
   0  11  -6        407.67        306.68         5.11 o
   1  11  -6       1471.01       1151.09        13.81 o
   2  11  -6        878.84        760.15        10.54 o
   3  11  -6       1219.99       1045.66        15.89 o
   4  11  -6        262.69        248.52         6.49 o
   5  11  -6        764.84        636.09        12.56 o
   6  11  -6        463.03        349.31         9.58 o
   7  11  -6        183.78        157.16         4.63 o
   8  11  -6        166.35        133.20         6.82 o
   9  11  -6         89.43         67.28         5.29 o
  10  11  -6         57.27         55.21         4.63 o
  11  11  -6        250.82        243.01         9.08 o
 -11  12  -6         77.57         71.64         7.18 o
 -10  12  -6         86.38         76.64         6.14 o
  -9  12  -6        221.88        229.74         7.20 o
  -8  12  -6       1064.02        895.45        13.90 o
  -7  12  -6       1065.48        987.03        16.72 o
  -6  12  -6          8.50         10.51         2.55 o
  -5  12  -6        214.64        188.15         5.64 o
  -4  12  -6        139.82        143.41         4.35 o
  -3  12  -6        131.95        115.27         3.61 o
  -2  12  -6        400.80        363.68         6.61 o
  -1  12  -6         15.83         15.23         2.48 o
   0  12  -6       1126.38        856.19        10.85 o
   1  12  -6        325.39        289.62         5.90 o
   2  12  -6        257.12        252.11         5.00 o
   3  12  -6        784.13        649.15        11.15 o
   4  12  -6        580.46        555.09         9.29 o
   5  12  -6         85.24         66.45         4.40 o
   6  12  -6        195.53        158.63         4.71 o
   7  12  -6        672.08        544.15        11.14 o
   8  12  -6        139.16        130.39         5.87 o
   9  12  -6        127.71        122.81         6.32 o
  10  12  -6        139.81        117.05        10.75 o
  11  12  -6         65.54         52.96         7.02 o
  12  12  -6          7.93         10.31         5.34 o
 -12  13  -6          7.30          6.24         4.52 o
 -11  13  -6         50.84         42.70         5.54 o
 -10  13  -6         24.00         27.47         4.74 o
  -9  13  -6         32.13         24.89         4.60 o
  -8  13  -6          9.34         15.02         6.29 o
  -7  13  -6       1086.18        983.94        16.56 o
  -6  13  -6        395.05        349.27         6.69 o
  -5  13  -6        909.38        776.40        11.94 o
  -4  13  -6        129.76        114.85         3.59 o
  -3  13  -6        756.48        603.96         8.44 o
  -2  13  -6        635.47        586.28         8.98 o
  -1  13  -6         59.56         51.69         3.84 o
   0  13  -6        870.46        731.13        10.98 o
   1  13  -6        167.33        172.21         4.82 o
   2  13  -6       1125.17       1007.65        13.98 o
   3  13  -6         66.87         64.46         3.92 o
   4  13  -6        264.37        254.02         5.76 o
   5  13  -6        268.29        222.91         6.05 o
   6  13  -6        120.06        105.75         4.47 o
   7  13  -6          8.69          9.20         3.42 o
   8  13  -6         45.88         39.05         4.88 o
   9  13  -6         17.74         16.18         6.81 o
  10  13  -6        106.91         85.43         9.75 o
  11  13  -6         88.88         86.05         9.28 o
  12  13  -6         81.45         70.34         6.52 o
  13  13  -6        128.58        138.57        13.25 o
 -13  14  -6         60.12         53.46         5.01 o
 -12  14  -6        149.33        128.34         6.51 o
 -11  14  -6        149.78        146.84         7.40 o
 -10  14  -6          2.81          7.21         4.13 o
  -9  14  -6         38.17         30.54         4.95 o
  -8  14  -6        218.26        197.08         8.34 o
  -7  14  -6          3.07          4.74         2.93 o
  -6  14  -6          0.02          4.12         2.58 o
  -5  14  -6        582.10        491.38         8.52 o
  -4  14  -6        221.63        183.96         4.33 o
  -3  14  -6        755.85        640.14        10.22 o
  -2  14  -6        206.08        197.11         4.87 o
  -1  14  -6        525.60        425.69        10.16 o
   0  14  -6        381.19        332.48         7.39 o
   1  14  -6        130.75        138.50         4.29 o
   2  14  -6        109.46         99.50         4.15 o
   3  14  -6        315.69        300.78         6.53 o
   4  14  -6        238.33        174.76         4.93 o
   5  14  -6        265.16        229.63         8.30 o
   6  14  -6         67.45         59.25         4.69 o
   7  14  -6        691.99        617.60        18.32 o
   8  14  -6         30.90         26.91         7.30 o
   9  14  -6        212.12        196.04        10.49 o
  10  14  -6        181.14        145.56         9.14 o
  11  14  -6        142.21        127.91         9.84 o
  12  14  -6         23.46         17.51         5.34 o
  13  14  -6         66.22         62.44         9.37 o
 -13  15  -6         80.27         61.42         7.76 o
 -12  15  -6          5.94          7.12         2.79 o
 -11  15  -6          2.51          5.40         2.38 o
 -10  15  -6        135.74        136.83         4.96 o
  -9  15  -6         71.82         70.95         4.06 o
  -8  15  -6         86.50         72.78         4.39 o
  -7  15  -6        375.70        346.77         8.35 o
  -6  15  -6        568.57        538.44        11.66 o
  -5  15  -6         35.94         29.33         3.69 o
  -4  15  -6          6.01          6.94         3.50 o
  -3  15  -6        157.07        119.37         4.33 o
  -2  15  -6        531.34        447.01        11.93 o
  -1  15  -6        296.27        229.05         9.64 o
   0  15  -6         16.86         13.81         2.68 o
   1  15  -6        854.82        732.58        11.47 o
   2  15  -6        109.39         88.31         4.94 o
   3  15  -6        357.83        306.44         9.52 o
   4  15  -6        427.10        358.23        12.32 o
   5  15  -6         26.17         25.41         5.79 o
   6  15  -6        122.20        103.27         6.15 o
   7  15  -6         50.21         46.07         4.94 o
   8  15  -6        305.10        292.98        12.09 o
   9  15  -6         70.46         77.73         8.58 o
  10  15  -6         22.55         19.08         5.81 o
  11  15  -6         36.49         32.66         5.50 o
  12  15  -6         62.42         53.44         6.58 o
  13  15  -6         39.92         37.88         7.37 o
 -11  16  -6         67.65         57.05         3.94 o
 -10  16  -6         43.83         37.02         4.34 o
  -9  16  -6         40.78         35.79         3.20 o
  -8  16  -6        353.29        357.83         8.64 o
  -7  16  -6         92.24         82.09         4.38 o
  -6  16  -6         54.02         45.55         4.04 o
  -5  16  -6        333.28        278.34         7.34 o
  -4  16  -6        130.89        115.22         5.20 o
  -3  16  -6          3.17          3.63         3.35 o
  -2  16  -6        183.85        164.28         6.18 o
  -1  16  -6         98.72         75.14         7.27 o
   0  16  -6          0.25          7.94         4.65 o
   1  16  -6        103.29        103.00         7.83 o
   2  16  -6        239.84        213.16         9.52 o
   3  16  -6        498.18        420.11        18.30 o
   4  16  -6        203.79        189.56        11.97 o
   5  16  -6         96.93         86.43         8.89 o
   6  16  -6        155.19        114.84         6.97 o
   7  16  -6         62.86         64.35         6.00 o
   8  16  -6         16.08         63.21        34.03 o
   9  16  -6         71.81         79.64         6.78 o
  10  16  -6         89.73         88.11         6.32 o
  11  16  -6         52.22         57.37         4.24 o
  12  16  -6          2.54         10.31         5.63 o
 -10  17  -6         42.47         22.68         2.47 o
  -9  17  -6          8.37          8.31         2.30 o
  -8  17  -6         14.23         15.07         2.63 o
  -7  17  -6         83.08         78.72         4.10 o
  -6  17  -6         53.78         44.31         4.23 o
  -5  17  -6        178.77        165.87         7.07 o
  -4  17  -6         58.48         50.92         3.82 o
  -3  17  -6         13.05         12.44         3.21 o
  -2  17  -6         12.01         14.80         4.30 o
  -1  17  -6          1.20          6.58         8.69 o
   0  17  -6         35.10         36.81         6.11 o
   1  17  -6         39.22         54.65        18.63 o
   2  17  -6         28.50         30.44         7.51 o
   3  17  -6        100.16         96.76         6.82 o
   4  17  -6        244.77        222.34         9.09 o
   5  17  -6         31.37         32.32         6.29 o
   6  17  -6         20.32         18.29         4.15 o
   7  17  -6        111.61        107.12         4.66 o
   8  17  -6         12.18         16.90         4.88 o
   9  17  -6         56.74         59.55         5.21 o
  10  17  -6          8.60         10.28         2.80 o
  -8  18  -6         74.34         62.34         4.90 o
  -7  18  -6         27.57         26.74         4.42 o
  -6  18  -6         56.22         44.05         5.35 o
  -5  18  -6         94.90         85.95         5.56 o
  -4  18  -6         39.08         34.62         3.73 o
  -3  18  -6        116.50         97.27         6.33 o
  -2  18  -6         44.43         51.76         7.06 o
   0  18  -6          3.18          2.43         4.01 o
   1  18  -6        147.10        140.15         6.73 o
   2  18  -6         23.12         29.64         7.37 o
   3  18  -6        231.68        198.11         7.79 o
   4  18  -6          0.84          2.23         3.86 o
   5  18  -6         23.66         19.36         3.79 o
   6  18  -6          7.20          9.60         3.30 o
   7  18  -6         37.84         29.16         6.18 o
   8  18  -6          6.06          7.29         4.74 o
   9  18  -6        141.63        108.90         4.68 o
  -3  19  -6          6.62          0.99         4.39 o
  -2  19  -6          6.02         -1.06         4.90 o
   0  19  -6        110.39         86.25         7.23 o
   1  19  -6          1.42         -1.79         4.79 o
   2  19  -6          7.06          5.93         4.67 o
   3  19  -6         65.63         82.42        16.62 o
   4  19  -6          6.27         36.77        19.51 o
   5  19  -6          3.19          5.45         2.40 o
   6  19  -6        127.86         97.52         6.46 o
  -3  20  -6         42.01         28.85         3.17 o
  -2  20  -6         10.15         14.61         3.28 o
   0  20  -6          0.68          3.40         3.06 o
   1  20  -6         31.15         35.38         4.04 o
   2  20  -6         39.52         41.54         3.93 o
   3  20  -6         21.34         27.19         3.17 o
   0   1  -5       1932.24       2554.19        25.61 o
   1   1  -5       5850.77       5816.54        57.13 o
  -1   2  -5       5940.71       5435.59        59.68 o
   0   2  -5        701.39        722.28         8.65 o
   1   2  -5       3099.53       3237.03        36.09 o
   2   2  -5       1552.66       1684.81        23.28 o
  -2   3  -5        841.85        789.74        14.15 o
  -1   3  -5        564.45        407.54         9.07 o
   0   3  -5       4248.23       3359.04        93.13 o
   1   3  -5       1155.03       1520.85        34.33 o
   2   3  -5        323.49        392.27         7.71 o
   3   3  -5       1093.77       1073.50        24.36 o
  -3   4  -5       1933.19       1765.52        29.70 o
  -2   4  -5       3842.71       4142.24       246.53 o
  -1   4  -5        665.55        571.08        15.04 o
   0   4  -5       7340.70       7616.30       118.74 o
   1   4  -5        728.19        554.70         9.29 o
   2   4  -5       1276.63       1264.73        31.08 o
   3   4  -5       3096.83       2575.65        85.54 o
   4   4  -5       4284.75       3712.36        67.76 o
  -4   5  -5       1837.47       2011.85        34.08 o
  -3   5  -5       3019.20       2544.23        42.04 o
  -2   5  -5      10979.62      10651.46       234.63 o
  -1   5  -5       1987.59       1407.20        42.35 o
   0   5  -5       7228.56       6965.22       109.55 o
   1   5  -5       3476.96       2322.26        45.39 o
   2   5  -5        876.97        764.44        20.47 o
   3   5  -5       7082.59       6549.91       103.35 o
   4   5  -5       1297.56       1304.43        18.25 o
   5   5  -5       1283.84       1084.07        30.54 o
  -5   6  -5        785.29        727.20        14.75 o
  -4   6  -5        391.16        454.68        10.29 o
  -3   6  -5       1839.32       2232.96        37.85 o
  -2   6  -5       4025.83       3934.02        89.55 o
  -1   6  -5       1550.35       1369.95        51.23 o
   0   6  -5       3665.45       2896.05       108.62 o
   1   6  -5       3288.87       2279.80        83.10 o
   2   6  -5       4726.48       4763.34       107.94 o
   3   6  -5       1968.02       2276.84        38.11 o
   4   6  -5       2801.24       2623.46        43.67 o
   5   6  -5         91.38         65.67         4.22 o
   6   6  -5       1557.51       1572.45        22.50 o
  -6   7  -5        479.08        378.94         5.97 o
  -5   7  -5        181.69        161.32         5.79 o
  -4   7  -5       2277.08       1844.44        32.50 o
  -3   7  -5       1064.13        920.53        18.18 o
  -2   7  -5       2919.12       2585.53        61.02 o
  -1   7  -5       1814.13       1479.08        36.93 o
   0   7  -5        434.36        503.02        18.65 o
   1   7  -5       1182.43       1351.95        32.27 o
   2   7  -5        886.43       1243.94        31.96 o
   3   7  -5        682.29        842.59        16.37 o
   4   7  -5        134.60        142.60         5.09 o
   5   7  -5        189.93        171.56        10.45 o
   6   7  -5       1815.98       1787.98        28.57 o
   7   7  -5       1565.61       1222.27        15.68 o
  -7   8  -5        124.51        123.38         3.46 o
  -6   8  -5       1192.20       1093.75        13.26 o
  -5   8  -5        118.53         85.12         3.15 o
  -4   8  -5         68.77         75.09         3.59 o
  -3   8  -5        409.84        407.94        14.83 o
  -2   8  -5       1110.33        927.26        25.59 o
  -1   8  -5        514.96        422.15        14.33 o
   0   8  -5        750.91        852.49        23.72 o
   1   8  -5        479.58        559.99        12.52 o
   2   8  -5        535.26        549.79        17.23 o
   3   8  -5       1169.76        937.29        25.68 o
   4   8  -5       4496.38       4083.39        67.01 o
   5   8  -5        930.37        922.56        12.42 o
   6   8  -5        470.90        411.08        10.25 o
   7   8  -5       1094.99       1049.63        14.41 o
   8   8  -5       1674.19       1404.31        23.40 o
  -8   9  -5        528.73        436.09         6.51 o
  -7   9  -5        552.05        476.20         6.21 o
  -6   9  -5         61.50         70.75         2.49 o
  -5   9  -5        346.56        293.89         5.58 o
  -4   9  -5        461.04        323.69         5.80 o
  -3   9  -5        396.69        371.15        81.01 o
  -2   9  -5        559.37        381.01        11.11 o
  -1   9  -5       1819.58       1517.84        39.22 o
   0   9  -5        257.86        176.12         8.78 o
   1   9  -5        218.92        172.61         9.04 o
   2   9  -5       2824.26       2568.79        47.18 o
   3   9  -5       3012.71       2539.64        32.69 o
   4   9  -5        659.91        651.59         9.25 o
   5   9  -5        155.16        163.63         4.13 o
   6   9  -5        232.00        274.42         4.97 o
   7   9  -5        458.03        387.21         7.34 o
   8   9  -5        632.36        530.95         9.68 o
   9   9  -5         51.50         51.85         3.66 o
  -9  10  -5        217.06        188.53         5.78 o
  -8  10  -5         19.58         13.51         2.63 o
  -7  10  -5        178.22        130.75         3.49 o
  -6  10  -5        332.24        245.02         4.98 o
  -5  10  -5       1341.91       1091.48        13.79 o
  -4  10  -5       1077.73       1110.47        20.88 o
  -3  10  -5        732.19        705.34        13.14 o
  -2  10  -5       1107.64       1481.61        57.08 o
  -1  10  -5        277.84        224.92         5.61 o
   0  10  -5       1564.11       1453.23        16.57 o
   1  10  -5       2062.67       1709.59        19.06 o
   2  10  -5       1064.04        896.89        11.37 o
   3  10  -5        907.69        739.76         9.24 o
   4  10  -5        283.08        201.42         5.44 o
   5  10  -5        244.43        235.07         5.21 o
   6  10  -5        388.85        329.70         7.33 o
   7  10  -5        236.93        183.11         5.40 o
   8  10  -5        109.01        105.48         5.56 o
   9  10  -5        239.51        203.88         6.94 o
  10  10  -5       1262.75       1062.76        17.68 o
 -10  11  -5         40.99         34.03         4.41 o
  -9  11  -5        300.26        246.28         6.58 o
  -8  11  -5        183.94        152.14         4.11 o
  -7  11  -5        283.07        295.58         5.41 o
  -6  11  -5       1514.90       1290.21        14.63 o
  -5  11  -5       1503.94       1247.83        16.96 o
  -4  11  -5        428.12        397.86         7.97 o
  -3  11  -5        837.10        693.55        13.45 o
  -2  11  -5         83.77        164.65        19.81 o
  -1  11  -5        218.07        203.35         5.74 o
   0  11  -5        186.57        187.95         3.94 o
   1  11  -5        160.46        125.01         3.74 o
   2  11  -5        362.46        292.75         5.48 o
   3  11  -5        216.96        252.35         5.18 o
   4  11  -5         24.04         27.84         2.86 o
   5  11  -5        643.46        569.38        10.29 o
   6  11  -5        212.36        197.59         5.84 o
   7  11  -5        110.65         90.19         3.74 o
   8  11  -5        150.04        113.28         6.92 o
   9  11  -5        373.52        351.31        10.10 o
  10  11  -5         91.45         93.45         5.42 o
  11  11  -5        300.35        262.87         7.92 o
 -11  12  -5        249.71        222.37         8.65 o
 -10  12  -5         35.88         34.45         5.36 o
  -9  12  -5         95.21         87.24         5.11 o
  -8  12  -5        157.90        139.22         4.52 o
  -7  12  -5         30.36         34.98         2.66 o
  -6  12  -5       2077.58       1681.94        27.93 o
  -5  12  -5       1326.61       1142.07        14.78 o
  -4  12  -5        496.66        469.00         8.58 o
  -3  12  -5        202.93        153.90         4.41 o
  -2  12  -5        934.27        891.60        26.26 o
  -1  12  -5        287.50        223.45         6.07 o
   0  12  -5        223.01        218.44         4.46 o
   1  12  -5        264.09        209.44         4.96 o
   2  12  -5         41.26         40.92         2.88 o
   3  12  -5        189.94        204.69         4.96 o
   4  12  -5        369.82        379.69         7.64 o
   5  12  -5       1115.36        947.26        17.84 o
   6  12  -5       1422.37       1220.60        26.26 o
   7  12  -5        116.19         99.84         4.63 o
   8  12  -5        124.88        116.69         5.71 o
   9  12  -5        236.76        214.78         9.41 o
  10  12  -5        166.58        140.91        11.56 o
  11  12  -5          0.56          3.75         6.04 o
  12  12  -5         17.68         17.53         5.76 o
 -12  13  -5         60.65         41.25         5.68 o
 -11  13  -5        145.79        129.27         7.89 o
 -10  13  -5        237.42        234.69         7.32 o
  -9  13  -5        261.07        234.93         7.41 o
  -8  13  -5         68.61         59.05         3.40 o
  -7  13  -5        125.98        138.55         5.43 o
  -6  13  -5        609.67        541.77         9.85 o
  -5  13  -5        369.88        308.76         6.15 o
  -4  13  -5         37.13         27.75         2.55 o
  -3  13  -5        542.95        467.16         6.87 o
  -2  13  -5        552.70        467.25         8.41 o
  -1  13  -5       1271.33       1101.26        16.10 o
   0  13  -5        432.07        379.86         8.44 o
   1  13  -5        249.38        243.58         5.59 o
   2  13  -5        929.57        821.74        16.04 o
   3  13  -5        782.86        730.59        11.14 o
   4  13  -5        153.71        165.03         4.85 o
   5  13  -5         68.04         65.43         4.02 o
   6  13  -5        319.37        287.47         7.37 o
   7  13  -5         70.77         59.45         4.38 o
   8  13  -5        214.89        195.57         8.15 o
   9  13  -5         59.40         57.43         8.07 o
  10  13  -5        232.89        195.09        13.29 o
  11  13  -5         21.50         16.57         7.25 o
  12  13  -5         32.57         30.07         6.10 o
  13  13  -5         52.01         61.02        11.77 o
 -13  14  -5         74.72         69.26         9.76 o
 -12  14  -5         14.34         12.70         9.36 o
 -11  14  -5         39.00         25.45        10.39 o
 -10  14  -5         67.93         61.14         7.71 o
  -9  14  -5          3.11         11.93         7.23 o
  -8  14  -5        229.03        203.64         8.26 o
  -7  14  -5         99.45         85.11         5.10 o
  -6  14  -5          6.26          6.33         2.60 o
  -5  14  -5        421.22        378.05        12.06 o
  -4  14  -5        277.70        249.80         4.99 o
  -3  14  -5         94.07         77.06         3.48 o
  -2  14  -5        134.53        106.86         3.89 o
  -1  14  -5        129.42        116.96         6.30 o
   0  14  -5        546.53        437.42         8.48 o
   1  14  -5       1337.21       1202.77        26.25 o
   2  14  -5        748.64        668.30         9.12 o
   3  14  -5        782.50        711.00        12.89 o
   4  14  -5        444.15        358.59         8.72 o
   5  14  -5        531.00        473.26        11.92 o
   6  14  -5        337.92        320.48         9.50 o
   7  14  -5        379.62        326.43         9.80 o
   8  14  -5         18.59         22.96         7.39 o
   9  14  -5        294.62        271.62        12.25 o
  10  14  -5         87.29         86.19         9.23 o
  11  14  -5         21.88         15.81         6.05 o
  12  14  -5        105.31         97.25         6.62 o
  13  14  -5         20.70         24.38         6.62 o
  14  14  -5        100.41         87.48         3.50 o
 -14  15  -5         62.74         45.17         2.84 o
 -13  15  -5         30.84         24.73         2.19 o
 -12  15  -5         84.74         72.27         4.63 o
 -11  15  -5          2.85         10.86         7.13 o
 -10  15  -5        132.39        131.62         5.78 o
  -9  15  -5        134.65        129.35         6.20 o
  -8  15  -5         79.10         55.78         5.11 o
  -7  15  -5        144.77        120.43         5.42 o
  -6  15  -5        195.72        179.17         6.16 o
  -5  15  -5        354.65        315.90         9.28 o
  -4  15  -5        249.43        219.07         5.94 o
  -3  15  -5         30.97         21.75         2.70 o
  -2  15  -5        161.54        152.81         4.90 o
  -1  15  -5         43.76         31.24         3.87 o
   0  15  -5        101.02        100.99         4.65 o
   1  15  -5        244.84        211.94         7.43 o
   2  15  -5         46.41         32.86         4.02 o
   3  15  -5       1337.10       1140.02        26.21 o
   4  15  -5        319.07        269.76         8.87 o
   5  15  -5         47.06         55.47         6.69 o
   6  15  -5        264.01        244.56         8.53 o
   7  15  -5         54.42         37.06         4.84 o
   8  15  -5         33.73         36.25         7.29 o
   9  15  -5        130.90        119.53         8.77 o
  10  15  -5         34.72         28.46         6.39 o
  11  15  -5        225.90        180.37        11.07 o
  12  15  -5        152.19        157.49         8.92 o
  13  15  -5          9.30          7.87         2.68 o
  14  15  -5         19.08         15.98         1.97 o
 -12  16  -5          6.62          5.78         1.65 o
 -11  16  -5         54.10         42.61         3.75 o
 -10  16  -5          8.19         13.38         3.83 o
  -9  16  -5        142.93        111.38         5.96 o
  -8  16  -5        199.22        189.04         8.08 o
  -7  16  -5         65.35         68.08         5.92 o
  -6  16  -5         75.94         64.84         4.44 o
  -5  16  -5         31.24         28.33         4.02 o
  -4  16  -5        416.76        385.02         8.96 o
  -3  16  -5        203.60        185.19         7.04 o
  -2  16  -5          0.67          2.51         3.68 o
  -1  16  -5         40.55         39.61         4.84 o
   0  16  -5        110.65         97.44         6.30 o
   1  16  -5        114.23        111.90        16.70 o
   2  16  -5        222.09        202.31         9.47 o
   3  16  -5        167.77        165.42        12.05 o
   4  16  -5         41.50         38.93         7.39 o
   5  16  -5        478.72        455.75        18.15 o
   6  16  -5        279.46        254.62        12.43 o
   7  16  -5        135.87        120.64         5.83 o
   8  16  -5        245.81        240.54        13.15 o
   9  16  -5         44.06         44.80         6.88 o
  10  16  -5         66.40         65.30         5.39 o
  11  16  -5        174.77        157.72         5.82 o
  12  16  -5         78.64         54.97         7.43 o
  13  16  -5         57.75         50.43         5.20 o
 -11  17  -5         42.74         31.71         3.23 o
 -10  17  -5          9.62          9.82         2.77 o
  -9  17  -5         53.26         42.92         4.42 o
  -8  17  -5        198.18        200.64         7.31 o
  -7  17  -5         95.46         93.90         5.83 o
  -6  17  -5        232.42        202.43        10.53 o
  -5  17  -5         15.44         12.52         3.29 o
  -4  17  -5         95.88         82.16         4.48 o
  -3  17  -5         38.74         53.98         6.49 o
  -2  17  -5         20.11         23.66         3.71 o
  -1  17  -5          0.01          4.21         8.61 o
   0  17  -5          2.84         -1.83         5.64 o
   1  17  -5         43.80         50.57         8.40 o
   2  17  -5        142.55        123.29         7.48 o
   3  17  -5         46.25         47.54         6.01 o
   4  17  -5         33.97         33.22         5.50 o
   5  17  -5         68.49         58.32         5.74 o
   6  17  -5        498.97        470.76        12.61 o
   7  17  -5        115.39         96.45         4.74 o
   8  17  -5         77.85         71.10         6.19 o
   9  17  -5         10.31         10.58         4.53 o
  10  17  -5         13.09         12.19         3.90 o
  11  17  -5         50.25         33.98         3.43 o
  -9  18  -5         12.28          7.79         2.18 o
  -8  18  -5        172.88        152.76         6.70 o
  -7  18  -5         66.49         56.89         5.00 o
  -6  18  -5        112.65        106.70         6.82 o
  -5  18  -5        144.51        130.75         7.45 o
  -4  18  -5          3.68          5.04         3.50 o
  -3  18  -5         50.71         46.16         5.59 o
  -2  18  -5         51.43         52.12         7.86 o
   0  18  -5         17.31         18.28         6.85 o
   1  18  -5        245.62        214.35         9.29 o
   2  18  -5        189.48        167.35         7.54 o
   3  18  -5         36.88         31.68         4.94 o
   4  18  -5         48.70         32.12         4.64 o
   5  18  -5        195.26        179.67         7.05 o
   6  18  -5         63.56         64.96         5.18 o
   8  18  -5        140.20        142.73         8.78 o
   9  18  -5         55.34         47.75         5.49 o
  10  18  -5         16.06         17.01         3.26 o
  -4  19  -5          5.97          6.82         4.08 o
  -3  19  -5         67.57         71.63         6.43 o
  -2  19  -5         36.10         28.01         5.68 o
   0  19  -5         75.30         63.69         6.88 o
   1  19  -5         46.66         42.47         6.60 o
   2  19  -5         95.46         84.32         7.24 o
   3  19  -5         66.29         68.00         4.49 o
   4  19  -5         76.72         71.63         4.33 o
   5  19  -5         24.97         20.32         3.27 o
   6  19  -5         29.91         23.07         4.84 o
  -3  20  -5         24.73         20.04         3.34 o
  -2  20  -5         51.66         49.60         4.59 o
   0  20  -5          2.49          2.94         3.50 o
   1  20  -5         19.34         26.95         4.25 o
   2  20  -5         98.58         88.02         5.49 o
   3  20  -5        123.94        100.31         5.27 o
   0   1  -4       2425.90        869.09         9.08 o
   1   1  -4       6368.53       5230.56        57.20 o
  -1   2  -4      23060.23      20632.28       227.80 o
   0   2  -4        652.42        445.42         8.02 o
   1   2  -4       1125.78       1783.02        58.85 o
   2   2  -4       6470.15       7460.90       107.65 o
  -2   3  -4       7846.07       6845.44       158.10 o
  -1   3  -4        784.68        983.04        23.31 o
   0   3  -4      26737.13      25624.15       557.88 o
   1   3  -4      21306.05      19514.11       354.87 o
   2   3  -4       4225.10       3964.58        62.58 o
   3   3  -4       2919.75       2986.04        47.90 o
  -3   4  -4         39.24         62.86         2.76 o
  -2   4  -4        533.65        314.52         9.38 o
  -1   4  -4       2575.67       2778.65        62.97 o
   0   4  -4        859.48        243.08        17.71 o
   1   4  -4        221.79        440.79         6.62 o
   2   4  -4       3865.59       2482.90        57.08 o
   3   4  -4        815.61       1308.71        22.13 o
   4   4  -4       3877.37       3373.82        54.41 o
  -4   5  -4       2660.11       2783.52        48.67 o
  -3   5  -4       9803.85       8613.93       135.04 o
  -2   5  -4       7967.30       7624.34       168.89 o
  -1   5  -4       3185.49       3512.22       103.01 o
   0   5  -4        323.66        375.30         8.11 o
   1   5  -4       1204.39       1777.25        75.45 o
   2   5  -4       1251.74       1511.55        36.34 o
   3   5  -4         81.72        113.14         2.69 o
   4   5  -4       1316.96       1263.46        19.70 o
   5   5  -4        178.75        210.74         5.90 o
  -5   6  -4       1379.36       1010.30        29.26 o
  -4   6  -4       1135.44       1283.58        23.11 o
  -3   6  -4       1861.34       1476.71        36.34 o
  -2   6  -4        559.18        532.56        15.52 o
  -1   6  -4       1935.08       1613.94        38.96 o
   0   6  -4       4054.98       4283.47        68.78 o
   1   6  -4        225.46        132.98         4.45 o
   2   6  -4       1909.24       1646.40        39.79 o
   3   6  -4       1599.38       1469.83        28.97 o
   4   6  -4       1017.50        942.57        13.94 o
   5   6  -4        551.36        419.40         7.55 o
   6   6  -4        342.28        337.31         5.84 o
  -6   7  -4        153.31        137.52         5.02 o
  -5   7  -4       2243.64       2102.25        26.68 o
  -4   7  -4        699.18        861.38        14.07 o
  -3   7  -4       1196.45       1176.24        30.51 o
  -2   7  -4       6899.60       6026.36       135.68 o
  -1   7  -4       3970.10       3343.96        77.37 o
   0   7  -4      11828.66      10553.74       233.84 o
   1   7  -4        638.51        757.02        21.73 o
   2   7  -4       2352.97       2640.81        61.93 o
   3   7  -4       6244.22       6449.72       144.61 o
   4   7  -4       3497.44       3807.01        50.13 o
   5   7  -4        968.06        994.73        13.59 o
   6   7  -4        663.93        713.66         9.91 o
   7   7  -4        207.70        183.24         4.10 o
  -7   8  -4         71.77         59.57         2.33 o
  -6   8  -4        285.33        286.17         5.43 o
  -5   8  -4        742.81        713.24        13.33 o
  -4   8  -4        213.67        144.57         6.18 o
  -3   8  -4       6431.13       5882.25        97.17 o
  -2   8  -4        901.49        904.79        25.06 o
  -1   8  -4        558.90        490.53        15.73 o
   0   8  -4       3625.06       3428.24        79.84 o
   1   8  -4       2719.30       2583.83        62.10 o
   2   8  -4        646.93        856.85        23.73 o
   3   8  -4         50.07         99.52        11.42 o
   4   8  -4       1659.90       1692.97        25.89 o
   5   8  -4       3112.86       2825.85        35.09 o
   6   8  -4         28.54         45.07         7.51 o
   7   8  -4        351.64        291.06         5.91 o
   8   8  -4         36.07         27.91         2.20 o
  -8   9  -4        282.78        286.88         6.16 o
  -7   9  -4        281.82        233.37         4.00 o
  -6   9  -4        219.26        297.06         4.56 o
  -5   9  -4        368.21        422.87         6.43 o
  -4   9  -4        497.99        477.16        13.36 o
  -3   9  -4        705.23        542.84        14.53 o
  -2   9  -4       2909.93       2727.56        50.50 o
  -1   9  -4       3639.78       3336.29        58.94 o
   0   9  -4        751.06        687.88        24.99 o
   1   9  -4       1327.16       1227.76        33.26 o
   2   9  -4       1145.27        949.46        36.00 o
   3   9  -4        999.05        875.71        15.72 o
   4   9  -4       1533.86       1552.94        16.99 o
   5   9  -4        282.58        242.65         4.51 o
   6   9  -4       1270.27       1231.66        14.49 o
   7   9  -4        106.97        109.52         4.71 o
   8   9  -4        261.34        222.39         5.57 o
   9   9  -4        143.46        107.22         4.52 o
  -9  10  -4        147.45        137.68         5.23 o
  -8  10  -4        859.30        817.50        12.61 o
  -7  10  -4        581.98        521.78         6.69 o
  -6  10  -4       2052.35       1834.85        17.61 o
  -5  10  -4       1573.96       1475.35        16.30 o
  -4  10  -4         69.59         59.98         5.28 o
  -3  10  -4        474.81        421.48         9.38 o
  -2  10  -4       1278.56       1222.06        35.43 o
  -1  10  -4        136.88        105.42         4.39 o
   0  10  -4        185.10        192.07         4.41 o
   1  10  -4       1393.15       1242.84        15.80 o
   2  10  -4         88.28         90.94         3.33 o
   3  10  -4        584.92        481.14         8.27 o
   4  10  -4        738.47        685.00        11.99 o
   5  10  -4        165.01        140.19         4.78 o
   6  10  -4        363.48        339.27         6.58 o
   7  10  -4        201.71        142.55         3.76 o
   8  10  -4        515.77        404.78         8.33 o
   9  10  -4        140.04        133.51         5.08 o
  10  10  -4        774.75        724.13        12.13 o
 -10  11  -4        666.41        609.59        11.01 o
  -9  11  -4        562.69        499.47         9.65 o
  -8  11  -4        227.12        165.82         4.87 o
  -7  11  -4        412.88        359.52         6.03 o
  -6  11  -4        471.88        473.93         6.46 o
  -5  11  -4        817.57        606.26         9.50 o
  -4  11  -4        599.01        548.75         9.60 o
  -3  11  -4        403.25        290.50         9.95 o
  -2  11  -4       1217.58       1309.39        67.03 o
  -1  11  -4        125.80        110.20         4.28 o
   0  11  -4        207.52        189.51         4.21 o
   1  11  -4        266.08        216.18         4.34 o
   2  11  -4       2400.32       2166.05        21.74 o
   3  11  -4        169.16        164.68         3.93 o
   4  11  -4        230.22        248.97         5.73 o
   5  11  -4        378.69        350.90         6.97 o
   6  11  -4        133.31        102.56         4.12 o
   7  11  -4        355.55        296.97        11.16 o
   8  11  -4         62.26         49.18         4.46 o
   9  11  -4        250.42        196.57         9.08 o
  10  11  -4        180.42        135.05         6.37 o
  11  11  -4         23.59         18.78         4.05 o
 -11  12  -4         23.56         26.47         5.27 o
 -10  12  -4        431.47        386.37         8.35 o
  -9  12  -4       1387.87       1287.42        17.85 o
  -8  12  -4        209.82        221.88         6.35 o
  -7  12  -4        345.29        275.38         6.35 o
  -6  12  -4        102.13         94.90         3.30 o
  -5  12  -4        271.07        232.56         5.49 o
  -4  12  -4        403.46        348.77         7.05 o
  -3  12  -4       2185.00       1922.97        21.94 o
  -2  12  -4        164.68        203.21        22.30 o
  -1  12  -4        266.20        235.73         6.59 o
   0  12  -4          6.16          2.49         2.45 o
   1  12  -4        217.59        182.75         4.59 o
   2  12  -4        690.52        608.36         8.74 o
   3  12  -4        627.22        588.45        10.90 o
   4  12  -4        336.07        313.82         9.52 o
   5  12  -4        243.20        240.65         7.25 o
   6  12  -4        474.87        406.08        10.54 o
   7  12  -4        905.06        823.55        33.00 o
   8  12  -4        205.59        190.94         8.00 o
   9  12  -4        278.55        277.62         9.54 o
  10  12  -4         64.03         48.15         5.81 o
  11  12  -4         50.15         42.12         7.37 o
  12  12  -4         23.67         23.09         6.36 o
 -12  13  -4        207.71        194.95        10.15 o
 -11  13  -4         18.63         19.75         4.93 o
 -10  13  -4        204.77        159.21         6.45 o
  -9  13  -4         19.36         14.88         3.28 o
  -8  13  -4        190.99        170.65         4.59 o
  -7  13  -4        117.91         73.07         3.88 o
  -6  13  -4         82.35         90.24         5.25 o
  -5  13  -4        546.19        523.94        10.79 o
  -4  13  -4        261.77        249.11         5.97 o
  -3  13  -4         41.47         34.60         2.71 o
  -2  13  -4        331.76        400.57        36.96 o
  -1  13  -4        661.07        571.90        11.12 o
   0  13  -4         62.09         50.77         3.89 o
   1  13  -4        407.33        431.31         9.80 o
   2  13  -4         78.70         83.33         3.83 o
   3  13  -4       1210.70       1035.51        14.27 o
   4  13  -4         48.54         51.74         3.46 o
   5  13  -4        105.17        117.83         5.25 o
   6  13  -4        305.48        275.23         8.88 o
   7  13  -4        184.03        163.41         6.16 o
   8  13  -4        363.94        315.85        10.18 o
   9  13  -4          7.57          5.24         6.51 o
  10  13  -4        280.91        252.77        12.01 o
  11  13  -4         62.60         67.36         9.26 o
  12  13  -4         74.92         65.68         8.47 o
  13  13  -4         36.79         32.76         6.05 o
 -13  14  -4        277.36        228.76         9.66 o
 -12  14  -4        148.48        143.64         7.10 o
 -11  14  -4         65.07         53.75         5.76 o
 -10  14  -4        136.15        134.40         9.44 o
  -9  14  -4        225.45        189.26        11.18 o
  -8  14  -4        225.05        194.26         7.94 o
  -7  14  -4        146.69        156.49         7.20 o
  -6  14  -4        848.83        752.43        16.46 o
  -5  14  -4        128.50        108.93         4.99 o
  -4  14  -4        149.89        119.73         3.74 o
  -3  14  -4         95.99         88.50         4.32 o
  -2  14  -4       1065.14        916.39        13.02 o
  -1  14  -4         67.56         51.32         4.06 o
   0  14  -4        498.46        531.98        12.08 o
   1  14  -4         71.95         71.69         4.38 o
   2  14  -4        201.72        210.39         6.36 o
   3  14  -4        104.79        108.85         4.96 o
   4  14  -4        524.96        466.85         9.62 o
   5  14  -4         80.80         83.64         5.63 o
   6  14  -4         52.78         48.38         4.36 o
   7  14  -4         15.83         17.82         3.73 o
   8  14  -4        544.09        501.38        36.43 o
   9  14  -4         21.68         20.44         7.23 o
  10  14  -4         68.34         71.16        11.44 o
  11  14  -4          6.40          8.19         6.10 o
  12  14  -4        130.42        104.66         6.70 o
  13  14  -4         67.44         78.01        12.02 o
  14  14  -4          6.98          4.55         2.95 o
 -14  15  -4          3.09          2.45         1.75 o
 -13  15  -4         16.05         16.27         2.15 o
 -12  15  -4         59.62         60.79         3.48 o
 -11  15  -4         82.16         87.21         4.45 o
 -10  15  -4        183.68        174.96        17.12 o
  -9  15  -4        242.96        238.17         8.09 o
  -8  15  -4        246.35        254.30        10.77 o
  -7  15  -4        239.27        213.25         9.46 o
  -6  15  -4         13.36         15.87         3.92 o
  -5  15  -4        413.31        339.48        14.55 o
  -4  15  -4        177.10        181.02         8.36 o
  -3  15  -4         45.36         33.28         3.02 o
  -2  15  -4        127.71        116.48         6.63 o
  -1  15  -4        386.79        382.81        21.39 o
   0  15  -4        110.53        103.60         5.37 o
   1  15  -4        217.23        196.19         6.02 o
   2  15  -4         24.55         22.57         4.50 o
   3  15  -4        405.15        353.41        20.39 o
   4  15  -4         38.45         34.53         4.49 o
   5  15  -4         53.62         43.15         6.29 o
   6  15  -4          1.74         -0.98         4.97 o
   7  15  -4        298.22        305.63         9.33 o
   8  15  -4        185.59        166.73        10.20 o
   9  15  -4        125.00        129.00         9.22 o
  10  15  -4         27.04         19.50         6.27 o
  11  15  -4         39.64         38.41         6.08 o
  12  15  -4         15.49         17.30         5.31 o
  13  15  -4          0.09          0.09         2.59 o
  14  15  -4         19.77         15.23         2.11 o
 -13  16  -4         40.02         40.81         3.61 o
 -12  16  -4         24.27         26.42         2.27 o
 -11  16  -4        163.22        146.30         4.72 o
 -10  16  -4         77.70         66.42         3.92 o
  -9  16  -4         76.20         75.87         4.33 o
  -8  16  -4        110.11        108.83        10.17 o
  -7  16  -4         80.20         89.16         6.71 o
  -6  16  -4        149.94        122.14         6.11 o
  -5  16  -4         25.88         23.26         4.96 o
  -4  16  -4         48.64         39.41         5.16 o
  -3  16  -4         90.87         78.94         6.02 o
  -2  16  -4         27.13         21.74         4.14 o
  -1  16  -4        210.59        266.07        14.55 o
   0  16  -4          0.82          1.91         3.66 o
   1  16  -4         39.81         41.26         6.62 o
   2  16  -4        482.48        410.83        18.82 o
   3  16  -4         31.83         52.22         9.25 o
   4  16  -4        175.55        167.95        14.92 o
   5  16  -4         27.83         22.39         5.67 o
   6  16  -4         21.01         16.05         6.07 o
   7  16  -4        123.36        107.26         5.70 o
   8  16  -4         19.56         17.03         6.44 o
   9  16  -4         92.08         92.01         7.50 o
  10  16  -4         19.67         16.42         4.72 o
  11  16  -4         15.39         16.98         3.80 o
  12  16  -4         13.50         15.50         3.85 o
  13  16  -4         13.83         10.17         1.82 o
 -11  17  -4          6.27          6.98         1.67 o
 -10  17  -4        121.54        108.07         4.27 o
  -9  17  -4         38.28         30.81         3.24 o
  -8  17  -4         11.41         11.00         2.93 o
  -7  17  -4          8.60          8.06         4.16 o
  -6  17  -4         48.75         44.19         9.37 o
  -5  17  -4        108.55         93.15         6.09 o
  -4  17  -4         29.34         25.19         4.30 o
  -3  17  -4        188.58        199.91         7.53 o
  -2  17  -4         63.65         58.81         5.25 o
  -1  17  -4         98.16         82.46         7.10 o
   0  17  -4        160.41        146.35         8.32 o
   1  17  -4         45.09         37.41         5.70 o
   2  17  -4         19.78         25.51         5.69 o
   3  17  -4        274.19        266.55        10.10 o
   4  17  -4         35.31         32.67         5.58 o
   5  17  -4        233.14        214.70         8.84 o
   6  17  -4         67.54         55.78         5.30 o
   7  17  -4         27.95         20.61         3.78 o
   8  17  -4         24.09         23.93         5.45 o
   9  17  -4         55.50         55.02         7.69 o
  10  17  -4         25.29         19.50         4.50 o
  11  17  -4         43.62         38.76         3.97 o
 -10  18  -4         34.89         35.48         2.97 o
  -9  18  -4         18.04         18.59         2.15 o
  -8  18  -4         88.29         78.02         3.88 o
  -7  18  -4         29.10         26.58         3.23 o
  -6  18  -4          3.79          6.82         4.28 o
  -5  18  -4         20.03         23.24         5.14 o
  -4  18  -4        115.36        105.60         6.28 o
  -3  18  -4          0.27          1.49         6.16 o
  -2  18  -4         14.28         12.68         6.71 o
   0  18  -4        140.71        145.86        10.54 o
   1  18  -4         22.06         24.09         4.73 o
   2  18  -4          1.58         -0.73         4.43 o
   3  18  -4         57.67         58.44         5.42 o
   4  18  -4         76.40         66.28         5.46 o
   5  18  -4        169.70        156.59         6.73 o
   6  18  -4         11.39         14.01         3.56 o
   8  18  -4         37.12         31.08         4.92 o
   9  18  -4         55.01         48.28         5.88 o
  10  18  -4         40.61         29.04         4.28 o
  -4  19  -4         11.02         10.33         4.46 o
  -3  19  -4         39.80         48.18         6.03 o
  -2  19  -4         18.35         22.03         5.53 o
   0  19  -4        130.95        123.39         8.58 o
   1  19  -4        188.17        173.97         9.86 o
   2  19  -4         26.46         25.39         5.61 o
   3  19  -4          1.18          6.14         4.47 o
   4  19  -4          3.70          6.57         3.20 o
   5  19  -4         18.36         20.03         3.07 o
   6  19  -4         14.82         11.50         4.81 o
   7  19  -4          6.73          4.96         4.07 o
   8  19  -4         27.27         22.43         4.18 o
  -3  20  -4          9.88          9.37         3.27 o
  -2  20  -4         14.28         18.73         4.08 o
   0  20  -4         89.59         76.78         5.85 o
   1  20  -4          4.81          4.76         3.63 o
   2  20  -4         32.51         23.17         4.15 o
   3  20  -4         28.47         24.12         3.56 o
   4  20  -4         54.28         45.57         3.50 o
   0   1  -3      12497.11      12194.21       132.11 o
   1   1  -3      23081.79      18712.91       252.12 o
  -1   2  -3      13231.75      10670.27       170.19 o
   0   2  -3       4200.17       2145.00        47.89 o
   1   2  -3      28481.60      25011.87       543.21 o
   2   2  -3       6262.69       6180.12       135.74 o
  -2   3  -3       7944.62       8614.63       189.04 o
  -1   3  -3       5841.26       2567.85        57.68 o
   0   3  -3      16377.60      19339.51       421.47 o
   1   3  -3      11989.44      14946.34       186.40 o
   2   3  -3       4027.10       3549.70        79.44 o
   3   3  -3       5620.40       5575.69        87.44 o
  -3   4  -3       4968.74       4530.16       102.94 o
  -2   4  -3      14528.80      12043.62       264.04 o
  -1   4  -3      23257.56      22451.72       346.11 o
   0   4  -3       1462.91       1543.27        50.14 o
   1   4  -3       3231.21       4053.95        64.13 o
   2   4  -3       3433.72       3020.60        47.92 o
   3   4  -3       1448.59        999.16        17.39 o
   4   4  -3        963.55       1025.19        28.05 o
  -4   5  -3       8845.13       7417.70       116.60 o
  -3   5  -3       5369.30       6335.59       141.21 o
  -2   5  -3       6284.44       4993.78       111.71 o
  -1   5  -3        541.34        635.87        16.92 o
   0   5  -3       2637.59       2742.47       101.16 o
   1   5  -3        529.94        269.51         8.67 o
   2   5  -3        335.42        173.29         5.66 o
   3   5  -3       1583.08       2516.11        40.63 o
   4   5  -3       1116.44        974.37        21.81 o
   5   5  -3       2687.60       2815.94        71.99 o
  -5   6  -3       3967.41       3582.52        59.06 o
  -4   6  -3       2594.97       2480.85        34.07 o
  -3   6  -3       1219.00       1131.90        28.81 o
  -2   6  -3       3791.93       3823.53        87.11 o
  -1   6  -3       1564.22       1826.90        43.56 o
   0   6  -3       4625.42       4937.91        78.75 o
   1   6  -3       6079.88       6242.59       351.60 o
   2   6  -3       3020.60       2164.15        36.97 o
   3   6  -3       5182.19       4516.70        71.36 o
   4   6  -3        109.12        108.75         4.49 o
   5   6  -3        331.96        257.11         4.69 o
   6   6  -3        760.57        834.31        12.06 o
  -6   7  -3       2805.66       2849.37        40.62 o
  -5   7  -3        229.36        256.47         6.48 o
  -4   7  -3        496.36        468.00         8.05 o
  -3   7  -3       2219.76       1917.51        33.81 o
  -2   7  -3       1454.32        997.27       102.19 o
  -1   7  -3        212.89        151.16         7.25 o
   0   7  -3       1126.57       1250.42        31.94 o
   1   7  -3        161.11        244.75         6.68 o
   2   7  -3       3105.40       3285.64        55.23 o
   3   7  -3        238.39        348.11         9.37 o
   4   7  -3       1951.07       1916.11        21.25 o
   5   7  -3        305.48        358.95         6.50 o
   6   7  -3        861.22        960.47        16.40 o
   7   7  -3        456.03        392.12         6.32 o
  -7   8  -3        806.74        704.02         7.43 o
  -6   8  -3        415.97        382.04         5.94 o
  -5   8  -3       1774.24       1683.96        27.73 o
  -4   8  -3       3574.59       3745.34        52.08 o
  -3   8  -3       1219.27       1043.14        37.52 o
  -2   8  -3       1874.86       1863.44        34.95 o
  -1   8  -3       2788.84       2422.77        43.80 o
   0   8  -3       1952.25       1816.27        34.12 o
   1   8  -3        518.68        579.33        17.94 o
   2   8  -3       2298.85       2474.57        63.60 o
   3   8  -3       4963.75       5057.39        89.85 o
   4   8  -3        306.12        210.67         4.72 o
   5   8  -3        162.50        199.72         4.73 o
   6   8  -3          2.84          2.31         1.50 o
   7   8  -3        751.93        596.56         7.67 o
   8   8  -3         27.23         27.39         2.21 o
  -8   9  -3        711.68        710.05        11.16 o
  -7   9  -3        491.47        465.47         5.65 o
  -6   9  -3         63.42         38.26         2.08 o
  -5   9  -3        410.85        464.22         8.19 o
  -4   9  -3       1780.59       1764.41        32.07 o
  -3   9  -3        605.93        696.30        17.24 o
  -2   9  -3        564.72        552.25        14.72 o
  -1   9  -3        858.75        757.12        18.19 o
   0   9  -3        542.48        518.47        13.99 o
   1   9  -3        463.26        559.17        18.49 o
   2   9  -3       1903.25       1820.74        55.80 o
   3   9  -3        220.40        150.44        15.27 o
   4   9  -3       3713.97       3779.51        45.14 o
   5   9  -3        708.78        699.62         9.42 o
   6   9  -3         71.26         72.15         3.10 o
   7   9  -3        165.60        133.18         4.55 o
   8   9  -3        144.63        132.99         4.65 o
   9   9  -3        672.98        554.45         9.85 o
  -9  10  -3        100.81         62.99         4.09 o
  -8  10  -3        565.63        521.29         9.51 o
  -7  10  -3        364.95        379.99         5.66 o
  -6  10  -3        315.78        302.21         4.80 o
  -5  10  -3        639.65        587.95         7.50 o
  -4  10  -3        214.17        221.34         5.10 o
  -3  10  -3       2168.84       2028.70        30.93 o
  -2  10  -3        121.37        102.46         4.61 o
  -1  10  -3        267.94        257.33         6.58 o
   0  10  -3         71.95        108.01         3.40 o
   1  10  -3        273.79        250.89         5.24 o
   2  10  -3       1289.17       1029.81        17.54 o
   3  10  -3       3287.91       2886.25        42.02 o
   4  10  -3        923.46        688.81        12.33 o
   5  10  -3        706.45        669.46        15.11 o
   6  10  -3        146.44        139.15         3.99 o
   7  10  -3        235.22        231.00         6.72 o
   8  10  -3        272.28        248.38         6.46 o
   9  10  -3         35.53         25.32         3.63 o
  10  10  -3        933.81        863.03        13.78 o
 -10  11  -3       1599.99       1466.40        20.30 o
  -9  11  -3        581.79        556.73        10.37 o
  -8  11  -3         69.91         77.57         3.78 o
  -7  11  -3        958.02        842.59        10.40 o
  -6  11  -3         77.93         71.25         2.75 o
  -5  11  -3       2154.88       1944.77        17.67 o
  -4  11  -3        561.52        479.73        10.67 o
  -3  11  -3        273.32        256.48         6.71 o
  -2  11  -3        347.96        300.72         7.49 o
  -1  11  -3        265.02        198.78         5.74 o
   0  11  -3       1108.40        905.24        11.89 o
   1  11  -3       1533.55       1367.77        16.78 o
   2  11  -3        312.57        323.93         5.77 o
   3  11  -3        416.14        435.42         8.78 o
   4  11  -3        396.66        425.38         9.06 o
   5  11  -3         78.67         68.86         3.57 o
   6  11  -3        284.35        298.67         7.04 o
   7  11  -3         26.33         27.15         3.23 o
   8  11  -3        938.05        969.09        15.20 o
   9  11  -3         54.15         56.46         4.26 o
  10  11  -3        350.80        333.40         8.42 o
  11  11  -3        432.19        397.00         8.62 o
 -11  12  -3         53.09         52.10         5.38 o
 -10  12  -3        118.44        110.26         4.97 o
  -9  12  -3        251.13        228.26         7.52 o
  -8  12  -3        243.65        233.87         5.75 o
  -7  12  -3        709.94        626.43         9.39 o
  -6  12  -3         59.64         55.53         3.21 o
  -5  12  -3        171.72        155.75         5.06 o
  -4  12  -3         73.46         60.55         3.25 o
  -3  12  -3        102.43        116.80         5.25 o
  -2  12  -3        965.13        835.70        10.86 o
  -1  12  -3        271.24        292.04         6.97 o
   0  12  -3        857.66        787.89        10.86 o
   1  12  -3         82.33         78.52         3.54 o
   2  12  -3        291.40        263.10         5.08 o
   3  12  -3        612.76        519.12         7.01 o
   4  12  -3        347.02        367.94         6.75 o
   5  12  -3        386.91        279.62         7.14 o
   6  12  -3        298.77        254.21         7.91 o
   7  12  -3         12.07          9.60         3.31 o
   8  12  -3        193.70        181.95         7.94 o
   9  12  -3        384.67        312.36        10.09 o
  10  12  -3         67.59         62.56         6.14 o
  11  12  -3         52.26         54.87         9.35 o
  12  12  -3         10.99         12.77         6.39 o
 -12  13  -3          8.72         13.62         6.61 o
 -11  13  -3         46.84         41.02         5.23 o
 -10  13  -3        195.98        188.55         5.98 o
  -9  13  -3        107.82        100.52         4.28 o
  -8  13  -3         52.73         52.02         3.19 o
  -7  13  -3        457.45        378.24         9.98 o
  -6  13  -3        865.74        761.51        16.01 o
  -5  13  -3         24.73         32.63         4.36 o
  -4  13  -3        762.45        647.27        11.42 o
  -3  13  -3        423.67        395.36         7.24 o
  -2  13  -3         52.66         44.38         4.23 o
  -1  13  -3       1674.29       1507.30        22.10 o
   0  13  -3        360.07        295.14         6.09 o
   1  13  -3       1637.73       1498.58        21.01 o
   2  13  -3       1115.43       1060.13        19.97 o
   3  13  -3        556.68        487.59         9.78 o
   4  13  -3       1158.10       1081.00        18.93 o
   5  13  -3         37.81         33.09         4.40 o
   6  13  -3        313.55        302.23         9.45 o
   7  13  -3        710.62        619.35        14.01 o
   8  13  -3        330.08        322.49        10.46 o
   9  13  -3        223.49        184.84         8.17 o
  10  13  -3         49.95         44.60         8.05 o
  11  13  -3         31.43         31.65         8.57 o
  12  13  -3         19.33         15.64         7.31 o
  13  13  -3         43.87         41.77         9.90 o
 -13  14  -3        109.73        107.42         6.64 o
 -12  14  -3         50.70         50.11         4.75 o
 -11  14  -3         47.33         43.33         4.53 o
 -10  14  -3         33.66         33.97         4.10 o
  -9  14  -3        349.36        300.28         7.22 o
  -8  14  -3         13.42         14.55         3.19 o
  -7  14  -3         14.01         10.23         2.55 o
  -6  14  -3        678.83        592.43        16.55 o
  -5  14  -3        164.75        151.81         6.51 o
  -4  14  -3       1714.72       1512.39        38.56 o
  -3  14  -3        407.93        343.63         7.53 o
  -2  14  -3         31.16        111.93        24.02 o
  -1  14  -3        195.89        202.24        18.94 o
   0  14  -3        914.00        825.58        28.96 o
   1  14  -3         87.32         92.93         4.80 o
   2  14  -3        888.60        812.46        10.42 o
   3  14  -3        419.25        425.60         9.31 o
   4  14  -3        329.86        314.17         9.57 o
   5  14  -3         21.14         17.13         4.09 o
   6  14  -3        101.75         82.98         5.65 o
   7  14  -3        553.41        489.16        10.68 o
   8  14  -3         81.87         89.61         9.17 o
   9  14  -3         13.01         17.62         7.38 o
  10  14  -3         44.46         47.16         7.62 o
  11  14  -3        182.65        183.55        10.14 o
  12  14  -3         15.86         11.56         5.00 o
  13  14  -3         56.08         49.39         6.39 o
  14  14  -3         25.64         23.76         3.64 o
 -14  15  -3        111.01         79.07         4.46 o
 -13  15  -3         86.40         81.22         3.44 o
 -12  15  -3         97.05         89.80         5.53 o
 -11  15  -3         66.48         61.70         5.49 o
 -10  15  -3         33.39         46.01         6.11 o
  -9  15  -3         38.34         39.56         4.92 o
  -8  15  -3         77.90         70.56         4.43 o
  -7  15  -3        472.25        447.10        10.37 o
  -6  15  -3        144.59        135.62         5.22 o
  -5  15  -3         59.41         55.34         4.10 o
  -4  15  -3         97.63         92.58         5.42 o
  -3  15  -3       1047.62        910.61        15.45 o
  -2  15  -3        185.34        176.28         6.87 o
  -1  15  -3        628.18        694.37       121.19 o
   0  15  -3        364.11        327.19        10.18 o
   1  15  -3        267.38        235.28         7.26 o
   2  15  -3         21.27         26.91         4.50 o
   3  15  -3        154.94        140.59         7.33 o
   4  15  -3         43.23         41.47         4.38 o
   5  15  -3        388.54        354.50         8.97 o
   6  15  -3         49.82         35.47         5.75 o
   7  15  -3        150.62        151.71         9.70 o
   8  15  -3         68.87         77.84         9.04 o
   9  15  -3         13.87         14.79         7.08 o
  10  15  -3         31.91         42.51         7.26 o
  11  15  -3         52.73         44.69         5.81 o
  12  15  -3         12.38         14.44         5.45 o
  13  15  -3         19.28         19.16         2.72 o
  14  15  -3         55.76         50.67         2.24 o
 -13  16  -3         28.19         19.53         4.33 o
 -12  16  -3          4.70          3.76         1.97 o
 -11  16  -3         54.93         58.43         3.44 o
 -10  16  -3         96.35         97.41         4.55 o
  -9  16  -3        218.84        209.37         7.29 o
  -8  16  -3         95.40        101.45         5.16 o
  -7  16  -3        155.29        139.83         6.10 o
  -6  16  -3         62.60         53.94         4.17 o
  -5  16  -3         78.85         78.99         5.19 o
  -4  16  -3        201.31        178.94         7.62 o
  -3  16  -3        242.01        205.71         8.17 o
  -2  16  -3        388.99        366.59        10.51 o
  -1  16  -3        158.31        149.93         8.88 o
   0  16  -3        245.33        229.82        12.71 o
   1  16  -3        198.89        208.95        10.03 o
   2  16  -3         72.88         66.37        10.16 o
   3  16  -3         27.11         14.04         5.87 o
   4  16  -3        352.18        313.64        26.32 o
   5  16  -3         17.78         19.42         5.59 o
   6  16  -3        509.90        502.19        18.53 o
   7  16  -3        329.29        312.42        27.83 o
   8  16  -3         33.40         30.83         7.39 o
   9  16  -3         20.29         19.00         5.36 o
  10  16  -3         42.09         39.48         6.34 o
  11  16  -3         70.03         70.46         4.95 o
  12  16  -3        124.67        118.78         6.35 o
  13  16  -3         17.10          9.57         4.89 o
 -11  17  -3         42.33         39.06         2.54 o
 -10  17  -3         54.24         49.93         3.33 o
  -9  17  -3         65.81         63.21         4.03 o
  -8  17  -3         21.17         20.79         3.51 o
  -7  17  -3         78.99         67.82         4.88 o
  -6  17  -3         45.87         37.33         4.13 o
  -5  17  -3        264.07        226.57         7.79 o
  -4  17  -3         35.71         36.21         3.91 o
  -3  17  -3        220.05        211.70         7.76 o
  -2  17  -3          8.73          6.00         4.38 o
  -1  17  -3         12.82         13.16         5.29 o
   0  17  -3         12.94         45.70        23.28 o
   1  17  -3         99.94         94.12         6.90 o
   2  17  -3        104.63         84.70         6.99 o
   3  17  -3        255.67        239.28         9.71 o
   4  17  -3         52.59         44.00         5.90 o
   5  17  -3        246.76        222.40         9.13 o
   6  17  -3        111.16         99.33         5.39 o
   7  17  -3        113.29         89.88         5.59 o
   8  17  -3          2.18         -1.28         7.55 o
   9  17  -3        114.25         88.67         7.78 o
  10  17  -3        130.49        121.56         7.49 o
  11  17  -3         19.44         15.79         3.85 o
 -10  18  -3         28.87         24.76         1.89 o
  -9  18  -3          8.01          8.40         2.08 o
  -8  18  -3        139.01        136.56         5.09 o
  -7  18  -3         56.52         55.22         3.98 o
  -6  18  -3        141.63        136.73         5.88 o
  -5  18  -3         55.30         56.56         4.56 o
  -4  18  -3         11.89         10.74         3.24 o
  -3  18  -3         25.92         22.89         3.64 o
  -2  18  -3         18.86         17.45         6.90 o
   0  18  -3         47.45         37.66         7.66 o
   1  18  -3         50.15         42.31         7.56 o
   2  18  -3        184.88        190.81         8.05 o
   3  18  -3         15.05          9.28         4.45 o
   4  18  -3         68.84         57.82         5.30 o
   5  18  -3         64.47         60.29         4.98 o
   6  18  -3         99.00         90.29         5.17 o
   7  18  -3         13.79         11.32         6.10 o
   8  18  -3         50.67         31.11         5.24 o
   9  18  -3         56.13         43.22         5.03 o
  -4  19  -3         20.67         23.56         4.97 o
  -3  19  -3         69.46         73.02         6.93 o
  -2  19  -3         17.07         13.13         5.51 o
   0  19  -3         28.06         36.78         6.19 o
   1  19  -3         51.30         56.25         6.73 o
   2  19  -3          0.77          3.96         4.94 o
   3  19  -3         18.96         25.66         5.32 o
   4  19  -3          2.19          3.08         3.17 o
   5  19  -3         31.83         30.29         3.41 o
   6  19  -3         83.29         66.02         7.79 o
   7  19  -3        100.63         96.93         6.77 o
   8  19  -3         18.42         11.30         4.19 o
  -3  20  -3         16.56         16.10         3.60 o
  -2  20  -3         27.63         27.59         4.41 o
   0  20  -3         18.96         15.35         4.43 o
   1  20  -3         22.13         24.47         4.57 o
   2  20  -3        168.77        154.83         7.61 o
   3  20  -3         14.70         11.07         3.60 o
   4  20  -3         14.23         16.78         2.94 o
   0   1  -2      12586.45      10119.08       150.66 o
  -1   2  -2       1265.26       1472.29        33.30 o
   0   2  -2      10652.92       5983.84       131.11 o
   1   2  -2       8331.72       5514.08       121.89 o
   2   2  -2       5279.92       6956.56       107.96 o
  -2   3  -2      10029.28       7795.93       171.26 o
  -1   3  -2       3757.89       3898.22        86.48 o
   0   3  -2      12887.78      17270.79       592.42 o
   1   3  -2       5099.71       2827.40        45.22 o
   2   3  -2       3560.03       2780.48        62.29 o
   3   3  -2       1115.78       1302.66        21.68 o
  -3   4  -2      17224.41      18681.15       408.31 o
  -2   4  -2      10621.86       8765.82       192.92 o
  -1   4  -2       8192.21       8478.47       186.47 o
   0   4  -2      18791.14      23238.96       950.27 o
   1   4  -2       3285.47       4790.09        98.67 o
   2   4  -2        161.70        190.78        23.15 o
   3   4  -2       1331.60       1403.60        23.42 o
   4   4  -2      10905.65       8659.87       189.89 o
  -4   5  -2      14653.73      13543.45       171.41 o
  -3   5  -2      22619.30      23795.71       519.84 o
  -2   5  -2       3666.40       3708.57        83.81 o
  -1   5  -2      12995.36      11960.16       262.78 o
   0   5  -2      18281.40      20949.54       815.14 o
   1   5  -2       2251.19       3384.35        56.30 o
   2   5  -2       2125.16       1296.27        22.78 o
   3   5  -2        284.24        471.97         9.18 o
   4   5  -2       2614.70       2467.50        26.13 o
   5   5  -2        990.81        744.93        10.76 o
  -5   6  -2        151.29        277.38         5.62 o
  -4   6  -2        778.48        596.89         9.18 o
  -3   6  -2       5266.60       4723.93        62.73 o
  -2   6  -2        201.38        109.83         8.70 o
  -1   6  -2        245.21        300.19        10.14 o
   0   6  -2        792.39        629.98        17.72 o
   1   6  -2       1572.81       1792.07        30.96 o
   2   6  -2       1261.76       1434.81        22.17 o
   3   6  -2       3668.20       2944.46        41.15 o
   4   6  -2       2807.42       3388.99        35.51 o
   5   6  -2       8645.53       8260.28        93.34 o
   6   6  -2       2668.93       3367.40        48.68 o
  -6   7  -2       1058.71        973.57        15.61 o
  -5   7  -2       1389.08       1228.91        16.81 o
  -4   7  -2       5808.05       6303.09       127.25 o
  -3   7  -2       3799.19       4189.21        66.06 o
  -2   7  -2        681.58        637.07        14.64 o
  -1   7  -2       1352.47       1328.98        25.62 o
   0   7  -2       2486.37       2769.47        92.87 o
   1   7  -2        400.31        425.79        13.90 o
   2   7  -2       4300.75       4684.34        98.69 o
   3   7  -2        412.39        635.14        10.76 o
   4   7  -2        740.74        785.14        11.13 o
   5   7  -2        644.34        592.42         8.40 o
   6   7  -2        577.24        727.73        10.80 o
   7   7  -2       1394.04       1408.90        18.19 o
  -7   8  -2        705.85        609.93         7.07 o
  -6   8  -2        475.22        454.00         7.67 o
  -5   8  -2        369.04        370.99         8.49 o
  -4   8  -2       1498.76       1455.97        28.93 o
  -3   8  -2        270.71        318.97        10.49 o
  -2   8  -2       4664.53       4307.64        73.04 o
  -1   8  -2       2222.26       2007.06        37.21 o
   0   8  -2         57.08         83.46         5.35 o
   1   8  -2        927.42        912.26        25.47 o
   2   8  -2        915.19       1404.99        32.00 o
   3   8  -2       2985.81       2642.55        61.04 o
   4   8  -2        526.75        632.95         9.89 o
   5   8  -2       2595.48       2589.81        31.75 o
   6   8  -2       1377.44       1201.80        13.88 o
   7   8  -2        870.83        816.67        11.52 o
   8   8  -2        348.27        385.59         6.31 o
  -8   9  -2         62.30         73.21         3.28 o
  -7   9  -2        214.70        194.46         3.86 o
  -6   9  -2        473.52        403.42         6.22 o
  -5   9  -2        112.52        111.92         4.14 o
  -4   9  -2        468.69        529.68        14.67 o
  -3   9  -2        363.28        337.50        11.29 o
  -2   9  -2       5187.45       4788.93        81.47 o
  -1   9  -2        372.83        415.08        12.34 o
   0   9  -2        295.74        459.56        13.02 o
   1   9  -2        293.51        417.07        14.93 o
   2   9  -2       3131.39       3761.80       435.00 o
   3   9  -2        454.95        627.05        15.47 o
   4   9  -2        637.93        765.49        14.27 o
   5   9  -2       2069.43       2149.78        23.03 o
   6   9  -2        899.85        911.90        11.75 o
   7   9  -2         31.57         36.81         2.72 o
   8   9  -2       1257.94       1186.78        18.20 o
   9   9  -2        797.47        819.08        12.71 o
  -9  10  -2        193.36        165.20         5.61 o
  -8  10  -2        194.71        190.96         5.17 o
  -7  10  -2        951.59        881.66        11.96 o
  -6  10  -2       1543.28       1320.35        12.74 o
  -5  10  -2       1735.69       1705.42        15.56 o
  -4  10  -2        664.66        699.20        10.08 o
  -3  10  -2       1127.70       1168.09        22.62 o
  -2  10  -2        449.90        381.54         8.38 o
  -1  10  -2       1997.98       1968.16        31.30 o
   0  10  -2        370.99        359.75         6.94 o
   1  10  -2        425.19        406.20         8.82 o
   2  10  -2        370.20        309.10         7.43 o
   3  10  -2        185.93        159.75         5.08 o
   4  10  -2        127.50        109.24         3.53 o
   5  10  -2        412.06        275.18         4.78 o
   6  10  -2        186.44        148.15         5.22 o
   7  10  -2        709.05        704.46        11.58 o
   8  10  -2         83.46         64.04         4.09 o
   9  10  -2        556.14        468.35        12.40 o
  10  10  -2        139.41        127.21         6.43 o
 -10  11  -2       1129.17        980.18        16.19 o
  -9  11  -2        331.73        301.33         7.51 o
  -8  11  -2        198.81        201.85         5.40 o
  -7  11  -2         49.97         39.87         2.87 o
  -6  11  -2        768.16        717.30         9.95 o
  -5  11  -2        143.90        143.92         3.53 o
  -4  11  -2        189.64        174.03         4.25 o
  -3  11  -2        736.16        700.80        12.11 o
  -2  11  -2       1094.00        926.88        17.93 o
  -1  11  -2        283.92        282.94        10.52 o
   0  11  -2          1.04          2.69         2.26 o
   1  11  -2        448.80        441.10        14.07 o
   2  11  -2        330.02        315.17         5.26 o
   3  11  -2        532.63        475.06         6.85 o
   4  11  -2        745.69        754.33        11.30 o
   5  11  -2        139.52        192.69         4.55 o
   6  11  -2        351.98        365.98         7.94 o
   7  11  -2        104.29         90.60         4.09 o
   8  11  -2        536.59        546.37        11.19 o
   9  11  -2          7.61          3.72         3.25 o
  10  11  -2         25.89         17.21         3.60 o
  11  11  -2        315.04        279.31         9.11 o
 -11  12  -2        157.81        134.39         7.07 o
 -10  12  -2        113.99        124.33         5.24 o
  -9  12  -2        503.16        502.96         9.84 o
  -8  12  -2          2.71          7.05         2.72 o
  -7  12  -2       1594.07       1431.66        19.66 o
  -6  12  -2        892.64        746.98        10.29 o
  -5  12  -2        454.19        369.94         7.53 o
  -4  12  -2        627.06        545.50        10.57 o
  -3  12  -2        190.09        194.94         5.53 o
  -2  12  -2        776.63        687.99        11.66 o
  -1  12  -2        525.67        495.53        14.18 o
   0  12  -2       1475.95       1315.49        16.35 o
   1  12  -2        509.09        466.68        10.68 o
   2  12  -2        258.93        272.91         7.16 o
   3  12  -2        867.98        842.93        10.18 o
   4  12  -2        353.37        296.25         6.57 o
   5  12  -2       1515.34       1459.88        47.94 o
   6  12  -2        144.46        120.39         5.06 o
   7  12  -2        518.57        470.11         8.94 o
   8  12  -2         70.77         82.95         5.01 o
   9  12  -2         20.63         14.53         3.76 o
  10  12  -2        306.81        297.97         9.14 o
  11  12  -2        111.23        112.09         7.47 o
  12  12  -2         24.77         23.60         6.94 o
 -12  13  -2         14.88         13.89         6.76 o
 -11  13  -2         43.59         31.44         5.13 o
 -10  13  -2         70.00         81.28         5.46 o
  -9  13  -2        518.11        452.06        10.52 o
  -8  13  -2        919.04       1175.03       112.82 o
  -7  13  -2        253.06        259.86        12.26 o
  -6  13  -2         99.91         80.80         4.15 o
  -5  13  -2       1102.16       1013.86        18.17 o
  -4  13  -2        147.79        160.27         4.30 o
  -3  13  -2          7.75          8.84         3.01 o
  -2  13  -2        767.07        706.63        10.99 o
  -1  13  -2         33.43         33.81         4.42 o
   0  13  -2        728.51        619.97        11.88 o
   1  13  -2        292.26        258.13         7.47 o
   2  13  -2       1110.62        993.77        14.51 o
   3  13  -2        680.85        724.11        11.24 o
   4  13  -2         67.66         93.36         5.66 o
   5  13  -2        521.65        475.49        11.19 o
   6  13  -2        422.42        375.46        10.48 o
   7  13  -2        143.00        141.25         5.91 o
   8  13  -2         49.18         42.11         5.30 o
   9  13  -2         84.83         92.47         6.55 o
  10  13  -2        290.69        296.36        15.22 o
  11  13  -2         22.02         16.70         8.37 o
  12  13  -2         19.97         30.34         6.13 o
  13  13  -2         92.91         77.78         9.75 o
 -13  14  -2         41.32         45.96         4.30 o
 -12  14  -2         51.32         50.44         4.61 o
 -11  14  -2         67.22         58.26         4.94 o
 -10  14  -2         38.89         48.71         3.72 o
  -9  14  -2         82.22         83.25         4.83 o
  -8  14  -2         52.30         58.56         4.17 o
  -7  14  -2         84.82         84.96         3.74 o
  -6  14  -2        134.53        139.16         4.42 o
  -5  14  -2        144.47        124.07         4.35 o
  -4  14  -2        849.97        793.73        24.86 o
  -3  14  -2        752.36        686.14        14.32 o
  -2  14  -2        139.32        134.65         5.16 o
  -1  14  -2       2850.34       2487.85        41.61 o
   0  14  -2        455.05        391.70        10.42 o
   1  14  -2        399.17        385.90        10.90 o
   2  14  -2        495.96        409.67        10.94 o
   3  14  -2        107.23         98.38         5.51 o
   4  14  -2         70.14         63.23         5.32 o
   5  14  -2        138.95        101.05         5.41 o
   6  14  -2        193.44        157.51         8.05 o
   7  14  -2         27.76         23.78         3.87 o
   8  14  -2          4.81          6.85         7.37 o
   9  14  -2        182.67        178.01        11.05 o
  10  14  -2         19.19         11.79         9.20 o
  11  14  -2         72.44         66.47         7.93 o
  12  14  -2          6.51          6.94         4.75 o
  13  14  -2        109.62        109.61         9.00 o
  14  14  -2         64.90         64.64         4.76 o
 -14  15  -2         98.92        100.62         4.34 o
 -13  15  -2         15.46         17.03         2.40 o
 -12  15  -2         46.37         46.96         4.61 o
 -11  15  -2         12.52         18.37         4.34 o
 -10  15  -2        369.16        397.52        19.03 o
  -9  15  -2        249.16        248.92         7.54 o
  -8  15  -2         30.94         29.67         4.07 o
  -7  15  -2         45.52         43.34         3.60 o
  -6  15  -2         41.10         38.65         3.31 o
  -5  15  -2        114.58        107.32         4.64 o
  -4  15  -2         69.57         70.40         4.42 o
  -3  15  -2        186.43        175.24         5.68 o
  -2  15  -2        599.35        551.82        10.08 o
  -1  15  -2        250.19        230.51        10.63 o
   0  15  -2         32.55         23.86         4.81 o
   1  15  -2        414.09        406.95        11.18 o
   2  15  -2         85.06         95.38         6.09 o
   3  15  -2        253.20        226.11        10.03 o
   4  15  -2         97.97         90.17         5.19 o
   5  15  -2        187.76        209.08         7.01 o
   6  15  -2        298.80        303.24        11.51 o
   7  15  -2         19.62         14.13         5.13 o
   8  15  -2        130.46        127.14         9.65 o
   9  15  -2         42.53         37.88         9.29 o
  10  15  -2         15.97         26.53         6.09 o
  11  15  -2         78.55         79.69         7.48 o
  12  15  -2         62.13         61.16         7.98 o
  13  15  -2         40.11         39.17         3.11 o
  14  15  -2         68.86         54.61         7.62 o
 -13  16  -2         61.57         50.91         3.12 o
 -12  16  -2        159.40        149.05         4.42 o
 -11  16  -2         98.30         90.24         4.63 o
 -10  16  -2         18.07         19.08         3.19 o
  -9  16  -2         15.29          9.02         3.32 o
  -8  16  -2         42.19         42.87         3.35 o
  -7  16  -2         10.27          8.56         3.73 o
  -6  16  -2        428.12        415.83         9.08 o
  -5  16  -2         19.99         19.24         4.47 o
  -4  16  -2        255.25        230.17         7.84 o
  -3  16  -2         52.54         48.28         4.57 o
  -2  16  -2         16.35         11.13         3.94 o
  -1  16  -2         94.67        177.68         9.29 o
   0  16  -2        240.58        210.45         8.25 o
   1  16  -2        123.22        111.05         8.20 o
   2  16  -2        109.39         85.32         7.39 o
   3  16  -2        332.25        301.56        14.26 o
   4  16  -2         21.46         16.31         5.65 o
   5  16  -2        153.51        128.87         6.90 o
   6  16  -2         23.08         14.72         4.65 o
   7  16  -2         60.62         47.03         5.53 o
   8  16  -2         14.69         16.86         7.32 o
   9  16  -2         27.38         22.17         6.79 o
  10  16  -2         31.98         29.31         6.30 o
  11  16  -2         49.64         50.31         6.20 o
  12  16  -2         18.15         16.33         4.67 o
  13  16  -2         53.03         49.18         4.22 o
 -12  17  -2         69.14         53.92         3.38 o
 -11  17  -2         60.08         63.98         4.58 o
 -10  17  -2          9.46         11.79         2.57 o
  -9  17  -2         63.11         61.72         4.05 o
  -8  17  -2         17.00         17.35         3.46 o
  -7  17  -2        203.13        179.20         8.86 o
  -6  17  -2         21.38         15.37         4.01 o
  -5  17  -2         26.46         29.39         4.45 o
  -4  17  -2        101.25        105.45         5.52 o
  -3  17  -2         30.88         24.23         3.87 o
  -2  17  -2         13.19         10.34         4.05 o
  -1  17  -2        119.33        171.76        12.48 o
   0  17  -2         95.26         99.12         6.90 o
   1  17  -2         49.46         50.07         6.11 o
   2  17  -2          2.70          0.01         5.19 o
   3  17  -2         38.31         33.35         5.92 o
   4  17  -2         37.77         30.20         5.70 o
   5  17  -2        197.93        192.28         9.30 o
   6  17  -2          8.12          6.25         3.77 o
   7  17  -2         85.76         75.93         6.17 o
   8  17  -2        132.19        113.67        11.32 o
   9  17  -2         19.41         18.09         5.21 o
  10  17  -2         36.12         36.18         7.72 o
  11  17  -2         52.16         51.79         4.76 o
  12  17  -2         80.53         70.98         4.40 o
 -10  18  -2         78.59         67.99         4.18 o
  -9  18  -2         58.50         60.64         3.24 o
  -8  18  -2         41.59         37.79         3.29 o
  -7  18  -2         37.74         41.60         3.72 o
  -6  18  -2         83.43         86.77         5.02 o
  -5  18  -2         61.06         57.87         3.90 o
  -4  18  -2         13.54         10.20         3.22 o
  -3  18  -2         25.18         24.06         7.90 o
  -2  18  -2          3.63         -2.20         7.06 o
   0  18  -2         25.04         13.88         7.19 o
   1  18  -2         88.91         76.93         8.97 o
   2  18  -2         26.22         25.40         5.02 o
   3  18  -2         22.62         22.04         4.67 o
   4  18  -2         22.51         23.04         4.48 o
   5  18  -2         25.06         22.32         4.21 o
   6  18  -2        139.78        123.05         5.86 o
   7  18  -2         22.40         24.71         6.77 o
   8  18  -2         63.93         53.86         5.86 o
   9  18  -2         31.10         29.79         6.85 o
  -8  19  -2        168.41        147.97         6.25 o
  -7  19  -2         72.83         65.52         4.88 o
  -6  19  -2         14.92         14.94         3.87 o
  -4  19  -2         65.68         75.71         6.58 o
  -3  19  -2          3.69          7.97         5.18 o
  -2  19  -2         18.12         25.63         5.83 o
   0  19  -2         64.69         60.40         7.04 o
   1  19  -2        113.99        119.57         8.56 o
   2  19  -2         14.59         17.77         5.37 o
   3  19  -2        148.24        150.60         8.74 o
   4  19  -2          8.88          9.73         4.23 o
   5  19  -2          7.44          4.14         4.79 o
   6  19  -2         16.54         11.75         2.47 o
   7  19  -2         45.73         44.31         5.52 o
   8  19  -2         88.20         83.75         6.56 o
   9  19  -2          0.08          1.92         2.92 o
  -3  20  -2         17.84         18.95         3.91 o
  -2  20  -2        119.37        104.35         6.70 o
   0  20  -2         51.64         46.27         5.18 o
   1  20  -2         26.85         28.94         4.73 o
   2  20  -2         69.88         57.32         5.35 o
   3  20  -2         52.22         41.02         4.46 o
   4  20  -2         35.88         38.18         3.71 o
   0   1  -1       4952.00       5880.80       128.22 o
  -1   2  -1       9634.94      14903.76       324.67 o
   0   2  -1       7973.10       6106.77       366.05 o
   1   2  -1       6450.10       3827.85        62.08 o
   2   2  -1      31028.77      32779.30       503.14 o
  -2   3  -1       7608.54       7836.45       172.13 o
  -1   3  -1       5150.73       4979.53       109.95 o
   0   3  -1       9104.02       8366.15       171.23 o
   1   3  -1      21052.02      13582.81       221.10 o
   2   3  -1      18165.82      20719.93       450.94 o
   3   3  -1      34763.84      36934.25       567.18 o
  -3   4  -1       9422.77       8254.70       106.32 o
  -2   4  -1        448.27        615.80        11.39 o
  -1   4  -1       9014.91       8648.30       233.35 o
   0   4  -1       1670.59       1129.32        45.67 o
   1   4  -1         89.80        577.81        10.73 o
   2   4  -1       5197.60       7188.95       146.11 o
   3   4  -1       4114.80       5316.31        59.66 o
   4   4  -1       2023.57       2005.11        23.96 o
  -4   5  -1       3104.88       2120.02        25.47 o
  -3   5  -1       3944.68       4337.96        57.58 o
  -2   5  -1       6877.05       7252.97        93.79 o
  -1   5  -1      10252.30       8288.70       131.67 o
   0   5  -1       5931.52       5526.41        72.26 o
   1   5  -1       5954.82       7066.81        91.77 o
   2   5  -1       5849.95       7173.60       168.55 o
   3   5  -1        649.86        932.10        12.25 o
   4   5  -1      13209.90      12681.51       124.72 o
   5   5  -1       1386.94       1426.68        18.18 o
  -5   6  -1        770.71        990.27        13.74 o
  -4   6  -1       4830.16       3489.07        47.71 o
  -3   6  -1       1584.78       1328.88        25.72 o
  -2   6  -1        813.18        843.31        17.23 o
  -1   6  -1       3734.47       3118.53        70.44 o
   0   6  -1       3100.24       3151.40        92.61 o
   1   6  -1        426.95        641.51        46.56 o
   2   6  -1       4506.72       5180.48       181.40 o
   3   6  -1         97.03        301.40         7.07 o
   4   6  -1       5287.55       5510.21        56.03 o
   5   6  -1       2405.42       2450.22        26.51 o
   6   6  -1       1630.55       1491.19        19.52 o
  -6   7  -1       4870.33       5546.26        63.75 o
  -5   7  -1        340.25        298.67         6.61 o
  -4   7  -1       1950.09       1982.18        36.28 o
  -3   7  -1       3283.18       3154.48        54.21 o
  -2   7  -1        876.03        948.24        19.71 o
  -1   7  -1       2067.10       2091.46        37.54 o
   0   7  -1       2745.02       2301.22        70.93 o
   1   7  -1       1951.67       2047.93        34.58 o
   2   7  -1       1226.37        772.58        19.13 o
   3   7  -1       4467.84       3792.63        53.94 o
   4   7  -1       1042.14       1007.45        13.50 o
   5   7  -1        879.92       1170.66        15.55 o
   6   7  -1        150.62        162.19         3.89 o
   7   7  -1       1408.07       1203.35        13.99 o
  -7   8  -1        411.92        471.29         7.36 o
  -6   8  -1        123.43        112.82         4.11 o
  -5   8  -1       1676.53       1390.16        26.26 o
  -4   8  -1         29.43         19.48         4.35 o
  -3   8  -1       1673.59       1663.07        32.20 o
  -2   8  -1        298.94        302.20         9.78 o
  -1   8  -1       2562.74       2527.58        45.50 o
   0   8  -1       3440.09       2840.10        69.78 o
   1   8  -1       4922.61       5053.00        81.44 o
   2   8  -1       1005.49        766.83        17.96 o
   3   8  -1       1535.73       1458.59        28.73 o
   4   8  -1        164.76        336.32         8.04 o
   5   8  -1        791.90        734.35        11.20 o
   6   8  -1       1662.85       1741.84        30.29 o
   7   8  -1        534.78        528.40         9.44 o
   8   8  -1        561.42        519.25         8.11 o
  -8   9  -1        214.78        248.41         5.61 o
  -7   9  -1        527.77        436.86         7.68 o
  -6   9  -1        496.69        484.07         6.97 o
  -5   9  -1        597.21        573.34         9.31 o
  -4   9  -1       5052.27       5028.95       199.25 o
  -3   9  -1       1069.23       1050.05        29.84 o
  -2   9  -1        173.13        185.43         8.03 o
  -1   9  -1         16.79         11.65         4.25 o
   0   9  -1        105.33         76.22         6.03 o
   1   9  -1       1228.34       1031.87        28.85 o
   2   9  -1        672.90        731.82        13.76 o
   3   9  -1        348.57        316.32        10.27 o
   4   9  -1       2904.86       3423.47        48.62 o
   5   9  -1       1322.36       1194.52        15.59 o
   6   9  -1       2277.29       2062.77        24.59 o
   7   9  -1        349.65        368.70         6.24 o
   8   9  -1        491.36        476.94         8.47 o
   9   9  -1        299.49        286.63         6.27 o
  -9  10  -1        183.11        171.72         5.20 o
  -8  10  -1        497.87        420.51         7.75 o
  -7  10  -1        651.51        617.31         8.48 o
  -6  10  -1         17.39         22.48         2.90 o
  -5  10  -1       1516.42       1375.91        16.02 o
  -4  10  -1       2722.90       2379.69        33.09 o
  -3  10  -1         75.98        102.03         4.56 o
  -2  10  -1       1181.57       1125.30        15.26 o
  -1  10  -1        113.02        145.56         5.00 o
   0  10  -1        422.43        403.88         6.14 o
   1  10  -1         68.91        124.63         4.16 o
   2  10  -1        450.91        508.33         9.72 o
   3  10  -1        527.54        518.60        10.49 o
   4  10  -1       1856.61       2024.28        24.00 o
   5  10  -1       1472.37       1434.91        17.24 o
   6  10  -1        627.68        571.12         8.72 o
   7  10  -1        694.78        665.92        10.79 o
   8  10  -1        118.27        113.39         4.05 o
   9  10  -1        722.56        628.71        11.88 o
  10  10  -1         75.99         79.73         4.49 o
 -10  11  -1          7.09         13.69         3.51 o
  -9  11  -1       1646.13       1616.53        21.42 o
  -8  11  -1       3720.77       3327.54        34.84 o
  -7  11  -1        642.52        681.24         9.57 o
  -6  11  -1        628.49        566.18         8.62 o
  -5  11  -1       1420.60       1220.33        12.44 o
  -4  11  -1        639.93        566.41         7.78 o
  -3  11  -1         18.25         29.22         2.86 o
  -2  11  -1        213.67        233.01         4.95 o
  -1  11  -1         51.83         67.07         4.68 o
   0  11  -1        211.95        244.94         5.27 o
   1  11  -1        757.69        741.04        10.95 o
   2  11  -1       1549.41       1314.17        20.99 o
   3  11  -1        986.22        911.60        11.58 o
   4  11  -1       1323.31       1337.51        14.92 o
   5  11  -1        110.52        127.07         4.69 o
   6  11  -1        547.30        497.65         9.38 o
   7  11  -1        521.26        486.44        10.41 o
   8  11  -1         39.94         35.20         3.90 o
   9  11  -1        459.31        420.12        14.54 o
  10  11  -1        340.49        274.63         7.62 o
  11  11  -1         83.13         83.41         5.51 o
 -11  12  -1        290.36        290.75         9.83 o
 -10  12  -1        128.38        129.36         5.35 o
  -9  12  -1        279.09        285.01         7.43 o
  -8  12  -1        961.80        953.93        14.04 o
  -7  12  -1        332.33        324.48         6.08 o
  -6  12  -1       1381.65       1274.19        15.19 o
  -5  12  -1        286.56        284.23         6.26 o
  -4  12  -1        582.11        520.70         8.41 o
  -3  12  -1        736.62        639.56         9.21 o
  -2  12  -1        925.38        857.53        13.55 o
  -1  12  -1       1220.05       1138.51        16.09 o
   0  12  -1        353.81        293.53         5.77 o
   1  12  -1       1491.58       1311.86        16.08 o
   2  12  -1        390.27        358.70         7.18 o
   3  12  -1       1364.61       1260.73        15.97 o
   4  12  -1        336.37        332.56         8.09 o
   5  12  -1        364.89        319.73         9.70 o
   6  12  -1        144.94        139.24         5.45 o
   7  12  -1        135.98        165.79         5.33 o
   8  12  -1        318.22        267.29         7.85 o
   9  12  -1        526.36        463.90        12.77 o
  10  12  -1        539.85        470.49        18.24 o
  11  12  -1        173.34        177.84         9.10 o
  12  12  -1        369.28        317.48        11.36 o
 -12  13  -1         84.91         71.29         5.81 o
 -11  13  -1        262.13        238.67         9.16 o
 -10  13  -1         83.35         71.57         5.36 o
  -9  13  -1        162.10        129.90         5.46 o
  -8  13  -1         95.25        104.93         4.45 o
  -7  13  -1         83.56         70.50         3.73 o
  -6  13  -1         61.82         58.12         3.43 o
  -5  13  -1       1218.71       1182.36        23.78 o
  -4  13  -1         86.19         82.24         3.82 o
  -3  13  -1       2011.52       1775.26        26.55 o
  -2  13  -1       2164.94       1889.65        24.47 o
  -1  13  -1        341.50        326.96         7.73 o
   0  13  -1       3470.50       3157.83        33.55 o
   1  13  -1         66.53         63.69         4.48 o
   2  13  -1        818.43        744.74        13.16 o
   3  13  -1        112.84        124.29         6.22 o
   4  13  -1        755.48        675.50        21.48 o
   5  13  -1          7.21          7.33         3.74 o
   6  13  -1        107.06        124.24         6.50 o
   7  13  -1        375.07        326.71         9.74 o
   8  13  -1        244.72        207.25         7.11 o
   9  13  -1        120.22        141.59         6.99 o
  10  13  -1        282.45        274.06        12.36 o
  11  13  -1        118.69        108.07        17.10 o
  12  13  -1         14.41         22.39         5.70 o
  13  13  -1         99.00         92.12        10.56 o
 -13  14  -1         47.76         40.46         4.11 o
 -12  14  -1         93.55        102.46         5.54 o
 -11  14  -1          0.64          1.74         3.10 o
 -10  14  -1         48.06         43.32         4.08 o
  -9  14  -1         43.40         40.15         3.80 o
  -8  14  -1        432.48        402.43        12.03 o
  -7  14  -1        160.46        142.42         4.46 o
  -6  14  -1        187.09        184.00         5.01 o
  -5  14  -1        327.77        263.67         5.94 o
  -4  14  -1        292.55        296.16        10.16 o
  -3  14  -1        433.65        382.52        11.11 o
  -2  14  -1        908.84        830.51        12.44 o
  -1  14  -1        246.77        245.91         7.02 o
   0  14  -1        110.53        107.46         5.25 o
   1  14  -1        344.63        339.77         8.68 o
   2  14  -1        731.82        648.48        17.55 o
   3  14  -1        344.66        335.83         9.98 o
   4  14  -1         74.45         78.75         5.07 o
   5  14  -1        224.78        187.43         6.79 o
   6  14  -1         39.46         52.99         5.17 o
   7  14  -1         57.25         60.46         5.10 o
   8  14  -1        261.37        279.30         9.87 o
   9  14  -1         70.30         49.75         8.36 o
  10  14  -1         24.44         15.19         7.43 o
  11  14  -1         44.51         30.01         6.42 o
  12  14  -1         85.61         82.24        10.84 o
  13  14  -1         65.35         80.15         7.64 o
  14  14  -1         65.15         67.98         8.57 o
 -14  15  -1         36.96         36.33         3.45 o
 -13  15  -1        207.01        194.06        13.40 o
 -12  15  -1        119.38        115.91         5.98 o
 -11  15  -1        189.13        193.33        11.94 o
 -10  15  -1        114.87        106.79         4.92 o
  -9  15  -1          8.58         11.97         3.26 o
  -8  15  -1        129.49        113.43         5.00 o
  -7  15  -1        467.22        455.40        11.16 o
  -6  15  -1        480.14        455.30         9.00 o
  -5  15  -1        512.03        493.43         9.69 o
  -4  15  -1        276.92        253.99         5.61 o
  -3  15  -1          8.73          6.65         3.24 o
  -2  15  -1        599.62        570.67        10.28 o
  -1  15  -1         77.93         71.63         5.88 o
   0  15  -1        365.06        355.98         9.02 o
   1  15  -1        292.89        284.59         8.08 o
   2  15  -1        206.26        171.27         7.50 o
   3  15  -1         87.47         91.70         6.00 o
   4  15  -1        338.76        322.31         8.57 o
   5  15  -1        293.77        303.21         8.37 o
   6  15  -1        411.45        372.37         9.15 o
   7  15  -1        230.00        221.71        19.64 o
   8  15  -1         21.36         21.21        11.37 o
   9  15  -1         38.03         32.01         6.76 o
  10  15  -1          9.93          5.29         6.73 o
  11  15  -1        112.61         97.65         6.70 o
  12  15  -1         38.91         33.70         7.39 o
  13  15  -1         22.39         31.32         7.79 o
  14  15  -1         28.28         30.55         4.61 o
 -13  16  -1         14.74         14.99         2.48 o
 -12  16  -1        126.47        114.93         8.32 o
 -11  16  -1         22.27         28.36         2.94 o
 -10  16  -1        108.44        117.07         5.41 o
  -9  16  -1         15.63         19.19         2.91 o
  -8  16  -1         24.60         23.81         3.18 o
  -7  16  -1         14.50         14.92         3.11 o
  -6  16  -1         68.79         65.96         3.75 o
  -5  16  -1        300.65        303.61         7.96 o
  -4  16  -1        274.23        284.34        11.65 o
  -3  16  -1         39.08         33.57         4.22 o
  -2  16  -1        344.38        331.53         8.58 o
  -1  16  -1        200.30        181.23         6.26 o
   0  16  -1        423.14        412.49         9.31 o
   1  16  -1        279.11        282.09        10.88 o
   2  16  -1         30.25         27.46         4.68 o
   3  16  -1         89.17        110.79         8.00 o
   4  16  -1         63.72         65.50         6.63 o
   5  16  -1        252.54        219.39         8.25 o
   6  16  -1        117.62        119.09         6.52 o
   7  16  -1        177.41        164.76         6.98 o
   8  16  -1          0.93          7.39        11.20 o
   9  16  -1         64.32         65.54         7.65 o
  10  16  -1         57.62         41.84         6.59 o
  11  16  -1         45.77         53.28        10.35 o
  12  16  -1          1.18          2.64         4.49 o
  13  16  -1         66.56         64.72         4.90 o
 -12  17  -1          7.26          7.52         2.23 o
 -11  17  -1         10.81          9.25         3.13 o
 -10  17  -1         47.63         47.09         5.04 o
  -9  17  -1         25.93         23.53         3.22 o
  -8  17  -1         16.06         11.27         3.32 o
  -7  17  -1         29.67         32.46         4.24 o
  -6  17  -1         89.61        102.63         5.98 o
  -5  17  -1         63.19         58.79         4.49 o
  -4  17  -1         34.64         27.75         4.27 o
  -3  17  -1         66.46         68.75         5.08 o
  -2  17  -1        273.74        274.46         8.52 o
  -1  17  -1         45.50         48.41         8.24 o
   0  17  -1         10.85          1.96         8.03 o
   1  17  -1        234.59        220.25        12.23 o
   2  17  -1        588.48        551.62        24.40 o
   3  17  -1         44.98         50.26        14.07 o
   4  17  -1         71.13         61.86         6.41 o
   5  17  -1         33.33         34.13         5.39 o
   6  17  -1         38.18         34.13         4.46 o
   7  17  -1          0.54          3.22         3.33 o
   8  17  -1         52.09         47.53         9.63 o
   9  17  -1         31.66         35.27         8.71 o
  10  17  -1         12.48         11.63         4.82 o
  11  17  -1          9.22          2.20         5.77 o
  12  17  -1         12.90         11.88         3.23 o
 -10  18  -1          6.40          6.62         2.62 o
  -9  18  -1         79.20         72.95         5.29 o
  -8  18  -1         31.02         39.77         4.91 o
  -7  18  -1         11.07         11.19         3.10 o
  -6  18  -1        161.21        155.69         7.81 o
  -5  18  -1        104.37        110.44         4.79 o
  -4  18  -1         10.59         10.51         3.21 o
  -3  18  -1          6.91          8.90         4.11 o
  -2  18  -1        226.29        234.76         9.02 o
   0  18  -1         39.15         24.86         7.68 o
   1  18  -1         44.05         30.30         7.35 o
   2  18  -1         84.03         88.70         9.05 o
   3  18  -1         21.15         16.83         4.61 o
   4  18  -1         21.31         22.36         4.52 o
   5  18  -1         14.59         18.53         4.29 o
   6  18  -1         57.14         51.74         4.56 o
   7  18  -1         12.30         11.47         2.86 o
   8  18  -1          3.49          0.79         3.54 o
   9  18  -1         43.78         30.84         3.92 o
  10  18  -1         44.65         45.75         5.76 o
  -8  19  -1          3.60          1.71         2.50 o
  -7  19  -1        100.09         84.82         5.55 o
  -6  19  -1        149.35        136.36         7.41 o
  -5  19  -1          1.66          2.08         3.99 o
  -4  19  -1          5.39          7.94         4.63 o
  -3  19  -1          2.46          5.01         5.03 o
  -2  19  -1          8.36          9.24         5.35 o
   0  19  -1         65.58         75.12         7.57 o
   1  19  -1         40.26         33.23         6.32 o
   2  19  -1          4.52          7.32         5.21 o
   3  19  -1          8.85          9.83         4.88 o
   4  19  -1         31.38         22.21         4.79 o
   5  19  -1         20.71         18.03         4.02 o
   6  19  -1         10.86         10.15         2.47 o
   7  19  -1          5.10          6.34         5.22 o
   8  19  -1         31.72         29.02         5.09 o
   9  19  -1         36.08         35.53         4.32 o
  -3  20  -1         67.10         66.74         5.34 o
  -2  20  -1          0.43         -0.15         3.79 o
   0  20  -1          4.67          6.44         4.16 o
   1  20  -1         82.98         89.44         6.48 o
   2  20  -1         81.16         80.89         6.06 o
   3  20  -1         25.53         18.95         3.90 o
   4  20  -1         33.06         29.51         3.54 o
   5  20  -1          9.34          9.58         3.54 o
   0  21  -1         21.53         19.24         2.78 o
   0   1   0      16212.85       2417.83        53.13 o
   1   1   0      23881.59      11861.87       258.82 o
  -1   2   0         69.93         33.12         1.81 o
   0   2   0      26224.00      18807.14       344.33 o
   1   2   0        714.51        251.67         4.44 o
   2   2   0       9889.81       3682.05        71.98 o
  -2   3   0        134.66        209.58         4.27 o
  -1   3   0       4979.35       5970.22        76.04 o
   0   3   0      33277.44      29583.75       369.78 o
   1   3   0       2512.59        733.03        15.84 o
   2   3   0        200.84        439.34         7.97 o
   3   3   0       1476.36        599.41         8.04 o
  -3   4   0        466.37        414.00         7.68 o
  -2   4   0      18662.79      16440.02       218.02 o
  -1   4   0        250.32        255.57        10.83 o
   0   4   0      23591.13      19806.25       251.00 o
   1   4   0       3416.83       2215.52        39.46 o
   2   4   0      61823.11      62055.90       603.13 o
   3   4   0         39.90         50.21         4.58 o
   4   4   0       7614.02       8572.86       110.79 o
  -4   5   0       6029.93       6713.90        87.84 o
  -3   5   0        196.95        100.63         5.57 o
  -2   5   0        360.95        397.86        15.40 o
  -1   5   0      24414.57      20686.58       540.66 o
   0   5   0       1407.60        965.26        20.60 o
   1   5   0       2958.87       3866.72        50.29 o
   2   5   0        131.28        538.19        11.59 o
   3   5   0          6.02          6.90         1.93 o
   4   5   0        116.53        110.49         3.54 o
   5   5   0       2095.38       1388.41        41.13 o
  -5   6   0       3470.30       4699.52        54.16 o
  -4   6   0        786.96        721.83        60.27 o
  -3   6   0        138.68        341.71        24.24 o
  -2   6   0      13484.68      13364.97       211.12 o
  -1   6   0        525.98        560.79        25.28 o
   0   6   0         10.55         20.03         2.19 o
   1   6   0       2337.64       2874.66        56.99 o
   2   6   0        111.62        374.46         9.95 o
   3   6   0        501.59        439.54        12.90 o
   4   6   0       2407.61       2684.85        34.00 o
   5   6   0        883.06        786.13        10.23 o
   6   6   0        698.68        679.03        16.01 o
  -6   7   0        508.35        515.97         9.83 o
  -5   7   0          7.44          3.33         1.78 o
  -4   7   0        770.11        750.92        53.48 o
  -3   7   0        218.61        460.08        26.63 o
  -2   7   0        394.62        298.39        19.83 o
  -1   7   0       3598.83       3601.20        79.20 o
   0   7   0       1238.02       1451.01        25.37 o
   1   7   0        815.01        730.27        14.93 o
   2   7   0         35.67         23.73         3.63 o
   3   7   0       4931.36       4219.92        71.33 o
   4   7   0        271.68        156.98         5.21 o
   5   7   0       4323.79       4459.97        51.86 o
   6   7   0       2672.94       3280.19        46.43 o
   7   7   0        326.61        438.39        11.74 o
  -7   8   0        928.02        972.93        13.29 o
  -6   8   0        100.92         91.04         3.42 o
  -5   8   0       2883.56       2758.14        39.27 o
  -4   8   0       3578.12       3440.42        60.21 o
  -3   8   0         65.28         88.88         9.49 o
  -2   8   0       8448.26       7392.24       121.15 o
  -1   8   0       1468.56       1577.49        30.75 o
   0   8   0        141.46        212.37         5.92 o
   1   8   0       4562.57       4877.52        81.60 o
   2   8   0         84.98         77.28         4.21 o
   3   8   0        769.47        576.73        26.21 o
   4   8   0       2445.63       3053.67        43.66 o
   5   8   0       5531.03       5521.69        74.89 o
   6   8   0         50.02         23.35         2.74 o
   7   8   0        256.21        148.80         5.52 o
   8   8   0       1863.92       1917.90        21.14 o
  -8   9   0        123.10        115.34         5.01 o
  -7   9   0         78.43         80.95         3.54 o
  -6   9   0          5.12          9.49         2.81 o
  -5   9   0        289.55        255.02         5.72 o
  -4   9   0        477.94        544.57        21.05 o
  -3   9   0       2106.57       2104.29        40.26 o
  -2   9   0         74.63         60.63        11.59 o
  -1   9   0       4261.91       4634.18       148.84 o
   0   9   0        845.19        556.69        14.96 o
   1   9   0         43.49         64.91         8.42 o
   2   9   0         93.51        119.11         5.00 o
   3   9   0       2162.77       1869.51        58.75 o
   4   9   0        130.44        251.01         8.05 o
   5   9   0        102.96         91.51         3.61 o
   6   9   0        215.35        221.92         5.07 o
   7   9   0         80.66        116.84         5.25 o
   8   9   0        454.74        529.72         9.10 o
   9   9   0       1693.86       1945.47        22.06 o
  -9  10   0       2768.80       2414.87        26.62 o
  -8  10   0        130.39        111.44         4.95 o
  -7  10   0       1163.39       1238.07        15.80 o
  -6  10   0       3321.00       2986.16        36.72 o
  -5  10   0        365.32        338.71         6.38 o
  -4  10   0         83.67         90.21         3.52 o
  -3  10   0       5746.15       5981.81        63.30 o
  -2  10   0         14.40         10.31         2.33 o
  -1  10   0          9.03         13.73         3.58 o
   0  10   0       3638.21       3457.93        34.74 o
   1  10   0          2.97          3.35         1.79 o
   2  10   0         74.42         60.18         3.45 o
   3  10   0       2367.35       2394.76        24.26 o
   4  10   0        312.56        258.12         5.51 o
   5  10   0         58.87         78.51         3.82 o
   6  10   0        471.13        407.50         7.91 o
   7  10   0       1003.32        863.10        12.74 o
   8  10   0        147.90        139.68         4.87 o
   9  10   0         96.70         84.87         4.10 o
  10  10   0          3.05         10.60         3.32 o
 -10  11   0          2.12          4.54         3.37 o
  -9  11   0        612.90        553.16         9.59 o
  -8  11   0        377.65        308.80         6.20 o
  -7  11   0       2397.68       2702.62        29.44 o
  -6  11   0        683.49        607.11         9.41 o
  -5  11   0         68.44         49.88         3.28 o
  -4  11   0        438.01        394.45         7.83 o
  -3  11   0         14.65         15.19         2.51 o
  -2  11   0         22.40         18.93         2.38 o
  -1  11   0        796.40        823.15        14.06 o
   0  11   0        455.91        381.30         6.26 o
   1  11   0       1076.32        965.37        11.99 o
   2  11   0        409.00        504.67         8.16 o
   3  11   0          8.32          9.85         1.84 o
   4  11   0        261.60        270.76         5.75 o
   5  11   0        366.89        403.73         7.77 o
   6  11   0        194.85        228.20         5.66 o
   7  11   0        240.08        159.25         4.53 o
   8  11   0         25.67         31.85         3.82 o
   9  11   0        533.88        556.73        14.70 o
  10  11   0        911.31        715.39        25.22 o
  11  11   0        884.66        915.06        34.55 o
 -11  12   0        107.65        124.03         6.52 o
 -10  12   0        578.94        506.03         9.20 o
  -9  12   0          2.19          3.60         3.29 o
  -8  12   0         14.02         12.82         2.64 o
  -7  12   0        421.52        434.64         7.17 o
  -6  12   0        801.79        727.13        16.55 o
  -5  12   0        299.20        267.69        10.76 o
  -4  12   0        435.01        391.86         7.21 o
  -3  12   0        119.68        117.18         5.48 o
  -2  12   0        316.72        256.39        11.30 o
  -1  12   0        307.51        380.84        13.21 o
   0  12   0        219.33        205.43         6.88 o
   1  12   0        472.53        507.00         8.80 o
   2  12   0        399.18        313.91         7.45 o
   3  12   0         61.56         84.92         5.70 o
   4  12   0         31.14         34.23         3.55 o
   5  12   0         13.13         14.85         3.67 o
   6  12   0        120.42        132.56         9.53 o
   7  12   0         59.21         39.12         3.78 o
   8  12   0        530.65        534.39        11.34 o
   9  12   0        201.30        168.10         6.61 o
  10  12   0         46.87         42.37         4.50 o
  11  12   0          2.76          3.44         5.49 o
  12  12   0         12.88         12.57         4.69 o
 -12  13   0          9.93          5.93         4.98 o
 -11  13   0          5.88          3.27         4.64 o
 -10  13   0        446.09        427.05        10.44 o
  -9  13   0        321.41        303.19         8.49 o
  -8  13   0          4.52          3.51         2.65 o
  -7  13   0        117.57        137.02         4.64 o
  -6  13   0         81.56         62.48         3.54 o
  -5  13   0         45.38         74.05         4.06 o
  -4  13   0          1.73         10.42         3.06 o
  -3  13   0        380.35        405.27        16.58 o
  -2  13   0        321.46        337.06         7.70 o
  -1  13   0        426.51        500.43         9.00 o
   0  13   0         35.02         40.99         3.97 o
   1  13   0         67.28         78.21         4.70 o
   2  13   0        364.65        421.37         9.24 o
   3  13   0         63.27         73.38         4.62 o
   4  13   0        170.77        158.48         6.29 o
   5  13   0        363.05        272.12        11.02 o
   6  13   0        398.64        371.73         9.18 o
   7  13   0       1163.54       1090.37        24.24 o
   8  13   0         15.36          4.46         3.53 o
   9  13   0        129.77        105.54         5.72 o
  10  13   0         80.82         75.14         6.45 o
  11  13   0        693.94        744.34        23.10 o
  12  13   0         95.70         85.19         6.50 o
  13  13   0         81.50         64.96        10.13 o
 -13  14   0          1.20          5.49         7.71 o
 -12  14   0         55.98         56.52         3.91 o
 -11  14   0         10.15          7.33         3.19 o
 -10  14   0        254.12        234.83         7.25 o
  -9  14   0         53.01         60.62         4.96 o
  -8  14   0         34.00         32.07         3.45 o
  -7  14   0         80.41         68.32         3.35 o
  -6  14   0         36.59         38.76         3.07 o
  -5  14   0        526.04        495.27        11.99 o
  -4  14   0       1490.26       1376.92        31.57 o
  -3  14   0        972.02        899.08        24.29 o
  -2  14   0         20.45         30.50         3.54 o
  -1  14   0        733.93        697.56        12.77 o
   0  14   0        787.37        771.28        16.97 o
   1  14   0       1472.82       1401.53        20.94 o
   2  14   0         39.57         46.80         5.08 o
   3  14   0         19.84         19.11         3.84 o
   4  14   0          0.06         -0.97         3.69 o
   5  14   0       1007.34       1011.41        18.39 o
   6  14   0          3.05          7.45         3.60 o
   7  14   0         88.16         71.75         7.40 o
   8  14   0         41.48         66.78        10.88 o
   9  14   0         90.24        119.30        10.00 o
  10  14   0        130.49        107.44         8.39 o
  11  14   0          0.25          6.49         7.19 o
  12  14   0         78.55         74.43         8.70 o
  13  14   0         29.25         22.17         6.47 o
  14  14   0         29.11         33.68         8.05 o
 -14  15   0          4.41          2.68         4.11 o
 -13  15   0         28.95         32.73         9.19 o
 -12  15   0         59.24         67.27         7.87 o
 -11  15   0        311.59        304.66         8.20 o
 -10  15   0         26.42         30.43         3.71 o
  -9  15   0        117.01        128.44         5.57 o
  -8  15   0         18.62         18.58         3.50 o
  -7  15   0         80.50         99.39         5.32 o
  -6  15   0          1.94          8.91         2.65 o
  -5  15   0          6.63         10.22         2.71 o
  -4  15   0         55.33         49.55         3.26 o
  -3  15   0        337.30        322.30         6.72 o
  -2  15   0        228.04        223.11         5.63 o
  -1  15   0        176.01        161.32         6.09 o
   0  15   0       1214.94       1099.55        15.76 o
   1  15   0         48.46         54.21         5.41 o
   2  15   0         28.95         35.81         4.73 o
   3  15   0          1.64          1.98         4.05 o
   4  15   0         25.69         43.03         4.11 o
   5  15   0        136.26        130.66         5.51 o
   6  15   0          4.44          6.01         3.56 o
   7  15   0         25.85         22.22         4.36 o
   8  15   0         83.65         95.42        10.49 o
   9  15   0        241.54        227.22        23.83 o
  10  15   0        136.96        140.20         9.75 o
  11  15   0          5.88          2.28        11.22 o
  12  15   0          4.31          6.12         5.83 o
  13  15   0        196.06        205.06        18.56 o
  14  15   0        153.98        158.71        21.79 o
 -13  16   0         19.63         19.66         4.19 o
 -12  16   0        162.36        165.02         6.41 o
 -11  16   0         30.44         26.83         4.16 o
 -10  16   0          2.96          3.46         2.96 o
  -9  16   0         48.78         55.06         3.54 o
  -8  16   0         54.22         59.24         3.79 o
  -7  16   0         11.48          7.61         3.12 o
  -6  16   0          1.54          4.44         2.95 o
  -5  16   0         73.51         69.13         3.94 o
  -4  16   0         35.24         29.82         3.57 o
  -3  16   0        303.52        305.24        10.81 o
  -2  16   0         48.54         46.50         4.91 o
  -1  16   0          2.58          1.33         4.55 o
   0  16   0         22.41         25.34         4.51 o
   1  16   0        256.05        245.85         8.57 o
   2  16   0        100.89         95.59         5.97 o
   3  16   0        114.46        107.78         7.80 o
   4  16   0         74.77         51.39        12.66 o
   5  16   0         27.33         30.01         5.09 o
   6  16   0        204.85        205.98         7.96 o
   7  16   0         18.58         27.14         4.47 o
   8  16   0        116.74        113.36        14.38 o
   9  16   0          3.86          2.18        10.04 o
  10  16   0         89.21         71.45         5.93 o
  11  16   0         31.60         39.45         9.77 o
  12  16   0         75.23         80.41         9.59 o
  13  16   0         10.35         10.87         3.97 o
 -12  17   0          2.08          2.87         2.11 o
 -11  17   0        162.77        177.17         7.63 o
 -10  17   0         10.92          5.19         3.57 o
  -9  17   0          1.87          2.33         2.65 o
  -8  17   0          6.32          7.37         2.45 o
  -7  17   0         28.45         33.24         3.25 o
  -6  17   0        136.12        145.94         5.34 o
  -5  17   0        203.65        202.72         6.85 o
  -4  17   0         30.10         37.95         4.27 o
  -3  17   0        768.29        734.71        14.72 o
  -2  17   0          0.86         -1.36         3.97 o
  -1  17   0          0.30          0.96         6.81 o
   0  17   0        402.70        393.38        18.87 o
   1  17   0         15.40          7.45         7.47 o
   2  17   0          0.85          1.31         5.14 o
   3  17   0         62.61         62.80         6.33 o
   4  17   0         46.02         52.09         5.89 o
   5  17   0         60.61         67.78         9.66 o
   6  17   0        579.56        509.99        14.02 o
   7  17   0        179.72        169.32         7.31 o
   8  17   0          1.86         -1.70         5.33 o
   9  17   0         69.49         70.51         9.64 o
  10  17   0        124.73        119.68         7.16 o
  11  17   0         15.07         11.26         4.17 o
  12  17   0          0.99          1.30         4.18 o
 -10  18   0         22.45         22.95         3.22 o
  -9  18   0          0.32          1.78         3.19 o
  -8  18   0        136.64        146.10         7.91 o
  -7  18   0        147.13        143.47         8.36 o
  -6  18   0          0.06         -0.02         3.10 o
  -5  18   0         26.40         20.34         3.20 o
  -4  18   0         20.56         23.75         4.40 o
  -3  18   0          1.15          7.05         4.23 o
  -2  18   0         75.25         86.84         6.31 o
   0  18   0          1.66          3.72         6.86 o
   1  18   0          9.10         17.85         7.05 o
   2  18   0        403.28        397.88        16.82 o
   3  18   0         38.91         44.81         7.22 o
   4  18   0         59.40         66.32         5.41 o
   5  18   0         91.35         75.92        10.74 o
   6  18   0          3.66         -0.69         3.47 o
   7  18   0         42.94         45.87         3.60 o
   8  18   0         52.49         47.83         4.85 o
   9  18   0         27.09         33.22         5.44 o
  10  18   0          0.85          4.95         4.68 o
  11  18   0         15.04         11.33         3.90 o
  -9  19   0         49.78         38.00         2.92 o
  -8  19   0         10.92         13.24         2.95 o
  -7  19   0         16.54         23.03         3.80 o
  -6  19   0          6.68          4.99         3.68 o
  -5  19   0         11.01         15.26         4.43 o
  -4  19   0          0.60          3.25         4.47 o
  -3  19   0        162.55        156.93         9.34 o
  -2  19   0         11.75         21.40         5.86 o
   0  19   0          2.16          0.46         5.32 o
   1  19   0          0.23         -2.00         5.32 o
   2  19   0        136.78        142.47         9.06 o
   3  19   0          4.48          2.33         4.82 o
   4  19   0         12.42         12.94         4.57 o
   5  19   0          0.49          1.01         3.34 o
   6  19   0         15.39         10.18         2.80 o
   7  19   0         38.08         32.79         5.83 o
   8  19   0          6.87          6.31         4.41 o
   9  19   0         52.17         42.87         4.52 o
  -3  20   0         21.81         25.10         4.21 o
  -2  20   0         11.56          7.46         4.12 o
   0  20   0          3.22          1.96         4.14 o
   1  20   0         26.49         31.00         4.82 o
   2  20   0         71.76         71.97         5.76 o
   3  20   0        124.54        106.73         6.20 o
   4  20   0          3.76          4.71         3.47 o
   5  20   0          0.06         13.90         3.76 o
   0  21   0          1.76         -1.11         2.31 o
   0   1   1       4816.91       5554.83       121.61 o
  -1   2   1       9618.67      15434.54       338.77 o
   0   2   1       8420.11       6630.77       147.73 o
   1   2   1       6837.87       4677.99       102.64 o
   2   2   1      30519.00      34682.45       534.89 o
  -2   3   1       7968.05       9240.29       206.19 o
  -1   3   1       5140.36       5732.42       129.95 o
   0   3   1       9495.46       8854.20       197.56 o
   1   3   1      20893.22      25259.46       550.76 o
   2   3   1      17936.90      21863.54       242.84 o
   3   3   1      34947.38      39571.37       719.75 o
  -3   4   1       9335.70       8940.31       201.54 o
  -2   4   1        434.12        710.61        22.35 o
  -1   4   1       9346.66       9687.38       160.57 o
   0   4   1       1948.66       1369.12        24.41 o
   1   4   1         91.50        613.46        16.41 o
   2   4   1       5137.89       7516.51       106.19 o
   3   4   1       4200.67       5842.40        88.97 o
   4   4   1       2088.59       2327.45        52.99 o
  -4   5   1       3213.58       2575.61        65.74 o
  -3   5   1       3948.13       4602.52       109.34 o
  -2   5   1       7056.67       7817.20       179.01 o
  -1   5   1      10911.09       9616.21       322.33 o
   0   5   1       6102.03       5934.49        95.56 o
   1   5   1       6016.78       6713.28       149.52 o
   2   5   1       5943.81       7734.61       118.63 o
   3   5   1        718.57       1027.36        28.77 o
   4   5   1      13365.47      13904.56       154.37 o
   5   5   1       1344.22       1409.51        47.01 o
  -5   6   1        892.64       1040.92        20.03 o
  -4   6   1       5175.84       4110.50       101.35 o
  -3   6   1       1608.82       1533.64        44.21 o
  -2   6   1        744.25        837.09        28.49 o
  -1   6   1       3687.32       3096.75        78.41 o
   0   6   1       3035.05       3162.98       157.71 o
   1   6   1        395.84        507.30        10.03 o
   2   6   1       4437.23       5631.11       114.66 o
   3   6   1         69.63        261.14        14.02 o
   4   6   1       5140.88       5439.65       105.79 o
   5   6   1       2592.44       2798.85        43.44 o
   6   6   1       1466.87       1431.77        24.97 o
  -5   7   1        386.45        371.67         9.37 o
  -4   7   1       1911.03       2132.47        60.06 o
  -3   7   1       3133.22       2878.27        75.67 o
  -2   7   1        816.68        832.80        29.96 o
  -1   7   1       2072.70       2099.33        58.58 o
   0   7   1       2645.37       2314.19       111.16 o
   1   7   1       2086.93       2223.97       100.84 o
   2   7   1       1063.97        649.27        23.44 o
   3   7   1       4261.97       3879.46        66.43 o
   4   7   1       1062.48        999.50        23.30 o
   5   7   1        947.98       1353.83        34.98 o
   6   7   1        178.02        197.56        10.92 o
   7   7   1       1378.08       1283.60        37.10 o
  -7   8   1        396.51        464.10         9.25 o
  -6   8   1        102.62        113.86        10.31 o
  -5   8   1       1671.36       1385.56        26.95 o
  -4   8   1         19.67         82.42        13.17 o
  -3   8   1       1647.06       1717.47        52.72 o
  -2   8   1        328.14        719.02        31.33 o
  -1   8   1       2439.90       2450.97        68.65 o
   0   8   1       3286.47       2825.73       154.45 o
   1   8   1       5065.05       5886.29       284.54 o
   2   8   1       1120.60        927.38        24.46 o
   3   8   1       1596.55       1639.72        32.59 o
   4   8   1        168.51        359.15        19.50 o
   5   8   1        778.37        747.82        29.24 o
   6   8   1       1607.60       1727.30        33.26 o
   7   8   1        559.72        630.89        12.49 o
   8   8   1        571.87        583.17        10.77 o
  -8   9   1        217.05        262.65         6.61 o
  -7   9   1        545.80        505.79         9.15 o
  -6   9   1        478.02        519.83        15.77 o
  -5   9   1        503.58        483.81         8.26 o
  -4   9   1       4975.74       4805.21       123.45 o
  -3   9   1       1031.78       1006.35        38.95 o
  -2   9   1        211.14        218.59        18.72 o
  -1   9   1         28.56        249.83        22.90 o
   0   9   1        110.89         87.10         4.30 o
   1   9   1       1301.54       1184.86        32.40 o
   2   9   1        648.36        691.05        27.03 o
   3   9   1        308.11        290.84        19.10 o
   4   9   1       2893.12       3411.94       127.09 o
   5   9   1       1370.11       1318.08        26.93 o
   6   9   1       2246.75       2145.67        31.42 o
   7   9   1        438.04        450.79        11.60 o
   8   9   1        532.57        578.03        12.54 o
   9   9   1        321.05        342.31         8.37 o
  -9  10   1        151.09        165.04         5.91 o
  -8  10   1        486.33        433.58         8.96 o
  -7  10   1        701.51        704.09        10.42 o
  -6  10   1         22.20         26.55         3.80 o
  -5  10   1       1477.75       1413.00        21.32 o
  -4  10   1       2534.96       2263.98        39.88 o
  -3  10   1         96.15        114.47         6.46 o
  -2  10   1       1270.51       1247.57        21.65 o
  -1  10   1        126.04        170.19        10.06 o
   0  10   1        398.74        662.65        20.37 o
   1  10   1         88.43        164.57        10.83 o
   2  10   1        420.84        503.14        10.85 o
   3  10   1        594.11        647.50        13.57 o
   4  10   1       1874.02       2186.09        28.22 o
   5  10   1       1393.79       1453.12        20.60 o
   6  10   1        654.45        603.40        12.92 o
   7  10   1        688.98        668.76        18.02 o
   8  10   1        145.94        155.32         5.90 o
   9  10   1        715.87        665.18        17.22 o
  10  10   1         97.91        116.60         5.38 o
 -10  11   1          8.57         16.69         4.32 o
  -9  11   1       1600.59       1652.33        23.91 o
  -8  11   1       3731.62       3554.12        36.89 o
  -7  11   1        573.76        639.88        10.18 o
  -6  11   1        637.27        609.70        10.81 o
  -5  11   1       1409.99       1240.64        26.40 o
  -4  11   1        679.17        640.34        16.90 o
  -3  11   1         18.86         35.91         4.29 o
  -2  11   1        214.09        233.12         6.79 o
  -1  11   1         46.45         68.74         6.30 o
   0  11   1        184.79        221.83         6.63 o
   1  11   1        736.61        771.91        14.71 o
   2  11   1       1570.87       1373.90        19.93 o
   3  11   1        910.29        920.59        12.77 o
   4  11   1       1463.55       1556.53        19.32 o
   5  11   1         89.15        109.86         4.53 o
   6  11   1        516.84        482.24        11.57 o
   7  11   1        504.02        489.31        10.11 o
   8  11   1         30.94         26.82         3.70 o
   9  11   1        458.52        449.04        12.25 o
  10  11   1        362.53        330.64        12.17 o
  11  11   1         75.25         76.07         7.00 o
 -11  12   1        271.76        270.80        11.22 o
 -10  12   1        134.56        149.64         6.90 o
  -9  12   1        274.50        296.16         8.13 o
  -8  12   1        998.11       1026.49        14.42 o
  -7  12   1        326.21        339.82         7.66 o
  -6  12   1       1430.34       1394.86        37.57 o
  -5  12   1        269.44        285.56         8.64 o
  -4  12   1        540.43        511.07        10.28 o
  -3  12   1        799.91        746.18        13.33 o
  -2  12   1        910.73        906.56        20.18 o
  -1  12   1       1218.20       1204.11        23.26 o
   0  12   1        310.26        260.13         7.60 o
   1  12   1       1430.37       1358.25        22.87 o
   2  12   1        344.44        316.03         7.83 o
   3  12   1       1460.30       1466.50        25.70 o
   4  12   1        305.37        304.22         6.71 o
   5  12   1        405.62        374.72         7.69 o
   6  12   1        154.53        145.22         5.79 o
   7  12   1        140.90        161.12         8.89 o
   8  12   1        327.16        294.99        11.32 o
   9  12   1        523.68        545.28        13.76 o
  10  12   1        536.48        527.76        13.77 o
  11  12   1        175.90        187.94         9.42 o
  12  12   1        393.67        395.40        19.07 o
 -12  13   1         83.17         75.19         9.51 o
 -11  13   1        246.51        247.87        10.20 o
 -10  13   1         84.93         81.84         6.93 o
  -9  13   1        168.59        151.31         6.98 o
  -8  13   1        101.09        107.21         4.69 o
  -7  13   1         76.34         69.05         3.72 o
  -6  13   1         73.24         70.89         4.12 o
  -5  13   1       1248.35       1338.30        28.05 o
  -4  13   1        104.84        115.72         5.90 o
  -3  13   1       1916.77       1911.61        31.53 o
  -2  13   1       2158.08       1969.08        31.94 o
  -1  13   1        323.95        346.38        10.34 o
   0  13   1       3483.96       3321.37        42.48 o
   1  13   1         71.30         69.11         5.60 o
   2  13   1        794.84        787.44        19.50 o
   3  13   1        107.75        119.42         6.47 o
   4  13   1        727.05        689.76        15.08 o
   5  13   1         11.08         11.83         3.51 o
   6  13   1        108.94        117.36         8.76 o
   7  13   1        345.68        298.25        15.48 o
   8  13   1        219.91        206.61        10.27 o
   9  13   1         98.18        130.75         7.35 o
  10  13   1        287.32        285.20         9.23 o
  11  13   1        128.60        162.98         8.27 o
  12  13   1         10.20         18.87         5.22 o
  13  13   1        102.54        126.63         7.68 o
 -13  14   1         48.74         44.26        10.01 o
 -12  14   1         89.29        102.61         6.52 o
 -11  14   1          0.97          0.28         3.09 o
 -10  14   1         46.67         40.43         4.12 o
  -9  14   1         41.79         42.39         4.37 o
  -8  14   1        457.22        456.41        13.25 o
  -7  14   1        121.84        116.36         4.79 o
  -6  14   1        178.55        190.99         5.45 o
  -5  14   1        338.82        285.02        10.09 o
  -4  14   1        303.70        339.63         8.61 o
  -3  14   1        459.29        422.60        11.55 o
  -2  14   1        953.38        936.00        19.33 o
  -1  14   1        244.26        274.25         9.42 o
   0  14   1        106.58        116.67         5.58 o
   1  14   1        329.65        336.07         9.67 o
   2  14   1        709.01        684.46        19.60 o
   3  14   1        305.56        314.17         9.30 o
   4  14   1         64.04         74.82         5.37 o
   5  14   1        246.41        280.47        14.88 o
   6  14   1         37.06         49.11         5.54 o
   7  14   1         75.92         99.04         5.89 o
   8  14   1        220.82        251.92        14.47 o
   9  14   1         71.87         55.54        10.30 o
  10  14   1         25.50         17.47         8.05 o
  11  14   1         42.93         32.19        14.31 o
  12  14   1         87.41         73.15        14.61 o
  13  14   1         66.96         82.57         8.14 o
  14  14   1         64.80         75.10         9.68 o
 -14  15   1         35.69         41.44         6.63 o
 -13  15   1        208.74        259.55        29.42 o
 -12  15   1        124.32        163.09        13.17 o
 -11  15   1        179.60        189.12         7.92 o
 -10  15   1        118.64        121.33         5.21 o
  -9  15   1          8.90          9.64         3.50 o
  -8  15   1        137.82        127.22         7.77 o
  -7  15   1        455.79        439.04         9.70 o
  -6  15   1        477.19        450.76         9.15 o
  -5  15   1        491.95        476.20         9.54 o
  -4  15   1        286.36        270.10         6.70 o
  -3  15   1          6.58          0.90         4.39 o
  -2  15   1        632.07        640.55        12.94 o
  -1  15   1         77.20         74.52         5.78 o
   0  15   1        356.51        354.89        10.93 o
   1  15   1        282.82        289.07        11.28 o
   2  15   1        240.97        216.80        10.02 o
   3  15   1         90.62         92.67         9.57 o
   4  15   1        319.82        310.06        10.27 o
   5  15   1        292.68        315.73         8.92 o
   6  15   1        428.95        396.90        11.41 o
   7  15   1        223.01        217.87         8.34 o
   8  15   1         20.22         19.35        13.85 o
   9  15   1         42.59         41.99        13.26 o
  10  15   1         11.48         11.92         7.37 o
  11  15   1        113.88        108.60        14.39 o
  12  15   1         42.25         61.37        11.92 o
  13  15   1         23.04         27.39         5.85 o
  14  15   1         34.68         37.36        10.30 o
 -13  16   1         14.27         11.35         5.34 o
 -12  16   1        135.09        124.52        10.29 o
 -11  16   1         24.19         32.21         9.04 o
 -10  16   1        110.70        140.81         7.40 o
  -9  16   1         15.74         21.37         5.01 o
  -8  16   1         25.56         23.11         3.44 o
  -7  16   1         20.92         20.70         3.76 o
  -6  16   1         76.10         76.39         4.69 o
  -5  16   1        303.32        311.50         8.72 o
  -4  16   1        280.50        297.45         8.64 o
  -3  16   1         38.30         32.47         4.20 o
  -2  16   1        319.75        322.04        12.39 o
  -1  16   1        220.76        211.14        12.64 o
   0  16   1        389.24        360.59        12.20 o
   1  16   1        281.09        264.69        10.60 o
   2  16   1         29.71         26.19         6.56 o
   3  16   1        104.67        123.56         9.26 o
   4  16   1         59.73         68.14         6.72 o
   5  16   1        266.41        257.46         8.91 o
   6  16   1        117.36        117.75         7.71 o
   7  16   1        162.19        161.46         8.63 o
   8  16   1          1.71          2.75         6.98 o
   9  16   1         77.94         91.27        12.98 o
  10  16   1         60.02         49.25         7.34 o
  11  16   1         45.30         51.48         6.64 o
  12  16   1          1.19          6.95         7.62 o
  13  16   1         73.07         72.10         5.41 o
  -9  17   1         20.19         20.90         4.52 o
  -8  17   1         17.69         24.53         5.05 o
  -7  17   1         34.65         39.80         3.94 o
  -6  17   1         84.31         97.15         7.93 o
  -5  17   1         71.36         71.79         4.30 o
  -4  17   1         28.57         26.80         3.59 o
  -3  17   1         68.64         78.90         6.21 o
  -2  17   1        245.14        249.24        14.75 o
   0  17   1         12.76         10.35         7.94 o
   1  17   1        234.33        204.73        13.40 o
   2  17   1        571.67        560.32        15.14 o
   3  17   1         41.76         38.60         5.66 o
   4  17   1         65.90         69.06         6.26 o
   5  17   1         33.31         39.66         5.43 o
   6  17   1         34.66         32.08         4.39 o
   7  17   1          0.66          6.06         6.46 o
   8  17   1         55.23         70.82         6.83 o
   9  17   1         29.20         31.83         5.98 o
  10  17   1         16.39         15.63         5.01 o
  11  17   1         11.48          7.16         4.15 o
  -5  18   1         92.83        101.27         8.26 o
  -4  18   1         14.26         12.54         6.18 o
  -3  18   1          4.34          7.96         6.36 o
  -2  18   1        231.90        233.23        13.08 o
   0  18   1         36.11         36.38         7.58 o
   1  18   1         47.42         42.66         7.95 o
   2  18   1         84.16         77.38         8.62 o
   3  18   1         20.62         17.85         6.14 o
   4  18   1         19.83         15.11         5.41 o
   5  18   1         18.34         22.13         4.17 o
   6  18   1         51.43         51.24         5.81 o
   7  18   1         11.73          7.21         3.16 o
   8  18   1          4.14          0.05         3.81 o
   9  18   1         48.21         77.05         8.40 o
  10  18   1         41.95         62.48         6.87 o
  -4  19   1          6.53          3.24         4.56 o
  -3  19   1          2.48          0.84         4.86 o
  -2  19   1          7.99          4.00         4.99 o
   0  19   1         60.36         70.76         7.57 o
   1  19   1         34.58         33.27         6.38 o
   2  19   1          4.82          4.00         5.14 o
   3  19   1          8.35          8.33         4.78 o
   4  19   1         38.17         32.75         5.12 o
   5  19   1         20.48         17.47         3.94 o
   6  19   1          9.81          6.19         2.43 o
   7  19   1          6.03         12.37         5.12 o
   8  19   1         34.05         63.95         5.96 o
  -3  20   1         74.68         78.23         5.63 o
  -2  20   1          0.63         -1.09         4.02 o
   0  20   1          4.92          4.71         4.14 o
   1  20   1         83.29         82.60         6.37 o
   2  20   1         83.63         83.30         6.11 o
   3  20   1         22.02         27.61         4.29 o
   4  20   1         30.57         24.21         3.38 o
   0  21   1         19.88         20.66         2.79 o
   0   1   2      12605.48      10240.96       159.93 o
  -1   2   2       1285.48       1857.58        31.70 o
   0   2   2      10825.03       7256.09       112.39 o
   1   2   2       8383.50       5409.81        84.17 o
   2   2   2       5658.25       7654.00       228.33 o
  -2   3   2      10047.73       8572.34       188.21 o
  -1   3   2       4178.23       4807.35        76.72 o
   0   3   2      12795.77      17064.15       309.55 o
   1   3   2       5190.51       2773.10        62.28 o
   2   3   2       3607.38       3982.59        89.02 o
   3   3   2       1203.12       1563.00        36.56 o
  -3   4   2      17671.53      20142.88       440.15 o
  -2   4   2      10874.59       9859.66       154.52 o
  -1   4   2       8058.69       8927.70       140.32 o
   0   4   2      18710.98      22439.68       683.39 o
   1   4   2       2932.29       4308.65        96.14 o
   2   4   2        161.67        161.85         4.16 o
   3   4   2       1218.13       1330.83        26.41 o
   4   4   2      10606.10       9666.89       149.34 o
  -4   5   2      14462.10      14337.37       315.28 o
  -3   5   2      22481.85      24269.66       379.09 o
  -2   5   2       3527.86       3962.04        65.44 o
  -1   5   2      13181.83      13566.09       174.14 o
   0   5   2      18551.34      19962.51       252.45 o
   1   5   2       2316.54       4422.83       887.25 o
   2   5   2       1956.80       1337.08        28.68 o
   3   5   2        219.88        428.66        22.31 o
   4   5   2       2597.61       2498.71        41.97 o
   5   5   2        889.98        663.31        26.60 o
  -5   6   2        164.66        282.60         6.40 o
  -4   6   2        735.00        625.92        30.06 o
  -3   6   2       5472.45       5241.73       163.10 o
  -2   6   2        205.26        122.58         9.02 o
  -1   6   2        250.17        355.77         8.13 o
   0   6   2        696.26        664.83        11.72 o
   1   6   2       1568.33       2182.89       406.43 o
   2   6   2       1142.54       1209.03        25.89 o
   3   6   2       3779.64       3268.05        58.44 o
   4   6   2       2683.82       3544.11       128.86 o
   5   6   2       8735.58       9171.68       157.98 o
   6   6   2       2677.43       3672.49       105.36 o
  -6   7   2       1222.53       1284.92        71.62 o
  -5   7   2       1390.49       1352.00        23.46 o
  -4   7   2       5878.73       6892.88       113.67 o
  -3   7   2       3960.73       4564.72        77.31 o
  -2   7   2        646.78        733.88        18.66 o
  -1   7   2       1232.73       1324.92        26.36 o
   0   7   2       2458.18       2859.59        40.45 o
   1   7   2        335.61        303.83         7.30 o
   2   7   2       4591.46       8076.38       365.10 o
   3   7   2        374.65        622.96        29.26 o
   4   7   2        774.93        926.95        58.00 o
   5   7   2        632.64        615.82        20.77 o
   6   7   2        706.17        953.36        68.40 o
   7   7   2       1454.46       1560.73        33.59 o
  -7   8   2        702.19        679.01        13.55 o
  -6   8   2        427.66        437.05         9.85 o
  -5   8   2        325.17        339.26         8.12 o
  -4   8   2       1591.76       1624.33        41.75 o
  -3   8   2        304.45        394.16        21.17 o
  -2   8   2       4712.99       4667.39       236.75 o
  -1   8   2       2150.07       2108.09        39.76 o
   0   8   2         56.44         89.81         4.89 o
   1   8   2       1030.25        996.58        22.15 o
   2   8   2        909.79       1979.50        49.75 o
   3   8   2       2951.54       2790.19       117.13 o
   4   8   2        500.60        596.10        13.79 o
   5   8   2       2500.42       2713.07        84.41 o
   6   8   2       1385.39       1359.46        22.43 o
   7   8   2        831.93        807.14        11.79 o
   8   8   2        352.59        429.61         8.89 o
  -8   9   2         66.08         83.78         3.82 o
  -7   9   2        251.41        249.26         5.49 o
  -6   9   2        508.45        502.41         9.85 o
  -5   9   2         84.28         86.19         4.16 o
  -4   9   2        450.36        543.24        18.61 o
  -3   9   2        329.54        303.46        10.99 o
  -2   9   2       4930.58       4793.03       166.54 o
  -1   9   2        369.80        412.08        32.77 o
   0   9   2        221.02        444.69        13.04 o
   1   9   2        267.78        401.95        10.79 o
   2   9   2       3199.84       3507.41        51.96 o
   3   9   2        501.52        708.70        22.83 o
   4   9   2        668.88        833.68        18.13 o
   5   9   2       1934.10       2164.67        24.93 o
   6   9   2        901.16       1008.40        18.30 o
   7   9   2         20.04         27.19         2.92 o
   8   9   2       1243.72       1251.72        32.54 o
   9   9   2        856.10        991.28        14.33 o
  -9  10   2        208.98        207.47         5.72 o
  -8  10   2        206.97        226.00         5.82 o
  -7  10   2        961.42        963.13        12.93 o
  -6  10   2       1416.17       1354.91        19.34 o
  -5  10   2       1664.12       1735.13        19.70 o
  -4  10   2        642.22        749.34        12.71 o
  -3  10   2       1067.74       1118.97        20.73 o
  -2  10   2        456.94        417.27        14.84 o
  -1  10   2       1888.28       2068.60        37.81 o
   0  10   2        341.61        347.91         8.92 o
   1  10   2        418.07        463.67         8.12 o
   2  10   2        307.21        288.11         6.30 o
   3  10   2        192.76        192.36         4.53 o
   4  10   2        126.65        123.30         3.68 o
   5  10   2        443.79        330.28         6.10 o
   6  10   2        163.14        134.13         5.14 o
   7  10   2        677.96        728.97        23.59 o
   8  10   2         79.94         70.75         4.03 o
   9  10   2        524.15        472.71        10.06 o
  10  10   2        140.97        143.62         8.84 o
 -10  11   2       1073.54       1000.29        21.28 o
  -9  11   2        331.89        317.00         7.11 o
  -8  11   2        206.68        226.04         5.17 o
  -7  11   2         38.98         36.85         3.00 o
  -6  11   2        726.30        767.30        14.72 o
  -5  11   2        141.34        154.13         5.50 o
  -4  11   2        166.08        159.89         5.38 o
  -3  11   2        750.10        746.97        10.58 o
  -2  11   2       1069.10       1008.21        17.63 o
  -1  11   2        333.67        351.78         7.53 o
   0  11   2          0.80          4.05         2.09 o
   1  11   2        533.57        585.68         9.88 o
   2  11   2        308.51        299.95         5.95 o
   3  11   2        555.21        524.79         7.91 o
   4  11   2        728.55        803.88        10.81 o
   5  11   2        137.41        211.40         5.07 o
   6  11   2        298.13        348.42         6.72 o
   7  11   2        121.13        107.98         5.32 o
   8  11   2        505.65        526.32        11.33 o
   9  11   2          4.38          4.83         3.15 o
  10  11   2         19.68         13.80         3.61 o
  11  11   2        335.33        323.63         9.70 o
 -11  12   2        168.24        168.40         9.88 o
 -10  12   2        125.60        147.30         6.76 o
  -9  12   2        444.68        483.50         9.25 o
  -8  12   2          1.31          4.77         2.75 o
  -7  12   2       1591.16       1590.46        18.17 o
  -6  12   2        877.70        781.20        16.57 o
  -5  12   2        459.62        421.39         7.92 o
  -4  12   2        595.99        599.24        10.46 o
  -3  12   2        212.96        236.59         5.95 o
  -2  12   2        737.32        688.21        13.78 o
  -1  12   2        543.51        555.70        10.46 o
   0  12   2       1547.29       1558.55        18.13 o
   1  12   2        548.01        536.05        10.07 o
   2  12   2        251.18        288.86         6.56 o
   3  12   2        808.09        884.98        11.77 o
   4  12   2        348.44        338.42         6.54 o
   5  12   2       1517.83       1632.10        18.92 o
   6  12   2        154.96        139.41         4.52 o
   7  12   2        529.46        511.95        11.53 o
   8  12   2         65.33         79.59         6.16 o
   9  12   2         17.49         11.08         3.79 o
  10  12   2        299.90        315.44        17.58 o
  11  12   2        113.19        125.83         7.69 o
  12  12   2         26.09         17.66         6.11 o
 -12  13   2         14.73         19.91         5.50 o
 -11  13   2         33.54         29.86         5.85 o
 -10  13   2         62.96         70.37         6.83 o
  -9  13   2        495.79        484.23        10.35 o
  -8  13   2        890.50        913.89        11.36 o
  -7  13   2        231.65        256.36         5.58 o
  -6  13   2         94.53         83.72         4.04 o
  -5  13   2       1146.33       1204.33        16.03 o
  -4  13   2        154.50        189.21         5.74 o
  -3  13   2          7.53          6.18         3.20 o
  -2  13   2        719.88        691.73        13.38 o
  -1  13   2         39.30         39.35         3.15 o
   0  13   2        697.09        651.65        10.62 o
   1  13   2        302.80        286.46         6.85 o
   2  13   2       1088.11       1075.86        17.38 o
   3  13   2        657.88        757.58        12.58 o
   4  13   2         86.04        107.52         4.43 o
   5  13   2        515.89        505.08         8.55 o
   6  13   2        403.89        379.77         8.09 o
   7  13   2        140.09        156.41         6.24 o
   8  13   2         55.58         46.69         9.15 o
   9  13   2         70.17         78.73         5.58 o
  10  13   2        282.72        344.63        15.09 o
  11  13   2         18.59         28.79         6.88 o
  12  13   2         18.56         27.15         6.23 o
  13  13   2         92.57         99.34        13.83 o
 -13  14   2         44.07         60.54        11.02 o
 -12  14   2         42.80         50.44         6.24 o
 -11  14   2         75.17         74.46         6.32 o
 -10  14   2         42.61         61.40         4.55 o
  -9  14   2         69.39         79.67         5.05 o
  -8  14   2         56.75         75.22         5.07 o
  -7  14   2         82.60         92.29         3.94 o
  -6  14   2        128.75        142.03         5.84 o
  -5  14   2        172.62        169.66         5.58 o
  -4  14   2        820.99        826.89        13.45 o
  -3  14   2        714.94        710.89        13.28 o
  -2  14   2        141.14        145.31         5.83 o
  -1  14   2       2815.24       2793.27        37.46 o
   0  14   2        488.76        492.89        10.63 o
   1  14   2        406.18        435.97        11.86 o
   2  14   2        443.04        404.44        15.44 o
   3  14   2        101.40         98.07         5.58 o
   4  14   2         55.72         51.44         4.30 o
   5  14   2        135.05        123.84         5.42 o
   6  14   2        173.12        150.44         5.83 o
   7  14   2         41.66         40.10         3.87 o
   8  14   2          4.96          8.63         8.03 o
   9  14   2        176.33        180.72        20.14 o
  10  14   2         21.12         31.37         5.45 o
  11  14   2         66.29         80.38         6.49 o
  12  14   2          8.93          8.22        12.34 o
  13  14   2        111.91        129.52        14.15 o
  14  14   2         69.64        105.54        11.02 o
 -14  15   2        100.48        103.04        10.50 o
 -13  15   2         15.98         20.08         6.09 o
 -12  15   2         48.50         53.35         5.26 o
 -11  15   2          9.10          9.80         4.58 o
 -10  15   2        365.30        412.11        14.00 o
  -9  15   2        257.18        258.88         8.21 o
  -8  15   2         30.20         32.39         4.11 o
  -7  15   2         50.91         49.26         3.91 o
  -6  15   2         41.79         50.33         4.78 o
  -5  15   2        110.11        117.87         5.84 o
  -4  15   2         57.03         60.03         4.10 o
  -3  15   2        199.26        197.56         7.14 o
  -2  15   2        608.19        608.00        17.13 o
  -1  15   2        230.11        225.77         7.95 o
   0  15   2         29.63         26.05         4.93 o
   1  15   2        427.55        448.84        14.06 o
   2  15   2         86.78        100.76         6.13 o
   3  15   2        253.53        243.00         8.65 o
   4  15   2        110.02        109.07         5.71 o
   5  15   2        213.99        237.12         7.64 o
   6  15   2        312.08        343.66        10.60 o
   7  15   2         21.70         18.55         4.58 o
   8  15   2        159.19        152.39        10.77 o
   9  15   2         32.65         24.33        12.68 o
  10  15   2         14.32         24.30         7.99 o
  11  15   2         85.73        105.49         9.14 o
  12  15   2         65.66         83.48        12.16 o
  13  15   2         39.56         40.08         8.96 o
  14  15   2         71.94         65.85         5.48 o
 -13  16   2         64.93         58.94         4.03 o
 -12  16   2        171.30        169.63        11.41 o
 -11  16   2         95.90        102.30         5.93 o
 -10  16   2         18.24         21.71         4.29 o
  -9  16   2         22.43         15.99         4.51 o
  -8  16   2         44.04         56.70         5.61 o
  -7  16   2         13.72         12.90         3.65 o
  -6  16   2        455.03        454.10        10.56 o
  -5  16   2         18.77         20.73         3.55 o
  -4  16   2        259.65        263.14         7.47 o
  -3  16   2         53.13         55.76         5.68 o
  -2  16   2         29.10         30.83         5.55 o
   0  16   2        257.59        250.66        15.72 o
   1  16   2        132.27        129.66         6.43 o
   2  16   2        121.10         99.99         7.24 o
   3  16   2        309.69        302.60        11.35 o
   4  16   2         22.31         20.87         5.60 o
   5  16   2        168.14        164.75         7.47 o
   6  16   2         27.54         16.19         4.56 o
   7  16   2         59.19         49.22         4.94 o
   8  16   2         13.09         15.03         7.08 o
   9  16   2         34.12         36.14         7.54 o
  10  16   2         36.83         40.32         7.12 o
  11  16   2         49.39         59.64        10.82 o
  12  16   2         21.73         22.68         5.42 o
  13  16   2         55.43         59.06         6.97 o
 -12  17   2         74.15         67.86         3.90 o
 -10  17   2         10.80         12.82         3.83 o
  -9  17   2         63.22         67.74         6.05 o
  -8  17   2         17.49         20.79         5.01 o
  -7  17   2        217.24        217.37        10.87 o
  -6  17   2         22.85         22.50         5.70 o
  -5  17   2         27.46         30.23         3.59 o
  -4  17   2         85.41         91.15         4.91 o
  -3  17   2         21.87         25.13         4.69 o
  -2  17   2         15.73         18.02         4.40 o
   0  17   2         99.21        113.67        11.10 o
   1  17   2         53.28         51.91         9.19 o
   2  17   2          4.64         16.37         7.77 o
   3  17   2         42.35         43.61         5.78 o
   4  17   2         47.39         38.16         5.47 o
   5  17   2        197.54        217.02        16.25 o
   6  17   2          8.98          6.71         3.72 o
   7  17   2         80.33         73.16         4.61 o
   8  17   2        136.60        154.36         8.84 o
   9  17   2         22.90         26.65         5.78 o
  10  17   2         36.21         39.95         5.45 o
  11  17   2         53.17         61.19         5.44 o
  12  17   2         79.22         89.83         7.61 o
 -10  18   2         89.35         83.56         4.85 o
  -8  18   2         45.32         46.90         4.28 o
  -7  18   2         38.05         50.49         4.80 o
  -6  18   2        101.24        124.07         7.12 o
  -5  18   2         66.20         74.78         9.38 o
  -4  18   2         16.05         11.41         5.96 o
  -3  18   2         29.54         31.28         6.98 o
  -2  18   2          3.38          6.79         6.58 o
   0  18   2         22.92         24.86         7.40 o
   1  18   2         88.47         82.42         8.91 o
   2  18   2         32.00         35.96         7.00 o
   3  18   2         23.55         20.69         6.32 o
   4  18   2         25.37         25.42         6.09 o
   5  18   2         25.83         21.66         5.24 o
   6  18   2        141.92        125.92         7.39 o
   7  18   2         19.85         16.03         3.44 o
   8  18   2         63.32         60.51         7.71 o
   9  18   2         26.57         29.53         6.35 o
  10  18   2         80.75         89.23         7.46 o
  -8  19   2        164.45        160.42         6.70 o
  -7  19   2         67.10         62.55         5.02 o
  -4  19   2         70.75         79.20         6.76 o
  -3  19   2          2.73          0.21         4.98 o
  -2  19   2         16.75         21.34         5.82 o
   0  19   2         57.57         65.62         7.29 o
   1  19   2        117.08        117.27         8.71 o
   2  19   2         15.09         21.62         5.73 o
   3  19   2        144.12        126.32         8.16 o
   4  19   2          6.48          7.77         4.40 o
   5  19   2          7.91          4.93         2.74 o
   6  19   2         18.16         13.37         2.52 o
   7  19   2         49.61         54.97         5.88 o
   8  19   2         83.09         89.62         6.39 o
  -3  20   2         17.98         16.41         3.77 o
  -2  20   2        127.10        115.56         6.97 o
   0  20   2         49.09         46.49         5.32 o
   1  20   2         26.00         21.80         4.58 o
   2  20   2         73.08         66.73         5.66 o
   3  20   2         53.75         46.56         4.61 o
   4  20   2         39.50         36.00         3.58 o
   0   1   3      13124.57      14481.24       157.22 o
   1   1   3      23211.60      21318.90       231.64 o
  -1   2   3      12898.52      12460.01       193.30 o
   0   2   3       4183.89       2401.35        31.10 o
   1   2   3      27059.89      26205.24       571.69 o
   2   2   3       6242.95       7350.83       149.80 o
  -2   3   3       7875.88      10006.62       155.14 o
  -1   3   3       5708.22       3123.77        80.65 o
   0   3   3      16358.62      21629.65       333.60 o
   1   3   3      12101.15      16333.49       251.61 o
   2   3   3       3865.33       3618.42       317.73 o
   3   3   3       5567.82       5964.73       131.45 o
  -3   4   3       4555.91       4703.39       105.28 o
  -2   4   3      14441.96      13705.65       300.25 o
  -1   4   3      22787.93      24131.04       526.20 o
   0   4   3       1506.43       1626.54        37.98 o
   1   4   3       3158.27       4300.64        96.10 o
   2   4   3       3310.33       3170.07        71.82 o
   3   4   3       1536.21       1243.89        21.41 o
   4   4   3        918.73       1136.90        28.39 o
  -4   5   3       9187.61       9035.82       200.39 o
  -3   5   3       5233.99       6841.12       152.44 o
  -2   5   3       6079.15       5658.14       126.32 o
  -1   5   3        556.65        768.94        19.94 o
   0   5   3       2414.66       2874.87        65.76 o
   1   5   3        495.05        238.95         8.21 o
   2   5   3        359.17        252.54         6.55 o
   3   5   3       1452.19       2506.68        42.18 o
   4   5   3       1145.54       1220.11        22.50 o
   5   5   3       2815.00       3342.54        55.86 o
  -5   6   3       3778.25       3633.06        84.48 o
  -4   6   3       2528.90       2784.60        65.48 o
  -3   6   3       1378.01       1404.17        35.07 o
  -2   6   3       3981.95       4645.63       105.21 o
  -1   6   3       1568.61       2324.03        49.12 o
   0   6   3       4439.18       5145.26        82.36 o
   1   6   3       5824.81       6032.96       117.48 o
   2   6   3       3038.13       2397.13        32.84 o
   3   6   3       5232.18       5464.95        87.82 o
   4   6   3        102.01        138.12         5.46 o
   5   6   3        260.74        254.85         7.94 o
   6   6   3        841.65       1105.00        22.26 o
  -6   7   3       2849.76       3352.55       135.10 o
  -5   7   3        233.85        344.26        13.01 o
  -4   7   3        545.10        580.63        17.97 o
  -3   7   3       2242.86       2112.20        51.28 o
  -2   7   3       1277.23       1095.41        28.82 o
  -1   7   3        209.96        142.19         5.48 o
   0   7   3       1185.91       1437.02        26.01 o
   1   7   3        200.56        272.88         7.13 o
   2   7   3       2865.83       3185.95        59.88 o
   3   7   3        281.55        464.17        10.89 o
   4   7   3       1977.39       2296.01        87.89 o
   5   7   3        318.12        418.73        11.42 o
   6   7   3        938.35       1234.77        28.05 o
   7   7   3        450.64        440.69        11.24 o
  -7   8   3        760.30        736.20        12.84 o
  -6   8   3        377.40        372.22         9.15 o
  -5   8   3       1753.44       1957.86        49.53 o
  -4   8   3       3396.18       4138.30        96.59 o
  -3   8   3       1175.02       1118.37        30.40 o
  -2   8   3       1853.12       2119.48        52.08 o
  -1   8   3       2716.78       2816.69        67.07 o
   0   8   3       2002.49       2181.76        38.02 o
   1   8   3        461.88        546.84        11.95 o
   2   8   3       2145.68       2629.01        88.88 o
   3   8   3       5085.61       5810.29       102.84 o
   4   8   3        270.56        189.37         7.09 o
   5   8   3        127.46        193.92        15.58 o
   6   8   3          6.11          2.79         2.50 o
   7   8   3        757.30        687.47        15.59 o
   8   8   3         28.90         33.14         3.11 o
  -8   9   3        696.95        796.39        11.37 o
  -7   9   3        569.01        616.84         9.78 o
  -6   9   3         99.22         72.08         3.55 o
  -5   9   3        374.22        478.47        11.73 o
  -4   9   3       1861.28       2052.16        76.45 o
  -3   9   3        634.17        835.56        25.01 o
  -2   9   3        589.11        692.73        21.52 o
  -1   9   3        886.13        844.58        24.82 o
   0   9   3        556.40        601.88        22.87 o
   1   9   3        423.47        558.97        16.50 o
   2   9   3       1892.82       3006.49       671.92 o
   3   9   3        232.68        195.82        11.23 o
   4   9   3       3707.88       4095.94        67.38 o
   5   9   3        628.92        658.42        10.05 o
   6   9   3         56.83         62.96         3.01 o
   7   9   3        165.82        126.28         6.20 o
   8   9   3        148.82        145.01         8.12 o
   9   9   3        665.08        612.59        14.44 o
  -9  10   3         89.33         70.10         3.93 o
  -8  10   3        613.31        637.27        10.16 o
  -7  10   3        340.27        390.25         6.97 o
  -6  10   3        330.94        362.18         7.01 o
  -5  10   3        590.25        616.00        12.32 o
  -4  10   3        231.97        264.20         8.42 o
  -3  10   3       2142.27       2164.44        25.25 o
  -2  10   3        145.03        134.33         5.69 o
  -1  10   3        270.50        277.00        12.36 o
   0  10   3         86.03        131.90         3.73 o
   1  10   3        277.97        340.26         6.88 o
   2  10   3       1305.04       1443.94        27.32 o
   3  10   3       3259.79       3464.74        56.99 o
   4  10   3        932.23        791.67        17.00 o
   5  10   3        715.87        771.29        11.32 o
   6  10   3        138.94        156.28         4.42 o
   7  10   3        216.64        246.92         8.49 o
   8  10   3        232.43        223.20         7.23 o
   9  10   3         40.45         40.21         4.70 o
  10  10   3        971.46        967.16        16.28 o
 -10  11   3       1595.39       1581.64        34.29 o
  -9  11   3        596.50        646.34        15.41 o
  -8  11   3         72.61         99.22         4.07 o
  -7  11   3        942.76        956.38        13.58 o
  -6  11   3         73.82         84.43         4.54 o
  -5  11   3       2167.85       2214.20        33.56 o
  -4  11   3        537.97        543.07         9.47 o
  -3  11   3        299.24        290.38         6.19 o
  -2  11   3        353.23        343.69         8.11 o
  -1  11   3        259.52        221.84         6.14 o
   0  11   3       1060.17        997.04        21.05 o
   1  11   3       1595.73       1554.49        16.01 o
   2  11   3        299.34        361.88         8.33 o
   3  11   3        470.23        604.34        18.44 o
   4  11   3        380.50        449.09         7.06 o
   5  11   3         63.24         65.70         3.25 o
   6  11   3        285.60        336.55         6.65 o
   7  11   3         26.92         33.08         3.30 o
   8  11   3        924.61       1050.65        20.59 o
   9  11   3         78.58         86.58         4.68 o
  10  11   3        347.53        355.94         7.93 o
  11  11   3        433.33        442.61        26.60 o
 -11  12   3         60.19         68.47         9.09 o
 -10  12   3        115.84        128.45         5.68 o
  -9  12   3        247.00        257.15         7.73 o
  -8  12   3        213.98        226.25         6.19 o
  -7  12   3        743.56        751.84        12.02 o
  -6  12   3         42.30         46.96         3.40 o
  -5  12   3        138.02        138.00         4.85 o
  -4  12   3         81.55         76.77         3.98 o
  -3  12   3         89.71        108.05         4.34 o
  -2  12   3       1048.89       1056.46        14.79 o
  -1  12   3        244.09        305.71         6.12 o
   0  12   3        881.80        943.87        12.29 o
   1  12   3         83.56         88.97         3.90 o
   2  12   3        287.89        285.13         7.04 o
   3  12   3        556.78        568.71         7.88 o
   4  12   3        287.61        366.07         6.31 o
   5  12   3        337.50        282.54         5.93 o
   6  12   3        296.84        278.65         6.21 o
   7  12   3          8.72          5.04         2.61 o
   8  12   3        181.48        203.19         9.51 o
   9  12   3        346.38        311.60        10.53 o
  10  12   3         56.38         56.96         5.47 o
  11  12   3         49.53         61.26         7.89 o
  12  12   3         15.12         24.88         7.22 o
 -12  13   3          7.78         15.10         6.41 o
 -11  13   3         45.28         44.82         6.00 o
 -10  13   3        213.29        243.16         7.63 o
  -9  13   3        128.45        136.98         4.90 o
  -8  13   3         46.53         48.96         3.21 o
  -7  13   3        484.45        466.26         8.13 o
  -6  13   3        895.74        957.04        17.80 o
  -5  13   3         36.03         48.83         3.81 o
  -4  13   3        797.81        770.61        16.29 o
  -3  13   3        459.08        484.00         9.27 o
  -2  13   3         46.52         36.75         3.58 o
  -1  13   3       1681.82       1744.26        22.28 o
   0  13   3        354.61        349.04         6.79 o
   1  13   3       1597.74       1691.87        21.53 o
   2  13   3       1090.38       1157.79        18.45 o
   3  13   3        570.50        568.80        10.95 o
   4  13   3       1150.70       1232.68        15.80 o
   5  13   3         39.39         49.59         3.27 o
   6  13   3        340.17        369.49         6.99 o
   7  13   3        680.12        653.73        11.38 o
   8  13   3        326.08        342.22         9.17 o
   9  13   3        200.06        164.68        10.19 o
  10  13   3         47.13         48.59         7.25 o
  11  13   3         33.72         32.70         5.95 o
  12  13   3         16.82         19.82         6.06 o
  13  13   3         51.40         58.90         7.49 o
 -13  14   3        103.55        133.57        17.59 o
 -12  14   3         56.71         66.92         5.86 o
 -11  14   3         46.22         49.58         6.08 o
 -10  14   3         38.39         47.96         6.35 o
  -9  14   3        313.33        316.87         8.63 o
  -8  14   3         12.63         12.38         3.72 o
  -7  14   3         24.01         27.57         2.94 o
  -6  14   3        710.24        723.29        11.30 o
  -5  14   3        161.26        166.17         6.21 o
  -4  14   3       1809.72       1821.99        23.27 o
  -3  14   3        402.45        395.34         7.85 o
  -2  14   3         37.10         39.74         3.75 o
  -1  14   3        203.48        214.00         6.70 o
   0  14   3        962.06        953.56        14.29 o
   1  14   3         81.88         86.64         5.20 o
   2  14   3        889.32        931.01        14.41 o
   3  14   3        432.14        499.48        10.21 o
   4  14   3        344.56        383.66         9.70 o
   5  14   3         19.80         16.50         4.00 o
   6  14   3         99.79         95.97         4.54 o
   7  14   3        548.19        550.29        10.15 o
   8  14   3         97.54        101.72         5.13 o
   9  14   3          9.75          9.97        14.64 o
  10  14   3         31.45         49.37         9.75 o
  11  14   3        195.88        198.12        12.35 o
  12  14   3         18.86         18.58         7.86 o
  13  14   3         61.51         70.88        12.24 o
  14  14   3         22.26         28.29         8.82 o
 -14  15   3        113.31        103.80        12.99 o
 -13  15   3         87.44         99.48         6.88 o
 -12  15   3         94.16        108.37         8.13 o
 -11  15   3         74.56         76.38         6.67 o
 -10  15   3         36.16         57.47         9.84 o
  -9  15   3         42.69         46.12         6.31 o
  -8  15   3         80.59         99.26         7.42 o
  -7  15   3        490.83        520.22         9.40 o
  -6  15   3        159.44        163.32         5.11 o
  -5  15   3         70.15         75.49         3.71 o
  -4  15   3         88.00         96.12         4.17 o
  -3  15   3       1093.84       1094.49        18.53 o
  -2  15   3        180.79        196.10         5.94 o
  -1  15   3        673.41        713.27        15.62 o
   0  15   3        362.97        370.55         9.10 o
   1  15   3        260.40        262.48         7.77 o
   2  15   3         25.57         32.38         4.21 o
   3  15   3        166.45        178.19         7.50 o
   4  15   3         40.06         38.50         4.38 o
   5  15   3        407.88        428.87        12.10 o
   6  15   3         54.29         50.69         9.36 o
   7  15   3        132.53        156.32         7.29 o
   8  15   3         82.14         92.12         9.42 o
   9  15   3         12.07         25.48         8.64 o
  10  15   3         30.10         50.91         8.48 o
  11  15   3         47.85         44.95         7.66 o
  12  15   3         12.77          9.03         6.50 o
  13  15   3         24.57         25.85         8.45 o
  14  15   3         57.19         43.64         3.54 o
 -13  16   3         27.20         21.24         2.43 o
 -12  16   3          4.29          5.29         2.87 o
 -11  16   3         54.88         64.86         3.61 o
 -10  16   3        106.89        115.75         5.18 o
  -9  16   3        229.46        251.72         7.72 o
  -8  16   3        110.47        133.37         7.17 o
  -7  16   3        155.29        160.53         6.90 o
  -6  16   3         56.98         61.84         4.36 o
  -5  16   3         80.07         92.39         4.27 o
  -4  16   3        236.80        227.47         6.28 o
  -3  16   3        225.74        205.71         6.71 o
  -2  16   3        397.11        422.61        11.74 o
  -1  16   3        158.25        173.81         9.68 o
   0  16   3        289.12        298.17        11.50 o
   1  16   3        190.83        221.75        14.10 o
   2  16   3         63.35         87.54         6.98 o
   3  16   3         24.63         23.90         5.58 o
   4  16   3        353.23        349.24        11.89 o
   5  16   3         18.54         20.99         4.74 o
   6  16   3        504.07        540.77        18.10 o
   7  16   3        341.48        352.33        14.56 o
   8  16   3         24.88         25.05        10.88 o
   9  16   3         23.18         33.30         7.29 o
  10  16   3         44.26         48.50         7.12 o
  11  16   3         68.67         80.45         7.32 o
  12  16   3        126.95        150.63        12.17 o
  13  16   3         14.24         10.48         6.21 o
 -11  17   3         42.59         45.48         4.09 o
 -10  17   3         56.75         56.76         3.72 o
  -9  17   3         71.29         83.88         4.68 o
  -8  17   3         27.09         36.08         4.05 o
  -7  17   3         89.99         87.68         5.37 o
  -6  17   3         39.60         33.48         4.49 o
  -5  17   3        256.15        257.93         7.54 o
  -4  17   3         37.82         39.09         4.10 o
  -3  17   3        231.83        249.90         9.38 o
  -2  17   3         10.01          6.37         4.92 o
  -1  17   3         18.58         19.30         7.05 o
   0  17   3         11.06         15.63         7.62 o
   1  17   3        109.09        101.47        10.69 o
   2  17   3        109.72        119.63        10.73 o
   3  17   3        268.45        277.13        14.62 o
   4  17   3         48.21         52.06         5.64 o
   5  17   3        253.95        246.13        14.10 o
   6  17   3        107.00        109.70         6.04 o
   7  17   3        116.69        107.50         6.02 o
   8  17   3          1.73          2.36         5.51 o
   9  17   3        106.10        119.33         7.69 o
  10  17   3        126.56        136.61         7.46 o
  11  17   3         14.24         25.54         6.89 o
  12  17   3         46.88         55.28         6.51 o
 -10  18   3         32.37         34.09         3.11 o
  -9  18   3         10.67         10.71         2.12 o
  -8  18   3        128.80        144.67         5.39 o
  -7  18   3         55.52         64.38         3.99 o
  -6  18   3        141.67        170.90         6.28 o
  -5  18   3         62.00         72.20         5.10 o
  -4  18   3          8.19          5.49         2.84 o
  -3  18   3         24.28         25.31         3.32 o
  -2  18   3         21.60         28.26         3.96 o
   0  18   3         47.38         31.54         7.06 o
   1  18   3         49.44         57.85         8.18 o
   2  18   3        173.57        198.16        11.64 o
   3  18   3         17.71         18.92         5.98 o
   4  18   3         64.41         51.71         6.64 o
   5  18   3         64.86         62.15         6.40 o
   6  18   3        101.45         95.48         5.40 o
   7  18   3         16.42         18.50         6.87 o
   8  18   3         51.28         52.46         7.59 o
   9  18   3         57.35         60.93         7.33 o
  10  18   3         70.41         86.18         7.28 o
  -7  19   3          4.57          6.44         3.05 o
  -4  19   3         21.80         19.03         4.74 o
  -3  19   3         77.41         76.23         7.06 o
  -2  19   3         20.61         16.59         5.44 o
   0  19   3         26.82         30.28         6.05 o
   1  19   3         47.81         54.55         6.82 o
   2  19   3          0.62         -1.83         5.03 o
   3  19   3         21.91         18.25         3.38 o
   4  19   3          1.90          1.33         2.95 o
   5  19   3         26.82         25.29         3.15 o
   6  19   3         81.43         69.80        10.23 o
   7  19   3         90.10         97.66         7.00 o
  -3  20   3         20.63         21.45         3.92 o
  -2  20   3         29.61         26.14         4.33 o
   0  20   3         19.03         16.30         4.32 o
   1  20   3         21.78         23.64         4.38 o
   2  20   3        162.50        164.41         7.87 o
   3  20   3         13.75         15.41         3.51 o
   4  20   3         14.95         17.52         2.87 o
   0   0   4      62043.73      51702.95      1123.49 o
   0   1   4       2518.07       1168.08        13.40 o
   1   1   4       6521.20       6563.28        72.01 o
  -1   2   4      23497.65      24141.99       261.48 o
   0   2   4        634.62        518.21         7.78 o
   1   2   4       1205.76       2115.96        49.63 o
   2   2   4       6411.80       8456.16       108.00 o
  -2   3   4       7975.31       8173.02       127.42 o
  -1   3   4        754.98       1072.62        15.16 o
   0   3   4      26484.20      29718.73       459.23 o
   1   3   4      21199.12      23739.60       364.46 o
   2   3   4       4194.98       4793.39        62.06 o
   3   3   4       2764.87       3358.98        61.91 o
  -3   4   4         33.91         54.83         3.79 o
  -2   4   4        499.93        407.60        11.67 o
  -1   4   4       2773.58       3279.80        52.82 o
   0   4   4        763.72        244.73         8.20 o
   1   4   4        224.08        528.91        14.62 o
   2   4   4       3647.30       2753.18       183.58 o
   3   4   4        809.01       1403.83        24.08 o
   4   4   4       3747.15       3975.12        90.10 o
  -4   5   4       2418.17       2892.03        67.19 o
  -3   5   4       9852.70      10387.39       229.43 o
  -2   5   4       7910.18       9160.00       202.43 o
  -1   5   4       3069.21       3824.84        86.55 o
   0   5   4        393.16        485.85        13.87 o
   1   5   4       1157.54       1953.81        45.93 o
   2   5   4       1229.93       1580.10        38.21 o
   3   5   4         82.93        117.91         7.15 o
   4   5   4       1350.52       1507.48        37.08 o
   5   5   4        162.36        247.63         9.60 o
  -5   6   4       1357.24       1252.02        24.53 o
  -4   6   4       1235.38       1535.80        38.49 o
  -3   6   4       1896.18       1866.97        45.22 o
  -2   6   4        555.81        588.89        17.15 o
  -1   6   4       2198.00       2254.24        53.21 o
   0   6   4       4186.63       5064.25       114.20 o
   1   6   4        173.24        120.13         6.22 o
   2   6   4       1958.29       1822.07        31.94 o
   3   6   4       1532.44       1588.26        28.80 o
   4   6   4        931.55       1114.38        29.22 o
   5   6   4        641.94        508.82        12.44 o
   6   6   4        296.62        379.53        10.70 o
  -6   7   4        126.47        143.34         6.90 o
  -5   7   4       2073.76       2209.26        54.42 o
  -4   7   4        581.66        861.54        24.42 o
  -3   7   4       1174.81       1374.88        35.42 o
  -2   7   4       6999.23       7374.10       165.42 o
  -1   7   4       3971.31       4073.28        66.84 o
   0   7   4      11563.64      12078.44       189.28 o
   1   7   4        608.27        747.44        15.59 o
   2   7   4       2303.53       2993.27        50.51 o
   3   7   4       6318.58       7669.15       122.73 o
   4   7   4       3363.15       4134.70        68.80 o
   5   7   4       1039.41       1306.69        51.34 o
   6   7   4        667.83        822.98        19.45 o
   7   7   4        187.77        181.21         6.26 o
  -7   8   4         80.38         80.17         4.54 o
  -6   8   4        238.17        285.46         8.10 o
  -5   8   4        784.86        878.20        15.79 o
  -4   8   4        228.26        190.43         9.72 o
  -3   8   4       6484.31       6883.22       156.03 o
  -2   8   4        828.96       1012.08        27.87 o
  -1   8   4        600.81        631.81        19.40 o
   0   8   4       3448.69       4139.59        92.76 o
   1   8   4       2706.20       2890.92        39.87 o
   2   8   4        584.07        896.49        51.03 o
   3   8   4         56.15        120.80         6.93 o
   4   8   4       1735.05       1999.93        36.46 o
   5   8   4       3064.34       3237.77        66.64 o
   6   8   4         21.05         28.67         2.70 o
   7   8   4        393.30        378.75        10.16 o
   8   8   4         31.66         24.93         3.92 o
  -8   9   4        279.45        331.49         8.74 o
  -7   9   4        280.05        274.48         7.55 o
  -6   9   4        199.68        314.56         6.23 o
  -5   9   4        355.33        478.24        10.75 o
  -4   9   4        460.09        553.73        11.82 o
  -3   9   4        815.87        784.15        23.99 o
  -2   9   4       2834.25       3141.90        75.39 o
  -1   9   4       3542.23       3839.11        90.43 o
   0   9   4        765.26        887.92        18.78 o
   1   9   4       1277.74       1393.73        21.47 o
   2   9   4       1129.36       1120.61        22.35 o
   3   9   4        945.11        937.10        19.58 o
   4   9   4       1472.85       1765.12        42.99 o
   5   9   4        275.64        271.14         5.39 o
   6   9   4       1249.46       1422.08        18.33 o
   7   9   4        100.49        139.78         5.35 o
   8   9   4        247.02        262.00        10.68 o
   9   9   4        135.98        113.33         5.26 o
  -9  10   4        129.88        145.15         6.85 o
  -8  10   4        848.11        988.37        16.10 o
  -7  10   4        507.04        544.37         9.41 o
  -6  10   4       1979.85       2065.68        28.95 o
  -5  10   4       1650.86       1813.08        31.67 o
  -4  10   4         87.75         84.23         3.46 o
  -3  10   4        476.38        530.67         8.92 o
  -2  10   4       1300.39       1506.73        24.48 o
  -1  10   4        150.69        135.86         7.38 o
   0  10   4        211.67        241.29         5.56 o
   1  10   4       1395.16       1533.62        42.50 o
   2  10   4         78.93         86.38         3.30 o
   3  10   4        594.79        584.96         7.62 o
   4  10   4        709.03        804.53        12.13 o
   5  10   4        120.58        120.23         3.93 o
   6  10   4        309.48        358.08         6.70 o
   7  10   4        194.43        144.84         4.50 o
   8  10   4        488.99        446.55        17.38 o
   9  10   4        121.35        140.32         5.93 o
  10  10   4        769.14        859.38        14.66 o
 -10  11   4        646.27        703.59        15.48 o
  -9  11   4        569.81        617.72        20.13 o
  -8  11   4        234.12        208.02         6.23 o
  -7  11   4        480.81        496.31        10.15 o
  -6  11   4        449.09        528.26         9.54 o
  -5  11   4        806.10        714.06        11.56 o
  -4  11   4        540.59        593.52         9.47 o
  -3  11   4        426.66        374.45         7.61 o
  -2  11   4       1183.82       1393.57        28.29 o
  -1  11   4        121.50        107.61         4.55 o
   0  11   4        193.21        198.98         4.58 o
   1  11   4        282.18        285.51         5.40 o
   2  11   4       2331.67       2887.01       145.16 o
   3  11   4        197.72        234.26         4.68 o
   4  11   4        221.54        263.23         5.14 o
   5  11   4        389.03        421.68         7.13 o
   6  11   4        131.16        133.78         4.28 o
   7  11   4        325.29        327.17         6.48 o
   8  11   4         82.58         76.69         4.97 o
   9  11   4        247.42        216.38         9.00 o
  10  11   4        177.05        158.77         7.22 o
  11  11   4         33.13         31.84         4.03 o
 -11  12   4         17.77         15.79         7.36 o
 -10  12   4        412.38        410.18        10.42 o
  -9  12   4       1440.07       1563.00        27.78 o
  -8  12   4        191.04        229.78         5.51 o
  -7  12   4        302.59        293.36         6.79 o
  -6  12   4        115.30        129.03         4.80 o
  -5  12   4        286.11        298.97         7.39 o
  -4  12   4        438.77        452.30         9.11 o
  -3  12   4       2166.19       2256.66        30.58 o
  -2  12   4        171.68        198.41         6.11 o
  -1  12   4        321.31        337.64         8.57 o
   0  12   4          8.72          8.18         2.30 o
   1  12   4        209.13        196.93         5.41 o
   2  12   4        660.13        705.74        15.29 o
   3  12   4        623.00        787.51        58.48 o
   4  12   4        302.47        327.45         6.35 o
   5  12   4        257.89        299.31         6.50 o
   6  12   4        475.43        477.87         8.53 o
   7  12   4        922.46        989.74        13.65 o
   8  12   4        184.67        201.87         6.41 o
   9  12   4        273.35        322.09        10.78 o
  10  12   4         52.37         39.56         5.83 o
  11  12   4         58.92         56.70         6.97 o
  12  12   4         24.54         22.11         7.17 o
 -12  13   4        191.61        223.07        12.73 o
 -11  13   4         12.52         14.90         6.46 o
 -10  13   4        211.51        212.06         9.70 o
  -9  13   4         18.16         16.06         3.70 o
  -8  13   4        171.86        171.97         4.82 o
  -7  13   4        105.32         84.04         3.87 o
  -6  13   4         77.33        102.86         4.56 o
  -5  13   4        542.59        615.95        11.27 o
  -4  13   4        265.99        287.70         7.83 o
  -3  13   4         39.95         34.80         3.28 o
  -2  13   4        312.68        349.53         7.67 o
  -1  13   4        676.71        721.67        13.04 o
   0  13   4         65.85         58.38         3.89 o
   1  13   4        455.21        563.29        11.43 o
   2  13   4         71.09        105.37         5.98 o
   3  13   4       1148.25       1194.54        24.73 o
   4  13   4         36.26         42.10         3.90 o
   5  13   4        107.37        126.97         4.61 o
   6  13   4        324.63        340.26         7.11 o
   7  13   4        182.62        192.08         5.39 o
   8  13   4        343.27        340.25         9.22 o
   9  13   4          6.05          3.70         5.90 o
  10  13   4        264.27        286.08        15.31 o
  11  13   4         64.81         85.07        10.86 o
  12  13   4         80.17         82.35         6.52 o
  13  13   4         42.12         54.04         7.04 o
 -13  14   4        276.35        312.19        13.16 o
 -12  14   4        153.86        177.89         9.04 o
 -11  14   4         51.75         55.03         6.15 o
 -10  14   4        123.04        157.23        12.61 o
  -9  14   4        212.42        235.04        13.28 o
  -8  14   4        241.12        267.61        12.47 o
  -7  14   4        154.57        177.47         5.15 o
  -6  14   4        861.30        909.76        14.38 o
  -5  14   4        141.18        146.38         5.29 o
  -4  14   4        138.26        129.96         4.72 o
  -3  14   4        111.39        111.43         4.42 o
  -2  14   4       1158.42       1159.81        16.53 o
  -1  14   4         71.77         67.59         5.30 o
   0  14   4        463.30        568.19        12.71 o
   1  14   4         58.15         56.09         4.71 o
   2  14   4        198.40        254.49         8.69 o
   3  14   4        127.84        153.99         7.01 o
   4  14   4        532.07        547.85        12.00 o
   5  14   4         65.45         73.64         5.15 o
   6  14   4         59.37         62.82         4.09 o
   7  14   4         23.61         25.34         3.37 o
   8  14   4        503.28        511.48        11.37 o
   9  14   4         14.58         22.50         5.27 o
  10  14   4         63.71         64.52         9.72 o
  11  14   4          8.55         11.63         8.19 o
  12  14   4        133.67        137.99         6.95 o
  13  14   4         65.89         80.76         8.72 o
 -14  15   4          2.98          3.33         2.36 o
 -13  15   4         16.05         16.89         5.19 o
 -12  15   4         64.40         86.97         4.18 o
 -11  15   4         92.35        116.27         7.49 o
 -10  15   4        176.56        205.00        13.78 o
  -9  15   4        249.74        311.28        14.32 o
  -8  15   4        228.05        277.46        12.08 o
  -7  15   4        228.07        256.35         8.96 o
  -6  15   4         14.86         18.85         3.72 o
  -5  15   4        469.88        466.65        10.02 o
  -4  15   4        172.47        210.40         6.25 o
  -3  15   4         37.00         35.34         3.47 o
  -2  15   4        106.34        108.23         5.64 o
  -1  15   4        410.49        443.33        15.18 o
   0  15   4        128.79        140.63         7.57 o
   1  15   4        216.63        231.44         6.52 o
   2  15   4         36.05         37.56         4.37 o
   3  15   4        394.97        396.65        11.22 o
   4  15   4         34.26         34.91         4.37 o
   5  15   4         61.28         66.09         5.96 o
   6  15   4          4.15          3.93         4.51 o
   7  15   4        310.73        369.80        17.17 o
   8  15   4        195.01        174.78        17.72 o
   9  15   4        150.34        193.20        11.79 o
  10  15   4         35.34         37.06         7.73 o
  11  15   4         35.14         37.66         7.65 o
  12  15   4         13.17         10.16         6.56 o
  13  15   4          0.22         -2.94         5.48 o
  14  15   4         18.02          9.53         2.23 o
 -13  16   4         43.79         54.39         5.82 o
 -12  16   4         29.38         37.79         3.44 o
 -11  16   4        163.97        209.28        10.75 o
 -10  16   4         77.73         82.59         5.07 o
  -9  16   4         79.30         95.50         4.81 o
  -8  16   4        111.44        122.17         9.32 o
  -7  16   4         69.44         91.03         7.22 o
  -6  16   4        163.42        165.80         7.31 o
  -5  16   4         21.81         23.75         3.84 o
  -4  16   4         43.57         38.93         5.08 o
  -3  16   4        101.55         99.11         6.26 o
  -2  16   4         26.06         21.25         4.86 o
  -1  16   4        196.40        223.07        10.58 o
   0  16   4          0.36          3.24         4.31 o
   1  16   4         38.75         39.02         8.85 o
   2  16   4        511.08        520.12        21.87 o
   3  16   4         32.22         36.29         5.86 o
   4  16   4        170.22        194.16         9.06 o
   5  16   4         28.82         31.22         4.86 o
   6  16   4         21.53         28.56         4.70 o
   7  16   4        118.95        119.44         7.03 o
   8  16   4         27.62         26.50         7.26 o
   9  16   4         96.51        106.16         8.76 o
  10  16   4         17.57         20.05         6.60 o
  11  16   4         19.25         29.29         6.21 o
  12  16   4         14.68         20.74         8.01 o
  13  16   4         12.87         15.18         5.58 o
 -11  17   4          6.41          8.16         2.63 o
 -10  17   4        119.15        135.25         5.08 o
  -9  17   4         45.41         45.06         3.83 o
  -8  17   4          7.92         10.49         3.52 o
  -7  17   4         10.42         10.17         3.78 o
  -6  17   4         60.88         72.15         5.31 o
  -5  17   4        103.87        110.51         5.23 o
  -4  17   4         22.91         20.70         3.67 o
  -3  17   4        187.75        241.30         7.58 o
  -2  17   4         65.63         76.31         6.35 o
  -1  17   4        106.41        103.16         9.43 o
   0  17   4        158.00        141.37        11.84 o
   1  17   4         34.70         26.66         8.04 o
   2  17   4         19.95         25.37         7.86 o
   3  17   4        294.80        326.25        15.55 o
   4  17   4         39.70         40.17         7.15 o
   5  17   4        256.30        280.20        13.26 o
   6  17   4         71.49         78.83         5.86 o
   7  17   4         30.83         29.06         4.64 o
   8  17   4         23.85         32.95         8.79 o
   9  17   4         52.18         64.88         8.83 o
  10  17   4         27.08         37.58         7.94 o
  11  17   4         40.79         70.44         8.23 o
 -10  18   4         34.59         21.35         2.58 o
  -9  18   4         20.63         27.09         2.40 o
  -8  18   4         82.38         91.36         4.68 o
  -7  18   4         29.68         29.44         3.28 o
  -6  18   4          3.81          2.20         2.89 o
[truncated: 234,466 more chars]
