# Supplementary material for: Stereoselective Pudovik reaction of aldehydes, aldimines, and nitroalkenes with CAMDOL-derived H-phosphonate
Source: Commun Chem. 2025 Nov 14;8:349. doi: 10.1038/s42004-025-01735-4 (PMC12618634; doi:10.1038/s42004-025-01735-4)
Supplement: Supplementary file 4 — Supplementary Data 2 [file 42004_2025_1735_MOESM4_ESM.zip › Supplementary Data 4-the cif file of 3a/bj01.hkl]

   0   0 -24 4218.82 173.984   8
   0   0 -23-59.6973 81.3204   8
   0   0 -22-49.4046 63.1224   9
   0   0 -21 8.18424 76.2790   9
   0   0 -20 3511.63 198.064   9
   0   0 -19 10.0374 92.5240   9
   0   0 -18 5.09562 69.0444  12
   0   0 -18-25.6967 99.0896   9
   0   0 -17 58.6708 69.4668  12
   0   0 -16 20827.1 595.908  12
   0   0 -15 4.09202 64.9426  12
   0   0 -14 14.8073 48.4734  12
   0   0 -13 72.7141 48.1981  12
   0   0 -12 77343.6 1783.29  12
   0   0 -11 10.3730 41.8940  12
   0   0 -10-4.54019 36.7795  12
   0   0  -9 27.9387 34.5951  12
   0   0  -8 288014. 6309.71  12
   0   0  -7 21.6520 31.1068  12
   0   0  -6 240.540 32.5281  12
   0   0  -5 3.99135 20.0089  12
   0   0  -3 15.9966 13.5401  12
   0   0  -2 71.9868 10.1015  12
   0   0  -1 14.8319 3.73366  12
   0   0   1 12.4614 4.89946   4
   0   0   2 753.933 29.3050   4
   0   0   3 1363.94 51.5439   4
   0   0   4 819018. 17797.1   4
   0   0   5 50.4730 25.8706   4
   0   0   6 44.6275 30.4137   4
   0   0   7 40.5151 33.7711   4
   0   0   8 416360. 9099.45   4
   0   0   9 88.0853 48.1048   4
   0   0  10 161.156 55.5087   4
   0   0  11 106.323 61.7654   1
   0   0  11 25.6546 51.9772   4
   0   0  12 133120. 3066.14   1
   0   0  12 137638. 3058.77   4
   0   0  13 28.7714 72.6681   1
   0   0  13 74.3795 117.292  14
   0   0  13-48.5833 114.676  17
   0   0  13 45.5395 101.049  22
   0   0  14 83.5949 134.862  14
   0   0  14 13.4796 120.596  17
   0   0  14 24.3354 77.4788   1
   0   0  15-52.1372 143.898  17
   0   0  15 33.3678 87.4599   1
   0   0  16 36632.7 982.036   1
   0   0  16 36032.1 1057.02  17
   0   0  17 51.0189 203.645  17
   0   0  17 65.7067 93.6610   1
   0   0  18 353.318 212.104  17
   0   0  18 36.7111 83.9427   1
   0   0  19-119.215 235.341  20
   0   0  20 7912.99 441.169  20
   0   0  21-16.2390 220.262  20
   0   0  22 42.3303 191.388  20
   0   0  23 11.4658 153.907  20
   0   0  24 16149.1 499.154  20
  -1   0 -25 108.805 41.4575   8
   0  -1 -25 160.687 42.9939   8
   1   0 -24 44.5662 54.2321   8
   0  -1 -24 36.8262 63.5951   8
  -1   0 -24 54.7671 66.5353   8
   0   1 -24 120.981 61.0126   8
   0   1 -23 710.473 96.5585   8
  -1   0 -23 709.888 79.6446   9
   0  -1 -23 549.840 71.6847   9
   1   0 -23 606.577 92.7847   8
  -1   0 -23 431.841 94.8972   8
   0  -1 -23 503.301 99.0798   8
  -1   0 -22 2557.72 150.753   9
   0  -1 -22 2430.25 145.523   9
   0   1 -22 2489.92 166.704   8
  -1   0 -21 4098.64 209.044   9
   1   0 -21 4088.28 190.395   9
   0  -1 -21 3916.36 202.662   9
   0   1 -21 4288.48 195.919   9
   1   0 -20 1290.23 123.561   9
  -1   0 -20 1181.47 138.659   9
   0  -1 -20 1075.35 133.448   9
   0   1 -20 1081.77 120.263   9
   1   0 -19 2998.37 184.502   9
  -1   0 -19 2800.18 190.931   9
   0   1 -19 3045.13 186.748   9
   0  -1 -19 3013.57 195.350   9
   0   1 -18 2817.06 182.449   9
  -1   0 -18 2635.57 192.628   9
   1   0 -18 2674.28 178.274   9
   0   1 -18 2657.13 173.927  12
  -1   0 -18 2747.04 175.924  12
   0   1 -17 7632.89 302.396   9
   1   0 -17 7458.87 292.099  12
  -1   0 -17 7282.17 300.310  12
   0   1 -17 7260.48 295.330  12
   0  -1 -17 7513.66 297.267  12
   0   1 -16 6202.84 266.110   9
   0   1 -16 6042.43 257.284  12
   0  -1 -16 6290.06 257.120  12
   1   0 -16 6252.96 252.532  12
  -1   0 -16 5946.41 258.293  12
   0  -1 -15 7558.07 277.343  12
   0   1 -15 7188.19 276.978  12
   1   0 -15 6831.89 265.480  12
  -1   0 -15 7317.05 279.864  12
   0  -1 -14 889.207 89.7232  12
  -1   0 -14 1023.78 98.0928  12
   1   0 -14 854.820 87.5268  12
   0   1 -14 980.242 96.2670  12
   0  -1 -13 8736.88 289.332  12
   1   0 -13 8892.59 289.140  12
  -1   0 -13 8810.59 296.281  12
   0   1 -13 8805.98 298.066  12
   0  -1 -12 14779.3 411.931  12
   0   1 -12 14225.0 417.588  12
  -1   0 -12 15022.4 420.533  12
   1   0 -12 14483.3 409.926  12
   0  -1 -11 16288.9 441.572  12
   1   0 -11 16954.0 443.083  12
   0   1 -11 16714.1 451.280  12
  -1   0 -11 16080.3 447.687  12
   0  -1 -10 14396.9 387.160  12
   1   0 -10 14411.5 386.660  12
   0   1 -10 14397.7 394.102  12
  -1   0 -10 14652.4 394.539  12
   1   0  -9 10553.8 290.086  12
   0  -1  -9 10410.9 290.556  12
   0   1  -9 10318.4 295.356  12
  -1   0  -9 10620.5 297.887  12
   0  -1  -8 4962.48 161.584  12
  -1   0  -8 4941.58 167.454  12
   0   1  -8 5088.92 168.214  12
   0   1  -7 20612.1 514.707  12
  -1   0  -7 22172.8 517.757  12
   1   0  -7 20924.5 507.957  12
   0  -1  -7 21268.5 509.530  12
   0   1  -6 34496.5 799.185  12
   1   0  -6 34264.6 791.512  12
   0  -1  -6 34713.2 793.733  12
  -1   0  -6 35062.8 799.592  12
  -1   0  -5 40691.8 916.435  12
   0  -1  -5 40298.5 911.578  12
   1   0  -5 40366.6 881.960   7
   1   0  -5 39940.3 909.281  12
   0   1  -5 41007.3 917.527  12
   1   0  -4 13899.5 321.588  12
   0   1  -4 13958.3 329.630  12
   0  -1  -4 13276.2 306.133   7
   0  -1  -4 13727.8 323.426  12
  -1   0  -4 14016.5 328.555  12
   1   0  -3 193110. 4184.56  12
   0  -1  -3 188212. 4176.80   7
   0  -1  -3 196173. 4188.07  12
  -1   0  -3 195009. 4192.02  12
  -1   0  -2 161138. 3376.66  12
   0  -1  -2 159444. 3373.71  12
   0  -1  -1 93156.8 2031.12   7
   0  -1   0 38300.4 841.646   7
  -1   0   1 87993.1 1926.36   4
  -1   0   2 164731. 3520.21   4
   0  -1   2 159664. 3504.09   7
   0  -1   3 232278. 4985.97   4
  -1   0   3 230004. 4994.01   4
   0  -1   3 227692. 4970.45   7
   1   0   3 227562. 4973.61   4
   0  -1   4 18829.0 430.942   4
  -1   0   4 18321.7 440.135   4
   1   0   4 18728.4 420.928   4
   0  -1   4 18140.0 407.871   7
   0   1   5 47889.9 1087.48   4
  -1   0   5 48449.3 1088.44   4
   0  -1   5 48164.8 1076.44   4
   1   0   5 47306.2 1066.27   4
   0  -1   5 47635.8 1079.45   1
   0   1   6 44557.1 1004.48   4
   1   0   6 42956.5 981.572   4
   0  -1   6 43837.8 991.924   4
  -1   0   6 43637.2 1003.75   4
   0  -1   6 43141.6 995.042   1
   0   1   7 29696.1 688.954   4
   0  -1   7 28699.4 677.686   1
  -1   0   7 27642.5 683.448   4
   1   0   7 27920.7 661.112   4
   0  -1   7 28573.1 672.302   4
   0  -1   8 6837.69 215.390   1
   0  -1   8 7253.52 214.939   4
   1   0   8 6687.06 200.239   4
   0   1   8 6984.48 222.405   4
  -1   0   8 7152.43 225.948   4
  -1   0   9 11853.0 325.357   1
   0  -1   9 11631.6 330.880   1
   0   1   9 11104.0 331.138   4
   1   0   9 11781.8 313.431   4
  -1   0   9 11307.7 337.383   4
   0  -1   9 12083.2 326.650   4
  -1   0  10 19834.2 510.015   1
   0  -1  10 19224.5 516.608   1
  -1   0  10 19691.6 523.317   4
   1   0  10 19763.0 495.599   4
   0   1  10 19119.3 516.746   4
  -1   0  11 22730.1 603.350   1
   0  -1  11 23892.4 618.052   1
  -1   0  11 22936.5 617.328   4
   1   0  11 23906.3 590.345   4
   0   1  11 23039.7 610.880   4
   0  -1  12 24158.3 643.755   1
   1   0  12 23310.5 641.213   1
  -1   0  12 23425.7 625.360   1
   0   1  12 23660.1 628.352   4
  -1   0  12 23493.5 636.936   4
  -1   0  13 14172.7 434.912   4
   0   1  13 13330.4 417.699   4
  -1   0  13 14862.2 436.703   1
   0   1  13 13808.5 431.747   1
   1   0  13 13313.0 435.240   1
   0  -1  13 13203.3 482.799  17
   0  -1  13 13421.2 484.355  16
  -1   0  13 13250.7 482.924  17
   1   0  13 13885.4 479.415  17
   0  -1  13 13869.6 492.056  14
   0   1  13 13002.4 473.117  17
   0  -1  14 1767.40 186.545  22
  -1   0  14 2175.64 205.219  22
   1   0  14 1901.37 187.796  17
   0  -1  14 1901.26 194.363  17
  -1   0  14 2127.79 200.949  17
  -1   0  14 2011.24 151.060   1
   1   0  14 2030.21 154.331   1
   0   1  14 1984.86 147.222   1
   0  -1  14 2175.32 154.415   1
   0  -1  14 2155.23 202.188  14
   0   1  14 2119.97 193.358  17
   0  -1  15 11952.1 491.939  17
   1   0  15 13665.6 465.943   1
   0   1  15 12680.7 435.932   1
   0  -1  15 13034.3 438.894   1
  -1   0  15 13175.3 429.538   1
   0  -1  15 13499.9 518.722  14
   1   0  15 12582.4 491.662  17
  -1   0  15 12024.7 494.863  17
   0   1  15 12852.0 496.679  17
   0   1  16 10473.8 467.193  17
  -1   0  16 11099.2 486.073  17
   1   0  16 10372.5 466.472  17
   1   0  16 11699.2 431.682   1
   0  -1  16 11122.7 407.415   1
  -1   0  16 10902.8 394.184   1
   0   1  16 12731.0 447.355   1
   0  -1  16 9874.72 465.906  17
  -1   0  17 13854.8 463.099   1
   0   1  17 13623.6 476.498   1
   1   0  17 12974.5 479.307   1
   0  -1  17 13463.6 470.776   1
   1   0  17 13563.8 546.811  17
   0  -1  17 13843.8 564.509  17
  -1   0  17 13649.3 557.354  17
   0   1  17 14258.5 558.197  17
   0  -1  18 5078.92 355.303  17
   1   0  18 5421.89 353.944  17
  -1   0  18 5660.93 369.290  17
   0   1  18 5079.88 264.919   1
   1   0  18 5071.91 274.498   1
  -1   0  18 5634.16 384.836  20
   0  -1  19 5044.59 357.743  17
   0   1  19 6107.43 398.974  20
  -1   0  19 6416.75 394.752  20
   0   1  20 2310.15 295.898  20
  -1   0  20 2409.15 287.566  20
   1   0  20 2497.16 308.066  20
  -1   0  21 9727.34 459.961  20
   1   0  21 10204.3 479.627  20
   0   1  21 10100.2 474.406  20
   1   0  22 6902.36 368.872  20
  -1   0  22 6775.09 357.985  20
   0   1  22 6810.41 361.503  20
  -1   0  23 2494.12 212.928  20
   0   1  23 2424.84 216.475  20
   1   0  23 2241.71 217.804  20
   0   1  24 242.026 123.574  20
  -1   0  24 237.435 124.563  20
   1   0  24 180.297 125.147  20
  -1   0  25 697.857 91.4480  19
   1   0  25 773.661 101.173  20
  -1  -1 -25 413.000 53.8670   8
   1  -1 -24 941.574 88.1690   8
  -1  -1 -24 973.877 96.9426   8
  -1   1 -24 1054.03 92.0483   8
   1   1 -24 1049.52 79.8871   8
  -1  -1 -23 92.7992 62.2979   9
   1   1 -23 71.2335 69.5537   8
  -1  -1 -23 27.7480 84.3018   8
  -1   1 -23 37.1006 79.8238   8
  -1  -1 -22 73.5901 77.5225   9
   1  -1 -22-6.22806 59.3060   9
  -1   1 -22 43.9552 71.5388   9
   1   1 -22 86.3615 84.9202   8
  -1   1 -22 27.5438 93.4345   8
   1  -1 -21 584.750 95.2053   9
  -1  -1 -21 504.056 107.631   9
  -1   1 -21 783.057 106.684   9
   1   1 -20 1066.24 111.105   9
   1  -1 -20 999.039 122.742   9
  -1   1 -20 1010.44 123.493   9
  -1  -1 -20 896.973 130.982   9
  -1   1 -19 10833.2 397.034  12
  -1   1 -19 11243.3 396.310   9
   1   1 -19 11325.8 374.774   9
   1  -1 -19 11069.0 390.912   9
  -1  -1 -19 10482.3 404.218   9
   1   1 -18 730.124 101.537  12
  -1   1 -18 699.310 107.747  12
   1   1 -18 734.385 110.902   9
  -1   1 -18 730.500 125.482   9
   1   1 -17 4134.02 209.438  12
  -1  -1 -17 4098.93 214.241  12
  -1   1 -17 4235.64 217.680  12
   1   1 -17 4496.01 216.639   9
  -1   1 -17 4337.27 231.347   9
   1  -1 -16 5928.48 246.071  12
   1   1 -16 6477.04 257.432  12
  -1  -1 -16 5890.79 254.256  12
  -1   1 -16 5661.16 255.367  12
  -1   1 -16 5837.53 263.997   9
   1   1 -15 399.895 77.2327  12
   1  -1 -15 373.327 73.3681  12
  -1   1 -15 367.099 82.4443  12
  -1  -1 -15 281.740 76.2260  12
   1   1 -14 4405.33 196.757  12
  -1   1 -14 4803.97 210.020  12
   1  -1 -14 4471.55 191.171  12
  -1  -1 -14 4605.59 200.442  12
   1  -1 -13 15002.7 421.400  12
  -1   1 -13 14918.5 437.953  12
  -1  -1 -13 14450.0 428.724  12
   1   1 -13 14799.1 430.311  12
  -1   1 -12 3928.20 175.667  12
   1   1 -12 4296.42 176.884  12
  -1  -1 -12 4197.70 176.490  12
   1  -1 -12 4047.33 164.531  12
   1   1 -11 2277.32 117.721  12
  -1   1 -11 2272.45 124.516  12
  -1  -1 -11 2343.74 120.335  12
   1  -1 -11 2298.50 111.352  12
   1  -1 -10 1916.91 97.2748  12
   1   1 -10 2146.48 105.282  12
  -1  -1 -10 1948.95 103.447  12
  -1   1 -10 2094.89 109.208  12
  -1  -1  -9 5424.55 180.557  12
   1  -1  -9 5077.78 168.980  12
  -1   1  -9 5468.38 184.414  12
   1   1  -9 5497.96 179.904  12
  -1   1  -8 100736. 2275.01  12
  -1  -1  -8 101512. 2272.57  12
   1  -1  -8 103036. 2263.09  12
   1   1  -8 101516. 2272.26  12
  -1  -1  -7 2574.44 100.879  12
  -1   1  -7 2408.12 101.603  12
   1  -1  -7 2549.19 93.6481  12
   1   1  -7 2512.89 98.8976  12
  -1  -1  -6 35397.0 787.937  12
   1  -1  -6 35258.6 777.728  12
   1  -1  -6 33011.3 748.045   7
   1   1  -6 34983.8 786.479  12
  -1   1  -6 35430.4 790.435  12
  -1  -1  -5 93775.9 2008.37  12
   1  -1  -5 92718.0 1997.37  12
  -1   1  -5 92917.8 2010.29  12
   1   1  -5 93587.8 2007.72  12
   1  -1  -5 87532.7 1977.87   7
  -1  -1  -4 84109.2 1820.01  12
   1  -1  -4 82855.3 1808.91  12
  -1   1  -4 83493.1 1821.86  12
   1  -1  -4 80947.2 1798.12   7
  -1  -1  -3 304376. 6404.61  12
   1  -1  -3 288777. 6391.29  12
  -1   1  -3 302018. 6404.58  12
   1  -1  -3 289947. 6388.33   7
  -1  -1   0 187902. 4099.86  13
   1  -1   3 336157. 7323.55   7
  -1  -1   3 347688. 7345.67   4
  -1   1   3 332550. 7352.37   4
  -1  -1   3 334033. 7333.79   1
   1  -1   4 102684. 2260.41   7
  -1  -1   4 105483. 2289.56   4
  -1   1   4 102441. 2297.64   4
  -1  -1   4 105199. 2279.04   1
   1  -1   5 106885. 2359.93   7
  -1   1   5 109342. 2408.43   4
   1   1   5 112051. 2392.80   4
  -1  -1   5 108913. 2386.26   1
  -1  -1   5 108142. 2397.65   4
  -1  -1   6 41043.4 919.710   1
  -1   1   6 41114.0 942.597   4
   1   1   6 40405.2 921.069   4
   1  -1   6 39649.5 879.496   7
   1  -1   6 41262.0 908.591   4
  -1  -1   6 40899.7 930.498   4
  -1  -1   7 4553.49 149.965   1
  -1  -1   7 4747.85 160.392   4
  -1   1   7 4670.19 169.825   4
   1   1   7 4612.56 151.748   4
   1  -1   8 140217. 3128.96   1
  -1  -1   8 143175. 3119.07   1
  -1   1   8 138606. 3139.88   4
  -1  -1   8 140159. 3128.98   4
   1   1   8 140359. 3117.12   4
   1  -1   9 8074.52 258.071   1
  -1  -1   9 8519.40 251.470   1
  -1   1   9 8215.88 265.943   4
  -1  -1   9 7913.71 255.677   4
   1   1   9 7979.26 242.573   4
  -1  -1  10 2522.19 131.004   1
   1  -1  10 2476.90 136.415   1
  -1   1  10 2521.06 143.830   4
   1   1  10 2656.10 124.258   4
   1  -1  11 4164.09 188.510   1
  -1  -1  11 4739.85 190.717   1
  -1   1  11 4235.63 192.473   4
   1   1  11 4101.98 167.935   4
   1  -1  12 7817.39 285.119   1
  -1  -1  12 7615.60 273.943   1
  -1   1  12 7731.46 270.332   1
   1   1  12 7792.73 256.703   4
  -1   1  12 7370.93 280.965   4
  -1   1  13 23136.6 715.872  22
  -1   1  13 22902.1 645.063   4
  -1   1  13 23253.4 698.244  17
   1   1  13 22564.9 683.457  17
  -1  -1  13 23041.8 702.381  16
  -1  -1  13 21932.6 697.292  17
   1  -1  13 22014.9 689.998  17
   1  -1  13 22988.1 697.366  16
   1  -1  13 23453.1 703.567  14
  -1  -1  13 22512.5 705.125  14
  -1   1  13 23772.9 705.448  14
  -1   1  13 23344.3 630.136   1
   1   1  13 22754.3 648.316   1
  -1  -1  13 24513.3 638.374   1
   1  -1  13 23721.0 657.865   1
  -1   1  14 8554.77 324.570   4
   1  -1  14 9021.17 343.909   1
  -1   1  14 8739.12 315.936   1
  -1  -1  14 8503.71 311.979   1
   1   1  14 7908.51 321.681   1
   1  -1  14 8708.32 381.745  14
  -1  -1  14 8846.77 386.085  14
  -1   1  14 8311.19 375.925  14
  -1  -1  14 8023.96 374.308  17
   1  -1  14 8260.27 369.840  17
   1   1  14 8668.13 364.704  17
  -1   1  14 8870.95 379.832  17
  -1  -1  15 1035.19 176.745  22
  -1  -1  15 840.089 182.267  14
  -1   1  15 1076.31 135.029   1
   1  -1  15 963.918 131.913   1
  -1  -1  15 853.658 114.322   1
   1   1  15 918.885 129.262   1
   1  -1  15 988.383 181.749  17
  -1   1  15 971.684 187.521  17
  -1  -1  15 1022.83 187.413  17
   1   1  15 1070.32 175.373  17
  -1  -1  16 11223.7 497.358  14
   1   1  16 10662.3 462.742  17
  -1  -1  16 10775.3 491.874  17
  -1   1  16 11640.7 487.745  17
   1   1  16 11545.9 430.431   1
   1  -1  16 11239.6 418.531   1
  -1   1  16 11357.5 401.109   1
   1  -1  16 10058.1 460.835  17
   1   1  17 7393.34 386.763  17
  -1   1  17 7108.77 400.117  17
   1  -1  17 6356.17 379.959  17
  -1   1  17 7309.53 310.200   1
   1  -1  17 7217.42 327.160   1
   1   1  17 7577.13 349.263   1
  -1  -1  18 911.134 240.283  17
   1  -1  18 1121.79 227.364  17
  -1   1  18 589.121 227.799  20
   1   1  18 1014.17 143.101   1
   1  -1  19 21128.5 742.133  17
  -1  -1  19 20457.1 748.491  17
  -1   1  19 22472.6 770.785  20
   1   1  19 21917.6 673.843   1
  -1   1  20 1634.76 270.845  20
   1   1  20 1241.50 261.485  20
   1   1  21 1757.16 274.570  20
  -1   1  21 1471.91 246.728  20
  -1   1  22 198.018 178.249  20
   1   1  22 71.6972 187.994  20
  -1   1  23 284.141 155.430  20
   1   1  23 331.453 164.723  20
  -1   1  24 3554.96 206.424  20
   1   1  24 3486.02 210.282  20
  -1   1  25 1907.50 119.088  19
   1   1  25 1838.10 124.188  20
  -1  -2 -25 649.663 61.4911   8
   2  -1 -24 182.900 59.0100   8
   1   2 -24 150.814 47.0012   8
  -2   1 -24 250.690 70.2082   8
  -1  -2 -24 236.452 71.5877   8
  -1  -2 -24 198.202 45.2107   9
  -2   1 -23 564.281 101.456   8
   1   2 -23 521.344 77.0021   8
  -1  -2 -23 458.324 78.2694   9
  -2   1 -23 537.199 75.7164   9
   1   2 -22 1517.40 125.484   8
  -2   1 -22 1147.48 135.395   8
  -2   1 -22 1533.54 122.977   9
  -1  -2 -22 1244.07 121.432   9
   1   2 -21 5364.85 239.558   8
  -2   1 -21 4633.28 255.920   8
  -2   1 -21 5241.83 236.830   9
  -1  -2 -21 4604.60 236.742   9
   2  -1 -20 717.097 101.866   9
  -1  -2 -20 656.734 128.346   9
  -2   1 -20 810.326 126.355   9
  -2   1 -19 153.974 79.2285  12
   2  -1 -19 150.241 83.8076   9
  -2   1 -19 133.159 109.637   9
  -2   1 -18 1248.61 156.520   9
   1   2 -18 1198.87 120.954   9
   1   2 -18 1279.03 123.457  12
  -2   1 -18 1187.54 131.909  12
  -2   1 -17 23882.9 703.140   9
   1   2 -17 24429.5 666.585   9
   1   2 -17 24758.1 692.779  12
  -2   1 -17 24231.3 700.752  12
  -2   1 -16 4651.71 238.092   9
   1   2 -16 4456.01 208.683   9
   1   2 -16 4690.83 222.756  12
  -2   1 -16 4498.62 225.268  12
   1   2 -15 14868.0 449.141   9
  -2   1 -15 14843.7 479.646   9
  -2   1 -15 15086.6 472.206  12
   1   2 -15 15721.1 471.527  12
   2  -1 -15 15613.4 450.122  12
  -1  -2 -15 15288.6 465.813  12
   1   2 -14 975.122 96.1947   9
  -1  -2 -14 1166.43 103.136  12
   1   2 -14 1122.91 103.416  12
   2  -1 -14 878.179 83.9151  12
  -2   1 -14 1088.78 106.507  12
   1   2 -13 769.978 86.1692  12
   2  -1 -13 712.746 72.1290  12
  -1  -2 -13 666.572 80.4371  12
  -2   1 -13 803.764 89.0866  12
   2  -1 -12 11494.0 328.632  12
  -2   1 -12 11297.1 351.543  12
   1   2 -12 11166.8 347.280  12
  -1  -2 -12 11256.0 345.539  12
  -1  -2 -11 44688.1 1064.01  12
   1   2 -11 44490.0 1068.83  12
  -2   1 -11 44505.3 1071.62  12
   2  -1 -11 44529.4 1044.82  12
   1   2 -10 15771.6 435.000  12
   2  -1 -10 16225.3 416.196  12
  -1  -2 -10 16218.6 430.937  12
  -2   1 -10 16308.5 439.270  12
   1   2  -9 16616.4 437.216  12
  -1  -2  -9 16395.9 429.824  12
   2  -1  -9 16170.5 414.529  12
  -2   1  -9 17171.9 441.558  12
   1   2  -8 74746.8 1699.43  12
  -2   1  -8 75693.8 1699.67  12
   2  -1  -8 75336.2 1675.40  12
  -1  -2  -8 73887.4 1690.73  12
  -1  -2  -7 13254.5 337.418  12
   2  -1  -7 13036.7 322.680  12
  -2   1  -7 13557.7 343.657  12
   1   2  -7 13596.3 346.079  12
   2  -1  -7 12610.8 298.004   7
  -1  -2  -6 16933.3 414.549  12
  -2   1  -6 17530.7 421.512  12
   2  -1  -6 16440.2 398.035  12
   1   2  -6 17394.4 422.383  12
   2  -1  -6 16634.6 383.942   7
  -2   1  -5 50290.9 1154.53  12
   2  -1  -5 50538.5 1134.16  12
  -1  -2  -5 53187.7 1156.34  12
   2  -1  -5 51033.7 1128.70   7
  -1  -2  -4 29181.1 646.226  12
   2  -1  -4 27316.7 622.301  12
   2  -1  -3 396209. 8604.83  12
  -2   1  -2 89220.2 1922.09   4
  -1  -2  -2 85358.6 1937.71   7
  -2   1  -1 60932.2 1390.92   4
  -2   1  -1 60337.7 1390.53  12
   2  -1   0 3795.42 98.3243   1
  -2   1   0 3920.02 109.936   4
  -1  -2   0 3886.91 108.517   7
  -2   1   0 4133.52 96.5720  12
  -1  -2   0 4186.19 113.648  13
   2  -1   1 74103.3 1625.97   1
  -1  -2   2 84661.5 1876.72   7
  -2   1   2 86724.9 1894.47   4
  -2   1   3 415113. 9055.97   4
  -2   1   4 33518.5 786.134   4
  -2   1   5 62771.2 1416.92   4
  -1  -2   5 62793.7 1390.76   1
   2  -1   5 61485.6 1367.08   7
  -1  -2   6 21822.6 524.367   1
  -2   1   6 22637.5 554.451   4
   2  -1   6 21594.2 492.992   7
  -1  -2   7 16874.5 413.050   1
   1   2   7 16348.5 423.630   4
  -2   1   7 16696.0 438.806   4
   2  -1   7 15927.7 367.717   7
   1   2   8 97034.9 2206.28   4
  -2   1   8 95463.8 2224.48   4
  -1  -2   8 100615. 2199.59   1
   1   2   9 22915.6 598.014   4
  -1  -2   9 24696.8 595.439   1
  -2   1   9 22878.5 617.462   4
  -2   1  10 24067.8 593.649   1
  -1  -2  10 24296.6 606.820   1
   2  -1  10 23157.8 619.183   1
  -2   1  10 23076.2 631.130   4
   1   2  10 23249.4 609.043   4
  -1  -2  11 67237.1 1536.02   1
  -2   1  11 67574.0 1521.06   1
   2  -1  11 64776.0 1550.52   1
   1   2  11 64167.8 1530.15   4
  -2   1  11 63751.1 1562.51   4
  -2   1  12 18661.6 503.200   1
  -1  -2  12 18341.3 514.298   1
   2  -1  12 18077.0 533.028   1
   1   2  12 18345.4 508.089   4
  -2   1  12 18145.5 540.899   4
   1   2  13 1319.63 150.027  17
  -2   1  13 1287.12 132.494   4
  -2   1  13 1190.83 158.888  22
  -2   1  13 1264.67 106.358   1
  -1  -2  13 1211.57 114.696   1
   2  -1  13 1215.07 132.416   1
  -1  -2  13 1283.94 159.721  17
   2  -1  13 1157.49 153.842  17
  -1  -2  13 1254.37 160.136  16
  -1  -2  13 1099.56 161.831  14
  -2   1  13 1189.08 154.751  14
   1   2  14 1699.80 176.821  17
  -2   1  14 1371.55 138.702   4
  -2   1  14 1823.00 202.800  22
   2  -1  14 1838.59 163.507   1
  -1  -2  14 1752.07 136.988   1
  -2   1  14 1961.44 142.919   1
  -1  -2  14 1441.84 193.929  17
   2  -1  14 1483.50 180.286  17
  -1  -2  14 1697.50 189.490  16
  -1  -2  14 1739.25 200.785  14
  -2   1  14 1928.52 202.644  14
   1   2  15 27892.8 817.655  17
  -2   1  15 24574.9 815.099  17
   1   2  15 26584.2 769.076   1
   2  -1  15 28735.8 795.741   1
  -2   1  15 28468.5 738.982   1
  -2   1  15 27985.3 777.882   4
  -1  -2  15 25467.2 834.675  22
  -1  -2  15 27132.4 850.307  14
  -1  -2  15 26962.9 844.370  16
  -1  -2  15 26180.0 840.046  17
   2  -1  15 25557.3 811.276  17
   2  -1  16 7666.13 389.750  17
  -2   1  16 8031.24 405.761  17
  -1  -2  16 7884.80 412.034  22
   1   2  16 8136.10 344.378   1
   2  -1  16 8132.74 353.360   1
  -2   1  16 8081.08 307.777   1
  -2   1  16 8082.62 415.080  20
  -1  -2  16 8479.26 427.995  14
  -1  -2  16 7418.87 412.248  17
   1   2  17 47466.5 1227.39   1
   2  -1  17 46564.8 1223.52   1
   2  -1  17 43754.8 1260.88  17
  -1  -2  17 45596.7 1270.33  20
  -2   1  17 46330.2 1291.43  20
  -1  -2  17 46415.3 1314.17  14
  -1  -2  17 43232.0 1286.62  17
  -2   1  18 2571.20 300.890  20
  -1  -2  18 2073.33 275.102  20
   1   2  18 2750.38 211.660   1
   2  -1  18 2580.69 203.758   1
   2  -1  18 2340.14 257.042  17
  -1  -2  18 2193.98 296.806  17
   2  -1  19 428.189 195.089  17
  -1  -2  19 271.078 230.192  17
   1   2  19 456.489 111.844   1
  -1  -2  19 531.569 217.725  20
  -2   1  19 427.627 234.236  20
  -1  -2  20 2059.91 268.101  20
  -2   1  20 1857.61 267.414  20
   1   2  20 1643.91 271.053  20
  -1  -2  20 1806.38 257.789  17
  -2   1  21 12950.5 522.366  20
   1   2  21 13341.7 547.908  20
  -1  -2  21 13329.9 522.784  20
  -1  -2  22 3895.64 266.256  20
   1   2  22 3851.99 284.864  20
  -2   1  22 3460.98 268.099  20
  -1  -2  23 1358.79 173.647  20
   1   2  23 1417.95 188.817  20
  -2   1  23 1502.87 179.680  20
   1   2  24 914.621 139.530  20
  -1  -2  25 2294.45 118.526  19
  -2   1  25 2345.88 124.443  19
  -2   0 -25 392.726 52.3959   8
   0  -2 -25 391.082 50.9305   8
  -2   0 -24 789.483 63.4508   9
   2   0 -24 884.085 73.1040   8
   0  -2 -24 942.419 93.9179   8
  -2   0 -24 839.957 94.0573   8
   0   2 -24 1068.59 81.3084   8
  -2   0 -23 881.183 90.3397   9
  -2   0 -23 857.846 111.710   8
   0   2 -23 995.746 99.0836   8
   2   0 -23 854.956 94.0699   8
   0  -2 -23 821.336 82.2960   9
   0   2 -22 944.622 114.429   8
  -2   0 -22 936.324 107.976   9
  -2   0 -22 656.004 122.452   8
   0  -2 -22 834.544 100.859   9
  -2   0 -21 79.9697 91.8165   9
   0  -2 -21 36.3543 84.1668   9
   0   2 -21 133.619 100.633   8
   0  -2 -20 3477.84 209.899   9
  -2   0 -20 3776.35 221.489   9
   0   2 -20 3816.34 190.091   9
   0   2 -19 12493.0 434.425  12
   0   2 -19 12443.2 407.067   9
  -2   0 -19 12429.3 443.531   9
   2   0 -19 12600.7 404.533   9
   0   2 -18 10845.9 392.525  12
  -2   0 -18 10902.0 398.905  12
   0   2 -18 11731.4 388.092   9
  -2   0 -18 10650.9 412.084   9
   2   0 -18 11275.7 380.914   9
   0   2 -17 23291.8 672.318  12
  -2   0 -17 23126.0 675.352  12
  -2   0 -17 22165.7 684.201   9
   0   2 -17 24508.8 661.673   9
   0   2 -16 44885.6 1126.77  12
   2   0 -16 44034.1 1098.42  12
  -2   0 -16 43784.4 1125.60  12
   0   2 -16 44030.8 1107.23   9
  -2   0 -15 15743.5 489.393  12
   0   2 -15 16433.2 496.395  12
   0  -2 -15 16089.0 481.233  12
   2   0 -15 16631.9 474.708  12
   0   2 -15 16155.7 481.546   9
   2   0 -14 13166.6 383.610  12
   0   2 -14 12236.8 397.979  12
  -2   0 -14 12511.9 398.018  12
   0  -2 -14 12444.8 385.866  12
   0   2 -14 12364.6 387.353   9
   0   2 -13 7007.41 260.117  12
   0  -2 -13 6793.27 245.118  12
   2   0 -13 7136.60 242.635  12
  -2   0 -13 6692.49 253.920  12
   2   0 -12 2470.73 120.179  12
  -2   0 -12 2207.53 127.909  12
   0   2 -12 2145.71 128.034  12
   0  -2 -12 2207.10 120.306  12
   2   0 -11 2037.31 106.471  12
  -2   0 -11 1998.05 115.495  12
   0   2 -11 2111.69 120.386  12
   0  -2 -10 11828.1 331.233  12
   2   0 -10 12221.8 330.514  12
   0   2 -10 11725.6 344.426  12
  -2   0 -10 12134.3 344.557  12
   0  -2  -9 32751.6 781.398  12
   2   0  -9 32560.0 776.975  12
  -2   0  -9 33268.6 793.742  12
   0   2  -9 33208.8 797.009  12
  -2   0  -8 94028.3 2075.84  12
   0  -2  -8 88840.5 2062.42  12
   2   0  -8 95500.7 2060.21  12
   0   2  -8 90954.5 2077.57  12
   0   2  -7 11129.5 303.826  12
  -2   0  -7 11553.3 302.942  12
   0  -2  -7 11015.9 291.182  12
   2   0  -7 11326.9 286.778  12
   2   0  -7 11148.4 254.281   7
   0  -2  -6 102525. 2341.94  12
  -2   0  -6 108556. 2353.18  12
   2   0  -6 107597. 2337.36  12
   0   2  -6 105329. 2355.21  12
   0  -2  -5 11624.4 284.207  12
  -2   0  -5 11814.4 291.013  12
   0  -2  -5 10785.2 266.521   7
   0   2  -5 11591.7 294.550  12
   2   0  -5 11449.7 276.235  12
   0  -2  -4 7218.11 185.589  12
  -2   0  -4 7207.99 189.224  12
   2   0  -4 7189.53 176.200  12
   0  -2  -4 6623.37 173.080   7
   0  -2  -3 33978.6 758.577   7
   0  -2  -2 94789.1 2076.89   7
  -2   0  -1 90615.0 2073.69   4
   0  -2  -1 102212. 2082.97   7
  -2   0   0 303300. 6459.67  13
   0  -2   0 292391. 6430.68   7
  -2   0   1 105037. 2340.23  13
   0  -2   2 114356. 2510.43   7
  -2   0   2 115530. 2525.24   4
   0  -2   3 37451.8 848.464   7
  -2   0   3 37935.9 870.787   4
  -2   0   3 38693.8 841.720   1
  -2   0   4 8159.66 232.488   4
  -2   0   4 8098.63 205.149   1
   0  -2   4 8354.75 206.204   7
  -2   0   5 15327.9 391.209   4
   2   0   5 15036.9 348.213   4
  -2   0   5 15460.0 361.632   1
   0  -2   5 16255.6 384.156   1
   0  -2   5 15198.8 352.450   7
   2   0   6 128409. 2903.78   4
  -2   0   6 131763. 2952.64   4
  -2   0   6 129399. 2919.48   1
   2   0   7 17962.8 402.624   7
  -2   0   7 17943.8 437.135   1
  -2   0   7 17240.9 465.620   4
   2   0   7 17671.8 420.724   4
   0   2   7 18387.8 470.158   4
  -2   0   8 126334. 2830.94   1
   2   0   8 125068. 2811.29   4
  -2   0   8 124985. 2865.12   4
   0   2   8 128341. 2867.53   4
  -2   0   9 46627.4 1094.07   1
   2   0   9 46117.4 1071.57   4
  -2   0   9 45530.0 1127.72   4
   0   2   9 47060.8 1131.13   4
  -2   0  10 17671.9 461.937   1
   0   2  10 17243.8 488.578   4
  -2   0  10 16978.1 491.282   4
   0  -2  11 2794.55 150.240   1
  -2   0  11 2826.51 135.173   1
   0   2  11 2806.72 150.001   4
  -2   0  11 2824.30 159.209   4
   2   0  12 3300.83 180.994   1
   0  -2  12 3619.87 181.085   1
  -2   0  12 3384.32 183.731   4
   0   2  12 3116.01 170.816   4
  -2   0  13 10065.6 356.207   4
   0   2  13 9972.29 341.399   4
  -2   0  13 10160.8 327.064   1
   2   0  13 9653.29 352.765   1
   0  -2  13 9996.71 344.455   1
   0  -2  13 9838.65 402.842  14
  -2   0  13 10049.8 401.896  14
   2   0  13 9488.89 376.253  17
   0  -2  13 9124.34 386.186  16
   0   2  13 10241.5 390.317  17
   2   0  14 19542.0 638.396  17
   0  -2  14 19896.1 662.274  16
   0  -2  14 19070.7 655.470  17
  -2   0  14 21508.5 578.427   1
   0   2  14 20083.8 593.565   1
   0  -2  14 20794.2 598.951   1
   2   0  14 20667.8 614.472   1
   0  -2  14 19680.5 653.122  22
   0  -2  14 20588.4 669.866  14
  -2   0  14 20570.3 667.866  14
   0   2  14 21054.8 653.551  17
   0  -2  15 25432.3 818.471  17
   2   0  15 25362.5 791.713  17
   0   2  15 27022.3 809.016  17
   2   0  15 26885.2 771.428   1
   0   2  15 26288.7 741.005   1
  -2   0  15 26555.7 716.622   1
   0  -2  15 26964.2 744.432   1
   0  -2  15 26147.1 827.010  14
  -2   0  15 25532.2 837.715  22
   0  -2  15 26474.0 818.168  22
   2   0  16 88744.6 2007.03   1
   0   2  16 78068.3 1921.38   1
   0  -2  16 84039.2 2048.04  17
   2   0  16 74562.5 1970.98  17
  -2   0  16 74651.7 1988.90  20
   0  -2  16 78988.9 2029.58  14
  -2   0  17 42357.9 1240.93  20
   2   0  17 42997.1 1221.55  17
  -2   0  17 43180.2 1252.56  17
   2   0  17 45199.9 1194.88   1
   0  -2  17 40838.6 1241.43  17
  -2   0  18 20875.8 745.693  20
   0  -2  18 19971.2 739.762  17
   2   0  18 21063.9 722.474  17
  -2   0  18 22388.4 767.456  17
   2   0  18 21983.6 684.532   1
   0   2  18 21039.8 653.278   1
   0  -2  19 23913.0 801.048  20
   0   2  19 24361.8 818.586  20
  -2   0  19 24194.8 800.751  20
   0  -2  19 21666.0 784.992  17
   2   0  19 23156.8 722.500   1
  -2   0  20 7679.45 413.826  20
   0  -2  20 8600.87 436.138  20
   0   2  20 8048.82 438.171  20
   0  -2  20 7911.50 422.815  17
   0  -2  21 346.534 201.150  20
   2   0  21 316.117 231.350  20
  -2   0  21 659.741 230.481  20
   0   2  21 320.382 208.775  20
   2   0  22 2641.84 265.748  20
  -2   0  22 2530.02 243.550  20
   0  -2  22 2727.82 246.468  20
   0   2  22 2524.24 242.854  20
   2   0  23 2831.63 234.828  20
   0  -2  23 2887.61 215.332  20
  -2   0  23 2968.59 227.219  20
   0   2  23 2734.16 218.639  20
   0   2  24 3192.63 195.527  20
   0  -2  24 3256.66 192.268  20
   2   0  24 3142.48 204.155  20
   2   0  25 1539.33 116.231  20
  -2   0  25 1497.16 105.018  19
  -2  -1 -25 48.7150 43.0054   8
   2   1 -24 1510.96 82.9104   8
  -1   2 -24 1733.15 102.562   8
   1  -2 -24 1529.96 104.981   8
  -2  -1 -24 1540.98 112.754   8
  -2  -1 -24 1332.76 85.3417   9
  -1   2 -23 144.546 77.6418   8
   2   1 -23 91.8136 63.0855   8
  -2  -1 -23 123.698 87.8315   8
  -2  -1 -23 159.706 67.2017   9
   2   1 -22 153.978 76.9781   8
  -1   2 -22 266.685 95.6179   8
  -2  -1 -22 147.528 84.4291   9
  -1   2 -22 240.924 67.7589   9
   1  -2 -22 199.392 69.7263   9
  -1   2 -21 841.079 131.423   8
  -2  -1 -21 778.986 124.788   9
  -1   2 -21 968.551 104.692   9
   1  -2 -21 815.749 110.774   9
  -2  -1 -20 5703.54 279.189   9
  -1   2 -20 6298.49 259.604   9
   1  -2 -20 5586.35 259.711   9
  -1   2 -19 11.4012 69.5140  12
  -2  -1 -19 5.88909 105.871   9
  -1   2 -19-4.70186 92.4864   9
  -1   2 -18 4210.35 219.625   9
  -2  -1 -18 3656.16 235.648   9
  -1   2 -18 3785.91 212.497  12
   2   1 -17 3801.75 194.445   9
  -1   2 -17 4028.97 214.741   9
  -2  -1 -17 3454.45 202.492  12
  -1   2 -17 3861.77 211.760  12
  -1   2 -16 31941.6 850.291   9
   2   1 -16 32073.8 840.459  12
  -2  -1 -16 31757.8 856.249  12
  -1   2 -16 32294.8 863.137  12
  -1   2 -15 4520.14 220.145   9
   2   1 -15 4922.57 211.537  12
  -2  -1 -15 4900.21 226.236  12
  -1   2 -15 5275.57 233.505  12
   1  -2 -15 4829.64 210.622  12
  -1   2 -14 1195.81 111.556   9
  -1   2 -14 1319.82 115.807  12
   2   1 -14 1270.38 103.013  12
  -2  -1 -14 1369.36 115.821  12
   1  -2 -14 1412.47 102.743  12
  -1   2 -13 8384.74 294.105   9
   1  -2 -13 8689.98 283.319  12
   2   1 -13 9129.18 292.105  12
  -1   2 -13 8905.46 305.458  12
  -2  -1 -13 8560.96 295.228  12
   2   1 -12 35410.6 867.292  12
   1  -2 -12 35440.7 859.480  12
  -2  -1 -12 34401.1 873.658  12
  -1   2 -12 35874.3 885.108  12
  -1   2 -11 693.433 75.5876  12
   2   1 -11 760.112 69.1699  12
  -2  -1 -11 845.056 80.6380  12
   1  -2 -11 802.931 68.6851  12
   1  -2 -10 74071.6 1686.01  12
  -2  -1 -10 76045.0 1706.96  12
  -1   2 -10 72655.8 1708.45  12
   2   1 -10 75025.9 1697.74  12
   2   1  -9 11763.9 316.679  12
   1  -2  -9 11094.7 307.819  12
  -1   2  -9 11813.7 329.681  12
  -2  -1  -9 11471.6 323.577  12
   2   1  -8 22188.7 542.868  12
  -1   2  -8 22875.5 556.523  12
  -2  -1  -8 22114.6 549.584  12
   1  -2  -8 21872.9 534.153  12
  -1   2  -7 11918.9 313.413  12
   2   1  -7 11940.2 303.108  12
   1  -2  -7 11101.5 270.435   7
  -2  -1  -7 11999.6 311.020  12
   1  -2  -7 11645.1 294.898  12
   2   1  -6 8561.82 228.540  12
  -1   2  -6 8565.58 237.683  12
   1  -2  -6 8348.45 205.535   7
  -2  -1  -6 8916.93 236.249  12
   1  -2  -6 8289.51 220.446  12
   1  -2  -5 82966.8 1874.02   7
   1  -2  -5 86115.5 1884.97  12
  -2  -1  -5 87142.7 1900.48  12
  -1   2  -5 88111.3 1903.70  12
   1  -2  -4 313953. 7072.64   7
  -2  -1  -4 326931. 7092.92  12
   1  -2  -4 336196. 7080.50  12
  -1   2  -4 329492. 7094.97  12
  -2  -1  -3 171690. 3686.38  12
   1  -2  -3 166298. 3671.39   7
   1  -2  -2 23322.3 527.577   7
   1  -2  -1 236088. 5143.12   7
  -1   2   0 504.970 34.9746  13
  -2  -1   0 561.460 50.3447  13
  -2  -1   1 244496. 5366.42  13
  -2  -1   2 30483.2 672.904   4
   1  -2   2 28427.1 654.584   7
   1  -2   2 29351.3 663.305   1
  -2  -1   3 195287. 4303.13   4
   1  -2   3 192822. 4280.54   7
   1  -2   3 203723. 4298.34   1
  -2  -1   4 391940. 8300.31   4
   1  -2   4 380817. 8269.56   7
   1  -2   4 385824. 8293.54   1
  -2  -1   4 370576. 8273.52   1
  -2  -1   5 104304. 2294.95   1
   1  -2   5 103995. 2283.04   7
  -2  -1   5 104497. 2320.03   4
  -2  -1   6 11505.7 280.730   1
   2   1   6 10591.1 272.872   4
  -1   2   6 11026.6 312.442   4
   1  -2   6 10689.3 257.001   7
  -2  -1   6 11036.9 301.637   4
   2   1   7 15537.9 381.019   4
  -1   2   7 15812.1 424.573   4
   1  -2   7 14976.3 352.024   7
  -2  -1   7 15556.1 411.797   4
   1  -2   8 25053.4 626.337   1
   2   1   8 24492.8 595.960   4
  -2  -1   8 24196.6 631.421   4
  -1   2   8 24457.5 645.553   4
   1  -2   9 17881.2 481.933   1
   2   1   9 17534.2 444.464   4
  -2  -1   9 16809.9 481.365   4
  -1   2   9 17724.2 499.131   4
   1  -2  10 112218. 2511.05   1
  -2  -1  10 114545. 2484.09   1
   2   1  10 109327. 2459.04   4
  -2  -1  10 107786. 2509.15   4
  -1   2  10 107279. 2519.30   4
  -2  -1  11 1375.96 96.7968   1
   1  -2  11 1458.12 126.656   1
  -2  -1  11 1505.44 121.232   4
  -1   2  11 1466.22 120.977   4
   1  -2  12 55578.9 1323.62   1
  -2  -1  12 54695.1 1287.95   1
  -1   2  12 52021.8 1319.16   4
  -1   2  13 14221.6 456.837   4
   2   1  13 13746.6 478.326  17
  -1   2  13 14213.0 490.117  17
   1  -2  13 14024.4 492.394  16
   1  -2  13 13684.6 497.123  14
   1  -2  13 14392.9 452.633   1
  -1   2  13 14845.5 438.558   1
  -2  -1  13 14436.1 424.620   1
  -1   2  14 2193.87 161.868   4
  -1   2  14 2275.28 150.059   1
   1  -2  14 1981.97 156.593   1
   2   1  14 1992.03 165.028   1
  -2  -1  14 2286.46 141.688   1
   1  -2  14 1864.04 189.929  16
   1  -2  14 1912.96 202.785  17
   1  -2  14 2092.16 207.041  14
   2   1  14 2114.43 188.167  17
  -1   2  14 2177.90 202.658  17
   1  -2  15 9000.57 355.054   1
   2   1  15 8825.25 361.616   1
  -1   2  15 9160.58 337.558   1
   1  -2  15 9467.57 421.577  14
   1  -2  15 8311.61 402.607  17
  -1   2  15 8997.43 409.215  17
   2   1  15 9106.20 390.299  17
   1  -2  16 52366.8 1497.50  17
  -2  -1  16 54009.1 1536.36  22
   2   1  16 54905.3 1477.85  17
   1  -2  16 57222.8 1436.61   1
   2   1  16 57495.1 1456.30   1
  -1   2  17 8242.23 433.180  20
  -1   2  17 8444.20 341.335   1
   1  -2  17 7692.84 427.007  17
  -2  -1  18 6945.22 415.340  17
   1  -2  18 7550.73 419.427  17
  -1   2  18 6957.02 422.125  20
   2   1  18 7705.53 353.372   1
  -1   2  19 190.029 214.745  20
   2   1  19 268.876 107.553   1
   1  -2  19 98.3314 200.989  17
  -2  -1  19 112.777 217.242  17
   1  -2  20 13284.6 557.472  17
  -1   2  20 14099.7 572.309  20
   1  -2  20 14445.4 580.935  20
   2   1  21 2223.58 278.596  20
  -1   2  21 2128.62 252.932  20
   1  -2  21 2091.63 259.237  20
   1  -2  22 386.672 177.989  20
   2   1  22 621.667 204.895  20
  -1   2  22 532.837 184.509  20
   2   1  23 173.515 154.421  20
  -1   2  23 290.943 151.181  20
   1  -2  23 406.183 151.977  20
   2   1  24 5167.40 252.157  20
   1  -2  24 5769.28 249.467  20
  -1   2  25 190.211 67.1304  19
   2   1  25 233.717 80.1338  20
  -2  -2 -25 877.340 67.0248   8
  -2  -2 -24 311.561 54.7079   9
  -2   2 -24 364.784 70.0156   8
  -2  -2 -24 377.634 77.4689   8
   2  -2 -24 256.674 61.0926   8
  -2   2 -23 830.043 77.5471   9
  -2   2 -23 846.028 107.194   8
  -2  -2 -23 645.904 103.959   8
   2   2 -23 887.974 80.7732   8
  -2  -2 -23 703.950 90.4632   9
  -2  -2 -22 734.127 110.226   9
  -2   2 -22 947.397 97.1625   9
   2   2 -22 837.501 96.4443   8
  -2   2 -22 729.907 117.156   8
  -2   2 -21 1086.71 117.549   9
   2   2 -21 1093.45 117.414   8
  -2   2 -21 878.239 136.692   8
  -2  -2 -21 1062.36 135.461   9
   2  -2 -21 1014.78 105.705   9
  -2   2 -20 4308.01 217.935   9
  -2   2 -20 3667.10 231.222   8
   2  -2 -20 4188.92 207.955   9
  -2  -2 -20 3601.70 226.216   9
  -2   2 -19 745.134 109.831  12
  -2  -2 -19 723.813 143.259   9
  -2   2 -19 748.641 125.890   9
  -2   2 -18 8056.44 330.692  12
  -2   2 -18 8236.11 331.233   9
  -2   2 -17 10913.7 399.332  12
   2   2 -17 11471.2 385.716  12
  -2   2 -17 10719.3 391.768   9
  -2   2 -16 14924.2 482.148  12
   2   2 -16 14957.5 464.750  12
  -2   2 -16 14744.8 476.815   9
  -2   2 -15 8640.35 325.425  12
  -2  -2 -15 8517.20 319.563  12
   2   2 -15 8864.45 314.091  12
  -2   2 -15 8509.50 324.021   9
   2   2 -14 5590.02 227.553  12
  -2  -2 -14 5441.33 230.331  12
  -2   2 -14 5508.95 236.918  12
   2  -2 -14 5456.60 210.135  12
  -2   2 -14 5170.83 231.953   9
  -2   2 -13 1051.90 102.013  12
  -2  -2 -13 1074.57 99.4285  12
   2   2 -13 1201.30 98.4739  12
   2  -2 -13 1043.86 84.0446  12
  -2   2 -13 987.660 100.710   9
  -2  -2 -12 14513.8 421.440  12
   2  -2 -12 14452.6 397.720  12
  -2   2 -12 14614.2 428.268  12
   2   2 -12 14624.4 416.708  12
  -2   2 -12 13955.3 419.004   9
  -2   2 -11 7744.11 265.068  12
  -2  -2 -11 7784.71 259.395  12
   2   2 -11 7814.39 256.373  12
   2  -2 -11 7657.29 236.291  12
   2   2 -10 9963.96 294.966  12
   2  -2 -10 9465.77 271.366  12
  -2  -2 -10 9921.13 297.447  12
  -2   2 -10 9807.93 301.314  12
  -2   2  -9 6311.08 213.464  12
   2  -2  -9 6124.26 189.252  12
  -2  -2  -9 6267.95 209.354  12
   2   2  -8 37410.6 869.828  12
   2  -2  -8 36334.2 819.473   7
   2  -2  -8 36369.4 844.512  12
  -2   2  -8 36879.4 873.242  12
  -2  -2  -8 37544.6 870.662  12
  -2  -2  -7 6365.88 200.984  12
   2  -2  -7 6598.35 180.177  12
   2   2  -7 6876.91 202.926  12
  -2   2  -7 6663.00 203.369  12
   2  -2  -7 6404.69 166.426   7
  -2  -2  -6 15144.6 379.648  12
   2  -2  -6 14471.8 353.015  12
  -2   2  -6 15021.0 377.958  12
   2  -2  -6 14808.9 347.358   7
   2  -2  -5 25917.8 601.720   7
  -2  -2  -5 27387.3 630.089  12
   2  -2  -5 26784.1 603.033  12
   2  -2  -4 114472. 2590.65   7
   2  -2  -4 121178. 2586.67  12
  -2  -2  -4 118716. 2613.88  12
   2  -2  -3 97898.3 2150.28   7
  -2   2  -2 109528. 2419.92  12
   2  -2  -2 110858. 2417.16   7
  -2   2  -1 512136. 11269.4  12
   2  -2  -1 526182. 11273.4   7
   2  -2   0 57183.5 1321.65   7
  -2  -2   0 59464.0 1344.26  13
  -2  -2   1 548900. 11985.3  13
  -2   2   1 549897. 11980.1  13
   2  -2   2 124765. 2652.42   1
   2  -2   2 117531. 2644.97   7
   2  -2   3 118782. 2556.12   1
   2  -2   3 114036. 2541.08   7
  -2   2   4 133143. 2986.94   4
   2  -2   4 133165. 2960.92   1
   2  -2   4 135489. 2942.37   7
  -2   2   5 31465.7 761.042   4
   2  -2   5 31065.7 736.657   1
   2  -2   5 31642.1 711.029   7
   2  -2   6 21896.8 550.017   1
   2  -2   6 22286.0 516.207   7
  -2   2   7 8552.62 276.219   4
   2  -2   7 8188.82 206.082   7
  -2  -2   7 8586.12 234.063   1
  -2   2   8 51565.7 1203.13   4
   2   2   8 49989.3 1153.43   4
   2  -2   8 49294.9 1102.59   7
  -2  -2   8 51008.3 1149.81   1
   2   2   9 8879.41 265.940   4
  -2   2   9 9192.55 309.907   4
  -2  -2   9 8928.85 264.006   1
   2   2  10 14504.5 384.981   4
  -2   2  10 14063.7 430.754   4
  -2  -2  10 14322.6 387.753   1
  -2   2  11 10952.4 378.515   4
   2   2  11 10946.8 326.165   4
  -2  -2  11 11233.8 336.586   1
  -2   2  12 22537.1 704.560  22
  -2   2  12 23129.3 609.346   1
  -2  -2  12 22043.2 698.215  14
  -2   2  12 22342.5 654.972   4
   2   2  13 1591.27 159.650  17
  -2   2  13 1257.49 136.845   4
  -2   2  13 1475.13 178.306  22
  -2   2  13 1287.37 106.862   1
   2  -2  13 1573.70 146.218   1
   2  -2  13 1252.75 151.876  16
   2  -2  13 1571.76 167.643  14
  -2   2  13 1251.04 159.479  14
  -2  -2  13 1615.28 183.907  14
  -2  -2  14 8201.27 390.740  14
  -2   2  14 7953.90 336.305   4
   2  -2  14 9219.03 348.071   1
  -2   2  14 8995.67 308.701   1
   2  -2  14 7799.59 365.209  17
  -2   2  14 8054.16 374.667  17
   2   2  14 9162.94 369.539  17
  -2   2  15 16720.6 539.602   4
   2   2  15 15574.9 531.730   1
   2  -2  15 16351.6 535.204   1
  -2   2  15 17484.7 511.278   1
  -2  -2  15 15894.0 600.471  14
  -2   2  15 16067.3 582.288  20
  -2  -2  15 16046.6 566.149  20
   2  -2  15 14594.4 564.483  17
  -2   2  16 25168.2 816.852  20
  -2  -2  16 25832.8 801.525  20
   2  -2  16 25785.0 757.725   1
   2   2  16 25343.9 760.030   1
  -2   2  16 25298.4 708.324   1
   2  -2  16 25297.9 813.335  17
  -2  -2  16 25464.3 839.906  14
  -2  -2  16 24997.6 840.897  22
  -2  -2  17 19712.2 680.351  20
  -2   2  17 18734.1 690.520  20
  -2  -2  17 18894.2 716.537  22
  -2  -2  17 19446.6 710.088  14
   2  -2  17 19038.7 619.895   1
   2   2  17 19018.9 628.147   1
   2  -2  17 18848.5 677.499  17
  -2   2  18 15720.6 633.044  20
  -2  -2  18 16350.9 620.404  20
   2  -2  18 16014.3 624.344  17
   2   2  18 17955.8 614.287   1
  -2   2  19 2020.35 267.852  20
  -2  -2  19 1779.97 253.880  20
   2  -2  19 1877.73 239.685  17
   2   2  19 1516.40 164.869   1
  -2  -2  19 1820.39 276.027  17
  -2  -2  20 8977.59 461.431  17
   2  -2  20 9451.71 442.939  17
  -2   2  20 9144.08 446.808  20
  -2  -2  20 9889.11 446.154  20
  -2  -2  21 2631.75 255.555  20
   2   2  21 2422.82 274.506  20
   2  -2  21 2308.86 269.733  20
  -2   2  21 2675.56 268.548  20
   2   2  22 2359.39 245.251  20
  -2   2  22 2297.79 226.407  20
   2  -2  22 2096.62 233.989  20
  -2  -2  22 2400.09 226.739  20
  -2   2  23 2519.90 207.097  20
   2   2  23 2306.56 210.660  20
   2  -2  23 2455.62 209.669  20
  -2  -2  23 2717.94 199.456  20
   2   2  24 955.222 136.134  20
   2  -2  24 1333.88 141.877  20
  -2   2  25 3251.69 142.555  19
  -2  -2  25 3460.28 141.022  19
   2   2  25 3413.01 152.483  20
   2  -2  25 3645.77 153.210  20
  -2  -3 -25 172.652 43.1547   8
  -2  -3 -24 423.255 61.9774   9
   3  -2 -24 403.590 57.1572   8
  -3   2 -24 382.400 70.8721   8
  -2  -3 -24 514.595 80.8073   8
  -2  -3 -23 802.239 108.604   8
  -3   2 -23 838.178 83.8330   9
  -3   2 -23 668.794 101.214   8
  -2  -3 -23 758.984 92.9405   9
  -3   2 -22 2034.44 158.419   8
  -3   2 -22 2115.63 139.153   9
   2   3 -22 2126.38 123.090   8
  -2  -3 -22 1785.52 146.687   9
  -2  -3 -21 481.981 117.868   9
   2   3 -21 739.526 98.2265   8
  -3   2 -21 733.578 111.062   9
  -3   2 -21 461.255 124.263   8
  -2  -3 -20 34.5475 117.441   9
   3  -2 -20 132.398 74.3705   9
  -3   2 -20 281.004 107.134   9
  -3   2 -20 69.3159 120.367   8
   2   3 -20 150.510 85.6094   8
  -3   2 -19 2810.57 215.019   8
  -3   2 -19 2961.26 192.652  12
  -3   2 -19 2798.38 192.056   9
  -3   2 -18 18661.3 589.542  12
  -3   2 -18 18604.1 580.398   9
   2   3 -17 8448.81 325.003  12
  -3   2 -17 8110.65 331.435  12
  -3   2 -17 8361.71 337.811   9
  -3   2 -16 74.6267 77.7225  12
   2   3 -16 127.987 69.7010  12
  -3   2 -16 97.6138 95.5831   9
  -3   2 -15 5868.15 262.940   9
  -3   2 -15 5782.19 258.636  12
   2   3 -15 6150.46 257.224  12
  -3   2 -14 16171.3 503.371   9
   2   3 -14 16760.3 498.448  12
  -3   2 -14 17143.9 508.216  12
  -3   2 -13 2029.72 142.935   9
   2   3 -13 2277.60 138.139  12
  -3   2 -13 2173.77 140.052  12
  -3   2 -12 6347.86 250.846   9
  -2  -3 -12 6961.28 252.765  12
   2   3 -12 7143.03 254.912  12
   3  -2 -12 6829.58 220.974  12
  -3   2 -12 6987.94 256.027  12
  -3   2 -11 6507.78 239.082  12
   3  -2 -11 6503.02 206.087  12
  -2  -3 -11 6459.34 235.340  12
   2   3 -11 6709.21 238.857  12
   3  -2 -10 16779.6 430.492  12
  -3   2 -10 16938.2 470.556  12
  -2  -3 -10 17283.6 466.526  12
   2   3 -10 17740.2 472.192  12
  -2  -3  -9 71836.3 1630.10  12
  -3   2  -9 71033.8 1631.71  12
   3  -2  -9 69444.4 1590.15  12
   2   3  -9 72933.6 1637.04  12
  -3   2  -8 6442.68 214.809  12
   3  -2  -8 6232.33 180.542  12
  -2  -3  -8 6849.79 217.878  12
   3  -2  -8 6605.21 174.252   7
   3  -2  -7 21479.7 509.755  12
  -2  -3  -7 22539.1 550.321  12
   3  -2  -7 22159.7 509.724   7
   3  -2  -6 86367.0 1905.60  12
   3  -2  -6 86851.8 1912.82   7
   3  -2  -5 6324.38 155.112  12
   3  -2  -5 6080.27 167.188   7
   3  -2  -4 62772.3 1395.61   7
  -3   2  -4 62832.9 1408.53  12
  -3   2  -3 56230.2 1258.36  12
  -3   2  -2 44045.1 986.793  12
  -3   2  -1 328221. 7143.29  12
  -2  -3   0 6916.11 200.983  13
  -3   2   0 7155.32 168.832  12
  -3   2   0 6663.07 217.546  13
   3  -2   1 349644. 7683.02   1
  -3   2   1 338437. 7705.73   4
  -3   2   1 351729. 7661.18  12
  -2  -3   1 345148. 7724.30  13
   3  -2   2 63087.6 1410.19   1
   3  -2   3 61842.7 1295.87   1
  -3   2   3 51776.4 1312.44   4
   3  -2   4 76766.0 1699.14   1
   3  -2   4 75571.2 1682.67   7
  -3   2   4 75433.4 1727.35   4
   3  -2   5 8240.25 237.667   1
   3  -2   5 8495.81 218.498   7
  -3   2   5 8430.26 265.843   4
   3  -2   6 109702. 2475.04   1
   3  -2   6 111322. 2442.95   7
  -3   2   6 111354. 2508.14   4
   3  -2   7 29375.7 721.991   1
   3  -2   7 29652.2 679.345   7
  -3   2   7 29891.8 758.237   4
   3  -2   8 8875.53 281.456   1
  -3   2   8 9431.82 312.843   4
   3  -2   8 9060.38 229.545   7
   2   3   9 96034.0 2109.37   4
   3  -2   9 93917.9 2029.31   7
  -3   2   9 95610.5 2149.90   4
  -3   2  10 25406.9 699.149   4
   2   3  10 25576.1 658.558   4
  -3   2  11 9287.90 281.637   1
   2   3  11 9503.78 306.370   4
  -3   2  11 9556.61 347.972   4
  -3   2  12 11106.8 405.060  14
  -2  -3  12 10827.3 428.707  14
  -3   2  12 11159.5 329.519   1
  -3   2  12 10354.4 392.281   4
  -3   2  12 10606.9 398.653  20
   2   3  12 10576.1 355.266  11
  -3   2  13 3306.39 225.686  17
  -3   2  13 3175.54 237.539  22
  -3   2  13 3374.99 210.666   4
  -3   2  13 3250.76 223.677  20
   3  -2  13 2823.10 207.449  17
  -3   2  13 3532.94 228.758  14
  -2  -3  13 2883.32 236.650  14
  -3   2  13 3206.51 154.662   1
   3  -2  13 3444.56 208.438   1
  -3   2  14 30757.4 934.580  22
  -2  -3  14 29621.0 919.377  14
  -3   2  14 31726.4 898.682  14
  -3   2  14 28630.8 873.758  20
   3  -2  14 28440.3 869.903  17
  -3   2  14 29576.7 859.324   4
  -3   2  14 33175.5 800.389   1
   3  -2  14 30784.6 852.941   1
  -2  -3  15 9609.72 456.059  14
  -3   2  15 9744.28 426.974  20
  -2  -3  15 10102.3 417.294  20
   3  -2  15 8880.44 407.039  17
  -3   2  15 9999.13 396.916   4
   3  -2  15 9711.92 387.735   1
  -2  -3  16 334.232 180.607  20
  -3   2  16 158.922 182.374  20
   3  -2  16 153.113 116.904   1
   2   3  16 99.8194 106.639   1
  -2  -3  16 189.145 210.373  14
   3  -2  16 280.708 171.595  17
  -2  -3  16 311.632 203.889  16
  -2  -3  17 13064.1 582.466  22
   3  -2  17 14353.3 561.311  17
  -2  -3  17 15595.6 570.197  20
  -3   2  17 14171.7 567.839  20
   3  -2  17 15465.2 533.745   1
   2   3  17 14552.9 522.886   1
  -2  -3  17 14839.6 611.082  14
   3  -2  18 36216.7 1078.79  17
  -2  -3  18 38940.7 1085.50  20
  -3   2  18 35554.2 1085.17  20
   2   3  18 37827.5 1051.85   1
  -2  -3  18 37802.4 1141.94  14
  -3   2  19 6479.17 378.426  20
  -2  -3  19 6748.79 369.553  20
   3  -2  19 5657.25 346.702  17
  -3   2  20 385.212 199.688  20
   2   3  20 113.010 206.581  20
  -2  -3  20 186.694 186.641  20
  -2  -3  20 152.816 210.142  17
  -2  -3  21 1183.76 204.087  20
  -3   2  21 1136.21 216.851  20
   2   3  21 1367.92 234.317  20
   3  -2  22 6369.47 342.932  20
  -2  -3  22 6608.37 312.707  20
   2   3  22 6375.95 338.296  20
  -3   2  22 5899.45 315.612  20
   2   3  23 1776.09 185.176  20
   3  -2  23 1766.71 191.827  20
  -3   2  24 1393.27 124.739  19
  -2  -3  24 1462.91 120.645  19
   2   3  24 1399.40 135.251  20
   3  -2  24 1326.99 138.211  20
  -3   2  25 694.508 68.4819  19
   3  -2  25 753.734 80.0889  20
  -1  -3 -25 639.952 57.5619   8
  -1  -3 -24 61.0016 40.8765   9
  -3   1 -24-16.0373 42.3368   9
  -3   1 -24 19.7598 64.4927   8
  -1  -3 -24 25.0809 62.4544   8
   3  -1 -24 13.2297 42.9921   8
  -3   1 -23 755.097 86.4280   9
  -1  -3 -23 572.956 82.3205   9
  -3   1 -23 604.678 102.680   8
   1   3 -23 710.075 74.8632   8
   1   3 -22 935.064 99.3720   8
  -3   1 -22 1050.66 112.885   9
  -1  -3 -22 784.356 108.128   9
  -3   1 -22 811.854 127.950   8
   1   3 -21 1771.56 137.880   8
  -3   1 -21 1339.17 157.387   8
  -3   1 -21 1998.71 154.939   9
  -1  -3 -21 1484.85 145.872   9
  -3   1 -20 9463.77 392.456   8
  -3   1 -20 9840.85 371.072   9
  -1  -3 -20 9007.87 372.201   9
  -3   1 -19 987.546 142.046   9
  -3   1 -19 854.602 115.910  12
  -3   1 -18 11899.3 431.961   9
  -3   1 -18 11571.1 422.231  12
   1   3 -18 12210.5 418.749  12
  -3   1 -17 1984.97 174.146   9
  -3   1 -17 2124.25 165.897  12
   1   3 -17 2160.21 157.235  12
  -3   1 -16 1754.32 160.584   9
   1   3 -16 2089.03 150.105  12
  -3   1 -16 2065.45 156.121  12
  -3   1 -15 8701.61 339.764   9
  -3   1 -15 8567.55 324.289  12
   1   3 -15 8901.52 326.421  12
  -3   1 -14 327.413 92.5758   9
  -3   1 -14 490.405 88.3190  12
   1   3 -14 440.886 81.1760  12
   3  -1 -13 9387.95 293.083  12
  -3   1 -13 9757.34 328.349  12
   1   3 -13 9938.75 330.723  12
   1   3 -12 30221.2 763.134  12
  -3   1 -12 28994.9 756.119  12
   3  -1 -12 29751.1 721.116  12
  -1  -3 -12 28497.9 745.547  12
  -3   1 -11 23992.6 626.514  12
  -1  -3 -11 23486.0 616.643  12
   3  -1 -11 24126.6 591.225  12
   1   3 -11 23972.5 628.233  12
   3  -1 -10 4837.61 162.084  12
  -1  -3 -10 5011.99 184.514  12
  -3   1 -10 5033.43 192.328  12
   1   3 -10 5216.73 195.665  12
  -1  -3  -9 41481.0 973.213  12
  -3   1  -9 41232.8 980.115  12
   3  -1  -9 40598.9 945.267  12
   1   3  -9 41452.2 985.110  12
   1   3  -8 2316.70 111.895  12
  -3   1  -8 2164.81 107.209  12
   3  -1  -8 2124.86 83.7702  12
  -1  -3  -8 2268.14 105.601  12
   3  -1  -8 2057.05 68.0250   7
   1   3  -7 14994.7 389.028  12
   3  -1  -7 14119.8 348.052  12
  -3   1  -7 14634.6 378.686  12
  -1  -3  -7 14679.8 377.501  12
   3  -1  -7 14216.7 339.369   7
   3  -1  -6 23199.0 532.029  12
   3  -1  -5 24091.6 543.852  12
  -1  -3  -4 303378. 6792.23   7
   3  -1  -4 314621. 6770.43  12
  -1  -3  -3 235571. 5123.42   7
  -3   1  -3 241371. 5125.83  12
   3  -1  -3 233242. 5094.15  12
  -3   1  -2 44372.1 1005.80   4
  -3   1  -2 45208.8 1020.31  12
  -3   1  -1 212056. 4951.47  12
  -3   1  -1 218187. 4954.78   4
  -1  -3   0 12351.0 282.416  13
  -3   1   0 11882.2 269.261  12
   3  -1   0 11766.1 268.860   1
  -3   1   0 11077.1 284.252   4
  -1  -3   0 10800.9 281.446   7
  -3   1   1 400131. 8724.55   4
  -1  -3   2 43928.2 986.618   7
  -3   1   3 262314. 5650.59   4
  -1  -3   3 255093. 5622.81   7
  -3   1   4 381568. 8185.49   4
  -1  -3   4 370434. 8144.04   7
  -3   1   5 30382.9 738.877   4
  -3   1   6 29051.0 718.659   4
   3  -1   7 21273.0 487.801   7
  -3   1   7 20451.8 553.853   4
   1   3   8 2919.98 146.200   4
   3  -1   8 2817.74 87.9429   7
  -3   1   8 2783.32 149.372   4
  -3   1   9 61383.3 1194.82   1
  -1  -3   9 59679.5 1224.12   1
  -3   1   9 58039.3 1264.76   4
   1   3   9 60720.7 1249.62   4
  -3   1  10 7645.54 289.461   4
  -3   1  10 8043.89 238.486   1
   1   3  10 7916.46 276.626   4
  -3   1  11 38625.5 908.902   1
  -3   1  11 37374.2 972.873   4
   1   3  11 37069.9 949.481   4
   1   3  12 46475.4 1140.34  11
  -1  -3  12 44752.0 1219.11  14
  -3   1  12 46996.8 1209.71  14
   3  -1  12 44207.5 1156.44   1
   1   3  12 45411.3 1143.38   4
  -3   1  12 46676.3 1178.39   4
  -3   1  12 42857.8 1177.36  20
  -1  -3  12 44930.6 1205.50  16
  -3   1  12 46709.9 1205.62  17
  -3   1  13 18361.8 598.775  14
  -1  -3  13 17915.4 613.368  14
  -3   1  13 19020.1 507.146   1
   3  -1  13 18209.3 557.380   1
  -3   1  13 18733.7 572.350   4
  -3   1  13 18248.8 586.171  20
  -1  -3  13 17685.0 599.944  16
   3  -1  13 17553.2 573.417  17
  -3   1  13 18457.0 600.223  17
  -3   1  14 803.404 173.730  22
  -3   1  14 970.021 137.321   4
  -3   1  14 719.839 163.844  20
  -1  -3  14 1004.68 167.675  16
   3  -1  14 765.008 153.739  17
  -3   1  14 915.077 165.214  17
  -3   1  14 986.673 171.796  14
  -1  -3  14 599.573 162.397  14
   3  -1  14 714.076 122.766   1
  -3   1  14 771.955 86.3940   1
  -3   1  15 14371.8 581.348  22
  -3   1  15 14733.7 554.081  14
  -1  -3  15 15098.0 578.685  14
  -3   1  15 14789.4 510.160   4
  -3   1  15 15201.6 443.557   1
   3  -1  15 14185.3 528.436  17
  -1  -3  15 14017.1 560.553  16
  -1  -3  15 13740.8 561.275  17
  -3   1  15 13751.7 538.154  20
   3  -1  16 3069.85 248.384  17
  -1  -3  16 3003.72 259.596  22
   3  -1  16 3145.25 226.323   1
   1   3  16 3248.75 213.126   1
  -3   1  16 3587.63 291.129  20
  -1  -3  16 3620.40 304.282  14
  -1  -3  16 2891.93 287.509  17
  -1  -3  16 3224.99 290.680  16
   3  -1  17 3933.52 253.026   1
   1   3  17 3682.97 234.009   1
   3  -1  17 3840.26 285.148  17
  -3   1  17 3793.91 314.513  20
  -1  -3  17 3777.26 298.157  20
  -1  -3  17 3933.98 327.632  14
  -1  -3  17 3618.41 322.820  17
  -3   1  18 23983.0 785.183  20
  -1  -3  18 24719.8 785.963  20
   3  -1  18 23417.2 735.710   1
   1   3  18 24308.0 733.061   1
   3  -1  18 22236.1 752.789  17
  -1  -3  18 21231.2 796.014  17
  -1  -3  19 1779.16 264.036  17
   3  -1  19 2108.16 233.306  17
  -3   1  19 2197.32 261.613  20
  -1  -3  19 1938.13 255.464  20
  -1  -3  20 22328.4 795.385  17
  -1  -3  20 25069.5 776.707  20
  -3   1  20 24993.2 791.479  20
   1   3  20 23358.1 800.417  20
  -1  -3  21 4715.46 335.930  17
  -3   1  21 4897.27 314.775  20
   1   3  21 4536.17 324.773  20
  -1  -3  21 4830.91 302.620  20
   1   3  22 2182.58 231.678  20
  -1  -3  22 2514.53 219.677  20
  -3   1  22 2443.75 227.398  20
  -1  -3  23 2182.73 184.528  20
   1   3  23 1898.64 188.487  20
  -3   1  24 179.710 100.100  19
   1   3  24 189.563 101.221  20
  -3   1  25 1946.17 107.052  19
  -3   0 -25 62.8877 43.5707   8
   0  -3 -25 85.5564 40.2105   8
   0  -3 -24 636.231 82.1249   8
  -3   0 -24 627.169 62.3910   9
  -3   0 -24 656.235 87.4832   8
   0   3 -24 708.152 60.1923   8
   0  -3 -23 612.293 78.6009   9
   3   0 -23 775.630 82.9199   8
  -3   0 -23 736.095 87.8267   9
   0   3 -23 931.386 89.1144   8
  -3   0 -23 741.152 109.450   8
   0   3 -22 842.445 103.649   8
  -3   0 -22 939.379 115.067   9
  -3   0 -22 773.428 132.926   8
   0  -3 -22 799.074 101.482   9
  -3   0 -21 1905.86 182.897   8
  -3   0 -21 2339.76 169.809   9
   0  -3 -21 2126.55 159.912   9
  -3   0 -20 476.397 125.373   9
   0   3 -20 502.247 116.025   8
   0   3 -19 3823.49 187.986   9
  -3   0 -19 3610.40 228.646   9
   0   3 -19 3291.95 198.420  12
  -3   0 -18 884.675 149.727   9
   0   3 -18 1005.82 113.043   9
   0   3 -18 976.416 118.567  12
  -3   0 -18 831.456 116.311  12
  -3   0 -17 853.165 115.993  12
  -3   0 -17 453.453 129.082   9
   0   3 -17 677.074 106.264   9
   0   3 -17 555.568 99.1198  12
   0   3 -16 16262.2 505.461  12
  -3   0 -16 15414.9 497.319  12
  -3   0 -16 14881.5 512.064   9
   0   3 -16 15943.1 472.612   9
  -3   0 -15 15838.7 495.809  12
   0   3 -15 16726.9 505.260  12
   0   3 -15 15812.5 471.457   9
   0   3 -14 4175.09 204.742  12
   3   0 -14 4607.48 183.559  12
  -3   0 -14 4264.94 202.672  12
   0   3 -14 3947.24 183.853   9
  -3   0 -13 1124.32 106.202  12
   3   0 -13 1054.65 83.9619  12
   0   3 -13 1010.57 101.065  12
   0   3 -13 1040.02 93.4143   9
   0   3 -12 2861.06 152.389  12
  -3   0 -12 2899.53 151.672  12
   3   0 -12 3061.09 133.742  12
   0  -3 -12 2949.39 143.447  12
  -3   0 -11 8878.40 289.448  12
   3   0 -11 9297.34 268.289  12
   0   3 -11 8891.44 294.054  12
   0  -3 -11 8703.64 277.340  12
   0   3 -10 38071.1 912.358  12
  -3   0 -10 37804.8 903.823  12
   3   0 -10 37794.9 878.241  12
   0  -3 -10 35446.6 887.956  12
   0   3  -9 34541.3 826.210  12
   0  -3  -9 33854.3 805.341  12
  -3   0  -9 33646.9 816.935  12
   3   0  -9 33177.0 790.934  12
   3   0  -8 35584.9 791.025   7
   0  -3  -8 34301.7 833.060  12
  -3   0  -8 35395.1 844.963  12
   3   0  -8 35965.3 821.532  12
   0   3  -8 35908.6 853.129  12
   0  -3  -7 2807.05 109.341  12
  -3   0  -7 2816.09 115.827  12
   0   3  -7 2928.89 122.664  12
   3   0  -7 2739.57 97.2486  12
   0  -3  -6 14041.7 344.296   7
  -3   0  -6 14950.7 370.133  12
   3   0  -6 14302.7 346.988  12
   0  -3  -5 51690.2 1188.10   7
   3   0  -5 54640.7 1185.21  12
   0  -3  -4 405908. 8837.35   7
   0  -3  -3 306354. 6676.38   7
   0  -3  -2 282649. 5954.71   7
  -3   0  -2 263880. 5952.78  12
  -3   0  -1 129763. 3021.77   4
  -3   0  -1 135188. 3026.48  12
   0  -3   0 461950. 10131.2   7
  -3   0   0 463326. 10131.4   4
  -3   0   0 480276. 10175.1  13
  -3   0   1 140258. 3129.53  13
  -3   0   2 275195. 5916.35  13
   0  -3   2 265388. 5832.48   7
  -3   0   3 342909. 7484.67   4
   0  -3   3 342356. 7462.29   7
  -3   0   4 466353. 10302.8   4
   0  -3   4 475080. 10272.9   7
  -3   0   5 65387.4 1518.65   4
   0  -3   5 65491.3 1479.81   7
  -3   0   5 68092.9 1472.25   1
  -3   0   6 20629.7 546.279   4
   0  -3   6 20568.8 499.686   7
   0  -3   6 21058.6 528.905   1
   0  -3   7 4326.77 157.826   1
  -3   0   7 4698.73 139.608   1
  -3   0   7 4143.27 173.028   4
   0   3   8 47084.0 1142.99   4
  -3   0   8 44471.6 1134.72   4
   0  -3   8 47495.5 1116.67   1
   3   0   8 46342.4 1057.53   7
   0  -3   9 55206.6 1306.01   1
  -3   0   9 52845.4 1326.48   4
   0   3   9 53443.7 1329.02   4
   0  -3  10 53842.8 1281.67   1
  -3   0  10 51194.5 1300.68   4
   0   3  10 52786.0 1304.95   4
  -3   0  11 13093.0 359.063   1
   0  -3  11 12679.8 385.464   1
  -3   0  11 12511.0 407.474   4
   0   3  11 12416.8 404.643   4
   0   3  12 4246.41 192.966  11
   0  -3  12 3817.66 239.433  14
  -3   0  12 4170.23 241.273  14
  -3   0  12 4081.17 213.757   4
   0   3  12 4227.12 207.913   4
  -3   0  12 4232.31 171.652   1
   0  -3  12 4121.71 197.437   1
   3   0  12 4097.31 211.681   1
  -3   0  12 4261.68 239.951  16
   0  -3  12 4671.56 243.831  16
  -3   0  12 4542.62 247.088  17
   0   3  12 4345.37 233.667  17
  -3   0  13 1719.54 183.577  21
  -3   0  13 1854.26 177.646  20
   0   3  13 2239.64 154.486   4
  -3   0  13 1825.73 158.251   4
   0  -3  13 2266.64 149.385   1
  -3   0  13 2076.42 121.017   1
   3   0  13 1947.70 159.382   1
   0  -3  13 2157.25 198.052  14
  -3   0  13 1887.81 189.476  14
  -3   0  13 2049.08 189.024  17
   0  -3  13 2154.07 189.684  16
   3   0  13 2040.75 171.749  17
  -3   0  14 6301.64 323.210  20
  -3   0  14 6802.27 346.873  21
  -3   0  14 6357.08 335.828  17
   3   0  14 6298.77 309.800  17
  -3   0  14 6767.70 245.252   1
   3   0  14 6709.12 296.369   1
   0  -3  14 6378.56 340.773  14
  -3   0  14 6538.68 338.373  14
   0  -3  14 6536.66 334.073  16
  -3   0  15 26353.9 809.177  20
   0  -3  15 25911.9 817.212  22
   3   0  15 25628.9 791.340  17
  -3   0  15 26764.0 834.374  17
   3   0  15 28275.0 791.878   1
   0   3  15 27437.8 757.654   1
  -3   0  15 27587.6 844.919  14
   0  -3  15 26595.7 841.754  14
   0  -3  15 25786.7 834.617  17
   0  -3  15 25472.1 829.594  16
  -3   0  16 29535.0 901.588  20
  -3   0  16 28510.4 950.170  22
   0   3  16 29705.8 835.340   1
   3   0  16 32640.5 903.596   1
   0  -3  16 28442.8 924.184  17
   0  -3  16 30963.8 945.412  14
  -3   0  16 30223.3 930.652  14
   3   0  16 28672.5 877.630  17
  -3   0  17 959.607 228.157  20
   3   0  17 1120.30 162.954   1
   0   3  17 816.604 127.535   1
   3   0  17 1153.83 194.228  17
   0  -3  17 1322.51 247.938  17
  -3   0  18 2224.74 274.572  20
   0   3  18 2065.35 268.876  20
   0   3  18 2162.12 183.836   1
   3   0  18 2011.06 193.374   1
   0  -3  18 1641.03 268.346  17
   0   3  19 7970.31 437.360  20
   0  -3  19 7859.49 413.108  20
  -3   0  19 7995.23 421.970  20
   3   0  19 7669.11 357.185   1
   0  -3  19 7396.15 428.165  17
  -3   0  20 1838.52 249.696  20
   0  -3  20 1637.31 247.319  20
   0   3  20 1547.84 254.767  20
   0  -3  20 1809.08 258.844  17
  -3   0  21 6401.35 356.112  20
   0   3  21 6033.65 353.039  20
   0  -3  21 6739.32 354.420  20
   0  -3  21 5726.00 356.311  17
   0   3  22 2338.03 230.000  20
   0  -3  22 2603.83 224.569  20
  -3   0  22 2560.20 229.679  20
   3   0  22 2441.64 259.050  20
   0   3  23 2538.51 203.444  20
   0  -3  23 2969.00 208.848  20
   3   0  23 2572.32 224.502  20
   0  -3  24 2289.41 156.315  20
   3   0  24 2185.32 173.727  20
   0   3  24 2189.62 157.773  20
  -3   0  24 2341.57 157.551  19
   3   0  25 353.701 78.4657  20
  -3   0  25 386.183 69.3049  19
   0   3  25 316.885 60.3508  19
  -3  -1 -25-21.6108 43.1320   8
  -3  -1 -24 41.3078 50.2559   9
  -3  -1 -24 34.8719 69.0487   8
  -1   3 -24 76.4893 48.5285   8
   1  -3 -24 31.2587 60.2099   8
   1  -3 -23 98.2562 50.4043   9
  -3  -1 -23 231.672 73.7667   9
   3   1 -23 177.015 58.0071   8
  -1   3 -23 247.007 74.5218   8
  -3  -1 -23 176.054 90.4898   8
   1  -3 -22 223.508 73.9722   9
  -3  -1 -22 186.171 90.5227   9
  -3  -1 -22 115.967 99.8634   8
   3   1 -22 228.919 74.3591   8
  -1   3 -22 177.347 89.2185   8
  -1   3 -21 1890.60 155.863   8
  -3  -1 -21 1712.77 158.414   9
   1  -3 -21 1513.12 136.485   9
  -1   3 -20 159.320 103.844   8
  -3  -1 -20 45.4147 108.344   9
  -1   3 -20 52.2570 75.7626   9
  -1   3 -19 4856.62 246.164  12
  -3  -1 -19 4635.22 266.318   9
  -1   3 -19 4850.12 252.794   8
  -1   3 -18 22543.3 616.125   9
  -1   3 -18 21325.2 641.581  12
  -1   3 -17 4493.10 219.423   9
  -1   3 -17 4205.21 226.334  12
  -1   3 -16 5610.15 243.327   9
  -1   3 -16 5338.36 254.560  12
  -3  -1 -16 5430.84 254.765  12
  -1   3 -15 3888.74 196.012   9
   3   1 -15 4099.79 186.450  12
  -1   3 -15 3828.32 204.778  12
  -3  -1 -15 3876.24 203.299  12
  -1   3 -14 8635.69 305.316   9
  -1   3 -14 9148.30 327.667  12
  -3  -1 -14 8974.03 321.018  12
   3   1 -14 9115.52 300.098  12
  -1   3 -13 4778.00 203.068   9
  -1   3 -13 5070.22 220.096  12
   3   1 -13 5378.73 202.177  12
  -3  -1 -13 5033.10 216.083  12
   3   1 -12 2782.47 133.517  12
  -1   3 -12 2860.82 153.402  12
   1  -3 -12 2857.05 135.280  12
  -3  -1 -12 2825.36 150.841  12
   3   1 -11 9285.72 276.650  12
  -3  -1 -11 8718.13 288.788  12
   1  -3 -11 8992.42 275.821  12
  -1   3 -11 9089.06 298.236  12
   3   1 -10 4334.69 157.492  12
   1  -3 -10 4048.07 155.145  12
  -3  -1 -10 4472.76 174.225  12
  -1   3 -10 4309.31 175.764  12
   1  -3  -9 3706.15 138.314  12
  -3  -1  -9 3885.27 154.118  12
   3   1  -9 3736.09 138.753  12
  -1   3  -9 3816.04 157.871  12
  -3  -1  -8 89225.0 1898.82  12
   1  -3  -8 83931.7 1876.79  12
   3   1  -8 87336.7 1879.71  12
  -1   3  -8 88899.4 1905.27  12
  -3  -1  -7 33257.1 777.342  12
   1  -3  -7 32577.9 761.632  12
   1  -3  -7 32140.6 742.401   7
  -1   3  -7 32616.1 782.748  12
   3   1  -7 33120.9 762.525  12
  -3  -1  -6 103492. 2255.56  12
   1  -3  -6 97677.2 2225.27   7
  -1   3  -6 100312. 2258.61  12
   3   1  -6 104934. 2242.55  12
  -3  -1  -5 6685.26 190.119  12
   1  -3  -5 6176.63 169.374   7
  -1   3  -5 6556.79 193.914  12
   1  -3  -4 15572.1 369.186   7
   1  -3  -3 40676.9 913.682   7
   1  -3  -2 61751.0 1369.86   7
   1  -3  -1 78880.0 1741.63   7
   1  -3   0 96873.5 2074.81   7
  -3  -1   0 94704.2 2117.12  13
  -1   3   0 92040.1 2067.74  13
  -3  -1   1 90806.3 2058.47  13
   1  -3   2 75768.0 1678.56   7
  -3  -1   2 76571.6 1761.93  13
  -3  -1   3 50756.4 1121.67   4
   1  -3   3 48201.2 1096.84   7
  -3  -1   4 16743.8 429.350   4
   1  -3   4 17227.5 418.064   1
   1  -3   4 16983.3 401.671   7
  -3  -1   5 8527.98 253.175   4
   1  -3   5 8662.93 220.074   7
   3   1   6 126733. 2781.08   4
   1  -3   6 126626. 2785.40   7
  -3  -1   6 127640. 2833.01   4
  -3  -1   7 43908.0 990.900   1
   3   1   7 43480.3 977.384   4
  -1   3   7 44297.3 1056.23   4
   1  -3   7 43444.7 978.401   7
  -3  -1   7 43054.6 1035.29   4
  -3  -1   8 118941. 2573.99   1
   1  -3   8 108482. 2600.98   1
  -1   3   8 118279. 2640.42   4
   3   1   8 116950. 2552.04   4
  -3  -1   8 118232. 2624.39   4
   1  -3   8 115367. 2544.03   7
  -3  -1   9 4772.61 155.286   1
   1  -3   9 4689.78 183.834   1
  -1   3   9 4658.70 204.546   4
  -3  -1   9 4806.95 195.041   4
   3   1   9 4186.61 107.967   7
  -1   3  10 7396.51 286.356   4
  -3  -1  10 7533.47 276.915   4
  -3  -1  10 7817.38 234.947   1
   1  -3  10 7513.69 263.420   1
  -3  -1  11 12299.3 404.257   4
  -1   3  11 12837.1 418.827   4
  -3  -1  11 13006.5 359.014   1
   1  -3  11 12742.2 393.630   1
   1  -3  12 4428.87 207.794   1
   1  -3  12 4661.87 246.718  16
  -3  -1  12 4630.69 250.645  16
  -3  -1  12 4404.50 250.496  17
  -3  -1  12 4622.94 259.547  14
  -1   3  12 4405.35 226.222   4
  -1   3  13 7404.33 307.298   4
   1  -3  13 7853.49 301.339   1
  -3  -1  13 7608.84 348.589  17
   1  -3  13 7237.69 333.329  16
  -3  -1  13 7770.97 351.513  16
   1  -3  13 8059.76 354.748  14
  -3  -1  13 7665.40 356.135  14
   3   1  13 7237.89 313.688  17
   3   1  14 13176.2 469.471  17
  -1   3  14 13329.2 455.278   4
   1  -3  14 13401.8 443.400   1
   3   1  14 13224.9 458.308   1
   1  -3  14 13346.5 506.903  14
  -3  -1  14 13072.4 509.145  14
  -3  -1  14 13002.3 505.666  21
  -3  -1  14 13146.4 506.069  17
   1  -3  14 12585.6 490.802  16
  -3  -1  14 13557.0 512.898  16
   3   1  15 6347.39 306.740   1
  -1   3  15 6953.85 281.932   1
   1  -3  15 5929.72 347.148  17
   1  -3  15 6612.07 354.891  16
   1  -3  15 6534.78 358.121  14
   3   1  15 6473.80 323.533  17
  -3  -1  15 6454.57 364.146  17
   1  -3  16 9074.51 448.120  17
  -3  -1  16 8505.73 459.991  22
   3   1  16 9716.75 400.299   1
  -1   3  16 9638.62 358.001   1
   3   1  16 9673.39 415.238  17
  -3  -1  16 8957.69 448.140  17
   3   1  17 8526.90 385.414   1
  -1   3  17 7638.38 421.417  20
  -3  -1  17 7591.53 446.698  22
   1  -3  17 7321.88 419.934  17
  -1   3  18 42177.6 1220.50  20
   3   1  18 44214.2 1185.28   1
   1  -3  18 40132.4 1213.82  17
   1  -3  19 10779.4 499.367  17
  -1   3  19 10973.3 502.660  20
   3   1  19 10559.6 436.309   1
   1  -3  20-112.249 203.846  20
  -1   3  20-58.2577 201.154  20
   1  -3  20 353.260 203.600  17
   1  -3  21 5032.22 326.068  17
   1  -3  21 4608.20 312.556  20
  -1   3  21 4790.24 321.224  20
   3   1  22 720.708 201.216  20
  -1   3  22 783.975 178.253  20
   1  -3  22 622.868 177.073  20
   1  -3  23 658.432 149.438  20
   3   1  23 652.502 167.875  20
  -1   3  23 854.703 156.233  20
   3   1  24 361.483 127.014  20
   1  -3  24 298.491 102.512  20
   3   1  25 35.7846 67.3856  20
  -3  -2 -25 383.713 52.2940   8
  -3  -2 -24 372.188 64.2578   9
  -2   3 -24 463.130 66.7914   8
  -3  -2 -24 380.062 79.2167   8
  -3  -2 -23 2163.52 137.855   9
  -3  -2 -23 2153.67 150.132   8
  -2   3 -23 2453.42 142.572   8
  -3  -2 -22 677.231 113.342   9
   3   2 -22 775.298 83.8291   8
  -2   3 -22 820.084 86.5198   9
   2  -3 -22 603.009 77.6762   9
  -2   3 -22 767.061 109.960   8
  -3  -2 -21 334.086 116.431   9
   2  -3 -21 300.285 81.9570   9
  -2   3 -21 467.531 89.5973   9
   3   2 -21 259.138 77.9185   8
  -2   3 -21 246.114 103.192   8
  -3  -2 -20 4267.74 251.377   9
  -2   3 -20 4561.92 245.537   8
  -2   3 -20 5005.79 227.837   9
  -3  -2 -19 1216.85 165.504   9
  -2   3 -19 1596.10 144.017   9
  -2   3 -19 1521.57 167.019   8
  -2   3 -19 1145.20 130.807  12
  -2   3 -18 1063.64 126.468  12
  -2   3 -18 1213.46 137.106   9
  -2   3 -17 16705.9 544.033  12
  -2   3 -17 17473.9 529.713   9
   3   2 -16 19121.0 550.737  12
  -2   3 -16 18298.7 575.557  12
  -2   3 -16 18999.9 561.710   9
   3   2 -15 3812.45 186.179  12
  -2   3 -15 3980.09 209.953  12
  -2   3 -15 3737.66 198.101   9
   3   2 -14 5020.27 211.262  12
  -2   3 -14 5250.22 233.733  12
  -3  -2 -14 4740.89 219.420  12
  -2   3 -14 4919.21 218.528   9
  -2   3 -13 16583.9 494.831  12
  -3  -2 -13 16805.7 488.407  12
   3   2 -13 17122.8 475.151  12
  -2   3 -13 15767.5 474.680   9
  -3  -2 -12 12077.0 370.684  12
  -2   3 -12 12226.9 378.413  12
   3   2 -12 12223.7 358.110  12
  -2   3 -12 11052.7 356.906   9
   3   2 -11 43434.5 1033.91  12
  -2   3 -11 42581.7 1051.32  12
  -3  -2 -11 43118.6 1046.91  12
   3   2 -10 24660.3 614.372  12
   2  -3 -10 23595.4 594.721  12
  -3  -2 -10 24447.2 626.390  12
  -2   3 -10 24485.3 631.102  12
   3   2  -9 18163.1 460.709  12
  -2   3  -9 17254.9 468.690  12
   2  -3  -9 17000.0 439.824  12
  -3  -2  -9 17901.9 469.803  12
   3   2  -8 26192.7 620.592  12
  -2   3  -8 25572.2 630.290  12
   2  -3  -8 24106.7 580.637   7
  -3  -2  -8 26218.8 629.498  12
  -2   3  -7 72350.7 1669.06  12
   2  -3  -7 72428.9 1629.87   7
  -3  -2  -7 76844.7 1671.85  12
  -3  -2  -6 2929.76 113.303  12
   2  -3  -6 2217.17 81.6320   7
  -3  -2  -5 12615.9 330.691  12
   2  -3  -5 12418.8 304.961   7
  -3  -2  -4 110912. 2397.05  12
   2  -3  -4 105903. 2370.54   7
   2  -3  -3 136463. 2994.63   7
   2  -3  -2 123494. 2712.95   7
   2  -3  -1 124136. 2726.72   7
  -2   3   0 3414.80 119.093  13
  -3  -2   0 3337.81 138.083  13
   2  -3   0 3235.69 102.425   7
  -3  -2   1 146374. 3266.23  13
   2  -3   2 135793. 2981.38   7
   2  -3   3 156872. 3469.60   7
   2  -3   3 160132. 3481.47   1
   2  -3   4 129542. 2845.79   7
   2  -3   4 129392. 2863.14   1
   2  -3   5 17023.5 406.645   7
   2  -3   5 16982.9 429.562   1
   2  -3   6 2504.39 88.2540   7
  -3  -2   6 2550.65 123.583   4
   2  -3   6 2473.14 111.096   1
  -2   3   6 2349.56 135.962   4
  -3  -2   7 97449.2 2206.12   4
   2  -3   7 99045.3 2150.48   7
  -2   3   7 100426. 2232.00   4
   2  -3   8 39233.5 889.964   7
  -2   3   8 40157.0 986.020   4
   3   2   8 39385.9 913.500   4
   2  -3   9 20596.6 478.257   7
  -2   3   9 21369.3 593.881   4
   3   2   9 21774.6 518.812   4
  -2   3  10 36633.8 950.383   4
  -2   3  11 57986.8 1423.22   4
   2  -3  11 57566.5 1390.34   1
  -3  -2  12 18228.1 599.596  17
  -3  -2  12 18809.3 601.366  16
   2  -3  12 19478.0 590.366  16
   2  -3  12 20065.9 559.377   1
  -2   3  12 19467.6 580.900   4
  -3  -2  12 18500.1 567.911  20
   2  -3  12 19399.8 596.243  14
  -2   3  12 17973.4 524.717  11
   2  -3  13 27498.0 766.329   1
   3   2  13 28981.4 788.877  17
  -2   3  13 27758.9 790.358   4
   2  -3  13 28877.8 819.948  14
  -3  -2  13 27853.5 790.728  20
  -3  -2  13 27108.3 827.200  17
   2  -3  13 27644.2 806.886  16
  -3  -2  13 27255.7 823.339  16
   2  -3  14 7790.78 322.422   1
  -2   3  14 8031.73 289.540   1
   3   2  14 7886.62 339.289  17
  -2   3  14 7659.92 336.747   4
   2  -3  14 8266.65 377.088  14
  -3  -2  14 7371.32 370.887  16
   2  -3  14 7547.15 358.208  16
  -3  -2  14 7608.69 377.028  17
  -3  -2  14 7954.89 349.366  20
  -2   3  15 6009.93 301.307   4
  -3  -2  15 6473.81 368.894  17
   2  -3  15 5998.27 343.884  17
  -3  -2  15 6512.18 361.449  16
  -3  -2  15 6714.21 338.095  20
  -2   3  15 6662.76 267.053   1
   2  -3  15 6218.42 297.782   1
   3   2  15 6401.57 311.316   1
   2  -3  16 32235.6 997.574  17
  -3  -2  16 33701.6 1022.77  17
  -3  -2  16 35265.0 979.157  20
  -2   3  16 32907.2 992.079  20
   3   2  16 32433.2 946.731   1
   3   2  17 32709.7 917.035   1
  -3  -2  17 27990.9 955.618  17
   2  -3  17 28399.1 941.132  17
  -2   3  17 31647.2 959.085  20
  -3  -2  17 33568.8 944.035  20
  -3  -2  17 29994.4 989.759  22
  -3  -2  18 2524.88 273.318  20
  -2   3  18 2305.04 275.636  20
   2  -3  18 2144.54 266.230  17
   3   2  18 2609.64 222.612   1
   2  -3  19 2429.17 264.526  17
  -3  -2  19 2817.54 272.967  20
  -2   3  19 2523.11 271.417  20
   2  -3  20 10295.0 471.505  17
  -3  -2  20 11572.0 474.484  20
  -2   3  20 11161.8 487.653  20
  -2   3  21 814.537 197.615  20
   3   2  21 963.473 231.112  20
  -3  -2  21 1177.45 202.416  20
   2  -3  21 729.278 209.318  20
  -3  -2  22 1961.90 204.816  20
   3   2  22 1683.69 223.600  20
   2  -3  22 2123.54 223.288  20
  -2   3  22 1839.50 205.568  20
   3   2  23 6824.02 322.766  20
   2  -3  23 7278.34 309.924  20
  -3  -2  24 1253.48 119.381  19
  -2   3  24 1336.74 121.627  19
   2  -3  24 1240.34 132.185  20
   3   2  24 1362.19 141.986  20
   3   2  25 1336.46 96.1428  20
  -3  -3 -24 86.6577 49.9410   9
   3  -3 -24 38.9406 44.1076   8
  -3  -3 -24 28.5122 64.2669   8
  -3   3 -24 77.3517 59.3966   8
  -3   3 -23 456.065 67.1677   9
  -3  -3 -23 511.454 87.2693   9
  -3  -3 -23 647.302 102.141   8
  -3   3 -23 566.192 93.7919   8
  -3   3 -22 177.838 73.9771   9
  -3  -3 -22 119.064 96.6299   9
  -3   3 -22 92.8692 94.5071   8
   3  -3 -21 451.904 80.3176   9
  -3   3 -21 601.108 99.9835   9
  -3  -3 -21 425.586 123.347   9
  -3   3 -21 681.637 123.145   8
   3   3 -21 564.184 81.8040   8
  -3   3 -20 2036.83 180.257   8
  -3   3 -20 2281.32 162.709   9
   3   3 -20 2440.00 147.299   8
  -3  -3 -20 1998.69 184.242   9
  -3   3 -19 1840.14 158.517   9
  -3   3 -19 1582.46 169.770   8
  -3   3 -18 571.549 121.304   9
  -3   3 -18 450.926 98.3506  12
  -3   3 -18 453.165 133.106   8
  -3   3 -17 11070.2 417.985   8
  -3   3 -17 11738.8 410.132   9
  -3   3 -17 11227.0 414.497  12
  -3   3 -16 1037.03 129.426   9
   3   3 -16 854.154 99.1283  12
  -3   3 -16 912.849 117.550  12
  -3   3 -15 11154.4 387.786   9
  -3   3 -15 10813.0 392.513  12
   3   3 -15 11761.3 383.902  12
  -3   3 -14 4420.29 215.105   9
  -3   3 -14 4678.73 223.014  12
   3   3 -14 4714.24 212.414  12
  -3   3 -13 18799.4 549.270   9
  -3   3 -13 19588.1 564.400  12
   3   3 -13 20164.8 552.263  12
  -3   3 -12 9886.35 330.349   9
   3   3 -12 10435.1 331.047  12
  -3   3 -12 10355.5 342.584  12
   3   3 -11 32661.6 811.032  12
  -3   3 -11 31633.8 815.880  12
   3   3 -10 47314.7 1102.65  12
  -3  -3 -10 45672.1 1103.09  12
  -3   3 -10 44656.6 1103.63  12
   3   3  -9 14407.1 389.661  12
   3  -3  -9 13378.8 334.189   7
  -3  -3  -9 13687.6 388.344  12
  -3   3  -9 13507.2 384.786  12
   3  -3  -8 2001.77 78.0163   7
   3  -3  -7 13814.5 340.708   7
   3  -3  -6 154727. 3398.18   7
  -3   3  -5 16596.6 426.124  12
   3  -3  -5 17368.3 411.046   7
  -3   3  -4 47060.9 1078.56  12
   3  -3  -4 47534.8 1067.80   7
  -3   3  -3 87217.7 1960.55  12
   3  -3  -3 89398.9 1957.18   7
  -3   3  -2 20606.3 483.512  12
   3  -3  -2 20664.6 488.052   7
  -3   3  -1 579561. 12701.0  12
   3  -3  -1 590485. 12711.5   7
   3  -3   0 9474.49 243.957   7
  -3   3   0 9314.38 227.001  12
  -3  -3   0 9464.56 279.808  13
  -3   3   0 9813.48 280.564  13
  -3   3   1 638032. 13691.8  13
  -3  -3   1 615229. 13698.6  13
   3  -3   2 24759.2 579.136   7
   3  -3   3 92368.3 2086.31   7
   3  -3   3 96533.0 2096.63   1
   3  -3   4 52917.0 1190.76   7
  -3   3   4 55289.9 1245.59   4
   3  -3   4 51421.5 1205.47   1
   3  -3   5 21032.8 502.901   7
  -3   3   5 21173.7 559.298   4
   3  -3   5 21296.0 528.136   1
   3  -3   6 191644. 4255.12   7
  -3   3   6 185905. 4322.52   4
   3  -3   7 19187.5 478.834   7
  -3   3   7 19807.9 556.511   4
   3  -3   8 2971.67 103.303   7
  -3   3   8 2822.59 172.224   4
   3  -3   8 3269.61 158.700   1
   3   3   9 18519.9 489.441   4
  -3   3   9 20144.7 563.242   4
   3  -3   9 19995.4 526.860   1
   3  -3   9 18032.1 442.611   7
   3   3  10 69843.9 1599.86   4
  -3   3  10 68556.9 1673.02   4
  -3   3  11 49887.6 1263.83   4
  -3   3  12 16204.7 446.069   1
  -3   3  12 18051.3 579.280  22
  -3  -3  12 15225.6 498.669  20
  -3   3  12 15138.6 517.072  20
  -3   3  12 16272.5 528.693   4
  -3  -3  12 15466.8 539.397  16
   3  -3  12 16427.4 521.619  16
   3  -3  12 16857.3 531.814  14
  -3   3  13 31637.0 778.328   1
   3  -3  13 30451.8 835.752   1
  -3  -3  13 31093.7 849.028  20
  -3   3  13 29317.7 863.460  20
  -3   3  13 30094.0 864.639   4
   3  -3  13 30904.8 868.701  16
  -3  -3  13 30551.7 896.370  16
  -3  -3  13 30083.6 912.103  14
   3  -3  14 8295.62 341.371   1
  -3   3  14 8382.88 286.557   1
  -3   3  14 8237.00 374.763  20
  -3  -3  14 7933.53 352.772  20
  -3   3  14 8034.76 357.465   4
  -3  -3  14 7491.08 384.207  17
   3  -3  14 8664.95 376.016  16
  -3  -3  14 8004.26 389.370  16
  -3  -3  14 7894.09 400.240  14
   3  -3  15 19494.8 609.194   1
  -3  -3  15 20081.4 634.282  20
  -3   3  15 19297.8 650.788  20
  -3   3  15 18422.9 618.697   4
  -3  -3  15 18659.0 677.236  17
   3  -3  15 18215.5 641.502  17
  -3  -3  15 18060.3 682.398  14
   3   3  16 1473.75 172.565   1
  -3  -3  16 1614.06 213.609  20
  -3   3  16 1809.22 235.032  20
  -3   3  16 1724.88 176.990   4
  -3  -3  16 1731.14 252.378  17
   3  -3  16 1277.81 206.762  17
  -3  -3  16 1450.52 254.428  14
  -3  -3  17 21150.1 769.693  17
   3  -3  17 20375.0 727.836  17
  -3  -3  17 21353.9 781.206  14
  -3  -3  17 22404.1 718.833  20
  -3   3  17 22386.0 744.448  20
   3   3  17 22615.0 708.293   1
  -3   3  18 794.365 205.324  20
  -3  -3  18 721.642 192.069  20
   3   3  18 966.112 152.886   1
   3  -3  18 662.335 199.088  17
  -3  -3  18 1019.30 225.367  22
  -3  -3  18 1154.92 253.085  14
  -3  -3  19 4198.58 289.694  20
  -3   3  19 4323.33 309.002  20
   3  -3  19 4241.82 306.535  17
  -3  -3  20 5262.89 310.405  20
  -3   3  20 4752.74 320.472  20
   3  -3  20 4474.51 304.172  17
  -3  -3  21 1193.39 187.311  20
   3  -3  21 1012.24 211.969  20
   3   3  21 911.096 216.156  20
  -3   3  21 1316.05 202.361  20
   3   3  22 324.634 174.614  20
  -3   3  22 218.917 149.845  20
  -3  -3  22 297.492 145.338  20
   3  -3  22 422.854 175.545  20
   3  -3  23 1359.42 165.400  20
   3   3  23 1319.42 170.083  20
   3   3  24 265.170 99.3018  20
   3  -3  24 276.995 96.5935  20
  -3   3  24 269.213 83.5874  19
  -3  -3  24 288.066 80.4082  19
  -4   3 -24 186.306 58.3776   8
  -3  -4 -24 198.940 52.0816   9
  -4   3 -23 872.821 101.923   8
  -3  -4 -23 851.868 97.0793   9
  -4   3 -23 913.748 81.7649   9
  -4   3 -22 148.027 95.3898   8
  -4   3 -22 380.193 81.9917   9
  -3  -4 -22 238.780 95.9951   9
  -4   3 -21 1039.96 140.492   8
  -3  -4 -21 1112.04 140.526   9
  -4   3 -21 1343.11 126.663   9
  -4   3 -20 758.005 142.067   8
  -4   3 -20 806.141 124.665   9
  -3  -4 -20 842.043 143.323   9
  -4   3 -19 353.053 127.923   8
  -4   3 -19 453.761 117.396   9
  -4   3 -18 1516.04 157.694   9
  -4   3 -18 1305.18 164.889   8
  -4   3 -18 1228.03 136.917  12
  -4   3 -17 1235.34 163.339   8
  -4   3 -17 1424.28 157.060   9
   3   4 -17 1180.90 117.933  12
  -4   3 -17 1361.61 139.798  12
  -4   3 -16 4355.20 245.303   8
  -4   3 -16 4800.47 245.230   9
   3   4 -16 4609.94 227.614  12
  -4   3 -16 4471.30 235.714  12
  -4   3 -15 23916.6 695.752   9
   3   4 -15 24815.7 695.839  12
  -4   3 -15 25245.0 709.396  12
  -4   3 -14 258.514 96.6606   9
   3   4 -14 253.042 73.0081  12
  -4   3 -14 259.008 86.1580  12
  -4   3 -13 10783.6 374.351   9
  -4   3 -13 11701.0 384.728  12
   3   4 -13 11751.6 380.563  12
  -4   3 -12 19543.2 571.389   9
  -4   3 -12 20515.8 581.491  12
  -4   3 -11 3317.92 165.543   9
   3   4 -11 3630.79 173.053  12
  -4   3 -11 3435.28 170.302  12
   3   4 -10 11218.2 352.596  12
   3   4  -9 2355.04 131.803  12
   4  -3  -9 2268.82 90.1601   7
   4  -3  -8 19561.2 473.452   7
   4  -3  -7 37279.2 859.793   7
  -4   3  -7 37432.3 889.944  12
   4  -3  -6 53810.2 1210.04   7
  -4   3  -6 52967.6 1230.97  12
   4  -3  -5 42093.2 937.270   7
  -4   3  -5 39383.3 949.247  12
   4  -3  -4 20922.0 508.132   7
  -4   3  -4 20554.5 484.391   4
  -4   3  -3 15920.4 388.563  12
   4  -3  -3 15732.5 390.445   7
  -4   3  -2 22215.7 520.343  12
   4  -3  -2 22253.2 529.101   7
  -3  -4  -1 84535.8 1901.17  13
  -4   3  -1 84206.9 1926.64  13
  -4   3  -1 84612.3 1858.59  12
   4  -3  -1 83495.5 1876.14   7
  -4   3   0 669.184 91.5397  13
  -4   3   0 814.240 38.9631  12
  -4   3   1 92765.1 2026.10  12
  -4   3   1 88870.0 2124.38  13
  -3  -4   1 91079.0 2112.10  13
  -4   3   1 96947.7 2090.94   4
   4  -3   2 21469.4 504.177   1
   4  -3   2 20197.3 503.378   7
  -4   3   2 21584.2 536.399   4
   4  -3   3 19959.2 482.561   1
   4  -3   3 19449.1 476.699   7
   4  -3   4 22589.6 546.041   1
   4  -3   4 21891.9 533.014   7
   4  -3   5 50994.1 1137.22   1
   4  -3   5 47426.9 1107.91   7
  -4   3   5 48113.3 1165.56   4
   4  -3   6 65801.9 1550.84   7
  -4   3   6 68118.4 1622.92   4
   4  -3   7 47978.0 1123.82   7
  -4   3   7 48962.7 1208.18   4
   4  -3   8 29682.2 717.660   7
  -4   3   8 30541.3 819.021   4
   4  -3   9 4872.60 216.518   1
  -4   3   9 5177.55 242.106   4
   4  -3   9 4378.38 144.131   7
  -4   3  10 14231.4 470.149   4
   3   4  10 14241.4 420.416   4
   4  -3  10 14506.2 446.990   1
  -4   3  11 6118.34 280.737   4
   3   4  11 6111.83 237.861  11
  -4   3  11 5575.14 187.344   1
   4  -3  11 5670.01 252.049   1
   4  -3  12 31436.2 864.746  16
  -3  -4  12 29077.8 892.532  16
  -4   3  12 32016.5 771.848   1
  -4   3  12 30823.7 886.831   4
  -3  -4  12 31963.0 848.390  20
  -4   3  12 30789.7 870.962  20
   3   4  12 33761.1 841.504  11
  -4   3  12 32580.1 878.496  14
  -4   3  13 16418.7 567.209  20
  -3  -4  13 17847.6 551.800  20
  -3  -4  13 17248.0 621.272  14
   4  -3  13 18505.5 578.586  16
  -4   3  13 17763.5 591.357   4
  -4   3  14 500.402 157.004  20
  -3  -4  14 843.835 169.433  20
  -4   3  14 440.669 135.368   4
  -3  -4  14 498.749 176.663  14
   4  -3  14 677.321 152.312  17
  -4   3  15 40998.0 1120.57  20
  -3  -4  15 41825.2 1095.68  20
  -4   3  15 41487.1 1126.90   4
   4  -3  15 40350.2 1094.90   1
  -3  -4  15 38223.2 1178.58  14
  -3  -4  15 39394.5 1164.11  17
   4  -3  15 38766.1 1112.39  17
  -4   3  16 8384.37 405.395  20
  -3  -4  16 8711.50 386.262  20
  -4   3  16 8875.56 393.672   4
  -3  -4  16 8919.19 472.064  14
   4  -3  16 8470.09 372.683   1
   4  -3  16 8033.57 392.289  17
  -3  -4  16 8316.48 441.675  17
   3   4  17 2874.12 223.154   1
  -3  -4  17 3402.08 259.611  20
  -4   3  17 3414.88 283.361  20
   4  -3  17 3062.93 267.207  17
  -3  -4  17 3467.73 310.872  17
  -3  -4  17 3168.74 322.806  14
  -3  -4  18 2892.55 303.662  17
   4  -3  18 2940.16 261.299  17
   3   4  18 3028.19 226.530   1
  -3  -4  18 3582.09 267.192  20
  -4   3  18 3509.17 280.674  20
  -3  -4  18 3271.82 322.386  14
  -3  -4  18 3365.57 303.524  22
  -4   3  19 696.753 201.093  20
  -3  -4  19 825.805 190.012  20
  -3  -4  19 757.775 245.516  14
   4  -3  19 1054.29 196.899  17
   4  -3  20 2039.68 214.229  17
  -3  -4  20 2381.93 224.253  20
  -4   3  20 2468.70 239.228  20
  -3  -4  21 3367.96 231.173  20
   3   4  21 2977.02 259.067  20
   3   4  22 555.287 163.796  20
   4  -3  22 500.740 170.389  20
  -3  -4  23 2477.51 153.514  19
  -4   3  23 2177.16 163.439  19
   3   4  23 2147.02 174.040  20
   4  -3  23 2505.50 188.426  20
  -4   3  24 881.672 92.8478  19
   3   4  24 845.450 94.0975  20
   4  -3  24 871.423 107.989  20
  -2  -4 -24 313.350 54.4854   9
  -4   2 -24 362.017 72.2175   8
  -2  -4 -24 448.264 72.6158   8
  -4   2 -23 373.432 74.1273   9
  -2  -4 -23 347.243 79.1380   9
  -4   2 -23 394.865 94.7619   8
  -4   2 -22 855.748 104.603   9
  -2  -4 -22 821.042 112.936   9
  -4   2 -22 587.411 118.470   8
  -4   2 -21 54.2585 88.7650   9
  -2  -4 -21 120.110 106.774   9
  -4   2 -21-41.7983 116.913   8
   2   4 -21-37.4338 62.7880   8
  -4   2 -20 3043.42 216.228   8
  -4   2 -20 3463.47 209.452   9
   2   4 -20 3748.83 181.996   8
  -4   2 -19 2438.81 186.927   9
  -4   2 -19 2093.39 187.758   8
   2   4 -19 2481.92 155.507   8
   2   4 -18 9306.07 351.395  12
  -4   2 -18 9362.04 368.122  12
  -4   2 -18 9209.76 368.579   9
  -4   2 -18 8479.45 371.621   8
  -4   2 -17 9629.36 370.033  12
   2   4 -17 9541.24 357.322  12
  -4   2 -17 8795.74 364.203   9
  -4   2 -16 476.497 122.683   9
  -4   2 -16 617.720 101.942  12
   2   4 -16 561.919 94.9581  12
  -4   2 -15 774.869 106.337  12
   2   4 -15 1012.88 111.898  12
  -4   2 -15 775.598 124.245   9
  -4   2 -14 6318.95 272.332   9
  -4   2 -14 6527.87 268.181  12
   2   4 -14 6236.86 262.331  12
  -4   2 -13 11084.9 380.812   9
   2   4 -13 11765.9 383.642  12
  -4   2 -13 11719.5 382.246  12
   2   4 -12 38608.3 946.660  12
  -4   2 -12 37806.7 939.034  12
  -4   2 -11 2597.47 149.073   9
   2   4 -11 2911.08 155.870  12
  -4   2 -11 3161.83 153.861  12
   2   4 -10 6146.60 233.545  12
   4  -2 -10 6144.80 182.382  12
  -4   2 -10 6092.98 225.723  12
   4  -2  -9 85507.3 1892.32  12
   4  -2  -9 83362.7 1886.56   7
   2   4  -9 89675.1 1965.20  12
   4  -2  -8 135.835 23.9843  12
   4  -2  -8 144.703 28.7893   7
   4  -2  -7 87021.5 1950.27   7
   4  -2  -7 88502.9 1935.30  12
   4  -2  -6 70617.8 1556.14   7
  -4   2  -6 68317.8 1579.09  12
  -4   2  -5 20034.4 492.307  12
  -4   2  -4 39331.2 904.164  12
  -4   2  -3 47296.1 1084.63  12
  -4   2  -3 48367.8 1062.92   4
  -4   2  -2 2646.16 90.4237   4
  -4   2  -2 3379.59 99.6389  12
  -4   2  -1 116137. 2585.98  12
  -4   2  -1 111508. 2596.46   4
  -4   2   0 984599. 21358.4   4
  -4   2   0 986787. 21328.4  12
  -4   2   0 999999. 21412.3  13
  -2  -4   0 975698. 21363.3  13
  -2  -4   0 967470. 21356.0   7
  -4   2   1 118287. 2713.05  13
   4  -2   1 122501. 2634.20   1
  -4   2   1 116145. 2657.64   4
  -4   2   2 2555.13 171.387  13
   4  -2   2 2613.06 93.0939   1
  -4   2   2 2493.76 111.551   4
   4  -2   3 50216.6 1137.76   1
   4  -2   4 46260.8 1011.34   1
  -4   2   4 40444.8 1034.29   4
   4  -2   5 21688.0 546.578   1
  -4   2   5 23112.4 585.078   4
   4  -2   6 84220.9 1952.83   1
   4  -2   6 86498.2 1924.46   7
  -4   2   6 90267.6 1999.40   4
   4  -2   7 105381. 2448.05   1
   4  -2   7 110076. 2409.95   7
  -4   2   7 110695. 2491.41   4
  -4   2   8 760.465 46.9707   1
   4  -2   8 985.993 89.7068   1
   4  -2   8 765.017 50.6765   7
  -4   2   8 791.456 110.111   4
  -4   2   9 123010. 2735.79   1
   4  -2   9 122609. 2801.87   1
  -4   2   9 123975. 2838.71   4
   4  -2   9 124712. 2727.10   7
   2   4  10 8869.09 306.057   4
   4  -2  10 8672.29 306.572   1
  -4   2  10 8809.16 248.251   1
  -4   2  10 8968.43 335.231   4
  -4   2  11 4698.58 163.853   1
   4  -2  11 4389.31 215.869   1
  -4   2  11 4326.47 233.605   4
   2   4  11 4779.88 210.776   4
   2   4  11 4441.43 200.916  11
  -4   2  12 64476.2 1565.80  14
   2   4  12 61949.7 1508.81  11
  -4   2  12 60576.2 1558.49   4
   2   4  12 62780.9 1510.86   4
  -4   2  12 59483.5 1546.57  20
  -4   2  12 64615.2 1630.81  21
  -4   2  12 64113.7 1573.75  17
  -4   2  12 64229.4 1451.94   1
  -4   2  13 17097.0 559.447  20
  -4   2  13 17315.4 564.381   4
  -4   2  13 17570.2 569.939  14
  -2  -4  13 16698.1 601.040  14
   4  -2  13 16822.0 550.237  17
   2   4  13 17754.1 522.202  11
  -2  -4  14 10920.6 412.426  20
  -4   2  14 10526.8 423.759  20
  -4   2  14 10945.5 480.039  22
  -4   2  14 10576.2 419.898   4
  -2  -4  14 9849.39 445.830  16
   4  -2  14 10064.9 412.724  17
  -4   2  14 11296.8 440.986  14
  -2  -4  14 10036.4 462.908  14
   4  -2  15 1216.42 156.867   1
  -2  -4  15 1324.04 187.159  20
  -4   2  15 1379.44 210.022  20
  -4   2  15 1185.82 219.190  22
  -4   2  15 993.275 151.277   4
  -2  -4  15 1221.37 226.829  14
  -2  -4  15 1085.84 200.114  16
   4  -2  15 1196.47 176.561  17
  -4   2  16 827.080 202.557  20
  -2  -4  16 1332.68 208.663  20
   4  -2  16 1338.05 160.620   1
  -4   2  16 1283.78 172.113   4
   4  -2  16 922.058 181.235  17
  -2  -4  16 997.497 228.160  16
  -2  -4  16 1328.93 250.060  14
   4  -2  17 18475.3 646.292  17
   2   4  17 18289.5 616.245   1
   4  -2  17 19674.4 639.173   1
  -2  -4  17 17767.4 683.668  22
  -2  -4  17 18585.3 718.496  14
  -2  -4  17 19429.4 648.524  20
  -4   2  17 19130.8 664.396  20
  -2  -4  17 18010.5 694.988  16
   2   4  18 17636.7 606.431   1
   4  -2  18 17234.7 628.223  17
  -2  -4  18 19043.8 718.443  14
  -4   2  18 18398.3 658.549  20
  -2  -4  18 20106.7 645.156  20
   4  -2  19 4812.17 301.895  17
  -2  -4  19 5306.60 317.616  20
  -4   2  19 5529.01 339.626  20
   2   4  20 7580.90 404.780  20
  -2  -4  20 8049.50 374.745  20
  -4   2  20 7932.44 396.304  20
  -2  -4  21 64.2598 147.480  20
   2   4  21 43.7219 169.128  20
  -4   2  21 106.634 177.793  20
   2   4  22 2015.13 207.882  20
   4  -2  22 2265.29 230.714  20
  -2  -4  22 2489.34 195.996  20
  -4   2  23 1156.61 140.519  19
   2   4  23 1017.54 150.865  20
   4  -2  23 1133.37 170.249  20
   2   4  24 1579.63 120.188  20
  -4   2  24 1627.45 122.899  19
   4  -2  24 1628.36 140.603  20
  -1  -4 -24 88.7739 43.4456   9
  -4   1 -24 53.4769 46.3791   9
  -4   1 -24 142.262 68.0958   8
  -1  -4 -24 99.8362 62.3804   8
  -4   1 -23 417.956 76.7128   9
  -1  -4 -23 321.886 75.5865   9
  -4   1 -23 243.209 85.7900   8
  -4   1 -22 824.998 107.598   9
  -1  -4 -22 734.391 108.197   9
   1   4 -22 959.106 88.9304   8
  -4   1 -22 858.183 131.001   8
  -1  -4 -21 517.573 118.654   9
  -4   1 -21 719.469 121.343   9
  -4   1 -21 685.475 141.701   8
   1   4 -21 627.307 94.0347   8
   1   4 -20 1425.16 128.193   8
  -4   1 -20 1269.64 166.379   8
  -4   1 -20 1246.31 152.635   9
  -4   1 -19 232.454 137.850   8
   1   4 -19 203.864 94.1757   8
  -4   1 -19 161.315 108.873   9
   1   4 -18 3008.02 184.672   8
  -4   1 -18 2920.84 210.953   9
  -4   1 -18 3090.88 195.817  12
   1   4 -18 2846.03 183.412  12
  -4   1 -17 1394.04 161.901   9
  -4   1 -17 1366.94 139.406  12
   1   4 -17 1521.49 137.825  12
  -4   1 -16 1155.13 154.379   9
  -4   1 -16 1196.20 129.212  12
   1   4 -16 1193.33 124.247  12
  -4   1 -15 8522.12 340.961   9
  -4   1 -15 8556.88 326.683  12
   1   4 -15 8509.78 329.645  12
  -4   1 -14 30477.1 807.685  12
   1   4 -14 31631.3 820.735  12
  -4   1 -13 4650.27 223.296   9
   1   4 -13 5070.97 222.893  12
  -4   1 -13 4871.58 216.770  12
  -4   1 -12 420.430 84.5949   9
   1   4 -12 420.619 78.2026  12
  -4   1 -12 557.820 82.9011  12
  -4   1 -11 42216.5 1039.02  12
   4  -1 -11 42271.7 990.489  12
   1   4 -11 43639.2 1054.35  12
  -4   1 -10 14771.5 424.694  12
   4  -1 -10 14909.2 381.439  12
   1   4 -10 15620.8 439.309  12
   1   4  -9 3069.20 148.767  12
  -4   1  -9 3090.99 139.426  12
   4  -1  -9 2936.01 106.423  12
   4  -1  -9 3005.26 95.4577   7
   1   4  -8 67538.3 1517.18  12
   4  -1  -8 64561.7 1452.12  12
   4  -1  -8 64761.6 1449.27   7
   4  -1  -7 9481.92 236.524  12
   4  -1  -6 17691.6 407.578  12
  -1  -4  -5 8793.72 234.341   7
  -4   1  -5 9144.30 250.435  12
   4  -1  -5 8526.96 204.053  12
  -1  -4  -4 6944.38 194.344   7
   4  -1  -4 6900.72 159.815  12
  -4   1  -4 7142.88 198.580  12
  -1  -4  -3 64524.2 1437.47   7
  -4   1  -3 63909.5 1435.78  12
  -4   1  -2 74294.8 1716.69   4
  -4   1  -2 77420.7 1728.80  12
  -4   1  -1 9171.76 242.028   4
  -4   1  -1 9134.57 238.838  12
  -4   1   0 34314.9 825.221   4
  -1  -4   0 34479.8 825.648   7
   4  -1   0 36351.1 804.584   1
  -4   1   1 9717.72 259.923   4
  -1  -4   2 68252.7 1522.96   7
  -1  -4   3 68125.8 1522.31   7
  -4   1   4 8634.96 255.655   4
  -1  -4   4 8171.70 223.285   7
  -4   1   5 11965.1 346.537   4
  -1  -4   5 12060.2 305.773   7
  -4   1   5 12051.8 273.197   1
  -4   1   6 23109.9 518.009   1
  -4   1   6 21667.7 590.325   4
  -4   1   7 13372.0 316.707   1
  -4   1   7 11970.4 381.767   4
  -4   1   8 88574.9 2152.49   4
   4  -1   8 90910.7 2070.24   7
   1   4   9 5536.67 229.043   4
   4  -1   9 5115.97 146.754   7
  -4   1   9 5429.76 162.503   1
   4  -1  10 22289.5 617.459   1
  -4   1  10 23233.8 556.782   1
   1   4  10 22343.6 627.031   4
  -4   1  10 22859.8 643.403   4
   1   4  11 65580.4 1571.96   4
  -4   1  11 64624.4 1587.23   4
  -4   1  11 65939.8 1489.64   1
   1   4  11 64556.5 1545.63  11
   1   4  12 709.985 103.072  11
  -4   1  12 613.343 121.138   4
   1   4  12 739.303 107.647   4
  -4   1  12 788.435 135.710  20
  -4   1  12 627.213 63.2345   1
  -4   1  12 554.732 144.802  21
  -4   1  12 614.037 128.457  17
  -1  -4  12 747.705 139.228  16
  -1  -4  12 782.493 151.116  14
  -4   1  12 765.835 142.141  14
  -1  -4  13 8345.99 388.642  14
  -4   1  13 8682.84 371.535  14
  -4   1  13 8115.59 259.797   1
   1   4  13 8382.91 315.940  11
  -1  -4  13 8062.54 371.724  16
   4  -1  13 8142.75 340.163  17
  -4   1  13 8401.88 353.942  20
   1   4  13 8389.55 319.860   4
  -4   1  13 8607.52 352.832   4
  -4   1  13 7943.66 389.193  21
  -4   1  13 8179.49 366.342  17
  -1  -4  14 49322.2 1379.86  16
   4  -1  14 51286.6 1336.38  17
   4  -1  14 50703.9 1332.48   1
  -4   1  14 51901.7 1350.27  20
  -4   1  14 52379.5 1345.91   4
  -1  -4  14 53387.3 1411.11  14
  -4   1  14 52917.0 1377.63  14
  -4   1  14 53926.3 1384.41  17
  -4   1  15 15589.4 576.219  17
  -4   1  15 14713.3 544.677  20
  -4   1  15 14879.7 602.473  22
  -4   1  15 15095.3 531.742   4
  -1  -4  15 14869.1 590.356  14
  -4   1  15 15249.3 566.099  14
   4  -1  15 14224.9 523.317  17
  -1  -4  15 13970.0 568.511  16
   4  -1  16 2323.70 220.805  17
   4  -1  16 2464.65 208.761   1
  -4   1  16 2153.26 271.723  22
  -1  -4  16 2069.48 223.333  22
  -4   1  16 2260.26 244.871  20
  -1  -4  16 2430.63 232.605  20
  -1  -4  16 2578.84 274.723  14
  -4   1  16 2492.03 259.815  14
  -1  -4  16 2320.87 269.962  16
  -1  -4  16 2053.47 272.134  17
   4  -1  17 2616.26 239.016  17
   1   4  17 2467.28 195.448   1
   4  -1  17 3061.47 228.498   1
  -1  -4  17 2911.97 265.326  22
  -1  -4  17 3280.72 307.226  16
  -1  -4  17 2560.07 301.079  17
  -4   1  17 3000.25 278.957  20
  -1  -4  17 2656.79 250.413  20
  -1  -4  17 2916.68 305.635  14
   1   4  18 4794.11 269.380   1
   4  -1  18 5044.21 290.082   1
  -1  -4  18 5500.13 336.089  20
  -4   1  18 5231.32 333.453  20
  -1  -4  18 4813.78 351.093  17
   4  -1  18 5168.10 313.230  17
  -1  -4  18 5608.27 381.017  14
  -1  -4  19 792.076 232.042  17
   1   4  19 629.026 210.745  20
  -1  -4  19 702.566 194.903  20
  -4   1  19 682.346 212.421  20
  -1  -4  20 3053.22 304.924  17
  -1  -4  20 3147.94 259.894  20
  -4   1  20 3544.89 287.334  20
   1   4  20 3176.45 287.170  20
  -1  -4  21 1761.81 240.964  17
  -4   1  21 1669.86 225.375  20
  -1  -4  21 1680.89 204.223  20
   1   4  21 1499.61 218.231  20
  -1  -4  22 2909.05 212.432  20
   1   4  22 2637.55 226.367  20
   1   4  23 777.982 138.204  20
  -1  -4  23 918.832 134.511  20
  -4   1  23 1020.63 143.689  19
   1   4  24 358.779 94.7572  20
  -4   1  24 394.906 94.7480  19
  -4   0 -24 1047.79 77.3362   9
   0  -4 -24 1108.90 91.8477   8
  -4   0 -24 1216.87 101.235   8
  -4   0 -23 118.832 72.9549   9
   0  -4 -23 49.6529 59.4484   9
  -4   0 -23 37.9056 87.2341   8
   0   4 -23 16.3409 48.9799   8
   4   0 -23 54.6346 49.4290   8
   0  -4 -22 147.462 77.2320   9
  -4   0 -22 274.351 93.4103   9
   0   4 -22 231.872 71.2214   8
  -4   0 -22 206.697 110.647   8
   0  -4 -21 489.714 109.711   9
  -4   0 -21 591.081 119.290   9
   0   4 -21 604.238 99.2397   8
  -4   0 -21 618.070 132.268   8
  -4   0 -20 50.4188 110.863   9
  -4   0 -20 108.662 131.576   8
   0   4 -20 137.623 90.0508   8
  -4   0 -19 971.731 153.440   9
   0   4 -19 1275.67 136.110   8
   0   4 -18 3520.63 205.789  12
  -4   0 -18 3199.74 226.861   9
   0   4 -18 3201.06 195.974   8
   0   4 -17 18179.6 566.733  12
  -4   0 -17 17475.1 559.857  12
  -4   0 -17 16598.0 569.793   9
   0   4 -17 18615.6 519.392   9
   0   4 -16 6776.70 292.715  12
  -4   0 -16 6784.89 289.408  12
  -4   0 -16 6204.40 302.690   9
   0   4 -16 6513.28 254.939   9
   0   4 -15 7070.12 290.961  12
  -4   0 -15 6549.41 278.748  12
   0   4 -15 6796.01 251.500   9
  -4   0 -14 4310.62 208.603  12
   0   4 -14 4286.62 213.203  12
   0   4 -14 3819.54 179.499   9
  -4   0 -13 34753.1 897.669  12
   4   0 -13 35625.7 858.687  12
   0   4 -13 35422.4 913.080  12
   0   4 -13 34800.9 868.204   9
  -4   0 -12 2337.84 141.169  12
   4   0 -12 2381.91 113.495  12
   0   4 -12 2513.09 149.334  12
   4   0 -11 21477.7 539.862  12
  -4   0 -11 21652.3 578.275  12
   0   4 -11 21400.4 587.960  12
  -4   0 -10 15568.4 436.591  12
   4   0 -10 15417.7 399.285  12
   0   4 -10 15594.2 445.355  12
   4   0  -9 2784.29 88.2144   7
   0   4  -9 2988.01 144.627  12
  -4   0  -9 3004.99 136.261  12
   4   0  -9 2687.26 106.145  12
   0   4  -8 88727.0 1979.59  12
  -4   0  -8 85059.3 1962.13  12
   4   0  -8 86519.9 1927.97  12
   0  -4  -7 44565.3 1034.42   7
   4   0  -7 45951.5 1030.34  12
   0   4  -7 46795.2 1081.20  12
   0  -4  -6 3130.71 109.801   7
   4   0  -6 3452.04 104.220  12
   0  -4  -5 119225. 2667.55   7
   4   0  -5 122024. 2652.53  12
   0  -4  -4 3573.91 119.825   7
  -4   0  -4 4134.92 130.622  12
   0  -4  -3 23634.7 569.978   7
  -4   0  -3 25223.3 575.891  12
   0  -4  -2 382577. 7989.15   7
  -4   0  -2 352471. 7980.64  12
   0  -4  -1 18604.8 431.511   7
  -4   0  -1 17158.0 419.002   4
  -4   0   0 320173. 6868.65   4
   0  -4   0 311843. 6866.79   7
  -4   0   0 308934. 6925.13  13
  -4   0   1 21671.5 579.975  13
  -4   0   1 21701.1 518.872   4
   0  -4   2 344451. 7617.67   7
  -4   0   2 366102. 7719.09  13
   0  -4   3 25765.7 601.584   7
  -4   0   4 3722.71 146.343   4
   0  -4   4 3982.65 125.557   7
  -4   0   5 146138. 3253.10   4
   0  -4   5 146051. 3214.39   7
  -4   0   6 5552.02 187.181   4
   0  -4   6 3597.71 124.845   7
  -4   0   7 59448.3 1403.23   4
   0  -4   7 59818.7 1339.59   7
  -4   0   8 118746. 2698.22   4
   0   4   9 4018.18 201.109   4
   4   0   9 4412.84 123.519   7
  -4   0   9 4019.03 135.452   1
  -4   0   9 4044.02 195.841   4
  -4   0  10 22092.7 536.700   1
  -4   0  10 21201.9 610.450   4
   0   4  10 22233.0 619.979   4
  -4   0  11 33036.0 870.962   4
   0   4  11 33046.2 872.895   4
   0   4  11 32488.3 833.142  11
   0  -4  12 2636.62 197.703  16
  -4   0  12 2581.80 182.056   4
   0   4  12 2763.77 181.457   4
  -4   0  12 2678.14 186.625  20
  -4   0  12 2916.65 205.705  17
   0   4  12 2787.30 162.858  11
  -4   0  12 3181.92 217.601  14
   0  -4  12 2709.90 208.127  14
  -4   0  13 56805.6 1446.79  14
   0  -4  13 55039.2 1450.54  14
   0   4  13 54812.4 1357.75  11
  -4   0  13 53941.8 1400.79  20
  -4   0  13 56484.1 1439.80  17
  -4   0  13 57800.3 1411.60   4
   0   4  13 55692.4 1390.39   4
  -4   0  13 56249.4 1474.38  21
   0  -4  13 55634.9 1439.57  16
   4   0  13 54453.9 1390.75  17
   0  -4  14 7316.58 363.892  16
  -4   0  14 8088.38 395.756  21
  -4   0  14 8042.96 374.864  17
   4   0  14 7522.78 332.501  17
  -4   0  14 7371.81 348.584  20
  -4   0  14 7562.06 370.714  14
   0  -4  14 7720.41 382.857  14
   4   0  14 7187.78 324.733   1
   0  -4  15 10106.8 455.264  16
   4   0  15 10355.7 411.466   1
  -4   0  15 10961.7 462.560  17
   4   0  15 10201.3 409.677  17
  -4   0  15 10117.6 431.246  20
  -4   0  15 9481.86 439.542  14
   0  -4  15 9756.16 460.055  14
   0  -4  16 12793.8 543.615  16
   0  -4  16 12217.2 545.775  17
  -4   0  16 11722.9 552.176  22
   0   4  16 13109.2 458.634   1
   4   0  16 14647.4 524.724   1
  -4   0  16 13132.5 540.785  17
   4   0  16 12352.4 484.022  17
  -4   0  16 13208.4 516.011  20
   0  -4  16 13286.0 560.222  14
  -4   0  16 13606.4 541.562  14
   0  -4  17 31564.0 1026.52  17
  -4   0  17 34101.7 1075.71  22
   4   0  17 34570.7 991.127   1
   0   4  17 32725.9 922.858   1
  -4   0  17 33104.9 990.967  20
  -4   0  17 36195.8 1047.89  17
   4   0  17 32584.3 962.848  17
  -4   0  17 34422.7 1036.66  14
   0  -4  17 34054.5 1048.65  14
  -4   0  18 6429.90 374.298  20
   0   4  18 6343.97 388.625  20
   0  -4  18 6453.67 370.269  20
   0  -4  18 6212.28 402.508  17
   4   0  18 6544.54 333.159   1
   0  -4  19 2111.47 277.255  17
  -4   0  19 2370.60 263.198  20
   0   4  19 2265.59 266.535  20
   0  -4  19 2120.08 245.551  20
   0  -4  20 520.417 219.415  17
  -4   0  20 428.851 206.119  20
   0   4  20 561.586 210.524  20
   0  -4  20 331.631 188.846  20
   0  -4  21 1555.57 225.527  17
   0   4  21 1395.02 212.236  20
  -4   0  21 1843.35 229.573  20
   0  -4  21 1700.35 206.056  20
   0   4  22 609.031 163.977  20
   4   0  22 758.234 203.397  20
   0  -4  22 648.329 156.526  20
  -4   0  23 96.2775 117.507  19
   0  -4  23 128.136 113.529  20
   0   4  23 118.308 119.054  20
   4   0  23 44.4452 148.851  20
  -4   0  24 3823.58 182.681  19
   4   0  24 3451.40 201.379  20
   4   0  25 1554.27 102.165  20
  -4   0  25 1628.75 91.9639  19
  -4  -1 -24 161.266 53.3589   9
  -4  -1 -24 142.342 65.9865   8
  -1   4 -23 2103.31 118.035   8
  -4  -1 -23 1948.62 142.502   8
  -4  -1 -23 2012.34 130.698   9
   1  -4 -23 1726.84 104.666   9
  -4  -1 -22 524.063 107.537   9
   1  -4 -22 520.341 88.1216   9
  -1   4 -22 558.564 89.2214   8
  -4  -1 -22 529.908 119.977   8
   4   1 -22 527.585 74.1047   8
  -4  -1 -21 617.215 123.922   9
   1  -4 -21 632.172 102.433   9
  -1   4 -21 712.191 108.301   8
  -4  -1 -21 597.033 138.377   8
  -4  -1 -20 1266.91 159.667   9
  -1   4 -20 1753.99 124.599   9
  -1   4 -20 1304.51 138.469   8
  -4  -1 -19 2989.58 221.764   9
  -1   4 -19 3443.58 206.902   8
  -1   4 -19 3563.35 182.849   9
  -1   4 -18 257.675 87.5251  12
  -1   4 -18 267.150 90.5015   9
  -4  -1 -18 203.772 130.673   9
  -1   4 -18 303.844 103.425   8
  -1   4 -17 383.032 94.4973  12
  -1   4 -17 380.195 114.460   8
  -1   4 -17 480.645 99.6649   9
  -4  -1 -17 366.018 122.488   9
  -1   4 -16 3844.47 194.076   9
  -4  -1 -16 3523.68 207.738  12
  -1   4 -16 4021.64 220.275  12
  -1   4 -15 2944.41 162.683   9
  -1   4 -15 3016.79 183.947  12
  -4  -1 -15 2586.88 171.002  12
  -1   4 -14 3637.76 177.748   9
  -1   4 -14 3681.37 198.906  12
   4   1 -14 3607.07 164.800  12
  -4  -1 -14 3870.65 196.293  12
  -1   4 -13 2936.58 151.736   9
  -1   4 -13 2845.83 167.267  12
   4   1 -13 3070.83 143.790  12
  -4  -1 -13 3218.78 171.706  12
  -1   4 -12 8604.94 291.015   9
  -1   4 -12 9505.65 324.202  12
   4   1 -12 9766.70 290.711  12
  -4  -1 -12 9564.88 319.826  12
  -4  -1 -11 12231.3 369.117  12
   4   1 -11 12047.1 341.885  12
  -1   4 -11 12088.7 379.007  12
  -4  -1 -10 4250.07 176.025  12
   4   1 -10 4273.05 156.079  12
  -1   4 -10 4418.23 188.036  12
  -4  -1  -9 5157.92 188.542  12
   1  -4  -9 4609.69 142.807   7
  -1   4  -9 5057.13 192.795  12
   4   1  -9 4953.80 164.431  12
  -4  -1  -8 20784.4 511.144  12
  -1   4  -8 20165.4 521.891  12
   4   1  -8 20205.1 487.818  12
  -4  -1  -7 63653.9 1451.83  12
   1  -4  -7 62251.0 1420.70   7
  -1   4  -7 64486.9 1462.92  12
   4   1  -7 63758.4 1428.91  12
   1  -4  -6 10743.1 272.044   7
  -1   4  -6 10158.5 298.457  12
   1  -4  -5 9046.40 238.202   7
   1  -4  -4 44016.2 997.534   7
  -4  -1  -3 358292. 7760.69  12
   1  -4  -3 352986. 7746.72   7
   1  -4  -2 134306. 2953.81   7
   1  -4  -1 140620. 2984.72   7
  -1   4  -1 133227. 2963.01  13
   1  -4   0 4163.95 126.477   7
  -4  -1   0 3820.68 170.109  13
  -4  -1   1 150827. 3459.63  13
  -4  -1   1 155914. 3400.97   4
   1  -4   2 140204. 3095.69   7
  -4  -1   2 142696. 3193.48  13
   1  -4   3 382256. 8335.43   7
   1  -4   4 51403.3 1168.61   7
  -4  -1   4 52522.3 1198.31   4
   1  -4   5 10077.3 266.903   7
  -4  -1   5 10819.2 304.665   4
   1  -4   6 13469.1 339.586   7
  -4  -1   6 13678.9 382.328   4
   1  -4   7 81504.4 1798.50   7
  -4  -1   7 78868.0 1854.23   4
  -1   4   8 31157.2 788.785   4
  -4  -1   8 29538.6 756.397   4
   1  -4   8 29288.6 684.771   7
  -1   4   9 7684.44 293.822   4
   1  -4   9 7517.51 254.206   1
  -4  -1   9 6954.15 268.699   4
  -1   4  10 6509.55 275.829   4
   1  -4  10 6559.73 243.432   1
  -4  -1  10 6464.49 260.998   4
  -4  -1  11 19232.9 570.810   4
  -1   4  11 19782.7 591.671   4
  -1   4  12 15755.7 508.509   4
   1  -4  12 15203.9 525.667  14
  -4  -1  12 15326.5 533.996  14
  -4  -1  12 15253.4 524.836  17
   1  -4  12 15104.1 515.518  16
  -4  -1  12 16313.5 532.053  16
   4   1  13 4602.46 237.628  17
  -4  -1  13 4237.60 276.507  21
  -1   4  13 4084.80 231.162   4
   1  -4  13 4333.44 261.617  16
  -4  -1  13 3977.98 257.039  16
  -4  -1  13 4350.55 266.074  17
  -4  -1  13 4124.11 273.583  14
   1  -4  13 4331.50 269.267  14
  -4  -1  14 6048.77 335.077  14
   1  -4  14 5529.12 319.100  14
  -4  -1  14 5719.65 330.935  21
   4   1  14 5363.67 276.869  17
  -1   4  14 5482.93 276.966   4
  -4  -1  14 6005.13 326.860  17
   1  -4  14 5545.81 312.231  16
   4   1  14 5404.58 280.039   1
   4   1  15 5046.96 276.187   1
  -1   4  15 4886.11 237.417   1
  -4  -1  15 4880.33 320.044  21
  -4  -1  15 4980.62 320.707  17
   4   1  15 5408.11 282.549  17
  -4  -1  15 4984.83 326.887  14
   1  -4  15 5037.96 321.721  14
   1  -4  15 4825.04 310.587  16
   1  -4  16 7128.49 406.200  17
   1  -4  16 7454.34 400.104  16
  -1   4  16 7785.52 319.339   1
   4   1  16 7630.21 359.750   1
  -4  -1  16 8254.91 422.892  17
  -1   4  16 7814.14 405.735  20
   1  -4  16 8415.70 426.395  14
  -4  -1  16 8250.51 422.153  14
   4   1  17 635.977 154.130   1
  -4  -1  17 760.702 223.370  22
  -4  -1  17 852.844 230.770  14
  -1   4  17 943.950 218.418  20
   1  -4  17 501.421 215.186  17
  -4  -1  17 848.353 226.880  17
  -1   4  18 218.736 201.320  20
  -4  -1  18 678.949 226.668  17
   1  -4  18 533.657 221.176  17
   4   1  18 451.967 131.611   1
  -4  -1  18 641.341 230.786  14
   1  -4  19 6818.83 381.812  20
  -1   4  19 7278.08 392.916  20
   1  -4  19 6664.88 401.771  17
  -1   4  20 3140.45 275.124  20
   1  -4  20 3095.88 270.905  20
   1  -4  20 2733.34 282.053  17
   1  -4  21 2097.53 226.927  20
  -1   4  21 1975.40 225.442  20
   1  -4  21 2095.88 244.660  17
  -1   4  22 1359.98 185.399  20
   4   1  22 1133.94 214.770  20
   1  -4  22 1291.39 174.689  20
  -1   4  23 6193.67 277.253  20
   4   1  23 6065.41 306.268  20
   1  -4  23 6630.53 274.282  20
   4   1  24 372.415 119.714  20
  -1   4  24 448.546 83.4818  19
  -4  -2 -24 196.991 57.5910   9
  -4  -2 -24 171.155 67.2030   8
  -4  -2 -23 220.699 82.9546   9
  -2   4 -23 298.345 72.0388   8
  -4  -2 -23 257.480 90.4564   8
  -4  -2 -22 166.963 95.2295   9
   2  -4 -22 64.1895 59.9123   9
  -4  -2 -22 8.97224 99.1744   8
  -2   4 -22 89.3641 79.5923   8
  -2   4 -21 1609.08 142.658   8
   2  -4 -21 1302.54 123.617   9
  -4  -2 -21 1208.77 150.896   9
  -2   4 -20 500.448 118.455   8
  -4  -2 -20 519.366 134.741   9
  -2   4 -20 732.353 100.862   9
  -2   4 -19 1071.58 142.333   8
  -4  -2 -19 706.444 145.441   9
  -2   4 -19 924.592 117.345   9
  -4  -2 -18 716.381 153.162   9
  -2   4 -18 852.412 121.617   9
  -2   4 -18 759.298 111.031  12
  -2   4 -18 798.875 134.398   8
  -2   4 -17 1468.75 157.594   8
  -2   4 -17 1707.02 146.527   9
  -2   4 -17 1686.00 150.924  12
  -2   4 -16 5003.00 252.734  12
  -2   4 -16 5121.88 252.522   8
  -2   4 -16 5264.13 237.139   9
  -2   4 -15 7143.92 280.670   9
  -2   4 -15 7327.83 305.497  12
  -2   4 -14 6865.55 266.240   9
  -2   4 -14 6973.14 290.159  12
   4   2 -14 7096.65 258.284  12
  -4  -2 -13 130.942 73.6092  12
  -2   4 -13 259.503 74.6362  12
   4   2 -13 43.8685 46.1437  12
  -2   4 -13 28.8802 69.7743   9
  -2   4 -12 2017.54 135.425  12
  -4  -2 -12 2175.25 138.916  12
   4   2 -12 2170.14 119.413  12
  -2   4 -12 2018.53 124.554   9
   4   2 -11 25703.8 649.289  12
  -4  -2 -11 25366.0 671.079  12
  -2   4 -11 25463.5 677.781  12
   4   2 -10 6227.18 209.750  12
  -2   4 -10 5976.53 229.201  12
  -4  -2 -10 5976.17 223.817  12
   2  -4  -9 3457.27 117.107   7
  -2   4  -9 3518.61 159.411  12
   4   2  -9 3617.63 142.081  12
  -4  -2  -9 3531.58 156.862  12
   2  -4  -8 16277.9 404.185   7
  -2   4  -8 15600.8 444.013  12
   4   2  -8 17021.8 431.319  12
  -4  -2  -8 17100.3 447.124  12
  -4  -2  -7 28517.9 683.887  12
   2  -4  -7 27105.5 644.736   7
  -4  -2  -6 79158.5 1724.54  12
   2  -4  -6 73897.5 1689.70   7
   2  -4  -5 69235.6 1479.50   7
  -4  -2  -5 61425.0 1499.74  12
   2  -4  -4 4982.20 148.586   7
   2  -4  -3 190781. 4182.65   7
   2  -4  -2 138858. 3056.04   7
   2  -4  -1 9642.04 252.464   7
  -2   4  -1 9870.04 258.163  13
   2  -4   0 267531. 5719.58   7
  -2   4   0 258522. 5725.65  13
  -4  -2   0 254780. 5774.18  13
  -4  -2   1 11256.7 354.107  13
  -4  -2   2 158117. 3511.74  13
   2  -4   2 154315. 3413.55   7
   2  -4   3 217109. 4756.15   7
   2  -4   4 6456.80 184.807   7
  -4  -2   5 87219.7 1935.14   4
   2  -4   5 83994.5 1894.75   7
   2  -4   6 102992. 2318.55   1
   2  -4   6 104301. 2290.62   7
  -4  -2   6 101470. 2334.92   4
  -2   4   7 35873.8 888.844   4
   2  -4   7 33747.1 832.513   1
   2  -4   7 34573.4 797.248   7
  -4  -2   7 33857.0 850.934   4
   2  -4   8 23359.4 549.107   7
   4   2   8 22866.1 544.410   4
  -2   4   8 22716.3 640.213   4
   2  -4   9 5718.48 163.696   7
  -2   4   9 5987.49 261.227   4
  -2   4  10 8779.55 341.971   4
   2  -4  11 34757.5 899.580   1
  -2   4  11 36808.6 959.955   4
  -2   4  11 34552.6 879.415  11
  -4  -2  12 2565.72 195.690  16
   2  -4  12 2183.43 180.677  16
  -4  -2  12 2491.33 199.846  17
   2  -4  12 2341.32 158.144   1
  -2   4  12 2437.70 189.537   4
   2  -4  12 2439.45 191.147  14
  -2   4  12 2716.00 154.409  11
  -4  -2  12 2452.52 177.815  20
  -2   4  13 216.296 85.7848  11
   2  -4  13 467.560 130.614  16
   4   2  13 63.4418 102.227  17
  -4  -2  13 113.140 124.479  16
  -4  -2  13 277.968 139.709  17
  -4  -2  13 287.280 130.853  21
  -2   4  13 167.520 110.038   4
  -4  -2  13 136.470 123.143  20
  -4  -2  13 274.197 148.105  14
   2  -4  13 73.8539 114.074  14
  -4  -2  14 12706.7 501.759  16
   2  -4  14 12352.7 484.773  16
  -4  -2  14 12696.3 505.026  17
  -4  -2  14 12262.7 504.364  21
  -2   4  14 12255.7 462.634   4
   2  -4  14 12742.2 492.868  14
  -4  -2  14 12252.5 510.958  14
  -2   4  14 14177.3 503.172  20
  -4  -2  14 12490.5 458.039  20
  -4  -2  15 11767.4 460.197  20
  -2   4  15 13070.7 503.929  20
   4   2  15 11916.7 457.051   1
  -2   4  15 11824.9 391.479   1
  -4  -2  15 11234.6 493.896  21
  -2   4  15 11392.9 447.627   4
   2  -4  15 12229.9 490.035  16
  -4  -2  15 11692.6 501.305  16
  -4  -2  15 11797.4 501.607  17
   2  -4  15 12398.8 500.102  14
  -4  -2  15 9995.92 488.290  14
   4   2  16 9460.58 407.311   1
  -4  -2  16 10177.6 470.757  17
   2  -4  16 8726.03 440.971  17
  -4  -2  16 9949.78 425.930  20
  -2   4  16 9620.68 449.771  20
  -4  -2  16 8976.77 443.526  21
  -4  -2  17 3312.54 301.610  17
   4   2  17 3390.01 243.636   1
  -2   4  17 3329.52 282.274  20
  -4  -2  17 3383.76 282.629  20
   2  -4  17 3228.74 305.137  17
   4   2  18 1706.55 186.100   1
  -4  -2  18 1746.01 238.704  20
  -2   4  18 1220.17 219.428  20
   2  -4  18 1663.20 251.216  17
  -4  -2  18 1793.41 265.095  17
  -4  -2  18 1449.37 260.165  22
   2  -4  19 1992.11 259.634  17
  -4  -2  19 1723.06 230.835  20
  -2   4  19 1645.62 234.779  20
  -4  -2  19 1283.74 237.262  17
  -2   4  20 1224.95 210.389  20
   2  -4  20 1311.05 223.196  20
  -4  -2  20 1153.95 211.697  20
   2  -4  20 1009.80 213.675  17
   2  -4  21 3499.65 278.176  17
   2  -4  21 3879.86 268.041  20
  -4  -2  21 4092.34 271.364  20
  -2   4  21 4149.25 271.170  20
   4   2  22 206.547 179.461  20
  -2   4  22 121.620 137.242  20
   2  -4  22 115.235 144.687  20
  -4  -2  23 539.698 120.979  19
   2  -4  23 555.322 130.062  20
   4   2  23 477.854 152.542  20
  -2   4  24 604.934 85.8612  19
  -4  -2  24 651.860 97.0526  19
   4   2  24 656.351 118.183  20
  -4  -3 -24 46.8082 48.8490   9
  -3   4 -24 104.026 45.7981   8
  -4  -3 -23 371.992 85.2428   9
  -3   4 -23 490.674 81.7073   8
  -4  -3 -22 1147.30 131.669   9
  -3   4 -22 1361.97 102.835   9
  -3   4 -22 1360.73 125.500   8
  -4  -3 -21 1978.29 172.068   9
   3  -4 -21 2019.68 134.779   9
  -3   4 -21 2776.22 154.848   9
  -3   4 -21 2508.67 171.441   8
  -4  -3 -20 116.441 118.735   9
  -3   4 -20 202.521 89.1637   9
  -3   4 -20-15.3710 100.811   8
  -3   4 -19 2978.49 182.943   9
  -3   4 -19 2486.86 191.544   8
  -4  -3 -19 2431.63 211.715   9
  -3   4 -18 1330.16 140.407   9
  -3   4 -18 1395.49 162.706   8
  -3   4 -18 1387.85 141.996  12
  -3   4 -17 13785.7 477.000   8
  -3   4 -17 14310.2 459.922   9
  -3   4 -17 13836.8 482.371  12
  -3   4 -16 4566.16 228.334   9
  -3   4 -16 4117.39 230.413   8
  -3   4 -16 4637.90 240.477  12
  -3   4 -15 165.752 95.3515   8
  -3   4 -15 108.699 88.1461   9
   4   3 -15 253.412 73.3362  12
  -3   4 -15 262.304 88.1354  12
   4   3 -14 3618.70 181.300  12
  -3   4 -14 3972.45 205.491  12
  -3   4 -14 3304.64 186.576   9
  -3   4 -13 331.155 83.0920   9
   4   3 -13 372.457 70.0560  12
  -3   4 -13 408.472 87.3117  12
  -3   4 -12 1254.91 105.775   9
  -3   4 -12 1196.01 112.793  12
   4   3 -12 1380.60 102.981  12
  -3   4 -11 11076.0 348.906   9
   4   3 -11 12030.2 354.537  12
  -3   4 -11 11287.2 364.946  12
   4   3 -10 15250.6 418.283  12
  -3   4 -10 13868.1 423.472  12
   3  -4  -9 18710.3 462.652   7
   4   3  -9 19627.8 509.299  12
   3  -4  -8 22931.0 549.755   7
   3  -4  -7 10282.8 272.220   7
   3  -4  -6 1102.28 63.0977   7
  -3   4  -6 1028.96 75.9856  12
   3  -4  -5 28145.5 656.760   7
  -3   4  -5 27776.9 674.377  12
   3  -4  -4 983.383 60.1647   7
  -3   4  -4 1009.26 63.8623  12
   3  -4  -3 73352.4 1606.47   7
  -3   4  -3 70091.1 1609.06  12
   3  -4  -2 295925. 6467.98   7
   3  -4  -1 132584. 2893.69   7
  -3   4  -1 130859. 2916.59  13
  -4  -3  -1 128721. 2941.24  13
   3  -4   0 6394.78 188.279   7
  -3   4   0 6765.00 216.156  13
  -4  -3   0 6553.65 236.526  13
  -4  -3   1 141622. 3192.59  13
   3  -4   2 319080. 6972.42   7
   3  -4   3 74505.6 1667.74   7
   3  -4   4 868.592 60.0980   7
   3  -4   5 39990.6 912.218   7
   3  -4   5 38803.3 929.542   1
   3  -4   6 1023.34 66.2951   7
   3  -4   6 1003.14 80.5065   1
  -3   4   6 1022.07 117.718   4
   3  -4   7 13800.8 355.109   7
  -3   4   7 14053.9 434.329   4
   3  -4   7 13795.3 389.309   1
  -3   4   8 33839.9 876.887   4
   3  -4   8 33454.3 776.452   7
   3  -4   8 32186.3 821.467   1
   4   3   9 30731.2 734.210   4
  -3   4   9 30752.7 827.314   4
   3  -4   9 30111.4 709.921   7
   3  -4   9 29971.6 773.370   1
  -3   4  10 25400.0 732.117   4
  -3   4  11 19675.7 611.242   4
   4   3  11 20373.5 545.063  11
  -3   4  11 19143.2 533.831  11
  -4  -3  11 18324.5 597.472  16
  -3   4  12 2270.51 191.429   4
  -4  -3  12 2335.12 168.043  20
  -3   4  12 2397.27 188.334  20
   3  -4  12 2251.91 177.047  14
  -4  -3  12 2190.85 198.047  21
  -4  -3  12 1977.31 185.180  16
   3  -4  12 2147.15 177.013  16
  -3   4  12 2205.14 140.995  11
   3  -4  13 833.942 123.833   1
  -4  -3  13 561.841 146.966  21
  -4  -3  13 819.908 142.165  20
  -3   4  13 965.081 183.282  20
  -3   4  13 779.903 135.120   4
   3  -4  13 841.687 143.792  16
  -4  -3  13 579.814 156.624  17
  -4  -3  13 564.301 154.561  16
   3  -4  13 696.886 139.071  14
  -4  -3  14 5919.74 339.756  16
   3  -4  14 5617.35 304.564  16
  -4  -3  14 5921.52 339.407  17
  -4  -3  14 6416.90 306.642  20
  -3   4  14 5724.32 314.029  20
  -4  -3  14 5390.45 322.809  21
  -3   4  14 5576.14 302.279   4
  -4  -3  15 296.145 179.106  17
  -4  -3  15 175.686 173.350  16
   3  -4  15 210.472 144.301  16
  -4  -3  15 772.778 169.921  20
  -4  -3  15 210.804 149.395  21
  -3   4  15 66.7154 113.288   4
  -3   4  16 8833.83 403.048   4
  -4  -3  16 10435.8 422.213  20
  -3   4  16 8195.48 413.346  20
  -4  -3  16 11452.4 515.658  16
   3  -4  16 8029.31 423.609  17
   4   3  16 8685.89 398.577   1
   3  -4  17 25288.2 856.983  17
  -4  -3  17 28860.0 836.825  20
  -3   4  17 26767.9 848.769  20
  -4  -3  17 27894.1 902.591  17
   4   3  17 27262.4 838.037   1
   4   3  18 2851.72 224.105   1
  -3   4  18 2488.87 264.048  20
  -4  -3  18 2649.76 240.543  20
  -4  -3  18 2574.70 288.723  17
  -4  -3  18 2590.12 285.930  22
   3  -4  18 2468.07 262.489  17
  -4  -3  19 6475.29 342.036  20
  -3   4  19 6188.33 353.342  20
  -4  -3  19 5967.30 380.655  17
   3  -4  19 6243.18 364.862  17
  -3   4  20 286.624 174.869  20
  -4  -3  20 283.513 167.924  20
  -4  -3  20 381.799 208.179  17
   3  -4  20 233.815 172.387  17
   3  -4  21 5745.46 319.886  17
   3  -4  21 6269.58 332.633  20
  -3   4  21 5777.31 311.716  20
   3  -4  22 3312.19 232.771  20
   4   3  22 3255.82 253.315  20
  -4  -3  23 1098.00 128.892  19
  -3   4  23 1133.47 127.070  19
   3  -4  23 1170.74 145.492  20
   4   3  23 1160.73 156.545  20
  -3   4  24 229.716 66.6993  19
  -4  -3  24 168.522 67.5244  19
   4   3  24 273.722 91.4202  20
  -4  -4 -24 268.167 54.0933   9
  -4   4 -24 330.617 53.6963   8
  -4  -4 -24 302.932 58.3459   8
  -4  -4 -23 896.499 98.5535   8
  -4   4 -23 910.702 95.1434   8
  -4  -4 -23 906.340 96.0421   9
  -4  -4 -22 28.1651 91.2565   9
  -4   4 -22-24.7650 75.8845   9
  -4   4 -22 82.0401 85.4112   8
  -4  -4 -22 84.7484 90.5338   8
  -4   4 -21 249.872 86.5783   9
  -4  -4 -21 226.475 110.782   9
  -4   4 -21 208.935 105.577   8
  -4  -4 -20 233.461 123.926   9
  -4   4 -20 420.414 101.897   9
  -4   4 -20 360.220 118.819   8
  -4   4 -19 1496.09 148.686   9
  -4  -4 -19 1129.49 171.220   9
  -4   4 -19 1321.27 158.104   8
  -4   4 -18 3029.12 200.229  12
  -4   4 -18 3390.19 223.249   8
  -4   4 -18 3355.41 205.708   9
  -4   4 -17 5086.96 259.770  12
  -4   4 -17 5125.24 255.039   9
  -4   4 -17 4727.95 258.963   8
  -4   4 -16 4731.24 248.441  12
  -4   4 -16 4757.54 253.428   8
  -4   4 -16 5014.77 249.672   9
  -4   4 -15 21531.5 647.840  12
   4   4 -15 22447.9 630.218  12
  -4   4 -15 21235.2 644.878   8
  -4   4 -15 21969.9 634.640   9
  -4   4 -14 7272.21 297.369   9
   4   4 -14 7968.60 296.320  12
  -4   4 -14 7809.00 312.149  12
  -4   4 -14 7615.22 310.079   8
  -4   4 -13 9095.98 328.811   9
  -4   4 -13 9329.13 341.471  12
   4   4 -13 10219.6 337.529  12
  -4   4 -13 9069.12 338.267   8
  -4   4 -12 2734.73 161.133   9
   4   4 -12 3079.33 161.555  12
  -4   4 -12 2756.79 164.256   8
  -4   4 -12 2901.96 166.070  12
  -4   4 -11 183.977 68.6464   9
   4   4 -11 260.561 65.2830  12
  -4   4 -11 183.750 70.9598   8
   4   4 -10 7215.86 257.033  12
  -4   4 -10 6619.98 246.841   8
   4  -4  -9 5820.73 180.296   7
  -4   4  -8 24658.4 633.063  12
   4  -4  -8 24754.5 594.513   7
  -4   4  -7 15349.7 418.094  12
   4  -4  -7 15485.0 391.994   7
   4  -4  -6 25693.1 619.507   7
  -4   4  -6 26198.9 639.971  12
   4  -4  -5 59853.1 1335.57   7
  -4   4  -5 57706.5 1344.94  12
   4  -4  -4 53267.1 1216.99   7
  -4   4  -4 53621.2 1220.66  12
   4  -4  -3 16678.8 407.567   7
  -4   4  -3 15790.0 401.504  12
   4  -4  -2 140134. 3023.61   7
  -4   4  -2 134118. 3011.17  12
  -4   4  -1 31451.2 725.395  12
   4  -4  -1 32354.1 744.694   7
  -4   4  -1 31317.0 786.795  13
  -4  -4  -1 31891.1 785.048  13
  -4   4   0 133067. 3003.88  12
   4  -4   0 136536. 3032.55   7
  -4  -4   0 137832. 3084.78  13
  -4  -4   1 37704.5 891.079  13
  -4   4   1 36025.6 874.786  13
  -4   4   2 152399. 3322.27  12
   4  -4   2 153878. 3369.24   7
   4  -4   3 18009.5 449.745   7
   4  -4   4 62969.2 1427.23   7
   4  -4   5 70277.3 1579.87   7
  -4   4   5 69900.8 1646.68   4
   4  -4   5 69451.0 1597.13   1
   4  -4   6 32577.7 777.334   7
  -4   4   6 33660.5 855.347   4
   4  -4   6 32874.7 802.750   1
   4  -4   7 22156.8 543.665   7
  -4   4   7 22078.0 630.167   4
   4  -4   7 21877.0 575.702   1
   4  -4   8 35244.9 830.790   7
   4  -4   8 35168.2 876.878   1
  -4   4   8 35672.1 936.108   4
   4  -4   9 9179.94 259.697   7
   4  -4   9 9117.40 310.358   1
  -4   4   9 9436.17 360.677   4
   4  -4  10 10143.3 347.375   1
  -4   4  10 10558.2 398.441   4
   4   4  11 316.210 77.2901  11
  -4   4  11 263.823 69.3997  11
   4  -4  11 447.397 95.6335   1
  -4   4  11 518.582 132.031  22
  -4   4  11 256.462 114.957   4
  -4  -4  11 259.466 108.057  16
   4   4  12 4678.83 215.903  11
  -4   4  12 4426.89 196.881  11
   4  -4  12 3960.40 216.082   1
  -4  -4  12 4202.34 266.635  21
   4  -4  12 4302.14 234.694  16
  -4  -4  12 3861.39 252.617  16
  -4   4  12 4002.00 235.719  20
  -4  -4  12 4310.62 219.724  20
  -4   4  12 4644.06 264.553   4
  -4  -4  13 14453.4 549.011  21
  -4   4  13 15084.2 539.896   4
  -4  -4  13 14309.9 544.961  16
   4  -4  13 15035.0 515.314  16
  -4   4  13 15359.7 523.102  20
  -4  -4  13 15433.8 491.383  20
  -4  -4  14 12780.9 525.676  21
  -4   4  14 14072.4 524.607   4
  -4  -4  14 12774.5 551.773  14
  -4   4  14 14829.3 519.690  20
  -4  -4  14 15210.7 494.596  20
  -4  -4  14 13802.1 544.754  16
  -4  -4  14 13233.6 536.906  17
   4  -4  14 13754.6 504.825  16
  -4   4  15 39191.6 1098.22   4
  -4  -4  15 37311.9 1149.13  14
  -4   4  15 38816.9 1077.45  20
   4  -4  15 34287.3 1068.48  17
  -4  -4  15 38185.7 1133.49  16
  -4  -4  15 37294.1 1122.07  17
  -4   4  16 7744.91 380.384   4
  -4  -4  16 7843.90 448.622  14
  -4   4  16 8185.08 392.453  20
  -4  -4  16 8547.26 372.725  20
  -4  -4  16 8208.14 441.008  16
  -4  -4  16 8411.22 443.214  17
   4  -4  16 7687.89 392.960  17
   4   4  17 9508.64 415.385   1
   4  -4  17 8634.60 426.911  17
  -4  -4  17 9570.50 474.855  17
  -4  -4  17 8666.44 474.254  14
  -4  -4  17 9219.84 401.585  20
  -4   4  17 8966.53 426.400  20
  -4  -4  18 6255.37 322.695  20
  -4   4  18 5800.25 335.335  20
   4   4  18 5154.11 298.707   1
   4  -4  18 5358.13 335.339  17
  -4  -4  18 5807.74 394.954  14
  -4  -4  18 5513.95 379.139  22
  -4  -4  18 5604.51 372.366  17
  -4  -4  19 2135.24 262.950  22
   4  -4  19 2421.20 238.345  17
  -4  -4  19 2580.46 289.002  17
  -4   4  19 2567.61 246.656  20
  -4  -4  19 2822.03 236.368  20
  -4  -4  19 2987.74 314.702  14
  -4   4  20 768.705 177.841  20
  -4  -4  20 943.534 171.471  20
  -4  -4  20 963.003 218.468  17
   4  -4  20 942.508 176.548  17
   4   4  21 619.623 186.746  20
   4  -4  21 469.276 175.316  20
  -4  -4  22 200.861 112.873  19
  -4   4  22 96.0411 116.986  19
   4  -4  22-31.7794 143.560  20
   4   4  22 240.729 150.636  20
  -4  -4  23 2482.52 145.450  19
  -4   4  23 2505.74 152.730  19
   4  -4  23 2408.45 166.867  20
   4   4  23 2434.74 168.749  20
   4   4  24 841.469 87.7649  20
  -4   4  24 806.418 73.3276  19
  -4  -5 -24 880.043 63.3089   8
  -4  -5 -24 666.731 59.6255   9
  -4  -5 -23 92.1869 66.5520   8
  -5   4 -23 91.8317 71.0486   8
  -5   4 -23 31.9054 51.2907   9
  -4  -5 -23 38.7481 64.7880   9
  -4  -5 -22 487.322 95.6702   8
  -5   4 -22 475.982 102.787   8
  -5   4 -22 488.102 89.3795   9
  -4  -5 -22 509.822 99.3918   9
  -5   4 -21 282.124 107.738   8
  -4  -5 -21 233.228 111.655   9
  -5   4 -21 144.312 89.4071   9
  -5   4 -20 2640.76 193.981   8
  -4  -5 -20 2761.91 202.210   9
  -5   4 -20 2882.17 180.700   9
  -5   4 -19 141.381 122.693   8
  -5   4 -19 153.279 105.736   9
  -5   4 -18 2030.19 165.510  12
  -5   4 -18 1779.78 169.908   8
  -5   4 -18 1878.79 168.690   9
  -5   4 -17 510.256 103.514  12
  -5   4 -17 613.363 144.663   8
  -5   4 -17 505.877 124.087   9
  -5   4 -16 18632.6 593.127   8
  -5   4 -16 19032.5 581.566   9
   4   5 -16 18785.8 575.890  12
  -5   4 -16 18647.7 592.131  12
  -5   4 -15 10005.3 380.911   8
  -5   4 -15 9840.29 369.872   9
  -5   4 -15 10074.0 377.702  12
   4   5 -15 9575.43 358.563  12
  -5   4 -14 4580.96 230.626   9
  -5   4 -14 4400.72 234.095   8
   4   5 -14 4256.09 216.857  12
  -5   4 -13 7032.63 285.441   9
  -5   4 -13 6838.38 288.781   8
   4   5 -13 7442.64 289.969  12
  -5   4 -12 20932.1 604.081   8
  -5   4 -12 20453.8 594.977   9
  -5   4 -11 8997.29 315.447   8
  -5   4 -11 8347.74 304.752   9
   4   5 -11 9443.08 326.311  12
  -5   4 -10 1644.72 119.312  12
   4   5 -10 1795.83 128.256  12
  -5   4 -10 1485.66 115.846   9
  -5   4 -10 1683.25 121.863   8
   5  -4  -9 10632.4 291.321   7
  -5   4  -9 10211.8 328.437  12
   5  -4  -8 8812.35 252.015   7
  -5   4  -8 8569.91 279.429  12
   5  -4  -7 87572.6 1972.17   7
  -5   4  -7 88013.2 1996.79  12
   5  -4  -6 11304.0 303.910   7
  -5   4  -6 10798.9 313.699  12
  -5   4  -5 20475.1 518.781  12
   5  -4  -5 20747.9 513.718   7
  -5   4  -5 20746.1 473.831   4
  -5   4  -4 19539.7 493.684  12
   5  -4  -4 20673.8 498.330   7
  -5   4  -4 19824.3 472.744   4
  -5   4  -3 15067.3 386.471  12
   5  -4  -3 15036.9 396.727   7
  -5   4  -3 16135.1 387.931   4
  -4  -5  -2 38491.7 944.669  13
  -5   4  -2 40232.3 977.868  13
  -5   4  -2 38781.4 891.918  12
   5  -4  -2 38323.7 909.442   7
  -5   4  -2 39668.9 910.731   4
  -5   4  -1 196172. 4372.54  12
  -5   4  -1 204340. 4469.01  13
  -4  -5  -1 196832. 4434.13  13
  -5   4  -1 205865. 4412.79   4
   5  -4  -1 200979. 4401.46   7
  -5   4   0 1982.06 106.930   4
  -5   4   0 1676.79 64.3642  12
  -5   4   0 1697.39 143.338  13
   5  -4   0 1720.25 92.6415   7
  -4  -5   1 215943. 4921.89  13
  -5   4   1 219034. 4943.05  13
  -5   4   1 224515. 4889.44   4
  -5   4   1 221255. 4811.53  12
   5  -4   2 39121.5 922.555   7
  -5   4   2 40066.8 958.776   4
   5  -4   3 19031.7 483.736   7
  -5   4   3 19667.6 527.223   4
   5  -4   4 23879.8 587.316   7
   5  -4   5 25835.2 646.589   1
   5  -4   5 25954.1 632.293   7
   5  -4   6 14116.5 398.500   1
   5  -4   6 14045.7 376.860   7
  -5   4   6 14378.9 449.847   4
   5  -4   7 111162. 2535.78   1
   5  -4   7 111998. 2502.67   7
  -5   4   7 112546. 2600.75   4
   5  -4   8 11670.1 357.951   1
   5  -4   8 10900.9 314.697   7
  -5   4   8 11959.1 419.115   4
   5  -4   9 14603.8 441.752   1
  -5   4   9 15531.5 504.036   4
   5  -4   9 14348.1 387.896   7
   5  -4  10 2714.60 114.626   7
   5  -4  10 2259.16 155.711   1
  -5   4  10 2450.66 203.109   4
   4   5  10 2648.04 155.269  11
  -5   4  11 13305.4 402.815  11
   4   5  11 14820.9 444.475  11
  -4  -5  11 13052.5 486.150  16
   5  -4  11 13794.5 447.730   1
  -5   4  11 14506.3 518.212  22
  -4  -5  11 13828.8 525.351  21
  -5   4  11 14581.4 506.711   4
  -4  -5  11 13629.2 425.511  20
  -5   4  11 13401.9 459.429  20
   4   5  12 36917.6 925.765  11
  -4  -5  12 31994.8 978.470  16
   5  -4  12 35568.7 940.982  16
   5  -4  12 34537.6 932.168   1
  -5   4  12 36813.5 1029.74  22
  -4  -5  12 34117.7 1010.59  21
  -5   4  12 34484.1 992.626   4
  -5   4  12 34739.2 948.740  20
  -4  -5  12 34599.0 906.818  20
   4   5  13 13470.6 437.552  11
   5  -4  13 12609.9 445.528   1
  -4  -5  13 11471.4 484.809  21
  -5   4  13 12128.2 486.017   4
  -4  -5  13 12327.2 420.997  20
  -5   4  13 12383.7 460.177  20
  -4  -5  13 11734.8 488.672  16
   5  -4  14 8143.60 348.736   1
  -5   4  14 7600.58 383.038   4
  -4  -5  14 7290.96 423.116  14
  -5   4  14 7980.63 363.433  20
  -4  -5  14 7319.82 397.239  16
  -5   4  15 16462.1 610.839   4
  -4  -5  15 16558.9 668.848  14
  -5   4  15 17218.7 594.821  20
  -4  -5  15 16302.0 641.582  16
   5  -4  15 16184.1 588.629  17
  -4  -5  15 16953.6 645.180  17
  -5   4  16 32506.0 975.027   4
  -4  -5  16 31947.2 1038.70  14
  -5   4  16 32999.3 952.456  20
  -4  -5  16 32730.1 907.589  20
  -4  -5  16 30794.6 1002.65  16
   5  -4  16 30704.4 943.683  17
  -4  -5  16 35152.4 1029.32  17
  -5   4  17 1107.13 169.574   4
  -4  -5  17 1134.21 178.581  20
  -5   4  17 1066.66 196.881  20
  -4  -5  17 1077.28 233.115  17
   5  -4  17 1185.01 197.787  17
  -4  -5  17 975.181 238.891  16
  -4  -5  17 1190.02 260.900  14
   5  -4  18 3811.60 273.910  17
  -4  -5  18 3882.07 322.208  17
  -4  -5  18 3986.70 351.166  14
  -5   4  18 3979.29 283.422  20
  -4  -5  18 4096.75 259.410  20
  -4  -5  19 492.570 182.602  22
  -4  -5  19 275.783 224.551  14
  -4  -5  19 401.968 149.155  20
  -4  -5  19 425.798 209.242  17
   5  -4  19 444.574 152.326  17
  -4  -5  20 6506.33 362.557  17
   5  -4  20 5295.75 292.770  17
   4   5  21 741.042 177.737  20
  -5   4  21 728.816 147.537  19
  -4  -5  21 693.250 127.508  19
   5  -4  22 1570.97 177.472  20
   4   5  22 1241.03 154.165  20
  -5   4  22 1331.26 142.894  19
   4   5  23 154.322 89.1292  20
  -5   4  23 171.948 80.1692  19
  -3  -5 -24 57.8462 48.4638   8
  -5   3 -24 57.4048 52.8944   8
  -3  -5 -24 74.0953 43.7014   9
  -3  -5 -23 533.054 84.9761   8
  -5   3 -23 527.486 91.6437   8
  -3  -5 -23 433.167 77.9553   9
  -5   3 -23 602.380 74.8303   9
  -5   3 -22 82.9829 94.1116   8
  -5   3 -22 45.7818 81.0519   9
  -3  -5 -22 69.7621 86.8668   9
  -5   3 -21 392.638 111.281   8
  -5   3 -21 354.642 98.5685   9
  -3  -5 -21 384.010 111.858   9
  -5   3 -20 280.873 119.264   8
  -5   3 -20 361.181 110.264   9
  -5   3 -19 2801.08 210.373   8
  -5   3 -19 2756.76 195.559   9
  -5   3 -18 9220.86 367.808  12
  -5   3 -18 9252.56 363.604   9
  -5   3 -18 8733.52 374.980   8
  -5   3 -17 853.463 151.671   8
   3   5 -17 730.899 107.938  12
  -5   3 -17 764.115 119.012  12
  -5   3 -17 698.853 136.314   9
   3   5 -16 382.931 88.9274  12
  -5   3 -16 555.983 106.628  12
  -5   3 -16 462.327 128.859   9
  -5   3 -16 545.377 135.908   8
  -5   3 -15 2763.21 182.707  12
   3   5 -15 2666.20 174.941  12
  -5   3 -15 2868.47 204.170   8
  -5   3 -15 2838.17 196.182   9
  -5   3 -14 19367.0 575.394  12
   3   5 -14 19459.1 577.713  12
  -5   3 -14 18649.1 580.032   8
  -5   3 -14 18957.3 575.235   9
   3   5 -13 20731.7 600.017  12
  -5   3 -13 20542.7 593.874   9
  -5   3 -13 19799.5 585.630  12
  -5   3 -13 20487.9 599.274   8
   3   5 -12 333.778 80.9325  12
  -5   3 -12 333.649 91.9318   8
  -5   3 -12 284.137 85.7850   9
  -5   3 -11 23231.6 638.520   8
   3   5 -11 24342.7 655.305  12
  -5   3 -11 22855.9 632.825   9
  -5   3 -10 7423.09 266.986   8
   3   5 -10 7827.14 281.963  12
  -5   3 -10 7027.95 260.735   9
  -5   3  -9 25848.0 650.418  12
   5  -3  -9 24538.5 599.300   7
  -5   3  -8 776.192 75.7092  12
   5  -3  -8 856.737 59.8691   7
  -5   3  -7 77583.6 1791.34  12
   5  -3  -7 79281.0 1765.71   7
  -5   3  -6 45821.5 1088.06  12
   5  -3  -6 47309.6 1072.59   7
  -5   3  -5 103634. 2319.35  12
   5  -3  -5 103877. 2311.21   7
  -5   3  -4 1819.53 84.7431  12
  -5   3  -4 1798.20 60.5380   4
   5  -3  -4 1751.32 85.2392   7
  -5   3  -3 39525.6 916.396  12
  -5   3  -3 40175.0 904.081   4
  -5   3  -2 7395.02 202.650  12
  -5   3  -2 7560.58 208.590   4
  -5   3  -1 14692.7 438.896  13
  -3  -5  -1 14553.8 392.656  13
  -5   3  -1 14924.4 356.039  12
  -5   3  -1 14830.5 378.106   4
  -5   3   0 21.0292 38.9109   4
  -5   3   0 26.6937 86.1359  13
  -3  -5   0 99.2422 58.8399  13
  -5   3   0 140.184 20.5956  12
  -5   3   1 15740.7 427.611   4
  -5   3   1 16652.3 370.251  12
   5  -3   2 7016.11 203.768   1
  -5   3   2 6309.33 282.076  13
   5  -3   3 40339.9 925.498   1
  -5   3   3 39003.7 960.683   4
   5  -3   4 1757.10 89.7185   7
   5  -3   4 1983.71 97.5961   1
   5  -3   5 133851. 3053.06   7
   5  -3   5 143632. 3081.02   1
   5  -3   6 53764.9 1287.74   7
  -5   3   6 54766.3 1363.53   4
   5  -3   7 99404.9 2170.29   7
  -5   3   7 94125.6 2120.41   1
  -5   3   7 101299. 2265.84   4
   5  -3   8 1226.65 76.4338   7
  -5   3   8 1354.82 52.8349   1
   5  -3   8 1533.02 122.342   1
  -5   3   8 1490.71 149.088   4
   5  -3   9 35919.9 865.938   7
  -5   3   9 36635.3 977.967   4
   5  -3  10 10161.6 279.054   7
  -5   3  10 10276.5 388.778   4
   5  -3  10 11233.7 370.296   1
   5  -3  11 38019.6 967.072   1
   3   5  11 39237.7 949.779  11
  -5   3  11 36624.7 1000.50   4
   3   5  11 36549.5 942.925   4
  -5   3  11 37446.0 1056.97  21
  -5   3  11 35776.1 967.854  20
   3   5  12 321.830 93.9209  11
  -5   3  12 420.514 122.548  20
  -3  -5  12 394.240 106.782  20
  -5   3  12 452.815 150.320  22
  -5   3  12 377.778 137.122   4
  -5   3  12 430.636 119.577  14
   5  -3  12 431.202 108.186   1
   5  -3  13 35233.6 960.584   1
  -5   3  13 35469.4 1005.85   4
  -5   3  13 34754.3 971.063  20
  -3  -5  13 34879.7 935.758  20
   3   5  13 35857.4 942.735  11
  -5   3  13 36381.9 983.519  14
  -5   3  14 29870.2 879.475  20
  -3  -5  14 30235.2 960.082  14
   5  -3  14 28232.0 864.220  17
  -5   3  14 29529.7 899.027   4
  -5   3  15 4013.09 285.874  20
  -3  -5  15 3660.44 329.710  14
   5  -3  15 3508.61 258.861  17
  -5   3  15 4053.23 278.296   4
  -5   3  16 717.767 180.128  20
  -3  -5  16 951.379 179.321  20
  -3  -5  16 726.168 233.475  14
   5  -3  16 923.626 183.650  17
  -3  -5  16 595.152 223.457  17
  -5   3  16 779.471 151.578   4
  -5   3  17 986.836 202.576  20
  -3  -5  17 958.245 180.004  20
  -5   3  17 1314.66 179.406   4
  -3  -5  17 1254.20 249.221  17
   5  -3  17 1109.76 189.259  17
  -3  -5  17 1611.90 280.074  14
   5  -3  18 17240.8 616.637  17
   3   5  18 17539.5 614.303   1
  -3  -5  18 18993.9 610.977  20
  -5   3  18 19003.0 648.810  20
  -3  -5  18 18784.0 705.505  17
  -3  -5  18 18551.2 696.001  22
  -3  -5  18 19520.1 728.339  14
   5  -3  19 4794.53 295.017  17
  -3  -5  19 6178.71 383.153  17
  -3  -5  19 5417.08 294.901  20
  -5   3  19 5526.48 328.015  20
  -3  -5  19 5601.27 388.036  14
  -3  -5  20 700.812 224.412  17
   3   5  20 688.943 198.525  20
  -3  -5  20 848.742 159.656  20
  -5   3  21 919.010 165.266  19
   3   5  21 1134.08 187.938  20
  -5   3  22 277.541 125.766  19
   3   5  22 281.486 133.694  20
   5  -3  22 307.297 154.817  20
   3   5  23 1588.32 135.326  20
  -5   3  23 1693.61 136.559  19
   5  -3  23 1849.11 165.279  20
  -5   3  24 219.912 61.4504  19
   5  -3  24 171.053 79.8925  20
  -2  -5 -24 238.371 48.2426   9
  -5   2 -24 362.400 69.4302   8
  -2  -5 -23 226.677 72.9868   9
  -5   2 -23 243.783 72.8089   9
  -5   2 -23 165.889 81.6882   8
  -5   2 -22 595.590 98.2062   9
  -2  -5 -22 512.003 101.250   9
  -5   2 -22 561.075 113.914   8
  -5   2 -21 2022.45 156.848   9
  -5   2 -21 1872.99 171.303   8
  -2  -5 -21 1779.48 159.709   9
  -5   2 -20 34.2025 125.811   8
  -5   2 -20 78.0722 102.388   9
  -5   2 -19 24.3235 129.314   8
  -5   2 -19 118.126 114.285   9
  -5   2 -18 3840.70 237.977   9
  -5   2 -18 3915.73 251.137   8
   2   5 -18 3881.89 190.401   8
   2   5 -18 4019.47 219.062  12
  -5   2 -18 3992.29 228.658  12
  -5   2 -17 14479.1 500.773   9
   2   5 -17 15229.6 448.638   8
  -5   2 -17 14206.9 512.230   8
   2   5 -17 15070.2 497.493  12
  -5   2 -17 14720.1 500.135  12
   2   5 -16 1184.77 126.633  12
  -5   2 -16 1005.38 123.001  12
  -5   2 -16 1129.27 152.317   9
   2   5 -16 1161.86 112.209   8
  -5   2 -16 1032.84 149.096   8
   2   5 -15 70.6798 75.4792  12
  -5   2 -15 62.0409 80.8125  12
  -5   2 -15-26.9066 106.889   9
  -5   2 -14 2465.52 178.851   9
   2   5 -14 2722.75 173.854  12
  -5   2 -14 2474.62 165.984  12
   2   5 -13 671.954 97.4539  12
  -5   2 -13 776.385 97.3648  12
  -5   2 -13 751.373 111.819   9
  -5   2 -12 3190.07 169.543  12
  -5   2 -12 3261.30 180.850   9
   2   5 -12 3365.55 182.665  12
  -5   2 -11 1160.55 109.098   9
   2   5 -11 1198.92 110.086  12
   2   5 -10 18734.3 535.379  12
   5  -2  -9 25341.1 611.624   7
   2   5  -9 27410.8 695.396  12
  -5   2  -8 6937.36 232.944  12
   5  -2  -8 6903.82 198.892   7
  -5   2  -7 1247.82 82.4859  12
   5  -2  -7 1084.29 63.4206   7
  -5   2  -6 38033.2 898.365  12
  -5   2  -5 12109.4 324.271  12
  -5   2  -4 23944.2 575.643  12
  -5   2  -3 2638.19 100.669  12
  -5   2  -3 2817.47 85.6861   4
  -5   2  -2 20767.5 512.568  12
  -5   2  -2 20299.1 508.282   4
  -5   2  -1 115814. 2607.17  12
  -5   2  -1 105981. 2687.25  13
  -2  -5  -1 120048. 2623.95  13
  -5   2  -1 111383. 2619.34   4
  -5   2   0 8731.97 250.250   4
  -2  -5   0 8869.72 251.996   7
  -2  -5   0 7894.26 242.217  13
  -5   2   0 8615.50 311.144  13
   5  -2   1 121556. 2640.73   1
  -5   2   1 123499. 2674.77   4
  -5   2   2 20568.7 609.298  13
  -5   2   2 22053.1 545.567   4
  -2  -5   2 20116.1 513.370   7
   5  -2   2 21778.9 508.070   1
   5  -2   3 4022.73 134.690   1
  -5   2   3 3967.40 162.797   4
   5  -2   4 25030.1 605.249   1
   5  -2   5 15157.8 385.129   1
  -5   2   5 13202.6 410.842   4
   5  -2   6 46401.5 1103.69   1
  -5   2   6 48005.3 1146.67   4
   5  -2   7 1389.13 75.3978   7
   5  -2   7 1275.49 95.4038   1
  -5   2   7 1331.16 123.853   4
   5  -2   8 9015.98 244.095   7
  -5   2   8 8451.54 207.945   1
   5  -2   8 8472.28 283.505   1
  -5   2   8 8578.95 317.979   4
   5  -2   9 36201.2 837.949   7
  -5   2   9 36229.5 944.159   4
   5  -2   9 35345.2 903.014   1
  -5   2  10 27662.8 764.166   4
   5  -2  10 26730.9 724.193   1
   5  -2  11 2329.37 162.607   1
   2   5  11 2401.67 151.899  11
  -5   2  11 2161.20 185.794   4
   2   5  11 2196.13 157.471   4
  -5   2  11 2413.51 214.622  21
  -2  -5  11 2055.32 186.695  16
  -5   2  11 2381.31 172.161  20
   5  -2  12 6326.03 282.832   1
   2   5  12 6731.88 268.325  11
  -5   2  12 5803.82 298.254   4
  -5   2  12 6117.21 292.887  14
   2   5  12 6173.93 268.267   4
  -5   2  12 6476.38 347.434  21
  -5   2  12 6064.21 286.208  20
  -2  -5  12 5952.45 260.720  20
   5  -2  12 5278.64 259.370  17
  -2  -5  12 5661.83 301.661  16
   2   5  13 1055.46 129.067  11
  -5   2  13 920.773 150.548   4
  -5   2  13 1188.62 162.366  20
  -2  -5  13 1142.00 148.391  20
   5  -2  13 1124.35 155.329   1
  -5   2  13 1466.67 212.371  21
  -5   2  13 1110.39 159.419  14
  -2  -5  13 977.388 191.981  14
  -2  -5  13 945.336 169.757  16
   5  -2  13 858.075 140.153  17
  -5   2  14 4811.07 284.381   4
  -5   2  14 4425.73 276.574  20
  -2  -5  14 5247.42 271.120  20
  -5   2  14 4378.89 318.248  22
  -2  -5  14 4465.21 324.391  14
  -5   2  14 4998.60 290.368  14
   2   5  14 5112.75 253.736  11
   5  -2  14 4781.82 271.490  17
  -2  -5  14 4441.05 304.482  16
  -2  -5  15 324.088 151.113  20
  -5   2  15 233.654 168.751  20
  -5   2  15 99.5855 169.169  22
  -5   2  15 366.928 137.526   4
  -2  -5  15 215.660 181.617  16
   5  -2  15 186.446 143.578  17
  -2  -5  15 194.507 195.452  14
  -2  -5  16 2104.38 269.512  14
  -2  -5  16 2034.06 216.485  20
  -5   2  16 1936.34 236.166  20
  -5   2  16 1914.51 197.652   4
  -2  -5  16 2191.63 261.906  16
   5  -2  16 2021.11 210.081  17
   5  -2  17 25728.7 805.672  17
   2   5  17 25631.6 799.036   1
   5  -2  17 27426.2 827.960   1
  -2  -5  17 26424.5 874.446  22
  -5   2  17 27488.0 842.935  20
  -2  -5  17 28468.5 815.712  20
  -2  -5  17 26023.7 889.472  16
  -2  -5  17 27000.9 911.503  14
   2   5  18 7404.05 349.310   1
  -2  -5  18 8262.51 429.240  22
   5  -2  18 7927.74 375.792  17
  -2  -5  18 8586.47 383.612  20
  -5   2  18 8352.01 407.286  20
  -2  -5  18 8788.72 473.603  14
  -2  -5  19 82.9633 154.268  20
   2   5  19 296.857 194.075  20
  -5   2  19 97.5580 183.739  20
  -2  -5  19 20.3138 215.630  14
   2   5  20 295.370 175.804  20
  -2  -5  20 52.6448 143.601  20
  -2  -5  21 5189.43 264.836  20
   2   5  21 4895.64 293.337  20
   5  -2  22 1533.30 207.496  20
   2   5  22 1535.01 170.123  20
  -5   2  22 1634.20 172.021  19
   2   5  23 801.203 117.716  20
   5  -2  23 916.047 157.946  20
  -5   2  23 709.150 117.156  19
   5  -2  24 1124.85 118.506  20
  -5   2  24 1216.05 100.601  19
  -1  -5 -24 62.9123 55.0105   8
  -5   1 -24 40.7621 60.2857   8
  -5   1 -24-13.3340 46.6972   9
  -1  -5 -24 45.7035 38.1120   9
  -5   1 -23 181.198 84.3432   8
  -5   1 -23 131.053 67.5299   9
  -1  -5 -23 101.663 62.5811   9
  -5   1 -22 356.779 107.670   8
  -1  -5 -22 472.359 96.4712   9
  -5   1 -22 287.596 93.3137   9
  -5   1 -21-52.2366 120.383   8
   1   5 -21 87.5277 66.8267   8
  -5   1 -21 38.3624 99.5500   9
  -1  -5 -21 66.3381 99.4033   9
  -5   1 -20 855.140 151.961   8
   1   5 -20 989.366 103.761   8
  -5   1 -20 836.808 140.218   9
  -5   1 -19 5874.53 300.763   8
   1   5 -19 6355.38 251.440   8
  -5   1 -19 5773.48 291.859   9
  -5   1 -18 769.461 117.604  12
  -5   1 -18 645.002 152.830   8
   1   5 -18 592.965 101.867  12
  -5   1 -18 637.327 139.336   9
   1   5 -18 895.479 110.291   8
  -5   1 -17 3208.79 203.627  12
   1   5 -17 2829.89 190.367  12
   1   5 -17 3127.13 177.425   8
  -5   1 -17 2962.74 214.582   9
   1   5 -16 3798.18 218.062  12
  -5   1 -16 3868.31 216.460  12
   1   5 -16 3446.86 186.076   8
  -5   1 -16 3575.55 229.279   9
  -5   1 -15 929.296 139.213   9
   1   5 -15 1285.59 132.602  12
  -5   1 -15 1093.11 124.998  12
  -5   1 -14 10526.1 386.941   9
   1   5 -14 10809.8 387.834  12
  -5   1 -14 11137.6 379.001  12
   1   5 -13 9618.14 347.865  12
  -5   1 -13 9028.78 340.861   9
  -5   1 -13 9771.34 336.616  12
   1   5 -12 38485.8 959.814  12
  -5   1 -12 35183.6 941.945   9
  -5   1 -12 37201.0 936.474  12
   1   5 -11 16296.1 480.514  12
  -5   1 -11 15201.0 465.714   9
  -5   1 -11 16272.9 463.133  12
   1   5 -10 54816.1 1323.89  12
   5  -1  -9 1652.93 73.6512   7
   1   5  -9 1687.46 119.616  12
   5  -1  -8 17514.0 423.755   7
   5  -1  -8 17134.8 406.788  12
  -5   1  -7 19328.8 491.441  12
   5  -1  -7 18862.2 435.811  12
  -5   1  -6 51654.7 1144.93  12
   5  -1  -6 49030.5 1085.02  12
  -1  -5  -6 48175.9 1127.15   7
   5  -1  -5 35318.5 785.845  12
  -5   1  -5 38153.3 847.832  12
  -1  -5  -5 37002.2 836.111   7
  -5   1  -4 29307.2 667.425  12
  -1  -5  -4 26916.8 662.065   7
  -5   1  -3 4401.37 138.937  12
  -1  -5  -3 4126.64 139.796   7
  -5   1  -2 53055.9 1257.08   4
  -5   1  -2 54162.0 1265.55  12
  -5   1  -1 108787. 1918.64   4
  -5   1  -1 114521. 1915.57  12
  -1  -5  -1 112378. 1945.01   7
  -5   1   0 61090.6 1389.45   4
   5  -1   0 62789.0 1361.96   1
  -1  -5   0 59738.2 1388.43   7
  -5   1   1 106344. 2368.52   4
  -1  -5   2 53621.2 1394.30   7
  -5   1   2 81730.9 1450.30   4
  -1  -5   3 3785.24 130.009   7
  -1  -5   4 30950.0 727.495   7
  -1  -5   5 48808.1 1098.44   7
  -5   1   5 46332.6 1137.47   4
  -5   1   6 63664.5 1496.72   4
  -5   1   7 28033.6 731.604   4
  -5   1   8 23024.7 634.860   4
   5  -1   9 2377.31 95.3591   7
  -5   1   9 2454.88 170.258   4
  -5   1  10 73153.9 1723.73   4
   1   5  10 71345.3 1718.66   4
   5  -1  10 69940.8 1689.36   1
  -5   1  11 23879.9 691.559  20
   1   5  11 25169.6 672.224  11
   5  -1  11 24772.5 686.358   1
   1   5  11 25424.3 707.049   4
  -5   1  11 25964.2 718.071   4
  -5   1  11 24842.0 766.368  21
  -1  -5  12 53730.2 1477.39  16
   1   5  12 58093.1 1450.78   4
  -1  -5  12 56952.3 1505.93  14
  -5   1  12 59428.9 1481.25  14
   1   5  12 61255.3 1429.83  11
   5  -1  12 58848.2 1445.65   1
  -5   1  12 58890.7 1471.64   4
  -5   1  12 58995.6 1478.71  17
  -5   1  12 57196.3 1447.02  20
  -5   1  12 59175.0 1539.72  21
  -1  -5  13 14735.0 565.196  14
  -5   1  13 15763.6 542.915  14
  -5   1  13 15805.0 592.959  21
   1   5  13 16012.9 494.197  11
  -5   1  13 15779.3 523.527  20
   1   5  13 15863.2 509.995   4
  -5   1  13 15660.0 533.728   4
  -5   1  13 15687.7 545.870  17
   5  -1  13 15136.6 501.632  17
  -1  -5  13 14666.5 547.836  16
   5  -1  13 14565.3 504.996   1
   1   5  14 18668.9 579.493  11
  -5   1  14 19351.0 698.505  21
   5  -1  14 18638.0 598.936  17
  -1  -5  14 17995.7 651.940  16
  -5   1  14 19109.5 620.444  20
  -5   1  14 19224.9 628.234   4
  -5   1  14 19613.6 649.144  14
  -1  -5  14 18688.7 678.061  14
  -5   1  14 19845.7 652.704  17
  -5   1  15 1309.13 203.796  20
  -1  -5  15 2488.28 230.175  20
  -5   1  15 1617.09 187.690   4
   5  -1  15 1426.67 176.989  17
  -1  -5  15 2252.13 268.923  14
  -5   1  15 1809.21 220.246  14
  -5   1  16 6938.45 382.376  14
  -1  -5  16 6590.71 410.567  14
  -1  -5  16 7277.76 348.126  20
  -5   1  16 6104.79 346.051  20
   5  -1  16 6753.07 337.260   1
   5  -1  16 6751.83 328.956  17
  -1  -5  16 5994.39 371.495  16
  -1  -5  16 5765.34 386.333  17
  -5   1  16 6725.38 404.105  22
  -1  -5  17 6336.64 398.495  14
  -5   1  17 6075.75 354.898  20
  -1  -5  17 5886.00 333.440  20
   5  -1  17 6343.33 329.831   1
   1   5  17 5611.03 290.423   1
   5  -1  17 6334.14 325.460  17
  -1  -5  17 5461.03 386.671  17
  -1  -5  17 5537.95 376.846  16
  -1  -5  17 6207.87 359.435  22
   5  -1  18 1716.46 182.369   1
   1   5  18 1636.55 162.196   1
  -1  -5  18 1784.29 275.966  14
   1   5  18 1391.01 227.661  20
  -5   1  18 1514.43 235.426  20
  -1  -5  18 1701.32 219.708  20
  -1  -5  18 1772.93 277.954  17
  -1  -5  19 13471.6 497.549  20
  -5   1  19 13157.2 520.890  20
   1   5  19 12323.1 524.153  20
  -1  -5  19 12595.2 561.490  17
  -1  -5  20 2694.38 225.108  20
  -5   1  20 2568.49 252.218  20
   1   5  20 2238.60 236.954  20
  -1  -5  20 2495.48 286.605  17
   1   5  21 83.8283 150.118  20
  -1  -5  21 207.815 136.940  20
  -1  -5  21 179.739 182.675  17
  -1  -5  22 1320.49 149.960  20
   1   5  22 1054.51 158.484  20
  -5   1  22 959.605 153.138  19
   1   5  23 505.565 109.982  20
  -5   1  23 485.092 116.401  19
  -5   1  24 148.572 78.2355  19
  -5   0 -24 594.040 79.3620   8
  -5   0 -24 485.851 63.0600   9
  -5   0 -23 163.625 86.0095   8
   0  -5 -23 115.951 58.4833   9
  -5   0 -23 82.5273 72.1382   9
  -5   0 -22 107.015 99.3600   8
   0   5 -22 158.384 64.3480   8
   0  -5 -22 98.9463 75.7200   9
  -5   0 -22 115.567 90.7037   9
  -5   0 -21 612.657 136.046   8
   0   5 -21 803.630 95.6652   8
  -5   0 -21 664.007 125.769   9
  -5   0 -20 233.475 127.212   8
   0   5 -20 381.498 92.0051   8
  -5   0 -20 364.573 125.343   9
   0   5 -19 411.062 100.143   8
  -5   0 -19 273.169 139.549   8
  -5   0 -19 308.770 131.947   9
  -5   0 -18 482.227 140.182   9
   0   5 -18 598.066 101.783  12
   0   5 -18 481.284 102.506   8
  -5   0 -17 15026.9 538.000   9
  -5   0 -17 16104.4 528.516  12
   0   5 -17 16751.2 538.589  12
   0   5 -17 16371.9 497.148   8
  -5   0 -16 14448.3 511.443   9
   0   5 -16 15710.7 512.517  12
  -5   0 -16 14951.6 495.589  12
   0   5 -16 15317.5 470.292   8
  -5   0 -15 18477.0 600.798   9
  -5   0 -15 20083.9 592.893  12
   0   5 -15 20497.7 609.366  12
   0   5 -15 19172.7 557.054   8
   0   5 -14 18472.1 558.536  12
  -5   0 -14 18227.4 543.599  12
  -5   0 -14 17223.1 555.114   9
   0   5 -13 9931.10 354.895  12
  -5   0 -13 10165.5 345.774  12
  -5   0 -13 9044.13 350.739   9
  -5   0 -12 3189.92 167.943  12
   0   5 -12 3114.33 175.944  12
  -5   0 -11 30465.5 783.623  12
   0   5 -11 30780.7 804.070  12
   5   0 -10 9680.63 266.906  12
  -5   0 -10 9557.19 309.287  12
   0   5 -10 9684.10 326.192  12
   5   0  -9 20334.3 493.313  12
   0   5  -9 20600.9 562.377  12
   5   0  -8 16007.6 390.892  12
   0  -5  -8 15704.1 404.200   7
   0   5  -8 16708.6 459.056  12
   0  -5  -7 10684.2 287.676   7
   5   0  -7 10657.5 267.990  12
  -5   0  -6 34092.6 814.187  12
   0  -5  -6 32394.6 792.388   7
   5   0  -6 35256.4 774.146  12
   0  -5  -5 109923. 2448.01   7
  -5   0  -5 110748. 2460.44  12
   0  -5  -4 5848.73 178.761   7
  -5   0  -4 6044.46 184.660  12
   0  -5  -3 41793.8 990.175   7
  -5   0  -3 44998.6 997.807  12
   0  -5  -2 344276. 7229.68   7
  -5   0  -2 318451. 7225.01  12
   0  -5  -1 89159.1 1965.09   7
  -5   0  -1 85308.6 2030.33  13
  -5   0  -1 87930.9 1954.52   4
   0  -5   0 15393.6 383.898   7
  -5   0   0 14465.9 449.044  13
  -5   0   0 15747.4 385.553   4
  -5   0   1 94050.5 2099.96   4
  -5   0   1 93960.5 2183.91  13
  -5   0   2 318814. 6898.24   4
   0  -5   2 310359. 6881.24   7
  -5   0   2 319457. 7002.03  13
   0  -5   3 45540.4 1041.71   7
   0  -5   4 7696.30 219.725   7
   0  -5   5 136444. 3008.53   7
  -5   0   5 135242. 3048.12   4
   0  -5   6 45222.1 1053.14   7
  -5   0   6 47450.6 1108.35   4
   0  -5   7 14086.2 361.332   7
  -5   0   7 14030.5 418.363   4
  -5   0   8 19837.3 558.346   4
  -5   0   9 31122.9 819.474   4
   0   5  10 13802.9 458.997   4
  -5   0  10 14212.0 451.951   4
   0  -5  11 43556.5 1187.83  16
   0   5  11 46167.7 1188.43   4
  -5   0  11 46660.7 1164.23  20
  -5   0  11 47465.6 1182.09   4
   0   5  11 46923.1 1141.62  11
   0  -5  12 5038.37 274.947  16
   0   5  12 5471.63 269.223   4
  -5   0  12 5332.44 287.572  14
   0  -5  12 4972.08 286.433  14
   0   5  12 5506.97 239.972  11
   5   0  12 5362.23 258.332   1
  -5   0  12 5413.49 261.815  20
  -5   0  12 5328.66 269.255   4
  -5   0  12 5442.60 283.454  17
  -5   0  12 5475.75 317.173  21
   0   5  13 15889.9 487.634  11
   0  -5  13 15028.1 548.182  16
  -5   0  13 15327.9 585.451  21
  -5   0  13 15066.0 511.677  20
   0   5  13 14873.0 513.148   4
  -5   0  13 15228.1 523.910   4
   5   0  13 15559.6 498.261  17
  -5   0  13 15429.3 542.022  17
   0  -5  13 15131.4 560.253  14
  -5   0  13 15609.5 553.791  14
   0   5  14 31853.4 858.070  11
  -5   0  14 31006.6 972.483  21
   0  -5  14 29624.4 928.562  16
  -5   0  14 31910.5 897.783  20
   0   5  14 31510.2 885.177   4
  -5   0  14 32003.2 941.418  14
   0  -5  14 31479.2 954.818  14
  -5   0  14 33084.6 939.571  17
   5   0  14 30623.5 868.267  17
  -5   0  15 34600.7 1062.94  21
  -5   0  15 34478.6 976.368  20
  -5   0  15 36173.4 1024.85  17
   5   0  15 33991.1 949.207  17
   0  -5  15 34139.8 1037.79  14
  -5   0  15 34324.2 1020.86  14
   0  -5  15 32660.9 1015.21  16
   0  -5  16 25068.6 855.634  16
  -5   0  16 26809.5 823.086  20
  -5   0  16 29178.0 876.327  17
   5   0  16 25440.5 785.781  17
   0  -5  16 27078.6 884.098  14
  -5   0  16 25623.0 851.778  14
   5   0  16 29221.0 859.137   1
  -5   0  17 30004.0 1019.40  22
  -5   0  17 32686.3 941.925  20
   0   5  17 29817.5 950.744  20
   0  -5  17 32744.2 932.172  20
  -5   0  17 33330.6 992.723  14
   0  -5  17 32706.6 1008.65  14
   0  -5  17 28079.1 970.566  17
   0  -5  17 30694.5 986.788  16
   0   5  17 30188.7 872.934   1
   5   0  17 33736.8 963.078   1
   0  -5  18 671.221 229.842  17
  -5   0  18 1055.60 224.272  20
   0  -5  18 953.003 201.219  20
   0   5  18 655.981 210.351  20
   5   0  18 1191.10 166.775   1
   0   5  19 701.696 210.243  20
   0  -5  19 595.801 187.285  20
  -5   0  19 898.321 213.125  20
   0  -5  19 845.997 227.473  17
   0  -5  20 851.937 185.537  20
   0   5  20 742.220 189.868  20
  -5   0  20 886.139 204.546  20
   0  -5  20 851.639 220.894  17
   0   5  21 2021.32 210.487  20
   0  -5  21 2113.42 196.487  20
   0  -5  21 2044.70 244.355  17
   0   5  22 270.415 130.498  20
   0  -5  22 459.141 133.046  20
   0  -5  22 604.689 173.492  17
  -5   0  22 449.975 147.065  19
  -5   0  23 258.408 110.864  19
   0   5  23 300.334 106.533  20
   5   0  23 276.306 148.103  20
   0   5  24 1480.23 95.0688  19
  -5   0  24 1697.49 119.969  19
  -5  -1 -24 98.8198 61.8191   8
  -5  -1 -24 125.788 51.4558   9
  -5  -1 -23 595.165 101.045   8
  -1   5 -23 710.160 67.8131   8
   1  -5 -23 481.795 67.4224   9
  -5  -1 -23 559.804 90.7528   9
  -1   5 -22 223.717 70.6774   8
  -5  -1 -22 100.237 102.221   8
  -5  -1 -22 234.341 99.5033   9
   1  -5 -22 172.918 72.6942   9
  -1   5 -21 1244.84 116.311   8
  -5  -1 -21 902.002 136.679   9
  -1   5 -20 539.821 105.339   8
  -5  -1 -20 463.564 136.054   9
  -5  -1 -19 1704.10 182.550   9
  -1   5 -19 2159.60 164.793   8
  -5  -1 -18 7703.49 353.480   9
  -1   5 -18 8615.73 304.463   9
  -1   5 -18 8425.33 325.735   8
  -1   5 -18 8461.36 349.200  12
  -5  -1 -17 2017.28 196.435   9
  -1   5 -17 2287.73 167.677   8
  -1   5 -17 2349.58 153.676   9
  -1   5 -17 2148.96 170.233  12
  -5  -1 -16 1655.05 180.283   9
  -1   5 -16 1913.11 137.691   9
  -1   5 -16 1838.01 147.653   8
  -1   5 -16 1913.77 162.447  12
  -5  -1 -15 391.589 91.4881  12
  -1   5 -15 344.224 94.3162  12
  -5  -1 -15 228.777 116.529   9
  -1   5 -15 289.127 86.9843   9
  -1   5 -15 445.871 97.5079   8
  -1   5 -14 10605.5 344.927   9
  -1   5 -14 10400.5 356.459   8
  -5  -1 -14 11074.8 379.446  12
  -1   5 -14 10983.5 390.905  12
  -1   5 -13 14399.0 433.234   9
  -1   5 -13 15469.8 482.933  12
  -5  -1 -13 16032.8 473.635  12
  -1   5 -12 5780.78 221.300   9
   5   1 -12 6551.94 217.025  12
  -5  -1 -12 6480.07 253.147  12
  -1   5 -12 6584.68 264.560  12
  -1   5 -11 9512.23 326.988  12
   5   1 -11 9150.50 274.775  12
  -5  -1 -11 9423.53 315.564  12
  -1   5 -10 4419.27 199.343  12
  -5  -1 -10 4491.67 193.019  12
   5   1 -10 4572.90 159.655  12
  -1   5  -9 26971.9 689.892  12
   5   1  -9 26758.7 634.581  12
  -5  -1  -9 26473.6 674.289  12
   1  -5  -9 25244.9 624.146   7
  -1   5  -8 56877.3 1330.14  12
   5   1  -8 56546.1 1277.41  12
   1  -5  -8 55361.3 1274.82   7
   5   1  -7 23410.2 553.828  12
  -1   5  -7 22671.6 597.345  12
   1  -5  -7 22765.8 556.782   7
   1  -5  -6 35072.1 817.032   7
  -5  -1  -5 21581.3 554.784  12
   1  -5  -5 22922.9 539.301   7
  -5  -1  -4 57244.1 1271.62  12
   1  -5  -4 53980.7 1253.16   7
   1  -5  -3 10072.7 268.027   7
   1  -5  -2 189459. 4162.61   7
  -5  -1  -1 129587. 2986.14  13
   1  -5  -1 132891. 2914.50   7
  -5  -1   0 318818. 7303.36  13
   1  -5   0 335947. 7230.09   7
  -5  -1   1 146942. 3477.96  13
  -5  -1   1 157154. 3404.07   4
  -5  -1   2 210172. 4847.56  13
   1  -5   2 215567. 4735.05   7
  -5  -1   2 218603. 4753.55   4
   1  -5   3 12180.6 315.843   7
   1  -5   4 60588.6 1371.03   7
   1  -5   5 24783.9 600.393   7
  -5  -1   5 25564.2 638.714   4
   1  -5   6 44847.2 1017.35   7
  -5  -1   6 42767.2 1059.65   4
   1  -5   7 32286.3 753.054   7
  -5  -1   7 31142.2 804.330   4
   1  -5   8 73577.4 1647.76   7
  -5  -1   8 72661.0 1721.98   4
   1  -5   9 38105.0 916.159   7
  -5  -1   9 38819.5 1004.88   4
  -1   5  10 5845.94 273.516   4
  -5  -1  10 5817.41 256.706   4
  -1   5  11 13944.3 474.162   4
  -5  -1  11 13610.7 451.536   4
   1  -5  11 13249.8 463.291  16
  -5  -1  12 8996.91 389.765  14
   1  -5  12 9117.78 387.624  14
  -1   5  12 9569.42 380.122   4
  -5  -1  12 9748.64 386.821  16
   1  -5  12 8781.50 375.792  16
  -5  -1  12 9907.79 391.097  17
  -5  -1  12 9504.47 415.526  21
   1  -5  13 22159.0 733.070  16
  -5  -1  13 25277.8 758.643  16
  -5  -1  13 23681.0 784.788  21
  -1   5  13 23636.8 726.293   4
   5   1  13 25617.7 698.187  17
  -5  -1  13 24290.9 749.543  17
  -5  -1  13 23633.2 759.006  14
   1  -5  13 24474.5 758.119  14
   1  -5  14 16170.0 595.386  16
  -5  -1  14 16702.6 633.311  21
  -1   5  14 16732.6 567.287   4
  -5  -1  14 18213.4 616.136  17
   5   1  14 17745.8 550.511  17
  -5  -1  14 16448.7 613.771  14
   1  -5  14 16530.4 607.001  14
  -1   5  15 917.319 191.934  20
  -5  -1  15 956.432 189.921  17
   1  -5  15 861.212 180.910  16
  -5  -1  15 735.377 198.644  14
   1  -5  15 1103.56 209.850  14
  -5  -1  15 889.493 189.866  21
  -1   5  16 2604.37 181.285   1
   5   1  16 2756.09 222.981   1
  -1   5  16 3280.46 286.899  20
  -5  -1  16 2793.01 266.539  17
   1  -5  16 2931.89 280.292  16
   1  -5  16 3350.93 292.635  14
  -5  -1  16 2892.89 279.741  14
  -5  -1  17 4460.33 363.121  22
   5   1  17 4857.09 298.996   1
  -1   5  17 4195.80 316.678  20
  -5  -1  17 4574.28 334.122  17
   1  -5  17 4314.42 349.857  17
   1  -5  17 4820.93 347.058  16
  -5  -1  17 4608.13 346.976  14
   5   1  18 17748.0 626.548   1
  -5  -1  18 17485.2 700.927  22
  -1   5  18 16819.5 628.317  20
   1  -5  18 17280.4 609.868  20
  -5  -1  18 17519.2 668.148  14
   1  -5  18 15578.9 646.711  17
  -1   5  19 4862.44 318.520  20
   1  -5  19 5347.36 322.418  20
   1  -5  19 4884.29 352.349  17
  -1   5  20 887.246 191.928  20
   1  -5  20 687.442 179.667  20
   1  -5  20 985.422 224.180  17
   1  -5  21 3016.85 264.326  17
  -1   5  21 3412.62 242.104  20
   1  -5  21 3213.56 231.283  20
  -1   5  22 543.645 139.930  20
   1  -5  22 693.388 141.026  20
   5   1  23 1647.74 185.653  20
  -1   5  24 281.716 59.1663  19
   5   1  24 249.490 103.878  20
  -5  -2 -24 304.618 56.7258   9
   2  -5 -23 174.877 45.0085   9
  -5  -2 -23 139.709 76.2691   9
  -2   5 -23 288.467 59.7796   8
   2  -5 -22 2363.29 135.413   9
  -5  -2 -22 2688.16 173.919   9
  -5  -2 -21 608.886 126.739   9
  -2   5 -21 769.127 106.270   8
  -5  -2 -20 327.801 124.729   9
  -2   5 -20 321.454 85.1996   9
  -2   5 -20 344.599 103.987   8
  -2   5 -19 5314.16 229.274   9
  -2   5 -19 4843.65 242.662   8
  -2   5 -18 941.836 136.460   8
  -2   5 -18 1117.15 128.338  12
  -5  -2 -18 789.177 161.483   9
  -2   5 -18 993.277 118.373   9
  -2   5 -17 10869.3 411.832  12
  -5  -2 -17 10184.0 423.670   9
  -2   5 -17 11215.6 376.183   9
  -2   5 -17 10460.3 386.387   8
  -2   5 -16 806.327 110.867   9
  -2   5 -16 784.171 126.388   8
  -2   5 -16 809.154 114.729  12
  -2   5 -15 210.445 89.3796   9
  -2   5 -15 250.618 98.0171   8
  -2   5 -15 317.449 92.0480  12
  -2   5 -14 5132.82 249.011  12
  -2   5 -14 5340.47 224.639   9
  -2   5 -14 5092.69 233.230   8
   5   2 -13 1503.31 103.243  12
  -2   5 -13 1635.58 136.246  12
  -2   5 -13 1436.49 114.481   9
  -2   5 -13 1503.02 123.764   8
  -5  -2 -12 9597.86 331.615  12
  -2   5 -12 10064.2 342.910  12
   5   2 -12 9824.36 299.295  12
  -2   5 -12 9066.23 303.267   9
  -2   5 -12 8585.92 307.559   8
  -5  -2 -11 6560.41 245.455  12
  -2   5 -11 5495.74 214.629   9
  -2   5 -11 5406.67 220.394   8
   5   2 -11 6572.46 217.065  12
  -2   5 -11 6575.90 252.322  12
  -5  -2 -10 15285.4 447.865  12
  -2   5 -10 15880.0 459.742  12
   5   2 -10 15569.6 422.128  12
   2  -5  -9 30484.9 736.489   7
  -5  -2  -9 31236.4 788.772  12
  -2   5  -9 30272.5 792.330  12
   5   2  -9 32989.7 762.608  12
   2  -5  -8 40071.7 945.607   7
  -5  -2  -8 40998.3 988.705  12
   5   2  -8 41692.2 962.735  12
   2  -5  -7 58297.5 1323.38   7
   2  -5  -6 25192.3 603.607   7
   2  -5  -5 168728. 3716.66   7
   2  -5  -4 120776. 2675.30   7
   2  -5  -3 79105.6 1769.51   7
   2  -5  -2 58746.9 1327.67   7
  -2   5  -1 115111. 2543.88  13
  -5  -2  -1 112795. 2624.05  13
   2  -5  -1 116600. 2554.58   7
  -5  -2   0 5985.40 248.356  13
   2  -5   0 6473.18 189.489   7
  -5  -2   1 123831. 2835.59  13
  -5  -2   2 63404.1 1527.24  13
   2  -5   2 62202.9 1411.69   7
   2  -5   3 89629.7 2001.03   7
   2  -5   4 145102. 3206.61   7
   2  -5   5 215200. 4729.78   7
   2  -5   6 32720.5 771.697   7
   2  -5   7 81956.5 1842.18   7
   2  -5   8 55508.8 1277.02   7
  -2   5   8 57361.6 1393.37   4
   2  -5   9 39080.1 942.136   7
  -2   5   9 48858.6 1102.71   4
  -2   5  10 26054.7 752.947   4
  -2   5  11 7993.54 343.647   4
  -2   5  11 7933.65 287.905  11
  -5  -2  11 8115.34 307.637  20
  -2   5  12 14498.6 444.437  11
  -2   5  12 13335.3 476.133  20
  -5  -2  12 13804.3 462.580  20
  -2   5  12 15552.6 524.530   4
   2  -5  12 14003.7 497.611  14
  -5  -2  12 14217.1 537.869  21
  -5  -2  12 14376.9 505.707  16
  -5  -2  12 15262.2 517.133  17
   2  -5  12 13861.4 493.042  16
  -2   5  13 2181.61 158.482  11
  -5  -2  13 2327.80 186.554  20
  -2   5  13 2364.16 199.653  20
  -2   5  13 2601.92 207.929   4
  -5  -2  13 2381.76 225.749  14
   2  -5  13 2469.87 206.514  14
  -5  -2  13 2860.64 244.351  21
  -5  -2  13 2738.75 225.105  17
  -5  -2  13 2706.05 222.801  16
   2  -5  13 2340.95 207.908  16
  -2   5  14 7447.27 307.962  11
  -5  -2  14 8112.08 388.014  17
   2  -5  14 7608.64 371.343  16
  -5  -2  14 8311.96 390.733  16
  -5  -2  14 7355.78 393.444  21
  -2   5  14 7442.70 349.877   4
  -5  -2  14 7497.35 394.386  14
   2  -5  14 7779.94 371.201  14
  -5  -2  14 8463.09 353.353  20
  -2   5  14 7401.83 354.509  20
  -5  -2  15 378.097 155.200  20
  -2   5  15 351.422 166.584  20
  -2   5  15 383.133 87.4579   1
   5   2  15 406.356 129.400   1
  -5  -2  15 551.189 189.343  21
  -2   5  15 411.799 128.157   4
   2  -5  15 634.247 171.570  16
  -5  -2  15 468.269 186.393  17
  -5  -2  15 816.861 209.919  14
   2  -5  15 578.312 176.992  14
  -5  -2  16 1505.90 232.793  21
   5   2  16 1307.30 176.103   1
  -5  -2  16 1464.29 208.993  20
  -5  -2  16 1737.32 241.380  17
  -5  -2  16 1044.23 234.149  14
   2  -5  16 1276.42 213.624  16
   5   2  17 19563.8 663.788   1
  -5  -2  17 19841.3 651.353  20
  -2   5  17 18446.2 663.751  20
  -5  -2  17 20119.9 705.837  17
   2  -5  17 17501.4 683.988  17
  -5  -2  17 19149.8 715.184  14
  -5  -2  18 2450.41 292.985  22
   5   2  18 2553.80 226.826   1
  -5  -2  18 2394.86 244.701  20
  -2   5  18 2368.57 249.328  20
  -5  -2  18 2818.15 284.159  17
  -5  -2  18 2746.25 293.385  14
   2  -5  18 2511.31 278.834  17
   2  -5  19 10002.4 440.936  20
  -5  -2  19 10669.2 442.888  20
  -2   5  19 9952.69 441.077  20
   2  -5  19 9967.50 472.979  17
   2  -5  20 830.747 181.070  20
  -2   5  20 982.114 198.619  20
   2  -5  20 573.987 200.730  17
   2  -5  21 1976.41 225.132  17
  -2   5  21 1911.49 198.395  20
   2  -5  21 1891.97 195.987  20
  -5  -2  22 7002.79 295.703  19
   2  -5  22 7065.73 299.423  20
   5   2  22 7058.90 348.781  20
  -2   5  23 567.411 94.8763  19
  -5  -2  23 645.201 113.391  19
   5   2  23 619.810 144.246  20
  -5  -2  24 809.797 83.5893  19
   5   2  24 662.148 105.987  20
  -5  -3 -24 434.530 62.0172   8
  -5  -3 -24 352.786 57.3598   9
  -3   5 -23 554.200 74.9864   8
  -5  -3 -23 460.862 85.8513   8
  -5  -3 -23 441.784 82.3154   9
  -5  -3 -22 69.2644 93.7276   8
  -3   5 -22 6.86315 73.0925   8
   3  -5 -22-2.52272 49.3310   9
  -5  -3 -22 64.5079 94.7512   9
  -3   5 -21 744.264 115.173   8
  -5  -3 -21 739.801 131.593   8
  -3   5 -21 780.098 97.7477   9
  -5  -3 -21 635.985 128.666   9
  -3   5 -20 3754.14 190.090   9
  -3   5 -20 3576.25 201.891   8
  -5  -3 -20 3094.08 220.438   9
  -3   5 -19 999.852 123.085   9
  -3   5 -19 1012.19 139.446   8
  -3   5 -18 1865.10 158.670  12
  -5  -3 -18 1489.26 187.665   9
  -3   5 -18 1579.77 156.846   8
  -3   5 -18 1790.04 148.410   9
  -3   5 -17 797.295 117.398  12
  -3   5 -17 732.067 127.197   8
  -3   5 -17 839.529 121.274   9
  -3   5 -16 888.078 131.944   8
  -3   5 -16 977.660 124.346   9
  -3   5 -16 834.461 118.939  12
  -3   5 -15 1836.28 143.846   9
  -3   5 -15 1679.16 151.400   8
  -3   5 -15 1888.54 158.183  12
  -3   5 -14 12737.9 424.742   8
  -3   5 -14 13017.9 415.763   9
  -3   5 -14 13353.9 449.393  12
  -3   5 -13 9049.51 327.982   8
  -3   5 -13 8875.93 316.286   9
   5   3 -13 9629.95 314.997  12
  -3   5 -13 9515.31 349.038  12
   5   3 -12 20175.0 539.408  12
  -3   5 -12 18982.4 538.690   9
  -3   5 -12 18547.4 543.537   8
  -3   5 -12 20007.3 570.495  12
   5   3 -11 4694.62 188.952  12
  -3   5 -11 4288.59 192.913   8
  -3   5 -11 4575.80 191.612   9
  -3   5 -11 4463.08 208.345  12
   5   3 -10 3436.28 153.806  12
   3  -5  -9 23177.6 562.188   7
   5   3  -9 22472.8 591.389  12
   3  -5  -8 14575.3 380.887   7
   3  -5  -7 882.672 64.4950   7
  -3   5  -7 913.996 79.0037  12
  -3   5  -6 20836.0 528.544  12
   3  -5  -6 19973.9 499.224   7
  -3   5  -5 40890.2 952.752  12
   3  -5  -5 39725.2 931.059   7
  -3   5  -4 136636. 3032.34  12
   3  -5  -4 136269. 3018.16   7
   3  -5  -3 100361. 2236.93   7
   3  -5  -2 376944. 8234.70   7
  -5  -3  -1 67409.9 1618.84  13
  -3   5  -1 68063.8 1566.77  13
   3  -5  -1 70493.9 1556.09   7
   3  -5   0 1511.05 83.4889   7
  -5  -3   0 1471.57 132.911  13
  -3   5   0 1762.84 102.732  13
  -5  -3   1 72907.7 1732.07  13
   3  -5   2 387942. 8436.37   7
  -5  -3   2 380800. 8549.63  13
   3  -5   3 108369. 2414.80   7
   3  -5   4 164545. 3634.35   7
   3  -5   5 54081.4 1240.16   7
   3  -5   6 24307.5 594.198   7
   3  -5   7 1417.11 84.2669   7
  -3   5   7 1173.73 144.823   4
   3  -5   8 20662.5 535.786   7
  -3   5   8 26142.0 709.452   4
   3  -5   9 31242.2 801.165   7
  -3   5   9 48449.7 1006.96   4
   3  -5  10 4848.70 159.047   7
  -3   5  10 5729.27 290.048   4
  -5  -3  11 6980.17 316.960  16
  -3   5  11 7432.24 340.610   4
  -5  -3  11 7124.00 352.253  21
  -3   5  11 6906.70 263.278  11
  -5  -3  11 7069.31 279.465  20
  -3   5  12 30078.8 787.346  11
  -3   5  12 28840.9 831.487  20
  -5  -3  12 30044.6 807.985  20
  -3   5  12 30009.4 875.967   4
   3  -5  12 30295.4 848.004  14
  -5  -3  12 29496.6 901.183  21
  -5  -3  12 29715.6 867.418  16
  -5  -3  12 30377.1 868.609  17
   3  -5  12 29419.0 843.820  16
  -3   5  13 14249.4 449.088  11
  -5  -3  13 14803.3 536.322  16
   3  -5  13 13647.0 503.444  16
  -5  -3  13 15087.3 540.214  17
  -5  -3  13 13390.9 540.752  21
  -3   5  13 13981.0 518.901   4
  -5  -3  13 14208.2 473.418  20
  -3   5  13 14060.1 500.340  20
   3  -5  13 14362.4 509.150  14
  -5  -3  14 22147.0 715.858  17
  -5  -3  14 20450.1 701.626  16
   3  -5  14 20580.6 680.463  16
  -5  -3  14 18950.0 707.862  21
  -3   5  14 20108.1 678.992   4
  -5  -3  14 21738.9 651.055  20
  -3   5  14 22730.4 687.128  20
  -5  -3  14 19693.7 720.194  14
  -3   5  15 5649.64 364.192  20
  -5  -3  15 5034.70 277.388  20
  -5  -3  15 3652.51 289.026  17
   3  -5  15 3061.37 256.160  16
  -5  -3  15 3004.60 268.996  16
  -5  -3  15 2915.62 267.654  21
  -3   5  15 2863.30 240.656   4
  -3   5  16 1737.99 193.674   4
   5   3  16 1552.94 186.409   1
  -5  -3  16 1691.96 205.140  20
  -3   5  16 1598.44 212.381  20
  -5  -3  16 1511.44 223.097  21
  -5  -3  16 1645.45 245.130  17
   3  -5  16 1161.06 217.978  17
   3  -5  17 1343.73 236.826  17
  -5  -3  17 1364.59 232.425  17
  -5  -3  17 1200.95 201.724  20
  -3   5  17 1323.89 215.337  20
   5   3  17 1329.43 178.155   1
   5   3  18 2908.40 233.171   1
  -5  -3  18 3341.99 301.613  17
   3  -5  18 2661.13 274.670  17
  -5  -3  18 3019.37 303.594  22
  -3   5  18 3038.32 257.936  20
  -5  -3  18 3215.06 253.268  20
   3  -5  19 1391.45 224.949  17
  -5  -3  19 1582.31 246.834  17
  -5  -3  19 1591.83 248.307  22
  -5  -3  19 1792.92 215.791  20
  -3   5  19 1878.03 222.667  20
   3  -5  20 7366.64 377.849  17
   3  -5  20 7258.05 358.521  20
  -3   5  20 7219.14 350.116  20
  -5  -3  21 1600.03 178.041  19
   3  -5  21 1625.72 203.200  17
   3  -5  21 1799.30 197.152  20
  -3   5  22 101.586 103.761  19
  -5  -3  22 41.7265 113.781  19
   5   3  22-35.1947 150.356  20
  -3   5  23 1090.60 106.737  19
  -5  -3  23 1243.85 121.008  19
   5   3  23 1135.89 149.262  20
  -5  -3  24 1059.37 82.3740  19
   5   3  24 1044.65 101.535  20
  -5  -4 -24 798.240 63.4878   8
  -5  -4 -24 745.877 63.5745   9
  -4   5 -23 733.242 79.7963   8
  -5  -4 -23 630.663 83.9318   8
  -5  -4 -23 695.484 87.2229   9
  -4   5 -22 1794.58 130.321   8
  -5  -4 -22 1598.61 130.103   8
  -4   5 -22 1858.03 112.785   9
  -5  -4 -22 1470.43 131.925   9
  -4   5 -21 2506.05 167.871   8
  -4   5 -21 2690.12 153.795   9
  -5  -4 -21 2498.93 168.291   8
  -5  -4 -21 2268.04 177.964   9
  -5  -4 -20 43.9201 117.717   9
  -4   5 -20 66.8481 89.5857   9
  -4   5 -20-29.0919 99.2252   8
  -5  -4 -19 176.512 132.726   9
  -4   5 -19 223.118 99.4485   9
  -4   5 -19 236.865 114.805   8
  -4   5 -18 2861.44 186.690   9
  -4   5 -18 2653.10 197.419   8
  -4   5 -18 2652.90 187.974  12
  -4   5 -17 926.807 128.645   9
  -4   5 -17 862.923 144.358   8
  -4   5 -17 852.057 122.585  12
  -4   5 -16 7220.71 316.344   8
  -4   5 -16 7607.67 307.612   9
  -4   5 -16 7324.29 321.702  12
  -4   5 -15 533.579 117.980   8
  -4   5 -15 452.855 124.168   9
  -4   5 -15 282.838 93.6340  12
  -4   5 -14 10235.2 381.707  12
   5   4 -14 10852.3 358.768  12
  -4   5 -14 9764.43 366.245   8
  -4   5 -14 10363.8 363.133   9
  -4   5 -13 4224.34 204.611   9
  -4   5 -13 3916.30 207.735   8
   5   4 -13 4062.26 193.355  12
  -4   5 -12 15721.5 484.898   8
  -4   5 -12 15668.3 476.920   9
  -4   5 -11 8667.92 309.131   8
  -4   5 -11 8865.46 304.380   9
   5   4 -11 9497.77 312.732  12
  -4   5 -10 11645.3 367.999   9
  -4   5 -10 11914.7 375.532   8
  -4   5  -9 15122.6 442.318  12
   4  -5  -9 15299.2 399.140   7
   4  -5  -8 4250.27 155.563   7
  -4   5  -8 4091.24 176.562  12
   4  -5  -7 1628.58 88.6586   7
  -4   5  -7 1745.53 105.631  12
   4  -5  -6 70837.2 1588.85   7
  -4   5  -6 69131.4 1609.22  12
   4  -5  -5 32258.4 758.831   7
  -4   5  -5 31460.4 768.420  12
   4  -5  -4 44848.5 1022.26   7
  -4   5  -4 43306.7 1025.13  12
   4  -5  -3 118490. 2613.86   7
  -4   5  -3 116501. 2610.27  12
  -4   5  -2 208893. 4681.68  12
  -4   5  -2 219462. 4733.80  13
   4  -5  -2 215114. 4693.86   7
  -4   5  -1 32330.1 769.863  12
   4  -5  -1 34417.0 789.728   7
  -5  -4  -1 33490.2 850.291  13
  -4   5  -1 34113.2 824.479  13
   4  -5   0 105712. 2371.08   7
  -4   5   0 108149. 2415.47  13
  -5  -4   0 105147. 2445.81  13
  -5  -4   1 40799.9 1041.38  13
   4  -5   2 227116. 4994.37   7
   4  -5   3 143135. 3174.38   7
   4  -5   4 45812.1 1064.39   7
   4  -5   5 39230.4 927.395   7
  -4   5   5 39834.4 1004.96   4
   4  -5   6 92052.2 2103.47   7
  -4   5   6 97052.9 2197.99   4
   4  -5   7 2186.63 109.949   7
  -4   5   7 2290.50 174.747   4
   4  -5   8 4136.05 156.889   7
  -4   5   8 4586.21 242.669   4
   4  -5   9 23060.9 589.639   7
  -4   5   9 26585.7 730.019   4
  -4   5  10 19887.7 544.799  11
  -4   5  10 21310.1 646.569   4
   4  -5  10 19671.6 500.776   7
  -5  -4  11 11945.4 457.571  16
   4  -5  11 12879.5 437.319  16
  -5  -4  11 12501.9 406.685  20
  -4   5  11 12514.0 433.904  20
   5   4  11 13570.6 407.500  11
  -4   5  11 12324.4 390.608  11
  -4   5  11 13599.4 492.513   4
  -5  -4  11 12739.7 505.967  21
   4  -5  12 25008.8 742.814  16
  -5  -4  12 25288.3 778.902  16
  -5  -4  12 26391.3 713.006  20
  -4   5  12 25766.8 744.855  20
  -4   5  12 25621.6 690.064  11
  -4   5  12 26128.7 792.750   4
  -5  -4  12 24592.2 812.529  21
   4  -5  13 6026.24 301.713  16
  -5  -4  13 5927.84 331.809  17
  -5  -4  13 6278.86 338.896  16
  -5  -4  13 6541.85 284.679  20
  -4   5  13 5853.73 300.704  20
  -4   5  13 6154.16 258.300  11
  -5  -4  13 5973.29 343.171  21
  -4   5  13 5770.86 318.308   4
  -5  -4  14 17065.0 656.605  21
  -5  -4  14 18912.2 583.169  20
  -4   5  14 19940.1 625.117  20
   4  -5  14 18515.9 623.614  16
  -5  -4  14 18791.8 660.005  17
  -5  -4  14 18130.9 657.029  16
  -4   5  14 18233.3 643.599   4
  -5  -4  15 408.352 171.040  21
  -5  -4  15 700.764 201.147  16
  -5  -4  15 308.983 180.027  17
  -4   5  15 184.163 140.743   4
  -5  -4  16 13188.2 560.471  21
  -4   5  16 14189.0 542.468   4
  -5  -4  16 13917.9 574.055  17
  -5  -4  16 13837.9 575.367  16
   4  -5  16 12436.0 532.873  17
  -4   5  16 14027.4 526.754  20
  -5  -4  16 14287.9 500.263  20
   4  -5  17 1047.22 211.869  17
  -5  -4  17 1672.30 251.270  17
  -5  -4  17 1254.32 181.110  20
  -4   5  17 1778.98 243.383  20
   5   4  17 1371.83 177.395   1
  -5  -4  18 5364.42 352.071  17
  -5  -4  18 4846.99 280.808  20
  -4   5  18 4716.01 300.067  20
   4  -5  18 4149.36 309.809  17
  -4   5  19 351.114 165.642  20
  -5  -4  19 619.805 218.830  22
  -5  -4  19 466.805 203.702  17
   4  -5  19 552.031 181.514  17
   4  -5  20 347.131 156.284  17
   4  -5  21 5271.04 283.011  20
   4  -5  21 4992.08 279.218  17
  -4   5  21 5255.44 262.398  19
  -5  -4  21 5545.64 257.910  19
   5   4  22 4019.39 245.869  20
  -5  -4  22 4502.12 207.164  19
  -4   5  22 4024.01 203.156  19
   5   4  23 1686.10 145.060  20
  -4   5  23 1728.91 117.272  19
  -5  -5 -23 664.391 80.7308   9
  -5   5 -23 665.918 81.5158   8
  -5  -5 -23 653.219 73.9239   8
  -5  -5 -22 1364.82 123.610   9
  -5   5 -22 1485.37 120.610   8
  -5   5 -22 1307.65 103.827   9
  -5  -5 -22 1179.04 107.757   8
  -5  -5 -21 1594.03 148.720   9
  -5   5 -21 1723.06 147.777   8
  -5   5 -21 1609.04 130.634   9
  -5  -5 -21 1553.82 135.312   8
  -5   5 -20 955.299 135.656   8
  -5   5 -20 959.409 123.543   9
  -5  -5 -20 884.670 146.884   9
  -5   5 -19 834.966 142.477   8
  -5   5 -19 868.167 125.698   9
  -5  -5 -19 681.443 148.756   9
  -5   5 -18 3216.65 216.879   8
  -5   5 -18 3327.58 202.141   9
  -5   5 -17-34.2837 120.068   8
  -5   5 -17 100.022 111.378   9
  -5   5 -17 31.6969 76.9112  12
  -5   5 -16 4048.62 228.427   9
  -5   5 -16 4224.57 234.511  12
  -5   5 -16 3752.47 232.146   8
  -5   5 -15 4324.95 231.538   9
   5   5 -15 4258.68 213.117  12
  -5   5 -15 4261.48 240.766   8
  -5   5 -14 7422.44 306.691   9
  -5   5 -14 7467.95 313.454   8
   5   5 -14 7855.89 302.612  12
  -5   5 -13 4033.76 218.803   8
  -5   5 -13 3888.44 209.574   9
   5   5 -13 4252.16 208.617  12
  -5   5 -12 359.183 99.9478   8
  -5   5 -12 412.851 92.1437   9
   5   5 -12 500.514 84.1787  12
  -5   5 -12 362.180 80.1247  12
  -5   5 -11 9062.25 322.327  12
  -5   5 -11 8625.25 316.190   8
  -5   5 -11 8103.33 304.242   9
   5   5 -10 6531.64 253.986  12
  -5   5 -10 5766.90 234.949   9
  -5   5 -10 5897.16 239.885   8
  -5   5 -10 6279.49 245.326  12
   5  -5  -9 23266.0 572.720   7
  -5   5  -9 22470.0 606.374   9
  -5   5  -9 23444.4 615.708  12
  -5   5  -9 21771.6 609.255   8
  -5   5  -8 3451.44 157.065  12
   5  -5  -8 3183.03 132.686   7
  -5   5  -7 4182.64 170.599  12
   5  -5  -7 4082.09 152.854   7
  -5   5  -6 10115.7 299.394  12
   5  -5  -6 9956.84 287.640   7
   5  -5  -5 17641.8 445.853   7
  -5   5  -5 16674.2 446.760  12
   5  -5  -4 3356.07 134.527   7
  -5   5  -4 3321.39 129.995  12
   5  -5  -3 45734.3 1039.79   7
  -5   5  -3 43453.6 1025.00  12
   5  -5  -2 11798.1 325.923   7
  -5  -5  -2 11580.1 368.846  13
  -5   5  -2 12150.2 377.439  13
  -5   5  -2 11713.6 306.351  12
   5  -5  -1 22894.5 560.166   7
  -5  -5  -1 22625.8 612.192  13
  -5   5  -1 23151.1 615.627  13
  -5   5  -1 21872.3 529.543  12
   5  -5   0 21443.3 537.381   7
  -5   5   0 20555.6 498.337  12
  -5   5   0 23883.5 611.440  13
  -5  -5   0 22629.7 606.217  13
  -5   5   1 21735.2 500.825  12
  -5  -5   1 23224.4 636.726  13
   5  -5   2 11016.1 299.590   7
  -5   5   2 10173.3 233.353  12
   5  -5   3 52508.6 1223.75   7
  -5   5   3 53422.5 1280.86   4
   5  -5   4 3922.64 152.140   7
   5  -5   5 21000.7 535.474   7
   5  -5   6 11107.3 313.680   7
  -5   5   6 10008.3 377.020   4
   5  -5   7 6005.83 207.576   7
  -5   5   7 6196.33 283.784   4
   5  -5   8 5200.09 187.211   7
  -5   5   8 5168.40 273.080   4
   5  -5   9 32998.5 808.787   7
  -5  -5   9 31635.6 952.813  15
  -5   5  10 9350.27 355.571  20
  -5   5  10 11179.8 429.350   4
  -5   5  10 10045.4 318.426  11
   5   5  10 10458.1 339.938  11
  -5  -5  10 8874.37 377.521  16
   5  -5  10 9569.00 286.346   7
  -5  -5  10 9990.57 431.176  21
   5   5  11 14809.8 448.623  11
  -5   5  11 13759.1 419.870  11
  -5  -5  11 14129.6 432.716  20
  -5   5  11 13582.3 467.242  20
  -5  -5  11 13155.8 498.475  16
  -5   5  11 14782.9 530.909   4
  -5  -5  11 14133.8 554.607  21
  -5  -5  12 756.854 120.270  20
  -5   5  12 833.452 138.305  20
  -5  -5  12 696.021 161.987  21
   5  -5  12 794.550 130.675  16
  -5  -5  12 700.686 153.952  16
  -5   5  12 872.162 163.311   4
   5   5  12 861.540 115.471  11
  -5   5  12 603.756 94.0243  11
  -5  -5  13 6068.68 271.690  20
  -5   5  13 5672.54 293.677  20
  -5  -5  13 5985.58 348.310  21
  -5   5  13 6191.01 339.717   4
   5  -5  13 5895.98 291.767  16
  -5  -5  13 5822.23 332.553  16
  -5  -5  14 14515.4 473.221  20
  -5   5  14 14855.3 516.404  20
  -5  -5  14 12601.5 547.921  21
  -5  -5  14 13082.5 547.662  16
  -5  -5  14 14229.2 556.577  17
  -5   5  14 14212.3 555.737   4
  -5   5  15 7113.51 378.889   4
  -5  -5  15 7883.82 334.099  20
  -5   5  15 7685.25 360.229  20
  -5  -5  15 6613.03 420.128  14
  -5  -5  15 6867.54 387.057  21
  -5  -5  15 7974.46 412.839  17
  -5  -5  15 7651.58 412.276  16
  -5  -5  16 8083.33 429.336  17
   5  -5  16 6890.97 373.497  17
  -5  -5  16 7609.35 429.896  16
  -5  -5  16 6844.69 443.653  14
  -5   5  16 7590.57 389.813   4
  -5  -5  16 7751.97 341.443  20
  -5   5  16 7191.25 368.863  20
  -5  -5  17 194.489 200.609  17
   5  -5  17 127.109 159.093  17
  -5  -5  17 78.7364 202.573  16
  -5   5  17 86.2466 158.464  20
  -5  -5  17-23.4196 134.648  20
  -5  -5  17-147.946 216.324  14
   5  -5  18 4900.49 311.453  17
  -5  -5  18 6207.42 365.811  17
  -5  -5  18 5604.75 394.318  14
  -5  -5  19 2042.83 252.437  17
   5  -5  19 1996.55 210.177  17
  -5  -5  19 2271.19 290.025  14
  -5  -5  19 2105.49 257.481  22
  -5   5  20 1871.91 181.800  19
  -5  -5  20 2093.55 233.634  17
   5  -5  20 1925.23 197.444  17
  -5  -5  20 2105.36 172.506  19
   5  -5  21 3705.85 237.221  20
   5   5  21 3069.05 231.688  20
  -5  -5  21 3486.23 191.223  19
  -5   5  21 3089.51 202.262  19
  -5   5  22 3313.72 173.480  19
   5   5  22 3379.28 197.320  20
  -5   5  23 1635.29 100.194  19
   5   5  23 1458.35 108.352  20
  -5  -6 -23 1479.62 93.9760   9
  -6   5 -23 1479.52 98.5894   8
  -6   5 -22 41.7134 68.5134   9
  -5  -6 -22 21.8401 76.9635   9
  -5  -6 -22-17.3640 62.7731   8
  -6   5 -22 119.099 81.9269   8
  -5  -6 -21 4192.09 207.891   9
  -5  -6 -21 3948.63 183.421   8
  -6   5 -21 4307.32 200.080   9
  -6   5 -21 3888.55 206.462   8
  -6   5 -20 8.76130 97.8815   9
  -5  -6 -20 9.60239 109.056   9
  -6   5 -20 136.157 104.786   8
  -6   5 -19 1475.28 152.320   9
  -6   5 -19 1827.40 165.277   8
  -6   5 -18 1516.54 160.921   9
  -6   5 -18 1687.47 174.326   8
  -6   5 -17 6718.78 301.754   9
  -6   5 -17 6393.67 306.562   8
  -6   5 -16 5823.43 280.350   9
  -6   5 -16 5734.41 287.712   8
  -6   5 -15 4217.35 236.259   9
   5   6 -15 4102.95 222.116  12
  -6   5 -15 4372.09 248.764   8
  -6   5 -14 5244.13 266.301   8
  -6   5 -14 5804.29 268.655   9
  -6   5 -14 5394.60 262.107  12
   5   6 -14 5574.48 257.683  12
  -6   5 -13 13839.8 469.555   8
  -6   5 -13 13840.0 461.865   9
  -6   5 -13 14727.0 473.019  12
   5   6 -13 14591.1 474.334  12
  -6   5 -12 2219.61 166.818   8
  -6   5 -12 2040.93 156.327   9
  -6   5 -12 2140.10 152.793  12
   5   6 -12 2222.19 158.046  12
  -6   5 -11 28283.0 777.397   8
  -6   5 -11 27812.7 769.554   9
  -6   5 -11 28949.8 776.936  12
  -6   5 -10 659.057 89.6247  12
  -6   5 -10 588.491 92.4711   9
  -6   5 -10 542.307 98.4317   8
  -6   5  -9 5849.39 229.621  12
   6  -5  -9 5889.96 200.383   7
  -6   5  -9 5345.59 227.068   9
  -6   5  -9 5561.79 232.984   8
  -6   5  -8 3569.86 165.175  12
   6  -5  -8 3520.97 145.645   7
  -6   5  -8 3325.81 168.009   9
  -6   5  -8 3407.62 172.624   8
   6  -5  -7 23769.4 598.651   7
  -6   5  -7 23678.7 615.073  12
   6  -5  -6 5227.05 182.910   7
  -6   5  -6 4579.55 178.844  12
  -6   5  -5 1128.86 55.8618   4
   6  -5  -5 966.382 80.9000   7
  -6   5  -5 918.975 72.5951  12
  -6   5  -4 6585.51 196.000   4
   6  -5  -4 6896.60 220.544   7
  -6   5  -4 6472.34 206.783  12
  -6   5  -3 4042.64 147.385   4
   6  -5  -3 4256.22 162.480   7
  -6   5  -3 3988.33 141.332  12
  -5  -6  -3 3999.08 193.747  13
  -6   5  -3 4082.39 218.788  13
  -6   5  -2 131501. 2915.50   4
  -6   5  -2 129991. 2888.91  12
  -5  -6  -2 124109. 2954.31  13
  -6   5  -2 135459. 3005.41  13
   6  -5  -2 132775. 2917.53   7
  -6   5  -1 38407.7 929.179   4
  -6   5  -1 40902.2 1010.89  13
  -6   5  -1 38424.6 883.022  12
   6  -5  -1 38354.6 920.396   7
  -5  -6  -1 38188.4 965.731  13
  -6   5   0 12252.1 364.248   4
  -6   5   0 12484.9 304.571  12
   6  -5   0 12720.4 349.977   7
  -5  -6   0 12097.6 400.969  13
  -6   5   0 12646.3 430.660  13
  -6   5   1 44115.6 978.644  12
  -6   5   1 45707.6 1075.23   4
  -6   5   1 43008.3 1138.37  13
   6  -5   2 142776. 3225.72   7
  -6   5   2 147781. 3270.45   4
   6  -5   3 4045.63 162.394   7
  -6   5   3 4024.29 198.556   4
   6  -5   4 7992.51 255.857   7
  -6   5   4 8156.91 308.914   4
   6  -5   5 1333.56 94.4352   7
  -6   5   5 1095.46 136.671   4
   6  -5   6 6610.48 226.406   7
   6  -5   7 30193.5 741.258   7
  -6   5   7 28652.6 830.827   4
   6  -5   8 5675.65 208.029   7
  -5  -6   8 5368.99 310.495  15
   6  -5   9 7505.08 251.340   7
  -6   5   9 7820.21 354.432   4
  -5  -6   9 6804.26 324.834  21
  -5  -6   9 7601.91 378.705  15
   5   6   9 7763.83 285.041  11
  -5  -6  10 920.907 158.450  21
  -5  -6  10 1153.71 108.802  20
   5   6  10 1144.46 118.808  11
   6  -5  10 1109.68 87.1705   7
  -6   5  11 46330.2 1256.69   4
  -6   5  11 44121.4 1112.19  11
   5   6  11 47620.7 1163.91  11
  -5  -6  11 42769.2 1222.60  16
  -5  -6  11 48173.0 1311.90  21
  -5  -6  11 46739.6 1127.06  20
  -6   5  12 3762.35 274.074   4
   5   6  12 3916.75 219.217  11
  -5  -6  12 3610.03 267.486  16
  -5  -6  12 3888.99 292.992  21
  -6   5  12 3605.43 231.719  20
  -5  -6  12 3613.17 193.803  20
  -6   5  13 24753.5 805.776   4
   5   6  13 26204.4 727.811  11
  -5  -6  13 23365.9 792.948  16
  -5  -6  13 24217.2 817.981  21
  -6   5  13 24297.5 740.573  20
  -5  -6  13 25244.9 693.149  20
  -5  -6  14 8967.15 441.322  21
  -6   5  14 9441.77 445.818   4
  -5  -6  14 8618.43 438.793  16
  -5  -6  14 9796.22 357.218  20
  -6   5  15 6943.88 375.943   4
  -5  -6  15 6818.95 428.164  14
   6  -5  15 6386.12 340.628  17
  -5  -6  15 7358.33 411.385  16
  -5  -6  15 7303.03 399.824  17
  -5  -6  15 7098.06 307.789  20
  -5  -6  16 9747.41 518.653  14
  -6   5  16 10628.7 471.944   4
  -5  -6  16 10290.3 500.230  16
  -5  -6  16 11585.4 506.877  17
   6  -5  16 9974.97 435.248  17
  -5  -6  17 12899.4 553.231  16
  -5  -6  17 14067.4 556.308  17
  -5  -6  17 12453.3 572.617  14
  -5  -6  18 2820.97 313.207  14
   6  -5  18 2486.23 218.470  17
  -6   5  18 2546.11 212.484  19
  -5  -6  18 2751.48 271.049  17
  -5  -6  18 2561.94 188.437  19
  -5  -6  19 3964.48 326.254  14
  -5  -6  19 3499.81 203.875  19
   6  -5  19 3466.44 232.127  17
  -6   5  19 3268.73 227.765  19
  -5  -6  19 4043.49 296.941  17
  -5  -6  19 3712.00 290.815  22
  -6   5  20 148.834 120.903  19
  -5  -6  20 421.897 208.870  14
  -5  -6  20 216.605 171.536  17
   5   6  20 92.8030 141.330  20
   6  -5  21 9481.17 362.547  20
  -6   5  21 8999.26 325.819  19
   5   6  21 8760.41 338.848  20
   5   6  22 62.0847 86.6215  20
  -6   5  22 82.8061 73.4190  19
  -4  -6 -23 1293.78 86.0312   8
  -6   4 -23 1155.31 99.4711   8
  -4  -6 -23 1169.91 91.8549   9
  -6   4 -22 2954.27 157.392   9
  -4  -6 -22 3132.84 153.464   8
  -6   4 -22 2867.20 166.787   8
  -4  -6 -22 2965.20 162.149   9
  -6   4 -21 921.367 131.035   8
  -4  -6 -21 781.502 125.712   9
  -6   4 -21 828.198 117.460   9
  -6   4 -20 2957.94 186.602   9
  -6   4 -20 2653.30 196.075   8
  -4  -6 -20 2964.38 201.414   9
  -6   4 -19 483.352 133.296   8
  -6   4 -19 728.778 124.884   9
  -6   4 -18 2201.23 189.069   8
  -6   4 -18 2169.19 179.311   9
  -6   4 -17 353.813 136.745   8
  -6   4 -17 242.729 119.988   9
  -6   4 -17 274.975 89.6528  12
  -6   4 -16 2472.79 192.010   9
  -6   4 -16 2153.10 193.772   8
   4   6 -16 2419.63 168.842  12
   4   6 -15 5802.27 269.046  12
  -6   4 -15 5303.30 277.125   8
  -6   4 -15 5773.60 276.908   9
   4   6 -14 28929.2 802.134  12
  -6   4 -14 27768.4 792.076   9
  -6   4 -14 29080.7 803.921   8
  -6   4 -13 6939.68 293.861  12
   4   6 -13 8000.12 314.746  12
  -6   4 -13 7425.92 304.611   9
  -6   4 -13 7526.08 310.656   8
  -6   4 -12 10148.9 353.390  12
   4   6 -12 10373.7 369.365  12
  -6   4 -12 9938.92 357.064   8
  -6   4 -12 9203.85 345.477   9
  -6   4 -11 3181.56 175.400  12
   4   6 -11 3237.55 186.969  12
  -6   4 -11 3201.94 183.355   8
  -6   4 -11 3322.36 183.226   9
  -6   4 -10 5793.64 230.747  12
  -6   4 -10 5474.51 230.540   9
  -6   4 -10 5392.99 231.201   8
   6  -4  -9 6942.93 221.599   7
  -6   4  -9 7198.95 256.541  12
  -6   4  -9 7012.44 262.647   8
  -6   4  -9 7038.33 259.161   9
   6  -4  -8 27377.2 670.008   7
  -6   4  -8 27189.7 697.856  12
   6  -4  -7 76098.0 1723.44   7
  -6   4  -7 75358.3 1742.08  12
   6  -4  -6 19747.1 505.695   7
  -6   4  -6 19937.9 515.378  12
   6  -4  -5 41152.0 977.406   7
  -6   4  -5 41957.2 979.164  12
  -6   4  -4 14858.4 363.750   4
   6  -4  -4 14839.6 396.275   7
  -6   4  -4 15100.1 389.458  12
   6  -4  -3 1637.55 97.5720   7
  -6   4  -3 1779.87 83.2875   4
  -4  -6  -2 51269.6 1264.41  13
  -6   4  -2 55560.7 1221.45  12
  -6   4  -2 53974.7 1331.99  13
   6  -4  -2 53564.6 1243.26   7
  -6   4  -2 53767.0 1236.77   4
  -4  -6  -1 84959.7 1993.84  13
  -6   4  -1 87757.1 1935.43  12
  -6   4  -1 89256.9 2061.76  13
  -6   4  -1 87895.2 1972.74   4
   6  -4  -1 86552.3 1966.65   7
  -6   4   0 43849.8 1111.62  13
  -6   4   0 43097.3 969.629  12
   6  -4   0 42270.9 1011.68   7
  -6   4   0 40945.0 1022.34   4
  -6   4   1 84392.5 2062.25  13
  -6   4   1 87744.1 1980.48   4
   6  -4   2 54090.0 1284.19   7
  -6   4   2 58172.4 1325.00   4
   6  -4   3 2195.49 111.386   7
  -6   4   3 2176.39 137.206   4
   6  -4   4 17231.1 456.963   7
  -6   4   4 18156.9 512.886   4
   6  -4   5 49871.1 1173.52   1
   6  -4   5 49607.5 1161.77   7
   6  -4   6 27845.3 704.397   1
   6  -4   6 27727.1 686.779   7
   6  -4   7 101229. 2335.45   1
   6  -4   7 99791.4 2303.10   7
   6  -4   8 32987.6 854.743   1
   6  -4   8 33024.1 815.517   7
  -6   4   9 10205.6 424.232  21
   6  -4   9 9091.88 327.461   1
   6  -4   9 9296.08 283.723   7
  -6   4   9 9625.92 382.302   4
  -4  -6   9 9452.09 413.532  15
  -6   4  10 7602.39 344.193   4
  -6   4  10 7406.19 341.426  22
   4   6  10 7880.61 292.423  11
   6  -4  10 7515.31 296.325   1
  -6   4  10 7454.55 307.868  20
   6  -4  10 6992.18 231.769   7
   4   6  11 4373.80 220.386  11
  -4  -6  11 4118.07 197.087  20
  -6   4  11 4351.36 236.959  20
   6  -4  11 4465.28 229.505   1
  -4  -6  11 4564.42 291.135  21
  -6   4  11 4611.61 283.826  22
  -6   4  11 4459.08 271.591   4
  -4  -6  11 4118.48 262.609  16
   4   6  12 17565.3 527.621  11
  -6   4  12 16077.2 538.613  20
  -4  -6  12 16183.6 490.623  20
   6  -4  12 16173.8 528.563   1
  -6   4  12 17102.4 610.800  22
  -4  -6  12 16736.4 605.940  21
  -6   4  12 15996.0 581.378   4
  -4  -6  12 15433.7 577.582  16
  -4  -6  13 13129.7 544.802  16
   6  -4  13 14171.7 493.425   1
  -4  -6  13 14217.9 456.957  20
  -6   4  13 14528.6 509.293  20
  -6   4  13 14369.3 551.760   4
   4   6  13 15602.9 495.815  11
  -6   4  14 46729.9 1246.96   4
  -4  -6  14 44810.3 1121.14  20
  -6   4  14 46179.2 1184.65  20
  -4  -6  14 40540.8 1226.91  16
   6  -4  14 40273.8 1157.29  17
  -6   4  15 10346.9 454.392   4
  -4  -6  15 9681.53 501.189  14
  -6   4  15 10121.8 423.642  20
  -4  -6  15 10174.7 378.828  20
   6  -4  15 8710.59 397.224  17
  -4  -6  15 9243.04 464.135  16
  -6   4  16 3649.81 273.343   4
  -4  -6  16 3869.08 341.398  14
  -6   4  16 3598.81 272.508  20
  -4  -6  16 3733.64 232.313  20
  -4  -6  16 3871.68 329.415  17
  -4  -6  16 3611.31 311.073  16
   6  -4  16 3468.88 250.485  17
  -6   4  17 623.916 150.986   4
  -4  -6  17 665.616 149.839  20
  -4  -6  17 697.150 250.687  14
  -4  -6  17 554.049 219.293  17
   6  -4  17 586.038 157.170  17
   6  -4  18 3452.17 247.093  17
  -4  -6  18 4166.03 239.665  20
  -4  -6  18 4218.00 353.111  14
  -4  -6  18 4123.78 320.220  17
  -6   4  19 1265.90 181.049  19
   6  -4  19 1096.32 158.771  17
  -4  -6  19 1122.81 220.954  17
  -4  -6  19 1140.33 253.654  14
  -4  -6  19 1352.60 209.203  22
   4   6  20 6055.25 316.591  20
  -4  -6  20 7122.63 371.731  17
  -6   4  20 6451.36 307.743  19
  -6   4  21 1943.64 171.083  19
   4   6  21 1937.16 176.048  20
  -4  -6  21 2346.14 223.213  17
   4   6  22 7055.04 274.838  20
  -6   4  22 7676.23 281.247  19
  -6   4  23 2802.93 136.936  19
  -6   3 -23 336.165 81.6551   8
  -3  -6 -23 343.558 70.0121   8
  -3  -6 -23 352.680 71.7484   9
  -6   3 -23 276.172 68.4132   9
  -6   3 -22 2167.97 154.533   8
  -3  -6 -22 2089.31 142.250   9
  -6   3 -22 2276.81 144.308   9
  -6   3 -21 1233.29 141.749   8
  -3  -6 -21 1545.16 146.377   9
  -6   3 -21 1467.98 138.098   9
  -6   3 -20 929.632 142.059   8
  -6   3 -20 960.550 135.595   9
  -6   3 -19 139.781 125.951   8
  -6   3 -19 163.602 112.654   9
  -6   3 -18 72.7662 123.679   8
  -6   3 -18 212.035 124.525   9
  -6   3 -17 11457.4 436.093   8
  -6   3 -17 11455.7 429.481   9
   3   6 -17 11870.0 425.027  12
  -6   3 -17 12212.7 436.414  12
  -6   3 -16 9763.31 381.969   9
  -6   3 -16 9623.10 386.872   8
   3   6 -16 9774.42 376.661  12
  -6   3 -16 9655.99 376.605  12
  -6   3 -15 2319.86 189.769   8
  -6   3 -15 2441.56 191.526   9
   3   6 -15 2057.73 164.174  12
  -6   3 -14 3285.31 207.564   9
   3   6 -14 3467.92 203.298  12
  -6   3 -14 3459.73 213.870   8
  -6   3 -13 4352.17 226.790   9
   3   6 -13 4534.06 230.552  12
  -6   3 -13 4333.43 230.656   8
  -6   3 -12 7670.36 300.822   9
  -6   3 -12 7725.00 302.250   8
   3   6 -12 7842.24 313.483  12
  -6   3 -11 2250.09 143.511  12
  -6   3 -11 2179.94 147.730   9
  -6   3 -11 1842.31 142.531   8
   3   6 -11 2431.79 159.239  12
   3   6 -10 4557.99 217.542  12
  -6   3 -10 4521.92 195.589  12
  -6   3 -10 4091.74 195.375   9
   6  -3  -9 26390.2 628.322   7
  -6   3  -9 26177.7 670.805  12
  -6   3  -8 25112.9 649.832  12
   6  -3  -8 25536.3 621.135   7
  -6   3  -7 11556.1 340.428  12
   6  -3  -7 11998.6 324.613   7
  -6   3  -6 79931.1 1837.77  12
   6  -3  -6 81763.5 1827.97   7
  -6   3  -5 36412.2 855.972  12
   6  -3  -5 35718.8 851.566   7
  -6   3  -4 23765.5 566.467  12
  -6   3  -4 22847.8 527.794   4
  -6   3  -3 72604.8 1606.38  12
  -6   3  -3 70480.6 1591.10   4
  -6   3  -2 45599.0 1198.67  13
  -6   3  -2 47533.9 1096.09  12
  -6   3  -2 46586.9 1101.22   4
  -3  -6  -1 4404.22 168.651  13
  -6   3  -1 5006.96 236.193  13
  -6   3  -1 4855.87 141.722  12
  -6   3  -1 4866.41 163.558   4
  -6   3   0 7239.04 184.762  12
  -6   3   0 6591.37 293.190  13
  -6   3   0 6743.57 221.363   4
  -6   3   1 4280.52 166.891   4
  -6   3   1 3836.42 228.228  13
   6  -3   2 50861.6 1161.73   1
  -6   3   2 52713.1 1206.73   4
  -6   3   3 86841.0 1990.66   4
   6  -3   3 86308.5 1944.80   1
  -6   3   4 24960.1 669.740   4
   6  -3   4 25329.6 623.341   1
   6  -3   5 39545.1 947.551   7
   6  -3   5 41252.1 967.552   1
   6  -3   6 95802.1 2197.01   7
   6  -3   6 100438. 2229.93   1
   6  -3   7 15314.1 412.688   7
  -6   3   7 14511.4 482.978   4
   6  -3   8 33608.3 831.229   7
  -6   3   8 34123.6 926.588   4
   6  -3   9 37745.6 925.967   1
  -6   3   9 36240.3 962.437   4
  -6   3  10 6430.22 309.189   4
   6  -3  10 6147.32 202.971   7
   6  -3  10 6755.68 275.694   1
  -6   3  10 6669.86 282.007  20
   3   6  10 6443.53 260.880  11
  -6   3  10 6537.99 340.035  21
   3   6  11 4533.81 220.960  11
  -6   3  11 4544.26 261.627   4
  -6   3  11 4051.06 290.788  21
   6  -3  11 4343.31 226.587   1
  -3  -6  11 4136.71 196.386  20
  -6   3  11 3967.98 228.554  20
   3   6  11 4325.59 227.013   4
  -6   3  12 12432.5 474.757   4
  -6   3  12 12073.6 525.261  21
  -6   3  12 11693.3 434.816  20
  -3  -6  12 12130.3 395.732  20
   3   6  12 12146.4 418.540  11
   6  -3  12 11498.8 423.978   1
  -6   3  12 12726.5 438.789  14
  -6   3  13 7327.15 327.156  14
  -6   3  13 6697.66 341.897   4
  -6   3  13 6417.20 366.291  22
  -6   3  13 6254.70 310.541  20
  -3  -6  13 6107.44 272.648  20
   3   6  13 6629.03 296.803  11
   6  -3  13 7110.31 314.270   1
   6  -3  13 6134.72 295.715  17
  -3  -6  14 5558.20 374.966  14
  -6   3  14 5659.94 332.556   4
  -6   3  14 5627.42 373.159  22
  -6   3  14 5906.21 313.450  20
   6  -3  14 5695.29 297.842  17
   3   6  14 6373.68 295.361  11
   6  -3  14 5776.77 300.322   1
  -3  -6  15 4334.14 353.528  14
  -6   3  15 4394.93 296.129   4
  -6   3  15 4188.36 285.572  20
   6  -3  15 4066.09 262.292  17
   6  -3  15 4946.48 279.268   1
  -3  -6  16 18075.4 701.506  14
   6  -3  16 16277.7 586.745   1
  -6   3  16 17506.7 629.674   4
   6  -3  16 15853.4 571.163  17
  -6   3  16 17932.2 612.122  20
  -3  -6  16 17990.1 565.737  20
  -3  -6  16 17602.8 674.329  17
   6  -3  17 21304.7 699.151  17
  -3  -6  17 23344.5 828.612  14
  -3  -6  17 22843.9 802.228  17
  -3  -6  17 23142.9 686.670  20
  -6   3  17 23901.9 741.991  20
  -3  -6  18 330.783 175.264  22
   6  -3  18 382.863 144.629  17
  -3  -6  18 628.476 224.596  17
  -3  -6  18 583.862 148.454  20
  -3  -6  18 186.851 222.409  14
  -3  -6  19 251.178 208.604  17
   3   6  19 386.442 170.550  20
  -3  -6  19 280.053 132.133  20
  -3  -6  19 383.061 229.979  14
  -3  -6  20 1957.74 249.265  17
  -6   3  20 2242.30 209.646  19
   3   6  20 2029.96 212.597  20
  -3  -6  21 3468.32 270.411  17
  -6   3  21 3080.49 216.785  19
   3   6  21 3144.93 214.912  20
  -6   3  22 5719.87 249.266  19
   6  -3  22 5522.62 283.110  20
  -6   3  23 1190.06 111.942  19
   3   6  23 966.258 86.3394  20
   6  -3  23 1125.62 135.966  20
  -6   2 -24 116.988 55.4196   8
  -2  -6 -24 153.960 45.8306   8
  -6   2 -23 151.085 78.6593   8
  -6   2 -23 162.506 71.1547   9
  -2  -6 -23 123.407 63.4552   9
  -6   2 -22 177.041 99.8146   8
  -6   2 -22 298.334 88.7932   9
  -2  -6 -22 322.535 91.9997   9
  -2  -6 -21 2808.01 183.250   9
  -6   2 -21 2807.81 178.578   9
  -6   2 -21 2496.29 186.808   8
  -6   2 -20 239.477 116.534   9
  -6   2 -20 38.6485 123.022   8
  -6   2 -19 2905.47 206.506   9
  -6   2 -19 3001.89 223.217   8
  -6   2 -18 1127.51 156.366   9
  -6   2 -18 1004.15 165.018   8
  -6   2 -18 1012.50 128.127  12
   2   6 -17 764.009 112.088  12
  -6   2 -17 702.320 148.139   9
  -6   2 -17 709.359 151.412   8
  -6   2 -17 944.846 125.884  12
  -6   2 -16 3531.03 215.199  12
   2   6 -16 3705.85 219.381  12
  -6   2 -16 3575.21 230.489   9
  -6   2 -16 3837.54 244.759   8
   2   6 -15 27501.1 777.007  12
  -6   2 -15 26688.6 760.222  12
  -6   2 -15 26894.7 772.223   8
  -6   2 -15 26038.3 764.485   9
  -6   2 -14 1381.86 150.358   9
  -6   2 -14 1205.64 127.616  12
   2   6 -14 1428.74 137.547  12
  -6   2 -13 6283.82 277.943   9
   2   6 -13 6674.51 287.936  12
  -6   2 -12 6839.83 285.101   9
   2   6 -12 8040.83 311.202  12
  -6   2 -11 5382.26 234.761   9
   2   6 -11 5831.65 254.042  12
   2   6 -10 24018.1 652.435  12
  -6   2 -10 23655.3 617.317  12
   6  -2  -9 52766.3 1220.20   7
  -6   2  -9 54165.6 1268.92  12
   6  -2  -8 4687.65 158.966   7
  -6   2  -8 4539.17 183.426  12
   6  -2  -7 643.459 59.4072   7
  -6   2  -7 623.767 70.4975  12
  -6   2  -6 11781.4 331.760  12
  -6   2  -5 75455.3 1709.90  12
  -6   2  -4 26080.3 630.278  12
  -6   2  -3 34424.9 838.292  12
  -6   2  -3 34144.4 818.641   4
  -6   2  -2 22977.7 679.189  13
  -6   2  -2 22770.2 581.848  12
  -6   2  -2 22502.3 578.545   4
  -6   2  -1 79124.5 1995.31  13
  -6   2  -1 88845.9 1891.30  12
  -6   2  -1 84387.9 1902.03   4
  -2  -6  -1 74201.1 1884.36  13
  -6   2   0 6009.69 270.403  13
  -6   2   0 5890.87 194.122   4
  -6   2   1 87992.3 2037.43   4
   6  -2   1 92745.1 2004.88   1
  -6   2   1 86248.2 2130.25  13
  -6   2   2 19223.7 638.906  13
  -2  -6   2 19101.4 534.778   7
  -2  -6   3 37365.2 893.629   7
   6  -2   3 38880.8 888.268   1
  -6   2   3 37602.9 922.246   4
   6  -2   4 29028.8 697.458   1
  -6   2   4 28676.7 735.134   4
   6  -2   5 89443.2 2022.80   1
   6  -2   6 13773.9 387.061   1
   6  -2   7 1490.34 87.2316   7
   6  -2   7 1456.95 104.639   1
  -6   2   7 1515.31 135.426   4
   6  -2   8 6235.49 201.931   7
   6  -2   8 6276.76 238.770   1
  -6   2   8 6576.55 278.755   4
   6  -2   9 72891.5 1648.79   7
  -6   2   9 74478.4 1760.17   4
   6  -2   9 70758.2 1710.30   1
  -6   2  10 35358.7 936.457   4
  -6   2  10 34434.4 987.892  21
   6  -2  10 33505.2 804.298   7
  -6   2  10 33469.6 896.881  20
   2   6  10 35168.0 884.819  11
   6  -2  10 33713.2 888.179   1
   2   6  11 7924.19 308.138  11
  -6   2  11 7980.40 350.385   4
   6  -2  11 8465.37 326.272   1
  -6   2  11 7960.23 325.816  20
   2   6  11 8094.32 331.889   4
  -6   2  11 7746.54 389.236  21
  -2  -6  12 10271.8 443.315  16
   2   6  12 11927.1 403.937  11
  -6   2  12 11531.4 446.554   4
   6  -2  12 12883.5 441.909   1
  -6   2  12 11723.4 431.874  14
  -6   2  12 11781.3 421.836  20
  -2  -6  12 11019.9 382.298  20
   2   6  12 11042.0 411.737   4
  -6   2  12 11758.7 503.638  21
  -6   2  13 11650.6 452.066  14
  -2  -6  13 11467.1 501.470  14
  -6   2  13 11976.8 469.558   4
   6  -2  13 12580.9 457.540   1
  -6   2  13 12325.3 535.321  21
  -6   2  13 11999.0 444.187  20
  -2  -6  13 11424.7 405.881  20
   2   6  13 12862.7 428.792  11
  -2  -6  13 10389.4 466.114  16
   2   6  14 2223.02 186.126  11
   6  -2  14 2061.43 191.550   1
  -6   2  14 2155.53 213.077   4
   6  -2  14 2019.56 184.337  17
  -2  -6  14 1957.12 239.299  16
  -2  -6  14 1903.55 254.330  14
  -6   2  14 2021.27 206.624  14
  -6   2  14 2154.68 219.330  20
   6  -2  15 43820.7 1223.00  17
   6  -2  15 48052.6 1271.01   1
  -2  -6  15 43573.9 1313.39  16
  -6   2  15 48326.8 1305.12   4
  -6   2  15 47464.3 1265.13  20
  -2  -6  15 50106.8 1231.18  20
  -2  -6  15 46262.1 1355.57  14
  -6   2  15 50262.8 1300.56  14
  -2  -6  16 6766.18 417.094  14
  -2  -6  16 6538.45 320.493  20
  -6   2  16 6324.01 344.116  20
  -6   2  16 6951.23 420.741  22
  -6   2  16 7031.81 359.934   4
  -2  -6  16 6556.46 398.749  16
   6  -2  16 6045.63 314.862  17
   6  -2  17 1587.27 180.295  17
  -6   2  17 1414.29 220.861  20
  -2  -6  17 1459.84 182.362  20
  -2  -6  17 1792.79 258.917  16
  -2  -6  17 1499.48 269.591  14
  -2  -6  18 2102.28 231.910  22
   6  -2  18 1960.45 190.492  17
  -2  -6  18 2322.30 294.252  14
  -2  -6  18 2175.28 281.568  16
  -2  -6  18 1946.48 195.889  20
   2   6  18 1428.87 221.279  20
  -2  -6  19 7279.09 321.519  20
  -2  -6  19 7330.03 424.836  14
   2   6  20 591.991 166.454  20
  -2  -6  20 527.963 138.316  20
  -6   2  20 651.833 164.032  19
   2   6  21 6957.10 312.710  20
  -6   2  21 7249.08 319.238  19
   2   6  22 443.832 113.855  20
  -6   2  22 513.883 128.670  19
   2   6  23 183.594 71.8134  20
   6  -2  23 309.521 129.209  20
  -6   2  23 234.024 91.0928  19
  -6   2  24 482.658 66.4619  19
   6  -2  24 494.082 89.5959  20
  -6   1 -24 2512.30 121.550   8
  -1  -6 -23 138.981 60.0898   9
  -6   1 -23 17.5968 66.0418   9
  -6   1 -23 42.5045 76.1130   8
  -6   1 -22 491.067 99.8059   9
  -1  -6 -22 519.386 92.7607   9
  -6   1 -22 325.078 106.663   8
  -6   1 -21 184.133 102.807   9
  -6   1 -21 193.123 116.446   8
  -6   1 -20 555.196 128.461   9
  -6   1 -20 372.925 132.270   8
  -6   1 -19 2484.09 201.001   9
  -6   1 -19 2557.43 205.764   8
  -6   1 -18 416.592 134.313   9
   1   6 -18 426.405 91.2672  12
   1   6 -18 524.554 91.6995   8
  -6   1 -17 1969.18 191.604   9
   1   6 -17 1802.55 158.835  12
  -6   1 -17 2247.08 174.135  12
   1   6 -17 2139.47 142.552   8
  -6   1 -16 18261.0 593.764   9
  -6   1 -16 18710.5 584.022  12
   1   6 -16 18944.1 598.567  12
   1   6 -16 18611.1 530.189   8
  -6   1 -15 23862.1 723.177   9
   1   6 -15 25092.0 730.527  12
  -6   1 -15 25321.0 720.455  12
   1   6 -15 24784.3 660.077   8
  -6   1 -14 10212.8 385.350   9
   1   6 -14 9903.82 326.907   8
   1   6 -14 10649.8 390.584  12
  -6   1 -14 10673.2 377.292  12
  -6   1 -13 4700.56 223.137  12
   1   6 -13 4916.27 241.924  12
  -6   1 -13 4674.56 236.188   9
   1   6 -12 7596.64 302.168  12
  -6   1 -12 6724.24 280.614   9
   1   6 -11 7063.75 285.752  12
   1   6 -10 12771.4 416.205  12
   1   6  -9 2328.49 152.404  12
  -6   1  -9 2480.48 135.678  12
   6  -1  -9 2457.42 103.182   7
  -6   1  -8 2855.49 140.382  12
  -6   1  -7 9689.83 293.341  12
  -1  -6  -6 36199.6 872.406   7
  -6   1  -6 38084.2 888.051  12
  -1  -6  -5 34765.7 847.246   7
  -6   1  -5 37398.3 857.680  12
  -1  -6  -4 2105.94 100.021   7
  -6   1  -4 2107.00 99.1486  12
  -1  -6  -3 104180. 2198.97   7
  -6   1  -3 93040.7 2184.36  12
  -6   1  -2 28521.7 690.145   4
  -6   1  -2 28249.9 697.090  12
  -1  -6  -1 10897.3 286.299   7
  -6   1  -1 9422.25 267.020   4
  -1  -6   0 44618.0 1101.83   7
  -6   1   0 46423.5 1103.89   4
   6  -1   1 8082.46 211.565   1
  -6   1   1 7975.06 240.613   4
  -1  -6   2 27354.6 739.478   7
  -6   1   2 40230.9 793.238   4
  -1  -6   3 93695.8 2130.35   7
  -6   1   3 97417.9 2160.33   4
  -1  -6   4 1902.98 98.5921   7
  -1  -6   5 47202.8 1093.50   7
  -1  -6   6 45847.3 1048.08   7
  -6   1   6 43424.8 1098.90   4
  -6   1   7 13312.6 418.632   4
  -6   1   8 4073.18 210.377   4
   6  -1   9 3263.89 175.803   1
   6  -1   9 3578.21 133.606   7
  -6   1   9 3604.76 216.117   4
   6  -1  10 18446.8 464.993   7
  -6   1  10 18116.2 549.538  20
   6  -1  10 18267.9 545.983   1
  -6   1  10 20178.5 589.654   4
   1   6  10 19276.3 541.092  11
  -1  -6  11 9775.35 411.027  16
   1   6  11 11115.5 410.218   4
  -6   1  11 11388.8 420.116   4
   1   6  11 10972.8 375.547  11
   6  -1  11 11010.7 388.372   1
  -6   1  11 11148.7 412.765  14
  -6   1  11 10991.3 462.846  21
  -6   1  11 10498.6 386.125  20
  -6   1  11 11873.3 417.542  17
  -1  -6  12 10088.0 430.809  16
   1   6  12 10152.5 405.081   4
  -6   1  12 11375.5 434.370   4
   1   6  12 11372.8 390.272  11
   6  -1  12 11032.5 403.603   1
  -6   1  12 10848.4 426.607  14
  -6   1  12 12076.1 495.324  21
  -6   1  12 10883.8 404.867  20
  -6   1  12 12096.0 437.917  17
  -6   1  13 9254.00 388.848   4
   1   6  13 8823.89 342.237  11
   6  -1  13 8683.58 362.203   1
  -1  -6  13 8468.33 413.560  14
  -6   1  13 8953.94 388.474  14
   1   6  13 9147.69 368.689   4
  -1  -6  13 7671.82 385.759  16
  -1  -6  13 7965.84 330.209  20
  -6   1  13 8458.92 360.358  20
  -6   1  13 8462.65 430.234  21
  -1  -6  14 17342.4 657.288  14
  -6   1  14 17610.9 617.616  14
  -6   1  14 17380.7 678.125  21
   1   6  14 17782.4 561.857  11
  -1  -6  14 16395.6 629.841  16
   6  -1  14 19351.9 618.118   1
  -6   1  14 18757.0 623.866   4
   6  -1  14 17018.8 556.843  17
  -6   1  14 17860.6 590.666  20
  -1  -6  14 17703.0 564.093  20
  -6   1  15 47888.1 1289.66  14
  -1  -6  15 46743.7 1338.01  14
  -1  -6  15 46260.1 1215.55  20
  -6   1  15 46790.2 1248.61  20
   6  -1  15 44629.9 1206.02  17
  -1  -6  15 43283.5 1299.63  16
  -6   1  16 31267.8 1043.39  22
  -6   1  16 33591.9 958.039  20
  -1  -6  16 33245.9 925.752  20
   6  -1  16 32100.5 910.686  17
  -1  -6  16 30455.7 1001.00  16
  -1  -6  16 33215.9 1040.68  14
  -6   1  16 34741.1 1000.05  14
   1   6  17 2635.76 261.116  20
  -6   1  17 3428.34 271.765  20
  -1  -6  17 3401.97 246.676  20
  -1  -6  17 3327.57 322.318  14
  -1  -6  17 3120.67 312.212  17
  -1  -6  17 2769.27 298.316  16
  -6   1  17 3530.46 343.866  22
   6  -1  18 912.032 156.455   1
  -1  -6  18 922.297 243.163  14
  -1  -6  18 888.794 234.305  17
  -1  -6  18 786.326 230.096  16
  -6   1  18 877.451 213.783  20
  -1  -6  18 761.954 167.993  20
   1   6  18 741.842 195.998  20
  -1  -6  19 5780.06 380.656  17
  -1  -6  19 5707.17 293.641  20
   1   6  19 4889.14 312.453  20
  -1  -6  20 1065.97 230.038  17
   1   6  20 1229.02 188.164  20
  -1  -6  20 1117.74 160.223  20
  -1  -6  21 185.415 186.169  17
  -6   1  21 272.429 147.730  19
   1   6  21 193.035 135.445  20
  -6   1  22 1352.97 153.484  19
   1   6  22 1063.47 136.178  20
  -6   1  23 248.994 100.139  19
  -6   1  24 8568.85 261.976  19
  -6   0 -24 193.738 60.0451   8
   0  -6 -24 224.861 53.2152   8
  -6   0 -24 150.216 48.2845   9
  -6   0 -23 190.285 81.8988   8
   0  -6 -23 179.317 59.9763   9
  -6   0 -23 178.615 72.5133   9
  -6   0 -22 446.551 101.037   9
   0  -6 -22 378.904 86.0540   9
  -6   0 -21 212.344 108.902   9
   0   6 -20 76.1596 71.5092   8
  -6   0 -20 138.045 120.159   9
   0   6 -19 112.388 79.9089   8
  -6   0 -19 66.1796 123.583   9
   0   6 -18 5428.27 269.050  12
  -6   0 -18 4741.74 274.045   9
   0   6 -18 5233.64 230.764   8
  -6   0 -17 12182.0 460.306   9
   0   6 -17 11840.3 445.762  12
   0   6 -17 12727.6 403.642   8
  -6   0 -16 2604.07 207.150   9
   0   6 -16 2966.72 201.738  12
  -6   0 -16 3011.88 194.772  12
   0   6 -16 2718.13 166.530   8
  -6   0 -15 7331.11 330.896   9
   0   6 -15 7777.28 334.001  12
  -6   0 -15 7805.37 320.942  12
   0   6 -15 8030.15 290.451   8
  -6   0 -14 19505.4 609.473   9
  -6   0 -14 20429.6 598.571  12
   0   6 -14 20519.7 619.616  12
   0   6 -14 19765.5 555.858   8
  -6   0 -13 6190.81 279.603   9
   0   6 -13 6844.22 289.111  12
   0   6 -13 6357.35 240.063   8
  -6   0 -13 6572.05 270.991  12
   0   6 -12 17290.0 517.190  12
  -6   0 -12 16699.0 491.739  12
   0   6 -11 4390.84 215.794  12
   0   6 -10 26024.1 695.754  12
  -6   0 -10 24409.7 667.931   9
   0   6  -9 12609.0 401.799  12
   0  -6  -8 5977.37 190.432   7
  -6   0  -8 5540.41 211.679  12
   0  -6  -7 595.376 61.1420   7
   6   0  -7 645.781 37.9319  12
  -6   0  -7 769.126 75.4653  12
   0  -6  -6 35375.8 871.560   7
   6   0  -6 37481.7 839.668  12
   0  -6  -5 44121.0 1053.46   7
  -6   0  -5 47562.3 1072.23  12
   0  -6  -4 67192.2 1536.51   7
  -6   0  -4 68510.2 1545.41  12
   0  -6  -3 77661.7 1762.29   7
  -6   0  -3 78774.0 1766.17  12
   0  -6  -2 9979.37 280.706   7
   0  -6  -1 51242.5 1157.19   7
  -6   0  -1 48308.6 1240.87  13
   0  -6   0 299.059 51.7983   7
  -6   0   0 356.397 117.318  13
  -6   0   0 325.464 51.1642   4
  -6   0   1 47292.7 1268.53  13
  -6   0   1 52289.3 1175.90   4
  -6   0   2 10650.5 402.780  13
  -6   0   2 10705.2 303.515   4
   0  -6   2 10304.9 288.751   7
  -6   0   3 81874.8 1856.37   4
   0  -6   3 81141.1 1834.08   7
   0  -6   4 80222.0 1808.98   7
   0  -6   5 48423.0 1118.99   7
  -6   0   6 46942.4 1126.04   4
   0  -6   6 45992.4 1074.35   7
  -6   0   7 241.438 90.4765   4
   0  -6   7 218.300 50.9817   7
  -6   0   8 8194.87 309.644   4
   0  -6   8 8245.11 244.055   7
  -6   0   9 17955.9 542.012   4
   0   6  10 35382.0 891.435  11
  -6   0  10 33703.0 901.779  20
   0   6  10 35358.6 959.355   4
   6   0  10 34710.3 816.156   7
  -6   0  10 35657.9 933.773   4
  -6   0  11 7221.27 358.940  21
   0   6  11 6774.77 270.525  11
  -6   0  11 6782.51 301.389  17
  -6   0  11 6904.66 315.536  14
   0   6  11 6759.87 308.822   4
  -6   0  11 6646.79 304.277   4
   0  -6  11 5921.69 302.184  16
  -6   0  11 6669.42 283.756  20
   0  -6  12 24226.9 779.559  16
   0   6  12 26777.2 783.450   4
  -6   0  12 26102.6 842.721  21
   0   6  12 26791.5 731.400  11
  -6   0  12 27610.3 782.735  17
  -6   0  12 26332.1 793.056  14
   0  -6  12 25342.2 797.766  14
  -6   0  12 27070.3 780.856   4
  -6   0  12 26466.2 748.980  20
   6   0  12 26485.4 757.539   1
   0  -6  13 10641.9 454.145  16
   0   6  13 10985.1 437.278   4
   0  -6  13 10356.5 461.300  14
  -6   0  13 11664.9 463.742  14
   0   6  13 10865.2 395.313  11
   6   0  13 11926.1 434.568   1
  -6   0  13 11576.3 443.602   4
  -6   0  13 11525.0 423.500  20
  -6   0  13 11875.9 453.423  17
  -6   0  13 11262.4 503.460  21
  -6   0  14 33462.1 990.656  14
   0  -6  14 33513.9 1012.18  14
  -6   0  14 33196.6 1047.82  21
   0   6  14 33760.1 912.855  11
  -6   0  14 33399.6 940.034  20
  -6   0  14 36185.9 994.535  17
   0   6  14 32897.9 948.816   4
   6   0  14 34588.8 958.479   1
   0  -6  14 30703.2 982.572  16
   0  -6  15 12157.8 526.935  16
  -6   0  15 12689.8 482.699  20
  -6   0  15 12378.8 559.476  21
   6   0  15 12449.9 442.971  17
   6   0  15 10726.7 463.645   1
  -6   0  15 13124.1 525.855  14
   0  -6  15 13016.3 546.301  14
  -6   0  16 4708.21 302.762  20
   0   6  16 4453.66 302.055  20
   0  -6  16 4584.51 281.690  20
  -6   0  16 4240.54 317.420  14
   0  -6  16 4705.90 345.701  14
   0  -6  16 4307.18 333.279  16
  -6   0  17 25060.3 894.816  22
   0  -6  17 25450.8 769.969  20
  -6   0  17 26678.2 802.457  20
   0   6  17 24243.0 798.086  20
   0   6  17 24482.5 739.666   1
  -6   0  17 26479.1 842.057  14
   0  -6  17 27676.4 883.878  14
   0  -6  17 23658.0 847.347  17
   0  -6  17 25180.3 861.366  16
   0  -6  18 10906.0 527.740  17
  -6   0  18 11669.7 480.877  20
   0   6  18 10805.5 477.266  20
   0  -6  18 12301.9 461.468  20
   6   0  18 12520.8 492.888   1
   0   6  19 390.686 172.507  20
   0  -6  19 334.720 152.157  20
   0  -6  19 276.352 214.822  17
   0   6  20 44.6218 144.153  20
   0  -6  20 108.252 133.353  20
   0  -6  20 25.4104 191.538  17
   0   6  21 408.892 132.565  20
   0  -6  21 553.721 187.238  17
  -6   0  21 286.811 143.379  19
   0   6  22 1270.57 136.671  20
  -6   0  22 1333.86 155.723  19
   0  -6  22 1563.43 192.847  17
   6   0  23 607.456 146.953  20
  -6   0  23 706.357 110.863  19
   6   0  24 625.105 105.615  20
  -6   0  24 478.267 75.2199  19
  -6  -1 -24 881.789 70.5592   9
   1  -6 -23 231.354 54.9239   9
  -6  -1 -23 203.268 76.0067   9
  -6  -1 -22 843.692 115.056   9
   1  -6 -22 902.412 99.9589   9
  -1   6 -22 1167.40 86.0594   8
  -6  -1 -21 155.501 107.030   9
  -1   6 -21 273.825 76.8068   8
  -6  -1 -20 351.560 129.063   9
  -1   6 -20 414.546 92.4351   8
  -6  -1 -19 628.030 147.245   9
  -1   6 -19 635.372 104.824   8
  -1   6 -18 271.400 89.1867  12
  -1   6 -18 266.232 97.9505   8
  -6  -1 -18 280.911 136.112   9
  -1   6 -17 5743.51 253.728   8
  -6  -1 -17 5122.43 287.943   9
  -1   6 -17 5771.80 283.807  12
  -6  -1 -16 2500.85 208.933   9
  -1   6 -16 2689.68 195.464  12
  -1   6 -16 2679.37 172.739   8
  -1   6 -16 3075.13 168.149   9
  -6  -1 -15 13923.4 488.040   9
  -1   6 -15 14640.9 492.416  12
  -1   6 -15 13422.8 432.956   8
  -1   6 -15 14009.6 423.947   9
  -1   6 -14 518.992 92.4268   8
  -1   6 -14 555.849 89.3923   9
  -1   6 -14 367.321 98.5319  12
  -1   6 -13 10476.0 378.123  12
  -6  -1 -13 10471.7 365.926  12
  -1   6 -13 9853.56 332.269   8
  -1   6 -13 10045.6 323.729   9
  -6  -1 -12 16333.7 472.784  12
  -1   6 -12 14321.2 432.591   8
  -1   6 -12 14544.6 424.736   9
  -1   6 -12 15859.0 488.667  12
  -6  -1 -11 9846.40 331.553  12
  -1   6 -11 10379.8 353.335  12
  -1   6 -10 13174.3 419.751  12
   1  -6  -9 18539.9 480.086   7
  -1   6  -9 19310.6 545.641  12
   6   1  -9 19247.8 473.345  12
   1  -6  -8 59005.0 1379.37   7
  -1   6  -8 59740.7 1440.88  12
   6   1  -8 62142.1 1371.71  12
   1  -6  -7 32926.0 779.569   7
   6   1  -7 33683.7 763.886  12
  -6  -1  -6 76894.0 1720.84  12
   1  -6  -6 73514.1 1692.23   7
  -6  -1  -5 22520.4 555.828  12
   1  -6  -5 20897.2 530.398   7
   1  -6  -4 25566.1 617.205   7
   1  -6  -3 28939.6 690.080   7
   1  -6  -2 4755.25 160.643   7
  -6  -1  -1 48179.8 1227.34  13
   1  -6  -1 50411.3 1142.85   7
  -6  -1   0 8360.01 332.722  13
   1  -6   0 9161.05 253.671   7
  -6  -1   1 49055.1 1242.09  13
  -6  -1   2 5853.45 197.762   4
  -6  -1   2 5403.65 276.421  13
   1  -6   2 5538.76 182.063   7
   1  -6   3 36044.3 860.195   7
  -6  -1   3 37600.5 887.525   4
   1  -6   4 35709.0 842.865   7
   1  -6   5 26978.0 655.378   7
   1  -6   6 102391. 2270.03   7
  -6  -1   6 99159.7 2314.95   4
   1  -6   7 45011.5 1036.87   7
  -6  -1   7 43036.8 1090.04   4
   1  -6   8 78544.8 1774.20   7
  -6  -1   8 78385.3 1850.69   4
   1  -6   9 24687.3 603.330   7
  -6  -1   9 24569.0 688.066   4
  -1   6  10 17718.8 559.501   4
  -6  -1  10 17658.3 531.237   4
  -6  -1  11 15501.6 565.000  21
   1  -6  11 13968.7 507.640  14
  -1   6  11 15770.9 533.239   4
  -6  -1  11 15523.5 506.988  17
  -6  -1  11 15444.9 506.352   4
   1  -6  11 13971.9 503.481  16
  -6  -1  11 15529.0 507.760  16
  -6  -1  12 23333.4 773.897  21
  -6  -1  12 24597.2 718.080  17
  -1   6  12 23503.6 723.682   4
   1  -6  12 21318.5 706.024  16
  -6  -1  12 24648.8 721.301  16
  -6  -1  12 22507.1 724.675  14
   1  -6  12 23030.7 725.724  14
  -6  -1  13 15957.9 612.936  21
  -1   6  13 14241.0 519.411  20
  -6  -1  13 17760.0 575.641  17
  -1   6  13 16906.3 573.038   4
   1  -6  13 14755.3 554.228  16
   1  -6  13 15399.6 566.601  14
  -6  -1  13 15041.4 569.429  14
  -1   6  14 789.279 164.042  20
   6   1  14 803.729 148.722   1
  -6  -1  14 762.809 198.242  21
  -1   6  14 708.002 139.825   4
   1  -6  14 945.480 186.383  14
  -6  -1  14 855.225 204.646  14
   1  -6  14 834.105 174.228  16
  -6  -1  14 1021.84 180.458  17
   1  -6  15 22391.3 766.249  16
  -1   6  15 21797.7 719.452  20
  -6  -1  15 24839.8 772.107  17
  -6  -1  15 21766.0 803.785  21
  -6  -1  15 23454.0 779.785  14
   1  -6  15 22826.6 773.942  14
   1  -6  16 4146.84 320.935  16
  -1   6  16 4350.22 297.072  20
  -6  -1  16 4947.86 329.965  17
   1  -6  16 4569.55 325.789  14
  -6  -1  16 4507.86 338.141  14
  -6  -1  16 4177.83 339.219  21
  -1   6  17 9267.82 427.909  20
   1  -6  17 9660.24 412.023  20
   1  -6  17 8529.85 465.287  17
   1  -6  17 9035.95 464.613  16
  -6  -1  17 9532.56 472.655  14
   6   1  17 10161.8 456.796   1
   6   1  18 805.727 163.377   1
  -6  -1  18 750.734 238.462  22
  -1   6  18 727.987 187.722  20
   1  -6  18 797.527 177.861  20
  -6  -1  18 904.413 223.047  14
   1  -6  18 659.038 228.760  17
  -1   6  19 1496.56 202.104  20
   1  -6  19 1477.13 197.192  20
   1  -6  19 1365.66 241.033  17
   1  -6  20 666.967 158.449  20
  -1   6  20 649.305 161.178  20
   1  -6  20 747.638 208.471  17
  -1   6  21 300.854 133.063  20
   1  -6  21 853.276 187.769  17
   1  -6  22 3015.28 226.648  17
  -1   6  23 497.919 75.3731  19
   6   1  23 460.574 136.427  20
   6   1  24 3327.01 167.641  20
  -6  -2 -24 219.073 49.7714   9
  -6  -2 -24 241.794 52.5785   8
  -6  -2 -23 97.5307 70.1273   9
   2  -6 -23 38.7528 38.8852   9
  -2   6 -23 4.80683 62.5985  10
  -6  -2 -23 42.8519 70.5610   8
  -6  -2 -22 1113.60 122.929   8
  -6  -2 -22 997.217 122.113   9
   2  -6 -22 811.552 87.5645   9
  -2   6 -22 1286.23 96.4789   8
  -6  -2 -21 43.2537 103.739   9
  -6  -2 -21 85.4361 101.995   8
  -2   6 -21 83.8648 71.6566   8
  -6  -2 -20 3293.32 210.537   8
  -6  -2 -20 2771.68 208.351   9
  -2   6 -20 3159.93 177.162   8
  -2   6 -19 4819.26 208.623   9
  -6  -2 -19 4348.27 247.809   8
  -2   6 -19 4137.17 214.512   8
  -6  -2 -19 3938.62 251.259   9
  -2   6 -18 1048.31 129.305   8
  -2   6 -18 1114.23 118.545   9
  -6  -2 -18 1075.88 170.168   9
  -2   6 -18 1192.49 131.899  12
  -2   6 -17 12643.0 458.823  12
  -2   6 -17 12882.1 406.271   9
  -2   6 -17 12319.2 417.383   8
  -6  -2 -17 11501.0 457.639   9
  -2   6 -16 2142.48 175.854  12
  -2   6 -16 2138.79 152.176   9
  -2   6 -16 1980.50 160.866   8
  -6  -2 -16 1793.25 185.913   9
  -2   6 -15 7912.25 312.025   8
  -2   6 -15 8371.30 307.127   9
  -2   6 -14 5.83334 76.3909  12
  -2   6 -14 12.7453 78.6800   8
  -2   6 -14 135.977 75.0674   9
  -2   6 -13 14441.8 476.140  12
  -2   6 -13 14301.9 437.957   8
  -2   6 -13 14372.4 430.444   9
  -2   6 -12 8587.05 325.302  12
  -2   6 -12 7857.66 285.253   8
  -2   6 -12 8248.31 281.615   9
   6   2 -11 19117.5 483.248  12
  -2   6 -11 17015.2 497.060   8
  -2   6 -11 17385.7 491.704   9
  -2   6 -11 18781.3 545.321  12
  -2   6 -10 4972.72 223.309  12
   6   2 -10 5388.55 188.034  12
   2  -6  -9 13198.1 360.242   7
   6   2  -9 13945.1 371.782  12
   2  -6  -8 4779.49 167.649   7
   6   2  -8 4935.29 171.758  12
   2  -6  -7 2312.32 107.398   7
   2  -6  -6 42243.1 998.455   7
  -2   6  -6 44048.7 1041.58  12
   2  -6  -5 62318.1 1418.61   7
   2  -6  -4 8436.21 245.788   7
   2  -6  -3 60567.9 1379.94   7
  -2   6  -2 1626.25 73.0934  13
   2  -6  -2 1902.00 94.4825   7
   2  -6  -1 13442.6 352.307   7
  -6  -2  -1 13230.9 431.514  13
   2  -6   0 214152. 4680.45   7
  -6  -2   0 209106. 4780.23  13
  -6  -2   1 13260.2 451.261  13
   2  -6   2 2000.80 98.6671   7
  -6  -2   2 1714.88 179.031  13
   2  -6   3 73590.7 1666.67   7
   2  -6   4 9328.55 271.680   7
   2  -6   5 76148.1 1725.62   7
   2  -6   6 52839.1 1222.49   7
   2  -6   7 1870.90 100.313   7
   2  -6   8 8106.77 247.620   7
   2  -6   9 17640.3 459.173   7
  -2   6   9 19445.3 590.552   4
  -6  -2  10 7360.67 284.579  20
  -2   6  10 8139.11 347.995   4
   2  -6  10 7558.44 224.260   7
  -2   6  10 7376.53 275.837  11
  -6  -2  11 29016.1 790.523  17
   2  -6  11 25311.3 770.942  16
  -6  -2  11 28080.1 790.172  16
  -2   6  11 27104.4 809.102   4
  -6  -2  11 27339.8 847.995  21
  -2   6  11 26689.8 727.441  11
  -6  -2  11 26664.8 738.531  20
  -6  -2  12 14552.4 504.587  17
  -6  -2  12 14456.2 506.789  16
   2  -6  12 13310.9 493.872  16
  -2   6  12 14267.0 521.135   4
   2  -6  12 13891.2 499.573  14
  -2   6  12 13449.7 441.687  11
  -6  -2  12 14264.6 460.839  20
  -2   6  12 13630.5 473.143  20
  -6  -2  12 13676.9 548.326  21
  -6  -2  13 25200.6 833.990  21
  -6  -2  13 25962.9 729.448  20
  -2   6  13 23492.0 736.101  20
  -2   6  13 25785.2 790.128   4
   2  -6  13 24176.9 768.506  14
  -6  -2  13 23976.2 793.663  14
  -2   6  13 24813.5 705.252  11
  -6  -2  13 26428.0 790.481  16
   2  -6  13 24529.8 770.718  16
  -6  -2  13 26656.5 787.102  17
  -6  -2  14 180.016 159.252  21
  -2   6  14 291.440 146.817  20
  -2   6  14 99.1085 101.274  11
  -2   6  14 46.9404 113.286   4
   2  -6  14 127.482 134.277  16
  -6  -2  14 318.982 164.061  16
  -6  -2  14 305.703 157.236  17
   2  -6  14 173.909 151.536  14
  -6  -2  14-17.7269 167.066  14
  -6  -2  15 16292.7 530.823  20
  -2   6  15 13713.0 518.917  20
   2  -6  15 13025.1 544.230  16
  -6  -2  15 14033.5 601.694  21
  -2   6  15 13340.9 525.290   4
  -6  -2  15 15278.4 568.303  17
   2  -6  15 14768.1 564.587  14
  -6  -2  15 13903.5 577.958  14
   2  -6  16 3738.94 297.542  16
  -6  -2  16 4068.62 277.616  20
  -2   6  16 4122.05 278.714  20
  -6  -2  16 4537.81 317.073  17
  -6  -2  16 3858.87 323.589  14
  -6  -2  16 3828.54 323.144  21
   6   2  17 26345.5 816.086   1
  -6  -2  17 25873.7 831.486  17
  -6  -2  17 24116.4 842.605  14
  -6  -2  17 26496.4 778.477  20
  -2   6  17 23470.6 770.515  20
   2  -6  17 25305.2 838.699  16
   2  -6  17 23232.6 827.837  17
  -6  -2  18 2005.66 285.933  22
  -6  -2  18 2495.18 283.747  14
   2  -6  18 2379.94 270.613  17
  -2   6  18 2177.73 223.945  20
   2  -6  18 2608.45 235.613  20
   2  -6  19 8741.09 437.231  17
  -6  -2  19 8345.48 459.050  22
  -2   6  19 8263.80 381.707  20
   2  -6  19 8626.81 380.705  20
  -2   6  20 6421.45 316.890  20
   2  -6  20 7040.98 323.121  20
   2  -6  20 6726.48 371.580  17
  -6  -2  20 7019.35 328.555  19
   2  -6  21 166.990 160.349  17
  -6  -2  21-4.97616 130.899  19
  -6  -2  22 3021.78 188.782  19
   2  -6  22 3071.99 223.088  17
  -2   6  22 2652.55 160.687  19
   6   2  23 13.2427 116.130  20
  -6  -2  23 92.2858 83.6466  19
  -2   6  23 118.401 60.3856  19
  -6  -2  24 572.852 66.8077  19
   6   2  24 529.176 87.3940  20
  -6  -3 -23 5.08755 62.5897   8
  -3   6 -23-3.85451 48.9408   8
  -6  -3 -23 2.78993 66.1045   9
  -3   6 -22 893.803 92.5060   8
  -6  -3 -22 698.585 103.338   8
   3  -6 -22 649.358 70.4002   9
  -6  -3 -22 676.216 108.761   9
  -3   6 -21 332.319 91.6533   8
  -6  -3 -21 282.468 102.672   8
  -6  -3 -21 274.531 116.945   9
  -3   6 -20 1185.40 127.276   8
  -3   6 -20 1141.31 114.068   9
  -6  -3 -20 1053.77 155.843   9
  -6  -3 -20 1024.71 137.281   8
  -3   6 -19 957.583 130.729   8
  -3   6 -19 877.197 116.276   9
  -6  -3 -19 1018.52 163.955   9
  -3   6 -18 1894.06 162.784   8
  -3   6 -18 2133.46 156.657   9
  -6  -3 -18 1737.91 192.088   9
  -3   6 -17 5539.22 247.504   9
  -3   6 -17 5439.17 259.211   8
  -3   6 -17 5258.97 274.209  12
  -3   6 -16 6165.83 259.937   9
  -3   6 -16 5936.86 270.144   8
  -3   6 -16 5655.57 284.448  12
  -3   6 -15 979.285 116.928   9
  -3   6 -15 1042.67 136.091   8
  -3   6 -15 906.575 124.779  12
  -3   6 -14 1831.34 151.150   8
  -3   6 -14 1842.98 144.783   9
  -3   6 -14 2127.44 168.310  12
  -3   6 -13 8582.53 304.291   9
  -3   6 -13 8042.90 306.784   8
  -3   6 -13 8729.20 339.266  12
   6   3 -12 1248.67 96.4949  12
  -3   6 -12 1115.95 108.561   9
  -3   6 -12 1102.11 113.519   8
   6   3 -11 556.582 69.3491  12
  -3   6 -11 576.805 84.4802   9
  -3   6 -11 519.542 86.3353   8
  -3   6 -10 40918.1 1040.80   9
  -3   6 -10 41909.2 1048.72   8
   3  -6  -9 5659.50 191.697   7
   6   3  -9 6002.39 212.234  12
   3  -6  -8 16023.9 425.490   7
  -3   6  -8 16912.2 473.032  12
   3  -6  -7 27297.5 668.317   7
  -3   6  -7 27864.4 707.952  12
   3  -6  -6 48372.2 1115.97   7
  -3   6  -6 47614.8 1144.64  12
  -3   6  -5 35851.9 860.311  12
   3  -6  -5 34906.6 835.928   7
   3  -6  -4 23392.4 575.588   7
   3  -6  -3 17930.2 456.310   7
  -6  -3  -2 74545.2 1781.02  13
  -3   6  -2 75237.0 1693.11  13
   3  -6  -2 74679.7 1693.81   7
  -6  -3  -1 21012.6 619.656  13
   3  -6  -1 21079.3 540.592   7
  -6  -3   0 5937.21 278.531  13
   3  -6   0 5169.19 177.229   7
  -6  -3   1 24294.2 700.319  13
  -6  -3   2 80204.7 2020.94  13
   3  -6   2 85372.1 1895.91   7
   3  -6   3 22243.2 555.509   7
   3  -6   4 29574.4 716.285   7
   3  -6   5 45063.8 1056.11   7
   3  -6   6 61826.9 1423.89   7
   3  -6   7 40791.2 966.903   7
   3  -6   8 22786.7 587.441   7
  -3   6   8 25693.8 735.868   4
   3  -6   9 9361.07 282.838   7
  -3   6   9 10269.2 396.438   4
   3  -6  10 61109.2 1419.67   7
  -6  -3  10 66642.2 1646.15  21
  -3   6  10 59888.0 1475.40  11
  -6  -3  10 63243.5 1491.21  20
  -3   6  10 64850.4 1588.03   4
  -6  -3  11 560.727 128.920  16
  -6  -3  11 635.589 133.441  17
   3  -6  11 613.995 121.940  16
  -6  -3  11 691.146 112.021  20
  -3   6  11 804.500 121.014  20
  -6  -3  11 669.468 161.741  21
  -3   6  11 799.502 148.190   4
  -3   6  11 852.219 103.721  11
  -6  -3  12 2127.40 199.215  16
   3  -6  12 2053.79 184.467  16
  -6  -3  12 2085.25 195.725  17
  -3   6  12 2159.10 214.333   4
   3  -6  12 1883.07 173.527  14
  -3   6  12 1897.36 145.252  11
  -6  -3  12 1933.66 163.192  20
  -3   6  12 1895.58 172.483  20
  -6  -3  12 2116.66 225.444  21
  -6  -3  13 13935.7 570.031  21
  -6  -3  13 14830.5 480.571  20
  -3   6  13 14387.1 498.179  20
  -3   6  13 14253.7 540.102   4
   3  -6  13 13520.5 508.951  14
  -3   6  13 14079.8 458.277  11
  -6  -3  13 14296.1 537.895  16
  -6  -3  13 15135.9 539.749  17
   3  -6  13 13730.3 516.284  16
  -6  -3  14 2615.95 259.809  21
  -6  -3  14 2627.43 206.465  20
  -3   6  14 2955.40 225.807  20
  -3   6  14 2603.03 181.144  11
  -3   6  14 2812.18 231.304   4
  -6  -3  14 2766.48 249.169  16
   3  -6  14 2512.79 233.111  16
  -6  -3  14 2717.65 248.352  17
  -6  -3  14 2451.73 266.272  14
  -6  -3  15 2502.25 211.516  20
  -3   6  15 2197.68 210.450  20
   3  -6  15 2362.95 231.440  16
  -6  -3  15 2476.44 255.758  16
  -6  -3  15 2008.31 256.111  21
  -3   6  15 2223.73 218.834   4
  -6  -3  15 2559.77 247.407  17
  -6  -3  15 2069.09 263.576  14
  -6  -3  16 11262.5 441.959  20
  -3   6  16 10107.9 436.733  20
   3  -6  16 10811.0 478.947  16
  -6  -3  16 10478.0 508.475  21
  -3   6  16 10718.2 459.803   4
  -6  -3  16 11420.9 489.656  17
  -6  -3  16 10708.1 519.240  14
  -6  -3  17 10128.6 495.323  21
   6   3  17 10161.4 451.290   1
  -6  -3  17 10692.4 479.291  17
   3  -6  17 9273.53 468.427  17
  -6  -3  17 10292.3 503.044  14
  -6  -3  17 10389.2 425.638  20
  -3   6  17 10265.2 432.935  20
  -6  -3  18 3688.56 302.958  17
  -6  -3  18 3019.30 305.471  14
  -3   6  18 3418.19 255.542  20
   3  -6  18 3361.36 289.736  17
  -6  -3  19 1561.73 258.035  22
  -3   6  19 1656.20 191.138  20
   3  -6  19 1488.79 199.904  20
  -6  -3  19 1495.59 257.986  14
   3  -6  19 1472.21 227.511  17
   3  -6  20 2510.22 211.180  20
   3  -6  20 2488.29 243.556  17
  -6  -3  20 2462.55 205.908  19
   3  -6  21 402.645 158.046  17
  -6  -3  21 612.570 137.898  19
  -3   6  21 618.721 121.731  19
  -3   6  22 1704.26 127.715  19
   6   3  22 1702.71 188.871  20
  -6  -3  22 2008.88 152.409  19
  -6  -3  23 88.4199 73.2843  19
  -3   6  23-4.00843 49.8703  19
   6   3  23 43.0331 102.792  20
  -6  -4 -23 71.3268 61.4140   9
  -6  -4 -23 25.8692 53.7746   8
  -4   6 -23 22.4348 49.8733   8
  -6  -4 -22 438.012 97.5266   9
  -6  -4 -22 429.706 85.3379   8
  -4   6 -22 646.595 87.6704   8
  -6  -4 -21 294.244 107.452   9
  -4   6 -21 319.437 77.7357   9
  -6  -4 -21 331.994 99.9467   8
  -4   6 -21 286.378 92.5318   8
  -4   6 -20 3549.40 197.668   8
  -4   6 -20 3526.74 183.307   9
  -6  -4 -20 3491.91 199.864   8
  -6  -4 -20 3425.62 219.053   9
  -4   6 -19 1346.84 149.603   8
  -4   6 -19 1362.72 134.719   9
  -6  -4 -19 1159.14 163.682   9
  -4   6 -18 4520.12 225.828   9
  -4   6 -18 4148.57 233.007   8
  -4   6 -17 1702.92 157.917  12
  -4   6 -17 1962.40 152.964   9
  -4   6 -17 1592.87 159.571   8
  -4   6 -16 213.240 107.725   9
  -4   6 -16 131.352 104.264   8
  -4   6 -16 292.682 93.8938  12
  -4   6 -15 1663.87 155.836  12
  -4   6 -15 1917.03 157.858   9
  -4   6 -15 1646.43 158.995   8
  -4   6 -14 5749.67 252.249   9
  -4   6 -14 5162.60 252.428   8
  -4   6 -13 5680.00 243.048   9
  -4   6 -13 5315.50 246.932   8
  -4   6 -12 5716.41 243.187   9
  -4   6 -12 6177.50 255.255   8
   6   4 -12 6424.00 245.125  12
  -4   6 -11 1034.99 112.001  12
  -4   6 -11 1101.28 108.237   9
  -4   6 -11 1029.13 108.479   8
   6   4 -11 1131.88 97.8310  12
  -4   6 -10 5021.87 221.872  12
  -4   6 -10 4693.92 207.001   8
  -4   6 -10 4716.47 205.163   9
  -4   6  -9 1373.19 110.015  12
   4  -6  -9 1279.49 83.3879   7
  -4   6  -9 1094.19 100.585   8
  -4   6  -9 1189.55 100.905   9
  -4   6  -8 8426.62 288.058  12
   4  -6  -8 8294.33 254.165   7
   4  -6  -7 49859.5 1169.83   7
  -4   6  -7 50918.6 1203.96  12
   4  -6  -6 32566.4 790.687   7
  -4   6  -6 33451.7 815.023  12
   4  -6  -5 7192.15 225.541   7
  -4   6  -5 7213.79 235.915  12
   4  -6  -4 20242.1 515.028   7
  -4   6  -4 20424.8 520.365  12
   4  -6  -3 38786.2 925.759   7
  -4   6  -3 40272.4 956.652  13
  -4   6  -3 38868.2 923.024  12
   4  -6  -2 9613.15 276.297   7
  -6  -4  -2 9035.72 338.860  13
  -4   6  -2 9618.69 296.869  13
  -4   6  -2 9419.64 266.312  12
   4  -6  -1 55961.0 1278.51   7
  -6  -4  -1 54354.6 1354.74  13
  -4   6  -1 55374.3 1297.75  13
   4  -6   0 10715.6 311.698   7
  -6  -4   0 12625.1 435.492  13
  -6  -4   1 65113.8 1605.43  13
   4  -6   2 10240.6 291.338   7
  -6  -4   2 9288.33 385.013  13
   4  -6   3 44110.4 1037.22   7
   4  -6   4 24328.3 609.678   7
   4  -6   5 6399.43 214.952   7
  -4   6   6 46694.8 1190.01   4
   4  -6   6 45760.3 1085.20   7
  -4   6   7 71331.5 1706.74   4
   4  -6   7 68378.0 1592.23   7
  -4   6   8 13784.5 471.414   4
   4  -6   8 11796.0 350.061   7
   4  -6   9 1845.40 109.053   7
  -6  -4   9 1618.28 189.947  15
   4  -6  10 6893.88 229.979   7
  -4   6  10 8146.79 368.361   4
  -6  -4  10 6905.48 314.361  16
  -6  -4  10 7432.62 381.898  21
  -4   6  10 7170.79 267.176  11
  -6  -4  10 7565.19 278.590  20
  -4   6  11 1744.27 201.122   4
  -6  -4  11 1700.28 139.983  20
  -4   6  11 1635.86 153.878  20
  -6  -4  11 1665.64 208.641  21
  -4   6  11 1390.81 123.471  11
  -6  -4  11 1910.46 178.948  16
   4  -6  11 1661.77 158.348  16
  -6  -4  12 9273.96 345.122  20
  -4   6  12 9140.55 366.213  20
  -6  -4  12 8827.23 443.203  21
  -4   6  12 10062.3 432.472   4
  -4   6  12 9578.93 336.468  11
  -6  -4  12 9351.70 398.460  17
   4  -6  12 9269.65 377.575  16
  -6  -4  12 8840.38 401.214  16
  -6  -4  13 8220.76 326.339  20
  -4   6  13 7802.00 347.325  20
  -6  -4  13 7792.10 411.889  21
  -4   6  13 8237.37 394.867   4
  -6  -4  13 8246.54 387.261  17
   4  -6  13 8081.22 361.872  16
  -6  -4  13 8161.82 390.188  16
  -4   6  13 7865.65 311.051  11
  -6  -4  14 9344.43 441.796  16
   4  -6  14 8540.98 397.302  16
  -6  -4  14 9752.19 439.362  17
  -6  -4  14 8778.46 452.845  21
  -4   6  14 8861.27 421.065   4
  -6  -4  14 9727.35 372.131  20
  -6  -4  14 8357.45 451.125  14
  -6  -4  15 3566.07 242.098  20
  -4   6  15 3670.04 253.289  20
   4  -6  15 3112.32 253.665  16
  -6  -4  15 3276.38 283.157  16
  -6  -4  15 3363.97 275.895  17
  -4   6  15 3285.59 259.923   4
  -6  -4  15 3287.38 290.879  21
  -6  -4  16 673.757 169.047  20
  -4   6  16 521.341 168.350  20
  -6  -4  16 744.653 204.751  17
  -6  -4  16 656.668 206.859  16
  -6  -4  16 644.311 199.661  21
  -4   6  16 612.468 153.793   4
   6   4  17 3242.16 251.413   1
  -6  -4  17 3737.64 297.554  17
   4  -6  17 3136.95 273.689  17
  -4   6  17 2908.50 238.354  20
  -6  -4  17 3018.82 279.465  21
  -4   6  18 8312.86 376.168  20
   4  -6  18 7662.58 406.200  17
  -6  -4  19 2516.29 248.283  17
  -6  -4  19 1987.30 189.335  19
   4  -6  19 2091.28 232.084  17
  -6  -4  19 1963.75 258.242  22
   4  -6  20 7301.51 326.567  20
  -6  -4  20 7221.41 305.425  19
   4  -6  20 6732.02 347.456  17
  -4   6  20 7164.42 304.017  19
   4  -6  21 643.614 149.375  17
  -4   6  21 832.374 123.830  19
  -6  -4  21 627.238 125.067  19
   6   4  22 1221.44 158.634  20
  -4   6  22 1030.13 104.722  19
  -6  -4  22 1334.10 120.313  19
   6   4  23 123.267 87.9640  20
  -6  -5 -23 1880.06 104.918   9
  -5   6 -23 1937.06 101.048   8
  -6  -5 -22 640.858 80.4470   8
  -5   6 -22 616.887 70.6679   9
  -6  -5 -22 696.823 97.3658   9
  -5   6 -22 645.685 91.7682   8
  -5   6 -21 1244.37 108.962   9
  -6  -5 -21 1121.64 111.748   8
  -6  -5 -21 1136.94 126.518   9
  -5   6 -21 1212.18 123.730   8
  -5   6 -20 170.107 89.3905   9
  -5   6 -20 212.095 101.648   8
  -6  -5 -20 108.420 91.9368   8
  -5   6 -19 1323.72 138.638   9
  -5   6 -19 1061.35 141.526   8
  -5   6 -18 277.829 109.205   9
  -5   6 -18 506.938 127.207   8
  -5   6 -17 1732.02 155.747   9
  -5   6 -17 1730.11 158.127  12
  -5   6 -17 1542.51 166.569   8
  -5   6 -16 405.364 121.183   9
  -5   6 -16 329.663 123.019   8
  -5   6 -15 2933.50 192.332   9
  -5   6 -15 2923.56 199.816   8
  -5   6 -14 2382.86 170.826   9
  -5   6 -14 2410.31 181.476   8
  -5   6 -13 2403.95 170.255   9
  -5   6 -13 2597.06 176.533  12
   6   5 -13 2655.29 161.057  12
  -5   6 -13 2319.68 174.813   8
  -5   6 -12 18242.6 548.602   9
  -5   6 -12 19667.4 578.728  12
   6   5 -12 19265.0 557.323  12
  -5   6 -12 18261.2 555.618   8
  -5   6 -11 15015.0 467.018   9
  -5   6 -11 15325.0 482.630  12
  -5   6 -11 14943.6 471.883   8
  -5   6 -10 8672.89 306.429   9
  -5   6 -10 8834.88 315.628  12
   6   5 -10 9467.64 324.302  12
  -5   6 -10 8194.17 307.005   8
  -5   6  -9 4425.13 199.828   9
  -5   6  -9 4702.07 207.930  12
   5  -6  -9 5185.52 185.996   7
  -5   6  -9 4904.80 211.168   8
  -5   6  -8 16044.6 469.567   9
  -5   6  -8 16472.0 475.723   8
  -5   6  -8 17237.5 478.565  12
   5  -6  -8 16806.8 445.106   7
  -5   6  -7 10621.2 327.748  12
   5  -6  -7 10436.2 307.786   7
   5  -6  -6 8711.64 267.004   7
  -5   6  -6 8749.66 277.001  12
   5  -6  -5 11734.2 330.396   7
  -5   6  -5 11296.3 330.553  12
   5  -6  -4 16462.4 427.931   7
  -5   6  -4 15535.5 420.280  12
   5  -6  -3 55735.5 1302.54   7
  -5   6  -3 59314.0 1358.45  13
  -6  -5  -3 57487.6 1379.97  13
  -5   6  -3 54584.1 1287.39  12
   5  -6  -2 4298.25 165.321   7
  -6  -5  -2 4336.96 219.547  13
  -5   6  -2 4701.46 209.064  13
  -5   6  -2 4329.04 147.727  12
  -6  -5  -1 16100.2 490.251  13
  -5   6  -1 15353.0 390.052  12
   5  -6  -1 15625.7 419.139   7
  -5   6  -1 15840.9 462.317  13
  -5   6   0 72900.6 1651.63  12
   5  -6   0 76358.8 1693.92   7
  -6  -5   0 74556.0 1782.51  13
  -5   6   0 73937.8 1744.44  13
  -5   6   1 16630.5 394.489  12
  -6  -5   1 16223.3 534.236  13
   5  -6   2 4612.60 173.193   7
  -5   6   2 4409.82 118.786  12
   5  -6   3 57550.7 1338.22   7
  -5   6   4 19775.0 588.795   4
   5  -6   4 19877.7 517.294   7
   5  -6   5 15995.2 436.254   7
   5  -6   6 11709.4 343.064   7
  -5   6   7 13776.6 481.774   4
   5  -6   7 13648.1 389.143   7
  -5   6   8 24021.8 722.337   4
   5  -6   8 22247.5 586.993   7
  -6  -5   9 6172.11 342.840  21
   5  -6   9 6514.43 253.997   7
   5  -6  10 11885.1 353.833   7
  -5   6  10 13590.1 520.326   4
  -5   6  10 12645.0 388.340  11
   6   5  10 12526.8 393.177  11
  -6  -5  10 12090.8 452.329  16
  -5   6  10 12459.0 422.089  20
  -6  -5  10 12564.2 522.774  21
  -5   6  11 26893.1 814.871   4
   6   5  11 25236.4 689.384  11
  -5   6  11 24954.8 676.324  11
  -6  -5  11 23922.5 758.486  16
  -5   6  11 24345.5 715.199  20
  -6  -5  11 25797.5 848.412  21
  -5   6  12 31546.4 945.455   4
  -5   6  12 30819.0 816.571  11
   5  -6  12 30184.6 863.374  16
  -6  -5  12 30691.1 918.246  16
  -5   6  12 29939.6 858.134  20
  -6  -5  12 32621.4 829.840  20
  -6  -5  12 30777.3 979.329  21
  -5   6  13 4471.73 294.340   4
  -5   6  13 4133.09 210.939  11
  -6  -5  13 3978.30 302.237  21
  -6  -5  13 4080.60 221.126  20
  -5   6  13 3817.48 246.848  20
  -6  -5  13 3978.29 282.644  17
   5  -6  13 4044.85 248.702  16
  -6  -5  13 4081.91 292.199  16
   5  -6  14 4475.65 273.977  16
  -6  -5  14 4752.20 322.734  16
  -6  -5  14 4889.40 310.567  17
  -6  -5  14 4227.45 313.054  21
  -5   6  14 4781.14 316.601   4
  -6  -5  15 5220.80 336.519  17
  -6  -5  15 4318.97 322.805  16
  -5   6  15 4966.11 320.140   4
  -6  -5  15 4214.66 322.954  21
  -6  -5  16 704.716 198.744  17
   5  -6  16 540.764 184.919  17
  -6  -5  16 610.693 200.250  16
  -5   6  16 582.941 160.007   4
  -6  -5  16 625.748 192.737  21
  -6  -5  17 2863.67 260.828  21
  -6  -5  17 2799.39 274.407  17
   5  -6  17 2854.88 260.717  17
   6   5  17 2930.78 238.446   1
  -6  -5  18 1006.91 150.398  19
  -6  -5  18 1423.02 218.921  17
   5  -6  18 1004.08 186.742  17
  -5   6  19 2495.86 193.403  19
  -6  -5  19 3045.14 253.297  17
   5  -6  19 2117.90 219.790  17
  -6  -5  19 2689.42 191.692  19
  -6  -5  19 2562.68 269.810  22
  -6  -5  20 604.367 122.821  19
  -5   6  20 488.486 121.444  19
   5  -6  20 505.431 150.843  17
   6   5  21 2126.92 195.132  20
  -5   6  21 2201.95 150.648  19
   6   5  22 1473.87 144.837  20
  -5   6  22 1461.45 104.476  19
  -6  -6 -23 540.455 58.6654   9
  -6   6 -23 449.104 77.7855  10
  -6   6 -22 87.7383 54.3188   9
  -6   6 -22 5.99177 75.5498   8
  -6   6 -21 1875.82 129.109   9
  -6   6 -21 1594.41 135.562   8
  -6   6 -20 3825.97 194.576   9
  -6  -6 -20 3234.08 168.619   8
  -6   6 -20 3355.34 201.285   8
  -6   6 -19-32.2247 103.790   9
  -6   6 -19 100.835 114.346   8
  -6   6 -18 582.115 127.930   9
  -6  -6 -18 516.741 138.536   9
  -6   6 -18 455.773 129.743   8
  -6   6 -17 3717.14 220.167   9
  -6   6 -17 3300.92 218.115   8
  -6   6 -16 1257.09 151.182   9
  -6   6 -16 1291.25 138.732  12
  -6   6 -16 1472.26 168.522   8
  -6   6 -15 3619.61 222.433   9
  -6   6 -15 3481.24 224.072   8
  -6   6 -15 3658.64 218.576  12
   6   6 -14 3912.58 208.134  12
  -6   6 -14 3808.18 225.152   9
  -6   6 -14 3876.94 227.442   8
  -6   6 -14 3958.21 223.624  12
   6   6 -13 2791.25 174.285  12
  -6   6 -13 2792.45 186.248   9
  -6   6 -13 2650.65 189.883   8
  -6   6 -13 2488.74 174.008  12
   6   6 -12 12658.1 419.072  12
  -6   6 -12 11452.2 404.032   9
  -6   6 -12 11467.9 411.598   8
  -6   6 -12 12376.2 416.556  12
  -6   6 -11 13823.4 451.138   9
  -6   6 -11 13743.0 456.457   8
  -6   6 -11 14777.9 463.146  12
  -6   6 -10 403.605 84.6212  12
  -6   6 -10 601.097 107.125   8
  -6   6 -10 377.497 96.2592   9
   6  -6  -9 10774.5 321.466   7
  -6   6  -9 10654.6 356.431   9
  -6   6  -9 10576.1 360.226   8
  -6   6  -9 10890.8 354.958  12
   6  -6  -8 3095.81 141.611   7
  -6   6  -8 2937.88 162.971   9
  -6   6  -8 2800.72 163.917   8
  -6   6  -8 3274.11 159.499  12
   6  -6  -7 933.007 79.6250   7
  -6   6  -7 755.824 79.7938  12
  -6   6  -7 727.960 94.2362   9
  -6   6  -7 888.786 100.208   8
  -6   6  -6 370.285 60.5549  12
   6  -6  -6 457.858 68.4778   7
  -6   6  -5 24878.9 626.032  12
   6  -6  -5 25564.2 632.311   7
  -6   6  -5 24324.9 595.942   4
  -6   6  -4 5385.24 257.509  13
  -6   6  -4 5364.92 183.940  12
  -6  -6  -4 5264.47 249.240  13
   6  -6  -4 5481.40 197.918   7
  -6   6  -4 5221.67 180.337   4
  -6  -6  -3 13101.4 429.846  13
  -6   6  -3 13131.3 355.749  12
   6  -6  -3 13387.2 378.547   7
  -6   6  -3 13226.5 374.864   4
   6  -6  -2 52990.8 1239.13   7
  -6   6  -2 56099.6 1318.20  13
  -6   6  -2 51656.9 1206.28  12
  -6  -6  -2 52794.1 1303.65  13
  -6  -6  -1 24006.1 670.588  13
  -6   6  -1 23733.9 665.731  13
  -6   6  -1 22865.7 557.889  12
   6  -6  -1 24058.7 601.861   7
  -6  -6   0 10463.5 387.076  13
  -6   6   0 11613.8 393.295  13
   6  -6   0 10460.4 318.750   7
  -6   6   0 11358.4 347.764   4
  -6   6   0 10268.7 267.473  12
  -6   6   1 23118.9 619.364   4
  -6   6   1 22368.4 514.048  12
   6  -6   2 56523.9 1348.84   7
  -6   6   2 59861.8 1402.80   4
   6  -6   3 17307.2 473.851   7
  -6   6   3 17742.3 527.766   4
   6  -6   4 6055.19 217.415   7
  -6   6   4 5943.95 270.953   4
   6  -6   5 30625.0 771.316   7
  -6   6   5 31309.1 853.192   4
   6  -6   6 457.888 73.8568   7
  -6  -6   7 881.703 168.232  15
   6  -6   7 572.180 79.5159   7
  -6   6   8 4744.19 277.610   4
   6  -6   8 4424.25 184.812   7
  -6  -6   8 4703.03 300.710  15
   6   6   9 18926.7 524.636  11
  -6   6   9 17971.5 496.894  11
  -6   6   9 17431.7 535.115  19
  -6  -6   9 17999.7 492.058  19
  -6  -6   9 16733.5 634.530  15
   6  -6   9 17848.3 492.217   7
  -6   6  10 1529.90 119.813  11
   6   6  10 527.915 95.3145  11
  -6  -6  10 370.371 85.1839  19
  -6   6  10 1753.33 145.911  19
   6  -6  10 451.849 71.5522   7
  -6  -6  10 423.509 174.924  15
  -6  -6  10 583.181 166.167  21
  -6  -6  11 23586.3 779.437  16
  -6  -6  11 26303.4 876.248  21
  -6   6  11 24356.8 689.183  11
   6   6  11 25355.4 714.870  11
  -6  -6  12 17927.2 633.940  16
  -6   6  12 18026.3 650.290   4
  -6  -6  12 18304.2 696.793  21
  -6   6  12 17101.1 518.237  11
   6   6  12 18974.1 560.910  11
  -6   6  13 3423.57 278.346   4
  -6  -6  13 3320.43 275.091  16
  -6  -6  13 3681.59 302.736  21
  -6   6  14 6338.24 368.390   4
  -6  -6  14 7444.62 380.605  17
  -6  -6  14 6177.00 372.856  16
  -6  -6  14 6369.20 383.367  21
  -6  -6  15 5649.98 363.471  21
  -6  -6  15 6326.62 383.675  16
  -6  -6  15 7036.87 376.863  17
  -6   6  15 5693.82 296.727  19
  -6  -6  15 6085.02 272.900  19
  -6  -6  15 5595.20 404.840  14
  -6   6  15 6242.33 361.806   4
  -6  -6  16 2064.11 235.798  21
   6  -6  16 1908.13 214.981  17
  -6  -6  16 2302.92 266.270  16
  -6  -6  16 2668.57 261.320  17
  -6   6  16 2086.37 194.351  19
  -6  -6  16 2088.11 167.660  19
  -6  -6  16 2379.29 305.530  14
  -6   6  16 2183.74 227.715   4
  -6  -6  17 8214.06 429.972  16
   6  -6  17 7277.77 363.491  17
  -6  -6  17 7643.92 460.650  14
  -6   6  17 7150.33 330.380  19
  -6  -6  17 8507.20 418.029  17
  -6  -6  17 7354.39 305.820  19
  -6  -6  18 1389.35 209.452  17
   6  -6  18 1053.57 175.297  17
  -6  -6  18 776.156 244.869  14
  -6  -6  18 993.820 132.906  19
  -6   6  18 1164.78 156.032  19
  -6  -6  19 202.259 220.685  14
  -6  -6  19 149.430 171.218  22
  -6  -6  19 107.125 162.233  17
   6  -6  19 169.313 131.595  17
  -6   6  19 104.152 114.651  19
  -6  -6  19 96.3168 99.1521  19
   6  -6  20 7722.11 315.645  17
  -6   6  20 7078.01 287.874  19
  -6   6  21 3317.91 167.328  19
   6   6  21 3245.52 193.479  20
  -6   6  22 52.9667 50.7140  19
   6   6  22 119.496 69.2743  20
  -7   6 -22 614.213 65.7078   9
  -7   6 -22 567.661 83.9383   8
  -7   6 -21 785.470 97.4501   9
  -7   6 -21 691.795 112.108   8
  -7   6 -20 649.672 111.051   9
  -7   6 -20 597.484 117.729   8
  -7   6 -19 36.9216 103.281   9
  -6  -7 -19 41.0257 103.848   9
  -7   6 -19 109.683 113.412   8
  -7   6 -18 2663.17 187.985   9
  -7   6 -18 2355.03 189.052   8
  -7   6 -17 420.860 130.081   9
  -7   6 -17 462.478 141.684   8
  -7   6 -16 1994.47 188.912   8
  -7   6 -16 2015.31 163.034  12
  -7   6 -16 1750.68 176.294   9
  -7   6 -15 431.070 100.145  12
  -7   6 -15 637.540 149.147   8
  -7   6 -15 620.185 130.907   9
   6   7 -14 5062.98 252.657  12
  -7   6 -14 5504.95 275.255   8
  -7   6 -14 5365.75 262.105  12
  -7   6 -14 5588.65 272.922   9
   6   7 -13 11048.2 406.352  12
  -7   6 -13 11203.0 415.496   8
  -7   6 -13 11346.2 405.618  12
  -7   6 -13 11179.0 407.719   9
   6   7 -12 6798.63 301.015  12
  -7   6 -12 7069.73 308.617   8
  -7   6 -12 6792.56 289.643  12
  -7   6 -12 6881.06 298.837   9
   6   7 -11 4534.67 238.899  12
  -7   6 -11 4489.24 220.717  12
  -7   6 -11 4574.00 232.881   9
  -7   6 -11 4396.75 235.760   8
  -7   6 -10 16617.0 500.463  12
  -7   6 -10 16530.4 509.767   9
  -7   6 -10 16619.0 516.723   8
  -7   6  -9 2028.15 136.373  12
  -7   6  -9 2258.88 157.812   9
   7  -6  -9 2241.15 127.737   7
  -7   6  -9 2104.76 159.687   8
  -7   6  -8 1814.73 121.140  12
  -7   6  -8 1698.77 135.588   9
   7  -6  -8 1643.27 111.458   7
  -7   6  -8 1764.25 142.983   8
  -7   6  -7 4698.82 192.968  12
  -7   6  -7 4645.61 215.172   9
   7  -6  -7 4685.93 188.325   7
  -7   6  -7 4474.06 214.232   8
  -7   6  -6 6251.81 222.658  12
  -7   6  -6 5682.79 240.130   9
  -7   6  -6 6356.99 254.277   8
   7  -6  -6 6237.61 223.966   7
  -7   6  -5 27232.8 745.788   8
  -6  -7  -5 27126.7 766.856  13
  -7   6  -5 29670.6 827.963  13
  -7   6  -5 28582.4 706.631  12
   7  -6  -5 28955.3 719.170   7
  -7   6  -4 11596.7 427.419  13
  -6  -7  -4 10728.5 379.791  13
  -7   6  -4 11405.2 323.097  12
  -7   6  -4 11211.4 314.732   4
   7  -6  -4 11550.6 343.578   7
  -7   6  -3 15436.9 400.362  12
  -7   6  -3 16322.6 520.450  13
  -6  -7  -3 14170.7 464.172  13
  -7   6  -3 15028.2 413.540   4
   7  -6  -3 15177.4 427.517   7
  -7   6  -2 12126.4 431.576  13
  -7   6  -2 11206.6 307.969  12
  -6  -7  -2 11067.2 390.545  13
  -7   6  -2 11740.7 343.833   4
   7  -6  -2 11644.7 347.888   7
  -7   6  -1 2604.37 98.0662  12
   7  -6  -1 2581.09 139.436   7
  -7   6  -1 2487.27 139.191   4
  -7   6  -1 2779.82 206.117  13
  -6  -7  -1 2381.45 176.356  13
   7  -6   0 52165.2 1234.62   7
  -7   6   0 51681.1 1253.13   4
  -7   6   0 52037.9 1341.34  13
  -7   6   1 3129.53 172.917   4
   7  -6   2 14062.2 421.054   7
  -7   6   2 16229.3 470.985   4
   7  -6   3 19147.7 526.639   7
  -7   6   3 20036.5 579.494   4
   7  -6   4 12766.9 384.890   7
  -7   6   4 13383.2 446.590   4
  -7   6   5 36775.0 979.886   8
   7  -6   5 35704.8 890.883   7
  -7   6   5 38093.3 980.718   4
  -7   6   5 34175.2 909.495   5
   7  -6   6 8791.48 291.355   7
  -7   6   6 9285.61 372.631   4
  -7   6   6 8224.10 310.892   5
  -6  -7   6 8312.07 402.198  15
  -6  -7   7 6355.26 353.066  15
   7  -6   7 6341.16 237.495   7
  -6  -7   7 5656.35 296.960  21
  -6  -7   8 1777.41 180.248  21
   7  -6   8 1729.29 122.027   7
  -7   6   8 1836.47 143.867  19
  -6  -7   8 1598.66 214.510  15
   6   7   8 1825.41 133.718  11
  -6  -7   9 3769.38 297.104  15
  -6  -7   9 3061.24 237.243  21
   7  -6   9 3340.28 165.926   7
   6   7   9 3691.79 193.862  11
  -7   6   9 3537.49 162.832  11
  -7   6   9 3412.29 197.365  19
   6   7  10 30072.5 810.130  11
  -7   6  10 32940.1 776.758  11
  -6  -7  10 26752.3 748.309  19
  -7   6  10 35485.9 851.000  19
  -6  -7  10 28106.1 909.945  21
   7  -6  10 26688.9 754.258   7
  -6  -7  10 27321.0 942.635  15
  -6  -7  11 6729.17 400.170  21
  -7   6  11 6079.34 239.155  11
   6   7  11 6020.10 275.701  11
  -6  -7  11 6101.80 237.366  19
  -7   6  11 6103.71 284.877  19
  -6  -7  11 6606.96 346.603  16
  -7   6  11 6612.39 357.282   4
  -6  -7  12 13372.8 572.894  21
   6   7  12 12449.4 431.772  11
  -6  -7  12 11821.2 379.815  19
  -7   6  12 11437.6 430.090  19
  -6  -7  12 12588.7 510.099  16
  -7   6  12 12216.9 521.013   4
  -6  -7  13 20520.1 736.514  21
   6   7  13 21510.9 622.263  11
  -7   6  13 18160.5 601.042  19
  -6  -7  13 18565.2 548.193  19
  -7   6  13 18676.4 695.472   4
  -6  -7  13 20239.7 699.313  16
  -7   6  14 9131.98 453.840   4
  -6  -7  14 10120.1 479.241  21
  -7   6  14 9070.50 378.361  19
  -6  -7  14 8865.59 328.494  19
  -6  -7  14 10780.1 459.755  17
  -6  -7  14 9765.03 463.365  16
  -7   6  15 754.953 176.085   4
  -7   6  15 699.677 146.065  19
  -6  -7  15 930.555 118.758  19
  -6  -7  15 775.960 200.294  17
  -6  -7  15 821.728 218.046  16
   7  -6  15 729.694 156.863  17
  -6  -7  15 794.706 235.056  14
  -6  -7  15 822.972 194.470  21
  -6  -7  16 4339.10 366.639  14
  -6  -7  16 3998.03 208.319  19
  -7   6  16 4302.61 252.788  19
  -6  -7  16 4880.90 314.366  17
  -6  -7  16 4420.91 327.552  16
   7  -6  16 3556.67 249.804  17
  -7   6  17 914.835 150.972  19
  -6  -7  17 1139.50 127.382  19
  -6  -7  17 1109.13 267.048  14
  -6  -7  17 1053.06 203.422  17
   7  -6  17 777.750 153.538  17
  -6  -7  17 975.455 223.365  16
  -7   6  18 5071.19 256.052  19
  -6  -7  18 5402.95 373.558  14
   7  -6  18 4597.45 257.615  17
  -7   6  19 97.2797 102.934  19
  -6  -7  19 111.439 150.429  17
  -6  -7  19 74.7428 191.118  14
  -6  -7  19 86.8618 152.884  22
  -6  -7  20 1262.99 208.389  14
  -6  -7  20 1262.12 167.415  17
   6   7  20 887.477 127.507  20
  -7   6  20 1103.18 117.448  19
  -7   6  21 1763.15 112.266  19
  -5  -7 -23 317.912 50.3997   9
  -7   5 -23 218.988 56.5265   8
  -5  -7 -22 1336.14 102.794   9
  -7   5 -22 1137.53 112.100   8
  -7   5 -22 1273.06 101.720   9
  -7   5 -21 273.981 98.2956   8
  -7   5 -21 241.466 90.6070   9
  -7   5 -20 1308.79 149.087   8
  -7   5 -20 1277.77 137.993   9
  -7   5 -19 2339.89 185.970   8
  -7   5 -19 2398.93 183.318   9
  -7   5 -18 300.080 127.435   8
  -7   5 -18 299.414 127.363   9
  -7   5 -17 1201.11 167.296   8
  -7   5 -17 1473.83 162.587   9
  -7   5 -16 1977.83 184.168   8
  -7   5 -16 1790.38 158.170  12
  -7   5 -16 1868.57 175.762   9
  -7   5 -15 5329.14 275.980   8
  -7   5 -15 5074.74 267.318   9
  -7   5 -15 5205.58 259.365  12
   5   7 -15 4884.28 250.362  12
  -7   5 -14 192.071 113.772   9
  -7   5 -14 73.9323 121.387   8
   5   7 -14 185.628 80.2017  12
  -7   5 -14 170.989 84.6152  12
   5   7 -13 12273.1 436.841  12
  -7   5 -13 12192.2 430.884   8
  -7   5 -13 11911.3 426.399   9
  -7   5 -13 12213.3 422.850  12
   5   7 -12 6029.02 284.045  12
  -7   5 -12 6325.20 283.538   8
  -7   5 -12 6424.48 279.655   9
  -7   5 -12 6528.40 273.728  12
   5   7 -11 6989.16 302.790  12
  -7   5 -11 7101.87 292.632   8
  -7   5 -11 6496.68 280.713   9
  -7   5 -11 7138.15 279.453  12
  -7   5 -10 6356.55 268.270   8
  -7   5 -10 6419.73 265.416   9
  -7   5 -10 6103.18 251.803  12
  -7   5  -9 4000.42 183.583  12
  -7   5  -9 3571.71 193.923   8
  -7   5  -9 3467.86 188.893   9
   7  -5  -9 3840.49 160.761   7
  -7   5  -8 5234.81 210.754  12
  -7   5  -8 5182.98 231.066   8
   7  -5  -8 5446.55 199.420   7
  -7   5  -8 5405.38 227.031   9
   7  -5  -7 20670.2 534.830   7
  -7   5  -7 19740.7 540.240  12
   7  -5  -6 13786.4 388.174   7
  -7   5  -6 13522.6 386.280  12
   7  -5  -5 2891.19 135.805   7
  -7   5  -5 2559.98 121.811  12
  -7   5  -4 15803.3 396.025   4
  -7   5  -4 16675.2 537.782  13
  -5  -7  -4 15085.2 461.746  13
  -7   5  -4 15945.2 416.342  12
   7  -5  -4 15428.0 431.665   7
  -7   5  -3 5721.37 286.577  13
  -7   5  -3 5677.74 182.998  12
  -5  -7  -3 5217.72 224.565  13
  -7   5  -3 6079.66 193.527   4
   7  -5  -3 5561.57 205.132   7
  -5  -7  -2 8911.38 312.886  13
  -7   5  -2 9909.29 380.843  13
  -7   5  -2 9417.09 258.630  12
   7  -5  -2 9429.53 289.745   7
  -7   5  -2 9363.15 283.013   4
  -7   5  -1 18593.0 440.219  12
   7  -5  -1 17846.4 483.940   7
  -7   5  -1 19122.1 589.031  13
  -7   5  -1 18757.1 489.618   4
  -7   5   0 70940.4 1565.85  12
   7  -5   0 68876.7 1626.61   7
  -7   5   0 72157.8 1752.54  13
  -7   5   0 70737.7 1643.09   4
  -7   5   1 20801.2 673.474  13
  -7   5   1 21909.3 586.037   4
   7  -5   2 9453.90 298.486   7
  -7   5   2 10111.9 335.960   4
   7  -5   3 6476.72 229.810   7
  -7   5   3 6838.61 270.831   4
   7  -5   4 19945.8 542.687   7
  -7   5   4 21572.4 607.682   4
   7  -5   5 4490.15 189.332   7
  -7   5   5 5524.86 260.226   4
   7  -5   6 17053.0 468.261   7
  -7   5   6 16508.4 544.248   4
   7  -5   7 28659.5 730.790   7
  -7   5   7 28875.7 765.964   5
  -5  -7   7 28993.8 882.718  15
   7  -5   8 6936.17 242.854   7
   5   7   8 7854.65 278.605  11
  -5  -7   8 6889.64 366.739  15
  -5  -7   8 5410.28 288.216  21
  -7   5   8 6259.73 320.725   4
  -7   5   9 6218.46 301.675  22
  -5  -7   9 4813.26 276.664  21
   7  -5   9 5854.02 218.808   7
   5   7   9 6643.54 261.210  11
  -7   5   9 5761.44 308.422   4
  -5  -7   9 5692.20 347.400  15
  -7   5   9 5695.54 258.998  19
  -5  -7  10 9973.89 434.096  21
   7  -5  10 10192.6 321.670   7
  -7   5  10 10223.6 379.215  19
  -5  -7  10 10710.7 489.909  15
   5   7  10 11366.1 381.886  11
  -7   5  10 10170.2 321.414  11
  -7   5  10 11082.1 445.991   4
  -7   5  11 11069.7 413.341  19
  -7   5  11 11948.5 490.899   4
  -5  -7  11 12039.4 516.614  21
   5   7  11 11806.5 412.633  11
   5   7  12 11138.7 400.846  11
  -7   5  12 10069.9 397.382  19
  -5  -7  12 9898.16 455.996  16
  -7   5  12 10535.9 464.871   4
  -5  -7  12 11251.5 503.341  21
   5   7  13 20603.7 635.196  11
  -7   5  13 20308.4 643.298  19
  -7   5  13 21647.9 734.613   4
  -5  -7  13 20170.2 720.046  16
  -5  -7  13 21466.8 744.815  21
  -7   5  14 156.325 128.291  19
  -5  -7  14 323.672 164.365  21
  -5  -7  14 259.693 187.095  16
   7  -5  14 199.695 133.344  17
  -7   5  14 280.221 157.839   4
  -5  -7  15 9223.03 497.444  14
   7  -5  15 8260.43 373.178  17
  -5  -7  15 9159.95 466.355  16
  -7   5  15 8475.46 376.045  19
  -7   5  15 9190.06 439.338   4
  -5  -7  16 2932.30 319.404  14
  -5  -7  16 3159.70 286.557  17
  -5  -7  16 2623.23 289.862  16
   7  -5  16 2612.29 214.262  17
  -5  -7  16 2675.97 175.057  19
  -7   5  16 2604.49 218.707  19
  -7   5  16 2536.02 239.482   4
  -7   5  17 2680.75 216.023  19
  -5  -7  17 2420.52 169.521  19
   7  -5  17 2217.36 198.844  17
  -5  -7  17 2799.12 290.593  16
  -5  -7  17 3187.73 282.445  17
  -5  -7  17 3095.49 322.618  14
  -7   5  18 785.042 148.183  19
  -5  -7  18 939.109 233.718  14
  -5  -7  18 912.918 210.766  17
   7  -5  18 736.921 137.285  17
  -5  -7  18 958.084 227.733  16
  -7   5  19 4821.88 254.247  19
  -5  -7  19 5532.19 358.351  14
  -5  -7  19 5372.14 318.809  22
  -5  -7  19 5453.55 322.377  17
  -5  -7  20 3160.71 268.578  14
   5   7  20 2367.32 178.159  20
  -7   5  20 2691.95 182.009  19
  -5  -7  20 3419.47 246.675  17
   5   7  21 431.277 93.0496  20
  -7   5  21 489.667 100.649  19
  -7   5  22 2770.43 132.130  19
  -7   4 -23 366.593 72.8394   8
  -4  -7 -23 479.768 62.5232   9
  -7   4 -22 683.808 103.982   8
  -7   4 -22 663.884 90.0889   9
  -4  -7 -22 784.430 79.9252   8
  -4  -7 -22 748.135 93.4105   9
  -7   4 -21 1156.26 137.506   8
  -7   4 -21 1002.68 123.984   9
  -4  -7 -21 1087.99 124.897   9
  -7   4 -20 955.017 141.485   8
  -7   4 -20 817.417 131.302   9
  -4  -7 -20 952.377 137.958   9
  -7   4 -19 3243.33 220.767   8
  -7   4 -19 3215.67 209.990   9
  -7   4 -18 210.168 137.526   8
  -7   4 -18 346.135 126.953   9
  -7   4 -17 10228.6 404.172   8
  -7   4 -17 10312.9 398.246   9
   4   7 -16 1768.34 152.830  12
  -7   4 -16 2198.14 197.348   8
  -7   4 -16 2340.30 192.885   9
   4   7 -15 3194.03 197.805  12
  -7   4 -15 2862.26 191.035  12
  -7   4 -15 2893.20 211.400   8
  -7   4 -15 2745.05 204.646   9
  -7   4 -14 4798.24 253.769   9
  -7   4 -14 4456.80 234.020  12
  -7   4 -14 4544.53 247.050   8
   4   7 -14 4984.40 252.761  12
  -7   4 -13 15212.4 504.991   9
  -7   4 -13 15733.4 502.069  12
  -7   4 -13 16018.6 515.291   8
   4   7 -13 16375.7 529.193  12
  -7   4 -12 897.886 122.999   9
  -7   4 -12 962.429 111.626  12
  -7   4 -12 880.647 126.493   8
   4   7 -12 876.244 119.334  12
  -7   4 -11 6430.17 271.961   9
  -7   4 -11 6822.67 266.613  12
   4   7 -11 7057.99 300.396  12
  -7   4 -10 6359.38 247.448  12
  -7   4 -10 5780.87 250.251   9
   7  -4  -9 979.513 81.1733   7
  -7   4  -9 1056.79 113.390   9
   7  -4  -8 4757.00 180.180   7
  -7   4  -8 4898.14 197.101  12
   7  -4  -7 2639.63 129.005   7
  -7   4  -7 2912.00 139.301  12
   7  -4  -6 8473.42 260.577   7
  -7   4  -6 7909.57 257.552  12
   7  -4  -5 2300.65 117.485   7
  -7   4  -5 2220.23 110.893  12
   7  -4  -4 60470.3 1396.77   7
  -7   4  -4 60035.8 1349.24   4
  -7   4  -4 60427.2 1381.48  12
   7  -4  -3 30654.0 742.994   7
  -7   4  -3 29669.7 713.690   4
  -4  -7  -3 30275.3 754.444  13
  -7   4  -3 30850.1 851.729  13
  -7   4  -3 30456.3 722.294  12
   7  -4  -2 12114.4 345.478   7
  -7   4  -2 12349.8 334.127   4
  -7   4  -2 12739.8 444.424  13
  -7   4  -2 12623.8 320.302  12
  -7   4  -1 15955.1 419.765   4
  -7   4  -1 16047.8 527.844  13
  -7   4  -1 16214.9 382.077  12
   7  -4  -1 15588.1 417.165   7
   7  -4   0 2439.51 124.643   7
  -7   4   0 2612.33 203.210  13
  -7   4   0 2483.03 131.301   4
  -7   4   1 15385.3 545.743  13
  -7   4   1 16123.4 450.033   4
   7  -4   2 13800.4 395.730   7
  -7   4   2 15637.8 437.788   4
   7  -4   3 35009.2 870.231   7
  -7   4   3 37793.7 924.348   4
  -7   4   4 66034.7 1571.81   4
   7  -4   4 64991.4 1512.34   7
  -7   4   5 2144.25 167.199   4
   7  -4   5 2235.77 123.542   7
   7  -4   5 2361.58 125.646   1
   7  -4   6 10274.2 315.457   7
   7  -4   6 10715.5 330.635   1
   7  -4   7 3801.61 164.533   7
   7  -4   7 3973.00 182.180   1
   4   7   8 6726.34 261.169  11
  -7   4   8 6614.16 310.127   4
   7  -4   8 6379.08 254.599   1
  -7   4   8 6594.63 336.698  21
  -4  -7   8 6480.87 343.032  15
   7  -4   8 6227.53 225.459   7
  -7   4   9 1713.16 144.488  19
  -4  -7   9 1525.90 205.183  15
  -7   4   9 1920.42 183.839   4
   7  -4   9 1652.90 106.714   7
   4   7   9 1865.16 141.922  11
   7  -4   9 1643.02 136.697   1
  -7   4  10 10031.4 417.276   4
   7  -4  10 9595.18 354.865   1
   7  -4  10 9569.20 296.223   7
  -4  -7  10 8810.84 388.538  21
  -7   4  10 9760.94 450.289  21
  -7   4  10 9526.39 359.157  19
   4   7  10 10508.1 361.119  11
  -4  -7  11 10494.6 343.779  20
  -4  -7  11 11284.2 475.120  21
  -7   4  11 11363.9 465.467  22
  -7   4  11 10877.9 451.348   4
   7  -4  11 10854.1 394.656   1
   4   7  11 10993.7 392.394  11
   4   7  12 1436.54 153.924  11
  -4  -7  12 1548.71 133.665  20
  -7   4  12 1928.11 223.208  22
  -7   4  12 1408.63 190.104   4
   7  -4  12 1365.70 148.005   1
  -4  -7  12 1336.85 195.151  16
  -4  -7  13 24305.1 828.139  16
  -7   4  13 25962.1 836.547   4
  -4  -7  13 25639.7 705.478  20
   7  -4  13 25742.3 766.206   1
  -7   4  14 7545.98 393.825   4
   4   7  14 7927.26 344.339  11
  -4  -7  14 7480.47 298.517  20
  -4  -7  14 6659.59 398.291  16
  -4  -7  15 5486.59 395.283  14
  -4  -7  15 5567.80 258.522  20
  -7   4  15 5570.06 338.826   4
  -7   4  16 3942.40 289.771   4
   7  -4  16 4338.85 258.750  17
  -7   4  16 4193.15 271.670  19
  -4  -7  16 4743.74 238.472  20
  -4  -7  16 4034.81 348.233  14
  -4  -7  16 4806.23 346.273  17
  -4  -7  17 19701.5 735.959  14
  -7   4  17 18424.6 608.925  19
  -4  -7  17 19688.7 698.975  17
  -4  -7  18 522.969 230.620  14
  -7   4  18 367.119 149.304  19
  -4  -7  18 462.476 208.931  17
  -4  -7  19 7413.84 410.449  14
  -7   4  19 6800.93 318.091  19
  -4  -7  19 7741.55 397.404  17
  -4  -7  19 7796.15 372.387  22
  -4  -7  20 2209.36 232.723  17
   4   7  20 2077.83 177.029  20
  -7   4  20 2222.22 187.092  19
  -4  -7  21 2871.27 222.210  17
  -7   4  21 2729.76 177.957  19
   4   7  21 2630.07 160.877  20
  -7   4  22 1639.42 123.267  19
   7  -4  22 1881.20 166.308  20
  -7   4  23 908.339 72.0002  19
  -7   3 -23 1054.87 96.2906   8
  -3  -7 -23 1170.47 78.7964   8
  -7   3 -23 1041.38 86.6574   9
  -3  -7 -23 1196.52 85.5563   9
  -7   3 -22 684.648 107.155   8
  -7   3 -22 799.523 101.971   9
  -3  -7 -22 810.577 99.0114   9
  -7   3 -21 1103.60 133.938   8
  -7   3 -21 1040.58 127.152   9
  -3  -7 -21 1231.46 130.833   9
  -7   3 -20 3530.60 210.282   9
  -7   3 -20 3861.97 224.144   8
  -7   3 -19 76.0636 114.764   9
  -7   3 -19 78.8898 123.790   8
  -7   3 -18 1860.58 180.285   9
  -7   3 -18 1826.79 187.845   8
  -7   3 -17 4099.54 244.379   9
  -7   3 -17 4169.25 252.709   8
   3   7 -17 3915.15 225.844  12
   3   7 -16 444.410 97.9412  12
  -7   3 -16 337.218 128.210   9
  -7   3 -16 445.770 140.293   8
   3   7 -15 139.003 81.6472  12
  -7   3 -15-5.83287 124.044   8
  -7   3 -15 51.7616 120.657   9
   3   7 -14 5454.96 271.261  12
  -7   3 -14 5495.25 272.916   9
  -7   3 -14 5461.80 256.185  12
   3   7 -13 10424.4 393.981  12
  -7   3 -13 10109.6 374.648   9
  -7   3 -13 9949.16 363.778  12
   3   7 -12 9910.69 379.599  12
  -7   3 -12 10050.4 350.659  12
  -7   3 -12 9524.19 355.465   9
   3   7 -11 11977.4 422.593  12
  -7   3 -11 11005.8 386.734   9
  -7   3 -11 12002.2 383.833  12
  -7   3 -10 5020.49 214.798  12
  -7   3  -9 63332.7 1531.69   8
  -7   3  -9 64519.1 1521.35  12
   7  -3  -9 65048.3 1482.89   7
  -7   3  -8 40615.4 1015.15   8
   7  -3  -8 42146.5 978.810   7
  -7   3  -8 40370.2 1000.25  12
   7  -3  -7 3259.24 138.753   7
  -7   3  -7 3254.33 147.706  12
   7  -3  -6 40055.0 958.126   7
  -7   3  -6 40694.0 966.303  12
   7  -3  -5 13194.1 366.794   7
  -7   3  -5 13497.0 366.697  12
  -7   3  -4 102169. 2290.72  12
  -7   3  -3 5121.73 162.626   4
  -7   3  -3 5550.72 177.108  12
  -3  -7  -3 5808.95 189.615  13
  -7   3  -3 5819.14 283.767  13
  -7   3  -2 9781.03 270.293   4
  -7   3  -2 10142.1 385.004  13
  -7   3  -2 10283.9 267.618  12
  -7   3  -1 59947.4 1388.59   4
  -7   3  -1 61676.2 1365.90  12
  -7   3  -1 58181.7 1504.54  13
  -7   3   0 66239.2 1660.35  13
  -7   3   0 67362.6 1541.95   4
  -7   3   1 61663.4 1555.64  13
  -7   3   1 61275.9 1428.96   4
  -7   3   2 9271.34 404.131  13
  -7   3   2 10198.2 315.211   4
   7  -3   3 7465.13 227.751   1
  -7   3   3 7196.03 264.151   4
   7  -3   4 122113. 2725.56   1
  -7   3   4 120829. 2774.07   4
  -7   3   5 16259.4 492.335   4
   7  -3   5 16758.1 448.551   1
   7  -3   5 15941.1 437.448   7
   7  -3   6 51255.1 1201.28   1
   7  -3   6 49202.0 1177.11   7
   7  -3   7 5182.05 213.070   1
   7  -3   7 5056.59 190.480   7
  -7   3   8 56986.7 1440.04   4
   7  -3   8 56454.0 1338.27   7
   7  -3   8 59400.0 1391.84   1
   7  -3   9 91540.9 2102.37   1
  -3  -7   9 88250.0 2206.94  15
   7  -3   9 87176.0 2030.85   7
  -7   3   9 89378.7 2151.32   4
   3   7   9 91585.0 2096.11  11
  -7   3  10 8630.60 370.526   4
   3   7  10 8721.91 325.509  11
  -7   3  10 8632.98 414.381  21
   7  -3  10 8136.87 261.350   7
   7  -3  10 8638.12 328.471   1
   3   7  11 16349.4 518.015  11
  -3  -7  11 15567.9 467.074  20
  -7   3  11 16964.8 631.650  21
  -7   3  11 16436.9 574.854   4
  -7   3  11 17659.8 528.928  14
   7  -3  11 16549.9 525.891   1
   3   7  12 14997.9 490.496  11
  -3  -7  12 13849.9 438.143  20
  -7   3  12 15016.0 607.963  21
  -7   3  12 14774.4 544.540   4
  -7   3  12 14830.2 495.787  14
   7  -3  12 14656.5 495.614   1
   3   7  13 15593.3 511.406  11
  -3  -7  13 14399.3 461.470  20
  -7   3  13 14634.1 593.930  22
  -7   3  13 14985.9 564.663   4
  -7   3  13 15318.3 524.234  14
   7  -3  13 15598.9 525.111   1
   3   7  14 10107.7 394.751  11
  -7   3  14 10367.2 493.776  22
  -3  -7  14 9548.41 353.241  20
  -3  -7  14 9569.31 487.822  14
   7  -3  14 9495.54 402.131   1
  -7   3  14 10007.9 450.403   4
  -3  -7  15 150.653 111.867  20
  -3  -7  15-53.2553 220.339  14
   7  -3  15 103.773 114.803   1
  -7   3  15 230.334 148.452   4
  -3  -7  16 1218.25 155.299  20
  -3  -7  16 933.063 260.824  14
  -7   3  16 885.691 171.873   4
  -3  -7  17 7497.54 312.775  20
  -7   3  17 7772.98 360.710  19
  -3  -7  17 8318.43 460.127  14
  -3  -7  17 7585.66 432.680  17
  -3  -7  17 6698.65 415.356  16
  -3  -7  18 4281.44 294.456  22
  -3  -7  18 3988.59 333.028  16
  -3  -7  18 4494.90 342.279  17
  -7   3  18 3841.36 264.586  19
  -3  -7  18 4257.90 348.214  14
  -3  -7  18 4226.39 229.703  20
   3   7  18 3743.86 268.634  20
  -3  -7  19 377.675 210.243  17
   3   7  19 379.289 145.103  20
  -3  -7  19 216.520 203.288  14
  -7   3  19 247.623 146.316  19
   3   7  20 7759.45 327.840  20
  -7   3  20 8344.12 348.232  19
  -3  -7  21 3247.75 248.960  17
  -7   3  21 2872.96 193.971  19
   3   7  21 2723.93 170.831  20
   7  -3  22 2108.84 186.978  20
  -7   3  22 1822.82 143.760  19
  -7   3  23 2825.97 136.019  19
   7  -3  23 3080.05 171.828  20
  -2  -7 -23 1642.01 97.9370   9
  -7   2 -23 1436.79 110.696   8
  -7   2 -23 1450.30 102.836   9
  -7   2 -22 291.208 98.0351   8
  -7   2 -22 234.489 86.9904   9
  -2  -7 -22 346.573 83.0727   9
  -7   2 -21 1738.02 157.026   8
  -7   2 -21 1629.16 147.655   9
  -7   2 -20 2799.93 198.869   8
  -7   2 -20 2773.07 193.497   9
  -7   2 -19 633.632 142.348   8
  -7   2 -19 634.843 140.459   9
  -7   2 -18 7886.67 344.195   9
   2   7 -17 3627.58 218.596  12
  -7   2 -17 3596.13 217.008  12
  -7   2 -17 3367.18 231.624   9
   2   7 -16 4638.31 252.490  12
  -7   2 -16 5055.49 275.268   9
  -7   2 -15 2600.00 203.932   9
   2   7 -15 2749.45 192.934  12
   2   7 -14 3034.70 201.118  12
  -7   2 -14 2969.84 200.516   9
   2   7 -13 5652.30 273.656  12
  -7   2 -13 5137.23 257.099   9
   2   7 -12 6083.87 281.779  12
  -7   2 -12 6149.35 254.117  12
  -7   2 -12 6185.65 265.942   8
  -7   2 -12 5599.94 259.076   9
   2   7 -11 25323.9 709.985  12
  -7   2 -11 23745.9 657.864  12
  -7   2 -11 23695.6 666.876   8
   2   7 -10 3759.03 210.534  12
  -7   2 -10 3950.93 185.198  12
  -7   2 -10 3789.50 190.398   8
  -7   2  -9 41437.2 1016.31   8
  -7   2  -9 40589.5 1006.66  12
  -7   2  -9 39254.3 1012.28   9
   7  -2  -9 41925.2 969.079   7
  -7   2  -8 8527.92 284.134  12
   7  -2  -8 8767.97 262.346   7
  -7   2  -7 15094.4 421.130  12
  -7   2  -6 9671.53 292.671  12
  -7   2  -5 19705.0 506.227  12
  -7   2  -4 41832.7 981.079  12
  -7   2  -3 51351.5 1225.94   4
  -7   2  -3 52750.3 1249.07  12
  -7   2  -2 73360.4 1760.20   4
  -7   2  -2 71458.9 1882.60  13
  -7   2  -2 77248.1 1766.99  12
  -7   2  -1 12198.6 330.450   4
  -7   2  -1 11489.3 429.525  13
  -2  -7  -1 12735.5 352.094   7
  -7   2   0 395.283 57.9118   4
  -7   2   0 280.262 125.816  13
  -7   2   1 10551.4 316.577   4
  -7   2   1 9808.90 408.074  13
  -7   2   2 121471. 2409.84  13
  -7   2   2 133038. 2240.18   4
  -2  -7   3 48559.9 1173.22   7
  -7   2   3 50280.3 1205.60   4
   7  -2   3 52396.6 1170.04   1
  -7   2   4 46897.6 1151.86   4
   7  -2   4 47889.1 1112.17   1
  -7   2   5 22358.6 625.856   4
   7  -2   5 23356.0 587.866   1
   7  -2   6 11742.3 349.584   1
   7  -2   7 21328.4 575.412   1
   7  -2   8 11807.4 340.262   7
   7  -2   8 11735.4 376.854   1
  -7   2   8 12530.1 425.509   4
  -7   2   9 58717.2 1473.18   4
   2   7   9 60278.6 1423.00  11
   7  -2   9 57668.7 1359.85   7
   7  -2   9 57749.1 1421.67   1
  -7   2   9 60523.5 1540.10  21
  -7   2  10 4868.25 267.390   4
   7  -2  10 4349.46 165.169   7
  -7   2  10 5025.83 306.657  21
   7  -2  10 4085.04 219.274   1
   2   7  10 4391.72 218.627  11
   2   7  11 35561.9 941.587  11
  -7   2  11 34860.1 992.650   4
  -7   2  11 35714.8 964.889  14
  -7   2  11 35628.0 1063.85  21
  -7   2  11 35261.9 957.762  20
   7  -2  11 37198.8 969.495   1
   2   7  12 9065.70 353.879  11
  -7   2  12 9517.03 408.487   4
  -7   2  12 8921.85 371.459  14
   2   7  12 8959.85 375.749   4
  -7   2  12 9291.79 458.532  21
  -2  -7  12 8444.97 401.119  16
  -7   2  12 8878.66 367.443  20
  -2  -7  12 8790.50 318.894  20
   2   7  13 10488.5 396.445  11
  -7   2  13 10523.3 446.394   4
  -7   2  13 10638.6 417.498  20
  -2  -7  13 9807.55 358.925  20
   7  -2  13 11459.4 429.201   1
  -7   2  13 10455.7 506.525  21
  -7   2  13 10825.0 425.408  14
  -2  -7  13 9308.31 445.394  16
  -7   2  14 4406.12 299.572   4
  -2  -7  14 5087.92 247.631  20
   7  -2  14 4299.97 265.026   1
   2   7  14 4523.29 256.535  11
  -2  -7  14 4263.23 331.434  14
  -7   2  14 4750.75 282.753  14
  -2  -7  14 4501.35 325.872  16
  -7   2  15 4662.22 306.141   4
   2   7  15 5292.20 282.217  11
   7  -2  15 4750.30 285.063   1
  -2  -7  15 4711.63 344.353  16
  -2  -7  15 4976.52 366.856  14
  -7   2  15 5522.80 318.828  14
   7  -2  16 9344.93 409.213   1
  -2  -7  16 9093.32 363.333  20
  -2  -7  16 8837.72 465.049  16
  -2  -7  16 8839.51 484.330  14
   7  -2  17 6296.03 336.579   1
   2   7  17 6057.07 334.662  20
  -2  -7  17 6625.39 299.793  20
  -2  -7  17 7168.51 417.352  16
  -2  -7  17 7015.26 428.711  14
   2   7  18 16503.7 591.757  20
  -2  -7  18 18048.6 551.115  20
  -2  -7  18 17549.4 675.639  16
  -7   2  18 17350.2 592.457  19
  -7   2  19 1220.92 190.031  19
  -2  -7  19 1756.49 254.314  14
   2   7  19 1156.00 174.259  20
  -7   2  20 6996.56 320.001  19
   2   7  20 6252.35 292.445  20
  -7   2  21 4388.72 238.799  19
   2   7  21 3954.97 205.687  20
  -7   2  22 721.774 118.950  19
   7  -2  23 4989.29 234.149  20
  -7   2  23 4642.38 190.280  19
  -7   1 -23 54.7570 75.6635   8
  -1  -7 -23 98.5388 54.4412   9
  -7   1 -23 94.6441 68.8557   9
  -7   1 -22 210.266 88.9314   9
  -1  -7 -22 216.813 81.3353   9
  -7   1 -21 888.557 127.575   9
  -7   1 -20 130.842 114.817   9
  -7   1 -19 201.578 127.576   9
  -7   1 -18 6486.70 314.307   9
   1   7 -17 1266.58 138.248  12
  -7   1 -17 1159.42 166.641   9
   1   7 -16 1522.28 151.798  12
  -7   1 -16 1539.55 147.839  12
  -7   1 -16 1546.07 178.584   9
  -7   1 -15 5113.84 268.324   8
  -7   1 -15 4486.01 239.617  12
   1   7 -15 4748.30 258.748  12
  -7   1 -15 4760.38 260.013   9
  -7   1 -14 10151.9 397.498   9
   1   7 -14 11278.0 419.919  12
  -7   1 -14 11449.6 407.777   8
   1   7 -13 20949.3 643.017  12
  -7   1 -13 20807.4 618.069   8
   1   7 -12 9368.79 365.234  12
  -7   1 -12 9339.96 340.650   8
  -7   1 -11 1432.17 121.120  12
  -7   1 -11 1120.27 118.035   8
   1   7 -11 1133.46 126.251  12
  -7   1 -10 23473.7 655.215   9
  -7   1 -10 25076.7 656.089  12
  -7   1 -10 23531.2 649.928   8
   1   7 -10 25020.9 697.942  12
  -7   1  -9 9291.57 310.279   8
  -7   1  -9 9627.74 312.495  12
   7  -1  -9 9673.78 276.808   7
  -7   1  -9 8919.88 311.635   9
  -7   1  -8 9620.23 307.982  12
  -7   1  -7 21025.2 553.966  12
  -1  -7  -6 41898.9 1015.15   7
  -7   1  -6 44654.9 1031.99  12
  -1  -7  -5 20901.8 540.627   7
  -7   1  -5 21924.3 550.417  12
  -1  -7  -4 12332.4 338.226   7
  -7   1  -4 11644.0 332.148  12
  -1  -7  -3 3955.22 153.261   7
  -7   1  -3 3803.03 146.320  12
  -1  -7  -2 6744.80 220.239   7
  -1  -7  -1 32422.8 779.569   7
  -7   1  -1 32458.5 770.086   4
  -7   1   0 11727.2 335.018   4
  -1  -7   0 11405.2 334.121   7
  -7   1   1 33497.3 849.819   4
   7  -1   1 36692.1 817.270   1
  -1  -7   2 4831.67 174.084   7
   7  -1   2 4797.97 154.684   1
  -7   1   3 4601.54 192.984   4
  -1  -7   3 4196.31 161.198   7
   7  -1   3 4248.45 149.627   1
  -1  -7   4 12043.3 335.540   7
  -7   1   4 11590.5 364.681   4
  -1  -7   5 26284.4 651.900   7
  -1  -7   6 54323.6 1262.80   7
  -7   1   7 25963.7 711.454   4
   7  -1   7 25685.2 672.054   1
  -7   1   8 13159.0 443.557   4
   7  -1   8 13257.6 406.886   1
   1   7   9 15114.0 444.796  11
   7  -1   9 13891.9 386.808   7
  -7   1   9 14418.7 527.546  21
  -7   1   9 14595.9 483.605   4
   7  -1   9 13545.3 438.833   1
   7  -1  10 34767.0 918.612   1
   1   7  10 35009.1 909.105  11
  -7   1  10 35970.4 961.133   4
   7  -1  10 34280.7 836.015   7
  -7   1  10 35237.9 1026.72  21
  -7   1  10 35300.9 922.660  20
  -7   1  11 1283.79 170.441   4
   1   7  11 1084.76 128.006  11
   7  -1  11 1368.02 143.665   1
  -7   1  11 1252.69 159.474  14
  -7   1  11 1537.64 206.974  21
   1   7  11 1340.11 158.949   4
  -7   1  11 1233.42 150.614  20
  -7   1  12 14989.2 527.326   4
   1   7  12 14845.3 479.485  11
   7  -1  12 14850.4 496.761   1
  -7   1  12 14758.5 517.308  14
   1   7  12 13771.0 509.247   4
  -7   1  12 13735.7 576.253  21
  -1  -7  12 12979.8 522.289  16
  -7   1  12 14957.4 493.628  20
  -1  -7  12 14167.9 445.246  20
  -7   1  13 31672.6 921.519   4
   1   7  13 31467.6 860.817  11
   7  -1  13 32418.5 901.603   1
  -7   1  13 32188.5 914.605  14
  -1  -7  13 30531.2 954.467  14
   1   7  13 29773.8 893.217   4
  -7   1  13 30803.0 873.298  20
  -1  -7  13 30707.5 827.483  20
  -7   1  13 30757.5 995.175  21
  -1  -7  13 28953.8 924.725  16
   1   7  14 17550.2 572.740  11
  -7   1  14 17566.4 701.771  21
  -7   1  14 17606.8 591.206  20
  -1  -7  14 19706.2 569.218  20
   7  -1  14 18430.4 628.146   1
  -7   1  14 17877.0 629.876   4
  -1  -7  14 16944.7 663.874  14
  -7   1  14 17763.1 621.298  14
  -1  -7  14 16046.2 637.132  16
  -1  -7  15 8464.72 449.228  16
   7  -1  15 9676.94 425.718   1
   1   7  15 8849.19 371.461  11
  -1  -7  15 8824.52 459.604  14
  -7   1  15 8624.19 414.169  14
  -1  -7  15 9085.71 357.175  20
  -7   1  16 2612.81 304.080  22
   7  -1  16 3048.13 241.041   1
  -1  -7  16 2897.01 287.671  16
  -7   1  16 3252.69 269.485  14
  -1  -7  16 3034.00 302.474  14
   1   7  16 2829.29 243.435  20
  -1  -7  16 2977.21 215.908  20
  -7   1  17 2589.89 306.689  22
   7  -1  17 2976.24 232.631   1
  -1  -7  17 2998.93 213.956  20
   1   7  17 2612.59 239.036  20
  -1  -7  17 2762.52 311.095  17
  -1  -7  17 2856.77 299.181  16
  -1  -7  17 3005.89 302.858  14
  -7   1  18 13810.9 514.166  19
   1   7  18 12688.2 503.465  20
  -1  -7  18 14849.4 482.045  20
  -1  -7  18 14414.3 594.527  16
  -1  -7  18 14359.7 599.112  17
  -1  -7  18 15345.5 613.064  14
   1   7  19 325.287 145.439  20
  -1  -7  19 358.206 216.023  17
  -7   1  19 417.152 164.141  19
   1   7  20 67.5356 118.883  20
  -1  -7  20 226.439 190.331  17
  -7   1  20 102.209 146.736  19
   1   7  21 2160.73 158.840  20
  -7   1  21 2273.22 189.227  19
  -1  -7  21 2231.82 225.469  17
  -1  -7  22 917.154 165.346  17
  -7   1  22 716.617 126.708  19
  -7   1  23 170.516 81.7313  19
   0  -7 -23 97.4885 49.9893   9
  -7   0 -23 102.294 64.0208   9
  -7   0 -22 257.927 91.6479   9
   0  -7 -22 209.908 74.0969   9
  -7   0 -21 454.242 118.694   9
  -7   0 -20 175.015 120.695   9
  -7   0 -19 1099.10 162.818   8
  -7   0 -19 1480.03 171.860   9
  -7   0 -18 1451.92 178.016   9
   0   7 -18 1378.79 118.742   8
  -7   0 -18 1439.55 173.895   8
  -7   0 -17 2721.13 214.301   8
  -7   0 -17 2833.54 222.794   9
   0   7 -17 2597.29 191.601  12
   0   7 -17 2800.05 160.753   8
  -7   0 -16 9977.89 386.055   8
  -7   0 -16 9183.57 388.839   9
   0   7 -16 8957.18 380.166  12
   0   7 -16 9429.07 323.686   8
  -7   0 -15 204.015 121.277   9
   0   7 -15 488.038 105.135  12
   0   7 -15 375.908 85.8961   8
  -7   0 -15 401.493 119.054   8
   0   7 -14 2307.19 141.894   8
   0   7 -14 2355.03 180.045  12
  -7   0 -14 1987.71 161.413  12
   0   7 -13 12506.3 386.191   8
   0   7 -13 13754.3 467.134  12
   0   7 -12 1348.39 102.536   8
   0   7 -12 1652.21 145.674  12
  -7   0 -11 3445.89 187.853   9
   0   7 -11 3540.25 202.006  12
  -7   0 -10 2347.44 148.689   9
  -7   0 -10 2344.04 146.085  12
   0   7 -10 2614.55 171.734  12
  -7   0  -9 2889.16 156.881   9
   0   7  -9 3042.57 180.978  12
  -7   0  -9 3204.43 162.094  12
   0  -7  -8 36424.9 897.310   7
  -7   0  -8 39535.9 936.183  12
   0  -7  -7 13530.1 378.461   7
  -7   0  -7 14611.4 405.858  12
   0  -7  -6 6522.57 214.602   7
  -7   0  -6 6886.70 233.160  12
   0  -7  -5 7682.56 239.893   7
  -7   0  -5 8273.50 257.382  12
   0  -7  -4 167180. 3704.17   7
   0  -7  -3 19807.7 505.881   7
   0  -7  -2 45163.4 1041.23   7
  -7   0  -2 42221.2 1137.26  13
  -7   0  -1 35186.1 1020.23  13
   0  -7  -1 37433.3 925.508   7
  -7   0   0 23383.0 568.342   4
   0  -7   0 22579.3 564.201   7
  -7   0   1 34609.6 1000.56  13
  -7   0   1 38131.3 890.311   4
  -7   0   2 44989.0 1211.47  13
  -7   0   2 45981.1 1075.53   4
   0  -7   2 44855.4 1060.47   7
  -7   0   3 22659.1 593.822   4
   0  -7   3 22859.7 572.120   7
  -7   0   4 193615. 4258.36   4
   0  -7   4 189034. 4222.70   7
   0  -7   5 9315.87 278.136   7
   0  -7   6 7678.47 242.603   7
  -7   0   7 19712.4 571.089   4
   0  -7   7 19909.4 513.331   7
  -7   0   8 52629.0 1272.36   4
   0  -7   8 50016.2 1187.63   7
  -7   0   9 5364.67 263.842   4
   0   7   9 5725.60 235.747  11
   0   7  10 4582.06 209.017  11
  -7   0  10 3763.88 232.670   4
   7   0  10 3448.39 144.432   7
  -7   0  10 4474.26 219.803  20
  -7   0  10 3813.53 271.492  21
   0   7  11 5592.86 298.893   4
  -7   0  11 5785.18 341.643  21
   0   7  11 5680.69 256.170  11
  -7   0  11 6451.15 287.191  17
  -7   0  11 5472.10 289.382  14
  -7   0  11 5999.67 295.584   4
  -7   0  11 5618.70 264.728  20
   7   0  11 5624.81 270.883   1
   0  -7  12 2538.12 223.326  16
   0   7  12 2575.21 213.376   4
  -7   0  12 2907.71 268.736  21
   0   7  12 2378.06 175.245  11
  -7   0  12 2834.11 209.560  17
  -7   0  12 2536.64 220.238  14
   0  -7  12 2253.46 220.896  14
  -7   0  12 2616.42 212.671   4
   7   0  12 2564.64 193.431   1
  -7   0  12 2475.48 192.021  20
   0   7  13 20416.5 612.660  11
   7   0  13 20509.9 646.017   1
  -7   0  13 20096.0 675.175  14
   0  -7  13 19933.8 695.808  14
   0   7  13 19833.2 662.180   4
  -7   0  13 20278.6 628.836  20
  -7   0  13 19511.1 735.383  21
   0  -7  13 19009.0 675.881  16
   0   7  14 3438.95 220.762  11
   7   0  14 3804.76 253.846   1
   0   7  14 3906.75 253.583   4
  -7   0  14 3565.34 323.450  21
  -7   0  14 3678.90 281.262  14
   0  -7  14 3554.28 295.425  14
   0  -7  14 3593.02 284.248  16
   0  -7  14 3400.71 217.986  20
  -7   0  14 3851.71 261.600  20
   0   7  14 3472.51 242.962  20
   0   7  15 669.279 161.868  20
   0  -7  15 826.391 155.455  20
  -7   0  15 884.095 194.408  20
   0  -7  15 872.160 214.858  16
  -7   0  15 908.766 238.127  21
   0   7  15 803.252 146.527  11
   7   0  15 851.361 163.860   1
  -7   0  15 874.123 196.878  14
   0  -7  15 790.147 205.325  14
   0  -7  16 17461.4 579.643  20
   0   7  16 17681.7 619.051  20
   0  -7  16 19006.8 705.965  14
  -7   0  16 18254.9 666.275  14
   0  -7  16 17190.7 676.246  16
   7   0  17 5594.93 323.860   1
  -7   0  17 5123.05 399.153  22
   0  -7  17 5635.30 378.105  14
  -7   0  17 5636.72 350.855  14
   0  -7  17 5330.83 367.603  16
   0   7  17 5325.60 308.037  20
   0  -7  17 5813.50 290.726  20
   0  -7  18 3134.11 308.047  17
   0  -7  18 3166.15 301.275  16
   0  -7  18 3295.22 224.189  20
   0   7  18 3025.80 239.389  20
   0  -7  19 2882.36 291.968  17
  -7   0  19 2826.29 233.455  19
   0   7  19 2595.40 210.404  20
   0  -7  20 645.567 205.405  17
   0   7  20 596.467 136.724  20
  -7   0  20 736.233 165.303  19
   0   7  21 1378.54 140.245  20
  -7   0  21 1495.11 167.976  19
   0  -7  21 1483.00 207.823  17
  -7   0  22 556.921 122.576  19
   0  -7  22 1845.17 206.155  17
   7   0  23 591.633 135.978  20
  -7   0  23 403.218 91.5793  19
  -7   0  24 3543.00 133.784  19
   7   0  24 3726.71 161.138  20
  -7  -1 -23 113.075 67.7517   8
   1  -7 -23 115.157 44.7872   9
  -7  -1 -23 71.2326 67.0254   9
  -7  -1 -22 909.064 109.780   8
  -7  -1 -22 633.330 103.824   9
   1  -7 -22 883.733 92.3258   9
  -7  -1 -21 794.196 124.449   8
  -7  -1 -21 730.224 121.309   9
  -1   7 -20 370.704 78.7032   8
  -7  -1 -20 284.507 121.522   8
  -7  -1 -20 318.315 121.780   9
  -1   7 -19 919.286 106.834   8
  -7  -1 -19 828.968 147.956   8
  -7  -1 -19 763.084 155.691   9
  -1   7 -18 2744.90 166.826   8
  -7  -1 -18 3140.44 211.278   8
  -7  -1 -18 2543.41 212.525   9
  -7  -1 -17 273.467 146.556   9
  -1   7 -17 293.801 91.7574  12
  -7  -1 -17 477.369 139.948   8
  -1   7 -17 414.465 95.4089   8
  -1   7 -16 15462.5 478.074   8
  -7  -1 -16 16528.0 532.674   8
  -1   7 -16 15883.1 548.271  12
  -1   7 -15 20544.5 583.010   8
  -1   7 -15 20775.1 654.748  12
  -1   7 -14 13646.6 425.545   8
  -1   7 -14 14481.2 495.723  12
  -1   7 -13 4453.40 235.933  12
  -1   7 -13 3709.45 183.616   8
  -1   7 -13 4002.52 182.458   9
  -7  -1 -13 3914.54 224.374   9
  -1   7 -12 5127.29 211.287   8
  -1   7 -12 5652.13 260.656  12
  -1   7 -12 4926.63 202.921   9
  -7  -1 -12 5286.86 246.646   9
  -1   7 -11 5755.12 220.927   8
  -1   7 -11 6403.90 274.596  12
  -7  -1 -11 6252.21 258.790   9
  -1   7 -11 5682.23 216.854   9
  -7  -1 -10 12361.0 396.762   9
  -1   7 -10 12862.1 422.493  12
  -7  -1  -9 1798.43 132.204  12
  -7  -1  -9 1965.82 127.165   9
  -1   7  -9 1764.99 138.076  12
   1  -7  -9 1866.35 101.044   7
   1  -7  -8 14353.0 397.130   7
  -7  -1  -8 15724.2 441.800  12
   1  -7  -7 46813.2 1096.86   7
   1  -7  -6 52296.4 1214.83   7
   1  -7  -5 23429.8 585.069   7
   1  -7  -4 52971.2 1225.66   7
   1  -7  -3 2394.48 114.820   7
   1  -7  -2 21246.3 530.815   7
  -7  -1  -2 20773.0 629.473  13
   1  -7  -1 32946.2 791.951   7
  -7  -1  -1 33365.6 900.514  13
   1  -7   0 58166.0 1322.78   7
  -7  -1   0 55656.8 1441.09  13
  -7  -1   1 33255.2 927.920  13
   1  -7   2 21161.6 533.676   7
  -7  -1   2 20707.3 670.809  13
  -7  -1   3 2172.96 131.013   4
   1  -7   3 2310.92 116.069   7
  -7  -1   4 65039.7 1514.37   4
   1  -7   4 64023.4 1480.83   7
   1  -7   5 30976.6 756.441   7
   1  -7   6 61796.3 1428.80   7
  -7  -1   7 60609.3 1456.33   4
   1  -7   7 59757.7 1389.78   7
  -7  -1   8 21464.5 623.274   4
   1  -7   8 21445.7 549.807   7
  -7  -1   9 2520.38 181.426   4
   1  -7   9 2590.45 122.620   7
  -7  -1   9 2871.24 234.011  21
  -7  -1  10 18866.1 589.064   4
  -7  -1  10 18317.4 655.487  21
  -1   7  10 19413.9 630.811   4
   1  -7  11 8141.19 367.417  14
  -1   7  11 9015.63 391.536   4
  -7  -1  11 9122.07 360.134  17
  -7  -1  11 9439.37 435.305  21
  -7  -1  11 9037.00 360.584  16
   1  -7  11 7741.69 361.883  16
  -7  -1  12 8829.90 395.260  14
   1  -7  12 8206.99 384.623  14
  -1   7  12 8601.93 393.274   4
  -7  -1  12 9143.11 375.001  17
  -7  -1  12 8722.01 437.583  21
   1  -7  12 8596.86 389.348  16
   7   1  13 6429.03 320.057   1
  -7  -1  13 7290.00 411.056  21
  -1   7  13 5758.53 296.695  20
  -7  -1  13 7245.71 338.532  17
  -1   7  13 6403.10 337.128   4
   1  -7  13 6389.03 345.934  16
   1  -7  13 6161.75 343.888  14
  -7  -1  13 6501.81 356.408  14
  -7  -1  14 25973.7 769.475  17
  -7  -1  14 22640.4 828.134  21
  -1   7  14 22625.8 751.670   4
  -1   7  14 23083.1 716.884  20
  -7  -1  14 23873.2 785.845  14
   1  -7  14 22593.0 770.691  14
   1  -7  14 22240.3 766.070  16
   7   1  14 25336.4 759.593   1
   7   1  15 37096.8 1033.76   1
  -1   7  15 32761.7 973.553  20
   1  -7  15 35430.2 1057.11  16
   1  -7  15 35822.8 1061.56  14
  -7  -1  15 36050.2 1060.90  14
  -7  -1  15 33551.2 1104.12  21
   7   1  16 30868.2 906.287   1
   1  -7  16 28831.0 921.550  16
  -7  -1  16 27220.3 961.216  21
   1  -7  16 30681.6 938.483  14
  -7  -1  16 27979.4 911.355  14
   1  -7  16 27586.7 814.029  20
  -1   7  16 27351.3 841.387  20
   1  -7  17 1120.81 230.382  16
  -7  -1  17 1191.70 226.531  14
  -1   7  17 813.029 169.418  20
   1  -7  17 929.117 165.391  20
   1  -7  18 5049.38 358.474  17
  -7  -1  18 4657.52 381.806  22
  -1   7  18 4629.61 277.813  20
   1  -7  18 4869.21 267.205  20
  -7  -1  18 5179.38 346.067  14
   1  -7  19 2158.06 264.882  17
  -1   7  19 2217.21 196.745  20
   1  -7  20 524.078 194.874  17
  -1   7  20 676.196 133.885  20
   1  -7  21 2182.28 224.148  17
   1  -7  22 2934.41 214.753  17
  -1   7  22 2039.36 119.576  19
   7   1  23 256.015 121.670  20
  -7  -2 -23 1710.34 105.685   8
  -7  -2 -23 1599.16 110.046   9
  -7  -2 -22 173.955 84.7979   8
  -2   7 -22 173.088 90.2672  10
  -7  -2 -22 150.482 88.3283   9
   2  -7 -22 129.309 58.7824   9
  -7  -2 -21 748.085 113.873   8
  -2   7 -21 1064.37 97.2596   8
  -7  -2 -21 680.891 122.059   9
  -2   7 -20 2996.52 160.832   8
  -7  -2 -20 2755.90 186.512   8
  -2   7 -19 2098.28 148.050   8
  -7  -2 -19 1837.86 188.232   9
  -7  -2 -19 2163.00 180.272   8
  -7  -2 -18 145.880 113.589   8
  -2   7 -18 213.597 95.5195   8
  -7  -2 -18 98.9085 137.955   9
  -2   7 -17 4084.87 214.273   8
  -2   7 -17 4173.69 245.742  12
  -2   7 -17 4597.10 211.039   9
  -7  -2 -17 4550.89 248.286   8
  -2   7 -16 314.893 101.457   8
  -2   7 -16 232.508 95.5020  12
  -2   7 -16 307.974 90.9751   9
  -2   7 -15 17988.6 536.279   8
  -2   7 -15 18184.5 595.680  12
  -2   7 -15 18148.3 526.742   9
  -2   7 -14 451.532 106.717   9
  -7  -2 -14 265.114 114.984   9
  -2   7 -14 466.655 109.335  12
  -2   7 -14 331.555 92.1186   8
  -2   7 -13 8843.22 308.363   9
  -7  -2 -13 9030.56 353.254   9
  -2   7 -13 9694.32 369.044  12
  -2   7 -13 8684.57 313.199   8
  -2   7 -12 8842.31 303.262   9
  -2   7 -12 9517.06 357.817  12
  -2   7 -12 8913.28 307.726   8
  -2   7 -11 2164.10 128.575   9
  -2   7 -11 2069.54 131.253   8
  -2   7 -10 12293.0 360.230   9
  -2   7 -10 11578.9 358.783   8
   2  -7  -9 23349.6 585.640   7
   2  -7  -8 377.694 58.0198   7
   7   2  -8 407.133 49.8385  12
   2  -7  -7 37025.5 900.953   7
  -2   7  -7 39143.8 957.259  12
   2  -7  -6 25066.8 622.959   7
   2  -7  -5 40956.9 966.551   7
   2  -7  -4 95462.6 2149.33   7
   2  -7  -3 17458.5 410.722   7
  -2   7  -3 14221.1 361.146  13
   2  -7  -2 9971.47 291.335   7
  -7  -2  -2 10293.5 383.412  13
   2  -7  -1 15085.7 401.610   7
  -7  -2  -1 14920.8 496.214  13
   2  -7   0 4544.13 172.027   7
  -7  -2   0 5172.34 286.776  13
  -7  -2   1 13192.3 474.566  13
   2  -7   2 11825.7 330.518   7
  -7  -2   2 11234.5 449.788  13
   2  -7   3 17352.2 456.567   7
   2  -7   4 116812. 2620.36   7
   2  -7   5 55411.0 1289.86   7
   2  -7   6 32041.1 784.152   7
   2  -7   7 50305.1 1184.39   7
   2  -7   8 555.107 70.0680   7
   2  -7   9 31471.5 792.680   7
  -7  -2   9 34854.3 991.890  21
  -2   7   9 32876.0 841.485  11
  -2   7   9 34264.5 946.203   4
   2  -7  10 20052.5 512.597   7
  -7  -2  10 20191.9 697.934  21
  -2   7  10 20538.3 660.311   4
  -2   7  10 19248.7 567.309  11
  -7  -2  11 3708.50 223.051  17
   2  -7  11 3171.45 223.682  16
  -7  -2  11 3870.29 231.922  16
  -2   7  11 3741.75 260.411   4
   2  -7  11 3195.32 219.964  14
  -7  -2  11 3448.73 278.042  21
  -7  -2  11 3838.89 209.993  20
  -2   7  11 3517.51 192.406  11
  -2   7  12 14112.5 461.535  11
  -7  -2  12 14801.3 510.134  17
   2  -7  12 13663.0 509.974  14
  -2   7  12 14073.1 539.408   4
  -7  -2  12 13693.9 574.669  21
  -7  -2  12 14766.1 476.049  20
  -7  -2  12 15337.9 523.401  16
   2  -7  12 13258.0 512.243  16
  -2   7  13 13755.1 467.334  11
  -7  -2  13 14856.3 525.348  17
  -7  -2  13 13212.4 545.942  14
   2  -7  13 13367.7 519.943  14
  -2   7  13 14279.0 548.435   4
  -7  -2  13 13350.4 578.839  21
   2  -7  13 13818.1 533.972  16
  -7  -2  13 15354.1 543.116  16
  -7  -2  13 15109.9 491.333  20
  -2   7  13 13633.2 482.542  20
  -2   7  14 528.206 126.025  11
  -7  -2  14 583.166 206.708  21
  -2   7  14 296.192 134.082  20
  -2   7  14 305.503 130.033   4
   2  -7  14 485.470 167.764  16
  -7  -2  14 472.500 153.656  17
   2  -7  14 429.855 163.187  14
  -7  -2  14 307.999 179.458  14
  -7  -2  15 28630.9 951.291  14
   2  -7  15 31623.7 945.653  14
   7   2  15 32223.5 936.997   1
  -2   7  15 30025.2 849.922  11
  -2   7  15 29470.0 869.586  20
   2  -7  15 30909.5 945.387  16
  -2   7  15 28584.0 910.737   4
  -7  -2  15 33859.6 942.667  17
  -7  -2  15 29260.7 997.890  21
   7   2  16 803.999 160.335   1
  -7  -2  16 594.196 230.260  21
  -7  -2  16 346.210 209.367  14
  -2   7  16 692.867 164.303  20
  -7  -2  16 475.650 182.959  17
   2  -7  16 806.065 209.423  16
  -7  -2  17 6604.24 416.951  21
   2  -7  17 6222.74 377.767  16
  -7  -2  17 6707.87 399.793  14
  -2   7  17 6125.74 318.701  20
   2  -7  17 6284.48 313.255  20
  -7  -2  18 527.581 228.314  22
  -7  -2  18 204.324 156.201  19
   2  -7  18 276.126 206.438  17
  -7  -2  18 441.392 205.936  14
  -2   7  18 456.133 149.872  20
   2  -7  18 436.974 151.453  20
  -7  -2  19 3964.57 255.547  19
   2  -7  19 4201.65 319.023  17
  -7  -2  19 4197.20 337.056  22
  -2   7  19 4248.30 246.005  20
  -7  -2  20 6414.34 302.952  19
   2  -7  20 6511.64 358.022  17
  -7  -2  21 2360.57 180.586  19
   2  -7  21 2728.52 246.162  17
  -7  -2  22 314.428 105.186  19
  -2   7  22 297.458 66.9615  19
  -7  -2  23 4609.41 181.775  19
   7   2  23 4224.44 215.642  20
  -7  -3 -23 980.755 77.9526   8
  -7  -3 -23 872.851 82.4217   9
  -7  -3 -22 854.791 104.714   9
  -3   7 -22 949.005 82.3149   8
  -7  -3 -22 934.818 97.3183   8
   3  -7 -22 657.834 67.6555   9
  -3   7 -21 208.450 76.4789   8
  -7  -3 -21 32.4703 84.9438   8
  -7  -3 -21 89.2346 96.8326   9
  -7  -3 -20 458.307 113.243   8
  -3   7 -20 545.967 97.7889   8
  -7  -3 -20 482.061 124.186   9
  -3   7 -19 6352.87 265.530   8
  -3   7 -19 6572.65 251.634   9
  -7  -3 -19 6133.84 278.802   8
  -3   7 -18 2861.64 181.752   8
  -3   7 -18 2891.67 171.213   9
  -7  -3 -18 2734.70 190.567   8
  -3   7 -17 2118.74 156.297   9
  -3   7 -17 2122.17 163.990   8
  -3   7 -17 2109.00 174.626  12
  -3   7 -16 1938.07 153.571   9
  -3   7 -16 2156.25 180.083  12
  -3   7 -16 1909.88 159.288   8
  -3   7 -15 3520.11 194.924   9
  -7  -3 -15 3231.87 225.295   9
  -3   7 -15 3250.32 196.089   8
  -3   7 -15 3459.90 221.602  12
  -3   7 -14 2910.74 175.380   9
  -3   7 -14 2793.36 175.242   8
  -3   7 -14 3269.54 211.972  12
  -3   7 -13 11160.7 375.752   8
  -3   7 -13 10970.6 366.161   9
  -3   7 -12 2270.33 149.905   8
  -3   7 -12 2550.05 153.549   9
  -3   7 -11 349.309 78.9440   8
  -3   7 -11 409.127 81.5531   9
  -3   7 -10 6501.55 272.770  12
   7   3 -10 6969.53 235.059  12
  -3   7 -10 6454.47 246.252   8
  -3   7 -10 6569.21 244.571   9
  -3   7  -9 8867.74 297.524   9
   3  -7  -9 9122.07 280.911   7
  -3   7  -9 9504.64 332.500  12
   7   3  -9 9883.19 295.654  12
  -3   7  -9 9031.05 300.711   8
   3  -7  -8 6691.13 225.275   7
  -3   7  -8 7412.02 273.081  12
   3  -7  -7 44189.0 1064.02   7
  -3   7  -7 46846.0 1114.34  12
   3  -7  -6 45770.1 1097.76   7
  -3   7  -6 48420.8 1139.81  12
   3  -7  -5 14491.4 395.374   7
  -3   7  -5 14683.0 420.240  12
   3  -7  -4 18632.6 483.314   7
  -7  -3  -3 30389.5 815.883  13
   3  -7  -3 30363.9 710.067   7
  -7  -3  -2 65358.5 1538.82  13
   3  -7  -2 67198.9 1427.08   7
  -7  -3  -1 50148.6 1271.69  13
   3  -7  -1 49818.5 1164.21   7
  -7  -3   0 7871.17 363.420  13
   3  -7   0 7027.56 229.511   7
  -7  -3   1 45594.2 1198.70  13
   3  -7   2 73073.1 1661.88   7
  -7  -3   2 71379.8 1811.41  13
   3  -7   3 33459.0 812.388   7
   3  -7   4 21779.2 561.026   7
   3  -7   5 14927.7 413.701   7
   3  -7   6 58923.2 1374.14   7
   3  -7   7 58057.0 1357.95   7
   3  -7   8 9813.80 302.867   7
  -3   7   8 10189.9 414.985   4
  -3   7   9 14401.8 509.400   4
  -3   7   9 12804.6 407.541  11
  -7  -3   9 14660.7 556.394  21
  -7  -3   9 13139.1 501.705  15
   3  -7   9 13233.8 380.653   7
  -3   7  10 10094.1 419.609   4
  -7  -3  10 9690.18 450.866  21
   3  -7  10 8967.99 277.473   7
   3  -7  10 8620.26 356.780  16
  -7  -3  10 9401.87 366.738  16
  -3   7  10 9330.30 326.671  11
  -3   7  11 794.579 164.250   4
  -3   7  11 705.101 104.229  11
  -7  -3  11 594.723 135.625  16
  -7  -3  11 732.401 135.759  17
   3  -7  11 494.540 131.667  16
  -7  -3  11 530.327 175.927  21
  -7  -3  12 3568.47 292.029  21
   3  -7  12 3161.67 232.795  16
  -7  -3  12 3958.20 245.783  17
  -7  -3  12 3944.81 255.693  16
  -3   7  12 3582.95 265.403   4
  -3   7  12 3534.79 203.798  11
  -3   7  13 17767.9 581.876  20
  -3   7  13 18315.3 662.673   4
  -7  -3  13 19158.2 714.261  21
  -3   7  13 18882.5 572.269  11
   3  -7  13 18938.1 621.209  14
  -7  -3  13 18710.5 644.212  16
  -7  -3  13 20465.6 644.674  17
   3  -7  13 17583.1 626.063  16
  -7  -3  14 5594.99 323.345  17
  -3   7  14 5175.50 278.262  20
  -3   7  14 5681.23 329.459   4
  -7  -3  14 5009.94 361.245  21
  -3   7  14 5146.50 260.843  11
  -7  -3  14 5157.48 353.317  14
  -7  -3  14 5556.09 328.408  16
   3  -7  14 5762.67 333.546  16
  -7  -3  15 4845.48 362.113  21
  -3   7  15 5051.73 310.633   4
  -3   7  15 4448.60 267.827  20
  -7  -3  15 5534.07 324.622  17
  -7  -3  15 4584.17 347.975  14
   3  -7  15 5180.87 324.361  16
  -7  -3  16 3529.04 321.212  21
  -3   7  16 2953.53 248.966   4
  -7  -3  16 4277.52 301.228  17
   3  -7  16 4053.04 293.327  16
  -3   7  16 3739.27 246.273  20
  -7  -3  16 3727.38 335.594  14
  -7  -3  17 4231.97 335.283  21
  -7  -3  17 4835.83 315.071  17
  -7  -3  17 4157.87 257.745  19
   3  -7  17 4183.28 329.822  17
  -3   7  17 4391.68 262.265  20
  -7  -3  17 4480.28 346.106  14
  -7  -3  18 5703.30 294.143  19
   3  -7  18 5440.78 354.960  17
   3  -7  18 5532.18 291.635  20
  -3   7  18 5510.06 290.382  20
  -7  -3  18 6027.74 378.834  14
  -7  -3  19 12192.3 432.556  19
   3  -7  19 12054.1 502.558  17
  -7  -3  19 10793.8 525.062  22
  -7  -3  19 11214.4 506.706  14
  -7  -3  20 948.718 149.772  19
  -3   7  20 932.135 125.698  19
   3  -7  20 1024.97 193.785  17
  -7  -3  21 100.754 105.808  19
  -3   7  21 139.688 82.3854  19
   3  -7  21 85.4770 141.525  17
   7   3  22 2175.84 188.371  20
  -7  -3  22 2444.25 146.553  19
  -7  -3  23 2641.66 124.390  19
   7   3  23 2591.46 154.394  20
  -7  -4 -23 47.4618 52.2876   9
  -7  -4 -22 667.511 93.3061   9
  -7  -4 -22 508.709 75.7271   8
  -4   7 -22 658.508 78.3154   8
  -7  -4 -21 440.753 90.5515   8
  -4   7 -21 603.917 89.0572   8
  -7  -4 -20 3153.99 177.283   8
  -4   7 -20 3248.53 165.070   9
  -4   7 -20 3249.17 180.866   8
  -7  -4 -19 2450.24 170.511   8
  -4   7 -19 2723.57 166.684   9
  -4   7 -19 2704.99 177.878   8
  -4   7 -18 2021.52 154.956   9
  -7  -4 -18 1974.61 162.436   8
  -4   7 -18 1820.83 158.132   8
  -4   7 -17 6733.96 279.091   9
  -7  -4 -17 6513.85 316.433   9
  -4   7 -17 6134.26 302.464  12
  -4   7 -17 6330.63 283.441   8
  -4   7 -16 12175.8 407.759   9
  -7  -4 -16 12349.0 450.508   9
  -4   7 -16 11328.3 412.631   8
  -4   7 -16 11720.9 447.178  12
  -4   7 -15 1529.36 145.040   9
  -4   7 -15 1596.74 154.037   8
  -4   7 -14 54.9849 90.3136   9
  -4   7 -14 48.3643 88.9713   8
  -4   7 -13 1948.76 147.421   9
  -4   7 -13 1859.70 151.342   8
  -4   7 -12 2491.71 160.500   9
  -4   7 -12 2233.75 156.799   8
  -4   7 -12 2342.64 168.322  12
  -4   7 -11 375.567 84.7816   9
  -4   7 -11 414.520 89.9836   8
   7   4 -11 612.203 74.9127  12
  -4   7 -11 353.524 90.0186  12
  -4   7 -10 2012.31 137.172   9
  -4   7 -10 2154.28 141.966   8
  -4   7 -10 2158.86 148.711  12
   7   4 -10 2186.66 131.317  12
  -4   7  -9 21792.6 595.250   9
  -4   7  -9 23239.7 627.435  12
   4  -7  -9 21898.7 568.124   7
  -4   7  -9 21556.8 597.620   8
  -4   7  -8 10495.3 336.404   9
   4  -7  -8 10631.1 318.087   7
  -4   7  -8 11528.9 361.853  12
  -4   7  -8 10621.0 339.561   8
   4  -7  -7 8653.30 268.913   7
  -4   7  -7 8487.27 292.729  12
   4  -7  -6 6618.75 220.921   7
  -4   7  -6 6305.23 235.752  12
  -4   7  -5 29342.4 736.321  12
   4  -7  -5 29097.0 720.106   7
  -4   7  -4 14048.5 399.477  13
  -4   7  -4 13641.8 384.365  12
   4  -7  -4 13271.0 375.404   7
  -7  -4  -3 7453.32 319.022  13
  -4   7  -3 7491.37 247.619  13
   4  -7  -3 7201.82 237.767   7
  -4   7  -3 7523.10 238.124  12
  -4   7  -2 95520.4 2240.85  13
  -7  -4  -2 101731. 2348.32  13
   4  -7  -2 102188. 2243.99   7
  -7  -4  -1 31233.3 867.377  13
   4  -7  -1 31528.2 767.480   7
  -7  -4   0 10811.6 430.412  13
   4  -7   0 12505.9 347.495   7
  -7  -4   1 33780.1 951.435  13
  -7  -4   2 107359. 2623.35  13
   4  -7   2 110769. 2476.00   7
   4  -7   3 9197.60 284.661   7
   4  -7   4 13647.5 386.788   7
   4  -7   5 35222.2 861.431   7
   4  -7   6 10333.4 317.862   7
   4  -7   7 9968.15 316.350   7
  -4   7   7 11191.5 425.226   4
  -4   7   8 13884.3 492.807   4
  -7  -4   8 12374.0 488.075  21
   4  -7   8 13397.9 381.591   7
  -4   7   8 13107.4 393.360  11
  -4   7   9 29616.3 794.069  11
  -4   7   9 32937.6 920.972   4
  -7  -4   9 32701.6 970.910  21
   4  -7   9 31143.2 772.642   7
  -7  -4   9 30582.2 788.374  19
  -7  -4   9 29542.1 914.119  15
  -4   7  10 2951.93 168.325  11
   4  -7  10 3056.32 142.579   7
  -7  -4  10 3070.86 169.467  19
  -7  -4  10 2814.06 268.242  21
  -7  -4  10 3334.10 205.729  17
   4  -7  10 2794.98 194.791  16
  -7  -4  10 3007.37 207.262  16
  -4   7  10 3192.41 250.754   4
  -4   7  11 632.465 156.928   4
  -7  -4  11 590.709 136.892  16
   4  -7  11 611.753 129.720  16
  -7  -4  11 537.332 121.016  17
  -4   7  11 443.766 92.2504  11
  -7  -4  11 457.893 183.718  21
  -4   7  12 4979.19 250.032  20
  -4   7  12 5270.89 327.040   4
  -7  -4  12 4643.87 273.207  17
  -7  -4  12 4885.08 290.686  16
   4  -7  12 4152.36 259.246  16
  -4   7  12 4340.19 224.743  11
  -7  -4  12 4722.49 333.953  21
  -4   7  13 3398.23 223.453  20
  -4   7  13 3565.55 272.821   4
  -7  -4  13 3700.81 274.175  16
   4  -7  13 3270.53 242.118  16
  -7  -4  13 3720.49 259.776  17
  -4   7  13 3493.05 204.653  11
  -7  -4  13 3078.55 290.810  21
  -4   7  14 30.3707 117.370  20
  -4   7  14 109.381 105.445  11
  -4   7  14 120.164 134.254   4
  -7  -4  14 64.5756 173.374  21
  -7  -4  14 59.9942 147.815  16
   4  -7  14 207.993 141.080  16
  -7  -4  14 78.4669 146.917  17
  -7  -4  15 2389.74 274.927  21
  -4   7  15 2259.33 198.749  20
  -7  -4  15 2763.01 252.341  17
  -4   7  15 2221.27 231.793   4
  -7  -4  15 1916.26 279.470  14
  -7  -4  15 2338.55 249.008  16
   4  -7  15 2529.19 237.048  16
  -7  -4  16 19533.7 748.184  21
  -4   7  16 20537.4 643.356  20
  -4   7  16 18665.0 690.261   4
  -7  -4  16 19812.1 754.138  14
   4  -7  16 19867.0 689.325  16
  -7  -4  16 20269.2 618.437  19
   4  -7  17 10545.5 488.757  17
  -7  -4  17 11360.1 521.282  21
  -7  -4  17 11148.1 535.801  14
  -7  -4  17 11211.0 417.724  19
  -7  -4  18 3488.40 319.630  14
   4  -7  18 4068.26 306.829  17
  -7  -4  18 4067.93 244.584  19
   4  -7  19 4913.78 309.426  17
  -7  -4  19 4753.76 341.505  14
  -7  -4  19 4443.96 332.805  22
  -7  -4  19 4688.27 250.728  19
  -4   7  19 4638.37 238.893  19
  -7  -4  20 7107.54 286.771  19
   4  -7  20 6818.82 338.699  17
  -4   7  20 6441.26 266.837  19
   4  -7  21 949.945 156.298  17
  -4   7  21 771.107 93.4227  19
  -7  -4  21 860.103 116.527  19
   7   4  22 1309.23 149.262  20
  -7  -4  22 1398.72 108.855  19
   7   4  23 172.826 72.9123  20
  -5   7 -22 1287.28 98.9067   8
  -5   7 -21 1432.40 123.710   8
  -5   7 -21 1540.16 106.660   9
  -5   7 -20 2301.84 157.937   8
  -7  -5 -20 2179.70 140.682   8
  -5   7 -20 2425.70 148.403   9
  -5   7 -19 225.872 110.888   8
  -7  -5 -19 133.447 88.5592   8
  -5   7 -19 149.176 91.2327   9
  -5   7 -18 3537.85 208.467   8
  -7  -5 -18 3223.30 218.503   9
  -5   7 -18 3635.11 202.499   9
  -5   7 -17 3150.37 207.127   8
  -7  -5 -17 3404.56 230.292   9
  -5   7 -17 3295.46 199.334   9
  -5   7 -16 4642.31 248.887   8
  -5   7 -16 4610.79 242.456   9
  -7  -5 -16 5226.27 276.399   9
  -5   7 -15 10178.9 386.853   8
  -5   7 -15 11011.4 385.835   9
  -5   7 -15 10220.9 405.856  12
  -5   7 -14 4719.21 247.296   8
  -5   7 -14 4943.79 242.374   9
  -5   7 -14 5010.04 259.192  12
  -5   7 -13 8129.99 330.590   8
  -5   7 -13 8757.15 330.665   9
  -5   7 -13 8983.67 357.825  12
  -5   7 -12 4457.25 229.348   8
  -5   7 -12 4561.22 228.089   9
  -5   7 -12 4926.39 243.636  12
  -5   7 -11 533.596 107.280   8
   7   5 -11 669.925 88.0413  12
  -5   7 -11 418.708 89.2346  12
  -5   7 -11 461.383 99.1693   9
  -5   7 -10 10891.4 370.164   8
  -5   7 -10 10888.6 366.520   9
   7   5 -10 11777.2 376.494  12
  -5   7 -10 10805.1 377.656  12
   5  -7  -9 1646.57 104.433   7
  -5   7  -9 1693.75 126.405  12
  -5   7  -9 1513.24 124.178   9
  -5   7  -9 1603.89 131.327   8
   5  -7  -8 19443.8 507.436   7
  -5   7  -8 18441.3 533.049   8
  -5   7  -8 19715.1 540.741  12
  -5   7  -8 17727.2 525.502   9
  -5   7  -7 21193.2 588.299   8
  -5   7  -7 22205.5 588.887  12
   5  -7  -7 22126.4 565.918   7
  -5   7  -7 20800.4 584.646   9
  -5   7  -6 4764.48 192.715  12
   5  -7  -6 4785.30 184.262   7
  -5   7  -5 2500.15 127.537  12
   5  -7  -5 2611.93 131.796   7
   5  -7  -4 32793.8 814.625   7
  -5   7  -4 33086.9 810.576  12
  -5   7  -4 34346.3 857.459  13
  -7  -5  -4 32977.4 908.664  13
   5  -7  -3 4225.07 168.445   7
  -5   7  -3 3897.10 152.905  12
  -5   7  -3 4230.14 192.941  13
  -7  -5  -3 3847.44 230.539  13
  -5   7  -2 19825.1 541.619  13
   5  -7  -2 19477.5 513.782   7
  -5   7  -2 19239.7 491.800  12
  -7  -5  -2 19338.2 600.315  13
  -5   7  -1 4911.61 210.965  13
   5  -7  -1 4661.83 185.949   7
  -5   7  -1 4674.42 158.484  12
  -7  -5   0 5.89626 126.434  13
   5  -7   0 10.7615 66.5432   7
  -5   7   0 83.6088 30.7275  12
  -7  -5   1 6053.12 306.510  13
  -5   7   1 5834.97 169.738  12
   5  -7   2 21699.6 559.033   7
  -5   7   2 21187.3 497.640  12
   5  -7   3 5453.31 206.163   7
   5  -7   4 34996.6 862.058   7
   5  -7   5 2731.23 142.423   7
   5  -7   6 6360.77 231.873   7
   5  -7   7 28984.1 715.015   7
  -5   7   7 30312.3 831.280   4
  -5   7   8 27831.8 803.191   4
   5  -7   8 26212.0 671.770   7
  -7  -5   8 23371.1 770.158  21
  -7  -5   8 23765.2 797.088  15
  -5   7   8 26514.9 677.152  11
  -5   7   9 2168.57 138.124  11
  -7  -5   9 2547.12 143.735  19
  -7  -5   9 2229.60 231.779  21
   5  -7   9 2277.65 131.977   7
  -7  -5   9 2254.84 231.304  15
  -7  -5   9 2167.57 180.123  16
  -5   7   9 2702.42 232.866   4
  -5   7  10 16128.9 488.814  11
   5  -7  10 16377.8 462.798   7
  -5   7  10 17510.7 615.361   4
  -7  -5  10 16291.3 558.906  16
  -7  -5  10 17148.5 656.864  21
  -7  -5  10 17228.1 486.933  19
  -7  -5  11 1088.03 217.318  21
  -5   7  11 1064.15 116.761  11
  -7  -5  11 1159.03 156.585  17
  -7  -5  11 1177.59 170.312  16
  -5   7  11 1268.48 207.764   4
  -7  -5  11 1007.99 115.746  19
  -5   7  12 8033.69 403.226   4
  -5   7  12 7188.83 289.249  11
  -7  -5  12 7940.78 360.814  17
  -7  -5  12 7320.24 366.272  16
   5  -7  12 7056.07 327.118  16
  -7  -5  12 7090.77 421.123  21
  -7  -5  12 6840.34 281.326  19
  -5   7  13 13180.1 544.978   4
  -5   7  13 12965.9 433.175  11
  -7  -5  13 12725.3 573.566  21
   5  -7  13 12263.4 475.902  16
  -7  -5  13 13313.3 526.438  16
  -7  -5  13 14301.4 519.545  17
  -7  -5  13 13053.3 430.381  19
  -7  -5  14 8766.30 426.426  16
   5  -7  14 7857.48 375.313  16
  -5   7  14 8844.11 433.482   4
  -7  -5  14 7930.88 449.154  21
  -7  -5  14 8937.25 341.873  19
  -7  -5  15 19612.5 695.653  16
  -5   7  15 17892.8 678.427   4
  -7  -5  15 17147.1 701.116  21
  -7  -5  15 18816.7 579.398  19
  -7  -5  16 9155.18 449.697  16
  -5   7  16 8401.00 419.083   4
  -7  -5  16 8200.21 335.957  19
  -5   7  16 8050.68 346.648  19
  -7  -5  16 8134.12 444.852  21
  -7  -5  17 5945.26 279.582  19
  -5   7  17 6298.36 291.665  19
  -7  -5  17 5991.88 369.317  21
   5  -7  17 5785.91 346.813  17
  -7  -5  18 7422.22 308.013  19
  -5   7  18 7122.31 308.003  19
   5  -7  18 6981.61 368.875  17
  -7  -5  19 269.151 110.979  19
  -5   7  19 362.796 107.986  19
  -7  -5  19 329.606 190.519  22
   5  -7  19 316.656 159.465  17
  -7  -5  20 4397.69 204.330  19
   5  -7  20 4558.90 255.762  17
  -5   7  21 2810.15 136.838  19
   7   5  21 2634.79 188.902  20
   7   5  22 2767.55 154.685  20
  -6   7 -22 958.898 89.1127   8
  -7  -6 -21 438.701 89.7525   9
  -6   7 -21 655.372 82.0781   9
  -6   7 -21 437.765 95.8091   8
  -6   7 -20 2207.35 145.240   9
  -6   7 -20 1970.17 153.029   8
  -7  -6 -20 2084.74 151.134   9
  -6   7 -19 307.040 108.819   8
  -7  -6 -19 159.216 108.457   9
  -6   7 -19 156.710 101.127   9
  -6   7 -18 1263.81 151.655   8
  -7  -6 -18 1012.90 144.166   9
  -6   7 -18 1068.06 139.964   9
  -6   7 -17 1093.28 146.194   8
  -6   7 -17 1112.50 144.909   9
  -7  -6 -17 919.086 148.653   9
  -6   7 -16 850.627 120.794  12
  -6   7 -16 902.987 146.963   8
  -6   7 -16 900.204 139.879   9
  -6   7 -15 2457.33 183.089  12
  -6   7 -15 2284.70 186.407   8
  -6   7 -15 2345.15 187.230   9
  -6   7 -14 616.391 111.526  12
  -6   7 -14 717.810 138.238   8
  -6   7 -14 663.231 135.383   9
  -6   7 -13 2756.42 187.191  12
  -6   7 -13 2649.98 192.837   9
  -6   7 -13 2783.79 196.524   8
  -6   7 -12 11879.2 421.442  12
   7   6 -12 12228.3 411.635  12
  -6   7 -12 11808.2 412.094   9
  -6   7 -12 11656.3 413.199   8
  -6   7 -11 4583.75 227.356  12
   7   6 -11 4543.94 223.636  12
  -6   7 -11 4638.14 233.107   9
  -6   7 -11 4147.21 227.955   8
  -6   7 -10 31205.0 822.573  12
  -6   7 -10 30298.4 818.911   8
  -6   7 -10 29932.6 810.780   9
  -6   7  -9 1898.72 135.514  12
   6  -7  -9 2095.21 121.922   7
  -6   7  -9 1736.31 145.567   9
  -6   7  -9 1910.61 148.664   8
   6  -7  -8 2607.31 136.971   7
  -6   7  -8 2720.18 152.687  12
  -6   7  -8 2458.86 158.113   9
  -6   7  -8 2680.41 164.416   8
   6  -7  -7 2019.30 121.378   7
  -6   7  -7 2093.61 127.672  12
  -6   7  -7 2071.32 144.471   9
  -6   7  -7 2193.48 149.560   8
   6  -7  -6 2393.82 130.280   7
  -6   7  -6 2295.98 127.780  12
  -6   7  -6 2358.37 147.513   9
  -6   7  -6 2144.66 145.372   8
  -6   7  -5 5682.16 242.620   8
  -6   7  -5 5988.55 204.567   4
  -6   7  -5 6147.11 278.524  13
  -6   7  -5 6174.96 218.748  12
   6  -7  -5 6079.82 224.377   7
  -6   7  -5 5905.33 240.275   9
  -6   7  -4 2385.02 170.551  13
  -7  -6  -4 2344.33 182.941  13
  -6   7  -4 2061.78 109.102  12
   6  -7  -4 2116.56 125.357   7
   6  -7  -3 45716.3 1099.36   7
  -7  -6  -3 45263.1 1179.49  13
  -6   7  -3 44462.2 1072.48  12
  -7  -6  -2 15301.2 505.952  13
   6  -7  -2 15530.3 431.760   7
  -6   7  -2 16262.6 483.000  13
  -6   7  -2 14778.5 396.894  12
   6  -7  -1 89627.2 1995.11   7
  -7  -6  -1 89063.2 2093.87  13
  -6   7  -1 88161.5 2052.77  13
  -6   7  -1 84695.0 1946.22  12
  -7  -6   0 8203.01 360.982  13
  -6   7   0 8107.50 221.765  12
   6  -7   0 8256.02 275.126   7
  -6   7   2 21561.3 604.908   4
   6  -7   2 19292.2 536.705   7
  -6   7   3 55294.6 1328.47   4
   6  -7   3 51014.4 1248.12   7
  -6   7   4 2343.57 186.605   4
   6  -7   4 2230.62 135.000   7
  -6   7   5 8928.91 362.187   4
  -6   7   5 8627.79 307.292   5
   6  -7   5 8608.45 290.320   7
   6  -7   6 2827.53 151.061   7
  -7  -6   6 2584.66 199.684  21
   6  -7   7 2329.21 135.711   7
  -7  -6   7 1879.62 183.237  21
  -6   7   8 3983.79 268.196   4
  -7  -6   8 3362.17 246.564  21
  -7  -6   8 3928.45 170.386  19
   6  -7   8 3695.43 178.771   7
  -6   7   8 4336.44 182.449  11
   6  -7   9 2689.45 149.226   7
  -7  -6   9 2667.97 144.139  19
  -6   7   9 2809.32 245.738   4
  -6   7   9 2773.12 154.096  11
  -7  -6   9 2897.95 243.951  21
   6  -7  10 42599.3 1064.98   7
   7   6  10 43541.2 1095.86  11
  -6   7  10 44098.7 1086.79  11
  -7  -6  10 43000.5 1071.42  19
  -7  -6  10 46555.8 1301.31  21
  -7  -6  10 43753.8 1185.09  16
  -6   7  10 47949.0 1269.05   4
  -6   7  11 6774.05 371.776   4
  -6   7  11 6173.21 276.000  19
  -7  -6  11 6554.64 254.095  19
  -7  -6  11 6281.68 332.036  16
  -7  -6  11 6494.49 413.657  21
  -6   7  11 6192.96 257.952  11
   7   6  11 6660.45 272.484  11
  -6   7  12 19523.0 696.144   4
  -7  -6  12 18249.2 542.122  19
  -6   7  12 18408.5 576.575  19
  -7  -6  12 20860.4 652.361  17
  -7  -6  12 19553.1 661.685  16
  -7  -6  12 20769.5 756.950  21
  -6   7  12 18071.8 550.152  11
  -6   7  13 3717.04 287.579   4
  -6   7  13 3867.03 226.224  19
  -7  -6  13 3861.23 208.876  19
  -7  -6  13 4481.61 288.252  17
  -7  -6  13 4476.42 301.965  16
  -7  -6  13 3941.98 327.345  21
  -6   7  13 3677.77 207.358  11
  -6   7  14 1270.17 199.984   4
  -7  -6  14 1287.60 141.771  19
  -7  -6  14 1381.40 232.151  21
  -7  -6  14 1612.99 221.490  16
  -7  -6  14 1634.67 212.649  17
  -6   7  15 4260.94 304.775   4
  -6   7  15 3959.83 231.989  19
  -7  -6  15 4035.90 216.290  19
  -7  -6  15 4215.70 312.543  16
  -7  -6  15 5011.49 311.929  17
  -7  -6  15 4288.24 329.322  21
  -7  -6  16 1885.69 222.911  17
  -6   7  16 1620.18 165.738  19
   6  -7  16 1199.71 196.606  17
  -7  -6  16 1606.99 235.596  16
  -7  -6  16 1541.08 150.720  19
  -7  -6  16 1411.78 216.809  21
  -7  -6  17 2136.36 225.031  17
   6  -7  17 1477.44 200.602  17
  -6   7  17 1630.34 160.557  19
  -7  -6  17 1755.64 155.403  19
  -7  -6  17 1541.26 216.699  21
  -6   7  18 2417.94 174.556  19
  -7  -6  18 2686.61 173.162  19
  -7  -6  18 2823.67 237.352  17
   6  -7  18 2393.12 216.450  17
  -6   7  19 442.098 102.842  19
   6  -7  19 454.145 138.624  17
  -7  -6  19 278.685 181.003  22
  -6   7  20 3995.03 182.872  19
   6  -7  20 4530.47 227.198  17
   7   6  21 1125.96 121.005  20
  -7   7 -22-14.8771 85.3312  10
  -7   7 -22 53.9891 53.9521   8
  -7  -7 -22 49.1818 46.0465   9
  -7   7 -21 87.7623 83.2080   8
  -7  -7 -21 178.838 69.9592   9
  -7   7 -21 232.340 72.6924   9
  -7  -7 -20 1911.45 136.496   9
  -7   7 -20 1656.80 145.682   8
  -7   7 -20 1843.57 136.805   9
  -7   7 -19 351.387 117.726   8
  -7  -7 -19 318.492 104.487   9
  -7   7 -19 237.395 103.325   9
  -7  -7 -18 1603.28 148.657   9
  -7   7 -18 1461.63 155.478   8
  -7   7 -18 1617.97 154.680   9
  -7   7 -17 1038.08 151.793   8
  -7   7 -17 836.085 143.394   9
  -7  -7 -17 891.458 132.497   9
  -7   7 -16 4872.62 262.554   8
  -7   7 -16 4761.09 257.145   9
  -7   7 -15 2446.59 178.565  12
  -7   7 -15 2534.78 195.090   8
  -7   7 -15 2550.88 195.651   9
  -7   7 -14 2196.17 169.893  12
  -7   7 -14 2448.26 198.360   8
  -7   7 -14 2571.90 198.577   9
  -7   7 -13 11238.2 404.075  12
  -7   7 -13 10468.6 401.971   8
  -7   7 -13 10428.5 396.609   9
   7   7 -12 3661.87 209.853  12
  -7   7 -12 3558.67 206.014  12
  -7   7 -12 3616.22 223.742   8
  -7   7 -12 3752.19 224.231   9
   7   7 -11 3110.92 193.936  12
  -7   7 -11 3074.85 183.645  12
  -7   7 -11 3089.74 205.728   8
  -7   7 -11 2941.99 198.738   9
  -7   7 -10 217.216 77.1038  12
  -7   7 -10 163.433 108.713   8
  -7   7 -10 318.499 114.944   9
  -7   7  -9 11160.2 371.929  12
  -7   7  -9 11131.6 387.634   9
   7  -7  -9 10932.5 344.711   7
  -7   7  -9 10988.6 391.407   8
  -7   7  -8 6455.77 249.704  12
  -7   7  -8 6126.60 267.379   9
  -7   7  -8 6345.89 273.494   8
   7  -7  -8 6247.46 235.050   7
  -7   7  -7 16117.4 544.685  13
  -7   7  -7 15052.0 444.513  12
  -7   7  -7 14751.3 468.190   9
   7  -7  -7 15329.3 440.807   7
  -7   7  -7 15300.2 479.124   8
  -7   7  -6 4663.78 226.125   8
  -7  -7  -6 4660.92 256.378  13
  -7   7  -6 4822.83 192.872  12
  -7   7  -6 4795.64 270.916  13
  -7   7  -6 4806.34 193.990  18
   7  -7  -6 4809.04 199.398   7
  -7   7  -6 4697.43 221.890   9
   7  -7  -5 20163.5 538.526   7
  -7   7  -5 19326.6 570.808   8
  -7  -7  -5 18861.5 596.550  13
  -7   7  -5 19020.9 518.595  12
  -7   7  -5 19312.4 561.821   9
  -7   7  -4 2921.50 133.839   4
   7  -7  -4 2835.63 150.569   7
  -7   7  -4 3018.56 179.574   8
  -7  -7  -4 2922.98 200.715  13
  -7   7  -4 2708.00 204.319  13
  -7   7  -4 2935.87 131.563  12
  -7   7  -3 6174.41 224.719   4
   7  -7  -3 6304.50 234.619   7
  -7   7  -3 6260.29 265.637   8
  -7   7  -3 6310.21 297.139  13
  -7   7  -3 6174.04 203.660  12
  -7  -7  -3 6050.76 285.623  13
  -7   7  -2 21967.9 595.892   4
   7  -7  -2 22858.2 596.074   7
  -7   7  -2 22560.9 637.896   8
  -7  -7  -2 20957.6 654.478  13
  -7   7  -2 23446.4 676.190  13
  -7   7  -2 22074.5 549.551  12
  -7   7  -1 18817.6 536.242   4
   7  -7  -1 19881.1 528.351   7
  -7   7  -1 18335.5 564.018   8
  -7  -7  -1 18791.5 596.935  13
  -7   7  -1 19388.2 600.178  13
  -7   7  -1 19019.0 468.098  12
   7  -7   0 6947.71 256.024   7
  -7   7   0 6940.72 270.616   4
  -7   7   1 20333.3 587.708   4
   7  -7   2 24615.3 649.320   7
  -7   7   2 23734.8 655.195   5
  -7   7   2 25884.3 702.114   4
   7  -7   3 6985.50 256.626   7
  -7   7   3 7390.34 305.160   4
  -7   7   3 6639.81 261.987   5
   7  -7   4 2912.96 156.376   7
  -7   7   4 2733.25 163.930   5
  -7   7   4 2996.51 206.150   4
   7  -7   5 24174.1 642.353   7
  -7   7   5 25170.8 731.315   4
   7  -7   6 6782.33 255.612   7
  -7   7   6 7144.71 334.398   4
  -7  -7   7 18766.8 648.380  21
  -7  -7   7 18756.6 696.243  15
   7  -7   7 20761.4 562.467   7
  -7   7   7 20317.0 534.550  11
  -7   7   8 8706.66 286.084  11
  -7  -7   8 8716.40 273.489  19
   7  -7   8 8673.73 301.345   7
  -7  -7   8 8125.12 434.206  15
  -7   7   9 16934.8 480.199  11
   7   7   9 16928.6 504.326  11
   7  -7   9 16831.6 490.321   7
  -7  -7   9 16604.6 464.391  19
  -7  -7   9 16020.6 649.707  15
  -7  -7   9 16323.5 610.374  21
  -7   7  10 350.457 90.5996  11
   7   7  10 119.299 80.1269  11
   7  -7  10 133.952 68.4460   7
  -7   7  10 338.792 190.615   4
  -7  -7  10 161.469 181.511  21
  -7  -7  10 189.806 75.3957  19
  -7  -7  10 236.519 204.720  15
  -7  -7  11 4704.71 295.084  16
   7   7  11 4803.85 234.015  11
  -7   7  11 4581.44 210.851  11
  -7   7  11 4976.17 324.036   4
  -7  -7  11 4448.41 198.690  19
  -7   7  11 4352.13 232.770  19
  -7  -7  11 4775.01 365.380  21
  -7  -7  12 7364.74 374.778  16
   7   7  12 6398.37 286.199  11
  -7   7  12 6375.37 259.369  11
  -7  -7  12 7509.03 442.887  21
  -7   7  12 7060.57 390.084   4
  -7  -7  12 6379.24 252.078  19
  -7   7  12 6073.05 284.309  19
  -7   7  13 16583.1 654.681   4
  -7  -7  13 18094.7 705.253  21
  -7  -7  13 18482.8 657.584  16
  -7  -7  13 16658.1 504.157  19
  -7   7  13 16734.1 548.181  19
  -7   7  14 3873.68 299.179   4
  -7  -7  14 4011.91 201.269  19
  -7   7  14 4106.52 235.946  19
  -7  -7  14 4163.91 327.997  21
  -7  -7  14 4842.67 326.641  16
  -7  -7  14 4281.97 292.205  17
  -7   7  15 4551.55 316.802   4
  -7  -7  15 5075.75 344.829  21
  -7  -7  15 4757.58 370.720  14
  -7  -7  15 4568.34 216.207  19
  -7   7  15 4354.73 241.676  19
   7  -7  15 3860.27 266.649  17
  -7  -7  15 5071.92 335.492  16
  -7  -7  15 5223.53 315.229  17
  -7  -7  16 8938.71 434.517  21
  -7  -7  16 9245.44 445.291  16
  -7  -7  16 10348.3 432.266  17
   7  -7  16 7866.19 375.582  17
  -7  -7  16 9390.36 485.705  14
  -7   7  16 8420.67 341.101  19
  -7  -7  16 8506.53 310.040  19
  -7  -7  17 2802.44 235.138  17
   7  -7  17 2262.47 198.041  17
  -7  -7  17 2981.18 272.119  16
  -7   7  17 2239.24 169.949  19
  -7  -7  17 2543.15 308.995  14
   7  -7  18 2641.29 197.733  17
  -7  -7  18 2910.41 291.207  14
  -7   7  18 2584.58 171.487  19
  -7  -7  19 705.118 203.705  14
  -7  -7  19 785.415 180.058  22
  -7   7  19 670.162 98.2612  19
  -7   7  20 3970.71 165.190  19
   7   7  20 3614.72 183.220  20
  -8   7 -21 21.0438 74.1192   8
  -7  -8 -21 174.345 55.5032   9
  -8   7 -21 166.341 64.6506   9
  -8   7 -20 577.996 108.887   8
  -8   7 -20 731.775 101.390   9
  -7  -8 -20 580.980 86.1945   9
  -8   7 -19 193.296 118.221   8
  -7  -8 -19 175.831 85.8252   9
  -8   7 -19 376.984 110.037   9
  -8   7 -19 227.073 70.2258   6
  -8   7 -18 302.370 123.602   8
  -8   7 -18 514.891 120.351   9
  -7  -8 -18 504.780 104.904   9
  -8   7 -17 1715.22 173.548   8
  -8   7 -17 1758.13 169.593   9
  -7  -8 -17 1732.38 152.649   9
  -8   7 -16 2150.28 189.320   9
  -8   7 -16 2031.78 189.197   8
  -8   7 -15 776.739 151.366   9
  -8   7 -15 768.203 147.979   8
  -8   7 -14 2145.97 191.982   9
  -8   7 -14 1999.42 160.986  12
  -8   7 -14 2051.44 187.979   8
  -8   7 -13 833.806 152.530   9
   7   8 -13 711.602 104.725  12
  -8   7 -13 809.114 109.670  12
  -8   7 -13 985.603 162.498   8
  -8   7 -12 657.244 143.244   9
   7   8 -12 668.810 109.068  12
  -8   7 -12 683.685 101.995  12
  -8   7 -12 718.576 148.215   8
  -8   7 -11 6642.17 303.732   9
   7   8 -11 5976.84 293.483  12
  -8   7 -11 6728.76 308.303   8
  -8   7 -11 6448.74 275.661  12
  -8   7 -10 10116.6 384.944   8
  -8   7 -10 9881.71 381.574   9
  -8   7 -10 9937.85 353.797  12
  -8   7  -9 8737.13 352.160   8
  -8   7  -9 8427.78 342.782   9
  -8   7  -9 9675.94 434.030  13
  -8   7  -9 8951.66 317.305  12
   8  -7  -9 8380.14 296.264   7
  -8   7  -8 4410.28 239.300   8
  -8   7  -8 4277.10 227.353   9
  -8   7  -8 4745.00 295.319  13
  -7  -8  -8 3992.93 246.903  13
  -8   7  -8 4202.09 193.930  12
   8  -7  -8 4008.65 188.210   7
  -8   7  -7 15026.8 479.091   8
  -8   7  -7 14021.1 462.143   9
  -8   7  -7 14663.7 538.646  13
  -8   7  -7 14745.2 427.310  12
   8  -7  -7 14330.0 430.123   7
  -7  -8  -6 7619.14 332.000  13
  -8   7  -6 8303.57 386.101  13
  -8   7  -6 8294.46 279.852  12
   8  -7  -6 8859.27 298.563   7
  -8   7  -6 8780.58 339.985   8
  -8   7  -5 17362.0 475.003  18
  -8   7  -5 16159.3 448.464  12
  -8   7  -5 17070.2 581.719  13
   8  -7  -5 16422.3 473.655   7
  -8   7  -5 16194.9 515.500   8
  -8   7  -4 4709.27 198.662  18
  -8   7  -4 4339.51 234.763   8
  -8   7  -4 4681.27 281.362  13
  -8   7  -4 4561.94 171.736  12
   8  -7  -4 4724.36 203.546   7
   8  -7  -3 9278.33 313.404   7
  -8   7  -3 9330.85 342.377   9
  -8   7  -3 9205.69 298.821   4
  -8   7  -3 9241.63 341.423  10
  -8   7  -3 9403.62 274.530  12
  -8   7  -3 9997.13 316.136  18
  -8   7  -3 9763.31 407.317  13
  -8   7  -2 12891.1 383.854   4
   8  -7  -2 12784.4 387.434   7
  -8   7  -2 12768.8 481.343  13
  -8   7  -2 13744.8 389.874  18
  -8   7  -2 12286.1 412.988   9
  -8   7  -1 8272.66 296.670   5
  -8   7  -1 8560.72 301.007   4
   8  -7  -1 8285.94 294.393   7
  -8   7  -1 7640.78 369.439  13
  -8   7  -1 8763.13 292.945  18
  -8   7   0 2618.70 144.620  18
  -8   7   0 2323.93 154.259   5
  -8   7   0 2085.39 149.504   4
   8  -7   0 2318.05 147.008   7
  -8   7   1 10121.6 329.446  18
  -8   7   1 10171.6 345.004   5
  -8   7   1 9639.59 354.909   4
  -8   7   2 12647.7 392.683  18
   8  -7   2 12809.9 396.733   7
  -8   7   2 12635.3 464.745   8
  -8   7   2 12349.9 405.483   5
  -8   7   2 13520.2 441.543   4
   8  -7   3 10862.5 355.104   7
  -8   7   3 11070.1 432.299   8
  -8   7   3 10117.6 363.738   5
  -8   7   3 11620.8 408.888   4
   8  -7   4 5933.54 242.631   7
  -8   7   4 5952.17 314.634   8
  -8   7   4 6134.62 294.446   4
  -8   7   5 19262.3 634.933   8
   8  -7   5 18430.1 542.268   7
  -7  -8   5 18875.4 694.777  15
  -8   7   5 20219.4 632.636   4
   8  -7   6 11408.3 375.058   7
  -8   7   6 12380.6 473.024   4
  -8   7   6 11184.5 400.595   5
  -7  -8   6 11506.2 514.697  15
   8  -7   7 18542.4 529.959   7
  -7  -8   7 17397.8 677.170  15
  -8   7   7 19318.9 639.582   4
  -7  -8   7 16918.2 615.374  21
   8  -7   8 6373.14 260.761   7
  -7  -8   8 6217.10 341.832  21
  -7  -8   8 6694.86 410.260  15
   7   8   8 6919.65 270.718  11
   7   8   9 13483.5 428.302  11
   8  -7   9 12803.9 406.847   7
  -8   7   9 12410.1 420.338  19
  -7  -8   9 12831.4 525.681  21
  -7  -8   9 12210.8 567.039  15
  -7  -8  10 15492.9 672.607  15
  -8   7  10 20750.5 567.939  19
  -7  -8  10 15624.8 647.037  21
   7   8  10 15492.1 521.475  11
  -8   7  10 21043.2 712.619   4
  -7  -8  11 11279.1 486.462  16
  -8   7  11 10866.7 409.117  19
  -7  -8  11 12235.8 571.970  21
   7   8  11 10830.1 401.709  11
   7   8  12 1417.83 151.143  11
  -7  -8  12 1660.90 217.135  16
  -8   7  12 1727.22 224.653   4
  -8   7  12 1503.22 152.793  19
  -7  -8  12 1473.70 114.041  19
  -7  -8  12 1551.50 257.132  21
  -7  -8  13 1482.78 227.428  16
  -8   7  13 1412.63 151.695  19
  -7  -8  13 1618.07 250.182  21
  -7  -8  13 1427.83 116.560  19
  -8   7  13 1561.02 219.326   4
  -7  -8  14 3614.09 174.904  19
  -8   7  14 3584.06 215.620  19
  -8   7  14 3612.97 188.617  18
  -7  -8  14 3669.26 299.944  21
  -7  -8  14 4239.85 281.754  17
  -7  -8  14 3888.78 309.621  16
  -8   7  14 3711.98 292.683   4
  -7  -8  15 1750.33 234.498  16
  -7  -8  15 1969.31 217.059  17
  -7  -8  15 2017.92 297.787  14
  -8   7  15 1596.47 153.306  19
  -7  -8  15 1947.72 237.000  21
  -7  -8  16 4129.01 307.928  16
  -7  -8  16 4300.19 272.735  17
  -7  -8  16 3882.35 277.577  21
  -8   7  16 3363.32 201.863  19
  -7  -8  16 3875.52 338.870  14
  -7  -8  17 4163.51 264.073  17
  -8   7  17 3320.68 192.079  19
  -7  -8  17 4318.18 303.766  16
  -7  -8  17 4247.44 332.761  14
  -8   7  18 1019.69 112.114  19
  -7  -8  18 1562.48 240.284  14
  -7  -8  19 688.315 153.897  22
  -7  -8  19 643.740 189.004  14
  -8   7  19 484.032 81.8564  19
  -7  -8  20 1337.48 178.856  14
  -8   6 -22 361.023 70.1353   8
  -6  -8 -22 504.897 58.4686   9
  -6  -8 -21 1259.59 97.2366   9
  -8   6 -21 1187.53 103.602   9
  -8   6 -21 974.284 114.544   8
  -8   6 -21 815.496 71.5835   6
  -8   6 -20 79.6859 104.398   8
  -8   6 -20 215.535 94.6346   9
  -6  -8 -20 132.449 84.3419   9
  -8   6 -19 323.188 120.747   8
  -6  -8 -19 230.878 101.016   9
  -8   6 -19 271.265 114.281   9
  -8   6 -18 867.204 143.711   8
  -8   6 -18 934.406 145.890   9
  -8   6 -17 845.782 151.492   8
  -8   6 -17 1026.55 152.742   9
  -8   6 -16 554.521 152.645   8
  -8   6 -16 464.494 138.407   9
  -8   6 -15 1010.14 123.360  12
  -8   6 -15 928.088 156.402   9
  -8   6 -15 1023.13 162.727   8
  -8   6 -14 4625.90 241.451  12
  -8   6 -14 4478.55 257.757   9
   6   8 -14 4562.88 245.463  12
  -8   6 -14 5227.59 275.569   8
  -8   6 -13 4452.43 231.826  12
  -8   6 -13 4335.03 249.735   9
   6   8 -13 4337.48 241.247  12
  -8   6 -13 4249.25 252.369   8
  -8   6 -12 3326.53 193.006  12
  -8   6 -12 3313.92 223.414   9
   6   8 -12 2856.08 199.389  12
  -8   6 -12 3257.69 220.769   8
  -8   6 -11 818.419 101.577  12
  -8   6 -11 601.528 127.105   9
   6   8 -11 714.051 119.472  12
  -8   6 -11 904.527 141.637   8
  -8   6 -10 3092.00 173.638  12
  -8   6 -10 2819.94 194.424   9
  -8   6 -10 3276.94 208.307   8
  -8   6  -9 1157.57 108.177  12
  -8   6  -9 1330.37 146.490   9
   8  -6  -9 1360.27 104.183   7
  -8   6  -9 1359.58 144.280   8
  -8   6  -8 1408.72 110.473  12
  -8   6  -8 1185.36 137.444   9
   8  -6  -8 1341.85 106.633   7
  -8   6  -8 1564.86 149.013   8
   8  -6  -7 404.477 76.8037   7
  -8   6  -7 420.551 68.2885  12
  -8   6  -7 599.750 163.317  13
  -8   6  -6 11261.0 464.184  13
  -6  -8  -6 10716.8 384.979  13
  -8   6  -6 11311.7 341.769  12
   8  -6  -6 11597.8 354.277   7
  -6  -8  -5 5940.02 264.330  13
  -8   6  -5 6907.46 227.061  12
  -8   6  -5 7081.25 344.005  13
   8  -6  -5 6253.31 239.551   7
  -8   6  -5 6629.14 238.177  18
  -8   6  -5 6246.52 262.828   9
  -6  -8  -4 347.691 99.4326  13
  -8   6  -4 395.283 156.694  13
  -8   6  -4 948.995 71.5947  12
  -8   6  -4 438.122 96.3350   9
   8  -6  -4 385.551 79.9174   7
  -8   6  -4 786.268 82.8680  18
  -8   6  -3-2.53440 43.0440   4
  -8   6  -3 114.632 37.4531  12
  -8   6  -3 58.6516 85.5828   9
   8  -6  -3-13.3489 68.1772   7
  -6  -8  -3 13.1773 93.0924  13
  -8   6  -3-35.9210 145.952  13
  -8   6  -2 18296.9 544.571   9
  -8   6  -2 19746.3 646.193  13
   8  -6  -2 18986.7 525.898   7
  -8   6  -2 18854.8 474.280  12
  -8   6  -2 18932.9 565.803   8
  -8   6  -2 19546.3 517.478   4
  -8   6  -1 28235.5 841.154  13
  -8   6  -1 26571.6 753.793   8
   8  -6  -1 26949.5 712.350   7
  -8   6  -1 28610.3 719.973   4
  -8   6   0 369.594 83.6238   5
  -8   6   0 323.052 167.794  13
  -8   6   0 350.738 114.542   8
   8  -6   0 365.061 84.6268   7
  -8   6   0 399.498 85.9403   4
  -8   6   1 26751.4 764.760   8
  -8   6   1 26820.9 717.684   5
  -8   6   1 28446.0 741.450   4
   8  -6   2 21188.0 582.510   7
  -8   6   2 22006.8 621.973   4
  -8   6   2 21433.8 647.163   8
  -8   6   3-25.4132 93.2890   4
  -8   6   3 126.693 64.1578  18
   8  -6   3-3.48519 71.0700   7
  -8   6   3 58.6804 109.388   8
  -8   6   4 487.011 110.753   4
  -8   6   4 406.962 97.3077   5
  -8   6   4 428.200 75.4414  18
   8  -6   4 426.390 86.2059   7
  -8   6   4 594.953 139.854   8
  -8   6   5 7669.62 296.502   5
  -6  -8   5 7696.96 396.733  15
  -8   6   5 7366.35 332.015   4
  -8   6   5 7734.86 347.202   8
   8  -6   5 7388.19 273.357   7
  -8   6   6 12007.8 411.049   5
  -8   6   6 12861.0 472.181   4
   8  -6   6 11956.2 385.292   7
   6   8   6 13612.1 408.316  11
  -6  -8   6 11928.6 516.428  15
  -8   6   7 592.902 143.570   4
  -6  -8   7 512.478 173.564  15
   8  -6   7 423.939 82.5008   7
   6   8   7 504.388 95.4599  11
  -8   6   7 306.906 89.9669  19
  -8   6   8 2235.88 161.624  19
   8  -6   8 2262.90 143.435   7
  -6  -8   8 2609.25 268.908  15
   6   8   8 2339.83 159.302  11
  -6  -8   8 2436.71 210.067  21
  -8   6   9 2040.16 164.264  19
   8  -6   9 1953.16 134.424   7
  -6  -8   9 2177.07 265.514  15
   6   8   9 2142.73 160.076  11
  -6  -8   9 1964.53 203.229  21
   8  -6  10 3752.69 187.882   7
   6   8  10 4253.83 229.101  11
  -6  -8  10 4022.86 292.029  21
  -6  -8  10 3863.99 342.895  15
   6   8  11 1114.97 142.983  11
  -6  -8  11 1078.24 189.531  16
  -6  -8  11 1080.28 218.853  21
  -8   6  12 5758.94 290.675  19
   6   8  12 6477.22 297.303  11
  -6  -8  12 7059.30 424.258  21
  -6  -8  12 6274.04 366.441  16
  -8   6  12 6978.56 392.659   4
  -6  -8  13 8090.43 414.094  16
  -8   6  13 7217.57 323.354  19
  -6  -8  13 6738.03 257.522  19
   6   8  13 8808.91 346.365  11
  -8   6  13 6974.02 392.570   4
  -8   6  13 6713.98 269.662  18
  -6  -8  13 7567.85 420.956  21
  -8   6  14 8620.92 306.625  18
  -6  -8  14 9692.84 460.965  21
  -8   6  14 8490.36 358.525  19
  -6  -8  14 8650.80 300.866  19
  -6  -8  14 10071.2 469.171  16
  -8   6  14 9212.78 450.106   4
  -6  -8  15 1746.87 220.094  21
  -6  -8  15 1901.77 234.796  17
  -6  -8  15 1918.18 254.601  16
  -8   6  15 1654.23 172.592  19
  -6  -8  15 2069.53 297.746  14
  -8   6  15 1568.80 205.837   4
  -6  -8  16 542.592 246.902  14
  -6  -8  16 730.849 189.702  17
  -6  -8  16 796.458 217.295  16
  -8   6  16 478.631 127.975  19
  -6  -8  17 2087.60 283.156  14
  -6  -8  17 1962.57 251.370  16
  -6  -8  17 2283.27 232.153  17
  -8   6  17 1723.95 163.008  19
  -6  -8  18 2545.31 255.314  16
  -8   6  18 1923.58 159.770  19
  -6  -8  18 2103.06 264.210  14
  -6  -8  18 2598.08 229.577  17
  -6  -8  19 669.567 156.228  17
  -6  -8  19 857.552 163.043  22
  -8   6  19 608.374 106.242  19
  -6  -8  19 779.989 206.914  14
  -8   6  20 242.307 79.0407  19
  -6  -8  20 269.045 169.504  14
  -8   6  21 2325.85 111.887  19
  -8   5 -22 209.646 63.9852   9
  -8   5 -22 181.740 77.4018   8
  -8   5 -21 71.7835 83.3726   9
  -8   5 -21 26.3557 91.0073   8
  -8   5 -20 205.915 106.459   9
  -8   5 -20 264.042 107.015   8
  -8   5 -19 2043.22 170.345   9
  -8   5 -19 1899.79 170.407   8
  -8   5 -18 1492.30 162.137   9
  -8   5 -18 1416.60 169.376   8
  -8   5 -17 355.118 136.673   9
  -8   5 -17 420.001 141.967   8
  -8   5 -16 7318.65 326.215   9
  -8   5 -16 7499.83 330.260   8
  -8   5 -16 7036.56 313.623  12
  -8   5 -15 6316.02 300.581   9
  -8   5 -15 5884.63 293.401   8
   5   8 -15 5646.89 277.196  12
  -8   5 -15 6088.22 283.257  12
  -8   5 -14 1876.92 152.892  12
   5   8 -14 1740.04 155.646  12
  -8   5 -14 1875.57 177.015   9
  -8   5 -14 1921.16 185.413   8
  -8   5 -13 3265.62 194.992  12
   5   8 -13 3354.17 211.675  12
  -8   5 -13 3329.69 216.502   9
  -8   5 -13 3291.98 220.936   8
  -8   5 -12 7068.97 292.763  12
   5   8 -12 6494.02 312.117  12
  -8   5 -12 7166.93 307.538   9
  -8   5 -12 7087.99 313.635   8
  -8   5 -11 12014.2 394.517  12
   5   8 -11 11701.4 437.034  12
  -8   5 -11 12073.9 412.305   9
  -8   5 -10 25279.3 716.523   9
  -8   5 -10 26115.8 703.577  12
   8  -5  -9 2468.02 132.339   7
  -8   5  -9 2146.84 138.461  12
   8  -5  -8 29105.7 742.491   7
  -8   5  -8 29247.5 754.694  12
   8  -5  -7 4383.19 183.185   7
  -8   5  -7 4130.39 179.305  12
   8  -5  -6 12368.8 362.286   7
  -8   5  -6 12044.4 351.390  12
  -8   5  -6 11292.3 385.930   8
  -8   5  -6 11444.4 379.548   9
   8  -5  -5 15040.7 418.077   7
  -8   5  -5 14178.3 535.153  13
  -8   5  -5 14840.4 399.714  12
  -8   5  -5 14796.4 446.130   8
  -8   5  -5 13947.4 432.488   9
  -8   5  -4 43491.4 1111.21   8
  -8   5  -4 45281.8 1218.44  13
  -8   5  -4 45330.3 1055.68  12
   8  -5  -4 44919.4 1081.22   7
   8  -5  -3 3227.02 156.799   7
  -8   5  -3 3151.33 127.493  12
  -8   5  -3 3191.16 246.261  13
  -8   5  -3 3124.02 129.569   4
   8  -5  -2 41564.6 995.962   7
  -8   5  -2 40695.2 975.978   4
  -8   5  -2 41803.0 1132.13  13
  -8   5  -2 40269.8 946.511  12
   8  -5  -1 11301.1 351.947   7
  -8   5  -1 11898.2 350.224   4
  -8   5  -1 11758.7 301.855  12
  -8   5  -1 11407.5 467.867  13
  -8   5   0 87070.2 2012.45   4
  -8   5   0 88807.1 2160.35  13
   8  -5   0 86685.1 2002.85   7
  -8   5   1 11262.0 478.738  13
  -8   5   1 12188.3 381.212   4
   8  -5   2 41651.7 1037.39   7
  -8   5   2 44325.8 1079.35   4
   8  -5   3 2856.99 153.163   7
  -8   5   3 3350.44 188.893   4
   8  -5   4 50264.2 1222.21   7
  -8   5   4 52375.5 1284.60   4
  -8   5   5 19502.7 580.231   4
  -8   5   5 17097.8 522.885   5
  -8   5   5 18896.4 583.417   8
   8  -5   5 18219.4 508.880   7
  -5  -8   5 18583.8 648.102  15
  -5  -8   6 15340.4 578.050  15
  -8   5   6 14476.8 460.407   5
  -8   5   6 15197.8 513.394   4
   8  -5   6 14820.3 439.241   7
   5   8   6 15944.6 463.610  11
   5   8   7 5835.87 247.397  11
  -8   5   7 5347.96 248.405   5
  -8   5   7 5944.18 253.683  19
   8  -5   7 5832.51 227.345   7
  -5  -8   7 5615.45 341.368  15
  -8   5   7 5786.60 295.823   4
  -8   5   8 41209.6 1050.52  19
   8  -5   8 40264.6 1006.76   7
  -8   5   8 44551.3 1106.64  22
   5   8   8 43041.5 1049.25  11
  -5  -8   8 39703.2 1175.49  15
  -8   5   9 3639.15 207.638  19
   8  -5   9 3278.04 166.538   7
  -5  -8   9 2979.68 225.252  21
  -8   5   9 3666.43 240.347  22
   5   8   9 3619.64 202.731  11
  -5  -8   9 3348.15 293.606  15
  -8   5  10 39787.1 1091.75   4
  -8   5  10 38309.5 1008.32  19
   8  -5  10 36103.2 937.561   7
   5   8  10 40371.8 1011.10  11
  -5  -8  10 35484.0 1067.81  21
  -5  -8  10 40387.9 1164.14  15
   5   8  11 19727.1 596.813  11
  -5  -8  11 19580.5 698.593  21
  -8   5  11 19234.8 674.565   4
  -8   5  11 18395.1 592.743  19
  -8   5  12 10556.5 350.103  18
  -8   5  12 10750.5 414.482  19
   5   8  12 11242.5 414.398  11
  -5  -8  12 12332.7 532.493  21
  -8   5  12 11204.6 491.871   4
  -5  -8  12 11241.5 487.887  16
  -8   5  13 5209.13 222.523  18
  -5  -8  13 5510.63 225.842  19
  -8   5  13 5512.44 290.863  19
  -5  -8  13 6307.84 367.914  21
  -5  -8  13 5775.57 362.491  16
  -8   5  13 5746.02 354.510   4
  -8   5  14 4043.46 300.415   4
  -8   5  14 3568.22 247.029  19
  -5  -8  14 3718.98 309.791  16
  -5  -8  14 3471.74 186.843  19
  -8   5  15 12527.6 525.359   4
  -8   5  15 11350.9 437.148  19
  -5  -8  15 11008.5 367.409  19
  -5  -8  15 12503.0 575.152  14
  -5  -8  15 12629.5 543.382  16
  -5  -8  16 13777.5 609.459  14
  -8   5  16 12648.4 473.055  19
  -5  -8  16 14204.1 564.027  17
  -5  -8  16 13855.6 576.680  16
  -8   5  17 410.320 138.671  19
  -5  -8  17 376.337 226.349  14
  -5  -8  17 362.497 199.085  17
  -5  -8  17 220.430 207.217  16
  -5  -8  18 3909.95 322.629  14
  -8   5  18 3157.21 210.765  19
  -5  -8  18 3371.88 302.098  16
  -5  -8  18 3766.43 285.940  17
  -5  -8  19 4952.28 284.969  22
  -8   5  19 4216.59 228.133  19
  -5  -8  19 5186.55 302.363  17
  -5  -8  19 5389.86 337.083  14
  -5  -8  20 721.516 159.531  17
  -8   5  20 673.800 112.624  19
  -5  -8  20 786.655 187.326  14
  -8   5  21 169.847 76.2450  19
  -4  -8 -22 281.455 72.2394   9
  -8   4 -22 185.892 71.6621   9
  -8   4 -22 132.088 82.5722   8
  -8   4 -21 350.997 99.1578   9
  -4  -8 -21 643.996 101.055   9
  -8   4 -21 393.943 103.885   8
  -8   4 -20 425.774 116.426   9
  -8   4 -20 567.381 122.449   8
  -8   4 -19 849.364 142.619   9
  -8   4 -19 1003.55 146.816   8
  -8   4 -18 1893.42 177.241   9
  -8   4 -18 2018.91 193.298   8
  -8   4 -17 5268.11 274.829   9
  -8   4 -17 5285.26 283.320   8
  -8   4 -16 4371.58 261.698   8
  -8   4 -16 4538.25 258.861   9
  -8   4 -16 4356.40 236.625  12
   4   8 -16 4186.08 235.244  12
  -8   4 -15 6042.45 299.464   8
  -8   4 -15 7072.05 313.548   9
   4   8 -15 5924.66 294.232  12
  -8   4 -15 6709.31 297.164  12
   4   8 -14 14621.7 520.921  12
  -8   4 -14 16161.4 521.312   9
  -8   4 -14 15285.9 504.372  12
   4   8 -13 1737.62 160.435  12
  -8   4 -13 1931.93 166.600   9
  -8   4 -13 1937.72 149.749  12
   4   8 -12 3061.19 206.655  12
  -8   4 -12 3139.91 199.823   9
  -8   4 -12 3023.14 180.637  12
   4   8 -11 5281.94 272.016  12
  -8   4 -11 5134.33 232.193  12
  -8   4 -10 19419.2 557.060  12
  -8   4  -9 16111.3 499.411   8
   8  -4  -9 16444.1 453.945   7
  -8   4  -9 16512.5 478.254  12
  -8   4  -8 13155.3 420.106   8
  -8   4  -8 12559.5 411.613   9
   8  -4  -8 13627.9 386.380   7
  -8   4  -8 13308.2 397.600  12
  -8   4  -7 10894.4 361.766   8
  -8   4  -7 10577.1 355.699   9
   8  -4  -7 11036.0 333.421   7
  -8   4  -7 11148.4 338.067  12
  -8   4  -6 35196.6 891.058   8
  -8   4  -6 35682.0 859.250  12
  -8   4  -6 33134.9 879.560   9
   8  -4  -6 35605.3 863.426   7
  -8   4  -5 64960.6 1494.75  12
   8  -4  -5 64400.8 1507.52   7
  -8   4  -4 26929.9 662.530  12
  -8   4  -4 27284.5 813.273  13
   8  -4  -4 26358.6 681.298   7
  -8   4  -3 3516.73 245.770  13
  -8   4  -3 3411.89 132.237  12
   8  -4  -3 3302.75 153.610   7
  -8   4  -3 3237.44 126.351   4
  -8   4  -2 10210.2 423.439  13
  -8   4  -2 10341.2 280.629  12
   8  -4  -2 9906.02 307.446   7
  -8   4  -2 9687.45 289.662   4
  -8   4  -1 5639.85 312.480  13
   8  -4  -1 5313.91 203.144   7
  -8   4  -1 5212.93 191.750   4
   8  -4   0 49150.2 1155.13   7
  -8   4   0 48503.0 1158.12   4
  -8   4   0 47186.2 1295.58  13
  -8   4   1 5875.94 224.310   4
  -8   4   1 5258.24 322.314  13
  -8   4   2 9453.58 319.397   4
   8  -4   2 9433.26 299.312   7
  -8   4   3 3089.10 175.733   4
   8  -4   3 2934.91 145.963   7
  -8   4   4 31174.3 839.348   4
   8  -4   4 32122.5 796.072   7
  -8   4   5 72788.0 1742.60   4
   8  -4   5 71885.3 1678.38   7
   8  -4   6 44442.9 1080.29   7
  -8   4   6 44500.1 1151.61   4
   8  -4   6 44783.1 1088.82   1
   8  -4   7 14290.9 419.553   7
   4   8   7 15689.9 459.245  11
  -8   4   7 14492.2 458.089  19
  -8   4   7 13850.7 443.158   5
  -8   4   7 15360.4 544.628  21
  -4  -8   7 13734.5 547.521  15
   8  -4   7 14166.9 435.955   1
   4   8   8 20312.9 560.195  11
  -8   4   8 17557.8 493.005  18
   8  -4   8 18897.3 541.383   1
   8  -4   8 18817.8 512.291   7
  -4  -8   8 16180.1 570.375  21
  -8   4   8 19755.6 664.196  21
  -8   4   8 18735.1 558.863  19
  -4  -8   8 17967.4 654.935  15
  -4  -8   9 22034.5 749.074  15
   4   8   9 23414.7 638.907  11
  -8   4   9 23152.2 701.132   4
   8  -4   9 21537.6 623.457   1
   8  -4   9 21908.1 582.287   7
  -8   4   9 23704.2 761.214  21
  -8   4   9 21442.9 634.767  19
  -8   4   9 21086.1 569.071  18
  -8   4  10 29894.7 854.663   4
   8  -4  10 27935.2 775.697   1
   4   8  10 29771.5 784.048  11
  -4  -8  10 25300.4 809.414  21
   8  -4  10 27528.6 710.992   7
  -8   4  10 26801.9 704.920  18
  -8   4  10 28295.7 782.300  19
  -8   4  11 7501.80 326.949  19
  -8   4  11 7002.72 255.377  18
  -4  -8  11 7961.21 387.492  21
  -8   4  11 7876.53 386.019  22
  -8   4  11 7253.01 372.555   4
   8  -4  11 7633.23 321.862   1
   4   8  11 8210.27 331.781  11
   4   8  12 5113.36 265.537  11
  -8   4  12 4760.92 267.116  19
  -8   4  12 5355.51 328.754  22
  -8   4  12 5536.70 329.052   4
   8  -4  12 5084.91 265.758   1
  -4  -8  12 4558.10 320.341  16
  -8   4  13 3613.13 249.299  19
  -8   4  13 4321.49 300.770   4
   4   8  13 4362.76 256.429  11
  -8   4  14 24877.4 829.294  19
  -8   4  14 27528.9 920.645   4
  -8   4  15 11290.5 441.705  19
  -8   4  15 11747.7 505.072   4
  -4  -8  15 11625.8 559.913  14
  -4  -8  16 9591.19 467.017  17
  -8   4  16 8853.34 378.428  19
  -4  -8  16 9877.35 503.992  14
  -8   4  16 8290.10 420.544   4
  -4  -8  17 11770.2 510.952  17
  -4  -8  17 11359.0 532.983  14
  -4  -8  18 4425.28 341.514  14
  -8   4  18 3591.91 238.971  19
  -4  -8  18 4504.04 290.548  22
  -4  -8  18 4651.95 321.233  17
  -4  -8  19 1925.19 231.316  17
  -8   4  19 1400.39 163.377  19
  -4  -8  19 2063.55 262.569  14
  -8   4  20 1486.19 150.726  19
  -4  -8  20 1514.81 204.614  17
  -8   4  21 994.984 115.899  19
  -4  -8  21 1105.32 161.389  17
  -8   4  22 451.954 78.2064  19
  -3  -8 -23 73.9007 43.8113   9
  -8   3 -23 18.5570 55.1213   8
  -3  -8 -22 785.340 89.3691   9
  -8   3 -22 561.943 90.7753   9
  -8   3 -22 662.370 98.9211   8
  -3  -8 -21 1952.91 139.371   9
  -8   3 -21 1803.06 149.115   8
  -8   3 -21 1578.76 139.339   9
  -8   3 -20 1221.27 150.925   8
  -8   3 -20 1242.39 144.138   9
  -8   3 -19 807.841 147.842   8
  -8   3 -19 831.704 137.257   9
  -8   3 -18 1724.97 171.661   9
  -8   3 -17 1374.12 163.279   9
  -8   3 -16 3661.06 234.054   9
  -8   3 -16 3480.20 210.321  12
   3   8 -16 3126.17 207.159  12
  -8   3 -15 15933.9 519.154   9
  -8   3 -15 14782.9 498.911  12
   3   8 -15 14167.9 511.765  12
  -8   3 -14 5008.76 267.659   9
   3   8 -14 5562.45 281.674  12
  -8   3 -14 5547.41 261.423  12
  -8   3 -13 6156.60 288.750   9
  -8   3 -13 6519.92 280.119  12
   3   8 -13 6109.19 300.586  12
  -8   3 -12 5686.92 252.043  12
  -8   3 -12 5798.93 268.723   8
   3   8 -12 5675.68 286.208  12
  -8   3 -11 3742.34 190.754  12
  -8   3 -11 3513.35 202.472   8
   3   8 -11 3393.82 217.838  12
  -8   3 -10 34397.1 891.294   8
  -8   3 -10 33474.1 871.367  12
  -8   3  -9 7705.63 275.479  12
   8  -3  -9 7293.14 248.303   7
  -8   3  -9 7524.08 289.312   8
  -8   3  -9 7050.15 282.045   9
  -8   3  -8 2389.52 149.853   8
   8  -3  -8 2443.54 127.067   7
  -8   3  -8 2448.56 128.753   3
  -8   3  -8 2375.01 149.759   9
  -8   3  -8 2424.74 138.842  12
   8  -3  -7 12685.7 360.142   7
  -8   3  -7 12236.4 364.116  12
  -8   3  -7 12210.2 382.735   8
  -8   3  -7 11606.7 375.265   9
   8  -3  -6 29247.2 720.000   7
  -8   3  -6 28004.7 716.008  12
  -8   3  -5 14847.4 406.729  12
  -8   3  -4 1276.50 184.249  13
  -8   3  -4 1638.41 94.7840  12
  -8   3  -3 79097.8 1800.76   4
  -8   3  -3 82899.2 1823.59  12
  -8   3  -3 77876.1 1974.75  13
  -8   3  -2 40719.3 981.765   4
  -8   3  -2 43708.9 983.552  12
  -8   3  -2 40747.6 1132.67  13
  -8   3  -1 23316.8 586.114   4
  -8   3  -1 22776.7 722.194  13
  -8   3   0 9401.85 286.801   4
  -8   3   0 8571.56 398.810  13
  -8   3   1 26297.4 670.084   4
  -8   3   1 25487.8 809.990  13
  -8   3   2 45754.8 1088.63   4
  -8   3   2 42043.9 1228.22  13
   8  -3   3 93603.0 2086.48   1
  -8   3   3 90344.9 2134.54   4
   8  -3   4 1988.80 110.312   1
  -8   3   4 1769.11 144.146   4
   8  -3   5 16968.9 461.659   1
  -8   3   5 16264.1 507.062   4
  -8   3   6 36270.3 954.333   4
   8  -3   6 36446.5 902.263   1
   8  -3   6 35653.6 887.063   7
   8  -3   7 15547.3 464.308   1
   8  -3   7 15173.9 442.969   7
   3   8   8 4105.52 206.817  11
  -3  -8   8 3491.75 262.463  15
   8  -3   8 3583.64 165.663   7
  -8   3   8 3969.99 272.482  21
  -8   3   8 3773.20 203.121  19
   8  -3   8 3700.32 191.534   1
  -3  -8   9 10509.2 469.891  15
  -8   3   9 10592.2 379.521  19
   8  -3   9 10324.5 369.167   1
  -8   3   9 10624.8 423.578   4
   8  -3   9 10258.2 325.690   7
   3   8   9 11275.5 381.300  11
  -8   3  10 51048.6 1288.60  19
   8  -3  10 52087.4 1292.84   1
  -8   3  10 52185.8 1357.11   4
   8  -3  10 49120.5 1211.72   7
   3   8  10 52996.4 1290.60  11
   3   8  11 5532.15 269.631  11
  -8   3  11 5823.65 368.917  21
  -8   3  11 5385.98 268.769  19
  -8   3  11 5527.56 319.811   4
   8  -3  11 5625.96 272.033   1
   3   8  12 9780.26 382.830  11
  -8   3  12 10159.9 500.641  21
  -8   3  12 9248.76 379.690  19
  -8   3  12 10212.9 440.614   4
   8  -3  12 9788.64 388.349   1
   3   8  13 9960.20 395.188  11
  -8   3  13 9846.10 450.974   4
  -8   3  13 9650.87 474.164  22
  -8   3  13 9700.13 393.178  19
   8  -3  13 9975.69 406.000   1
  -3  -8  14 8826.17 323.161  20
  -8   3  14 9479.44 444.146   4
  -3  -8  14 8465.64 448.600  16
   8  -3  14 9242.63 398.532   1
  -8   3  14 9556.13 482.710  22
  -3  -8  14 9499.74 492.340  14
  -8   3  14 8698.47 384.085  19
  -3  -8  15 25144.7 718.235  20
  -8   3  15 27480.3 874.955   4
  -3  -8  15 28428.4 935.420  14
   8  -3  15 27271.7 826.323   1
  -8   3  15 26509.4 796.701  19
   3   8  15 30273.3 813.651  11
  -3  -8  15 24762.3 872.937  16
  -3  -8  16 6235.52 264.397  20
  -8   3  16 6797.62 333.571  19
  -3  -8  16 6284.48 395.276  16
  -3  -8  16 6703.22 426.531  14
  -8   3  16 6540.58 364.714   4
   3   8  17 2336.70 200.235  20
  -3  -8  17 2579.17 297.889  14
  -8   3  17 2432.40 215.685  19
  -3  -8  17 2630.04 291.262  16
  -3  -8  17 2801.03 286.896  17
  -8   3  18 3227.85 237.247  19
   3   8  18 3211.77 217.331  20
  -3  -8  18 3483.38 313.400  16
  -3  -8  18 3965.10 316.670  17
  -3  -8  18 4370.29 330.709  14
  -8   3  19 1629.36 182.936  19
  -3  -8  19 1891.96 247.334  14
  -3  -8  19 1602.06 232.106  17
  -3  -8  20 2687.67 246.847  17
  -8   3  20 2369.87 186.926  19
  -3  -8  21 4643.11 264.661  17
  -8   3  21 3896.48 205.485  19
   8  -3  22 1374.20 151.736  20
  -8   3  22 1468.39 113.619  19
  -8   3  23 81.9612 48.5509  19
   8  -3  23 10.7321 72.1166  20
  -2  -8 -23 609.688 61.4702   9
  -8   2 -23 514.047 67.4391   9
  -2  -8 -23 539.578 53.8757   8
  -2  -8 -22 242.174 74.3391   9
  -8   2 -22 205.563 84.4506   9
  -8   2 -21 74.3960 96.7450   9
  -8   2 -20 2804.01 193.275   9
  -8   2 -19 527.978 135.747   9
  -8   2 -18 81.7789 133.853   9
  -8   2 -17 1827.75 190.691   9
  -8   2 -16 3017.86 218.810   9
   2   8 -16 2626.54 194.357  12
  -8   2 -15 5438.80 280.609   9
  -8   2 -15 5545.94 281.277   8
   2   8 -15 5266.25 277.313  12
  -8   2 -15 5250.80 261.398  12
  -8   2 -14 1716.64 146.992  12
  -8   2 -14 1585.95 163.931   8
   2   8 -14 1586.46 157.718  12
  -8   2 -13 8571.36 333.344  12
  -8   2 -13 8524.47 341.300   8
   2   8 -13 8646.63 366.359  12
  -8   2 -12 2654.35 168.234  12
   2   8 -12 2531.48 190.467  12
  -8   2 -12 2372.86 173.574   8
  -8   2 -11 11797.4 389.850  12
   2   8 -11 12001.6 437.702  12
  -8   2 -11 11903.6 396.494   8
  -8   2 -11 10669.8 388.241   9
  -8   2 -10 1228.21 113.779  12
   2   8 -10 1212.81 138.863  12
  -8   2 -10 1303.54 124.705   9
  -8   2 -10 1540.51 132.472   8
  -8   2  -9 13671.3 416.161  12
  -8   2  -9 13332.8 419.614   8
  -8   2  -9 12714.8 417.198   9
  -8   2  -9 13782.7 393.454   3
   8  -2  -9 14367.6 388.573   7
  -8   2  -8 44296.5 1075.26  12
  -8   2  -8 42014.9 1077.32   9
   8  -2  -8 45340.7 1051.73   7
  -8   2  -8 43669.1 1080.09   8
  -8   2  -7 41880.1 1019.32  12
  -8   2  -6 4525.00 181.825  12
  -8   2  -5 8709.18 272.878  12
  -8   2  -4 13573.3 375.824  12
  -8   2  -3 38042.7 1120.10  13
  -8   2  -3 40057.5 990.094  12
  -8   2  -2 22868.2 717.095  13
  -8   2  -2 21854.3 568.189   4
  -8   2  -1 11990.7 476.614  13
  -8   2  -1 12232.1 354.651   4
  -2  -8   0 1335.57 101.332   7
  -8   2   0 1130.42 188.910  13
  -8   2   0 1146.31 88.1179   4
  -8   2   1 14192.7 543.394  13
  -8   2   1 14967.6 416.308   4
  -8   2   2 32327.8 870.124  13
  -8   2   2 30751.5 670.161   4
   8  -2   3 42995.7 1077.67   1
  -2  -8   3 40179.9 1085.55   7
  -8   2   4 13297.0 428.505   4
   8  -2   4 14913.6 402.816   1
  -8   2   5 11716.0 390.118   4
   8  -2   5 11721.1 349.178   1
  -8   2   6 5320.79 249.126   4
   8  -2   6 5499.79 215.309   1
   2   8   7 57969.5 1363.94  11
   8  -2   7 54307.6 1341.59   1
  -8   2   8 59831.8 1464.20  19
   8  -2   8 62226.0 1461.18   1
   2   8   8 63737.2 1470.64  11
   8  -2   8 58628.9 1412.00   7
  -8   2   8 56475.3 1553.40  21
  -8   2   9 18203.9 556.775  19
   8  -2   9 18590.8 556.424   1
   2   8   9 18540.1 556.723  11
   8  -2   9 18975.2 506.181   7
  -8   2   9 18688.5 600.994   4
   8  -2  10 2015.81 117.108   7
   2   8  10 1951.55 160.399  11
  -8   2  10 2642.87 260.893  21
  -8   2  10 2549.29 206.874   4
  -8   2  10 2296.67 173.147  19
   8  -2  10 2386.64 175.256   1
   8  -2  11 21284.7 640.406   1
   2   8  11 19304.8 588.440  11
  -8   2  11 18747.9 637.762   4
  -8   2  11 19061.3 708.177  21
  -8   2  11 18416.7 584.794  19
  -8   2  11 19166.6 600.957  14
   8  -2  12 2950.88 215.623   1
   2   8  12 2782.23 199.899  11
  -8   2  12 2933.85 238.454   4
  -2  -8  12 2640.75 246.577  16
   2   8  12 2812.76 219.631   4
  -8   2  12 3045.61 292.390  21
  -8   2  12 2599.49 200.498  19
  -8   2  12 2971.02 211.893  14
   2   8  13 13676.7 479.457  11
  -8   2  13 13159.3 530.213   4
  -8   2  13 14168.7 501.597  14
   8  -2  13 14697.2 510.452   1
  -8   2  13 13577.8 603.189  21
  -8   2  13 12830.1 472.699  19
  -2  -8  13 12555.0 541.064  16
   2   8  14 2759.54 209.885  11
  -2  -8  14 2879.16 282.713  16
   8  -2  14 2796.72 219.943   1
  -2  -8  14 3042.69 305.163  14
  -8   2  14 2978.34 231.026  14
  -8   2  14 3055.72 254.204   4
  -8   2  14 2622.27 218.941  19
  -2  -8  14 2791.11 174.654  20
  -2  -8  15 8444.44 324.724  20
   2   8  15 9440.64 386.421  11
  -8   2  15 8867.54 477.463  22
  -8   2  15 8901.45 378.985  19
  -8   2  15 8803.64 426.142   4
   8  -2  15 9321.82 407.856   1
  -2  -8  15 8738.35 451.724  16
  -2  -8  15 9113.30 475.083  14
  -8   2  16 5379.14 389.572  22
  -8   2  16 5557.72 303.114  19
   8  -2  16 5490.27 310.384   1
  -2  -8  16 4975.23 363.745  16
  -2  -8  16 5055.58 374.787  14
  -2  -8  16 4807.18 236.394  20
  -2  -8  17 2966.70 303.083  16
  -8   2  17 3046.92 242.226  19
  -2  -8  17 3455.16 316.149  14
   2   8  17 2579.80 211.129  20
  -2  -8  18 132.074 199.950  16
   2   8  18 136.436 123.626  20
  -2  -8  18 145.620 204.714  14
  -8   2  18 134.625 152.471  19
  -8   2  19 1334.46 178.684  19
  -2  -8  19 1469.99 236.765  14
  -8   2  20 7324.27 314.607  19
  -8   2  21 169.205 112.359  19
  -8   2  22 399.044 92.9677  19
   8  -2  23 1740.54 135.118  20
  -8   2  23 1651.00 98.0139  19
  -1  -8 -23 575.624 59.4065   9
  -8   1 -23 334.083 67.1183   9
  -1  -8 -22 629.359 84.6546   9
  -8   1 -22 570.776 95.1241   9
  -8   1 -21 688.831 117.354   9
  -8   1 -20 1080.77 146.658   9
  -8   1 -19 1552.31 169.963   8
  -8   1 -19 1725.61 167.610   9
  -8   1 -18 287.175 140.416   8
  -8   1 -18 296.108 133.069   9
  -8   1 -17 4629.28 256.240   8
   1   8 -17 4186.43 244.308  12
  -8   1 -17 3789.79 246.364   9
   1   8 -16 1292.06 146.954  12
  -8   1 -16 1529.76 173.159   9
  -8   1 -16 1492.32 170.802   8
  -8   1 -15 7891.91 337.614   8
   1   8 -15 7713.89 348.389  12
  -8   1 -14 2426.04 185.190   8
   1   8 -14 2588.96 194.443  12
  -8   1 -14 2153.09 167.729  12
  -8   1 -13 533.136 114.530   8
   1   8 -13 562.075 114.652  12
  -8   1 -13 685.353 104.139  12
   1   8 -12 5879.28 289.324  12
  -8   1 -12 5909.64 259.820  12
  -8   1 -12 5977.22 270.919   9
  -8   1 -12 6093.95 264.063   8
   1   8 -11 7488.58 327.006  12
  -8   1 -11 7284.22 287.964  12
  -8   1 -11 7129.96 293.866   9
  -8   1 -11 7581.57 290.608   8
   1   8 -10 1834.29 162.656  12
  -8   1 -10 1938.53 136.733   8
  -8   1 -10 1984.71 138.809  12
  -8   1 -10 1824.68 142.271   9
  -8   1  -9 18302.3 548.691   9
  -8   1  -9 19589.9 551.617   8
  -8   1  -9 20460.9 557.714  12
  -8   1  -9 19705.3 525.283   3
   8  -1  -9 20190.3 518.732   7
  -8   1  -8 4736.88 205.177   9
  -8   1  -8 4989.63 206.169   8
  -8   1  -8 4990.79 206.161  12
  -8   1  -7 3714.61 168.996  12
  -1  -8  -6 22549.4 588.849   7
  -8   1  -6 23667.4 605.297  12
  -1  -8  -5 8760.80 277.944   7
  -8   1  -5 8982.01 283.243  12
  -1  -8  -4 40930.0 983.719   7
  -1  -8  -3 9177.12 284.172   7
  -1  -8  -2 14450.9 403.503   7
  -8   1  -1 79936.7 1817.52   4
  -1  -8  -1 80152.0 1831.48   7
  -8   1   0 78269.8 1829.00   4
  -1  -8   0 76233.7 1826.86   7
   8  -1   1 97457.3 2098.00   1
  -8   1   1 88442.6 2133.41   4
  -8   1   2 16026.7 446.820   4
   8  -1   2 16248.4 404.440   1
  -1  -8   2 14999.6 425.786   7
   8  -1   3 8793.10 260.964   1
  -1  -8   3 8512.53 274.953   7
  -8   1   4 46782.3 1123.46   4
   8  -1   4 45381.5 1076.22   1
  -1  -8   4 45264.8 1083.59   7
  -8   1   5 10167.1 346.912   4
  -1  -8   5 10272.5 309.277   7
   8  -1   5 9870.10 306.312   1
  -1  -8   6 32297.9 802.511   7
   8  -1   6 32768.8 816.497   1
   8  -1   7 4413.81 196.339   1
   1   8   8 7295.13 280.468  11
   8  -1   8 7173.74 276.610   1
  -8   1   8 6923.18 278.739  19
  -8   1   8 7323.56 313.212   4
   8  -1   9 25717.4 728.181   1
  -8   1   9 28074.9 780.688   4
   8  -1   9 26801.8 679.886   7
   1   8   9 26645.9 731.529  11
  -8   1   9 26848.7 841.781  21
  -8   1   9 26355.4 729.536  19
   8  -1  10 2339.11 169.313   1
   1   8  10 2184.83 160.346  11
  -8   1  10 2278.26 197.682   4
   8  -1  10 2549.81 126.555   7
  -8   1  10 2358.33 241.833  21
  -8   1  10 2407.05 187.373  14
  -8   1  10 2415.46 170.580  19
  -8   1  11 10303.9 426.812   4
   1   8  11 10168.6 382.833  11
   8  -1  11 10833.5 399.786   1
  -8   1  11 10445.0 410.739  14
  -8   1  11 10341.0 489.137  21
   1   8  11 10357.8 440.112   4
  -8   1  11 11014.4 390.645  19
  -8   1  12 9559.96 410.523   4
   1   8  12 8787.15 357.741  11
   8  -1  12 9691.23 384.774   1
  -8   1  12 9913.30 399.354  14
   1   8  12 8285.66 389.232   4
  -8   1  12 9305.26 470.496  21
  -8   1  12 8966.07 358.790  19
  -1  -8  12 8220.72 412.322  16
   1   8  13 675.986 134.770  11
   8  -1  13 1100.80 159.799   1
  -8   1  13 694.795 145.921  19
  -8   1  13 974.206 172.320   4
   1   8  13 512.195 137.279   4
  -8   1  13 1399.71 241.479  21
  -1  -8  13 582.535 188.715  16
  -8   1  13 871.410 170.557  14
  -1  -8  13 654.373 192.046  14
  -8   1  14 3662.80 245.628  19
   8  -1  14 4651.61 295.316   1
  -1  -8  14 3752.54 204.446  20
  -8   1  14 3852.55 345.409  21
   1   8  14 3514.53 234.244  11
  -1  -8  14 3575.48 300.521  16
  -8   1  14 3608.99 264.949  14
  -1  -8  14 3870.73 317.100  14
  -8   1  15 15849.1 532.790  19
   8  -1  15 15812.1 566.164   1
  -1  -8  15 13986.7 461.497  20
  -8   1  15 13752.4 646.848  21
  -1  -8  15 13298.3 584.508  16
  -1  -8  15 14905.7 615.985  14
  -8   1  15 14531.6 552.523  14
   1   8  15 14982.4 515.030  11
  -1  -8  16 3104.08 307.650  16
   8  -1  16 3342.67 250.912   1
  -8   1  16 3316.90 265.914  14
  -1  -8  16 3593.03 323.923  14
  -1  -8  16 2979.23 194.415  20
  -8   1  16 3383.83 249.500  19
   1   8  17 8320.73 364.657  20
  -1  -8  17 9355.29 467.437  16
  -8   1  17 9417.34 398.037  19
   1   8  18 747.995 140.904  20
  -1  -8  18 698.819 220.242  14
  -8   1  18 768.805 172.509  19
  -1  -8  18 528.436 225.802  17
  -1  -8  18 936.744 235.106  16
  -1  -8  19 3644.58 311.137  17
  -8   1  19 3437.20 239.372  19
  -1  -8  20 3127.89 267.090  17
  -8   1  20 2741.24 208.291  19
  -1  -8  21 2592.85 225.512  17
  -8   1  21 2212.22 173.946  19
  -1  -8  22 1492.24 166.023  17
  -8   1  22 1689.86 134.041  19
  -8   1  23 1554.30 101.599  19
  -8   0 -23 581.032 75.2327   9
  -8   0 -23 719.403 75.9384   8
   0  -8 -23 579.765 58.6320   9
  -8   0 -22 327.265 89.3601   9
  -8   0 -22 373.852 86.9838   8
   0  -8 -22 347.829 81.3926   9
  -8   0 -21 1541.22 141.510   9
  -8   0 -21 1690.67 141.375   8
  -8   0 -20 253.461 112.638   9
  -8   0 -20 303.690 112.191   8
   0   8 -20 488.228 111.583  10
  -8   0 -19 1610.54 174.518   9
  -8   0 -19 1899.47 179.408   8
  -8   0 -18 994.605 157.944   9
  -8   0 -18 1304.15 159.729   8
   0   8 -17 1817.70 165.218  12
  -8   0 -17 1894.50 176.774   8
   0   8 -16 9689.10 409.803  12
  -8   0 -16 11129.1 405.034   8
   0   8 -15 10849.4 434.884  12
  -8   0 -15 11564.4 416.082   8
   0   8 -14 6524.65 311.200  12
  -8   0 -14 6455.15 290.408   8
  -8   0 -13 1091.43 136.377   9
  -8   0 -13 1020.29 124.477   8
   0   8 -13 1067.84 135.280  12
  -8   0 -12 12465.0 418.132   8
  -8   0 -12 12651.3 433.123   9
   0   8 -12 13686.5 471.589  12
   0   8 -11 19478.3 608.864  12
  -8   0 -11 19444.9 571.800   9
  -8   0 -11 19810.0 559.976   8
  -8   0 -11 18465.9 564.338  12
  -8   0 -10 2730.95 157.506   8
  -8   0 -10 2845.74 167.844   9
   0   8 -10 2809.41 188.544  12
  -8   0 -10 2667.50 136.568   3
  -8   0 -10 2787.96 167.237  12
  -8   0  -9 16117.9 471.363   8
  -8   0  -9 16977.3 490.360  12
  -8   0  -9 16153.0 451.352   3
   0   8  -9 16323.0 525.532  12
  -8   0  -9 16618.2 482.115   9
  -8   0  -8 3338.25 167.432   9
  -8   0  -8 3643.84 177.753  12
   0  -8  -8 3594.34 153.572   7
   0  -8  -7 1327.33 94.6097   7
   0  -8  -6 25141.2 633.374   7
   0  -8  -5 13504.2 375.769   7
   0  -8  -4 54306.2 1264.78   7
  -8   0  -3 29289.2 838.282  13
   0  -8  -3 28391.2 707.055   7
  -8   0  -2 1414.82 190.292  13
   0  -8  -2 1297.07 94.7307   7
  -8   0  -1 43727.9 1205.78  13
   0  -8  -1 45938.6 1071.83   7
  -8   0   0 3409.36 269.865  13
   0  -8   0 3606.82 171.290   7
   8   0   0 3254.25 105.789   1
  -8   0   1 46798.2 1084.62   4
  -8   0   1 41905.0 1215.73  13
  -8   0   2 1147.87 212.314  13
  -8   0   2 1452.50 107.577   4
   0  -8   2 1446.93 103.556   7
  -8   0   3 35137.6 865.134   4
   0  -8   3 34000.2 839.058   7
  -8   0   4 67051.4 1548.67   4
   0  -8   4 64112.5 1506.78   7
  -8   0   5 15784.7 467.647   4
   0  -8   5 14988.0 420.351   7
   0  -8   6 32635.5 804.682   7
   0  -8   7 2466.10 130.841   7
  -8   0   8 3493.94 183.435  19
   0   8   8 3524.01 183.894  11
  -8   0   8 3444.72 212.240   4
  -8   0   9 23038.4 760.263  21
  -8   0   9 22703.1 640.253  19
   0   8   9 22909.3 646.389  11
  -8   0   9 23072.3 685.917   4
   8   0  10 3278.37 204.349   1
   0   8  10 3901.63 207.139  11
  -8   0  10 3589.14 280.540  21
  -8   0  10 3793.95 205.757  19
  -8   0  10 3941.33 244.233   4
  -8   0  11 29099.6 829.404   4
   0   8  11 27306.4 765.944  11
   8   0  11 29096.3 801.036   1
   0   8  11 27509.0 850.616   4
  -8   0  11 26704.1 893.059  21
  -8   0  11 26663.9 808.718  14
  -8   0  11 26740.4 760.566  19
   0   8  12 18394.3 566.091  11
   8   0  12 18404.4 593.835   1
   0  -8  12 17185.1 625.296  16
   0   8  12 17937.7 626.937   4
  -8   0  12 18298.2 696.430  21
  -8   0  12 17809.6 612.432  14
   0  -8  12 18376.4 642.446  14
  -8   0  12 16971.3 553.338  19
   0   8  13 1787.86 170.519  11
   8   0  13 1767.49 180.640   1
   0  -8  13 1386.49 215.249  16
   0   8  13 1684.92 195.228   4
  -8   0  13 1481.62 248.522  21
  -8   0  13 1712.22 178.804  19
   0  -8  13 1688.36 225.751  14
  -8   0  13 1708.02 211.039  14
   0  -8  14 10528.6 480.403  14
  -8   0  14 9758.19 443.569  14
   0   8  14 9023.87 423.981   4
  -8   0  14 9990.85 398.869  19
   8   0  14 10929.5 442.533   1
   0  -8  14 9535.61 353.045  20
   0   8  14 9559.52 383.905  11
  -8   0  14 9850.73 520.149  21
   0  -8  14 9711.47 459.583  16
  -8   0  15 20614.4 645.180  19
   0  -8  15 19217.1 590.923  20
  -8   0  15 19773.0 786.045  21
   0   8  15 19739.1 634.817  11
  -8   0  15 19839.9 696.026  14
   0  -8  15 20577.8 738.029  14
   0  -8  15 19985.5 728.415  16
   0  -8  16 19156.5 726.221  16
  -8   0  16 19731.8 638.586  19
   0  -8  16 18970.9 585.996  20
   0  -8  16 21251.1 744.101  14
  -8   0  16 19347.1 690.301  14
  -8   0  17 3932.26 296.345  14
   0  -8  17 3819.20 317.989  14
  -8   0  17 3038.17 331.462  22
   0  -8  17 3510.77 305.321  16
  -8   0  17 3586.00 256.558  19
   0   8  17 3217.45 225.537  20
   0  -8  18 2564.92 280.655  16
   0  -8  18 2518.86 289.857  17
  -8   0  18 2385.88 217.263  19
   0   8  18 2278.31 185.709  20
   0  -8  19 3083.79 297.809  17
  -8   0  19 2866.00 223.665  19
  -8   0  20 1052.08 161.567  19
   0  -8  20 927.376 201.877  17
   0  -8  21 5301.99 294.712  17
  -8   0  21 4410.84 228.512  19
   0  -8  22 1201.85 157.134  17
  -8   0  22 928.196 114.396  19
  -8   0  23 1911.93 113.426  19
   8   0  23 2052.86 150.571  20
  -8  -1 -23 961.773 86.5276   9
  -8  -1 -23 1125.98 81.1994   8
  -8  -1 -22 270.497 84.6847   9
   1  -8 -22 275.498 66.3647   9
  -8  -1 -22 321.449 83.4668   8
  -1   8 -21 2619.64 155.627  10
  -8  -1 -21 2326.99 153.447   8
  -8  -1 -20 1930.94 167.098   9
  -8  -1 -20 2162.22 165.023   8
  -8  -1 -19 203.582 129.976   9
  -8  -1 -19 331.208 117.567   8
  -8  -1 -18 526.900 130.074   8
  -1   8 -18 594.884 94.4363   8
  -8  -1 -17 3945.56 231.232   8
  -1   8 -17 3623.78 230.738  12
  -1   8 -17 3845.04 189.412   8
  -8  -1 -16 3740.31 226.295   8
  -1   8 -16 3425.46 227.721  12
  -1   8 -16 3381.51 180.406   8
  -8  -1 -15 3731.76 217.520   8
  -1   8 -15 3428.18 227.555  12
  -8  -1 -15 3008.29 225.835   9
  -1   8 -15 3560.11 184.783   8
  -8  -1 -14 2386.36 174.293   8
  -1   8 -14 2340.90 186.641  12
  -1   8 -14 2124.19 142.691   8
  -8  -1 -14 2328.96 188.114   9
  -1   8 -13 2558.18 151.062   8
  -1   8 -13 2856.00 199.074  12
  -8  -1 -13 2918.74 199.288   9
  -8  -1 -13 2877.46 182.296   8
  -1   8 -12 7585.14 276.781   8
  -1   8 -12 8265.32 348.350  12
  -8  -1 -12 8628.85 328.841   9
  -8  -1 -12 8473.36 312.033   8
  -1   8 -11 3115.28 156.504   8
  -8  -1 -11 3339.84 177.284   8
  -1   8 -11 3549.90 210.488  12
  -8  -1 -11 3274.17 189.216   9
  -8  -1 -10 7551.54 283.390   9
  -8  -1 -10 7506.59 271.134   8
  -1   8 -10 6794.17 245.959   8
  -8  -1 -10 7341.32 252.014   3
  -8  -1  -9 931.419 83.8115   3
  -8  -1  -9 741.951 92.7417   9
   1  -8  -9 743.354 76.6370   7
  -8  -1  -9 653.730 85.8121   8
  -8  -1  -8 3148.46 157.944   9
   1  -8  -8 3135.23 142.373   7
   1  -8  -7 927.248 81.1729   7
   1  -8  -6 45407.8 1076.31   7
   1  -8  -5 6687.18 226.925   7
   1  -8  -4 7770.39 249.250   7
  -8  -1  -3 37887.2 1050.85  13
   1  -8  -3 38749.9 923.642   7
  -8  -1  -2 31995.2 907.362  13
   1  -8  -2 31644.6 775.418   7
  -8  -1  -1 39694.1 1093.30  13
   1  -8  -1 40299.9 958.394   7
  -8  -1   0 25055.7 768.837  13
   1  -8   0 24943.6 629.743   7
  -8  -1   1 38825.4 1087.45  13
   1  -8   2 33628.7 817.865   7
  -8  -1   2 33046.0 987.047  13
   1  -8   3 44618.7 1062.43   7
   1  -8   4 10008.4 307.391   7
  -8  -1   5 8342.33 305.834   4
   1  -8   5 8412.06 274.175   7
   1  -8   6 58104.6 1362.28   7
   1  -8   7 1517.39 107.021   7
  -8  -1   8 5310.60 259.058   4
   1  -8   8 5275.04 201.200   7
  -8  -1   8 5389.41 316.248  21
   1  -8   9 1566.57 104.651   7
  -8  -1   9 1650.92 207.854  21
  -1   8  10 11082.0 460.985   4
  -8  -1  10 10519.2 480.771  21
   1  -8  11 6089.13 317.947  14
  -8  -1  11 6878.28 297.665  17
  -1   8  11 5817.80 327.848   4
  -8  -1  11 5610.87 360.635  21
  -8  -1  12 12417.5 553.111  21
   1  -8  12 12472.7 493.296  14
  -8  -1  12 12298.0 492.259  14
  -1   8  12 11748.7 495.432   4
  -8  -1  12 13494.1 467.455  17
   8   1  12 12434.5 466.892   1
   1  -8  12 11601.5 485.880  16
  -8  -1  13 3907.06 328.959  21
  -8  -1  13 3569.86 280.154  14
   1  -8  13 4304.63 291.372  14
  -1   8  13 4425.38 286.642   4
   8   1  13 4134.25 260.925   1
   1  -8  13 3319.93 266.743  16
   1  -8  14 3786.54 215.783  20
  -1   8  14 3600.72 268.368   4
  -8  -1  14 3481.38 337.836  21
   1  -8  14 3688.08 294.478  16
  -8  -1  14 4053.28 303.283  14
   1  -8  14 3940.53 294.612  14
   8   1  14 4124.62 268.974   1
   8   1  15 7324.50 371.246   1
  -8  -1  15 7124.27 450.969  21
   1  -8  15 7171.05 307.456  20
  -8  -1  15 6584.35 386.467  14
   1  -8  15 7266.85 395.110  14
   1  -8  15 6574.11 395.902  16
   8   1  16 6806.44 370.277   1
   1  -8  16 5826.31 281.521  20
   1  -8  16 6475.39 390.612  16
   1  -8  16 7007.46 394.091  14
  -8  -1  16 6402.41 375.862  14
  -8  -1  16 6021.92 422.064  21
  -8  -1  17 7388.56 401.391  14
  -1   8  17 7277.40 321.620  20
   1  -8  17 6891.56 397.301  16
  -1   8  18 754.330 137.003  20
  -8  -1  18 852.312 206.370  14
  -8  -1  18 719.128 230.479  22
   1  -8  18 1257.93 249.511  17
   1  -8  18 913.544 219.125  16
   1  -8  19 143.917 188.019  17
   1  -8  20 5396.35 328.276  17
   1  -8  21 6047.45 312.959  17
   1  -8  22 952.953 146.687  17
   8   1  23 3361.92 180.743  20
  -8  -2 -23 589.589 59.5544   8
  -8  -2 -23 467.027 66.3761   9
  -8  -2 -22 367.782 86.0522   9
   2  -8 -22 422.642 66.3577   9
  -8  -2 -22 373.135 77.2716   8
  -2   8 -22 402.396 82.8494  10
  -8  -2 -21 19.9892 94.7261   9
  -8  -2 -21 33.9092 84.0600   8
  -2   8 -21 7.55935 98.3252  10
  -8  -2 -20 56.4914 97.2885   8
  -2   8 -20 93.4655 70.9751   8
  -8  -2 -19 2862.13 188.099   8
  -2   8 -19 2991.67 160.345   8
  -2   8 -18 660.524 102.799   8
  -8  -2 -18 514.992 125.088   8
  -8  -2 -17 744.464 128.064   8
  -2   8 -17 754.508 106.936   8
  -2   8 -16 2780.42 207.000  12
  -8  -2 -16 3031.75 201.298   8
  -2   8 -16 3058.79 172.415   9
  -8  -2 -16 2913.77 220.916   9
  -2   8 -16 2656.37 169.303   8
  -2   8 -15 11801.8 462.840  12
  -8  -2 -15 12890.6 432.225   8
  -2   8 -15 12554.7 400.494   9
  -8  -2 -15 12788.5 460.696   9
  -2   8 -15 12129.2 403.462   8
  -2   8 -14 9981.89 404.405  12
  -8  -2 -14 10076.3 365.191   8
  -2   8 -14 9938.83 343.612   9
  -8  -2 -14 10713.7 399.547   9
  -2   8 -14 10172.7 348.886   8
  -2   8 -13 1604.64 153.980  12
  -2   8 -13 1440.89 124.471   9
  -8  -2 -13 1603.98 155.328   9
  -2   8 -13 1457.27 123.637   8
  -2   8 -12 196.885 78.4346   8
  -2   8 -12 214.800 80.3026   9
  -8  -2 -12 165.159 96.9818   9
  -8  -2 -11 1102.05 94.1181   3
  -2   8 -11 1171.36 107.561   9
  -2   8 -11 1117.82 105.734   8
  -8  -2 -11 1437.78 131.044   9
  -8  -2 -10 3599.38 166.555   3
  -8  -2 -10 3927.96 194.029   9
  -2   8 -10 3741.79 174.305   9
  -2   8 -10 3640.60 173.630   8
  -2   8  -9 6649.34 243.616   8
  -2   8  -9 6958.76 246.669   9
  -8  -2  -9 7133.07 266.046   9
   2  -8  -9 7109.41 234.550   7
  -2   8  -9 6966.19 291.732  12
  -8  -2  -8 1765.16 121.095   9
  -2   8  -8 2084.55 149.119  12
   2  -8  -8 1815.61 108.922   7
  -2   8  -7 19225.1 564.668  12
   2  -8  -7 19286.3 510.169   7
   2  -8  -6 18902.1 500.736   7
   2  -8  -5 14688.6 405.331   7
   2  -8  -4 14332.7 397.025   7
   2  -8  -3 29502.8 728.335   7
  -8  -2  -3 29540.0 852.271  13
   2  -8  -2 68636.1 1574.56   7
  -8  -2  -2 67761.8 1705.82  13
   2  -8  -1 4845.28 185.650   7
  -8  -2  -1 4648.03 280.874  13
   2  -8   0 118138. 2642.29   7
  -8  -2   0 115917. 2792.21  13
  -8  -2   1 11389.9 496.324  13
   2  -8   2 77166.3 1727.82   7
  -8  -2   2 69665.8 1887.23  13
   2  -8   3 33574.4 824.951   7
   2  -8   4 16032.2 441.443   7
   2  -8   5 17933.6 487.419   7
   2  -8   6 23061.5 603.173   7
   2  -8   7 25410.6 657.046   7
  -2   8   7 25397.4 680.043  11
  -2   8   8 3311.31 178.173  11
   2  -8   8 3298.10 156.637   7
  -8  -2   8 3146.08 171.522  19
  -2   8   9 10041.4 351.358  11
   2  -8   9 10204.1 313.228   7
  -8  -2   9 10341.8 472.832  21
  -8  -2   9 9919.86 345.033  19
  -2   8  10 4739.95 232.815  11
  -8  -2  10 5436.77 262.201  16
   2  -8  10 5100.63 192.232   7
  -8  -2  10 5435.25 339.959  21
  -2   8  10 5826.02 321.808   4
  -8  -2  10 4917.74 230.833  19
  -8  -2  11 1594.08 155.803  17
  -8  -2  11 1557.75 148.843  19
  -2   8  11 1715.01 200.508   4
  -8  -2  11 1675.60 228.000  21
  -8  -2  11 1684.69 169.638  16
   2  -8  11 1665.88 185.590  16
  -2   8  11 1699.64 153.656  11
  -2   8  12 15.7428 101.225  11
  -8  -2  12 79.0907 109.307  19
   2  -8  12 305.656 132.826  14
  -8  -2  12 244.426 179.992  21
  -8  -2  12 212.765 107.409  17
   2  -8  12 53.5851 137.652  16
  -8  -2  12 178.829 126.557  16
  -2   8  12 167.961 132.060   4
  -8  -2  13 3506.31 238.643  17
  -8  -2  13 2977.58 204.271  19
  -8  -2  13 2625.60 266.156  14
   2  -8  13 2953.27 235.944  14
  -2   8  13 2701.02 240.148   4
  -8  -2  13 2879.96 296.371  21
   2  -8  13 2856.52 243.482  16
  -2   8  13 2732.47 196.014  11
  -2   8  14 15577.9 529.410  11
   8   2  14 17706.3 608.850   1
  -8  -2  14 15623.0 528.606  19
  -8  -2  14 18196.2 591.633  17
  -8  -2  14 15315.8 668.413  21
  -2   8  14 15389.3 604.416   4
   2  -8  14 16825.9 600.678  14
  -8  -2  14 16566.2 633.415  14
   2  -8  14 15848.1 606.130  16
  -2   8  15 20946.3 652.650  11
   8   2  15 23394.7 744.706   1
  -8  -2  15 21260.1 656.130  19
   2  -8  15 21899.8 749.265  16
  -8  -2  15 20856.0 808.872  21
  -2   8  15 19990.9 715.615   4
  -8  -2  15 20635.5 750.203  14
   2  -8  15 22299.4 733.918  14
  -8  -2  16 5220.90 352.673  14
   2  -8  16 5033.82 259.177  20
   8   2  16 5247.33 316.535   1
   2  -8  16 5277.80 346.761  16
  -8  -2  16 5321.94 287.089  19
  -8  -2  16 4819.94 386.125  21
  -2   8  17 1050.87 152.025  20
  -8  -2  17 1445.46 187.097  19
   2  -8  17 1268.60 215.902  16
  -8  -2  17 1367.67 239.729  14
  -8  -2  17 1137.13 247.189  21
  -2   8  18 1515.75 154.265  20
  -8  -2  18 1210.09 177.490  19
  -8  -2  18 1501.40 229.915  14
  -8  -2  18 1513.30 264.273  22
   2  -8  18 1569.32 254.544  17
  -8  -2  19 6070.92 290.965  19
   2  -8  19 5704.99 354.790  17
  -8  -2  19 5644.89 373.375  22
  -8  -2  20 206.417 126.721  19
   2  -8  20 361.272 175.856  17
  -8  -2  21 38.2500 101.823  19
   2  -8  21 54.0823 144.863  17
   2  -8  22 1174.24 145.747  17
  -8  -2  22 1223.65 112.792  19
  -8  -2  23 1587.25 94.2415  19
   8   2  23 1623.27 125.466  20
  -8  -3 -23 242.889 52.6284   9
   3  -8 -22 224.859 50.7980   9
  -3   8 -22 545.398 92.9849  10
  -3   8 -21 896.980 89.1686   8
  -8  -3 -21 264.440 80.3725   8
  -8  -3 -20 2808.49 164.415   8
  -3   8 -20 2454.80 146.404   8
  -3   8 -19 1445.00 125.037   8
  -8  -3 -19 1162.82 131.916   8
  -8  -3 -18 6377.88 311.570   9
  -3   8 -18 7164.44 280.554   8
  -8  -3 -18 7249.86 290.815   8
  -3   8 -18 7176.16 269.302   9
  -8  -3 -17 1326.56 167.021   9
  -8  -3 -17 1277.95 143.456   8
  -3   8 -17 1278.94 127.381   9
  -3   8 -17 1299.86 135.331   8
  -3   8 -16 12678.0 485.205  12
  -8  -3 -16 14206.4 481.431   9
  -8  -3 -16 13439.4 443.839   8
  -3   8 -16 13806.7 432.092   9
  -3   8 -16 12579.8 428.328   8
  -3   8 -15 6059.14 301.860  12
  -8  -3 -15 6079.54 294.045   9
  -3   8 -15 5796.66 254.405   9
  -8  -3 -15 5681.65 260.481   8
  -3   8 -15 5602.09 256.206   8
  -8  -3 -14 2221.54 186.634   9
  -3   8 -14 2560.52 166.566   9
  -3   8 -14 2311.46 158.774   8
  -3   8 -13 1329.39 125.782   9
  -3   8 -13 1332.72 132.526   8
  -3   8 -12 4598.56 219.023   8
  -3   8 -12 4763.77 219.273   9
  -8  -3 -11 11747.2 395.755   9
  -3   8 -11 11117.7 371.236   9
  -3   8 -11 12558.4 428.876  12
  -3   8 -11 11617.2 375.293   8
  -3   8 -10 99.1169 72.9928   9
  -3   8 -10 262.257 86.5304  12
  -3   8 -10 140.958 74.5996   8
  -3   8  -9 10956.4 381.504  12
  -3   8  -9 10196.3 338.402   8
   3  -8  -9 11266.6 326.875   7
  -3   8  -9 10367.3 339.908   9
  -3   8  -8 20264.5 577.463  12
  -3   8  -8 18714.7 531.465   8
   3  -8  -8 20444.9 524.416   7
  -3   8  -8 19051.7 533.321   9
   3  -8  -7 8138.15 265.835   7
  -3   8  -7 8417.38 306.867  12
   3  -8  -6 3507.13 153.033   7
  -3   8  -6 3508.96 178.921  12
   3  -8  -5 6703.53 225.772   7
  -3   8  -5 6233.69 211.817  13
   3  -8  -4 92582.5 2111.37   7
  -8  -3  -4 93848.0 2248.56  13
   3  -8  -3 16048.2 445.170   7
  -8  -3  -3 17236.9 564.600  13
   3  -8  -2 5154.72 194.809   7
  -8  -3  -2 4822.29 283.417  13
   3  -8  -1 26717.3 668.416   7
  -8  -3  -1 25805.8 789.505  13
   3  -8   0 1327.41 106.863   7
  -8  -3   0 1627.93 195.498  13
  -8  -3   1 27206.1 835.069  13
   3  -8   2 6433.09 227.877   7
  -8  -3   2 5762.41 343.912  13
   3  -8   3 17715.9 481.621   7
   3  -8   4 109036. 2471.64   7
   3  -8   5 8896.00 290.614   7
   3  -8   6 4187.56 180.408   7
  -8  -3   7 10576.1 451.794  21
   3  -8   7 11047.8 338.373   7
  -3   8   7 10679.4 351.814  11
  -3   8   8 24693.9 691.877  11
   3  -8   8 26599.8 675.012   7
  -8  -3   8 24764.1 784.130  15
  -8  -3   8 25846.8 685.155  19
  -3   8   9 16354.8 493.951  11
   3  -8   9 16315.4 459.777   7
  -8  -3   9 16615.7 485.890  19
  -8  -3   9 15276.7 578.710  15
  -3   8   9 16870.6 596.348   4
  -8  -3   9 17453.5 653.240  21
  -3   8  10 281.402 91.5345  11
  -8  -3  10 380.103 183.031  21
  -8  -3  10 330.841 109.794  16
   3  -8  10 296.249 60.8801   7
  -3   8  10 91.6248 126.627   4
  -8  -3  10 187.686 91.5074  19
  -8  -3  11 17920.6 560.492  17
  -8  -3  11 17173.5 518.024  19
  -3   8  11 17389.1 632.520   4
   3  -8  11 16159.7 574.390  16
  -8  -3  11 18176.6 582.005  16
  -3   8  11 16689.7 524.273  11
  -8  -3  11 16783.3 668.619  21
  -8  -3  12 7714.65 313.015  19
  -8  -3  12 8527.36 358.215  17
  -3   8  12 8413.80 414.000   4
   3  -8  12 7401.39 367.779  16
  -8  -3  12 8462.07 374.764  16
  -3   8  12 7787.74 321.304  11
  -8  -3  12 7631.13 438.198  21
  -8  -3  13 2765.95 215.977  17
  -8  -3  13 2406.31 183.020  19
  -8  -3  13 2458.34 228.910  16
   3  -8  13 2484.21 231.994  16
  -3   8  13 2669.66 249.656   4
  -3   8  13 2269.94 180.147  11
  -8  -3  13 2195.76 277.680  21
  -8  -3  14 3829.45 341.831  21
  -8  -3  14 4860.68 288.522  17
  -8  -3  14 4108.42 242.640  19
  -3   8  14 4157.26 239.205  11
  -8  -3  14 4018.91 315.104  14
  -3   8  14 4253.21 299.138   4
   3  -8  14 4066.72 292.076  16
  -3   8  15 9610.38 451.598   4
  -3   8  15 9871.25 388.214  11
  -8  -3  15 10144.3 397.217  19
  -8  -3  15 11549.2 457.466  17
   8   3  15 11283.8 475.551   1
  -8  -3  15 9932.16 500.383  14
   3  -8  15 10370.2 466.082  16
  -8  -3  15 10025.1 525.828  21
  -8  -3  16 22312.3 670.336  19
  -8  -3  16 20469.2 802.937  21
   8   3  16 23175.1 761.385   1
  -3   8  16 21928.8 660.010  20
   3  -8  16 21616.3 746.398  16
  -8  -3  16 23269.6 796.852  14
   3  -8  17 2412.06 249.518  16
  -8  -3  17 2032.54 269.293  21
  -8  -3  17 2534.41 279.587  14
  -8  -3  17 2406.93 203.923  19
  -8  -3  18 13452.7 560.956  14
   3  -8  18 13754.9 562.611  17
  -8  -3  18 14477.8 481.297  19
   3  -8  19 2398.26 253.008  17
  -8  -3  19 2643.18 255.395  14
  -8  -3  19 2467.54 280.477  22
  -8  -3  19 2492.70 194.031  19
  -8  -3  20 5059.29 242.990  19
   3  -8  20 5366.65 306.128  17
  -8  -3  21 754.744 112.177  19
   3  -8  21 1081.57 162.892  17
   8   3  22 724.814 128.278  20
  -8  -3  22 610.242 87.7557  19
   8   3  23 840.898 87.8580  20
  -4   8 -22 514.290 103.461  10
  -4   8 -21 1685.82 120.611   8
  -4   8 -20 1966.82 136.403   8
  -8  -4 -20 1734.42 126.407   8
  -8  -4 -19 776.973 107.741   8
  -4   8 -19 1092.68 118.324   8
  -8  -4 -19 932.916 136.328   9
  -4   8 -19 1051.86 109.903   9
  -4   8 -18 2443.43 168.743   8
  -8  -4 -18 2553.20 194.995   9
  -8  -4 -18 2341.82 159.779   8
  -4   8 -18 2335.02 157.196   9
  -4   8 -17 1616.86 151.437   8
  -8  -4 -17 1497.20 167.770   9
  -8  -4 -17 1485.92 137.475   8
  -4   8 -17 1699.57 145.559   9
  -4   8 -16 1794.51 157.948   8
  -8  -4 -16 2032.28 185.567   9
  -4   8 -16 1753.24 149.293   9
  -8  -4 -16 1526.19 139.561   8
  -4   8 -15 7272.87 301.975   8
  -8  -4 -15 7553.17 327.088   9
  -4   8 -15 7201.78 296.210   9
  -4   8 -14 13391.1 448.565   8
  -4   8 -14 13586.7 445.569   9
  -8  -4 -14 14478.3 480.778   9
  -4   8 -13 1624.86 157.781  12
  -4   8 -13 1565.62 145.669   8
  -4   8 -13 1638.47 148.233   9
  -8  -4 -13 1852.21 159.460   9
  -4   8 -12 2377.94 166.149   8
  -4   8 -12 2372.16 162.751   9
  -4   8 -12 2512.66 180.677  12
  -4   8 -11 7028.69 282.282   8
  -4   8 -11 7461.28 310.987  12
  -4   8 -11 7181.77 280.764   9
  -4   8 -10 1508.53 129.936   8
  -4   8 -10 1468.00 129.380   9
  -4   8  -9 2175.76 152.566  12
  -4   8  -9 1943.39 138.515   8
   4  -8  -9 2147.43 122.781   7
  -4   8  -9 2013.42 142.471   9
  -4   8  -8 19994.8 565.567  12
  -4   8  -8 18217.2 533.872   8
   4  -8  -8 19925.4 517.917   7
  -4   8  -8 18486.1 534.151   9
  -4   8  -7 4228.16 199.724  12
  -4   8  -7 4147.54 190.120   8
   4  -8  -7 4224.69 173.711   7
  -4   8  -7 3876.28 184.711   9
   4  -8  -6 47572.3 1125.61   7
  -4   8  -6 49504.9 1162.67  12
  -4   8  -5 1104.38 98.9815  13
   4  -8  -5 1171.67 93.9631   7
  -4   8  -5 1287.94 102.983  12
  -8  -4  -4 2531.97 211.867  13
  -4   8  -4 2447.69 125.692  13
   4  -8  -4 2073.60 123.583   7
  -4   8  -4 2228.31 126.277  12
  -8  -4  -3 58328.9 1507.67  13
   4  -8  -3 59113.6 1390.53   7
  -4   8  -3 60372.7 1397.09  12
  -8  -4  -2 22575.9 706.721  13
   4  -8  -2 23405.0 601.849   7
  -8  -4  -1 280.136 148.496  13
   4  -8  -1 319.493 77.7179   7
   4  -8   0 54794.3 1285.17   7
  -8  -4   0 54132.8 1422.93  13
  -8  -4   1 1305.61 208.695  13
   4  -8   2 25730.8 661.400   7
   4  -8   3 65554.1 1530.03   7
   4  -8   4 3016.60 153.989   7
   4  -8   5 1753.35 121.193   7
   4  -8   6 62359.0 1401.51   7
  -8  -4   6 53352.5 1484.89  21
  -8  -4   7 4611.00 284.397  15
  -8  -4   7 4399.84 278.996  21
  -4   8   7 4844.84 207.558  11
   4  -8   7 4780.92 199.799   7
   4  -8   8 28359.3 723.844   7
  -8  -4   8 26122.4 845.143  15
  -8  -4   8 29019.0 891.560  21
  -4   8   8 29095.3 858.985   4
  -4   8   8 27333.5 738.868  11
  -8  -4   8 27899.0 725.357  19
   4  -8   9 3497.84 165.628   7
  -8  -4   9 3511.64 210.985  16
  -8  -4   9 2845.97 255.632  15
  -8  -4   9 3685.21 294.088  21
  -4   8   9 3334.22 259.091   4
  -8  -4   9 3228.52 174.567  19
  -4   8   9 3199.09 180.355  11
   4  -8  10 2293.41 129.092   7
  -4   8  10 2002.65 220.069   4
  -8  -4  10 2311.92 152.880  19
   4  -8  10 2048.85 181.676  16
  -8  -4  10 2150.63 182.857  16
  -4   8  10 2192.65 152.746  11
  -8  -4  10 2371.93 270.985  21
  -4   8  11 10886.9 483.173   4
  -8  -4  11 10427.4 363.305  19
   4  -8  11 9776.26 410.327  16
  -8  -4  11 10911.0 430.701  16
  -8  -4  11 11547.9 415.683  17
  -4   8  11 10579.3 375.143  11
  -8  -4  11 10689.6 522.472  21
  -4   8  12 4010.76 296.520   4
  -8  -4  12 4017.62 332.956  21
  -8  -4  12 4167.14 217.394  19
  -4   8  12 3707.49 213.686  11
  -8  -4  12 4326.81 252.545  17
  -8  -4  12 4369.37 273.812  16
   4  -8  12 3799.73 253.675  16
  -4   8  13 2999.77 265.544   4
  -8  -4  13 2575.93 287.093  21
  -8  -4  13 2873.79 194.867  19
  -8  -4  13 3232.29 233.085  17
  -4   8  13 3343.97 207.503  11
  -8  -4  13 3137.53 252.244  16
   4  -8  13 2550.98 227.157  16
  -4   8  14 21801.8 771.668   4
  -8  -4  14 21752.6 823.074  21
  -8  -4  14 22878.5 663.106  19
  -8  -4  14 23224.7 755.900  16
   4  -8  14 22149.0 734.261  16
  -4   8  14 21040.7 656.774  11
  -8  -4  15 11806.3 571.803  21
  -4   8  15 12075.5 524.102   4
   4  -8  15 12219.1 506.805  16
  -8  -4  15 12597.8 443.539  19
  -8  -4  15 13256.2 579.143  14
  -8  -4  16 3135.55 316.265  21
  -4   8  16 2551.36 238.377   4
  -8  -4  16 3566.05 260.227  17
  -8  -4  16 3220.21 214.806  19
  -4   8  16 2954.55 192.942  19
   8   4  16 3413.43 263.096   1
  -8  -4  16 3050.13 314.558  14
   4  -8  16 3189.52 261.092  16
  -4   8  17 3122.97 193.369  19
  -8  -4  17 3178.36 212.251  19
  -8  -4  17 3201.92 295.347  21
   4  -8  17 3415.04 287.908  17
  -8  -4  17 3025.89 304.197  14
  -8  -4  18 4329.23 239.605  19
  -8  -4  18 4683.07 337.172  14
   4  -8  18 4657.44 314.399  17
  -4   8  18 4310.50 215.054  19
  -8  -4  19 2221.63 172.915  19
  -8  -4  19 1813.29 247.556  22
   4  -8  19 2302.36 232.869  17
  -8  -4  19 2215.31 255.413  14
   4  -8  20 4231.83 262.023  17
  -8  -4  20 3838.69 198.128  19
   4  -8  21 1374.13 167.031  17
  -8  -4  21 287.700 86.7982  19
   8   4  22 896.898 114.193  20
  -8  -5 -22 630.992 75.2665   9
  -5   8 -22 907.646 100.548  10
  -8  -5 -21 327.954 85.1505   9
  -5   8 -21 294.040 80.5140   8
  -5   8 -20 3499.92 165.701   9
  -8  -5 -20 2554.07 167.713   9
  -8  -5 -19 57.6107 103.879   9
  -5   8 -19 107.556 85.8568   9
  -5   8 -19 96.0479 94.0297   8
  -5   8 -18 1088.40 126.505   9
  -8  -5 -18 897.519 106.961   8
  -5   8 -18 1048.04 133.355   8
  -8  -5 -18 1069.04 140.207   9
  -5   8 -17 1150.47 146.672   8
  -8  -5 -17 1068.83 148.520   9
  -8  -5 -17 1162.36 120.412   8
  -5   8 -17 1301.24 137.958   9
  -5   8 -16 656.416 122.736   9
  -8  -5 -16 699.526 135.462   9
  -5   8 -16 612.511 114.038  12
  -5   8 -16 605.041 123.660   8
  -8  -5 -16 770.976 106.942   8
  -8  -5 -15 3395.44 218.982   9
  -5   8 -15 2958.63 207.612  12
  -5   8 -15 3139.06 202.030   8
  -5   8 -15 3189.79 201.472   9
  -5   8 -14 646.561 116.147  12
  -5   8 -14 956.421 140.051   8
  -8  -5 -14 847.279 136.602   9
  -5   8 -14 688.131 128.704   9
  -5   8 -13 10047.8 391.993  12
  -5   8 -13 9403.94 361.206   8
  -5   8 -13 9917.41 363.473   9
  -5   8 -12 10150.7 387.034  12
  -5   8 -12 9686.00 364.672   8
  -5   8 -12 10220.7 363.820   9
  -5   8 -11 3492.02 198.746   9
  -5   8 -11 3524.00 200.201   8
  -5   8 -10 18367.7 559.013  12
  -5   8 -10 17320.5 534.371   9
  -5   8 -10 17518.7 539.173   8
  -5   8  -9 4799.22 224.100  12
  -5   8  -9 4120.08 207.921   9
  -5   8  -9 4365.97 215.448   8
   5  -8  -9 4489.61 185.295   7
  -5   8  -8 1753.15 136.122   8
  -5   8  -8 1475.60 129.794   9
  -5   8  -8 1727.68 130.856  12
   5  -8  -8 1972.94 120.962   7
  -5   8  -7 2319.49 148.212   8
   5  -8  -7 2337.11 130.936   7
  -5   8  -7 2381.74 149.687   9
  -5   8  -7 2346.71 142.912  12
  -5   8  -6 6292.14 258.311   8
   5  -8  -6 6948.57 245.460   7
  -5   8  -6 6966.83 275.809  13
  -5   8  -6 6513.26 257.453   9
  -5   8  -6 7273.36 257.211  12
  -5   8  -5 1406.24 120.230   8
  -5   8  -5 1360.32 117.069   9
   5  -8  -5 1314.99 105.273   7
  -5   8  -5 1302.44 120.389  13
  -5   8  -5 1357.64 99.6158  12
  -5   8  -4 10388.8 354.794   9
   5  -8  -4 11217.5 342.790   7
  -5   8  -4 11535.1 341.008  12
  -8  -5  -4 11990.6 444.471  13
  -5   8  -4 11489.9 356.935  13
  -5   8  -3 26880.4 670.796  12
   5  -8  -3 27757.6 686.395   7
  -5   8  -3 25113.7 681.673  13
  -8  -5  -3 26870.2 789.448  13
   5  -8  -2 5894.32 222.908   7
  -5   8  -2 5739.98 199.670  12
  -8  -5  -2 6161.16 315.546  13
  -8  -5  -1 22093.9 699.978  13
   5  -8  -1 22863.1 582.931   7
  -5   8  -1 21171.2 548.047  12
  -8  -5   0 43347.9 1183.21  13
   5  -8   0 44667.2 1056.40   7
  -5   8   0 43012.0 1013.64  12
  -8  -5   1 22284.2 716.738  13
  -5   8   1 21759.5 531.379  12
   5  -8   2 5438.75 215.832   7
  -5   8   2 5337.92 160.141  12
   5  -8   3 31014.2 784.637   7
  -5   8   4 13696.9 476.349   8
   5  -8   4 14141.4 411.156   7
  -5   8   4 13831.3 420.098   5
   5  -8   5 1652.10 118.631   7
  -8  -5   5 1107.67 147.917  21
  -8  -5   6 7999.45 365.617  21
   5  -8   6 9082.85 303.304   7
  -8  -5   6 8968.38 413.424  15
  -5   8   7 3464.89 170.325  11
   5  -8   7 3169.15 165.427   7
  -5   8   7 2816.77 232.687   4
  -8  -5   7 3326.69 239.080  21
  -8  -5   7 3320.76 156.824  19
  -8  -5   7 2959.41 253.139  15
   5  -8   8 1813.60 127.659   7
  -8  -5   8 1667.41 216.943  15
  -8  -5   8 1646.81 153.567  16
  -8  -5   8 1752.06 121.199  19
  -8  -5   8 1530.45 204.133  21
  -5   8   8 1735.95 129.090  11
  -5   8   8 1981.29 210.631   4
   5  -8   9 6356.60 242.782   7
  -8  -5   9 5859.82 358.141  15
  -8  -5   9 6303.60 298.275  16
  -8  -5   9 6643.94 247.791  19
  -8  -5   9 6713.11 389.867  21
  -5   8   9 5989.77 252.134  11
  -5   8   9 6971.88 363.166   4
   5  -8  10 27124.6 707.369   7
  -5   8  10 28835.2 885.222   4
  -5   8  10 27059.7 735.332  11
  -8  -5  10 28473.2 944.064  21
  -8  -5  10 26140.7 714.516  19
  -8  -5  10 27137.8 801.917  16
  -5   8  11 6078.37 363.827   4
  -5   8  11 5981.61 262.069  11
  -8  -5  11 5911.40 315.066  16
  -8  -5  11 6585.58 305.575  17
  -8  -5  11 5977.11 254.070  19
  -8  -5  12 14776.6 469.737  19
  -5   8  12 15126.3 486.071  11
  -5   8  12 15461.8 614.651   4
  -8  -5  12 15589.9 563.998  16
   5  -8  12 14443.2 526.184  16
  -8  -5  12 16673.3 546.831  17
  -8  -5  12 16054.8 662.153  21
  -8  -5  13 15298.4 488.498  19
  -5   8  13 15324.3 500.054  11
   5  -8  13 14998.6 549.520  16
  -8  -5  13 16906.9 599.349  16
  -8  -5  13 17477.0 571.934  17
  -5   8  13 15308.4 617.659   4
  -8  -5  13 15248.1 662.062  21
  -8  -5  14 711.529 126.120  19
   5  -8  14 1106.26 172.786  16
  -8  -5  14 1242.31 201.698  16
  -8  -5  14 1215.00 182.348  17
  -5   8  14 975.425 132.704  11
  -5   8  14 1162.88 190.521   4
  -8  -5  14 1011.61 237.366  21
  -5   8  15 4792.86 327.269   4
  -8  -5  15 5236.61 380.446  14
  -8  -5  15 5367.23 259.336  19
  -8  -5  15 5326.82 382.881  21
   5  -8  15 5191.15 303.890  16
  -8  -5  15 6119.07 353.052  16
  -5   8  15 5405.81 257.222  19
  -8  -5  16 1257.05 260.218  14
  -8  -5  16 1581.50 245.096  21
  -8  -5  16 1468.21 193.184  17
  -5   8  16 1148.59 138.289  19
  -8  -5  16 1357.88 148.830  19
  -8  -5  17 2126.55 278.867  14
  -5   8  17 1644.35 146.760  19
  -8  -5  17 1805.83 161.636  19
  -8  -5  17 1904.10 243.334  21
   5  -8  17 1801.15 229.477  17
  -8  -5  17 2275.17 212.279  17
  -5   8  18 1756.83 139.524  19
  -8  -5  18 1761.65 152.785  19
  -8  -5  18 2184.32 268.482  14
   5  -8  18 1867.50 215.478  17
  -8  -5  19 7.77606 182.020  14
   5  -8  19 333.595 153.545  17
  -8  -5  19 101.608 96.4028  19
  -8  -5  19 199.196 180.759  22
   5  -8  20 7412.89 327.937  17
   5  -8  21 645.645 108.285  17
   8   5  21 600.620 117.119  20
   8   5  22 1404.27 100.684  20
  -6   8 -22 8.22074 74.9499  10
  -8  -6 -22 42.5034 44.6596   9
  -6   8 -21 183.950 74.6990   8
  -6   8 -21 254.620 113.393  10
  -8  -6 -21 167.708 68.7288   9
  -6   8 -20 1118.92 119.699   8
  -8  -6 -20 906.620 106.089   9
  -6   8 -20 1203.68 109.070   9
  -6   8 -19 5177.09 236.870   8
  -8  -6 -19 4594.99 220.647   9
  -6   8 -19 5165.64 222.556   9
  -6   8 -18 1826.52 161.837   8
  -8  -6 -18 1693.73 151.814   9
  -6   8 -18 1872.40 152.586   9
  -6   8 -17 1163.29 141.967   8
  -8  -6 -17 1059.11 143.543   9
  -6   8 -17 1100.14 139.133   9
  -6   8 -16 1331.23 155.557   8
  -8  -6 -16 1488.75 154.354   9
  -6   8 -16 1391.22 148.442   9
  -8  -6 -16 1139.67 111.155   8
  -6   8 -15 2878.31 205.671   8
  -8  -6 -15 3000.71 202.680   9
  -6   8 -15 3175.44 205.646   9
  -6   8 -15 3035.63 203.604  12
  -6   8 -14 3762.16 223.055   9
  -6   8 -14 3602.94 223.398   8
  -6   8 -14 3946.58 229.863  12
  -6   8 -13 7973.93 325.538   9
  -6   8 -13 7437.77 321.901   8
  -6   8 -13 7539.08 329.539  12
  -6   8 -12 9493.05 359.933   9
  -6   8 -12 9061.89 356.706   8
  -6   8 -12 9618.60 370.460  12
  -6   8 -11 4733.22 242.101   9
  -6   8 -11 4804.35 241.225   8
  -6   8 -11 4672.14 238.858  12
  -6   8 -10 1340.65 144.854   9
  -6   8 -10 1476.13 150.290   8
  -6   8 -10 1379.64 130.690  12
  -6   8  -9 5574.84 253.532   8
  -6   8  -9 5224.35 247.607   9
  -6   8  -9 5505.52 244.246  12
   6  -8  -9 5440.16 215.348   7
  -6   8  -8 17508.0 538.958   8
  -6   8  -8 18301.1 539.534   9
  -6   8  -8 18302.5 527.732  12
   6  -8  -8 17882.0 503.286   7
  -6   8  -7 5078.51 241.281   8
   6  -8  -7 5631.74 218.875   7
  -6   8  -7 5950.97 277.066  13
  -6   8  -7 5330.14 222.246  12
  -6   8  -7 5284.47 238.906   9
  -6   8  -6 3073.04 193.960  13
  -8  -6  -6 3167.24 235.471  13
  -6   8  -6 3016.77 153.495  12
   6  -8  -6 3121.95 157.384   7
  -6   8  -6 3011.26 180.482   8
  -6   8  -6 2945.66 175.671   9
  -6   8  -5 16986.4 518.097   8
  -6   8  -5 17559.7 481.029  12
  -8  -6  -5 17177.4 575.297  13
  -6   8  -5 17545.7 530.096  13
   6  -8  -5 17623.7 488.260   7
  -6   8  -5 16952.0 510.644   9
  -6   8  -4 4504.09 219.993   8
  -6   8  -4 4478.06 177.996  12
  -8  -6  -4 4474.80 266.967  13
  -6   8  -4 4715.68 224.608  13
   6  -8  -4 4830.92 197.079   7
  -6   8  -4 4114.57 207.678   9
  -6   8  -3 6229.91 209.290  12
  -6   8  -3 5934.97 249.358   9
  -6   8  -3 5967.00 254.082  13
  -6   8  -3 5823.91 257.231   8
   6  -8  -3 5898.33 228.215   7
  -8  -6  -3 6269.78 310.953  13
  -6   8  -3 6245.77 266.777  10
  -8  -6  -2 7236.00 344.222  13
   6  -8  -2 7679.23 261.574   7
  -6   8  -2 7073.71 224.715  12
  -6   8  -2 6858.18 279.463  13
  -6   8  -2 7055.06 288.469   8
   6  -8  -1 1923.37 126.579   7
  -6   8  -1 1771.42 88.5785  12
  -8  -6  -1 1495.81 189.100  13
  -6   8  -1 1779.38 152.158   8
   6  -8   0 1385.91 116.007   7
  -6   8   0 1567.99 150.914   8
  -8  -6   0 1465.55 184.064  13
  -6   8   0 1428.05 72.0285  12
  -6   8   1 1803.60 163.383   8
  -6   8   2 7011.38 258.965   5
   6  -8   2 6899.27 253.743   7
  -6   8   2 6831.56 307.108   8
  -6   8   3 5802.38 238.827   5
  -6   8   3 6026.82 291.948   8
   6  -8   3 5899.45 233.608   7
  -6   8   4 4456.28 211.995   5
   6  -8   4 4541.03 202.538   7
  -6   8   4 4590.28 266.609   8
  -6   8   5 19696.9 576.581   5
  -8  -6   5 19442.5 691.910  15
  -8  -6   5 18795.2 641.968  21
   6  -8   5 20552.0 561.815   7
  -8  -6   6 3376.06 272.770  15
   6  -8   6 3682.66 178.790   7
  -8  -6   6 3339.42 236.782  21
  -6   8   6 3573.54 168.258  11
   6  -8   7 7274.88 272.992   7
  -8  -6   7 7094.02 390.981  15
  -8  -6   7 6758.05 346.322  21
  -6   8   7 7162.24 262.028  11
  -8  -6   7 7568.15 250.252  19
   6  -8   8 24047.0 645.491   7
  -8  -6   8 23662.6 618.110  19
  -6   8   8 24238.2 775.841   4
  -8  -6   8 23143.8 769.914  21
  -6   8   8 23297.4 636.924  11
  -8  -6   8 22688.7 793.467  15
   6  -8   9 7585.75 282.532   7
  -8  -6   9 7738.39 272.940  19
  -6   8   9 8100.46 402.855   4
  -8  -6   9 8156.88 425.216  21
  -6   8   9 7618.38 285.769  11
  -8  -6   9 7159.65 409.996  15
  -8  -6   9 8510.54 358.546  16
   6  -8  10 2383.62 144.016   7
  -8  -6  10 2815.42 219.109  16
  -8  -6  10 1965.67 271.632  15
  -8  -6  10 2489.42 293.652  21
  -6   8  10 2442.91 159.191  11
  -6   8  10 2901.04 262.331   4
  -8  -6  10 2513.79 150.258  19
  -6   8  11 7223.34 294.636  11
  -8  -6  11 7405.29 283.135  19
  -8  -6  11 8580.21 353.634  17
  -8  -6  11 8179.51 379.192  16
  -8  -6  11 8292.53 473.906  21
  -6   8  11 8280.88 427.653   4
  -6   8  12 14686.0 474.943  11
  -8  -6  12 14252.1 456.072  19
  -8  -6  12 16519.4 546.579  17
  -8  -6  12 16091.2 578.938  16
  -8  -6  12 16621.8 674.777  21
  -6   8  12 14492.9 602.913   4
  -6   8  13 14293.5 469.503  11
  -6   8  13 15013.0 607.026   4
  -8  -6  13 14141.1 457.280  19
  -8  -6  13 14761.2 641.187  21
  -8  -6  13 16551.1 552.236  17
  -8  -6  13 16293.6 586.963  16
  -6   8  14 5948.55 372.310   4
  -8  -6  14 7374.14 383.545  16
  -8  -6  14 7846.93 358.091  17
  -8  -6  14 6350.77 273.662  19
  -8  -6  14 6336.50 414.660  21
  -6   8  15 5033.52 331.707   4
  -8  -6  15 6458.83 324.607  17
  -8  -6  15 5828.01 347.862  16
  -6   8  15 4881.74 244.834  19
  -8  -6  15 5012.42 239.372  19
  -8  -6  15 5756.92 381.801  21
  -8  -6  16 3107.96 233.170  17
   6  -8  16 2144.88 231.617  17
  -8  -6  16 3433.12 277.495  16
  -8  -6  16 2882.55 278.261  21
  -6   8  16 2504.38 170.507  19
  -8  -6  16 2517.58 171.984  19
   6  -8  17 2521.00 233.288  17
  -8  -6  17 2542.97 253.170  21
  -8  -6  17 2677.96 170.371  19
  -6   8  17 2279.27 157.621  19
  -8  -6  18 3137.28 175.980  19
   6  -8  18 3396.25 241.528  17
  -8  -6  19 9647.49 442.752  22
   6  -8  19 9682.40 375.392  17
   6  -8  20 2297.87 162.878  17
   8   6  21 314.859 81.6191  20
  -7   8 -21 116.595 100.979  10
  -7   8 -21 109.193 67.8368   8
  -8  -7 -21 122.046 54.7084   9
  -7   8 -20 299.160 94.3460   8
  -8  -7 -20 381.405 79.5223   9
  -7   8 -20 440.558 85.8033   9
  -8  -7 -19 5115.60 215.484   9
  -7   8 -19 4738.76 232.725   8
  -7   8 -19 5326.82 227.354   9
  -7   8 -18 99.8857 113.074   8
  -8  -7 -18 202.212 94.0294   9
  -7   8 -18 232.969 107.412   9
  -8  -7 -17 1947.01 155.945   9
  -7   8 -17 2012.62 176.911   8
  -7   8 -17 2210.99 175.336   9
  -7   8 -16 301.185 125.784   8
  -7   8 -16 290.652 120.764   9
  -8  -7 -16 216.389 108.866   9
  -8  -7 -15 7471.52 302.491   9
  -7   8 -15 7061.66 312.442   9
  -7   8 -15 6958.85 317.706   8
  -7   8 -14 975.329 123.582  12
  -7   8 -14 905.400 150.647   9
  -7   8 -14 1040.65 155.904   8
  -7   8 -13 849.809 114.300  12
  -7   8 -13 867.167 148.760   9
  -7   8 -13 993.587 152.742   8
  -7   8 -12 1608.12 144.140  12
  -7   8 -12 1577.50 167.813   9
  -7   8 -12 1876.21 173.002   8
   8   7 -11 4565.10 233.271  12
  -7   8 -11 4742.42 251.585   8
  -7   8 -11 4332.92 243.881   9
  -7   8 -11 4517.37 231.791  12
  -7   8 -10 2572.03 195.034   8
  -7   8 -10 2552.08 191.063   9
  -7   8 -10 2900.53 176.102  12
  -7   8  -9 5746.51 308.380  13
  -7   8  -9 5056.98 231.815  12
   7  -8  -9 5022.97 212.233   7
  -7   8  -9 5030.06 253.562   9
  -7   8  -9 5087.64 258.282   8
  -7   8  -8 387.993 115.338   8
  -7   8  -8 209.455 67.1997  12
  -7   8  -8 256.310 125.827  13
   7  -8  -8 171.561 68.6284   7
  -7   8  -8 255.534 108.226   9
  -7   8  -7 11452.6 391.832   9
  -7   8  -7 10464.2 391.458   8
   7  -8  -7 11113.9 355.737   7
  -7   8  -7 11255.7 427.635  13
  -8  -7  -7 10506.2 433.212  13
  -7   8  -7 11153.5 359.077  12
   7  -8  -6 5907.34 233.218   7
  -7   8  -6 5904.28 227.882  18
  -7   8  -6 5765.78 261.990   9
  -7   8  -6 5886.08 269.595   8
  -8  -7  -6 5682.18 208.727   6
  -7   8  -6 5910.17 286.730  13
  -8  -7  -6 5365.34 294.015  13
  -7   8  -6 5831.97 224.597  12
  -7   8  -5 2114.47 167.161   8
  -7   8  -5 2164.92 131.174  18
  -7   8  -5 1831.58 153.701   9
  -8  -7  -5 1845.93 186.987  13
  -7   8  -5 1866.86 114.406  12
  -7   8  -5 1934.22 175.523  13
   7  -8  -5 1866.03 130.925   7
  -7   8  -4 1008.13 132.091   8
  -7   8  -4 981.866 124.798   9
  -7   8  -4 981.362 94.5577  18
  -7   8  -4 897.144 85.1154   4
  -7   8  -4 880.289 76.4525  12
  -7   8  -4 1011.20 140.576  13
  -8  -7  -4 973.214 155.487  13
   7  -8  -4 947.723 101.716   7
   7  -8  -3 11486.5 358.451   7
  -7   8  -3 11373.3 397.874  10
  -7   8  -3 10382.5 380.259   9
  -7   8  -3 11142.4 396.925   8
  -7   8  -3 11041.6 353.801   4
  -7   8  -3 10953.2 352.709   5
  -7   8  -3 11106.5 320.241  12
  -8  -7  -3 10632.9 427.639  13
  -7   8  -3 11883.6 360.923  18
  -7   8  -3 11241.5 410.009  13
  -7   8  -2 9487.96 359.146  10
  -7   8  -2 10193.9 327.006  18
  -7   8  -2 9708.67 365.988   8
  -7   8  -2 9690.65 322.285   5
  -7   8  -2 9781.03 332.414   4
  -7   8  -2 9396.91 276.200  12
   7  -8  -2 9896.16 324.979   7
  -7   8  -2 9160.59 363.673  13
  -8  -7  -2 9510.11 395.381  13
  -7   8  -1 7363.79 314.536   8
  -7   8  -1 7524.43 270.970  18
   7  -8  -1 7839.90 275.532   7
  -7   8  -1 7011.76 302.991  10
  -7   8  -1 7684.80 289.323   4
  -7   8  -1 7241.10 268.410   5
  -7   8   0 15585.0 483.889   4
  -7   8   0 14729.8 450.441   5
  -7   8   0 15876.4 459.272  18
   7  -8   0 15286.9 454.595   7
  -7   8   0 15620.2 513.970   8
  -7   8   1 7245.01 274.507   5
  -7   8   1 7561.13 308.080   4
  -7   8   1 7321.02 271.811  18
  -7   8   1 7301.40 329.303   8
   7  -8   2 10658.9 355.196   7
  -7   8   2 10794.2 363.660   5
  -7   8   2 10832.0 400.975   4
  -7   8   3 12281.5 458.762   8
   7  -8   3 11516.8 373.155   7
  -7   8   3 11518.0 385.364   5
  -7   8   3 11456.5 426.442   4
  -7   8   4 1020.98 175.637   8
   7  -8   4 1301.78 117.543   7
  -7   8   4 1434.79 160.752   4
  -7   8   4 1216.84 128.652   5
   7  -8   5 3382.62 179.908   7
  -7   8   5 3179.32 193.016   5
  -7   8   5 3425.83 238.667   4
  -7   8   6 7110.16 354.605   4
  -7   8   6 7202.84 252.028  11
   7  -8   6 7128.32 274.891   7
  -8  -7   6 6642.29 346.753  21
  -8  -7   7 12212.2 499.574  21
  -7   8   7 13328.1 393.162  11
  -8  -7   7 13374.1 373.680  19
  -7   8   7 12366.6 511.093   4
   7  -8   7 12889.0 412.045   7
   7  -8   8 349.915 85.4811   7
  -8  -7   8 341.649 72.4947  19
  -8  -7   8 349.089 166.319  21
  -7   8   8 311.850 76.9466  11
  -8  -7   9 7928.28 420.760  21
  -7   8   9 8561.69 422.899   4
  -8  -7   9 7900.49 271.291  19
   7  -8   9 8113.20 297.263   7
  -7   8   9 8135.52 291.290  11
  -7   8  10 3552.31 187.750  11
  -7   8  10 4105.17 300.812   4
  -8  -7  10 4270.43 354.948  21
  -8  -7  10 4068.57 183.113  19
  -8  -7  10 4050.43 268.816  16
  -7   8  11 7520.13 284.944  11
  -7   8  11 7779.09 410.194   4
  -8  -7  11 8201.28 481.332  21
  -8  -7  11 6472.83 257.953  19
  -8  -7  11 8018.54 344.708  17
  -8  -7  11 7795.96 378.075  16
  -7   8  12 2496.98 162.732  11
  -8  -7  12 3326.60 232.462  17
  -8  -7  12 2789.08 248.946  16
  -8  -7  12 2558.58 156.499  19
  -8  -7  12 2643.07 300.893  21
  -7   8  12 2447.02 254.027   4
  -8  -7  13 1841.49 231.150  16
  -8  -7  13 1866.13 196.414  17
  -8  -7  13 1775.68 137.542  19
  -8  -7  13 2205.44 287.259  21
  -7   8  13 1781.00 231.814   4
  -8  -7  14 1959.21 233.992  16
  -8  -7  14 2157.30 209.953  17
  -7   8  14 1554.19 213.701   4
  -7   8  14 1911.71 157.288  19
  -8  -7  14 1671.63 134.841  19
  -8  -7  14 1577.18 243.342  21
  -8  -7  15 14388.8 549.805  16
  -8  -7  15 12730.7 406.885  19
  -7   8  15 12021.8 419.735  19
  -8  -7  15 13767.9 583.011  21
  -8  -7  15 15519.4 514.520  17
   7  -8  16 293.735 138.165  17
  -8  -7  16 485.708 177.510  16
  -8  -7  16 348.532 171.447  21
  -7   8  16 248.624 93.3779  19
   7  -8  17 3183.33 227.248  17
  -8  -7  17 3372.47 259.171  21
  -7   8  17 3035.73 167.256  19
   7  -8  18 389.336 126.284  17
  -8  -7  19 11283.2 454.653  22
  -8   8 -21 76.0667 61.8397   8
  -8   8 -21-62.2617 85.5761  10
  -8   8 -20 220.400 89.1185   8
  -8  -8 -20 263.199 63.7861   9
  -8   8 -20 101.177 113.564  10
  -8   8 -19 807.362 124.548   8
  -8   8 -19 1065.76 117.530   9
  -8  -8 -19 896.809 94.8907   9
  -8   8 -18 852.653 137.895   8
  -8   8 -18 1026.70 135.733   9
  -8  -8 -18 897.144 104.665   9
  -8   8 -17 2184.41 187.370   8
  -8   8 -17 2029.52 167.545   9
  -8  -8 -17 2072.45 147.915   9
  -8   8 -16 287.908 125.352   9
  -8  -8 -16 301.431 98.3135   9
  -8   8 -16 253.906 134.759   8
  -8   8 -15 1818.85 183.083   8
  -8  -8 -15 1972.28 155.674   9
  -8   8 -15 1976.90 184.025   9
  -8   8 -14 4337.60 237.638  12
  -8   8 -14 4785.00 266.706   9
  -8   8 -14 4680.63 270.973   8
  -8   8 -13 2858.53 186.642  12
  -8   8 -13 2833.45 212.981   9
  -8   8 -13 2866.37 224.502   8
  -8   8 -12 8023.27 323.887  12
  -8   8 -12 8000.79 351.595   8
  -8   8 -12 7876.01 339.416   9
  -8   8 -11 10664.5 382.383  12
  -8   8 -11 10836.3 407.814   9
  -8   8 -11 10711.9 416.571   8
   8   8 -11 9974.12 393.230  12
  -8   8 -10 13540.5 477.349   8
  -8   8 -10 13864.2 446.530  12
  -8   8 -10 13110.8 468.193   9
  -8   8  -9 14129.3 479.403   9
  -8   8  -9 14284.9 536.389  13
  -8   8  -9 14357.5 446.622  12
  -8  -8  -9 13085.3 393.934   6
   8  -8  -9 14776.1 436.491   7
  -8   8  -9 14090.2 487.326   8
   8  -8  -8 2493.32 153.436   7
  -8   8  -8 2492.41 195.680   9
  -8   8  -8 2367.48 195.774   8
  -8   8  -8 2776.12 233.187  13
  -8  -8  -8 2236.17 201.599  13
  -8   8  -8 2500.35 151.906  12
   8  -8  -7 4808.57 213.889   7
  -8   8  -7 4899.44 254.280   9
  -8   8  -7 4975.06 262.608   8
  -8  -8  -7 4575.65 267.741  13
  -8   8  -7 4718.93 205.252  12
  -8   8  -7 4871.09 286.572  13
  -8   8  -6 4621.63 202.679  18
  -8   8  -6 4160.39 241.200   8
   8  -8  -6 4262.35 202.105   7
  -8   8  -6 4240.15 236.644   9
  -8   8  -6 4032.89 182.450  12
  -8   8  -6 4602.03 276.890  13
  -8  -8  -6 3848.75 243.560  13
  -8   8  -5 23668.1 618.997  18
  -8   8  -5 22514.6 669.869   8
  -8   8  -5 20636.1 643.191   9
  -8   8  -5 23272.6 708.381  13
  -8   8  -5 22258.1 586.752  12
  -8  -8  -5 20446.7 668.228  13
   8  -8  -5 22461.3 616.068   7
  -8   8  -4 644.695 133.183  10
  -8   8  -4 418.393 123.655   8
  -8   8  -4 429.225 80.1167  18
   8  -8  -4 397.491 86.0262   7
  -8   8  -4 420.320 58.1942  12
  -8   8  -4 395.103 128.667  13
  -8  -8  -4 456.623 137.866  13
  -8   8  -3 331.519 125.043   8
   8  -8  -3 563.232 94.0454   7
  -8   8  -3 380.737 117.963  10
  -8   8  -3 393.917 92.2876   5
  -8   8  -3 485.393 85.1089  18
  -8   8  -3 277.956 128.343  13
  -8  -8  -3 287.052 126.169  13
  -8   8  -3 448.198 73.4153   4
  -8   8  -2 5958.88 244.283   4
  -8   8  -2 6054.80 247.945   5
  -8   8  -2 6483.83 248.424  18
   8  -8  -2 6152.83 249.123   7
  -8   8  -2 6139.10 296.851   8
  -8   8  -2 5731.36 303.421  13
  -8   8  -2 6075.57 283.403  10
  -8   8  -1 7950.51 294.786  18
  -8   8  -1 8235.38 353.407   8
   8  -8  -1 8337.27 303.100   7
  -8   8  -1 8340.03 305.879   5
  -8   8  -1 8153.71 306.806   4
  -8   8  -1 8365.29 336.783  10
  -8   8   0 30451.1 798.299  18
  -8   8   0 29767.1 866.155   8
  -8   8   0 30364.4 837.461  10
  -8   8   0 30658.5 824.654   4
  -8   8   0 30816.9 805.306   5
   8  -8   0 30139.7 796.661   7
  -8   8   1 9093.27 323.670  18
  -8   8   1 9086.46 332.881   5
  -8   8   1 9559.75 358.222   4
  -8   8   1 9251.55 353.422  10
  -8   8   2 6413.85 278.009   5
  -8   8   2 7169.49 310.230   4
   8  -8   2 6798.80 271.716   7
  -8   8   2 6869.67 271.306  18
  -8   8   3 391.125 109.220   5
  -8   8   3 443.592 116.718   4
  -8   8   3 435.833 89.9578  18
  -8   8   3 559.802 104.908  10
   8  -8   3 678.625 101.735   7
   8  -8   4 400.613 95.8680   7
  -8   8   4 457.760 124.390   4
  -8   8   4 318.924 107.963   5
  -8   8   5 27156.3 793.199   4
   8  -8   5 25654.0 694.825   7
  -8  -8   6 4399.44 288.709  21
  -8   8   6 5055.33 294.953   4
   8  -8   6 4411.90 214.764   7
  -8  -8   7 5358.81 379.327  15
  -8  -8   7 6204.31 345.755  21
   8  -8   7 5940.67 254.840   7
   8  -8   8 3720.65 200.513   7
  -8   8   8 3909.05 283.337   4
  -8  -8   8 4230.38 303.095  21
  -8  -8   8 3783.17 339.290  15
   8  -8   9 19222.4 561.002   7
  -8  -8   9 19076.3 703.834  21
  -8  -8   9 18964.3 738.706  15
  -8  -8  10 24061.7 835.299  21
  -8  -8  10 24003.6 739.103  16
  -8  -8  10 21339.1 810.630  15
  -8   8  10 21854.2 595.905  11
  -8  -8  11 15747.2 454.510  19
  -8  -8  11 18610.4 739.013  21
  -8  -8  11 17467.6 611.421  16
  -8   8  11 16018.2 475.864  11
  -8   8  11 17143.2 645.938   4
  -8  -8  12 14691.7 638.849  21
  -8  -8  12 14771.5 549.601  16
  -8  -8  12 14250.3 496.564  17
  -8  -8  12 11985.4 379.933  19
  -8   8  12 12413.9 551.941   4
  -8  -8  13 5252.78 378.665  21
  -8   8  13 5029.46 336.866   4
  -8  -8  13 4807.67 200.617  19
  -8   8  13 4525.74 225.390  19
  -8  -8  13 5354.07 290.332  17
  -8  -8  13 5316.76 329.232  16
  -8  -8  14 8245.02 356.710  17
  -8  -8  14 7525.91 388.032  16
  -8   8  14 6539.73 272.207  18
  -8  -8  14 7603.19 425.205  21
  -8   8  14 6448.88 273.683  19
  -8  -8  15 3865.67 302.209  21
  -8  -8  15 3608.27 278.155  16
  -8   8  15 3397.68 187.414  19
  -8  -8  15 3545.91 334.676  14
  -8  -8  16 652.696 231.831  14
  -8  -8  16 554.981 179.943  16
  -8  -8  16 637.284 175.788  21
  -8   8  16 427.903 90.1563  19
  -8  -8  17 4092.91 319.367  14
  -8  -8  18 2563.98 254.126  14
  -8  -8  19 2413.65 221.855  14
  -8  -8  19 2352.03 199.525  22
  -9   8 -20 1212.40 107.415   8
  -9   8 -19 325.404 102.970   8
  -9   8 -19 516.647 100.134   9
  -9   8 -18 336.958 117.467   8
  -9   8 -18 474.339 116.870   9
  -9   8 -17 20.1391 116.541   8
  -9   8 -17 118.069 117.238   9
  -8  -9 -17 122.891 74.4501   9
  -8  -9 -16 1352.44 121.436   9
  -9   8 -16 1432.75 156.325   9
  -9   8 -16 1239.32 164.022   8
  -9   8 -15 452.311 141.860   9
  -8  -9 -15 293.704 91.0520   9
  -9   8 -15 173.884 134.109   8
  -9   8 -14 1530.59 175.461   9
  -9   8 -14 1301.00 178.272   8
  -9   8 -13 173.895 153.457   8
  -9   8 -13 192.726 78.3661  12
  -9   8 -13 359.879 150.594   9
  -9   8 -12 5924.22 311.589   8
  -9   8 -12 5984.05 301.792   9
  -9   8 -12 5651.91 262.397  12
  -9   8 -11 1822.20 198.185   8
  -9   8 -11 1964.82 193.066   9
   8   9 -11 1727.06 157.286  12
  -9   8 -11 1567.91 134.596  12
  -9   8 -10 7733.39 305.991  12
  -9   8 -10 8698.32 362.244   9
  -9   8 -10 8008.05 365.486   8
  -9   8  -9 10466.5 413.049   8
  -9   8  -9 9811.83 396.790   9
   9  -8  -9 9839.43 343.615   7
  -9   8  -9 9776.57 346.536  12
  -9   8  -8 7970.46 354.699   8
   9  -8  -8 7552.58 291.245   7
  -9   8  -8 7896.21 288.470  12
  -9   8  -8 7657.80 390.671  13
  -9   8  -8 7425.90 336.254   9
  -9   8  -7 99.8929 149.327  13
  -9   8  -7 143.675 57.4896  12
  -9   8  -7 50.0131 135.615   8
   9  -8  -7 143.156 79.4891   7
  -9   8  -6 2276.48 209.399   8
  -9   8  -6 2084.29 127.138  12
   9  -8  -6 2380.78 155.902   7
  -9   8  -6 2528.82 240.330  13
  -9   8  -5 8290.66 306.570  18
  -9   8  -5 8473.02 366.133   8
  -9   8  -5 8771.81 407.711  13
   9  -8  -5 8054.83 307.298   7
  -9   8  -5 8676.08 358.095  10
  -9   8  -4 3528.74 225.313  10
  -9   8  -4 3796.28 190.400  18
  -9   8  -4 3227.50 237.171   8
   9  -8  -4 3530.82 189.333   7
  -9   8  -4 3170.29 216.778   9
  -9   8  -4 3730.26 266.722  13
  -9   8  -3 2019.32 184.600  10
  -9   8  -3 2043.04 213.523  13
   9  -8  -3 2161.33 148.982   7
  -9   8  -3 1896.49 151.472   5
  -9   8  -3 2304.64 150.659  18
  -9   8  -2 19917.3 552.440  18
  -9   8  -2 18348.1 534.711   4
  -9   8  -2 19102.5 590.110  10
  -9   8  -2 18640.5 555.976   5
   9  -8  -2 17947.0 547.841   7
  -9   8  -1 7904.93 293.691  18
  -9   8  -1 7591.36 296.976   4
  -9   8  -1 7399.89 320.906  10
  -9   8  -1 7372.62 299.447   5
   9  -8  -1 7452.71 291.503   7
  -9   8   0 8720.16 313.338  18
  -9   8   0 8556.06 332.475   4
  -9   8   0 8373.33 324.897   5
   9  -8   0 7844.04 306.589   7
  -9   8   0 8460.00 337.530  10
  -9   8   1 9166.04 359.115   4
  -9   8   1 9226.04 347.158   5
  -9   8   1 9085.49 328.005  18
  -9   8   2 21176.4 629.162   4
  -9   8   2 18867.6 586.349   5
  -9   8   2 20280.9 574.881  18
   9  -8   2 19018.2 571.465   7
  -9   8   3 2687.70 203.386   4
  -9   8   3 2518.21 186.962   5
  -9   8   3 2037.73 151.565  18
   9  -8   3 2027.81 149.676   7
  -9   8   3 2442.70 242.310   8
  -9   8   4 4357.28 257.084   4
  -9   8   4 4388.65 297.433   8
   9  -8   4 3877.94 203.614   7
  -8  -9   5 9230.56 491.026  15
  -9   8   5 9443.59 340.995  18
   9  -8   5 9044.40 342.505   7
   9  -8   6 2734.11 177.582   7
  -8  -9   6 2716.68 305.942  15
  -9   8   6 2893.57 236.479   4
  -9   8   6 2780.38 176.389  18
  -8  -9   6 2879.20 257.019  21
  -9   8   7 105.316 90.4647  18
  -8  -9   7 121.244 160.394  21
  -8  -9   7 262.035 236.808  15
  -9   8   7 142.384 135.726   4
   9  -8   7 129.075 87.7834   7
  -8  -9   8 10511.5 541.595  15
  -9   8   8 10494.7 371.050  18
   9  -8   8 10029.7 365.686   7
  -8  -9   8 10321.1 477.750  21
  -9   8   8 10586.1 469.502   4
   9  -8   9 13031.0 437.804   7
  -8  -9   9 13519.3 575.032  21
  -8  -9   9 14157.6 625.674  15
  -9   8   9 14022.7 559.145   4
  -9   8   9 13665.7 445.332  18
  -8  -9  10 11818.6 563.020  21
  -8  -9  10 11501.4 570.855  15
  -9   8  10 10960.5 388.520  18
  -8  -9  11 3120.20 336.182  21
  -9   8  11 2659.99 177.223  18
  -8  -9  11 3219.88 262.939  16
  -9   8  12 10755.4 493.522   4
  -8  -9  12 11777.4 561.025  21
  -9   8  12 9680.84 354.849  19
  -9   8  12 9797.41 360.384  18
  -8  -9  12 10781.0 469.791  16
  -8  -9  12 11876.6 432.501  17
  -9   8  13 357.588 97.4451  18
  -9   8  13 394.709 94.5704  19
  -8  -9  13 520.466 182.815  16
  -8  -9  13 346.977 198.710  21
  -9   8  13 181.935 148.045   4
  -8  -9  14 2696.75 269.173  21
  -9   8  14 2427.02 155.547  18
  -8  -9  14 2641.71 249.295  16
  -9   8  14 2365.08 155.676  19
  -9   8  15 464.417 92.7816  19
  -8  -9  15 806.344 189.365  21
  -8  -9  15 713.261 179.767  16
  -8  -9  15 760.028 245.792  14
  -8  -9  16 2296.60 218.803  21
  -8  -9  16 2964.24 249.286  16
  -8  -9  16 3156.31 308.219  14
  -8  -9  17 47.0676 189.356  14
  -8  -9  18 1032.41 193.193  14
  -8  -9  19 858.120 128.028  22
  -8  -9  19 670.050 153.239  14
  -7  -9 -21 373.010 45.9355   9
  -9   7 -21 398.498 73.9019   8
  -9   7 -20 261.331 95.2720   8
  -7  -9 -20 338.239 64.6225   9
  -9   7 -20 363.378 88.6990   9
  -7  -9 -19 636.431 87.0251   9
  -9   7 -19 604.573 119.676   8
  -9   7 -19 633.637 118.638   9
  -9   7 -18 789.641 89.7107   6
  -9   7 -18 919.887 140.891   8
  -7  -9 -18 946.763 106.332   9
  -9   7 -18 921.917 137.637   9
  -9   7 -17 60.8375 118.490   9
  -7  -9 -17 19.2015 82.0708   9
  -9   7 -17-90.8210 127.775   8
  -9   7 -17 24.2816 72.8898   6
  -9   7 -16 599.860 142.779   9
  -9   7 -16 427.116 149.725   8
  -9   7 -15 34.3107 126.407   9
  -9   7 -15 95.1244 129.571   8
  -9   7 -14 898.393 163.910   9
  -9   7 -14 934.565 162.420   8
  -9   7 -13 1383.53 170.481   8
  -9   7 -13 1251.15 126.505  12
  -9   7 -13 1226.90 174.217   9
   7   9 -13 885.328 119.518  12
  -9   7 -12 628.368 154.650   8
[truncated: 797,224 more chars]
