# Supplementary material for: Stereoselective Pudovik reaction of aldehydes, aldimines, and nitroalkenes with CAMDOL-derived H-phosphonate
Source: Commun Chem. 2025 Nov 14;8:349. doi: 10.1038/s42004-025-01735-4 (PMC12618634; doi:10.1038/s42004-025-01735-4)
Supplement: Supplementary file 4 — Supplementary Data 2 [file 42004_2025_1735_MOESM4_ESM.zip › Supplementary Data 4-the cif file of 3a/bj01.ins]

TITL bj01_auto_a.res in P4(3)
REM Old TITL bj01_auto in P4(1)
REM SHELXT solution in P4(3): R1 0.121, Rweak 0.052, Alpha 0.003
REM <I/s> 4.819 for 15 systematic absences, Orientation as input
REM Flack x = 0.030 ( 0.035 ) from 2302 Parsons' quotients
REM Formula found by SHELXT: C53 N7 O8 P2
CELL 1.54184 16.725032 16.725032 20.195667 90 90 90
ZERR 8 0.000138 0.000138 0.000245 0 0 0
LATT -1
SYMM -X,-Y,0.5+Z
SYMM -Y,+X,0.75+Z
SYMM +Y,-X,0.25+Z
SFAC C H O P
UNIT 232 268 42 8

L.S. 3
PLAN  10
SIZE 0.11 0.13 0.16
TEMP 20
CONF
BOND 
list 4
fmap 2
acta 
MORE -1
BOND $H
damp 2000
WGHT 0.2 0
FVAR 3.98051
REM <olex2.extras>
REM <HklSrc "%.\\bj01.hkl">
REM </olex2.extras>

P1    4     0.66570  0.05861  0.52065  11.00000  0.04019  0.05411  0.03649 =
 0.00339 -0.00704 -0.00397 
O1    3     0.66900  0.12862  0.57280  11.00000  0.04186  0.05081  0.04628 =
 0.00113 -0.00487  0.00371 
O2    3     0.75692  0.03236  0.52531  11.00000  0.04262  0.05483  0.03617 =
 -0.00630 -0.00447 -0.00052 
O3    3     0.63963  0.08016  0.45371  11.00000  0.05466  0.07764  0.03991 =
 0.00935 -0.01374 -0.00958 
O4    3     0.52231  0.01858  0.55772  11.00000  0.04791  0.07763  0.04146 =
 0.00448  0.00271  0.00531 
AFIX 147
H4    2     0.50856  0.03329  0.52070  11.00000 -1.50000 
AFIX 0
C1    1     0.91915  0.08508  0.50082  11.00000  0.04765  0.07556  0.05619 =
 0.00004  0.01160 -0.00429 
AFIX 137
H1a   2     0.96168  0.12070  0.48860  11.00000 -1.50000 
H1b   2     0.88558  0.07547  0.46310  11.00000 -1.50000 
H1c   2     0.94130  0.03538  0.51596  11.00000 -1.50000 
AFIX 0
C2    1     0.87016  0.12243  0.55567  11.00000  0.04300  0.05599  0.04329 =
 -0.00054 -0.00100 -0.00857 
C3    1     0.91786  0.14789  0.61773  11.00000  0.04747  0.07348  0.05540 =
 0.00102 -0.00808 -0.01665 
AFIX 23
H3a   2     0.96526  0.17791  0.60558  11.00000 -1.20000 
H3b   2     0.93366  0.10171  0.64368  11.00000 -1.20000 
AFIX 0
C4    1     0.85797  0.20094  0.65642  11.00000  0.06064  0.06647  0.04844 =
 -0.00699 -0.00278 -0.02143 
AFIX 23
H4a   2     0.84279  0.17608  0.69795  11.00000 -1.20000 
H4b   2     0.88050  0.25326  0.66541  11.00000 -1.20000 
AFIX 0
C5    1     0.78549  0.20711  0.60886  11.00000  0.05658  0.04593  0.04943 =
 -0.00721  0.00477 -0.00630 
AFIX 13
H5    2     0.75228  0.25466  0.61575  11.00000 -1.20000 
AFIX 0
C6    1     0.88585  0.27584  0.53258  11.00000  0.07783  0.06230  0.07318 =
 0.00612  0.00677 -0.02038 
AFIX 137
H6a   2     0.92282  0.26491  0.49736  11.00000 -1.50000 
H6b   2     0.91476  0.28361  0.57313  11.00000 -1.50000 
H6c   2     0.85599  0.32328  0.52237  11.00000 -1.50000 
AFIX 0
C7    1     0.82755  0.20417  0.54045  11.00000  0.05944  0.05469  0.04436 =
 0.00248  0.00283 -0.00977 
C8    1     0.77536  0.20801  0.47747  11.00000  0.06485  0.06446  0.05117 =
 0.01597 -0.00093 -0.00565 
AFIX 137
H8a   2     0.80496  0.23312  0.44246  11.00000 -1.50000 
H8b   2     0.72793  0.23846  0.48647  11.00000 -1.50000 
H8c   2     0.76072  0.15482  0.46433  11.00000 -1.50000 
AFIX 0
C9    1     0.74008  0.12717  0.61653  11.00000  0.04136  0.04643  0.03759 =
 -0.00346 -0.00151 -0.00103 
C10   1     0.80108  0.06578  0.58166  11.00000  0.03710  0.04787  0.03250 =
 -0.00165 -0.00289 -0.00206 
C11   1     0.83322 -0.00685  0.61952  11.00000  0.03742  0.05712  0.04581 =
 0.00515 -0.00044  0.00272 
C12   1     0.85839 -0.00306  0.68577  11.00000  0.04575  0.07707  0.04646 =
 0.00992 -0.00588 -0.00154 
AFIX 43
H12   2     0.85391  0.04469  0.70908  11.00000 -1.20000 
AFIX 0
C13   1     0.88988 -0.07004  0.71665  11.00000  0.05621  0.10942  0.07113 =
 0.03997 -0.01043  0.00006 
AFIX 43
H13   2     0.90607 -0.06717  0.76064  11.00000 -1.20000 
AFIX 0
C14   1     0.89717 -0.14024  0.68266  11.00000  0.06775  0.08956  0.12167 =
 0.05164 -0.00508  0.01889 
AFIX 43
H14   2     0.91728 -0.18529  0.70392  11.00000 -1.20000 
AFIX 0
C15   1     0.87513 -0.14475  0.61759  11.00000  0.07771  0.05992  0.12977 =
 0.01576 -0.00107  0.02066 
AFIX 43
H15   2     0.88207 -0.19227  0.59438  11.00000 -1.20000 
AFIX 0
C16   1     0.84205 -0.07797  0.58567  11.00000  0.05977  0.05640  0.06936 =
 -0.00078  0.00003  0.00864 
AFIX 43
H16   2     0.82607 -0.08165  0.54167  11.00000 -1.20000 
AFIX 0
C17   1     0.70523  0.11011  0.68507  11.00000  0.04471  0.05526  0.03948 =
 -0.00536  0.00089 -0.00404 
C18   1     0.68571  0.03327  0.70679  11.00000  0.04581  0.06177  0.03767 =
 0.00041 -0.00097 -0.00577 
AFIX 43
H18   2     0.69799 -0.01039  0.68014  11.00000 -1.20000 
AFIX 0
C19   1     0.64854  0.02068  0.76699  11.00000  0.05438  0.07801  0.05184 =
 0.00767  0.00351 -0.01017 
AFIX 43
H19   2     0.63673 -0.03110  0.78063  11.00000 -1.20000 
AFIX 0
C20   1     0.62867  0.08531  0.80737  11.00000  0.06994  0.10689  0.05113 =
 -0.00841  0.02218 -0.01386 
AFIX 43
H20   2     0.60416  0.07715  0.84815  11.00000 -1.20000 
AFIX 0
C21   1     0.64594  0.16102  0.78588  11.00000  0.08675  0.09457  0.06195 =
 -0.02773  0.02694 -0.01062 
AFIX 43
H21   2     0.63199  0.20454  0.81212  11.00000 -1.20000 
AFIX 0
C22   1     0.68365  0.17403  0.72601  11.00000  0.07365  0.06445  0.05630 =
 -0.01487  0.01477 -0.00557 
AFIX 43
H22   2     0.69487  0.22607  0.71272  11.00000 -1.20000 
AFIX 0
C23   1     0.59836 -0.01806  0.55395  11.00000  0.04179  0.06210  0.04320 =
 0.00672 -0.00298 -0.00293 
AFIX 13
H23   2     0.61562 -0.02973  0.59930  11.00000 -1.20000 
AFIX 0
C24   1     0.59940 -0.09530  0.51611  11.00000  0.04092  0.05839  0.06374 =
 0.00341  0.00716 -0.00726 
C25   1     0.63326 -0.16288  0.54478  11.00000  0.05310  0.07599  0.09160 =
 0.01733  0.01595  0.01012 
AFIX 43
H25   2     0.65826 -0.15935  0.58581  11.00000 -1.20000 
AFIX 0
C26   1     0.62956 -0.23585  0.51175  11.00000  0.08035  0.06673  0.14435 =
 0.01017  0.03816  0.01652 
AFIX 43
H26   2     0.65206 -0.28107  0.53102  11.00000 -1.20000 
AFIX 0
C27   1     0.59340 -0.24177  0.45160  11.00000  0.08953  0.06617  0.16791 =
 -0.03324  0.05038 -0.00697 
AFIX 43
H27   2     0.59117 -0.29067  0.42976  11.00000 -1.20000 
AFIX 0
C28   1     0.56052 -0.17534  0.42370  11.00000  0.06843  0.09661  0.10770 =
 -0.04460  0.01176 -0.01749 
AFIX 43
H28   2     0.53571 -0.17974  0.38265  11.00000 -1.20000 
AFIX 0
C29   1     0.56286 -0.10203  0.45430  11.00000  0.05922  0.06542  0.07321 =
 -0.01120 -0.00244 -0.00673 
AFIX 43
H29   2     0.54035 -0.05745  0.43406  11.00000 -1.20000 
AFIX 0

P2    4     0.41406  0.14440  0.42731  11.00000  0.04050  0.04449  0.03480 =
 -0.00202  0.00124  0.00349 
O5    3     0.55519  0.21418  0.41322  11.00000  0.05713  0.05750  0.05694 =
 -0.00842 -0.00305 -0.01262 
AFIX 147
H5a   2     0.57651  0.17215  0.42441  11.00000 -1.50000 
AFIX 0
O6    3     0.44403  0.06471  0.44400  11.00000  0.04889  0.05150  0.04697 =
 0.00361  0.00078  0.00727 
O7    3     0.39141  0.19866  0.48871  11.00000  0.04328  0.05613  0.03588 =
 -0.00721 -0.00108  0.00267 
O8    3     0.32956  0.14618  0.39169  11.00000  0.04336  0.04281  0.03960 =
 -0.00730 -0.00277  0.00689 
C30   1     0.50173  0.15255  0.31157  11.00000  0.03691  0.05951  0.03953 =
 0.00241  0.00205 -0.00440 
C31   1     0.47662  0.18395  0.25157  11.00000  0.05000  0.08906  0.04628 =
 0.01253 -0.00108 -0.00784 
AFIX 43
H31   2     0.44956  0.23250  0.25022  11.00000 -1.20000 
AFIX 0
C32   1     0.49237  0.14180  0.19280  11.00000  0.06328  0.14306  0.03724 =
 0.00252 -0.00431 -0.02858 
AFIX 43
H32   2     0.47480  0.16284  0.15273  11.00000 -1.20000 
AFIX 0
C33   1     0.53167  0.07274  0.19286  11.00000  0.05986  0.13316  0.05662 =
 -0.03988  0.00963 -0.02428 
AFIX 43
H33   2     0.54181  0.04632  0.15322  11.00000 -1.20000 
AFIX 0
C34   1     0.55744  0.04031  0.25225  11.00000  0.05668  0.09460  0.06475 =
 -0.03420  0.00643 -0.00193 
AFIX 43
H34   2     0.58468 -0.00817  0.25234  11.00000 -1.20000 
AFIX 0
C35   1     0.54286  0.07977  0.31202  11.00000  0.04560  0.06337  0.04935 =
 -0.01301  0.00130  0.00366 
AFIX 43
H35   2     0.56037  0.05781  0.35176  11.00000 -1.20000 
AFIX 0
C36   1     0.48601  0.19726  0.37512  11.00000  0.04549  0.04731  0.04280 =
 0.00268  0.00429 -0.00034 
AFIX 13
H36   2     0.46187  0.24863  0.36310  11.00000 -1.20000 
AFIX 0
C37   1     0.34645  0.33184  0.48539  11.00000  0.04730  0.05263  0.05749 =
 -0.01524  0.00448  0.00127 
C38   1     0.38112  0.37298  0.43183  11.00000  0.07248  0.05196  0.07322 =
 -0.01462  0.01829 -0.00332 
AFIX 43
H38   2     0.38264  0.34916  0.39024  11.00000 -1.20000 
AFIX 0
C39   1     0.41293  0.44854  0.44054  11.00000  0.08934  0.05966  0.11089 =
 -0.01492  0.03154 -0.01123 
AFIX 43
H39   2     0.43441  0.47602  0.40468  11.00000 -1.20000 
AFIX 0
C40   1     0.41273  0.48324  0.50286  11.00000  0.08831  0.06752  0.14030 =
 -0.04873  0.01824 -0.01942 
AFIX 43
H40   2     0.43458  0.53386  0.50882  11.00000 -1.20000 
AFIX 0
C41   1     0.38009  0.44280  0.55640  11.00000  0.06422  0.08008  0.09675 =
 -0.05006  0.00310 -0.00849 
AFIX 43
H41   2     0.38073  0.46590  0.59828  11.00000 -1.20000 
AFIX 0
C42   1     0.34685  0.36861  0.54732  11.00000  0.05609  0.07065  0.06552 =
 -0.02821  0.00471  0.00091 
AFIX 43
H42   2     0.32411  0.34230  0.58325  11.00000 -1.20000 
AFIX 0
C43   1     0.31726  0.24529  0.47997  11.00000  0.03919  0.05047  0.03810 =
 -0.01025  0.00083  0.00153 
C44   1     0.25553  0.22141  0.53362  11.00000  0.04821  0.06362  0.04183 =
 -0.01300  0.00767 -0.00499 
AFIX 13
H44   2     0.27661  0.22320  0.57887  11.00000 -1.20000 
AFIX 0
C45   1     0.18254  0.27753  0.52194  11.00000  0.05134  0.07071  0.06449 =
 -0.01897  0.01255  0.00584 
AFIX 23
H45a  2     0.14804  0.27918  0.56053  11.00000 -1.20000 
H45b  2     0.19970  0.33142  0.51130  11.00000 -1.20000 
AFIX 0
C46   1     0.13970  0.23788  0.46225  11.00000  0.04289  0.07657  0.06654 =
 -0.00966  0.00615  0.00532 
AFIX 23
H46a  2     0.13325  0.27543  0.42603  11.00000 -1.20000 
H46b  2     0.08761  0.21745  0.47491  11.00000 -1.20000 
AFIX 0
C47   1     0.19718  0.16887  0.44292  11.00000  0.04138  0.05709  0.05095 =
 -0.00938 -0.00082 -0.00084 
C48   1     0.14827  0.11582  0.55648  11.00000  0.06266  0.09176  0.06512 =
 -0.00099  0.01993 -0.02081 
AFIX 137
H48a  2     0.11137  0.15976  0.55744  11.00000 -1.50000 
H48b  2     0.16562  0.10399  0.60072  11.00000 -1.50000 
H48c  2     0.12242  0.06971  0.53795  11.00000 -1.50000 
AFIX 0
C49   1     0.22180  0.13846  0.51329  11.00000  0.04682  0.06394  0.04670 =
 -0.00631  0.00805 -0.00799 
C50   1     0.27700  0.06592  0.51877  11.00000  0.06509  0.05809  0.05464 =
 0.00681  0.00105 -0.00914 
AFIX 137
H50a  2     0.24837  0.02219  0.53841  11.00000 -1.50000 
H50b  2     0.32221  0.07920  0.54592  11.00000 -1.50000 
H50c  2     0.29510  0.05081  0.47543  11.00000 -1.50000 
AFIX 0
C51   1     0.16032  0.10903  0.39534  11.00000  0.05878  0.07316  0.06408 =
 -0.01196 -0.00856 -0.01715 
AFIX 137
H51a  2     0.11362  0.08579  0.41517  11.00000 -1.50000 
H51b  2     0.19843  0.06771  0.38570  11.00000 -1.50000 
H51c  2     0.14561  0.13575  0.35507  11.00000 -1.50000 
AFIX 0
C52   1     0.27517  0.20955  0.41445  11.00000  0.04115  0.04777  0.03723 =
 -0.00766 -0.00068  0.00432 
C53   1     0.25971  0.26175  0.35395  11.00000  0.05411  0.04736  0.04662 =
 -0.00279 -0.00521  0.00877 
C54   1     0.27250  0.23017  0.29143  11.00000  0.07014  0.05574  0.04371 =
 -0.00558 -0.00718  0.00786 
AFIX 43
H54   2     0.29194  0.17831  0.28734  11.00000 -1.20000 
AFIX 0
C55   1     0.25677  0.27472  0.23442  11.00000  0.10898  0.08031  0.04264 =
 -0.00072 -0.00680  0.01968 
AFIX 43
H55   2     0.26702  0.25261  0.19303  11.00000 -1.20000 
AFIX 0
C56   1     0.22652  0.35034  0.23872  11.00000  0.14631  0.07847  0.06284 =
 0.01449 -0.01954  0.02689 
AFIX 43
H56   2     0.21504  0.37961  0.20074  11.00000 -1.20000 
AFIX 0
C57   1     0.21323  0.38265  0.30141  11.00000  0.13459  0.06022  0.07384 =
 0.00564 -0.00665  0.03381 
AFIX 43
H57   2     0.19278  0.43417  0.30514  11.00000 -1.20000 
AFIX 0
C58   1     0.22969  0.34007  0.35727  11.00000  0.08875  0.05573  0.05885 =
 -0.00727 -0.00529  0.02227 
AFIX 43
H58   2     0.22086  0.36333  0.39845  11.00000 -1.20000 
AFIX 0

AFIX 6
O1W   3     0.55177  0.32052  0.63835  11.00000  0.11956  0.14591  0.23675 =
 0.02183 -0.09188 -0.00353 
H1Wa  2     0.57088  0.34078  0.60313  11.00000 -1.50000 
H1Wb  2     0.52053  0.27973  0.63594  11.00000 -1.50000 
AFIX 0
AFIX 6
O2W   3     0.43482  0.19499  0.67078  11.00000  0.12397  0.26623  0.13810 =
 0.04298  0.02330  0.01707 
H2Wa  2     0.45781  0.17186  0.70307  11.00000 -1.50000 
H2Wb  2     0.39056  0.23122  0.68852  11.00000 -1.50000 
AFIX 0
AFIX 6
O3W   3     0.62485  0.37907  0.53247  10.50000  0.14035  0.13097  0.30432 =
 -0.06581 -0.06138  0.02313 
H3Wa  2     0.67111  0.39557  0.52164  10.50000 -1.50000 
H3Wb  2     0.58991  0.40160  0.50826  10.50000 -1.50000 
AFIX 0
HKLF 4

END
