# Supplementary material for: Stereoselective Pudovik reaction of aldehydes, aldimines, and nitroalkenes with CAMDOL-derived H-phosphonate
Source: Commun Chem. 2025 Nov 14;8:349. doi: 10.1038/s42004-025-01735-4 (PMC12618634; doi:10.1038/s42004-025-01735-4)
Supplement: Supplementary file 4 — Supplementary Data 2 [file 42004_2025_1735_MOESM4_ESM.zip › Supplementary Data 4-the cif file of 3a/bj01.p4p]

TITLE CrysAlis p4p export at Sat Jan 27 21:20:11 2024
CHEM C H O N P
REM BRAVAISTYPE P
CELL  16.725032  16.725032  20.195667    90.0000    90.0000    90.0000  5649.2669
CELLSD   0.000138   0.000138   0.000245     0.0000     0.0000     0.0000     0.0950
SOURCE CU    1.54184     1.54056     1.54439
REM BINNINGDURINGDATAREDUCTION 1 1
