# Supplementary material for: Stereoselective Pudovik reaction of aldehydes, aldimines, and nitroalkenes with CAMDOL-derived H-phosphonate
Source: Commun Chem. 2025 Nov 14;8:349. doi: 10.1038/s42004-025-01735-4 (PMC12618634; doi:10.1038/s42004-025-01735-4)
Supplement: Supplementary file 4 — Supplementary Data 2 [file 42004_2025_1735_MOESM4_ESM.zip › Supplementary Data 4-the cif file of 3a/bj01.res]

TITL bj01_auto_a.res in P4(3)
    bj01.res
    created by SHELXL-2018/3 at 16:11:32 on 29-Jan-2024
REM Old TITL bj01_auto in P4(1)
REM SHELXT solution in P4(3): R1 0.121, Rweak 0.052, Alpha 0.003
REM <I/s> 4.819 for 15 systematic absences, Orientation as input
REM Flack x = 0.030 ( 0.035 ) from 2302 Parsons' quotients
REM Formula found by SHELXT: C53 N7 O8 P2
CELL 1.54184 16.725032 16.725032 20.195667 90 90 90
ZERR 8 0.000138 0.000138 0.000245 0 0 0
LATT -1
SYMM -X,-Y,0.5+Z
SYMM -Y,+X,0.75+Z
SYMM +Y,-X,0.25+Z
SFAC C H O P
UNIT 232 268 42 8

L.S. 3
PLAN  10
SIZE 0.11 0.13 0.16
TEMP 20
CONF
BOND
list 4
fmap 2
acta
MORE -1
BOND $H
damp 2000
REM <olex2.extras>
REM <HklSrc "%.\\bj01.hkl">
REM </olex2.extras>

WGHT    0.200000
FVAR       3.98011
P1    4    0.665703    0.058612    0.520651    11.00000    0.04018    0.05411 =
         0.03648    0.00340   -0.00705   -0.00396
O1    3    0.669015    0.128623    0.572803    11.00000    0.04185    0.05078 =
         0.04630    0.00113   -0.00487    0.00370
O2    3    0.756926    0.032361    0.525303    11.00000    0.04262    0.05483 =
         0.03615   -0.00628   -0.00447   -0.00055
O3    3    0.639639    0.080160    0.453710    11.00000    0.05472    0.07769 =
         0.03988    0.00933   -0.01373   -0.00966
O4    3    0.522314    0.018570    0.557725    11.00000    0.04788    0.07758 =
         0.04146    0.00443    0.00275    0.00530
AFIX 147
H4    2    0.508520    0.033199    0.520694    11.00000   -1.50000
AFIX   0
C1    1    0.919186    0.085099    0.500821    11.00000    0.04767    0.07567 =
         0.05620    0.00005    0.01167   -0.00428
AFIX 137
H1A   2    0.961759    0.120685    0.488655    11.00000   -1.50000
H1B   2    0.885641    0.075550    0.463068    11.00000   -1.50000
H1C   2    0.941266    0.035363    0.515944    11.00000   -1.50000
AFIX   0
C2    1    0.870156    0.122453    0.555666    11.00000    0.04305    0.05600 =
         0.04329   -0.00061   -0.00098   -0.00861
C3    1    0.917895    0.147873    0.617712    11.00000    0.04752    0.07343 =
         0.05540    0.00098   -0.00813   -0.01670
AFIX  23
H3A   2    0.965295    0.177902    0.605564    11.00000   -1.20000
H3B   2    0.933692    0.101691    0.643655    11.00000   -1.20000
AFIX   0
C4    1    0.857951    0.200940    0.656421    11.00000    0.06065    0.06648 =
         0.04849   -0.00701   -0.00279   -0.02150
AFIX  23
H4A   2    0.880473    0.253269    0.665418    11.00000   -1.20000
H4B   2    0.842770    0.176077    0.697953    11.00000   -1.20000
AFIX   0
C5    1    0.785490    0.207095    0.608846    11.00000    0.05657    0.04592 =
         0.04940   -0.00719    0.00472   -0.00628
AFIX  13
H5    2    0.752279    0.254649    0.615729    11.00000   -1.20000
AFIX   0
C6    1    0.885804    0.275887    0.532598    11.00000    0.07794    0.06224 =
         0.07323    0.00623    0.00688   -0.02038
AFIX 137
H6A   2    0.922792    0.265002    0.497384    11.00000   -1.50000
H6B   2    0.914707    0.283668    0.573158    11.00000   -1.50000
H6C   2    0.855911    0.323315    0.522397    11.00000   -1.50000
AFIX   0
C7    1    0.827542    0.204152    0.540454    11.00000    0.05935    0.05470 =
         0.04443    0.00249    0.00281   -0.00976
C8    1    0.775387    0.208000    0.477492    11.00000    0.06491    0.06447 =
         0.05116    0.01598   -0.00098   -0.00562
AFIX 137
H8A   2    0.805066    0.232957    0.442446    11.00000   -1.50000
H8B   2    0.728047    0.238610    0.486438    11.00000   -1.50000
H8C   2    0.760605    0.154828    0.464430    11.00000   -1.50000
AFIX   0
C9    1    0.740071    0.127182    0.616520    11.00000    0.04134    0.04641 =
         0.03756   -0.00349   -0.00147   -0.00104
C10   1    0.801072    0.065767    0.581661    11.00000    0.03709    0.04790 =
         0.03249   -0.00163   -0.00289   -0.00214
C11   1    0.833245   -0.006839    0.619509    11.00000    0.03742    0.05704 =
         0.04580    0.00514   -0.00050    0.00272
C12   1    0.858390   -0.003055    0.685774    11.00000    0.04574    0.07708 =
         0.04651    0.00987   -0.00585   -0.00153
AFIX  43
H12   2    0.853917    0.044699    0.709073    11.00000   -1.20000
AFIX   0
C13   1    0.889823   -0.070019    0.716673    11.00000    0.05622    0.10938 =
         0.07104    0.03992   -0.01046    0.00016
AFIX  43
H13   2    0.905994   -0.067135    0.760667    11.00000   -1.20000
AFIX   0
C14   1    0.897122   -0.140273    0.682676    11.00000    0.06791    0.08970 =
         0.12179    0.05166   -0.00528    0.01888
AFIX  43
H14   2    0.917229   -0.185310    0.703940    11.00000   -1.20000
AFIX   0
C15   1    0.875055   -0.144785    0.617599    11.00000    0.07787    0.05999 =
         0.12946    0.01582   -0.00096    0.02067
AFIX  43
H15   2    0.881935   -0.192318    0.594393    11.00000   -1.20000
AFIX   0
C16   1    0.842059   -0.077943    0.585694    11.00000    0.05966    0.05649 =
         0.06936   -0.00085    0.00003    0.00870
AFIX  43
H16   2    0.826112   -0.081598    0.541683    11.00000   -1.20000
AFIX   0
C17   1    0.705229    0.110110    0.685081    11.00000    0.04467    0.05523 =
         0.03948   -0.00536    0.00090   -0.00407
C18   1    0.685709    0.033282    0.706801    11.00000    0.04575    0.06182 =
         0.03766    0.00039   -0.00097   -0.00567
AFIX  43
H18   2    0.697995   -0.010368    0.680150    11.00000   -1.20000
AFIX   0
C19   1    0.648556    0.020676    0.766991    11.00000    0.05432    0.07795 =
         0.05181    0.00768    0.00342   -0.01008
AFIX  43
H19   2    0.636760   -0.031106    0.780635    11.00000   -1.20000
AFIX   0
C20   1    0.628675    0.085339    0.807369    11.00000    0.06991    0.10701 =
         0.05109   -0.00834    0.02211   -0.01366
AFIX  43
H20   2    0.604140    0.077197    0.848140    11.00000   -1.20000
AFIX   0
C21   1    0.645948    0.161011    0.785870    11.00000    0.08651    0.09431 =
         0.06197   -0.02781    0.02687   -0.01073
AFIX  43
H21   2    0.632020    0.204534    0.812108    11.00000   -1.20000
AFIX   0
C22   1    0.683631    0.174003    0.726016    11.00000    0.07356    0.06438 =
         0.05629   -0.01482    0.01478   -0.00561
AFIX  43
H22   2    0.694828    0.226045    0.712709    11.00000   -1.20000
AFIX   0
C23   1    0.598356   -0.018072    0.553956    11.00000    0.04180    0.06209 =
         0.04321    0.00673   -0.00301   -0.00294
AFIX  13
H23   2    0.615618   -0.029744    0.599310    11.00000   -1.20000
AFIX   0
C24   1    0.599412   -0.095297    0.516114    11.00000    0.04089    0.05840 =
         0.06370    0.00344    0.00723   -0.00727
C25   1    0.633265   -0.162844    0.544771    11.00000    0.05309    0.07587 =
         0.09156    0.01728    0.01595    0.01011
AFIX  43
H25   2    0.658240   -0.159302    0.585809    11.00000   -1.20000
AFIX   0
C26   1    0.629614   -0.235879    0.511738    11.00000    0.08040    0.06694 =
         0.14423    0.01019    0.03799    0.01655
AFIX  43
H26   2    0.652153   -0.281076    0.531005    11.00000   -1.20000
AFIX   0
C27   1    0.593435   -0.241805    0.451597    11.00000    0.08982    0.06638 =
         0.16796   -0.03329    0.05042   -0.00705
AFIX  43
H27   2    0.591210   -0.290711    0.429762    11.00000   -1.20000
AFIX   0
C28   1    0.560480   -0.175315    0.423675    11.00000    0.06844    0.09643 =
         0.10781   -0.04437    0.01172   -0.01733
AFIX  43
H28   2    0.535634   -0.179713    0.382639    11.00000   -1.20000
AFIX   0
C29   1    0.562851   -0.102032    0.454297    11.00000    0.05922    0.06534 =
         0.07298   -0.01125   -0.00246   -0.00671
AFIX  43
H29   2    0.540351   -0.057441    0.434058    11.00000   -1.20000
AFIX   0

P2    4    0.414060    0.144400    0.427308    11.00000    0.04050    0.04449 =
         0.03480   -0.00203    0.00123    0.00349
O5    3    0.555192    0.214180    0.413220    11.00000    0.05706    0.05750 =
         0.05700   -0.00845   -0.00306   -0.01259
AFIX 147
H5A   2    0.576299    0.172146    0.424676    11.00000   -1.50000
AFIX   0
O6    3    0.444022    0.064720    0.443998    11.00000    0.04889    0.05149 =
         0.04702    0.00360    0.00079    0.00732
O7    3    0.391403    0.198652    0.488707    11.00000    0.04330    0.05613 =
         0.03588   -0.00719   -0.00103    0.00266
O8    3    0.329560    0.146180    0.391691    11.00000    0.04334    0.04282 =
         0.03959   -0.00728   -0.00274    0.00685
C30   1    0.501721    0.152570    0.311576    11.00000    0.03690    0.05954 =
         0.03955    0.00244    0.00203   -0.00444
C31   1    0.476621    0.183939    0.251566    11.00000    0.04993    0.08906 =
         0.04630    0.01254   -0.00108   -0.00774
AFIX  43
H31   2    0.449563    0.232489    0.250208    11.00000   -1.20000
AFIX   0
C32   1    0.492357    0.141850    0.192805    11.00000    0.06321    0.14291 =
         0.03721    0.00249   -0.00435   -0.02830
AFIX  43
H32   2    0.474822    0.162924    0.152741    11.00000   -1.20000
AFIX   0
C33   1    0.531623    0.072717    0.192861    11.00000    0.05991    0.13359 =
         0.05665   -0.03997    0.00957   -0.02435
AFIX  43
H33   2    0.541728    0.046286    0.153220    11.00000   -1.20000
AFIX   0
C34   1    0.557416    0.040242    0.252263    11.00000    0.05675    0.09463 =
         0.06476   -0.03414    0.00643   -0.00199
AFIX  43
H34   2    0.584642   -0.008242    0.252353    11.00000   -1.20000
AFIX   0
C35   1    0.542858    0.079737    0.312020    11.00000    0.04557    0.06339 =
         0.04937   -0.01306    0.00130    0.00372
AFIX  43
H35   2    0.560370    0.057790    0.351768    11.00000   -1.20000
AFIX   0
C36   1    0.486013    0.197263    0.375098    11.00000    0.04545    0.04730 =
         0.04282    0.00270    0.00431   -0.00031
AFIX  13
H36   2    0.461868    0.248641    0.363077    11.00000   -1.20000
AFIX   0
C37   1    0.346463    0.331844    0.485399    11.00000    0.04729    0.05260 =
         0.05753   -0.01529    0.00445    0.00131
C38   1    0.381139    0.372981    0.431866    11.00000    0.07247    0.05192 =
         0.07321   -0.01457    0.01832   -0.00333
AFIX  43
H38   2    0.382694    0.349140    0.390284    11.00000   -1.20000
AFIX   0
C39   1    0.412914    0.448525    0.440550    11.00000    0.08933    0.05976 =
         0.11082   -0.01508    0.03136   -0.01138
AFIX  43
H39   2    0.434364    0.476012    0.404678    11.00000   -1.20000
AFIX   0
C40   1    0.412721    0.483215    0.502889    11.00000    0.08827    0.06743 =
         0.14042   -0.04882    0.01834   -0.01948
AFIX  43
H40   2    0.434570    0.533838    0.508853    11.00000   -1.20000
AFIX   0
C41   1    0.380100    0.442779    0.556390    11.00000    0.06425    0.08015 =
         0.09673   -0.05009    0.00297   -0.00846
AFIX  43
H41   2    0.380760    0.465873    0.598277    11.00000   -1.20000
AFIX   0
C42   1    0.346851    0.368602    0.547341    11.00000    0.05597    0.07058 =
         0.06545   -0.02818    0.00467    0.00089
AFIX  43
H42   2    0.324101    0.342298    0.583273    11.00000   -1.20000
AFIX   0
C43   1    0.317251    0.245278    0.479962    11.00000    0.03915    0.05049 =
         0.03809   -0.01024    0.00080    0.00155
C44   1    0.255514    0.221377    0.533610    11.00000    0.04821    0.06366 =
         0.04182   -0.01300    0.00758   -0.00500
AFIX  13
H44   2    0.276605    0.223163    0.578858    11.00000   -1.20000
AFIX   0
C45   1    0.182521    0.277521    0.521969    11.00000    0.05131    0.07066 =
         0.06455   -0.01898    0.01251    0.00582
AFIX  23
H45A  2    0.148022    0.279138    0.560553    11.00000   -1.20000
H45B  2    0.199676    0.331418    0.511347    11.00000   -1.20000
AFIX   0
C46   1    0.139690    0.237896    0.462259    11.00000    0.04290    0.07659 =
         0.06656   -0.00976    0.00621    0.00529
AFIX  23
H46A  2    0.133258    0.275455    0.426050    11.00000   -1.20000
H46B  2    0.087601    0.217469    0.474903    11.00000   -1.20000
AFIX   0
C47   1    0.197178    0.168867    0.442914    11.00000    0.04135    0.05705 =
         0.05096   -0.00932   -0.00084   -0.00082
C48   1    0.148316    0.115801    0.556478    11.00000    0.06270    0.09197 =
         0.06509   -0.00102    0.02003   -0.02075
AFIX 137
H48A  2    0.111195    0.159574    0.557150    11.00000   -1.50000
H48B  2    0.165618    0.104393    0.600806    11.00000   -1.50000
H48C  2    0.122734    0.069429    0.538150    11.00000   -1.50000
AFIX   0
C49   1    0.221803    0.138475    0.513305    11.00000    0.04680    0.06395 =
         0.04664   -0.00625    0.00809   -0.00797
C50   1    0.277020    0.065925    0.518785    11.00000    0.06508    0.05802 =
         0.05457    0.00689    0.00110   -0.00913
AFIX 137
H50A  2    0.248427    0.022229    0.538518    11.00000   -1.50000
H50B  2    0.322290    0.079253    0.545845    11.00000   -1.50000
H50C  2    0.295015    0.050739    0.475434    11.00000   -1.50000
AFIX   0
C51   1    0.160329    0.109019    0.395363    11.00000    0.05879    0.07316 =
         0.06405   -0.01195   -0.00857   -0.01708
AFIX 137
H51A  2    0.113357    0.086133    0.415039    11.00000   -1.50000
H51B  2    0.198270    0.067446    0.386040    11.00000   -1.50000
H51C  2    0.146054    0.135627    0.354937    11.00000   -1.50000
AFIX   0
C52   1    0.275180    0.209543    0.414457    11.00000    0.04114    0.04774 =
         0.03723   -0.00765   -0.00067    0.00433
C53   1    0.259708    0.261755    0.353938    11.00000    0.05408    0.04739 =
         0.04662   -0.00278   -0.00516    0.00876
C54   1    0.272490    0.230155    0.291433    11.00000    0.07014    0.05583 =
         0.04370   -0.00554   -0.00721    0.00790
AFIX  43
H54   2    0.291857    0.178264    0.287355    11.00000   -1.20000
AFIX   0
C55   1    0.256843    0.274744    0.234414    11.00000    0.10911    0.08050 =
         0.04261   -0.00063   -0.00686    0.01981
AFIX  43
H55   2    0.267196    0.252661    0.193030    11.00000   -1.20000
AFIX   0
C56   1    0.226541    0.350339    0.238699    11.00000    0.14664    0.07838 =
         0.06278    0.01447   -0.01963    0.02681
AFIX  43
H56   2    0.215048    0.379604    0.200717    11.00000   -1.20000
AFIX   0
C57   1    0.213225    0.382647    0.301399    11.00000    0.13468    0.06035 =
         0.07381    0.00552   -0.00683    0.03390
AFIX  43
H57   2    0.192759    0.434151    0.305141    11.00000   -1.20000
AFIX   0
C58   1    0.229685    0.340052    0.357262    11.00000    0.08890    0.05566 =
         0.05882   -0.00720   -0.00530    0.02229
AFIX  43
H58   2    0.220854    0.363314    0.398444    11.00000   -1.20000
AFIX   6

O1W   3    0.551713    0.320463    0.638376    11.00000    0.11953    0.14585 =
         0.23765    0.02149   -0.09209   -0.00298
H1WA  2    0.570300    0.342320    0.603622    11.00000   -1.50000
H1WB  2    0.520942    0.279413    0.635031    11.00000   -1.50000
AFIX   6
O2W   3    0.435069    0.194636    0.670521    11.00000    0.12324    0.26719 =
         0.13866    0.03908    0.02284    0.02108
H2WA  2    0.474681    0.182220    0.694814    11.00000   -1.50000
H2WB  2    0.394990    0.226840    0.697826    11.00000   -1.50000
AFIX   6
O3W   3    0.624887    0.379026    0.532577    10.50000    0.14013    0.13070 =
         0.30201   -0.06543   -0.06060    0.02231
H3WA  2    0.671364    0.394870    0.521711    10.50000   -1.50000
H3WB  2    0.590416    0.400296    0.507154    10.50000   -1.50000
AFIX   0
HKLF 4


REM  bj01_auto_a.res in P4(3)
REM wR2 = 0.2753, GooF = S = 1.301, Restrained GooF = 1.300 for all data
REM R1 = 0.1007 for 10648 Fo > 4sig(Fo) and 0.1025 for all 11316 data
REM 657 parameters refined using 1 restraints

END  
     
WGHT      0.2000      0.0000 

REM Highest difference peak  0.859,  deepest hole -0.411,  1-sigma level  0.076
Q1    1   0.5082  0.2305  0.6241  11.00000  0.05    0.86
Q2    1   0.6264  0.5204  0.5711  11.00000  0.05    0.78
Q3    1   0.5606  0.3036  0.5676  11.00000  0.05    0.64
Q4    1   0.6160  0.3775  0.5037  11.00000  0.05    0.37
Q5    1   0.5569  0.3570  0.6216  11.00000  0.05    0.35
Q6    1   0.4827  0.2796  0.6828  11.00000  0.05    0.34
Q7    1   0.6923  0.4040  0.5227  11.00000  0.05    0.34
Q8    1   0.6248  0.4220  0.5396  11.00000  0.05    0.32
Q9    1   0.4396  0.2843  0.7239  11.00000  0.05    0.29
Q10   1   0.5044  0.0945  0.1090  11.00000  0.05    0.22

  REM The information below was added by Olex2.
  REM
  REM R1 = 0.1007 for 10648 Fo > 4sig(Fo) and 0.1025 for all 36268 data
  REM 657 parameters refined using n/a restraints
  REM Highest difference peak 0.86, deepest hole -0.41
  REM Mean Shift 0.014, Max Shift 0.591.

  REM +++ Tabular Listing of Refinement Information +++
  REM R1_all = 0.1025
  REM R1_gt = 0.1007
  REM wR_ref = 0.2753
  REM GOOF = 1.301
  REM Shift_max = 0.591
  REM Shift_mean = 0.014
  REM Reflections_all = 36268
  REM Reflections_gt = 10648
  REM Parameters = 657
  REM Hole = -0.41
  REM Peak = 0.86
  REM Flack = 0.20(9)

  
