# Supplementary material for: Stereoselective Pudovik reaction of aldehydes, aldimines, and nitroalkenes with CAMDOL-derived H-phosphonate
Source: Commun Chem. 2025 Nov 14;8:349. doi: 10.1038/s42004-025-01735-4 (PMC12618634; doi:10.1038/s42004-025-01735-4)
Supplement: Supplementary file 4 — Supplementary Data 2 [file 42004_2025_1735_MOESM4_ESM.zip › Supplementary Data 4-the cif file of 3a/olex2/bj01.metacif]

data_bj01
_publ_section_references          
;
Dolomanov, O.V., Bourhis, L.J., Gildea, R.J, Howard, J.A.K. & Puschmann, H.
 (2009), J. Appl. Cryst. 42, 339-341.

Sheldrick, G.M. (2008). Acta Cryst. A64, 112-122.

Sheldrick, G.M. (2015). Acta Cryst. C71, 3-8.
;

_cell_measurement_reflns_used     25145
_cell_measurement_temperature     293(2)
_cell_measurement_theta_max       76.3270
_cell_measurement_theta_min       2.6030
_exptl_absorpt_correction_T_max   1.00000
_exptl_absorpt_correction_T_min   0.43790
_exptl_absorpt_correction_type    multi-scan
_exptl_absorpt_process_details    
;
CrysAlisPro 1.171.42.73a (Rigaku Oxford Diffraction, 2022)
Empirical absorption correction using spherical harmonics,
implemented in SCALE3 ABSPACK scaling algorithm.
;

_exptl_crystal_colour             'light colourless'
_exptl_crystal_description        block
_exptl_crystal_size_max           0.16
_exptl_crystal_size_mid           0.13
_exptl_crystal_size_min           0.11
_diffrn_detector_area_resol_mean  10.0000
_diffrn_detector_type             HyPix
_diffrn_measurement_details       
;
List of Runs (angles in degrees, time in seconds):

  # Type    Start    End  Width  t~exp~   \w     \q     \k     \f   Frames
--------------------------------------------------------------------------
  1  \w     -8.00  18.00   0.50    0.30    --  -48.13  19.00   0.00   52
  2  \w    -83.00 -57.00   0.50    0.40    -- -104.00  74.00-141.00   52
  3  \w    -64.00 -32.00   0.50    0.40    -- -104.00  57.00-150.00   64
  4  \w    -83.00 -27.00   0.50    0.30    --  -48.13 125.00   0.00  112
  5  \w    -64.00 -32.00   0.50    0.40    -- -104.00  57.00 150.00   64
  6  \w   -126.00-100.00   0.50    0.40    -- -104.00-127.00  24.00   52
  7  \w   -108.00 -28.00   0.50    0.30    --  -48.13 -74.00  89.00  160
  8  \w   -175.00 -92.00   0.50    0.40    -- -104.00 -57.00 -30.00  166
  9  \w   -154.00 -93.00   0.50    0.40    -- -104.00 -38.00 -30.00  122
 10  \w   -151.00-106.00   0.50    0.40    -- -104.00 -19.00 -90.00   90
 11  \w   -174.00 -92.00   0.50    0.40    -- -104.00 -47.00-107.00  164
 12  \w     39.00 105.00   0.50    0.30    --   48.13  38.00 -30.00  132
 13  \w     83.00 119.00   0.50    0.30    --   48.13 144.00 -90.00   72
 14  \w     79.00 105.00   0.50    0.40    --  104.75 -77.00-150.00   52
 15  \w     33.00  60.00   0.50    0.40    --  104.75 -77.00-150.00   54
 16  \w     33.00  64.00   0.50    0.40    --  104.75 -57.00-120.00   62
 17  \w     33.00  59.00   0.50    0.40    --  104.75 -57.00 -90.00   52
 18  \w     33.00  68.00   0.50    0.40    --  104.75 -57.00  30.00   70
 19  \w     71.00  98.00   0.50    0.40    --  104.75-127.00  24.00   54
 20  \w     42.00  68.00   0.50    0.40    --  104.75-127.00  24.00   52
 21  \w     48.00 110.00   0.50    0.40    --  104.75-125.00 -90.00  124
 22  \w     99.50 106.00   0.50    0.40    --  104.75 -99.00-120.00   13
;

_diffrn_measurement_device        'four-circle diffractometer'
_diffrn_measurement_device_type   'XtaLAB Synergy R, DW system, HyPix'
_diffrn_measurement_method        '\w scans'
_computing_cell_refinement        'CrysAlisPro 1.171.42.73a (Rigaku OD, 2022)'
_computing_data_collection        'CrysAlisPro 1.171.42.73a (Rigaku OD, 2022)'
_computing_data_reduction         'CrysAlisPro 1.171.42.73a (Rigaku OD, 2022)'
_computing_molecular_graphics     'Olex2 1.5-beta (Dolomanov et al., 2009)'
_computing_publication_material   'Olex2 1.5-beta (Dolomanov et al., 2009)'
_computing_structure_refinement   'SHELXL 2018/3 (Sheldrick, 2015)'
_computing_structure_solution     'SHELXS  (Sheldrick, 2008)'
_olex2_submission_special_instructions 'No special instructions were received'
_oxdiff_exptl_absorpt_empirical_details 
;
Empirical correction (ABSPACK) includes:
- Absorption correction using spherical harmonics
- Frame scaling
;

_audit_creation_date              2024-01-29
_audit_creation_method            
;
Olex2 1.5-beta
(compiled 2022.04.07 svn.rca3783a0 for OlexSys, GUI svn.r6439)
;

_publ_contact_author_name         ''
_publ_contact_author_email        ?
_publ_contact_author_phone        ?
_publ_contact_author_address      ?
_publ_contact_author_id_orcid     ?
