# Supplementary material for: Stereoselective Pudovik reaction of aldehydes, aldimines, and nitroalkenes with CAMDOL-derived H-phosphonate
Source: Commun Chem. 2025 Nov 14;8:349. doi: 10.1038/s42004-025-01735-4 (PMC12618634; doi:10.1038/s42004-025-01735-4)
Supplement: Supplementary file 4 — Supplementary Data 2 [file 42004_2025_1735_MOESM4_ESM.zip › Supplementary Data 4-the cif file of 3a/olex2/bj01.phil]

snum {
  hkl {
    hkl_stat_file = 'C:\\Users\\xw\\Desktop\\BJ01\\bj01.hkl'
  }
  solution {
    program = ShelXS ShelXS-1997 ShelXS-1986 XS XT *ShelXT 'olex2.solve' XM \
              ShelXD ShelXD-1997 SIR2002 SIR2004 SIR2008 SIR2011 Superflip \
              Unknown ShelXS-2013 ShelXS86 ShelXD-2013
    method = 'Dual Space' 'Charge Flipping' 'Direct Methods' \
             'Patterson Method' 'Structure Expansion' '*Intrinsic Phasing' \
             Unknown
  }
  refinement {
    completeness {
      target = '- Laue Group Completeness to 2Θ=135.4: 99.6%%&#013;- Laue Group Completeness to 2Θ=153.0: 97.3%%&#013;- Point Group Completeness to 2Θ=135.4: 99.2%%&#013;- Point Group Completeness to 2Θ=153.0: 95.2%%'
    }
    max_shift_over_esd = '0.591'
    max_peak = '0.86'
    max_hole = '-0.41'
    goof = '1.301'
    hooft_str = '0.20(9)'
    last_R1 = '0.1007'
    last_wR2 = '0.2753'
    program = XL XH ShelXH-1997 *ShelXL ShelXL-1997 'olex2.refine' Unknown
    method = '*Least Squares' CGLS 'Gauss-Newton' 'Levenberg-Marquardt' \
             'Full Matrix' Unknown
    max_cycles = '3'
    max_peaks = '10'
  }
  history {
    current_node = 'fb98809fb3ffd397153d514b28a90105'
  }
}
