# Supplementary material for: Stereoselective Pudovik reaction of aldehydes, aldimines, and nitroalkenes with CAMDOL-derived H-phosphonate
Source: Commun Chem. 2025 Nov 14;8:349. doi: 10.1038/s42004-025-01735-4 (PMC12618634; doi:10.1038/s42004-025-01735-4)
Supplement: Supplementary file 5 — Supplementary Data 3 [file 42004_2025_1735_MOESM5_ESM.zip]

Archive with 18 entries (15 files):
- Supplementary Data 5-the cif file of 6a/
- Supplementary Data 5-the cif file of 6a/bj02.cif
- Supplementary Data 5-the cif file of 6a/bj02.cif_od
- Supplementary Data 5-the cif file of 6a/bj02.fcf
- Supplementary Data 5-the cif file of 6a/bj02.hkl
- Supplementary Data 5-the cif file of 6a/bj02.ins
- Supplementary Data 5-the cif file of 6a/bj02.p4p
- Supplementary Data 5-the cif file of 6a/bj02.png
- Supplementary Data 5-the cif file of 6a/bj02.res
- Supplementary Data 5-the cif file of 6a/bj0晶体学数据.docx
- Supplementary Data 5-the cif file of 6a/checkcif.pdf
- Supplementary Data 5-the cif file of 6a/olex2/
- Supplementary Data 5-the cif file of 6a/olex2/bj02.hist5
- Supplementary Data 5-the cif file of 6a/olex2/bj02.metacif
- Supplementary Data 5-the cif file of 6a/olex2/bj02.odb
- Supplementary Data 5-the cif file of 6a/olex2/bj02.phil
- Supplementary Data 5-the cif file of 6a/olex2/originals/
- Supplementary Data 5-the cif file of 6a/olex2/originals/bj02.res
