# Supplementary material for: Stereoselective Pudovik reaction of aldehydes, aldimines, and nitroalkenes with CAMDOL-derived H-phosphonate
Source: Commun Chem. 2025 Nov 14;8:349. doi: 10.1038/s42004-025-01735-4 (PMC12618634; doi:10.1038/s42004-025-01735-4)
Supplement: Supplementary file 5 — Supplementary Data 3 [file 42004_2025_1735_MOESM5_ESM.zip › Supplementary Data 5-the cif file of 6a/bj02.cif]

data_bj02
_audit_creation_date               2024-01-29
_audit_creation_method
;
Olex2 1.5-beta
(compiled 2022.04.07 svn.rca3783a0 for OlexSys, GUI svn.r6439)
;
_shelx_SHELXL_version_number       '2018/3'
_audit_contact_author_address      ?
_audit_contact_author_email        ?
_audit_contact_author_name         ''
_audit_contact_author_phone        ?
_publ_contact_author_id_orcid      ?
_publ_section_references
;
Dolomanov, O.V., Bourhis, L.J., Gildea, R.J, Howard, J.A.K. & Puschmann, H.
 (2009), J. Appl. Cryst. 42, 339-341.

Sheldrick, G.M. (2008). Acta Cryst. A64, 112-122.

Sheldrick, G.M. (2015). Acta Cryst. C71, 3-8.
;
_chemical_name_common              ?
_chemical_name_systematic          ?
_chemical_formula_moiety           'C36 H38 N O5 P S'
_chemical_formula_sum              'C36 H38 N O5 P S'
_chemical_formula_weight           627.70
_chemical_absolute_configuration   ad
_chemical_melting_point            ?
_chemical_oxdiff_formula           'C H O N P S'
loop_
  _atom_type_symbol
  _atom_type_description
  _atom_type_scat_dispersion_real
  _atom_type_scat_dispersion_imag
  _atom_type_scat_source
 'C' 'C' 0.0181 0.0091 'International Tables Vol C Tables 4.2.6.8 and 6.1.1.4'
 'H' 'H' 0.0000 0.0000 'International Tables Vol C Tables 4.2.6.8 and 6.1.1.4'
 'N' 'N' 0.0311 0.0180 'International Tables Vol C Tables 4.2.6.8 and 6.1.1.4'
 'O' 'O' 0.0492 0.0322 'International Tables Vol C Tables 4.2.6.8 and 6.1.1.4'
 'P' 'P' 0.2955 0.4335 'International Tables Vol C Tables 4.2.6.8 and 6.1.1.4'
 'S' 'S' 0.3331 0.5567 'International Tables Vol C Tables 4.2.6.8 and 6.1.1.4'

_shelx_space_group_comment
;
The symmetry employed for this shelxl refinement is uniquely defined
by the following loop, which should always be used as a source of
symmetry information in preference to the above space-group names.
They are only intended as comments.
;
_space_group_crystal_system        'monoclinic'
_space_group_IT_number             4
_space_group_name_H-M_alt          'P 1 21 1'
_space_group_name_Hall             'P 2yb'
loop_
  _space_group_symop_operation_xyz
 'x, y, z'
 '-x, y+1/2, -z'

_cell_length_a                     12.84397(17)
_cell_length_b                     19.93976(19)
_cell_length_c                     14.01120(18)
_cell_angle_alpha                  90
_cell_angle_beta                   107.6368(14)
_cell_angle_gamma                  90
_cell_volume                       3419.68(8)
_cell_formula_units_Z              4
_cell_measurement_reflns_used      29310
_cell_measurement_temperature      293.15
_cell_measurement_theta_max        75.7900
_cell_measurement_theta_min        2.2250
_shelx_estimated_absorpt_T_max     0.830
_shelx_estimated_absorpt_T_min     0.782
_exptl_absorpt_coefficient_mu      1.615
_exptl_absorpt_correction_T_max    1.00000
_exptl_absorpt_correction_T_min    0.56764
_exptl_absorpt_correction_type     multi-scan
_exptl_absorpt_process_details
;
CrysAlisPro 1.171.42.73a (Rigaku Oxford Diffraction, 2022)
Empirical absorption correction using spherical harmonics,
implemented in SCALE3 ABSPACK scaling algorithm.
;
_exptl_absorpt_special_details     ?
_exptl_crystal_colour              'light colourless'
_exptl_crystal_density_diffrn      1.219
_exptl_crystal_density_meas        ?
_exptl_crystal_density_method      ?
_exptl_crystal_description         block
_exptl_crystal_F_000               1328
_exptl_crystal_size_max            0.16
_exptl_crystal_size_mid            0.14
_exptl_crystal_size_min            0.12
_exptl_transmission_factor_max     ?
_exptl_transmission_factor_min     ?
_diffrn_reflns_av_R_equivalents    0.0185
_diffrn_reflns_av_unetI/netI       0.0147
_diffrn_reflns_Laue_measured_fraction_full  1.000
_diffrn_reflns_Laue_measured_fraction_max  0.970
_diffrn_reflns_limit_h_max         16
_diffrn_reflns_limit_h_min         -16
_diffrn_reflns_limit_k_max         24
_diffrn_reflns_limit_k_min         -24
_diffrn_reflns_limit_l_max         16
_diffrn_reflns_limit_l_min         -17
_diffrn_reflns_number              37242
_diffrn_reflns_point_group_measured_fraction_full  0.929
_diffrn_reflns_point_group_measured_fraction_max  0.876
_diffrn_reflns_theta_full          67.684
_diffrn_reflns_theta_max           76.679
_diffrn_reflns_theta_min           3.310
_diffrn_ambient_temperature        293.15
_diffrn_detector                   'Hybrid Pixel Array Detector'
_diffrn_detector_area_resol_mean   10.0000
_diffrn_detector_type              HyPix
_diffrn_measured_fraction_theta_full  1.000
_diffrn_measured_fraction_theta_max  0.970
_diffrn_measurement_details
;
List of Runs (angles in degrees, time in seconds):

  # Type    Start    End  Width  t~exp~   \w     \q     \k     \f   Frames
--------------------------------------------------------------------------
  1  \w     39.00  68.00   0.50    0.50    --  104.75 -99.00   0.00   58
  2  \w     76.00 106.00   0.50    0.50    --  104.75 -99.00   0.00   60
  3  \w     60.00  91.00   0.50    0.30    --   47.88-125.00 -90.00   62
  4  \w     56.00  99.00   0.50    0.50    --  104.75 -99.00-150.00   86
  5  \w     43.00  68.00   0.50    0.50    --  104.75 -57.00 -90.00   50
  6  \w     35.00  68.00   0.50    0.50    --  104.75 -57.00 -30.00   66
  7  \w     35.00  68.00   0.50    0.50    --  104.75 -57.00   0.00   66
  8  \w     41.00  66.00   0.50    0.50    --  104.75 -57.00 -60.00   50
  9  \w     39.00  68.00   0.50    0.50    --  104.75 -57.00  30.00   58
 10  \w     34.00  65.00   0.50    0.50    --  104.75 -57.00 150.00   62
 11  \w     41.00  66.00   0.50    0.50    --  104.75 -57.00 120.00   50
 12  \w     94.00 125.00   0.50    0.50    --  104.75  19.00   0.00   62
 13  \w    150.00 178.00   0.50    0.50    --  104.75  19.00   0.00   56
 14  \w    150.00 175.00   0.50    0.50    --  104.75  42.00 -68.00   50
 15  \w     91.00 175.00   0.50    0.50    --  104.75  57.00-150.00  168
 16  \w     94.00 128.00   0.50    0.50    --  104.75  42.00 -68.00   68
 17  \w     42.00 118.00   0.50    0.30    --   47.88  42.00 -68.00  152
 18  \w    -23.00  45.00   0.50    0.30    --   47.88 -38.00   0.00  136
 19  \w    -23.00  41.00   0.50    0.30    --   47.88 -42.00 138.00  128
 20  \w     80.00 122.00   0.50    0.50    --  104.75 125.00 120.00   84
 21  \w    134.00 166.00   0.50    0.50    --  104.75 125.00 120.00   64
 22  \w    -16.00  10.00   0.50    0.30    --  -47.88  19.00  90.00   52
 23  \w    -59.00 -34.00   0.50    0.50    -- -104.00  57.00  60.00   50
 24  \w    -64.00 -32.00   0.50    0.50    -- -104.00  57.00  90.00   64
 25  \w    -58.00 -33.00   0.50    0.50    -- -104.00  57.00 -30.00   50
 26  \w    -63.00 -36.00   0.50    0.50    -- -104.00  57.00 -60.00   54
 27  \w    -59.00 -32.00   0.50    0.50    -- -104.00  57.00 -90.00   54
 28  \w    -35.00 -10.00   0.50    0.30    --  -47.88  42.00 -68.00   50
 29  \w   -118.00 -72.00   0.50    0.30    --  -47.88 -42.00 138.00   92
 30  \w    -68.00 -39.00   0.50    0.30    --  -47.88 -42.00 138.00   58
 31  \w   -169.00-103.00   0.50    0.50    -- -104.00 -42.00 138.00  132
 32  \w    -35.00 -10.00   0.50    0.30    --  -48.13  42.00 -68.00   50
 33  \w    -20.00  20.00   0.50    0.30    --  -48.13  19.00 150.00   80
 34  \w     30.00  80.00   0.50    0.30    --   48.13  77.00  90.00  100
 35  \w     87.00 116.00   0.50    0.30    --   48.13  77.00  90.00   58
 36  \w     35.00  72.00   0.50    0.30    --   48.13  57.00  60.00   74
 37  \w     84.00 110.00   0.50    0.30    --   48.13  57.00   0.00   52
 38  \w     41.00  70.00   0.50    0.30    --   48.13  38.00 120.00   58
 39  \w     38.00  92.00   0.50    0.30    --   48.13  19.00  60.00  108
 40  \w   -111.00 -85.00   0.50    0.50    -- -104.00 -70.00  23.68   52
 41  \w   -118.00 -85.00   0.50    0.50    -- -104.00 -69.00  93.56   66
 42  \w   -128.00 -92.00   0.50    0.50    -- -104.00 -55.00  49.30   72
 43  \w   -114.00 -88.00   0.50    0.50    -- -104.00 -64.00  22.42   52
 44  \w   -105.00 -80.00   0.50    0.50    -- -104.00 -81.00  88.37   50
 45  \w   -138.00 -91.00   0.50    0.50    -- -104.00 -54.00  53.00   94
 46  \w   -107.00 -82.00   0.50    0.50    -- -104.00 -77.00  30.00   50
 47  \w   -111.00 -94.50   0.50    0.50    -- -104.00 -70.00  48.15   33
;
_diffrn_measurement_device         'four-circle diffractometer'
_diffrn_measurement_device_type    'XtaLAB Synergy R, DW system, HyPix'
_diffrn_measurement_method         '\w scans'
_diffrn_orient_matrix_type        
 'CrysAlisPro convention (1999,Acta A55,543-557)'
_diffrn_orient_matrix_UB_11        -0.0818402000
_diffrn_orient_matrix_UB_12        -0.0333134000
_diffrn_orient_matrix_UB_13        -0.0915226000
_diffrn_orient_matrix_UB_21        0.0952931000
_diffrn_orient_matrix_UB_22        -0.0230083000
_diffrn_orient_matrix_UB_23        -0.0375454000
_diffrn_orient_matrix_UB_31        0.0081039000
_diffrn_orient_matrix_UB_32        -0.0657619000
_diffrn_orient_matrix_UB_33        0.0594169000
_diffrn_radiation_monochromator    mirror
_diffrn_radiation_probe            x-ray
_diffrn_radiation_type             'Cu K\a'
_diffrn_radiation_wavelength       1.54184
_diffrn_source                     'Rotating-anode X-ray tube'
_diffrn_source_type                'Rigaku (Cu) X-ray Source'
_reflns_Friedel_coverage           0.753
_reflns_Friedel_fraction_full      0.853
_reflns_Friedel_fraction_max       0.775
_reflns_number_gt                  12029
_reflns_number_total               12615
_reflns_special_details
;
 Reflections were merged by SHELXL according to the crystal
 class for the calculation of statistics and refinement.
 
 Structure factors included contributions from the .fab file.
 
 _reflns_Friedel_fraction is defined as the number of unique
 Friedel pairs measured divided by the number that would be
 possible theoretically, ignoring centric projections and
 systematic absences.
;
_reflns_threshold_expression       'I > 2\s(I)'
_computing_cell_refinement         'CrysAlisPro 1.171.42.73a (Rigaku OD, 2022)'
_computing_data_collection         'CrysAlisPro 1.171.42.73a (Rigaku OD, 2022)'
_computing_data_reduction          'CrysAlisPro 1.171.42.73a (Rigaku OD, 2022)'
_computing_molecular_graphics      'Olex2 1.5-beta (Dolomanov et al., 2009)'
_computing_publication_material    'Olex2 1.5-beta (Dolomanov et al., 2009)'
_computing_structure_refinement    'SHELXL 2018/3 (Sheldrick, 2015)'
_computing_structure_solution      'SHELXS  (Sheldrick, 2008)'
_refine_diff_density_max           0.242
_refine_diff_density_min           -0.250
_refine_diff_density_rms           0.029
_refine_ls_abs_structure_details
;
 Flack x determined using 4986 quotients [(I+)-(I-)]/[(I+)+(I-)]
 (Parsons, Flack and Wagner, Acta Cryst. B69 (2013) 249-259).
;
_refine_ls_abs_structure_Flack     0.007(5)
_refine_ls_extinction_coef         .
_refine_ls_extinction_method       none
_refine_ls_goodness_of_fit_ref     1.069
_refine_ls_hydrogen_treatment      constr
_refine_ls_matrix_type             full
_refine_ls_number_parameters       801
_refine_ls_number_reflns           12615
_refine_ls_number_restraints       8
_refine_ls_R_factor_all            0.0345
_refine_ls_R_factor_gt             0.0332
_refine_ls_restrained_S_all        1.069
_refine_ls_shift/su_max            0.020
_refine_ls_shift/su_mean           0.000
_refine_ls_structure_factor_coef   Fsqd
_refine_ls_weighting_details      
 'w=1/[\s^2^(Fo^2^)+(0.0643P)^2^+0.2429P] where P=(Fo^2^+2Fc^2^)/3'
_refine_ls_weighting_scheme        calc
_refine_ls_wR_factor_gt            0.0962
_refine_ls_wR_factor_ref           0.0972
_refine_special_details            ?
_olex2_refinement_description
;
1. Fixed Uiso
 At 1.2 times of:
  All C(H) groups, All C(H,H) groups, All N(H) groups
 At 1.5 times of:
  All C(H,H,H) groups
2. Rigid bond restraints
 C67, C68
 with sigma for 1-2 distances of 0.0008 and sigma for 1-3 distances of 0.0008
3. Uiso/Uaniso restraints and constraints
C67 \\sim C68: within 2A with sigma of 0.0007 and sigma for terminal atoms of
0.0014 within 2A
4.a Ternary CH refined with riding coordinates:
 C4(H4), C23(H23), C47(H47), C59(H59)
4.b Secondary CH2 refined with riding coordinates:
 C12(H12A,H12B), C13(H13A,H13B), C45(H45A,H45B), C46(H46A,H46B)
4.c Aromatic/amide H refined with riding coordinates:
 N1(H1), C7(H7), C8(H8), C9(H9), C10(H10), C11(H11), C18(H18), C19(H19),
 C20(H20), C21(H21), C22(H22), C25(H25), C26(H26), C27(H27), C28(H28), C29(H29),
  C31(H31), C32(H32), C34(H34), C35(H35), N2(H2), C38(H38), C39(H39), C40(H40),
 C41(H41), C42(H42), C50(H50), C51(H51), C52(H52), C53(H53), C54(H54), C61(H61),
  C62(H62), C63(H63), C64(H64), C65(H65), C66(H66), C67(H67), C70(H70), C71(H71)
4.d Idealised Me refined as rotating group:
 C14(H14A,H14B,H14C), C15(H15A,H15B,H15C), C16(H16A,H16B,H16C), C36(H36A,H36B,
 H36C), C55(H55A,H55B,H55C), C57(H57A,H57B,H57C), C58(H58A,H58B,H58C), C72(H72A,
 H72B,H72C)
;
_atom_sites_solution_hydrogens     geom
_atom_sites_solution_primary       direct
_atom_sites_solution_secondary     ?
loop_
  _atom_site_label
  _atom_site_type_symbol
  _atom_site_fract_x
  _atom_site_fract_y
  _atom_site_fract_z
  _atom_site_U_iso_or_equiv
  _atom_site_adp_type
  _atom_site_occupancy
  _atom_site_site_symmetry_order
  _atom_site_calc_flag
  _atom_site_refinement_flags_posn
  _atom_site_refinement_flags_adp
  _atom_site_refinement_flags_occupancy
  _atom_site_disorder_assembly
  _atom_site_disorder_group
 S1 S 0.60817(7) 0.41968(3) 0.77977(5) 0.06257(18) Uani 1 1 d . . . . .
 P1 P 0.57250(5) 0.59795(3) 0.61692(4) 0.04649(14) Uani 1 1 d . . . . .
 O1 O 0.57738(15) 0.66669(9) 0.67449(14) 0.0531(4) Uani 1 1 d . . . . .
 O2 O 0.69830(14) 0.59194(9) 0.62876(12) 0.0498(4) Uani 1 1 d . . . . .
 O3 O 0.50350(14) 0.59381(10) 0.51269(13) 0.0543(4) Uani 1 1 d . . . . .
 O4 O 0.6582(2) 0.45905(12) 0.86630(17) 0.0817(7) Uani 1 1 d . . . . .
 O5 O 0.6657(2) 0.36487(12) 0.7549(2) 0.0818(6) Uani 1 1 d . . . . .
 N1 N 0.5788(2) 0.47030(11) 0.68383(17) 0.0542(5) Uani 1 1 d . . . . .
 H1 H 0.590964 0.459023 0.628912 0.065 Uiso 1 1 calc R U . . .
 C1 C 0.7700(2) 0.63570(13) 0.7042(2) 0.0534(6) Uani 1 1 d . . . . .
 C2 C 0.8301(2) 0.68594(15) 0.6511(2) 0.0595(6) Uani 1 1 d . . . . .
 C3 C 0.7451(2) 0.74361(14) 0.6091(2) 0.0596(6) Uani 1 1 d . . . . .
 C4 C 0.7207(3) 0.75342(14) 0.7097(2) 0.0595(6) Uani 1 1 d . . . . .
 H4 H 0.667624 0.788944 0.708477 0.071 Uiso 1 1 calc R U . . .
 C5 C 0.6882(2) 0.68414(13) 0.7398(2) 0.0531(6) Uani 1 1 d . . . . .
 C6 C 0.6801(3) 0.68047(15) 0.8463(2) 0.0644(7) Uani 1 1 d . . . . .
 C7 C 0.6553(4) 0.73832(19) 0.8896(3) 0.0923(13) Uani 1 1 d . . . . .
 H7 H 0.645884 0.778538 0.854376 0.111 Uiso 1 1 calc R U . . .
 C8 C 0.6443(6) 0.7368(3) 0.9848(4) 0.126(2) Uani 1 1 d . . . . .
 H8 H 0.629463 0.776321 1.013403 0.151 Uiso 1 1 calc R U . . .
 C9 C 0.6548(6) 0.6789(3) 1.0369(4) 0.127(2) Uani 1 1 d . . . . .
 H9 H 0.646585 0.678583 1.100618 0.153 Uiso 1 1 calc R U . . .
 C10 C 0.6777(5) 0.6204(2) 0.9951(3) 0.1082(17) Uani 1 1 d . . . . .
 H10 H 0.685414 0.580423 1.030730 0.130 Uiso 1 1 calc R U . . .
 C11 C 0.6891(3) 0.62111(18) 0.9001(2) 0.0765(9) Uani 1 1 d . . . . .
 H11 H 0.702979 0.581215 0.871767 0.092 Uiso 1 1 calc R U . . .
 C12 C 0.8375(3) 0.76766(16) 0.7816(3) 0.0726(8) Uani 1 1 d . . . . .
 H12A H 0.855403 0.814934 0.781895 0.087 Uiso 1 1 calc R U . . .
 H12B H 0.843941 0.753597 0.849410 0.087 Uiso 1 1 calc R U . . .
 C13 C 0.9122(3) 0.72486(18) 0.7364(3) 0.0742(8) Uani 1 1 d . . . . .
 H13A H 0.958992 0.753182 0.710651 0.089 Uiso 1 1 calc R U . . .
 H13B H 0.957353 0.694480 0.785928 0.089 Uiso 1 1 calc R U . . .
 C14 C 0.7951(3) 0.80853(19) 0.5781(3) 0.0837(10) Uani 1 1 d . . . . .
 H14A H 0.738411 0.841187 0.553169 0.126 Uiso 1 1 calc R U . . .
 H14B H 0.827820 0.797848 0.526877 0.126 Uiso 1 1 calc R U . . .
 H14C H 0.849635 0.826433 0.635409 0.126 Uiso 1 1 calc R U . . .
 C15 C 0.6503(3) 0.72799(16) 0.5155(2) 0.0669(7) Uani 1 1 d . . . . .
 H15A H 0.620290 0.684865 0.522721 0.100 Uiso 1 1 calc R U . . .
 H15B H 0.676120 0.727628 0.458000 0.100 Uiso 1 1 calc R U . . .
 H15C H 0.594778 0.761670 0.506976 0.100 Uiso 1 1 calc R U . . .
 C16 C 0.8785(3) 0.65204(19) 0.5778(3) 0.0778(9) Uani 1 1 d . . . . .
 H16A H 0.821993 0.628663 0.528139 0.117 Uiso 1 1 calc R U . . .
 H16B H 0.933572 0.620717 0.612882 0.117 Uiso 1 1 calc R U . . .
 H16C H 0.910622 0.685203 0.545724 0.117 Uiso 1 1 calc R U . . .
 C17 C 0.8501(2) 0.58861(16) 0.7766(2) 0.0652(7) Uani 1 1 d . . . . .
 C18 C 0.9096(3) 0.60539(19) 0.8744(3) 0.0815(10) Uani 1 1 d . . . . .
 H18 H 0.899396 0.647218 0.899512 0.098 Uiso 1 1 calc R U . . .
 C19 C 0.9834(5) 0.5612(3) 0.9347(3) 0.1150(17) Uani 1 1 d . . . . .
 H19 H 1.022521 0.573696 0.999655 0.138 Uiso 1 1 calc R U . . .
 C20 C 0.9994(5) 0.5004(3) 0.9009(4) 0.147(3) Uani 1 1 d . . . . .
 H20 H 1.048795 0.470759 0.942358 0.177 Uiso 1 1 calc R U . . .
 C21 C 0.9418(5) 0.4816(3) 0.8033(4) 0.138(3) Uani 1 1 d . . . . .
 H21 H 0.953864 0.439913 0.778621 0.165 Uiso 1 1 calc R U . . .
 C22 C 0.8670(3) 0.52536(19) 0.7437(3) 0.0895(12) Uani 1 1 d . . . . .
 H22 H 0.826628 0.511996 0.679583 0.107 Uiso 1 1 calc R U . . .
 C23 C 0.5310(2) 0.53578(12) 0.69430(19) 0.0516(6) Uani 1 1 d . . . . .
 H23 H 0.563708 0.549695 0.764076 0.062 Uiso 1 1 calc R U . . .
 C24 C 0.4086(3) 0.53573(13) 0.6752(2) 0.0572(6) Uani 1 1 d . . . . .
 C25 C 0.3657(3) 0.57125(17) 0.7403(3) 0.0796(10) Uani 1 1 d . . . . .
 H25 H 0.411201 0.596238 0.792480 0.096 Uiso 1 1 calc R U . . .
 C26 C 0.2535(5) 0.5687(3) 0.7260(5) 0.1054(15) Uani 1 1 d . . . . .
 H26 H 0.224512 0.591660 0.769857 0.127 Uiso 1 1 calc R U . . .
 C27 C 0.1864(4) 0.5338(3) 0.6499(5) 0.1139(18) Uani 1 1 d . . . . .
 H27 H 0.111676 0.532871 0.641116 0.137 Uiso 1 1 calc R U . . .
 C28 C 0.2291(3) 0.4993(2) 0.5851(4) 0.0975(13) Uani 1 1 d . . . . .
 H28 H 0.182626 0.474810 0.532944 0.117 Uiso 1 1 calc R U . . .
 C29 C 0.3393(3) 0.50034(19) 0.5963(3) 0.0746(8) Uani 1 1 d . . . . .
 H29 H 0.366877 0.477561 0.551253 0.089 Uiso 1 1 calc R U . . .
 C30 C 0.4831(3) 0.38938(14) 0.7905(2) 0.0620(7) Uani 1 1 d . . . . .
 C31 C 0.4318(3) 0.33667(19) 0.7317(3) 0.0796(9) Uani 1 1 d . . . . .
 H31 H 0.464776 0.315303 0.689397 0.096 Uiso 1 1 calc R U . . .
 C32 C 0.3316(4) 0.3158(3) 0.7361(4) 0.1013(13) Uani 1 1 d . . . . .
 H32 H 0.297695 0.279791 0.696797 0.122 Uiso 1 1 calc R U . . .
 C33 C 0.2806(4) 0.3464(3) 0.7962(4) 0.1040(15) Uani 1 1 d . . . . .
 C34 C 0.4352(4) 0.42001(18) 0.8543(3) 0.0807(10) Uani 1 1 d . . . . .
 H34 H 0.471295 0.454388 0.896281 0.097 Uiso 1 1 calc R U . . .
 C35 C 0.3335(4) 0.3994(3) 0.8557(4) 0.1012(14) Uani 1 1 d . . . . .
 H35 H 0.299707 0.421257 0.897029 0.121 Uiso 1 1 calc R U . . .
 C36 C 0.1691(5) 0.3241(5) 0.7994(6) 0.165(3) Uani 1 1 d . . . . .
 H36A H 0.127134 0.308147 0.734479 0.247 Uiso 1 1 calc R U . . .
 H36B H 0.132091 0.361250 0.818251 0.247 Uiso 1 1 calc R U . . .
 H36C H 0.177340 0.288645 0.847543 0.247 Uiso 1 1 calc R U . . .
 S2 S 0.60340(7) 0.58086(3) 0.27057(6) 0.06450(19) Uani 1 1 d . . . . .
 P2 P 0.57060(5) 0.40213(3) 0.41619(4) 0.04568(13) Uani 1 1 d . . . . .
 O6 O 0.69693(13) 0.40690(9) 0.47227(13) 0.0509(4) Uani 1 1 d . . . . .
 O7 O 0.57163(14) 0.33268(9) 0.36105(14) 0.0530(4) Uani 1 1 d . . . . .
 O8 O 0.50252(14) 0.40716(10) 0.48302(13) 0.0549(4) Uani 1 1 d . . . . .
 O9 O 0.6447(3) 0.54063(13) 0.2062(2) 0.0917(8) Uani 1 1 d . . . . .
 O10 O 0.6675(2) 0.63405(12) 0.3270(2) 0.0831(7) Uani 1 1 d . . . . .
 N2 N 0.57780(19) 0.52999(11) 0.35220(17) 0.0523(5) Uani 1 1 d . . . . .
 H2 H 0.591528 0.541277 0.414025 0.063 Uiso 1 1 calc R U . . .
 C37 C 0.8408(2) 0.41000(16) 0.3989(2) 0.0625(7) Uani 1 1 d . . . . .
 C38 C 0.8986(3) 0.3910(2) 0.3332(3) 0.0771(9) Uani 1 1 d . . . . .
 H38 H 0.892165 0.347430 0.308461 0.093 Uiso 1 1 calc R U . . .
 C39 C 0.9646(3) 0.4356(3) 0.3050(4) 0.1014(14) Uani 1 1 d . . . . .
 H39 H 1.002448 0.421928 0.261353 0.122 Uiso 1 1 calc R U . . .
 C40 C 0.9759(4) 0.5004(3) 0.3401(5) 0.1237(19) Uani 1 1 d . . . . .
 H40 H 1.020681 0.530344 0.319926 0.148 Uiso 1 1 calc R U . . .
 C41 C 0.9210(4) 0.5208(2) 0.4049(4) 0.1034(15) Uani 1 1 d . . . . .
 H41 H 0.928366 0.564616 0.428987 0.124 Uiso 1 1 calc R U . . .
 C42 C 0.8544(3) 0.47578(18) 0.4346(3) 0.0760(9) Uani 1 1 d . . . . .
 H42 H 0.818018 0.489746 0.479222 0.091 Uiso 1 1 calc R U . . .
 C43 C 0.7656(2) 0.36276(13) 0.4332(2) 0.0514(5) Uani 1 1 d . . . . .
 C44 C 0.8280(2) 0.31261(16) 0.5192(2) 0.0608(7) Uani 1 1 d . . . . .
 C45 C 0.9077(3) 0.27369(18) 0.4759(3) 0.0738(8) Uani 1 1 d . . . . .
 H45A H 0.950735 0.304147 0.449138 0.089 Uiso 1 1 calc R U . . .
 H45B H 0.956519 0.245622 0.526593 0.089 Uiso 1 1 calc R U . . .
 C46 C 0.8309(3) 0.23080(18) 0.3920(3) 0.0749(9) Uani 1 1 d . . . . .
 H46A H 0.849256 0.183579 0.401687 0.090 Uiso 1 1 calc R U . . .
 H46B H 0.834599 0.244526 0.326714 0.090 Uiso 1 1 calc R U . . .
 C47 C 0.7153(2) 0.24502(15) 0.4029(2) 0.0606(6) Uani 1 1 d . . . . .
 H47 H 0.661746 0.209480 0.376077 0.073 Uiso 1 1 calc R U . . .
 C48 C 0.6815(2) 0.31451(13) 0.35453(19) 0.0516(6) Uani 1 1 d . . . . .
 C49 C 0.6688(3) 0.31698(16) 0.2426(2) 0.0625(7) Uani 1 1 d . . . . .
 C50 C 0.6381(4) 0.2591(2) 0.1867(3) 0.0920(12) Uani 1 1 d . . . . .
 H50 H 0.628790 0.219649 0.218642 0.110 Uiso 1 1 calc R U . . .
 C51 C 0.6211(6) 0.2585(3) 0.0849(3) 0.131(2) Uani 1 1 d . . . . .
 H51 H 0.600688 0.218882 0.049036 0.157 Uiso 1 1 calc R U . . .
 C52 C 0.6342(6) 0.3165(3) 0.0357(3) 0.134(2) Uani 1 1 d . . . . .
 H52 H 0.625074 0.315806 -0.032701 0.160 Uiso 1 1 calc R U . . .
 C53 C 0.6605(4) 0.3748(2) 0.0887(3) 0.1004(15) Uani 1 1 d . . . . .
 H53 H 0.667137 0.414330 0.055789 0.120 Uiso 1 1 calc R U . . .
 C54 C 0.6776(3) 0.37529(18) 0.1914(2) 0.0700(8) Uani 1 1 d . . . . .
 H54 H 0.695129 0.415390 0.226512 0.084 Uiso 1 1 calc R U . . .
 C55 C 0.6499(3) 0.27101(18) 0.5604(3) 0.0717(8) Uani 1 1 d . . . . .
 H55A H 0.590579 0.240377 0.533467 0.108 Uiso 1 1 calc R U . . .
 H55B H 0.625080 0.316092 0.543023 0.108 Uiso 1 1 calc R U . . .
 H55C H 0.675641 0.266604 0.631950 0.108 Uiso 1 1 calc R U . . .
 C56 C 0.7435(3) 0.25493(15) 0.5166(2) 0.0630(7) Uani 1 1 d . . . . .
 C57 C 0.7951(4) 0.1905(2) 0.5750(3) 0.0897(11) Uani 1 1 d . . . . .
 H57A H 0.822194 0.200383 0.645235 0.135 Uiso 1 1 calc R U . . .
 H57B H 0.854237 0.175528 0.551744 0.135 Uiso 1 1 calc R U . . .
 H57C H 0.740696 0.155955 0.563846 0.135 Uiso 1 1 calc R U . . .
 C58 C 0.8792(3) 0.3473(2) 0.6182(3) 0.0815(10) Uani 1 1 d . . . . .
 H58A H 0.932518 0.379038 0.611153 0.122 Uiso 1 1 calc R U . . .
 H58B H 0.913953 0.314568 0.667946 0.122 Uiso 1 1 calc R U . . .
 H58C H 0.823610 0.370209 0.638426 0.122 Uiso 1 1 calc R U . . .
 C59 C 0.5306(2) 0.46445(12) 0.31604(19) 0.0483(5) Uani 1 1 d . . . . .
 H59 H 0.563447 0.450328 0.264637 0.058 Uiso 1 1 calc R U . . .
 C60 C 0.4077(2) 0.46396(13) 0.26693(19) 0.0513(5) Uani 1 1 d . . . . .
 C61 C 0.3647(3) 0.42618(16) 0.1809(2) 0.0669(7) Uani 1 1 d . . . . .
 H61 H 0.410549 0.400527 0.155363 0.080 Uiso 1 1 calc R U . . .
 C62 C 0.2531(3) 0.4267(2) 0.1331(3) 0.0865(11) Uani 1 1 d . . . . .
 H62 H 0.223737 0.401084 0.075794 0.104 Uiso 1 1 calc R U . . .
 C63 C 0.1859(3) 0.4654(3) 0.1708(3) 0.0941(13) Uani 1 1 d . . . . .
 H63 H 0.111042 0.466153 0.138528 0.113 Uiso 1 1 calc R U . . .
 C64 C 0.2286(3) 0.5029(3) 0.2556(3) 0.0906(12) Uani 1 1 d . . . . .
 H64 H 0.182851 0.529234 0.280286 0.109 Uiso 1 1 calc R U . . .
 C65 C 0.3399(2) 0.50169(19) 0.3047(3) 0.0697(8) Uani 1 1 d . . . . .
 H65 H 0.368546 0.526380 0.363133 0.084 Uiso 1 1 calc R U . . .
 C66 C 0.4188(4) 0.58769(18) 0.1075(3) 0.0866(11) Uani 1 1 d . . . . .
 H66 H 0.445647 0.550975 0.081358 0.104 Uiso 1 1 calc R U . . .
 C67 C 0.3186(4) 0.6163(2) 0.0560(3) 0.1026(11) Uani 1 1 d . U . . .
 H67 H 0.278571 0.597926 -0.005120 0.123 Uiso 1 1 calc R U . . .
 C68 C 0.2763(4) 0.6710(2) 0.0925(3) 0.1026(11) Uani 1 1 d . U . . .
 C69 C 0.4774(3) 0.61538(15) 0.1985(2) 0.0655(7) Uani 1 1 d . . . . .
 C70 C 0.4360(3) 0.66950(18) 0.2347(3) 0.0770(9) Uani 1 1 d . . . . .
 H70 H 0.474907 0.687641 0.296354 0.092 Uiso 1 1 calc R U . . .
 C71 C 0.3366(4) 0.6979(2) 0.1807(3) 0.0961(12) Uani 1 1 d . . . . .
 H71 H 0.311243 0.735763 0.205515 0.115 Uiso 1 1 calc R U . . .
 C72 C 0.1696(6) 0.7023(3) 0.0313(6) 0.162(3) Uani 1 1 d . . . . .
 H72A H 0.113704 0.692339 0.061641 0.243 Uiso 1 1 calc R U . . .
 H72B H 0.149104 0.684367 -0.035455 0.243 Uiso 1 1 calc R U . . .
 H72C H 0.178383 0.750005 0.028701 0.243 Uiso 1 1 calc R U . . .

loop_
  _atom_site_aniso_label
  _atom_site_aniso_U_11
  _atom_site_aniso_U_22
  _atom_site_aniso_U_33
  _atom_site_aniso_U_23
  _atom_site_aniso_U_13
  _atom_site_aniso_U_12
 S1 0.0778(4) 0.0516(3) 0.0546(3) 0.0072(3) 0.0144(3) 0.0010(3)
 P1 0.0495(3) 0.0449(3) 0.0461(3) 0.0021(2) 0.0161(2) -0.0038(2)
 O1 0.0534(10) 0.0466(9) 0.0629(10) -0.0015(8) 0.0234(8) -0.0037(7)
 O2 0.0517(9) 0.0475(8) 0.0489(8) -0.0049(7) 0.0132(7) -0.0051(7)
 O3 0.0538(9) 0.0573(10) 0.0510(9) 0.0056(8) 0.0148(7) -0.0066(8)
 O4 0.1020(18) 0.0727(14) 0.0558(12) 0.0063(10) 0.0021(11) -0.0130(13)
 O5 0.0896(16) 0.0626(12) 0.0929(17) 0.0123(11) 0.0271(13) 0.0190(11)
 N1 0.0681(13) 0.0466(11) 0.0493(11) 0.0034(9) 0.0198(10) 0.0020(10)
 C1 0.0533(13) 0.0500(13) 0.0544(14) -0.0056(10) 0.0125(11) -0.0048(11)
 C2 0.0480(13) 0.0658(16) 0.0661(16) -0.0023(13) 0.0193(12) -0.0073(12)
 C3 0.0590(15) 0.0558(14) 0.0695(16) 0.0019(12) 0.0277(13) -0.0109(12)
 C4 0.0643(16) 0.0461(13) 0.0711(17) -0.0045(12) 0.0248(14) -0.0090(11)
 C5 0.0576(14) 0.0469(13) 0.0569(14) -0.0041(10) 0.0208(12) -0.0082(11)
 C6 0.082(2) 0.0587(16) 0.0587(16) -0.0132(12) 0.0308(15) -0.0168(14)
 C7 0.137(4) 0.066(2) 0.094(3) -0.0256(18) 0.065(3) -0.028(2)
 C8 0.197(6) 0.104(3) 0.114(3) -0.055(3) 0.102(4) -0.056(4)
 C9 0.193(6) 0.131(4) 0.084(3) -0.038(3) 0.081(4) -0.064(4)
 C10 0.167(5) 0.102(3) 0.062(2) -0.008(2) 0.045(3) -0.054(3)
 C11 0.103(3) 0.0702(18) 0.0562(16) -0.0090(14) 0.0247(17) -0.0264(18)
 C12 0.0756(19) 0.0609(17) 0.082(2) -0.0144(15) 0.0244(16) -0.0218(15)
 C13 0.0581(16) 0.0740(19) 0.086(2) -0.0058(16) 0.0161(15) -0.0155(15)
 C14 0.084(2) 0.073(2) 0.099(3) 0.0095(18) 0.036(2) -0.0233(17)
 C15 0.0653(17) 0.0654(17) 0.0692(18) 0.0116(14) 0.0191(14) -0.0074(14)
 C16 0.0648(18) 0.086(2) 0.095(2) -0.0040(18) 0.0424(18) -0.0060(16)
 C17 0.0623(15) 0.0610(16) 0.0633(16) -0.0040(13) 0.0056(13) 0.0000(13)
 C18 0.088(2) 0.071(2) 0.0659(18) -0.0065(15) -0.0059(16) -0.0008(17)
 C19 0.133(4) 0.099(3) 0.076(2) -0.006(2) -0.024(2) 0.011(3)
 C20 0.164(5) 0.108(4) 0.110(4) -0.007(3) -0.048(4) 0.057(4)
 C21 0.154(5) 0.095(3) 0.112(4) -0.028(3) -0.040(3) 0.058(3)
 C22 0.095(3) 0.080(2) 0.070(2) -0.0135(17) -0.0109(18) 0.026(2)
 C23 0.0673(16) 0.0452(12) 0.0446(12) -0.0001(9) 0.0203(11) -0.0049(11)
 C24 0.0693(16) 0.0466(13) 0.0630(15) 0.0099(11) 0.0310(14) -0.0009(11)
 C25 0.101(3) 0.0604(17) 0.096(2) 0.0117(16) 0.058(2) 0.0138(17)
 C26 0.113(4) 0.090(3) 0.144(4) 0.023(3) 0.084(3) 0.030(3)
 C27 0.073(2) 0.103(3) 0.182(5) 0.048(3) 0.062(3) 0.019(2)
 C28 0.064(2) 0.087(3) 0.139(4) 0.013(3) 0.027(2) -0.0048(19)
 C29 0.0658(18) 0.0740(19) 0.086(2) 0.0051(17) 0.0262(16) -0.0056(15)
 C30 0.086(2) 0.0513(14) 0.0491(14) 0.0101(11) 0.0213(13) 0.0001(13)
 C31 0.089(2) 0.076(2) 0.073(2) -0.0052(16) 0.0212(18) -0.0083(18)
 C32 0.100(3) 0.100(3) 0.097(3) 0.003(2) 0.018(2) -0.023(2)
 C33 0.078(2) 0.114(4) 0.119(4) 0.046(3) 0.029(3) 0.009(2)
 C34 0.116(3) 0.0661(18) 0.0711(19) 0.0092(15) 0.044(2) 0.0068(18)
 C35 0.124(4) 0.099(3) 0.096(3) 0.028(3) 0.057(3) 0.030(3)
 C36 0.085(3) 0.222(8) 0.184(6) 0.058(6) 0.036(4) -0.006(4)
 S2 0.0775(4) 0.0565(4) 0.0707(4) 0.0039(3) 0.0393(4) -0.0067(3)
 P2 0.0428(3) 0.0491(3) 0.0477(3) 0.0016(2) 0.0176(2) 0.0039(2)
 O6 0.0446(8) 0.0563(9) 0.0549(9) -0.0066(8) 0.0196(7) 0.0050(7)
 O7 0.0455(9) 0.0522(9) 0.0598(10) -0.0018(8) 0.0136(8) 0.0051(7)
 O8 0.0530(9) 0.0623(10) 0.0562(10) 0.0074(8) 0.0268(8) 0.0098(8)
 O9 0.128(2) 0.0752(14) 0.1045(19) 0.0079(13) 0.0836(19) 0.0046(14)
 O10 0.0809(15) 0.0700(14) 0.1019(18) 0.0020(12) 0.0328(14) -0.0243(12)
 N2 0.0598(12) 0.0517(11) 0.0500(11) 0.0008(9) 0.0236(10) -0.0034(9)
 C37 0.0479(13) 0.0714(17) 0.0729(17) -0.0035(14) 0.0254(12) 0.0017(12)
 C38 0.0655(17) 0.081(2) 0.099(2) 0.0035(18) 0.0457(17) 0.0114(16)
 C39 0.080(2) 0.111(3) 0.140(4) 0.013(3) 0.073(3) 0.013(2)
 C40 0.103(3) 0.101(3) 0.204(6) 0.010(4) 0.102(4) -0.011(3)
 C41 0.084(3) 0.084(3) 0.162(4) -0.016(3) 0.067(3) -0.021(2)
 C42 0.0583(17) 0.078(2) 0.100(3) -0.0128(17) 0.0357(17) -0.0117(15)
 C43 0.0480(12) 0.0540(13) 0.0540(13) -0.0052(11) 0.0180(11) 0.0069(10)
 C44 0.0499(14) 0.0729(17) 0.0571(15) 0.0002(13) 0.0124(12) 0.0136(13)
 C45 0.0573(16) 0.078(2) 0.085(2) 0.0062(17) 0.0209(15) 0.0231(15)
 C46 0.080(2) 0.0705(19) 0.076(2) 0.0009(15) 0.0275(17) 0.0297(17)
 C47 0.0613(15) 0.0530(14) 0.0653(16) -0.0015(12) 0.0161(13) 0.0093(12)
 C48 0.0491(13) 0.0536(13) 0.0524(13) -0.0037(10) 0.0159(11) 0.0066(10)
 C49 0.0680(17) 0.0671(17) 0.0519(14) -0.0033(12) 0.0173(13) 0.0185(14)
 C50 0.134(4) 0.070(2) 0.0617(18) -0.0114(16) 0.015(2) 0.022(2)
 C51 0.207(6) 0.100(3) 0.064(2) -0.024(2) 0.010(3) 0.050(4)
 C52 0.215(7) 0.127(4) 0.053(2) -0.004(2) 0.032(3) 0.070(4)
 C53 0.137(4) 0.109(3) 0.065(2) 0.018(2) 0.046(2) 0.056(3)
 C54 0.081(2) 0.0770(19) 0.0595(16) 0.0036(14) 0.0324(15) 0.0243(16)
 C55 0.0729(19) 0.0741(19) 0.0727(19) 0.0133(15) 0.0290(16) 0.0083(15)
 C56 0.0630(16) 0.0635(16) 0.0617(15) 0.0090(13) 0.0177(13) 0.0142(13)
 C57 0.101(3) 0.084(2) 0.084(2) 0.0265(19) 0.027(2) 0.032(2)
 C58 0.0681(19) 0.096(3) 0.0674(19) -0.0027(17) 0.0002(15) 0.0090(18)
 C59 0.0492(12) 0.0509(12) 0.0494(13) 0.0006(10) 0.0220(10) 0.0026(10)
 C60 0.0534(13) 0.0531(13) 0.0485(13) 0.0088(10) 0.0172(11) -0.0004(11)
 C61 0.0710(17) 0.0589(16) 0.0644(16) 0.0054(13) 0.0108(14) -0.0018(14)
 C62 0.080(2) 0.086(2) 0.075(2) 0.0152(18) -0.0039(17) -0.020(2)
 C63 0.0507(17) 0.124(3) 0.096(3) 0.041(3) 0.0036(18) -0.008(2)
 C64 0.0525(17) 0.126(3) 0.097(3) 0.018(3) 0.0279(18) 0.012(2)
 C65 0.0544(15) 0.089(2) 0.0681(18) 0.0062(16) 0.0226(13) 0.0086(15)
 C66 0.135(3) 0.0619(19) 0.0613(18) 0.0009(14) 0.028(2) -0.016(2)
 C67 0.121(3) 0.0845(18) 0.0812(19) 0.0150(15) -0.0007(17) -0.0279(19)
 C68 0.120(3) 0.0838(18) 0.0830(19) 0.0164(15) -0.0001(17) -0.0269(19)
 C69 0.096(2) 0.0520(14) 0.0525(15) 0.0056(11) 0.0277(15) -0.0094(14)
 C70 0.093(2) 0.0634(18) 0.071(2) -0.0037(15) 0.0188(17) -0.0017(17)
 C71 0.112(3) 0.072(2) 0.098(3) 0.007(2) 0.021(3) 0.010(2)
 C72 0.123(5) 0.127(5) 0.186(7) 0.039(5) -0.027(5) -0.012(4)

_geom_special_details
;
 All esds (except the esd in the dihedral angle between two l.s. planes)
 are estimated using the full covariance matrix.  The cell esds are taken
 into account individually in the estimation of esds in distances, angles
 and torsion angles; correlations between esds in cell parameters are only
 used when they are defined by crystal symmetry.  An approximate (isotropic)
 treatment of cell esds is used for estimating esds involving l.s. planes.
;
loop_
  _geom_bond_atom_site_label_1
  _geom_bond_atom_site_label_2
  _geom_bond_distance
  _geom_bond_site_symmetry_2
  _geom_bond_publ_flag
 S1 O4 1.424(2) . ?
 S1 O5 1.421(3) . ?
 S1 N1 1.631(2) . ?
 S1 C30 1.765(3) . ?
 P1 O1 1.5820(18) . ?
 P1 O2 1.5781(18) . ?
 P1 O3 1.4631(19) . ?
 P1 C23 1.830(2) . ?
 O1 C5 1.481(3) . ?
 O2 C1 1.462(3) . ?
 N1 H1 0.8600 . ?
 N1 C23 1.469(3) . ?
 C1 C2 1.581(4) . ?
 C1 C5 1.614(4) . ?
 C1 C17 1.529(4) . ?
 C2 C3 1.572(4) . ?
 C2 C13 1.542(4) . ?
 C2 C16 1.512(4) . ?
 C3 C4 1.546(4) . ?
 C3 C14 1.563(4) . ?
 C3 C15 1.527(4) . ?
 C4 H4 0.9800 . ?
 C4 C5 1.539(4) . ?
 C4 C12 1.559(4) . ?
 C5 C6 1.528(4) . ?
 C6 C7 1.385(5) . ?
 C6 C11 1.389(5) . ?
 C7 H7 0.9300 . ?
 C7 C8 1.383(6) . ?
 C8 H8 0.9300 . ?
 C8 C9 1.350(8) . ?
 C9 H9 0.9300 . ?
 C9 C10 1.376(8) . ?
 C10 H10 0.9300 . ?
 C10 C11 1.383(5) . ?
 C11 H11 0.9300 . ?
 C12 H12A 0.9700 . ?
 C12 H12B 0.9700 . ?
 C12 C13 1.555(5) . ?
 C13 H13A 0.9700 . ?
 C13 H13B 0.9700 . ?
 C14 H14A 0.9600 . ?
 C14 H14B 0.9600 . ?
 C14 H14C 0.9600 . ?
 C15 H15A 0.9600 . ?
 C15 H15B 0.9600 . ?
 C15 H15C 0.9600 . ?
 C16 H16A 0.9600 . ?
 C16 H16B 0.9600 . ?
 C16 H16C 0.9600 . ?
 C17 C18 1.392(4) . ?
 C17 C22 1.382(5) . ?
 C18 H18 0.9300 . ?
 C18 C19 1.381(6) . ?
 C19 H19 0.9300 . ?
 C19 C20 1.340(7) . ?
 C20 H20 0.9300 . ?
 C20 C21 1.395(7) . ?
 C21 H21 0.9300 . ?
 C21 C22 1.377(5) . ?
 C22 H22 0.9300 . ?
 C23 H23 0.9800 . ?
 C23 C24 1.513(4) . ?
 C24 C25 1.393(4) . ?
 C24 C29 1.385(5) . ?
 C25 H25 0.9300 . ?
 C25 C26 1.395(6) . ?
 C26 H26 0.9300 . ?
 C26 C27 1.344(8) . ?
 C27 H27 0.9300 . ?
 C27 C28 1.379(8) . ?
 C28 H28 0.9300 . ?
 C28 C29 1.376(5) . ?
 C29 H29 0.9300 . ?
 C30 C31 1.374(5) . ?
 C30 C34 1.373(5) . ?
 C31 H31 0.9300 . ?
 C31 C32 1.371(6) . ?
 C32 H32 0.9300 . ?
 C32 C33 1.357(7) . ?
 C33 C35 1.391(7) . ?
 C33 C36 1.513(7) . ?
 C34 H34 0.9300 . ?
 C34 C35 1.375(6) . ?
 C35 H35 0.9300 . ?
 C36 H36A 0.9600 . ?
 C36 H36B 0.9600 . ?
 C36 H36C 0.9600 . ?
 S2 O9 1.424(2) . ?
 S2 O10 1.426(3) . ?
 S2 N2 1.635(2) . ?
 S2 C69 1.767(4) . ?
 P2 O6 1.5768(17) . ?
 P2 O7 1.5878(19) . ?
 P2 O8 1.4654(17) . ?
 P2 C59 1.828(3) . ?
 O6 C43 1.465(3) . ?
 O7 C48 1.486(3) . ?
 N2 H2 0.8600 . ?
 N2 C59 1.465(3) . ?
 C37 C38 1.399(4) . ?
 C37 C42 1.396(5) . ?
 C37 C43 1.527(4) . ?
 C38 H38 0.9300 . ?
 C38 C39 1.367(5) . ?
 C39 H39 0.9300 . ?
 C39 C40 1.375(7) . ?
 C40 H40 0.9300 . ?
 C40 C41 1.369(7) . ?
 C41 H41 0.9300 . ?
 C41 C42 1.388(5) . ?
 C42 H42 0.9300 . ?
 C43 C44 1.584(4) . ?
 C43 C48 1.608(4) . ?
 C44 C45 1.548(4) . ?
 C44 C56 1.574(5) . ?
 C44 C58 1.510(4) . ?
 C45 H45A 0.9700 . ?
 C45 H45B 0.9700 . ?
 C45 C46 1.543(5) . ?
 C46 H46A 0.9700 . ?
 C46 H46B 0.9700 . ?
 C46 C47 1.564(4) . ?
 C47 H47 0.9800 . ?
 C47 C48 1.546(4) . ?
 C47 C56 1.536(4) . ?
 C48 C49 1.527(4) . ?
 C49 C50 1.384(5) . ?
 C49 C54 1.389(5) . ?
 C50 H50 0.9300 . ?
 C50 C51 1.376(6) . ?
 C51 H51 0.9300 . ?
 C51 C52 1.382(8) . ?
 C52 H52 0.9300 . ?
 C52 C53 1.365(7) . ?
 C53 H53 0.9300 . ?
 C53 C54 1.389(5) . ?
 C54 H54 0.9300 . ?
 C55 H55A 0.9600 . ?
 C55 H55B 0.9600 . ?
 C55 H55C 0.9600 . ?
 C55 C56 1.540(4) . ?
 C56 C57 1.559(4) . ?
 C57 H57A 0.9600 . ?
 C57 H57B 0.9600 . ?
 C57 H57C 0.9600 . ?
 C58 H58A 0.9600 . ?
 C58 H58B 0.9600 . ?
 C58 H58C 0.9600 . ?
 C59 H59 0.9800 . ?
 C59 C60 1.519(4) . ?
 C60 C61 1.386(4) . ?
 C60 C65 1.372(4) . ?
 C61 H61 0.9300 . ?
 C61 C62 1.386(5) . ?
 C62 H62 0.9300 . ?
 C62 C63 1.377(6) . ?
 C63 H63 0.9300 . ?
 C63 C64 1.369(7) . ?
 C64 H64 0.9300 . ?
 C64 C65 1.386(5) . ?
 C65 H65 0.9300 . ?
 C66 H66 0.9300 . ?
 C66 C67 1.393(7) . ?
 C66 C69 1.384(5) . ?
 C67 H67 0.9300 . ?
 C67 C68 1.385(7) . ?
 C68 C71 1.354(6) . ?
 C68 C72 1.513(8) . ?
 C69 C70 1.367(5) . ?
 C70 H70 0.9300 . ?
 C70 C71 1.393(6) . ?
 C71 H71 0.9300 . ?
 C72 H72A 0.9600 . ?
 C72 H72B 0.9600 . ?
 C72 H72C 0.9600 . ?

loop_
  _geom_angle_atom_site_label_1
  _geom_angle_atom_site_label_2
  _geom_angle_atom_site_label_3
  _geom_angle
  _geom_angle_site_symmetry_1
  _geom_angle_site_symmetry_3
  _geom_angle_publ_flag
 O4 S1 N1 107.01(13) . . ?
 O4 S1 C30 107.71(15) . . ?
 O5 S1 O4 119.93(18) . . ?
 O5 S1 N1 106.32(14) . . ?
 O5 S1 C30 108.21(15) . . ?
 N1 S1 C30 107.03(13) . . ?
 O1 P1 C23 104.98(11) . . ?
 O2 P1 O1 97.53(9) . . ?
 O2 P1 C23 111.07(11) . . ?
 O3 P1 O1 118.43(11) . . ?
 O3 P1 O2 113.07(10) . . ?
 O3 P1 C23 110.86(12) . . ?
 C5 O1 P1 113.64(16) . . ?
 C1 O2 P1 115.55(16) . . ?
 S1 N1 H1 121.1 . . ?
 C23 N1 S1 117.82(17) . . ?
 C23 N1 H1 121.1 . . ?
 O2 C1 C2 109.2(2) . . ?
 O2 C1 C5 104.7(2) . . ?
 O2 C1 C17 105.2(2) . . ?
 C2 C1 C5 102.9(2) . . ?
 C17 C1 C2 112.0(2) . . ?
 C17 C1 C5 122.2(2) . . ?
 C3 C2 C1 104.9(2) . . ?
 C13 C2 C1 105.7(2) . . ?
 C13 C2 C3 99.0(2) . . ?
 C16 C2 C1 113.3(3) . . ?
 C16 C2 C3 117.0(3) . . ?
 C16 C2 C13 115.2(3) . . ?
 C4 C3 C2 93.5(2) . . ?
 C4 C3 C14 111.2(3) . . ?
 C14 C3 C2 114.4(3) . . ?
 C15 C3 C2 117.1(3) . . ?
 C15 C3 C4 118.6(3) . . ?
 C15 C3 C14 102.6(3) . . ?
 C3 C4 H4 114.1 . . ?
 C3 C4 C12 101.0(2) . . ?
 C5 C4 C3 106.5(2) . . ?
 C5 C4 H4 114.1 . . ?
 C5 C4 C12 105.9(2) . . ?
 C12 C4 H4 114.1 . . ?
 O1 C5 C1 105.17(19) . . ?
 O1 C5 C4 109.3(2) . . ?
 O1 C5 C6 104.8(2) . . ?
 C4 C5 C1 101.3(2) . . ?
 C6 C5 C1 121.1(2) . . ?
 C6 C5 C4 114.5(2) . . ?
 C7 C6 C5 118.7(3) . . ?
 C7 C6 C11 117.6(3) . . ?
 C11 C6 C5 123.5(3) . . ?
 C6 C7 H7 119.7 . . ?
 C8 C7 C6 120.6(4) . . ?
 C8 C7 H7 119.7 . . ?
 C7 C8 H8 119.4 . . ?
 C9 C8 C7 121.2(4) . . ?
 C9 C8 H8 119.4 . . ?
 C8 C9 H9 120.2 . . ?
 C8 C9 C10 119.5(4) . . ?
 C10 C9 H9 120.2 . . ?
 C9 C10 H10 120.0 . . ?
 C9 C10 C11 120.0(4) . . ?
 C11 C10 H10 120.0 . . ?
 C6 C11 H11 119.5 . . ?
 C10 C11 C6 121.0(4) . . ?
 C10 C11 H11 119.5 . . ?
 C4 C12 H12A 111.1 . . ?
 C4 C12 H12B 111.1 . . ?
 H12A C12 H12B 109.1 . . ?
 C13 C12 C4 103.2(2) . . ?
 C13 C12 H12A 111.1 . . ?
 C13 C12 H12B 111.1 . . ?
 C2 C13 C12 103.3(3) . . ?
 C2 C13 H13A 111.1 . . ?
 C2 C13 H13B 111.1 . . ?
 C12 C13 H13A 111.1 . . ?
 C12 C13 H13B 111.1 . . ?
 H13A C13 H13B 109.1 . . ?
 C3 C14 H14A 109.5 . . ?
 C3 C14 H14B 109.5 . . ?
 C3 C14 H14C 109.5 . . ?
 H14A C14 H14B 109.5 . . ?
 H14A C14 H14C 109.5 . . ?
 H14B C14 H14C 109.5 . . ?
 C3 C15 H15A 109.5 . . ?
 C3 C15 H15B 109.5 . . ?
 C3 C15 H15C 109.5 . . ?
 H15A C15 H15B 109.5 . . ?
 H15A C15 H15C 109.5 . . ?
 H15B C15 H15C 109.5 . . ?
 C2 C16 H16A 109.5 . . ?
 C2 C16 H16B 109.5 . . ?
 C2 C16 H16C 109.5 . . ?
 H16A C16 H16B 109.5 . . ?
 H16A C16 H16C 109.5 . . ?
 H16B C16 H16C 109.5 . . ?
 C18 C17 C1 124.3(3) . . ?
 C22 C17 C1 118.8(3) . . ?
 C22 C17 C18 116.9(3) . . ?
 C17 C18 H18 119.3 . . ?
 C19 C18 C17 121.3(4) . . ?
 C19 C18 H18 119.3 . . ?
 C18 C19 H19 119.6 . . ?
 C20 C19 C18 120.7(4) . . ?
 C20 C19 H19 119.6 . . ?
 C19 C20 H20 120.1 . . ?
 C19 C20 C21 119.9(4) . . ?
 C21 C20 H20 120.1 . . ?
 C20 C21 H21 120.4 . . ?
 C22 C21 C20 119.3(4) . . ?
 C22 C21 H21 120.4 . . ?
 C17 C22 H22 119.1 . . ?
 C21 C22 C17 121.9(3) . . ?
 C21 C22 H22 119.1 . . ?
 P1 C23 H23 106.6 . . ?
 N1 C23 P1 109.69(17) . . ?
 N1 C23 H23 106.6 . . ?
 N1 C23 C24 115.2(2) . . ?
 C24 C23 P1 111.70(18) . . ?
 C24 C23 H23 106.6 . . ?
 C25 C24 C23 118.7(3) . . ?
 C29 C24 C23 121.6(3) . . ?
 C29 C24 C25 119.8(3) . . ?
 C24 C25 H25 120.5 . . ?
 C24 C25 C26 118.9(4) . . ?
 C26 C25 H25 120.5 . . ?
 C25 C26 H26 119.3 . . ?
 C27 C26 C25 121.3(4) . . ?
 C27 C26 H26 119.3 . . ?
 C26 C27 H27 120.2 . . ?
 C26 C27 C28 119.5(4) . . ?
 C28 C27 H27 120.2 . . ?
 C27 C28 H28 119.4 . . ?
 C29 C28 C27 121.2(5) . . ?
 C29 C28 H28 119.4 . . ?
 C24 C29 H29 120.4 . . ?
 C28 C29 C24 119.2(4) . . ?
 C28 C29 H29 120.4 . . ?
 C31 C30 S1 119.6(3) . . ?
 C34 C30 S1 120.1(3) . . ?
 C34 C30 C31 120.2(3) . . ?
 C30 C31 H31 120.3 . . ?
 C32 C31 C30 119.4(4) . . ?
 C32 C31 H31 120.3 . . ?
 C31 C32 H32 119.1 . . ?
 C33 C32 C31 121.9(5) . . ?
 C33 C32 H32 119.1 . . ?
 C32 C33 C35 118.2(4) . . ?
 C32 C33 C36 121.8(6) . . ?
 C35 C33 C36 120.0(6) . . ?
 C30 C34 H34 120.3 . . ?
 C30 C34 C35 119.4(4) . . ?
 C35 C34 H34 120.3 . . ?
 C33 C35 H35 119.6 . . ?
 C34 C35 C33 120.8(4) . . ?
 C34 C35 H35 119.6 . . ?
 C33 C36 H36A 109.5 . . ?
 C33 C36 H36B 109.5 . . ?
 C33 C36 H36C 109.5 . . ?
 H36A C36 H36B 109.5 . . ?
 H36A C36 H36C 109.5 . . ?
 H36B C36 H36C 109.5 . . ?
 O9 S2 O10 120.47(18) . . ?
 O9 S2 N2 106.61(13) . . ?
 O9 S2 C69 108.04(17) . . ?
 O10 S2 N2 106.16(14) . . ?
 O10 S2 C69 107.57(16) . . ?
 N2 S2 C69 107.34(13) . . ?
 O6 P2 O7 97.82(9) . . ?
 O6 P2 C59 110.43(11) . . ?
 O7 P2 C59 105.15(11) . . ?
 O8 P2 O6 113.62(10) . . ?
 O8 P2 O7 117.72(11) . . ?
 O8 P2 C59 111.13(11) . . ?
 C43 O6 P2 115.02(15) . . ?
 C48 O7 P2 112.99(15) . . ?
 S2 N2 H2 121.3 . . ?
 C59 N2 S2 117.48(17) . . ?
 C59 N2 H2 121.3 . . ?
 C38 C37 C43 123.6(3) . . ?
 C42 C37 C38 117.1(3) . . ?
 C42 C37 C43 119.3(3) . . ?
 C37 C38 H38 119.6 . . ?
 C39 C38 C37 120.9(4) . . ?
 C39 C38 H38 119.6 . . ?
 C38 C39 H39 119.5 . . ?
 C38 C39 C40 121.0(4) . . ?
 C40 C39 H39 119.5 . . ?
 C39 C40 H40 120.1 . . ?
 C41 C40 C39 119.8(4) . . ?
 C41 C40 H40 120.1 . . ?
 C40 C41 H41 120.2 . . ?
 C40 C41 C42 119.6(4) . . ?
 C42 C41 H41 120.2 . . ?
 C37 C42 H42 119.2 . . ?
 C41 C42 C37 121.5(3) . . ?
 C41 C42 H42 119.2 . . ?
 O6 C43 C37 104.9(2) . . ?
 O6 C43 C44 108.6(2) . . ?
 O6 C43 C48 105.08(19) . . ?
 C37 C43 C44 114.0(2) . . ?
 C37 C43 C48 120.7(2) . . ?
 C44 C43 C48 102.9(2) . . ?
 C45 C44 C43 105.1(2) . . ?
 C45 C44 C56 99.1(2) . . ?
 C56 C44 C43 104.9(2) . . ?
 C58 C44 C43 112.9(3) . . ?
 C58 C44 C45 115.7(3) . . ?
 C58 C44 C56 117.4(3) . . ?
 C44 C45 H45A 111.1 . . ?
 C44 C45 H45B 111.1 . . ?
 H45A C45 H45B 109.1 . . ?
 C46 C45 C44 103.3(2) . . ?
 C46 C45 H45A 111.1 . . ?
 C46 C45 H45B 111.1 . . ?
 C45 C46 H46A 111.1 . . ?
 C45 C46 H46B 111.1 . . ?
 C45 C46 C47 103.4(2) . . ?
 H46A C46 H46B 109.0 . . ?
 C47 C46 H46A 111.1 . . ?
 C47 C46 H46B 111.1 . . ?
 C46 C47 H47 114.1 . . ?
 C48 C47 C46 105.6(2) . . ?
 C48 C47 H47 114.1 . . ?
 C56 C47 C46 101.1(2) . . ?
 C56 C47 H47 114.1 . . ?
 C56 C47 C48 106.6(2) . . ?
 O7 C48 C43 105.37(19) . . ?
 O7 C48 C47 109.7(2) . . ?
 O7 C48 C49 104.3(2) . . ?
 C47 C48 C43 101.2(2) . . ?
 C49 C48 C43 121.7(2) . . ?
 C49 C48 C47 114.1(2) . . ?
 C50 C49 C48 118.6(3) . . ?
 C50 C49 C54 117.4(3) . . ?
 C54 C49 C48 123.9(3) . . ?
 C49 C50 H50 119.2 . . ?
 C51 C50 C49 121.5(4) . . ?
 C51 C50 H50 119.2 . . ?
 C50 C51 H51 119.8 . . ?
 C50 C51 C52 120.3(4) . . ?
 C52 C51 H51 119.8 . . ?
 C51 C52 H52 120.4 . . ?
 C53 C52 C51 119.3(4) . . ?
 C53 C52 H52 120.4 . . ?
 C52 C53 H53 119.8 . . ?
 C52 C53 C54 120.3(4) . . ?
 C54 C53 H53 119.8 . . ?
 C49 C54 C53 121.2(4) . . ?
 C49 C54 H54 119.4 . . ?
 C53 C54 H54 119.4 . . ?
 H55A C55 H55B 109.5 . . ?
 H55A C55 H55C 109.5 . . ?
 H55B C55 H55C 109.5 . . ?
 C56 C55 H55A 109.5 . . ?
 C56 C55 H55B 109.5 . . ?
 C56 C55 H55C 109.5 . . ?
 C47 C56 C44 93.6(2) . . ?
 C47 C56 C55 118.2(3) . . ?
 C47 C56 C57 111.5(3) . . ?
 C55 C56 C44 117.0(3) . . ?
 C55 C56 C57 102.8(3) . . ?
 C57 C56 C44 114.2(3) . . ?
 C56 C57 H57A 109.5 . . ?
 C56 C57 H57B 109.5 . . ?
 C56 C57 H57C 109.5 . . ?
 H57A C57 H57B 109.5 . . ?
 H57A C57 H57C 109.5 . . ?
 H57B C57 H57C 109.5 . . ?
 C44 C58 H58A 109.5 . . ?
 C44 C58 H58B 109.5 . . ?
 C44 C58 H58C 109.5 . . ?
 H58A C58 H58B 109.5 . . ?
 H58A C58 H58C 109.5 . . ?
 H58B C58 H58C 109.5 . . ?
 P2 C59 H59 106.6 . . ?
 N2 C59 P2 110.50(17) . . ?
 N2 C59 H59 106.6 . . ?
 N2 C59 C60 115.3(2) . . ?
 C60 C59 P2 110.81(17) . . ?
 C60 C59 H59 106.6 . . ?
 C61 C60 C59 118.9(3) . . ?
 C65 C60 C59 121.0(3) . . ?
 C65 C60 C61 120.1(3) . . ?
 C60 C61 H61 120.1 . . ?
 C62 C61 C60 119.8(3) . . ?
 C62 C61 H61 120.1 . . ?
 C61 C62 H62 120.1 . . ?
 C63 C62 C61 119.7(4) . . ?
 C63 C62 H62 120.1 . . ?
 C62 C63 H63 119.8 . . ?
 C64 C63 C62 120.3(3) . . ?
 C64 C63 H63 119.8 . . ?
 C63 C64 H64 119.9 . . ?
 C63 C64 C65 120.3(4) . . ?
 C65 C64 H64 119.9 . . ?
 C60 C65 C64 119.8(4) . . ?
 C60 C65 H65 120.1 . . ?
 C64 C65 H65 120.1 . . ?
 C67 C66 H66 120.9 . . ?
 C69 C66 H66 120.9 . . ?
 C69 C66 C67 118.2(4) . . ?
 C66 C67 H67 118.8 . . ?
 C68 C67 C66 122.4(4) . . ?
 C68 C67 H67 118.8 . . ?
 C67 C68 C72 120.3(5) . . ?
 C71 C68 C67 118.0(5) . . ?
 C71 C68 C72 121.6(6) . . ?
 C66 C69 S2 121.3(3) . . ?
 C70 C69 S2 119.1(3) . . ?
 C70 C69 C66 119.5(4) . . ?
 C69 C70 H70 119.5 . . ?
 C69 C70 C71 121.0(4) . . ?
 C71 C70 H70 119.5 . . ?
 C68 C71 C70 120.8(4) . . ?
 C68 C71 H71 119.6 . . ?
 C70 C71 H71 119.6 . . ?
 C68 C72 H72A 109.5 . . ?
 C68 C72 H72B 109.5 . . ?
 C68 C72 H72C 109.5 . . ?
 H72A C72 H72B 109.5 . . ?
 H72A C72 H72C 109.5 . . ?
 H72B C72 H72C 109.5 . . ?

loop_
  _geom_torsion_atom_site_label_1
  _geom_torsion_atom_site_label_2
  _geom_torsion_atom_site_label_3
  _geom_torsion_atom_site_label_4
  _geom_torsion
  _geom_torsion_site_symmetry_1
  _geom_torsion_site_symmetry_2
  _geom_torsion_site_symmetry_3
  _geom_torsion_site_symmetry_4
  _geom_torsion_publ_flag
 S1 N1 C23 P1 149.07(15) . . . . ?
 S1 N1 C23 C24 -83.9(3) . . . . ?
 S1 C30 C31 C32 -176.2(3) . . . . ?
 S1 C30 C34 C35 174.6(3) . . . . ?
 P1 O1 C5 C1 15.4(2) . . . . ?
 P1 O1 C5 C4 123.49(19) . . . . ?
 P1 O1 C5 C6 -113.3(2) . . . . ?
 P1 O2 C1 C2 -117.3(2) . . . . ?
 P1 O2 C1 C5 -7.7(2) . . . . ?
 P1 O2 C1 C17 122.3(2) . . . . ?
 P1 C23 C24 C25 -97.8(3) . . . . ?
 P1 C23 C24 C29 83.5(3) . . . . ?
 O1 P1 O2 C1 15.63(18) . . . . ?
 O1 P1 C23 N1 -149.13(17) . . . . ?
 O1 P1 C23 C24 81.9(2) . . . . ?
 O1 C5 C6 C7 -92.6(4) . . . . ?
 O1 C5 C6 C11 82.9(4) . . . . ?
 O2 P1 O1 C5 -18.60(17) . . . . ?
 O2 P1 C23 N1 -44.7(2) . . . . ?
 O2 P1 C23 C24 -173.72(17) . . . . ?
 O2 C1 C2 C3 81.6(3) . . . . ?
 O2 C1 C2 C13 -174.3(2) . . . . ?
 O2 C1 C2 C16 -47.1(3) . . . . ?
 O2 C1 C5 O1 -4.6(2) . . . . ?
 O2 C1 C5 C4 -118.4(2) . . . . ?
 O2 C1 C5 C6 113.6(3) . . . . ?
 O2 C1 C17 C18 -159.1(3) . . . . ?
 O2 C1 C17 C22 22.0(4) . . . . ?
 O3 P1 O1 C5 -140.01(16) . . . . ?
 O3 P1 O2 C1 140.96(17) . . . . ?
 O3 P1 C23 N1 81.9(2) . . . . ?
 O3 P1 C23 C24 -47.1(2) . . . . ?
 O4 S1 N1 C23 -43.2(3) . . . . ?
 O4 S1 C30 C31 -163.1(3) . . . . ?
 O4 S1 C30 C34 19.4(3) . . . . ?
 O5 S1 N1 C23 -172.4(2) . . . . ?
 O5 S1 C30 C31 -32.1(3) . . . . ?
 O5 S1 C30 C34 150.4(3) . . . . ?
 N1 S1 C30 C31 82.1(3) . . . . ?
 N1 S1 C30 C34 -95.4(3) . . . . ?
 N1 C23 C24 C25 136.2(3) . . . . ?
 N1 C23 C24 C29 -42.5(4) . . . . ?
 C1 C2 C3 C4 49.5(2) . . . . ?
 C1 C2 C3 C14 164.6(3) . . . . ?
 C1 C2 C3 C15 -75.3(3) . . . . ?
 C1 C2 C13 C12 -67.7(3) . . . . ?
 C1 C5 C6 C7 149.0(3) . . . . ?
 C1 C5 C6 C11 -35.5(4) . . . . ?
 C1 C17 C18 C19 -177.8(4) . . . . ?
 C1 C17 C22 C21 176.8(5) . . . . ?
 C2 C1 C5 O1 109.5(2) . . . . ?
 C2 C1 C5 C4 -4.3(3) . . . . ?
 C2 C1 C5 C6 -132.3(2) . . . . ?
 C2 C1 C17 C18 82.4(4) . . . . ?
 C2 C1 C17 C22 -96.6(4) . . . . ?
 C2 C3 C4 C5 -54.1(3) . . . . ?
 C2 C3 C4 C12 56.3(2) . . . . ?
 C3 C2 C13 C12 40.7(3) . . . . ?
 C3 C4 C5 O1 -72.9(3) . . . . ?
 C3 C4 C5 C1 37.7(3) . . . . ?
 C3 C4 C5 C6 169.8(3) . . . . ?
 C3 C4 C12 C13 -32.6(3) . . . . ?
 C4 C5 C6 C7 27.3(5) . . . . ?
 C4 C5 C6 C11 -157.3(3) . . . . ?
 C4 C12 C13 C2 -5.4(3) . . . . ?
 C5 C1 C2 C3 -29.2(3) . . . . ?
 C5 C1 C2 C13 74.9(3) . . . . ?
 C5 C1 C2 C16 -158.0(3) . . . . ?
 C5 C1 C17 C18 -40.2(5) . . . . ?
 C5 C1 C17 C22 140.9(3) . . . . ?
 C5 C4 C12 C13 78.2(3) . . . . ?
 C5 C6 C7 C8 178.2(4) . . . . ?
 C5 C6 C11 C10 -177.9(4) . . . . ?
 C6 C7 C8 C9 -1.7(9) . . . . ?
 C7 C6 C11 C10 -2.4(6) . . . . ?
 C7 C8 C9 C10 0.5(10) . . . . ?
 C8 C9 C10 C11 -0.4(9) . . . . ?
 C9 C10 C11 C6 1.4(8) . . . . ?
 C11 C6 C7 C8 2.5(7) . . . . ?
 C12 C4 C5 O1 -179.9(2) . . . . ?
 C12 C4 C5 C1 -69.3(3) . . . . ?
 C12 C4 C5 C6 62.8(3) . . . . ?
 C13 C2 C3 C4 -59.6(2) . . . . ?
 C13 C2 C3 C14 55.6(3) . . . . ?
 C13 C2 C3 C15 175.7(2) . . . . ?
 C14 C3 C4 C5 -172.0(3) . . . . ?
 C14 C3 C4 C12 -61.5(3) . . . . ?
 C15 C3 C4 C5 69.4(3) . . . . ?
 C15 C3 C4 C12 179.9(3) . . . . ?
 C16 C2 C3 C4 176.0(3) . . . . ?
 C16 C2 C3 C14 -68.8(4) . . . . ?
 C16 C2 C3 C15 51.3(3) . . . . ?
 C16 C2 C13 C12 166.3(3) . . . . ?
 C17 C1 C2 C3 -162.2(2) . . . . ?
 C17 C1 C2 C13 -58.1(3) . . . . ?
 C17 C1 C2 C16 69.0(3) . . . . ?
 C17 C1 C5 O1 -123.7(3) . . . . ?
 C17 C1 C5 C4 122.4(3) . . . . ?
 C17 C1 C5 C6 -5.5(4) . . . . ?
 C17 C18 C19 C20 -0.4(9) . . . . ?
 C18 C17 C22 C21 -2.2(7) . . . . ?
 C18 C19 C20 C21 0.7(12) . . . . ?
 C19 C20 C21 C22 -1.7(12) . . . . ?
 C20 C21 C22 C17 2.5(10) . . . . ?
 C22 C17 C18 C19 1.2(7) . . . . ?
 C23 P1 O1 C5 95.65(18) . . . . ?
 C23 P1 O2 C1 -93.66(18) . . . . ?
 C23 C24 C25 C26 -176.9(3) . . . . ?
 C23 C24 C29 C28 176.8(3) . . . . ?
 C24 C25 C26 C27 -1.1(6) . . . . ?
 C25 C24 C29 C28 -1.9(5) . . . . ?
 C25 C26 C27 C28 0.5(7) . . . . ?
 C26 C27 C28 C29 -0.5(7) . . . . ?
 C27 C28 C29 C24 1.3(6) . . . . ?
 C29 C24 C25 C26 1.8(5) . . . . ?
 C30 S1 N1 C23 72.1(2) . . . . ?
 C30 C31 C32 C33 0.8(7) . . . . ?
 C30 C34 C35 C33 2.5(6) . . . . ?
 C31 C30 C34 C35 -2.8(5) . . . . ?
 C31 C32 C33 C35 -1.1(7) . . . . ?
 C31 C32 C33 C36 178.9(5) . . . . ?
 C32 C33 C35 C34 -0.5(6) . . . . ?
 C34 C30 C31 C32 1.2(5) . . . . ?
 C36 C33 C35 C34 179.5(5) . . . . ?
 S2 N2 C59 P2 151.16(14) . . . . ?
 S2 N2 C59 C60 -82.3(2) . . . . ?
 S2 C69 C70 C71 -179.4(3) . . . . ?
 P2 O6 C43 C37 119.0(2) . . . . ?
 P2 O6 C43 C44 -118.8(2) . . . . ?
 P2 O6 C43 C48 -9.2(2) . . . . ?
 P2 O7 C48 C43 15.3(2) . . . . ?
 P2 O7 C48 C47 123.57(19) . . . . ?
 P2 O7 C48 C49 -113.9(2) . . . . ?
 P2 C59 C60 C61 -95.0(3) . . . . ?
 P2 C59 C60 C65 86.9(3) . . . . ?
 O6 P2 O7 C48 -19.34(17) . . . . ?
 O6 P2 C59 N2 -46.50(19) . . . . ?
 O6 P2 C59 C60 -175.54(16) . . . . ?
 O6 C43 C44 C45 -173.8(2) . . . . ?
 O6 C43 C44 C56 82.3(3) . . . . ?
 O6 C43 C44 C58 -46.8(3) . . . . ?
 O6 C43 C48 O7 -3.8(3) . . . . ?
 O6 C43 C48 C47 -118.0(2) . . . . ?
 O6 C43 C48 C49 114.3(2) . . . . ?
 O7 P2 O6 C43 17.05(18) . . . . ?
 O7 P2 C59 N2 -151.06(16) . . . . ?
 O7 P2 C59 C60 79.91(18) . . . . ?
 O7 C48 C49 C50 -90.5(3) . . . . ?
 O7 C48 C49 C54 84.1(3) . . . . ?
 O8 P2 O6 C43 141.97(17) . . . . ?
 O8 P2 O7 C48 -141.27(16) . . . . ?
 O8 P2 C59 N2 80.53(19) . . . . ?
 O8 P2 C59 C60 -48.5(2) . . . . ?
 O9 S2 N2 C59 -39.2(2) . . . . ?
 O9 S2 C69 C66 19.4(3) . . . . ?
 O9 S2 C69 C70 -162.1(3) . . . . ?
 O10 S2 N2 C59 -168.8(2) . . . . ?
 O10 S2 C69 C66 150.9(3) . . . . ?
 O10 S2 C69 C70 -30.6(3) . . . . ?
 N2 S2 C69 C66 -95.2(3) . . . . ?
 N2 S2 C69 C70 83.2(3) . . . . ?
 N2 C59 C60 C61 138.5(2) . . . . ?
 N2 C59 C60 C65 -39.5(3) . . . . ?
 C37 C38 C39 C40 -0.1(7) . . . . ?
 C37 C43 C44 C45 -57.3(3) . . . . ?
 C37 C43 C44 C56 -161.2(2) . . . . ?
 C37 C43 C44 C58 69.7(3) . . . . ?
 C37 C43 C48 O7 -121.8(2) . . . . ?
 C37 C43 C48 C47 124.0(3) . . . . ?
 C37 C43 C48 C49 -3.7(4) . . . . ?
 C38 C37 C42 C41 1.1(6) . . . . ?
 C38 C37 C43 O6 -162.2(3) . . . . ?
 C38 C37 C43 C44 79.2(4) . . . . ?
 C38 C37 C43 C48 -44.1(4) . . . . ?
 C38 C39 C40 C41 0.4(9) . . . . ?
 C39 C40 C41 C42 0.0(9) . . . . ?
 C40 C41 C42 C37 -0.8(7) . . . . ?
 C42 C37 C38 C39 -0.6(5) . . . . ?
 C42 C37 C43 O6 18.3(4) . . . . ?
 C42 C37 C43 C44 -100.3(3) . . . . ?
 C42 C37 C43 C48 136.4(3) . . . . ?
 C43 C37 C38 C39 179.9(4) . . . . ?
 C43 C37 C42 C41 -179.4(4) . . . . ?
 C43 C44 C45 C46 -68.2(3) . . . . ?
 C43 C44 C56 C47 49.2(2) . . . . ?
 C43 C44 C56 C55 -75.1(3) . . . . ?
 C43 C44 C56 C57 164.8(3) . . . . ?
 C43 C48 C49 C50 150.9(3) . . . . ?
 C43 C48 C49 C54 -34.5(4) . . . . ?
 C44 C43 C48 O7 109.8(2) . . . . ?
 C44 C43 C48 C47 -4.5(2) . . . . ?
 C44 C43 C48 C49 -132.1(2) . . . . ?
 C44 C45 C46 C47 -5.0(3) . . . . ?
 C45 C44 C56 C47 -59.2(2) . . . . ?
 C45 C44 C56 C55 176.5(3) . . . . ?
 C45 C44 C56 C57 56.4(3) . . . . ?
 C45 C46 C47 C48 78.0(3) . . . . ?
 C45 C46 C47 C56 -33.0(3) . . . . ?
 C46 C47 C48 O7 179.9(2) . . . . ?
 C46 C47 C48 C43 -69.1(3) . . . . ?
 C46 C47 C48 C49 63.4(3) . . . . ?
 C46 C47 C56 C44 56.1(3) . . . . ?
 C46 C47 C56 C55 179.5(3) . . . . ?
 C46 C47 C56 C57 -61.6(4) . . . . ?
 C47 C48 C49 C50 29.2(4) . . . . ?
 C47 C48 C49 C54 -156.2(3) . . . . ?
 C48 C43 C44 C45 75.2(3) . . . . ?
 C48 C43 C44 C56 -28.8(2) . . . . ?
 C48 C43 C44 C58 -157.8(3) . . . . ?
 C48 C47 C56 C44 -54.0(3) . . . . ?
 C48 C47 C56 C55 69.4(3) . . . . ?
 C48 C47 C56 C57 -171.7(3) . . . . ?
 C48 C49 C50 C51 177.4(4) . . . . ?
 C48 C49 C54 C53 -177.2(3) . . . . ?
 C49 C50 C51 C52 -0.2(9) . . . . ?
 C50 C49 C54 C53 -2.6(5) . . . . ?
 C50 C51 C52 C53 -2.2(10) . . . . ?
 C51 C52 C53 C54 2.1(9) . . . . ?
 C52 C53 C54 C49 0.3(7) . . . . ?
 C54 C49 C50 C51 2.5(7) . . . . ?
 C56 C44 C45 C46 40.0(3) . . . . ?
 C56 C47 C48 O7 -73.1(3) . . . . ?
 C56 C47 C48 C43 37.9(3) . . . . ?
 C56 C47 C48 C49 170.3(2) . . . . ?
 C58 C44 C45 C46 166.6(3) . . . . ?
 C58 C44 C56 C47 175.5(3) . . . . ?
 C58 C44 C56 C55 51.2(4) . . . . ?
 C58 C44 C56 C57 -69.0(4) . . . . ?
 C59 P2 O6 C43 -92.38(18) . . . . ?
 C59 P2 O7 C48 94.38(18) . . . . ?
 C59 C60 C61 C62 -177.9(3) . . . . ?
 C59 C60 C65 C64 176.8(3) . . . . ?
 C60 C61 C62 C63 0.7(5) . . . . ?
 C61 C60 C65 C64 -1.2(5) . . . . ?
 C61 C62 C63 C64 -0.5(6) . . . . ?
 C62 C63 C64 C65 -0.6(6) . . . . ?
 C63 C64 C65 C60 1.5(6) . . . . ?
 C65 C60 C61 C62 0.1(4) . . . . ?
 C66 C67 C68 C71 1.3(7) . . . . ?
 C66 C67 C68 C72 177.0(5) . . . . ?
 C66 C69 C70 C71 -1.0(6) . . . . ?
 C67 C66 C69 S2 178.1(3) . . . . ?
 C67 C66 C69 C70 -0.3(5) . . . . ?
 C67 C68 C71 C70 -2.5(7) . . . . ?
 C69 S2 N2 C59 76.4(2) . . . . ?
 C69 C66 C67 C68 0.1(6) . . . . ?
 C69 C70 C71 C68 2.5(7) . . . . ?
 C72 C68 C71 C70 -178.2(5) . . . . ?

_smtbx_masks_special_details       ?
loop_
  _smtbx_masks_void_nr
  _smtbx_masks_void_average_x
  _smtbx_masks_void_average_y
  _smtbx_masks_void_average_z
  _smtbx_masks_void_volume
  _smtbx_masks_void_count_electrons
  _smtbx_masks_void_content
 1 0.000 -0.883 1.000 404.5 12.9 ?
 2 0.095 0.371 0.566 11.3 0.0 ?
 3 -0.095 0.871 0.434 11.3 0.0 ?

_smtbx_masks_void_probe_radius     1.2
_smtbx_masks_void_truncation_radius  1.2
_shelx_res_file
;
TITL bj02_auto_a.res in P2(1)
    bj02.res
    created by SHELXL-2018/3 at 17:15:21 on 29-Jan-2024
REM Old TITL bj02_auto in P2(1)
REM SHELXT solution in P2(1): R1 0.154, Rweak 0.055, Alpha 0.003
REM <I/s> 3.204 for 12 systematic absences, Orientation as input
REM Flack x = 0.227 ( 0.010 ) from 2559 Parsons' quotients
REM Formula found by SHELXT: C66 N7 O12 S3
CELL 1.54184 12.843974 19.939757 14.011197 90 107.6368 90
ZERR 4 0.000172 0.00019 0.000183 0 0.0014 0
LATT -1
SYMM -X,0.5+Y,-Z
SFAC C H N O P S
UNIT 144 152 4 20 4 4
DELU 0.0008 0.0008 C67 C68
SIMU 0.0007 0.0014 2 C67 C68

L.S. 20
PLAN  16
SIZE 0.12 0.14 0.16
TEMP 20
CONF
BOND
list 4
fmap 2
ACTA
MORE -1
BOND $H
ABIN
REM <olex2.extras>
REM <HklSrc "%.\\bj02.hkl">
REM </olex2.extras>

WGHT    0.064300    0.242900
FVAR       6.06394
S1    6    0.608165    0.419677    0.779774    11.00000    0.07778    0.05159 =
         0.05457    0.00725    0.01440    0.00098
P1    5    0.572503    0.597947    0.616922    11.00000    0.04954    0.04486 =
         0.04615    0.00209    0.01610   -0.00382
O1    4    0.577384    0.666689    0.674485    11.00000    0.05340    0.04665 =
         0.06295   -0.00146    0.02337   -0.00365
O2    4    0.698305    0.591942    0.628756    11.00000    0.05168    0.04751 =
         0.04887   -0.00486    0.01316   -0.00506
O3    4    0.503500    0.593814    0.512692    11.00000    0.05385    0.05730 =
         0.05095    0.00565    0.01482   -0.00664
O4    4    0.658218    0.459045    0.866300    11.00000    0.10201    0.07274 =
         0.05576    0.00628    0.00205   -0.01295
O5    4    0.665731    0.364874    0.754865    11.00000    0.08960    0.06265 =
         0.09290    0.01226    0.02707    0.01900
N1    3    0.578822    0.470295    0.683828    11.00000    0.06813    0.04660 =
         0.04929    0.00338    0.01977    0.00197
AFIX  43
H1    2    0.590964    0.459023    0.628912    11.00000   -1.20000
AFIX   0
C1    1    0.770002    0.635700    0.704198    11.00000    0.05328    0.04999 =
         0.05436   -0.00565    0.01252   -0.00484
C2    1    0.830112    0.685943    0.651127    11.00000    0.04803    0.06584 =
         0.06610   -0.00229    0.01930   -0.00730
C3    1    0.745108    0.743606    0.609070    11.00000    0.05904    0.05577 =
         0.06948    0.00193    0.02775   -0.01091
C4    1    0.720732    0.753418    0.709683    11.00000    0.06427    0.04608 =
         0.07110   -0.00450    0.02480   -0.00897
AFIX  13
H4    2    0.667624    0.788944    0.708477    11.00000   -1.20000
AFIX   0
C5    1    0.688169    0.684144    0.739841    11.00000    0.05761    0.04693 =
         0.05695   -0.00407    0.02075   -0.00817
C6    1    0.680146    0.680469    0.846283    11.00000    0.08204    0.05869 =
         0.05874   -0.01316    0.03078   -0.01677
C7    1    0.655282    0.738323    0.889589    11.00000    0.13693    0.06599 =
         0.09428   -0.02562    0.06537   -0.02759
AFIX  43
H7    2    0.645884    0.778538    0.854376    11.00000   -1.20000
AFIX   0
C8    1    0.644312    0.736787    0.984786    11.00000    0.19669    0.10379 =
         0.11438   -0.05520    0.10174   -0.05564
AFIX  43
H8    2    0.629463    0.776321    1.013403    11.00000   -1.20000
AFIX   0
C9    1    0.654777    0.678912    1.036906    11.00000    0.19335    0.13056 =
         0.08427   -0.03834    0.08067   -0.06368
AFIX  43
H9    2    0.646585    0.678583    1.100618    11.00000   -1.20000
AFIX   0
C10   1    0.677651    0.620411    0.995092    11.00000    0.16670    0.10207 =
         0.06225   -0.00794    0.04452   -0.05392
AFIX  43
H10   2    0.685414    0.580423    1.030730    11.00000   -1.20000
AFIX   0
C11   1    0.689087    0.621106    0.900087    11.00000    0.10332    0.07024 =
         0.05619   -0.00895    0.02474   -0.02636
AFIX  43
H11   2    0.702979    0.581215    0.871767    11.00000   -1.20000
AFIX   0
C12   1    0.837500    0.767658    0.781585    11.00000    0.07563    0.06085 =
         0.08180   -0.01440    0.02445   -0.02176
AFIX  23
H12A  2    0.855403    0.814934    0.781895    11.00000   -1.20000
H12B  2    0.843941    0.753597    0.849410    11.00000   -1.20000
AFIX   0
C13   1    0.912231    0.724865    0.736394    11.00000    0.05814    0.07401 =
         0.08647   -0.00575    0.01609   -0.01548
AFIX  23
H13A  2    0.958992    0.753182    0.710651    11.00000   -1.20000
H13B  2    0.957353    0.694480    0.785928    11.00000   -1.20000
AFIX   0
C14   1    0.795063    0.808532    0.578148    11.00000    0.08382    0.07344 =
         0.09940    0.00955    0.03612   -0.02332
AFIX 137
H14A  2    0.738411    0.841187    0.553169    11.00000   -1.50000
H14B  2    0.827820    0.797848    0.526877    11.00000   -1.50000
H14C  2    0.849635    0.826433    0.635409    11.00000   -1.50000
AFIX   0
C15   1    0.650271    0.727993    0.515507    11.00000    0.06532    0.06537 =
         0.06917    0.01155    0.01905   -0.00740
AFIX 137
H15A  2    0.620290    0.684865    0.522721    11.00000   -1.50000
H15B  2    0.676120    0.727628    0.458000    11.00000   -1.50000
H15C  2    0.594778    0.761670    0.506976    11.00000   -1.50000
AFIX   0
C16   1    0.878491    0.652037    0.577772    11.00000    0.06477    0.08622 =
         0.09468   -0.00405    0.04236   -0.00604
AFIX 137
H16A  2    0.821993    0.628663    0.528139    11.00000   -1.50000
H16B  2    0.933572    0.620717    0.612882    11.00000   -1.50000
H16C  2    0.910622    0.685203    0.545724    11.00000   -1.50000
AFIX   0
C17   1    0.850096    0.588605    0.776588    11.00000    0.06235    0.06096 =
         0.06329   -0.00403    0.00563   -0.00005
C18   1    0.909589    0.605389    0.874365    11.00000    0.08789    0.07104 =
         0.06593   -0.00647   -0.00594   -0.00076
AFIX  43
H18   2    0.899396    0.647218    0.899512    11.00000   -1.20000
AFIX   0
C19   1    0.983439    0.561154    0.934750    11.00000    0.13272    0.09932 =
         0.07599   -0.00583   -0.02370    0.01136
AFIX  43
H19   2    1.022521    0.573696    0.999655    11.00000   -1.20000
AFIX   0
C20   1    0.999420    0.500352    0.900867    11.00000    0.16427    0.10774 =
         0.11029   -0.00743   -0.04820    0.05747
AFIX  43
H20   2    1.048795    0.470759    0.942358    11.00000   -1.20000
AFIX   0
C21   1    0.941840    0.481562    0.803251    11.00000    0.15354    0.09471 =
         0.11198   -0.02829   -0.03955    0.05793
AFIX  43
H21   2    0.953864    0.439913    0.778621    11.00000   -1.20000
AFIX   0
C22   1    0.866970    0.525363    0.743720    11.00000    0.09454    0.07978 =
         0.07032   -0.01352   -0.01088    0.02615
AFIX  43
H22   2    0.826628    0.511996    0.679583    11.00000   -1.20000
AFIX   0
C23   1    0.530967    0.535777    0.694305    11.00000    0.06727    0.04515 =
         0.04461   -0.00014    0.02034   -0.00485
AFIX  13
H23   2    0.563708    0.549695    0.764076    11.00000   -1.20000
AFIX   0
C24   1    0.408581    0.535734    0.675238    11.00000    0.06932    0.04664 =
         0.06303    0.00985    0.03104   -0.00090
C25   1    0.365729    0.571248    0.740316    11.00000    0.10095    0.06044 =
         0.09635    0.01165    0.05818    0.01382
AFIX  43
H25   2    0.411201    0.596238    0.792480    11.00000   -1.20000
AFIX   0
C26   1    0.253495    0.568715    0.725961    11.00000    0.11276    0.08956 =
         0.14431    0.02324    0.08444    0.02968
AFIX  43
H26   2    0.224512    0.591660    0.769857    11.00000   -1.20000
AFIX   0
C27   1    0.186404    0.533771    0.649945    11.00000    0.07293    0.10300 =
         0.18157    0.04779    0.06233    0.01925
AFIX  43
H27   2    0.111676    0.532871    0.641116    11.00000   -1.20000
AFIX   0
C28   1    0.229136    0.499268    0.585146    11.00000    0.06369    0.08747 =
         0.13914    0.01304    0.02743   -0.00479
AFIX  43
H28   2    0.182626    0.474810    0.532944    11.00000   -1.20000
AFIX   0
C29   1    0.339277    0.500338    0.596253    11.00000    0.06582    0.07402 =
         0.08602    0.00515    0.02624   -0.00561
AFIX  43
H29   2    0.366877    0.477561    0.551253    11.00000   -1.20000
AFIX   0
C30   1    0.483081    0.389377    0.790474    11.00000    0.08621    0.05125 =
         0.04908    0.01005    0.02128    0.00009
C31   1    0.431819    0.336670    0.731741    11.00000    0.08865    0.07550 =
         0.07256   -0.00525    0.02118   -0.00828
AFIX  43
H31   2    0.464776    0.315303    0.689397    11.00000   -1.20000
AFIX   0
C32   1    0.331645    0.315849    0.736106    11.00000    0.09977    0.09960 =
         0.09655    0.00262    0.01761   -0.02305
AFIX  43
H32   2    0.297695    0.279791    0.696797    11.00000   -1.20000
AFIX   0
C33   1    0.280599    0.346354    0.796153    11.00000    0.07810    0.11423 =
         0.11882    0.04621    0.02876    0.00889
C34   1    0.435233    0.420011    0.854332    11.00000    0.11578    0.06610 =
         0.07110    0.00921    0.04439    0.00678
AFIX  43
H34   2    0.471295    0.454388    0.896281    11.00000   -1.20000
AFIX   0
C35   1    0.333521    0.399430    0.855742    11.00000    0.12449    0.09902 =
         0.09604    0.02804    0.05711    0.02959
AFIX  43
H35   2    0.299707    0.421257    0.897029    11.00000   -1.20000
AFIX   0
C36   1    0.169099    0.324061    0.799404    11.00000    0.08517    0.22180 =
         0.18432    0.05789    0.03579   -0.00555
AFIX 137
H36A  2    0.127134    0.308147    0.734479    11.00000   -1.50000
H36B  2    0.132091    0.361250    0.818251    11.00000   -1.50000
H36C  2    0.177340    0.288645    0.847543    11.00000   -1.50000
AFIX   0

S2    6    0.603398    0.580862    0.270566    11.00000    0.07753    0.05652 =
         0.07070    0.00394    0.03932   -0.00667
P2    5    0.570605    0.402132    0.416192    11.00000    0.04279    0.04911 =
         0.04769    0.00157    0.01755    0.00387
O6    4    0.696926    0.406905    0.472271    11.00000    0.04464    0.05629 =
         0.05487   -0.00661    0.01956    0.00497
O7    4    0.571634    0.332680    0.361051    11.00000    0.04548    0.05218 =
         0.05983   -0.00184    0.01362    0.00505
O8    4    0.502523    0.407162    0.483015    11.00000    0.05301    0.06227 =
         0.05622    0.00745    0.02684    0.00979
O9    4    0.644691    0.540630    0.206207    11.00000    0.12790    0.07518 =
         0.10447    0.00790    0.08365    0.00456
O10   4    0.667451    0.634052    0.326975    11.00000    0.08086    0.07004 =
         0.10189    0.00195    0.03279   -0.02431
N2    3    0.577796    0.529989    0.352198    11.00000    0.05981    0.05169 =
         0.05000    0.00085    0.02357   -0.00343
AFIX  43
H2    2    0.591528    0.541277    0.414025    11.00000   -1.20000
AFIX   0
C37   1    0.840776    0.410000    0.398900    11.00000    0.04785    0.07138 =
         0.07290   -0.00347    0.02544    0.00166
C38   1    0.898648    0.391005    0.333243    11.00000    0.06547    0.08112 =
         0.09870    0.00347    0.04570    0.01142
AFIX  43
H38   2    0.892165    0.347430    0.308461    11.00000   -1.20000
AFIX   0
C39   1    0.964619    0.435631    0.305006    11.00000    0.07968    0.11077 =
         0.14024    0.01304    0.07280    0.01298
AFIX  43
H39   2    1.002448    0.421928    0.261353    11.00000   -1.20000
AFIX   0
C40   1    0.975910    0.500446    0.340133    11.00000    0.10296    0.10143 =
         0.20395    0.00988    0.10248   -0.01051
AFIX  43
H40   2    1.020681    0.530344    0.319926    11.00000   -1.20000
AFIX   0
C41   1    0.921045    0.520843    0.404949    11.00000    0.08384    0.08392 =
         0.16246   -0.01628    0.06723   -0.02146
AFIX  43
H41   2    0.928366    0.564616    0.428987    11.00000   -1.20000
AFIX   0
C42   1    0.854417    0.475775    0.434566    11.00000    0.05830    0.07802 =
         0.09967   -0.01285    0.03570   -0.01173
AFIX  43
H42   2    0.818018    0.489746    0.479222    11.00000   -1.20000
AFIX   0
C43   1    0.765611    0.362764    0.433219    11.00000    0.04800    0.05398 =
         0.05400   -0.00519    0.01796    0.00690
C44   1    0.827978    0.312605    0.519227    11.00000    0.04995    0.07294 =
         0.05707    0.00024    0.01241    0.01361
C45   1    0.907691    0.273686    0.475908    11.00000    0.05725    0.07836 =
         0.08539    0.00622    0.02089    0.02314
AFIX  23
H45A  2    0.950735    0.304147    0.449138    11.00000   -1.20000
H45B  2    0.956519    0.245622    0.526593    11.00000   -1.20000
AFIX   0
C46   1    0.830941    0.230800    0.392038    11.00000    0.08026    0.07050 =
         0.07646    0.00094    0.02747    0.02970
AFIX  23
H46A  2    0.849256    0.183579    0.401687    11.00000   -1.20000
H46B  2    0.834599    0.244526    0.326714    11.00000   -1.20000
AFIX   0
C47   1    0.715323    0.245020    0.402924    11.00000    0.06132    0.05301 =
         0.06528   -0.00148    0.01612    0.00930
AFIX  13
H47   2    0.661746    0.209480    0.376077    11.00000   -1.20000
AFIX   0
C48   1    0.681508    0.314509    0.354530    11.00000    0.04912    0.05356 =
         0.05245   -0.00369    0.01595    0.00661
C49   1    0.668797    0.316977    0.242625    11.00000    0.06802    0.06714 =
         0.05187   -0.00326    0.01732    0.01854
C50   1    0.638111    0.259064    0.186691    11.00000    0.13417    0.07034 =
         0.06170   -0.01138    0.01480    0.02174
AFIX  43
H50   2    0.628790    0.219649    0.218642    11.00000   -1.20000
AFIX   0
C51   1    0.621084    0.258480    0.084909    11.00000    0.20737    0.10027 =
         0.06396   -0.02430    0.00982    0.05033
AFIX  43
H51   2    0.600688    0.218882    0.049036    11.00000   -1.20000
AFIX   0
C52   1    0.634153    0.316486    0.035714    11.00000    0.21503    0.12704 =
         0.05298   -0.00384    0.03163    0.07046
AFIX  43
H52   2    0.625074    0.315806   -0.032701    11.00000   -1.20000
AFIX   0
C53   1    0.660534    0.374781    0.088661    11.00000    0.13676    0.10879 =
         0.06546    0.01786    0.04554    0.05567
AFIX  43
H53   2    0.667137    0.414330    0.055789    11.00000   -1.20000
AFIX   0
C54   1    0.677557    0.375291    0.191406    11.00000    0.08085    0.07705 =
         0.05953    0.00364    0.03241    0.02433
AFIX  43
H54   2    0.695129    0.415390    0.226512    11.00000   -1.20000
AFIX   0
C55   1    0.649886    0.271015    0.560385    11.00000    0.07286    0.07412 =
         0.07274    0.01333    0.02901    0.00830
AFIX 137
H55A  2    0.590579    0.240377    0.533467    11.00000   -1.50000
H55B  2    0.625080    0.316092    0.543023    11.00000   -1.50000
H55C  2    0.675641    0.266604    0.631950    11.00000   -1.50000
AFIX   0
C56   1    0.743481    0.254932    0.516625    11.00000    0.06301    0.06349 =
         0.06167    0.00897    0.01772    0.01419
C57   1    0.795109    0.190514    0.574964    11.00000    0.10087    0.08402 =
         0.08383    0.02655    0.02750    0.03164
AFIX 137
H57A  2    0.822194    0.200383    0.645235    11.00000   -1.50000
H57B  2    0.854237    0.175528    0.551744    11.00000   -1.50000
H57C  2    0.740696    0.155955    0.563846    11.00000   -1.50000
AFIX   0
C58   1    0.879178    0.347261    0.618202    11.00000    0.06808    0.09557 =
         0.06738   -0.00266    0.00023    0.00895
AFIX 137
H58A  2    0.932518    0.379038    0.611153    11.00000   -1.50000
H58B  2    0.913953    0.314568    0.667946    11.00000   -1.50000
H58C  2    0.823610    0.370209    0.638426    11.00000   -1.50000
AFIX   0
C59   1    0.530581    0.464455    0.316036    11.00000    0.04917    0.05092 =
         0.04937    0.00060    0.02196    0.00263
AFIX  13
H59   2    0.563447    0.450328    0.264637    11.00000   -1.20000
AFIX   0
C60   1    0.407681    0.463964    0.266932    11.00000    0.05336    0.05314 =
         0.04853    0.00884    0.01723   -0.00040
C61   1    0.364664    0.426178    0.180911    11.00000    0.07101    0.05887 =
         0.06444    0.00536    0.01079   -0.00182
AFIX  43
H61   2    0.410549    0.400527    0.155363    11.00000   -1.20000
AFIX   0
C62   1    0.253086    0.426736    0.133094    11.00000    0.08016    0.08642 =
         0.07463    0.01521   -0.00386   -0.01951
AFIX  43
H62   2    0.223737    0.401084    0.075794    11.00000   -1.20000
AFIX   0
C63   1    0.185863    0.465445    0.170806    11.00000    0.05065    0.12364 =
         0.09558    0.04076    0.00362   -0.00769
AFIX  43
H63   2    0.111042    0.466153    0.138528    11.00000   -1.20000
AFIX   0
C64   1    0.228642    0.502893    0.255585    11.00000    0.05249    0.12621 =
         0.09672    0.01796    0.02790    0.01245
AFIX  43
H64   2    0.182851    0.529234    0.280286    11.00000   -1.20000
AFIX   0
C65   1    0.339900    0.501694    0.304727    11.00000    0.05443    0.08913 =
         0.06813    0.00624    0.02265    0.00860
AFIX  43
H65   2    0.368546    0.526380    0.363133    11.00000   -1.20000
AFIX   0
C66   1    0.418804    0.587688    0.107460    11.00000    0.13507    0.06193 =
         0.06133    0.00095    0.02755   -0.01586
AFIX  43
H66   2    0.445647    0.550975    0.081358    11.00000   -1.20000
AFIX   0
C67   1    0.318565    0.616278    0.056017    11.00000    0.12113    0.08452 =
         0.08123    0.01496   -0.00071   -0.02794
AFIX  43
H67   2    0.278571    0.597926   -0.005120    11.00000   -1.20000
AFIX   0
C68   1    0.276272    0.671016    0.092549    11.00000    0.12038    0.08380 =
         0.08297    0.01638   -0.00013   -0.02694
C69   1    0.477406    0.615377    0.198479    11.00000    0.09560    0.05200 =
         0.05246    0.00560    0.02766   -0.00945
C70   1    0.436033    0.669500    0.234706    11.00000    0.09295    0.06338 =
         0.07074   -0.00372    0.01877   -0.00174
AFIX  43
H70   2    0.474907    0.687641    0.296354    11.00000   -1.20000
AFIX   0
C71   1    0.336556    0.697898    0.180719    11.00000    0.11157    0.07204 =
         0.09761    0.00707    0.02128    0.00961
AFIX  43
H71   2    0.311243    0.735763    0.205515    11.00000   -1.20000
AFIX   0
C72   1    0.169617    0.702290    0.031257    11.00000    0.12325    0.12710 =
         0.18643    0.03883   -0.02748   -0.01177
AFIX 137
H72A  2    0.113704    0.692339    0.061641    11.00000   -1.50000
H72B  2    0.149104    0.684367   -0.035455    11.00000   -1.50000
H72C  2    0.178383    0.750005    0.028701    11.00000   -1.50000
AFIX   0
HKLF 4


REM  bj02_auto_a.res in P2(1)
REM wR2 = 0.0972, GooF = S = 1.069, Restrained GooF = 1.069 for all data
REM R1 = 0.0332 for 12029 Fo > 4sig(Fo) and 0.0345 for all 12615 data
REM 801 parameters refined using 8 restraints

END

WGHT      0.0639      0.2452

REM Highest difference peak  0.242,  deepest hole -0.250,  1-sigma level  0.029
Q1    1   0.5348  0.4144  0.7731  11.00000  0.05    0.24
Q2    1   0.5385  0.4476  0.6241  11.00000  0.05    0.22
Q3    1   0.5402  0.5562  0.3975  11.00000  0.05    0.19
Q4    1   0.5613  0.5658  0.6570  11.00000  0.05    0.17
Q5    1   0.2951  0.6478  0.0467  11.00000  0.05    0.16
Q6    1   0.5572  0.4393  0.3674  11.00000  0.05    0.16
Q7    1   0.5759  0.4044  0.5007  11.00000  0.05    0.15
Q8    1   0.5231  0.5874  0.2521  11.00000  0.05    0.14
Q9    1   0.7009  0.5977  0.5612  11.00000  0.05    0.13
Q10   1   0.4948  0.5973  0.5980  11.00000  0.05    0.13
Q11   1   0.7037  0.7234  0.7206  11.00000  0.05    0.12
Q12   1   0.4899  0.4042  0.4134  11.00000  0.05    0.12
Q13   1   0.3704  0.5890  0.0338  11.00000  0.05    0.12
Q14   1   0.4803  0.4111  0.4961  11.00000  0.05    0.11
Q15   1   0.5037  0.4217  0.5500  11.00000  0.05    0.11
Q16   1   0.6503  0.5948  0.6281  11.00000  0.05    0.11
;
_shelx_res_checksum                22929
_shelx_hkl_file
;
   0 -24   0 659.608 53.4824   2
   0 -24  -1 1077.17 55.4798   2
   0 -24   1 1226.17 65.5128   2
   0 -24   2 3671.66 99.9895   2
   0 -24   3 120.377 43.3903   2
   0 -24  -4 507.744 45.2969   7
   0 -23   0 150.599 60.2712   2
   0 -23  -1 3760.47 113.564   2
   0 -23   1 4261.19 128.346   2
   0 -23  -2 1144.88 64.3771   2
   0 -23   2 1401.65 82.8668   2
   0 -23  -2 1311.82 79.4743   7
   0 -23   3 583.526 61.3860   2
   0 -23  -3 514.698 61.3757   7
   0 -23  -4 2496.00 97.7990   7
   0 -23   5 1003.54 58.8248   2
   0 -23  -5 810.931 63.0867   7
   0 -22   0 7628.14 184.755   2
   0 -22  -1 4096.68 138.707   2
   0 -22   1 4416.65 148.347   2
   0 -22  -1 4252.03 137.684   7
   0 -22  -2 493.149 73.8964   7
   0 -22  -2 480.549 73.6160  21
   0 -22  -2 572.450 83.5679  23
   0 -22  -2 332.636 60.9345   2
   0 -22   2 409.005 75.2908   2
   0 -22  -3 161.498 45.8932   2
   0 -22   3 258.028 66.7333   2
   0 -22  -3 159.792 57.2004  21
   0 -22  -3 181.468 65.6718   7
   0 -22  -3 265.149 76.9718  23
   0 -22  -4 1095.42 87.6669   7
   0 -22  -4 1293.28 95.4221  23
   0 -22   5 1863.65 85.8256   2
   0 -22   6 650.675 54.7733   2
   0 -22  -7 655.564 59.4838   7
   0 -22  -8 1479.19 57.0429   7
   0 -21   0 52.7947 82.9474  21
   0 -21   0 75.5458 61.3567   7
   0 -21   0-79.9388 80.1599   2
   0 -21  -1 969.909 92.9117   7
   0 -21  -1 969.610 101.645  23
   0 -21  -1 858.866 92.1140   2
   0 -21   1 794.779 94.9784   2
   0 -21  -1 786.839 98.5976  21
   0 -21   2 240.841 82.9641   2
   0 -21  -2 188.118 68.8528   2
   0 -21  -2 310.912 80.9954  21
   0 -21  -2 322.983 90.2342  23
   0 -21  -2 323.739 81.6461   7
   0 -21  -3 884.946 94.9218   7
   0 -21  -3 1022.64 105.746  23
   0 -21  -3 794.680 74.8596   2
   0 -21   3 932.438 96.0141   2
   0 -21  -3 909.940 88.3010  21
   0 -21  -4 217.073 87.9007  23
   0 -21  -4 210.292 78.6596   7
   0 -21  -4 260.937 62.6614  21
   0 -21   5 1851.33 96.3576   2
   0 -21  -6 1271.65 93.5409   7
   0 -21   6 1332.78 77.6916   2
   0 -21  -6 1336.75 95.2787  23
   0 -21  -7 2669.75 109.739   7
   0 -21  -7 3073.55 111.392  23
   0 -21  -8 100.376 47.4480   7
   0 -21  -8 192.243 56.7842  23
   0 -21  -9 1234.03 53.6709   7
   0 -20   0 828.737 86.7616   7
   0 -20   0 699.606 103.516  21
   0 -20   0 780.775 98.0971  23
   0 -20   0 554.733 90.2589   2
   0 -20  -1 6633.20 194.501   2
   0 -20   1 6863.01 206.178   2
   0 -20   1 7312.63 219.148  21
   0 -20  -1 6815.53 209.112  21
   0 -20  -1 7300.46 204.307   7
   0 -20   1 6841.35 179.904   7
   0 -20  -1 7719.62 205.367  23
   0 -20  -1 7812.78 221.820   6
   0 -20   2 15479.7 304.353   2
   0 -20  -2 13940.7 277.689   2
   0 -20  -2 14148.2 296.112  21
   0 -20  -2 15428.0 307.264   7
   0 -20   2 15674.0 319.140  21
   0 -20  -2 16186.4 306.284  23
   0 -20  -2 16310.8 322.960   6
   0 -20   3 4020.17 162.638   2
   0 -20  -3 3348.60 133.415   2
   0 -20  -3 4177.63 169.333  23
   0 -20  -3 3963.74 169.280   7
   0 -20  -3 3624.77 152.632  21
   0 -20  -4 9247.95 195.977   2
   0 -20  -4 11627.5 254.275  23
   0 -20  -4 10733.2 259.568   7
   0 -20  -4 11420.4 264.863   6
   0 -20  -4 9716.57 220.707  21
   0 -20   5 3107.57 129.383   2
   0 -20  -5 3306.49 147.240   6
   0 -20  -6 517.544 85.4458   7
   0 -20   6 749.561 73.4612   2
   0 -20  -6 671.307 95.3517  23
   0 -20  -7 330.728 74.2812   7
   0 -20   7 527.577 59.2618   2
   0 -20  -7 479.681 82.1037  23
   0 -20  -8 720.513 74.8255  23
   0 -20  -8 531.369 72.2408   7
   0 -20  -9 2810.22 89.4798  23
   0 -20  -9 2310.37 87.1834   7
   0 -19   0 82.8315 96.8747  21
   0 -19   0 98.9254 92.4594  23
   0 -19   0 122.610 92.6830  24
   0 -19   0 128.426 82.6218   6
   0 -19   0 11.5809 73.1072   7
   0 -19   0 36.8102 70.5060   9
   0 -19  -1 1608.63 131.734  21
   0 -19   1 1450.99 132.460  21
   0 -19  -1 1509.45 117.182   7
   0 -19   1 1490.35 101.471   7
   0 -19  -1 1512.27 128.155  23
   0 -19   1 1636.49 113.649  23
   0 -19  -1 1611.78 135.623  24
   0 -19  -1 1680.75 124.537   6
   0 -19   2 11784.0 271.093   2
   0 -19  -2 11537.0 273.665  21
   0 -19   2 11978.2 286.543  21
   0 -19   2 11088.8 229.587   7
   0 -19  -2 12612.2 273.514  23
   0 -19  -2 12742.2 298.756  24
   0 -19  -2 12116.5 279.997   7
   0 -19  -2 12262.6 290.677   6
   0 -19   3 5267.93 185.379   2
   0 -19  -3 5220.98 195.526   7
   0 -19  -3 5109.13 182.499  21
   0 -19  -4 2007.31 137.378   6
   0 -19  -4 1805.06 123.451  21
   0 -19   5 1785.61 115.900   2
   0 -19  -5 1928.58 130.095   6
   0 -19  -6 325.298 92.3770   7
   0 -19  -6 618.477 89.2078   6
   0 -19   6 589.922 76.4225   2
   0 -19  -6 554.271 104.343  23
   0 -19  -7 488.316 79.1181   6
   0 -19  -7 268.673 80.1274   7
   0 -19   7 461.098 63.8065   2
   0 -19  -7 336.787 90.0324  23
   0 -19  -8 1654.49 101.231  23
   0 -19  -8 1598.70 103.053   7
   0 -19  -9 1037.76 77.3943  23
   0 -19  -9 855.033 75.7347   7
   0 -19 -10 1043.65 61.0155   7
   0 -18   0 30604.3 452.958   7
   0 -18   0 29485.2 473.452  21
   0 -18   0 30820.1 478.333  24
   0 -18   0 29618.4 459.184   6
   0 -18   1 2979.54 134.640   7
   0 -18   1 2657.65 126.405   9
   0 -18   1 3002.30 163.579  21
   0 -18  -1 2787.72 157.449  21
   0 -18  -1 2988.01 159.856  24
   0 -18   1 3238.48 140.973  23
   0 -18  -1 3074.57 154.713  23
   0 -18   1 2962.73 151.529  24
   0 -18  -1 3245.44 158.009   6
   0 -18  -1 2967.50 149.870   7
   0 -18   1 2965.70 140.899   6
   0 -18  -2 8523.12 240.217   7
   0 -18  -2 8845.22 246.957   6
   0 -18   2 8735.98 248.200  21
   0 -18  -2 8496.79 238.910  21
   0 -18   2 8311.12 199.904   7
   0 -18   2 9033.75 202.100  23
   0 -18  -2 9135.34 239.631  23
   0 -18  -2 9177.29 259.166  24
   0 -18  -2 7861.95 265.099  18
   0 -18   3 150.728 57.8896   7
   0 -18  -3-7.88496 97.8950   7
   0 -18  -3 127.375 85.8950  21
   0 -18   3 140.622 100.557  21
   0 -18   3 175.373 86.5580   2
   0 -18  -3-35.6497 115.548  23
   0 -18  -3 42.5956 77.5715  18
   0 -18  -4 3375.86 160.612   6
   0 -18  -4 2757.65 142.356  21
   0 -18  -4 3351.43 170.079  24
   0 -18  -4 2805.05 176.561  18
   0 -18  -5 2170.37 128.645  21
   0 -18  -5 2543.57 158.260  23
   0 -18  -5 2499.46 154.069  24
   0 -18  -5 2581.57 148.768   6
   0 -18   5 2336.31 126.709   2
   0 -18  -6 2686.80 153.923  23
   0 -18  -6 2915.83 148.182   6
   0 -18   6 2821.08 129.198   2
   0 -18  -7 10250.8 237.204  23
   0 -18  -7 10224.1 244.041   6
   0 -18  -7 9875.13 250.455   7
   0 -18   7 10140.0 209.244   2
   0 -18  -8 80.6776 81.0754  23
   0 -18  -8 267.603 68.4585   6
   0 -18  -8 89.7107 72.6687   7
   0 -18   8 244.499 54.1756   2
   0 -18  -9 28.1954 67.1194  23
   0 -18  -9-30.7229 65.2836   7
   0 -18 -10 271.222 55.8721  23
   0 -18 -10 169.900 54.1367   7
   0 -17   0 21.6004 74.7670   7
   0 -17   0 7.13532 77.2976   6
   0 -17   0-13.2608 92.7923  21
   0 -17   0-60.0964 95.5133  23
   0 -17   0 1.90005 90.0636  24
   0 -17   0 69.5984 66.8314  18
   0 -17   1 7142.83 206.858   6
   0 -17  -1 7027.70 212.188   7
   0 -17  -1 6961.68 215.835   6
   0 -17  -1 7622.92 224.421   1
   0 -17  -1 6982.50 219.350  21
   0 -17   1 7534.20 227.896  21
   0 -17   1 7167.54 195.346   7
   0 -17   1 6498.77 184.290   9
   0 -17  -1 7343.71 213.498  23
   0 -17  -1 7336.86 228.174  24
   0 -17   1 7167.27 195.066  23
   0 -17   1 7098.36 216.695  24
   0 -17  -1 6610.70 230.997  18
   0 -17  -2 19424.4 362.871   7
   0 -17   2 20214.3 337.221   6
   0 -17  -2 20297.1 363.790   1
   0 -17  -2 19050.2 362.348  21
   0 -17   2 19735.6 371.811  21
   0 -17   2 19445.1 319.621   7
   0 -17   2 21079.0 360.642  24
   0 -17  -2 19586.3 351.867  23
   0 -17   2 19739.4 312.725  23
   0 -17  -2 19610.4 423.663  18
   0 -17  -3 7090.46 204.665   1
   0 -17   3 6901.94 173.109   7
   0 -17  -3 6768.14 222.067  24
   0 -17  -3 6677.30 254.782  18
   0 -17  -3 6793.55 213.302  21
   0 -17   3 7081.06 224.339  21
   0 -17  -4 687.867 97.7056   6
   0 -17   4 811.752 95.4976   4
   0 -17  -4 569.867 97.5282  21
   0 -17  -4 689.385 108.041  24
   0 -17  -4 757.689 112.778  18
   0 -17  -5 3256.56 159.305   6
   0 -17   5 3145.14 145.581   4
   0 -17  -5 2923.80 143.829  21
   0 -17   5 3083.19 144.683   2
   0 -17  -5 3101.12 161.529  24
   0 -17  -5 2967.29 190.285  18
   0 -17   6 11670.3 257.042   4
   0 -17  -6 11127.2 274.818   6
   0 -17  -6 10062.0 236.320  21
   0 -17   6 11094.1 241.544   2
   0 -17  -6 11789.6 280.871  24
   0 -17  -6 10593.6 256.166  23
   0 -17  -6 9800.10 329.752  18
   0 -17  -7 424.059 87.4975   6
   0 -17   7 407.123 73.9554   2
   0 -17   7 368.638 98.2215   4
   0 -17  -7 323.790 106.608  23
   0 -17  -8 3461.67 140.809   6
   0 -17   8 3645.68 151.751   4
   0 -17   8 3472.23 121.366   2
   0 -17  -8 3472.40 146.977  23
   0 -17  -9 124.269 69.3206   7
   0 -17  -9 199.129 74.3600  23
   0 -17 -10 236.066 61.7385   7
   0 -17 -10 386.877 65.3288  23
   0 -17 -11 760.989 58.1193   7
   0 -16   0 16789.5 310.534   7
   0 -16   0 16737.5 322.081   6
   0 -16   0 17312.8 334.135   1
   0 -16   0 16838.2 330.858  21
   0 -16   0 17057.7 304.817  23
   0 -16   0 16417.2 333.944  24
   0 -16   0 15947.5 338.255  18
   0 -16   1 29593.5 436.560   6
   0 -16  -1 29764.6 459.618   6
   0 -16  -1 29278.1 441.757   7
   0 -16  -1 31051.5 459.731   1
   0 -16   1 29554.0 458.552  21
   0 -16  -1 30022.6 457.105  21
   0 -16   1 29554.3 420.706   7
   0 -16  -1 30534.2 473.523  24
   0 -16   1 30202.3 456.749  24
   0 -16  -1 28722.3 426.163  23
   0 -16   1 30477.7 418.367  23
   0 -16  -1 29505.9 507.094  18
   0 -16   2 1503.24 96.7643   6
   0 -16  -2 1552.41 111.653   1
   0 -16  -2 1389.65 119.456  21
   0 -16   2 1490.54 126.093  21
   0 -16   2 1387.19 93.6970   9
   0 -16   2 1414.87 94.1421   7
   0 -16   2 1514.46 103.736  23
   0 -16   2 1617.34 109.740  24
   0 -16  -2 1437.86 125.367  18
   0 -16   3 4712.38 159.705   4
   0 -16  -3 4375.81 178.828   6
   0 -16  -3 4471.86 162.847   1
   0 -16   3 4408.12 181.456  21
   0 -16   3 4559.74 140.388   7
   0 -16   3 4673.79 157.961  24
   0 -16  -3 4715.21 188.987  24
   0 -16  -3 4670.01 215.395  18
   0 -16  -4 3136.55 157.309   6
   0 -16   4 3183.16 143.184   4
   0 -16  -4 3069.72 134.398   1
   0 -16   4 2961.99 142.560   2
   0 -16   4 3257.10 166.256  21
   0 -16  -4 3248.68 164.634  24
   0 -16  -4 3174.25 189.041  18
   0 -16   5 4905.71 174.338   4
   0 -16  -5 4793.80 186.353   6
   0 -16   5 4699.68 169.430   2
   0 -16  -5 4994.43 195.374  24
   0 -16  -5 4980.95 239.093  18
   0 -16  -6 199.535 85.2999   6
   0 -16   6 222.846 96.0306   4
   0 -16   6 202.447 73.9503   2
   0 -16  -6 282.914 93.3860  24
   0 -16  -6 155.416 96.9628  18
   0 -16  -7 3451.38 155.675   6
   0 -16   7 3554.50 167.840   4
   0 -16   7 3510.77 135.558   2
   0 -16  -7 3840.41 166.318  24
   0 -16  -7 3343.25 205.997  18
   0 -16  -8 1667.21 123.903  23
   0 -16   8 1783.15 133.810   4
   0 -16  -8 1971.08 118.361   6
   0 -16   8 1958.85 99.4111   2
   0 -16  -9 1929.85 113.638  23
   0 -16  -9 1894.48 103.307   6
   0 -16 -10 1044.87 83.9162  23
   0 -16 -10 918.352 84.3084   7
   0 -16 -11 2544.46 81.8848  23
   0 -16 -11 2392.20 95.1202   7
   0 -15   0 68.8438 64.4816   7
   0 -15   0 79.2281 68.3470   6
   0 -15   0 6.74299 79.4767  21
   0 -15   0 81.8551 69.6140   1
   0 -15   0-26.8142 78.3570  23
   0 -15   0 41.8343 76.8662  24
   0 -15   0 34.8396 62.6161  18
   0 -15   1 23626.7 356.793   7
   0 -15  -1 23332.1 384.184   6
   0 -15   1 23406.2 368.618   6
   0 -15  -1 23701.0 382.646   1
   0 -15   1 23841.8 389.851   1
   0 -15  -1 23469.4 384.069  21
   0 -15   1 23261.8 383.191  21
   0 -15  -1 23126.7 393.016  24
   0 -15   1 23329.2 346.707  23
   0 -15   1 23549.7 381.534  24
   0 -15   1 22044.8 376.413  18
   0 -15  -1 23279.1 429.026  18
   0 -15   2 3810.30 137.032   6
   0 -15   2 3978.10 139.620   4
   0 -15  -2 3609.41 145.584   1
   0 -15   2 3548.11 157.028  21
   0 -15   2 3801.10 131.200   7
   0 -15   2 3603.04 127.769  23
   0 -15   2 3843.98 146.581  24
   0 -15  -2 3590.34 176.817  18
   0 -15  -3 7934.63 227.268   6
   0 -15   3 8359.43 202.903   4
   0 -15   3 7945.23 187.820   6
   0 -15  -3 7862.76 205.261   1
   0 -15   3 8262.74 227.272  21
   0 -15   3 7967.47 180.693   7
   0 -15  -3 7993.15 233.008  24
   0 -15   3 8223.67 201.179  24
   0 -15  -3 8009.37 271.627  18
   0 -15  -4 11699.9 249.655   1
   0 -15   4 12056.3 260.092   4
   0 -15  -4 11720.8 280.551   6
   0 -15   4 12785.1 287.868  21
   0 -15  -4 11735.4 344.034  18
   0 -15  -4 12107.3 285.967  24
   0 -15  -5 12747.2 294.263   6
   0 -15   5 13165.9 283.200   4
   0 -15  -5 12905.0 374.583  18
   0 -15  -5 13325.1 301.847  24
   0 -15   5 12564.5 264.356   2
   0 -15   6 155.311 71.3193   2
   0 -15   6 168.648 93.1203   4
   0 -15  -6 79.3275 66.8120  15
   0 -15  -6 145.781 79.3219   6
   0 -15  -6 145.677 94.9343  18
   0 -15  -6 277.339 90.4417  24
   0 -15  -7 2513.92 136.977   6
   0 -15   7 2590.84 153.955   4
   0 -15  -7 2356.83 126.857  15
   0 -15  -7 2398.11 141.127  24
   0 -15   7 2508.10 118.751   2
   0 -15  -8 929.873 93.7927   6
   0 -15   8 1094.34 124.370   4
   0 -15  -8 872.317 91.7668  15
   0 -15   8 1055.62 80.4817   2
   0 -15  -8 825.943 126.693  18
   0 -15  -9 702.277 98.5018  23
   0 -15   9 935.956 120.126   4
   0 -15  -9 844.131 83.0687   6
   0 -15 -10 565.405 79.9112  23
   0 -15  10 653.275 109.244   4
   0 -15 -11 1646.65 79.0833  23
   0 -15  11 1714.61 119.881   4
   0 -15  12 1214.25 92.1473   4
   0 -14   0 88421.9 909.472   6
   0 -14   0 88406.8 913.635   1
   0 -14   0 88939.8 913.884  21
   0 -14   0 86827.5 917.966  24
   0 -14   0 89120.4 962.157  18
   0 -14  -1 11512.8 251.571   6
   0 -14   1 11483.2 227.445   7
   0 -14   1 11620.5 237.533   6
   0 -14  -1 11498.3 245.714   1
   0 -14   1 11848.4 252.674   1
   0 -14   1 11713.3 253.091  21
   0 -14  -1 11808.4 253.254   8
   0 -14   1 11640.9 249.827  24
   0 -14   1 11202.9 222.239  23
   0 -14  -1 11604.8 260.142  24
   0 -14  -1 12050.2 289.422  18
   0 -14   1 11469.9 252.125  18
   0 -14   2 2845.90 116.212   6
   0 -14   2 2936.85 122.520   4
   0 -14   2 2985.93 134.464   1
   0 -14  -2 3044.51 129.267   1
   0 -14   2 3082.39 139.123  21
   0 -14   2 2955.84 113.595   7
   0 -14   2 2735.15 122.199  24
   0 -14   2 2689.04 111.850  23
   0 -14  -2 2853.17 156.583  18
   0 -14  -3 15762.4 313.556   6
   0 -14   3 15468.7 262.890   6
   0 -14   3 15476.4 281.543   4
   0 -14  -3 15599.4 287.653   1
   0 -14   3 16472.1 308.378  21
   0 -14   3 15722.6 257.272   7
   0 -14  -3 15739.5 315.848  24
   0 -14   3 15890.3 276.443  24
   0 -14  -3 16189.1 380.021  18
   0 -14   4 23648.5 371.917   4
   0 -14  -4 23720.1 399.703   6
   0 -14   4 24511.9 394.677  21
   0 -14  -4 24479.5 492.589  18
   0 -14  -4 23421.5 397.505  24
   0 -14   5 2182.12 116.107   2
   0 -14  -5 2487.38 122.632  15
   0 -14  -5 2411.60 134.644   6
   0 -14   5 2427.42 137.529   4
   0 -14  -5 2413.39 173.654  18
   0 -14  -5 2268.90 135.884  24
   0 -14   6 7031.47 191.086   2
   0 -14   6 7194.54 222.466   4
   0 -14  -6 7013.77 215.467   6
   0 -14  -6 6765.48 197.223  20
   0 -14  -6 6754.66 197.137  15
   0 -14  -6 6929.07 216.525  24
   0 -14  -7 1156.59 104.954   6
   0 -14   7 1265.58 130.950   4
   0 -14   7 1357.65 94.4060   2
   0 -14   7 1213.27 145.196   3
   0 -14  -7 1174.32 100.659  15
   0 -14  -7 1180.04 113.293  24
   0 -14  -8 14624.9 300.117  15
   0 -14  -8 14664.3 299.520   6
   0 -14   8 16234.4 343.891   4
   0 -14   8 15310.7 264.055   2
   0 -14   8 15605.5 409.391   3
   0 -14  -8 13976.8 408.623  18
   0 -14  -8 16198.2 310.925  24
   0 -14  -9 3088.21 141.012  15
   0 -14  -9 3233.58 136.113   6
   0 -14  10 434.181 114.533   4
   0 -14 -10 331.852 78.5295  23
   0 -14  11 1868.93 135.147   4
   0 -14 -11 1476.07 81.9284  23
   0 -14  12 138.563 84.0167   4
   0 -14  13 18.3860 63.5216   4
   0 -13   0 55.5934 55.6221   1
   0 -13   0 190.222 66.4868  21
   0 -13   0 178.149 62.4431   8
   0 -13   0 49.2480 61.6596  24
   0 -13   0 95.7685 55.4513  18
   0 -13   1 27579.5 381.723   6
   0 -13   1 27273.9 367.554   7
   0 -13  -1 27897.0 400.686   6
   0 -13   1 27912.1 399.926   1
   0 -13  -1 27906.6 395.898   1
   0 -13   1 27861.3 399.068  21
   0 -13  -1 27619.0 401.891   8
   0 -13   1 27953.4 384.917   8
   0 -13   1 28220.6 397.938  24
   0 -13  -1 27692.9 409.595  24
   0 -13  -1 28585.2 457.769  18
   0 -13   1 27537.0 405.538  18
   0 -13   2 76062.5 771.093   6
   0 -13   2 77496.1 762.220   7
   0 -13  -2 75358.4 799.241   1
   0 -13   2 78738.6 813.834   1
   0 -13   2 80357.7 819.769  21
   0 -13   2 75352.0 786.978  24
   0 -13   2 75485.1 745.612  23
   0 -13  -2 80790.6 925.524  18
   0 -13   2 75180.4 784.131  18
   0 -13   3 43299.0 516.250   4
   0 -13   3 41892.2 487.327   6
   0 -13  -3 42860.3 552.545   6
   0 -13  -3 40955.2 516.417   1
   0 -13   3 43923.1 544.729  21
   0 -13  -3 44436.1 559.435   8
   0 -13   3 43908.6 483.619   7
   0 -13  -3 42601.9 559.054  24
   0 -13   3 41745.0 499.148  24
   0 -13  -3 44576.9 652.363  18
   0 -13  -4 26406.8 383.399   1
   0 -13   4 27998.9 409.868   4
   0 -13  -4 27827.9 427.274   6
   0 -13  -4 28126.1 405.145  20
   0 -13   4 29151.1 422.409  21
   0 -13  -4 29268.5 536.752  18
   0 -13  -4 27580.2 428.880  24
   0 -13  -5 10618.8 255.201  24
   0 -13   5 11673.9 263.155  21
   0 -13   5 11423.0 324.985   3
   0 -13   5 10395.2 224.613   2
   0 -13  -5 10570.7 253.358   6
   0 -13   5 10989.2 254.550   4
   0 -13  -5 10742.4 239.009  20
   0 -13  -5 11333.8 339.131  18
   0 -13  -5 10799.8 234.114  15
   0 -13   6 35657.6 467.301   2
   0 -13  -6 35673.1 514.420   6
   0 -13   6 36173.5 521.562   4
   0 -13  -6 36055.3 485.375  20
   0 -13  -6 35902.1 489.132  15
   0 -13  -6 36134.3 514.565  24
   0 -13   7 3873.63 138.874   2
   0 -13   7 3964.55 215.940   3
   0 -13  -7 3835.69 154.040  15
   0 -13  -7 3909.65 163.116   6
   0 -13   7 3922.66 185.070   4
   0 -13  -7 3699.10 218.664  18
   0 -13  -7 3745.79 158.355  24
   0 -13   8 2022.65 102.321   2
   0 -13   8 2126.30 175.116   3
   0 -13  -8 1956.55 123.399  15
   0 -13  -8 1955.22 121.063   6
   0 -13   8 2058.89 155.894   4
   0 -13  -8 1773.84 170.496  18
   0 -13  -8 2000.71 126.296  24
   0 -13  -9 3433.73 139.395   6
   0 -13   9 3655.11 190.247   4
   0 -13  -9 3157.56 147.172  15
   0 -13  -9 2935.42 200.630  18
   0 -13   9 3579.04 121.292   2
   0 -13   9 3476.14 204.351   3
   0 -13  10 3537.79 184.083   4
   0 -13 -10 3238.72 129.886  23
   0 -13 -10 3234.22 146.395  15
   0 -13  11 723.275 122.122   4
   0 -13 -11 690.789 83.0720  15
   0 -13  12 1349.02 120.881   4
   0 -13  13 1278.05 100.123   4
   0 -13  14 143.120 52.8508   4
   0 -12   0 193305. 1734.72  18
   0 -12  -1 43708.5 578.056  18
   0 -12   1 43889.3 531.391  18
   0 -12  -1 42649.5 526.265  24
   0 -12   2 5635.55 160.739  21
   0 -12  -2 5597.89 194.854  18
   0 -12   2 5282.93 143.413  18
   0 -12  -3 4132.99 142.566   6
   0 -12   3 4273.67 140.194   1
   0 -12   3 4144.37 143.236  21
   0 -12  -3 4027.03 143.389   8
   0 -12  -3 4351.97 183.792  18
   0 -12  -3 4124.12 148.053  24
   0 -12   4 11639.7 303.045   3
   0 -12  -4 11556.2 250.898  24
   0 -12   4 11877.6 244.306  21
   0 -12  -4 11528.0 232.923  20
   0 -12   4 11262.1 237.776   4
   0 -12  -4 10964.0 242.681   6
   0 -12  -4 12300.9 321.158  18
   0 -12   5 10895.5 304.806   3
   0 -12  -5 10213.6 241.203  24
   0 -12   5 11001.3 246.149  21
   0 -12  -5 10455.0 225.447  20
   0 -12  -5 10479.3 222.236  15
   0 -12  -5 9964.88 238.986   6
   0 -12   5 10520.1 244.189   4
   0 -12   6 22905.6 341.422   2
   0 -12   6 24208.5 477.738   3
   0 -12  -6 23110.1 383.145  24
   0 -12  -6 22957.3 358.686  20
   0 -12   6 23396.2 396.738   4
   0 -12  -6 22664.3 380.604   6
   0 -12  -6 23367.2 364.825  15
   0 -12  -7 11108.1 259.482   6
   0 -12   7 11443.7 288.995   4
   0 -12   7 11178.8 224.029   2
   0 -12   7 11639.8 341.530   3
   0 -12  -7 10776.7 250.959  24
   0 -12  -7 10942.8 242.622  20
   0 -12  -7 11176.1 357.101  18
   0 -12  -7 11230.5 253.166  15
   0 -12   8 26530.6 362.970   2
   0 -12   8 27815.5 473.288   4
   0 -12  -8 26570.2 423.347  15
   0 -12  -8 26240.8 415.110   6
   0 -12  -8 25747.5 566.372  18
   0 -12  -8 27068.7 404.694  24
   0 -12   9 4226.49 130.800   2
   0 -12   9 4323.26 208.417   4
   0 -12   9 4312.83 224.314   3
   0 -12  -9 4137.35 151.387   6
   0 -12   9 4236.70 169.117  10
   0 -12  -9 3814.88 228.897  18
   0 -12  -9 4208.24 167.885  15
   0 -12  10 1075.19 140.053   4
   0 -12  10 987.084 132.997   3
   0 -12 -10 1072.93 103.605  15
   0 -12 -10 969.043 134.163  18
   0 -12  11 3177.73 180.102   4
   0 -12 -11 2776.49 136.806  15
   0 -12  12 3854.31 175.108   4
   0 -12 -12 3301.74 135.128  15
   0 -12  13 1547.39 114.980   4
   0 -12  14 72.6372 63.9514   4
   0 -11   0 91.1540 46.5567  18
   0 -11  -1 914.490 81.3227  18
   0 -11   1 866.639 67.8043  18
   0 -11   2 14378.2 238.714  18
   0 -11  -2 14391.8 304.434  18
   0 -11  -3 15029.3 272.661  24
   0 -11  -3 15690.9 334.571  18
   0 -11  -4 12663.4 250.424   6
   0 -11   4 13547.5 251.634  21
   0 -11  -4 13379.7 258.141   8
   0 -11  -4 12791.6 255.622  24
   0 -11  -4 13205.0 321.981  18
   0 -11  -5 31963.6 451.887   6
   0 -11  -5 32702.4 453.015  24
   0 -11   5 33205.8 457.026   4
   0 -11  -6 36857.7 506.824   6
   0 -11   6 38773.8 529.191   4
   0 -11   6 38959.6 470.020   2
   0 -11  -6 37825.8 504.435  24
   0 -11  -6 38698.0 488.309  20
   0 -11  -6 40155.9 502.864  15
   0 -11  -6 38923.9 655.050  18
   0 -11  -7 11819.1 254.199  24
   0 -11  -7 11807.5 262.149   6
   0 -11   7 12291.6 293.017   4
   0 -11   7 12563.5 229.948   2
   0 -11   7 12084.7 269.856  11
   0 -11  -7 12511.7 265.246  15
   0 -11  -7 11983.5 356.826  18
   0 -11  -8 12205.7 252.441  24
   0 -11  -8 11994.8 261.707   6
   0 -11   8 12625.5 227.752   2
   0 -11   8 12386.5 310.592   4
   0 -11   8 12722.9 293.630  11
   0 -11  -8 12637.8 279.267  15
   0 -11  -8 12508.4 376.946  18
   0 -11   8 12214.3 272.338  10
   0 -11   9 1904.48 167.490   4
   0 -11   9 2417.59 184.171   3
   0 -11   9 2154.94 134.475  10
   0 -11  -9 1959.03 131.648  15
   0 -11  -9 1886.71 174.391  18
   0 -11  10 1280.82 153.394   4
   0 -11  10 1358.15 149.973   3
   0 -11  10 1277.87 119.023  10
   0 -11 -10 1292.80 114.527  15
   0 -11 -10 1169.23 147.027  18
   0 -11  11 301.336 88.8760  10
   0 -11  11 180.069 124.698   4
   0 -11 -11 279.533 82.8842  15
   0 -11 -12 1574.67 110.409  15
   0 -11  12 1703.58 150.278   4
   0 -11 -13 2021.88 105.257  15
   0 -11  13 2566.65 146.617   4
   0 -10   0 77313.8 787.049  18
   0 -10  -1 37683.1 491.730  18
   0 -10   1 36187.8 437.767  18
   0 -10  -2 46936.9 607.168  22
   0 -10   2 46970.7 504.380  18
   0 -10  -2 46363.0 594.448  18
   0 -10  -3 21643.8 400.429  22
   0 -10  -3 22093.0 390.994  18
   0 -10  -4 5782.78 215.022  22
   0 -10  -5 48537.8 546.141  30
   0 -10  -5 47003.5 565.074  24
   0 -10  -6 14510.7 273.300  24
   0 -10  -6 15000.9 370.709  18
   0 -10   6 15112.9 249.972   2
   0 -10  -6 14087.0 273.262   6
   0 -10  -6 14150.1 281.349  30
   0 -10  -6 15029.9 272.142  15
   0 -10  -7 14179.0 281.311  15
   0 -10  -7 13224.1 257.609  24
   0 -10  -7 13305.0 268.726   6
   0 -10   7 13902.9 236.268   2
   0 -10   7 13220.4 285.106  11
   0 -10   7 13690.0 276.634  10
   0 -10  -7 13074.4 297.143  30
   0 -10  -7 13555.3 371.643  18
   0 -10  -8 17621.2 314.060   6
   0 -10   8 17871.7 270.845   2
   0 -10   8 17920.6 353.932  11
   0 -10   8 17340.4 334.676  10
   0 -10  -8 18134.0 340.619  15
   0 -10  -8 17305.8 441.944  18
   0 -10   9 3393.79 204.847   3
   0 -10   9 3347.48 171.262  11
   0 -10  -9 3035.33 155.001  15
   0 -10  -9 3062.49 202.342  18
   0 -10   9 3359.37 163.399  10
   0 -10  10 2628.09 188.960   3
   0 -10  10 2662.54 157.515  10
   0 -10 -10 2428.53 147.192  15
   0 -10 -10 2091.63 178.228  18
   0 -10  11 3193.18 164.790  10
   0 -10  11 2775.69 185.721   4
   0 -10  11 2809.44 185.592   3
   0 -10 -11 2584.40 147.086  15
   0 -10 -12 900.732 100.304  15
   0 -10  12 1119.53 115.458  10
   0 -10 -13 355.938 78.9400  15
   0 -10 -14 248.782 61.1736  15
   0  -9   0 105.935 39.7022  18
   0  -9  -1 1405.03 83.9969  18
   0  -9   1 1522.87 73.7965  18
   0  -9  -1 1470.30 89.2040  22
   0  -9  -2 66480.3 745.903  18
   0  -9   2 68659.4 653.244  18
   0  -9  -2 67020.3 755.560  22
   0  -9  -3 52088.8 663.634  22
   0  -9  -3 52711.9 483.781  30
   0  -9  -4 18862.4 380.535  22
   0  -9  -4 19408.1 273.432  30
   0  -9   5 24201.1 413.531   3
   0  -9  -5 22930.4 342.987  30
   0  -9  -5 23436.7 438.921  18
   0  -9   6 38909.7 571.645   3
   0  -9  -6 37577.0 604.664  18
   0  -9  -7 29895.7 428.362  15
   0  -9  -7 28219.8 391.216  24
   0  -9  -7 29359.3 409.744   6
   0  -9   7 30358.1 370.129   2
   0  -9   7 32547.3 537.085   3
   0  -9   7 29428.1 444.182  11
   0  -9   7 28895.0 428.755  10
   0  -9  -7 27669.2 530.455  18
   0  -9  -7 27246.4 458.407  30
   0  -9  -8 3781.50 207.043  18
   0  -9   8 4043.55 206.501   3
   0  -9   8 3731.66 115.885   2
   0  -9   8 3873.35 169.638  11
   0  -9   8 3792.85 161.733  10
   0  -9  -8 3512.04 155.466  15
   0  -9  -8 3529.63 179.098  30
   0  -9  -9 27140.7 565.285  18
   0  -9   9 27618.9 474.647  11
   0  -9   9 26927.0 456.254  10
   0  -9  -9 27679.8 448.248  15
   0  -9 -10 4423.07 234.581  18
   0  -9  10 4712.60 200.388  10
   0  -9  10 5016.29 238.895   3
   0  -9 -10 4297.36 185.615  15
   0  -9 -10 4225.80 216.797  30
   0  -9  11 4635.33 227.499   3
   0  -9  11 4646.30 200.460  10
   0  -9 -11 4070.56 184.501  15
   0  -9 -12 2138.88 136.500  15
   0  -9  12 2825.84 160.107  10
   0  -9 -13 512.862 86.4737  15
   0  -9  13 737.829 105.191  10
   0  -9 -14 2781.79 118.314  15
   0  -9 -15 629.436 57.5147  15
   0  -8   0 2411.74 88.9013  18
   0  -8   0 1676.07 77.3780  22
   0  -8   1 37449.6 415.041  18
   0  -8  -1 38738.6 459.928  18
   0  -8  -1 38508.1 464.971  22
   0  -8   2 78171.7 708.447  18
   0  -8  -2 76769.9 811.637  22
   0  -8  -3 23330.5 276.120  30
   0  -8  -3 22664.1 379.873  22
   0  -8  -4 30977.4 470.353  18
   0  -8   5 3047.59 145.261   3
   0  -8  -5 2908.45 156.904  22
   0  -8  -5 2936.49 153.075  18
   0  -8  -6 4422.57 192.915  18
   0  -8  -6 4584.23 205.327  22
   0  -8   7 659.251 110.679   3
   0  -8   7 801.685 88.7002  11
   0  -8   7 904.534 78.9063  27
   0  -8  -7 828.356 113.708  18
   0  -8   8 59333.5 726.034  10
   0  -8   8 59448.3 741.101  11
   0  -8  -8 60126.2 864.516  18
   0  -8   9 32423.3 519.753  11
   0  -8   9 31414.3 504.843  10
   0  -8  -9 30398.1 588.934  18
   0  -8  -9 29777.9 551.685  30
   0  -8 -10 27382.9 570.276  18
   0  -8  10 27668.0 484.248  10
   0  -8 -10 26565.3 543.755  30
   0  -8 -10 27413.8 460.807  15
   0  -8 -11 17747.8 454.806  18
   0  -8 -11 18855.7 379.841  15
   0  -8 -11 17824.5 447.665  30
   0  -8  12 4822.73 205.983  10
   0  -8 -12 4331.36 181.828  15
   0  -8  13 563.237 110.170  10
   0  -8 -13 370.029 90.2683  15
   0  -8  13 213.538 126.513   4
   0  -8 -14 1836.42 110.351  15
   0  -8  14 2163.65 142.616   4
   0  -8 -15 26.6470 49.4611  15
   0  -8  15 31.8995 72.8338   4
   0  -7   0 106.042 35.7332  22
   0  -7   0 100.192 35.3050  18
   0  -7  -1 51093.5 548.274  22
   0  -7  -1 50004.3 539.484  18
   0  -7   1 50417.9 498.926  18
   0  -7  -2 5652.70 157.331  22
   0  -7   2 5933.56 112.947  18
   0  -7  -2 5825.86 95.9596  30
   0  -7   3 252943. 2058.71  19
   0  -7   4 78105.8 779.770  19
   0  -7  -4 78717.7 854.935  18
   0  -7   5 9148.54 217.053  19
   0  -7  -5 9267.14 244.807  18
   0  -7  -5 9167.41 251.490  22
   0  -7   6 28405.2 459.111  19
   0  -7  -6 29251.0 490.567  18
   0  -7  -7 25742.7 483.845  18
   0  -7   7 25514.4 364.534  27
   0  -7   7 25096.7 462.274  19
   0  -7   8 19073.6 356.123  10
   0  -7   8 19340.8 363.416  11
   0  -7   8 20329.4 337.489  27
   0  -7  -8 19907.0 440.592  18
   0  -7  -9 6762.10 268.721  18
   0  -7   9 6951.89 233.360  11
   0  -7   9 6746.46 224.810  10
   0  -7  10 5537.29 223.839  11
   0  -7  10 5259.60 213.989  10
   0  -7 -10 4753.77 233.601  18
   0  -7 -10 4935.61 243.632  30
   0  -7  11 24992.5 467.303  10
   0  -7 -11 23883.2 535.678  30
   0  -7  12 4531.11 209.686  10
   0  -7  12 4403.39 216.674   3
   0  -7 -12 4076.09 184.896  15
   0  -7  13 6338.80 221.952  10
   0  -7 -13 5147.33 193.865  15
   0  -7 -14 1811.80 114.981  15
   0  -7  14 1957.84 145.658   4
   0  -7 -15 102.577 57.2336  15
   0  -7  15 43.7004 81.0426   4
   0  -7 -16 187.953 37.4284  15
   0  -7  16 241.737 52.0348   4
   0  -6   0 242078. 1963.22  18
   0  -6   0 241295. 1959.40  22
   0  -6   1 12928.9 178.646  18
   0  -6  -1 13024.1 210.944  18
   0  -6  -1 12716.8 208.560  22
   0  -6   1 13074.4 169.827  22
   0  -6   2 65536.7 586.128  19
   0  -6  -2 64549.8 677.534  22
   0  -6  -3 270360. 2301.17  18
   0  -6   3 277210. 2232.64  19
   0  -6   4 16123.8 268.165  19
   0  -6  -4 15893.1 291.529  18
   0  -6  -4 15892.3 304.014  22
   0  -6   5 36705.0 496.000  19
   0  -6  -5 36353.6 512.203  18
   0  -6  -5 37248.8 530.777  22
   0  -6   6 26034.6 439.873  19
   0  -6  -6 27024.6 450.962  18
   0  -6  -6 27026.0 466.601  22
   0  -6  -7 5570.23 210.254  18
   0  -6   7 5479.24 212.294  19
   0  -6   8 34172.2 595.264  19
   0  -6   8 33394.1 491.227  10
   0  -6   8 35062.4 465.005  27
   0  -6  -8 34305.2 585.723  18
   0  -6   8 33428.2 498.664  11
   0  -6   9 14694.9 327.757  10
   0  -6   9 15646.4 305.471  27
   0  -6  -9 14895.0 385.023  18
   0  -6   9 14842.9 334.292  11
   0  -6  10 27581.5 483.544  10
   0  -6  10 27891.7 495.254  11
   0  -6 -11 1156.59 137.345  18
   0  -6  11 1520.80 153.816  10
   0  -6 -11 1397.02 173.271  30
   0  -6  12 10574.9 303.908  10
   0  -6 -12 10021.2 355.575  30
   0  -6  13 3079.06 175.984  10
   0  -6 -13 2418.40 155.881  15
   0  -6  14 1013.37 120.483  10
   0  -6  15 1022.87 105.711   4
   0  -6 -16 948.708 58.7132  15
   0  -6  16 1263.48 75.5159   4
   0  -5   0 18.2545 24.5588  18
   0  -5   0 11.2903 27.3157  22
   0  -5   1 205512. 1636.47  18
   0  -5   1 206503. 1620.48  22
   0  -5  -1 209223. 1693.45  22
   0  -5   2 21805.4 249.469  19
   0  -5   2 21868.7 230.784  18
   0  -5  -3 50369.7 555.449  18
   0  -5   3 51681.3 525.106  19
   0  -5  -4 9724.46 211.643  18
   0  -5   4 9778.49 203.941  19
   0  -5  -4 9600.47 220.591  22
   0  -5  -5 42227.7 542.204  18
   0  -5   5 41776.2 542.623  19
   0  -5  -5 41921.8 555.833  22
   0  -5  -6 135463. 1327.73  18
   0  -5   6 132011. 1340.95  19
   0  -5  -6 136629. 1353.42  22
   0  -5   7 11381.1 304.977  19
   0  -5  -7 11676.4 292.416  18
   0  -5   8 18132.5 336.835  10
   0  -5   8 18338.5 311.957  27
   0  -5  -8 18231.4 398.434  18
   0  -5   8 18281.7 420.934  19
   0  -5   8 18555.6 345.665  11
   0  -5   9 17465.6 356.365  10
   0  -5   9 18062.9 329.834  27
   0  -5  -9 18299.8 417.956  18
   0  -5   9 18249.9 366.948  11
   0  -5   9 18222.3 452.936  19
   0  -5 -10 9065.12 302.054  18
   0  -5  10 9610.36 279.764  10
   0  -5  10 9265.06 280.530  11
   0  -5 -11 5718.59 246.037  18
   0  -5  11 6235.64 243.774  10
   0  -5 -11 6326.37 290.526  30
   0  -5 -12 4837.10 266.645  30
   0  -5  15 1872.11 125.365   4
   0  -5  16 154.869 60.3137   4
   0  -4   0 27728.4 287.063  18
   0  -4   0 28143.0 287.519  22
   0  -4   1 119446. 971.927  18
   0  -4   1 116781. 954.341  22
   0  -4  -2 29583.2 349.464  18
   0  -4   2 31696.6 326.135  19
   0  -4  -3 214101. 1691.98  22
   0  -4   3 220901. 1663.26  19
   0  -4  -4 36425.7 465.993  22
   0  -4   4 37390.2 460.450  19
   0  -4  -5 30432.3 436.112  22
   0  -4   5 30017.1 437.581  19
   0  -4  -6 30772.3 467.601  22
   0  -4   6 30522.5 483.584  19
   0  -4  -7 55660.3 705.724  18
   0  -4   7 54108.3 745.558  19
   0  -4  -8 43440.5 632.732  18
   0  -4   8 42603.3 681.916  19
   0  -4   8 42880.9 570.033  11
   0  -4   9 19263.8 466.176  19
   0  -4   9 18560.1 364.007  10
   0  -4  -9 19723.9 419.848  18
   0  -4 -10 1313.03 128.501  18
   0  -4 -12 4008.69 253.988  30
   0  -4  14 1886.66 146.053  10
   0  -4 -15 349.723 80.3842  15
   0  -4  16 939.752 78.9353   4
   0  -4 -16 828.372 66.4852  15
   0  -3   0 264.441 25.9795   3
   0  -3   0 262.781 25.6876  22
   0  -3   1 78891.6 643.056  18
   0  -3   1 77351.1 625.695  22
   0  -3   2 344480. 2627.37  19
   0  -3  -2 338999. 2658.40  22
   0  -3   3 488917. 3847.21  19
   0  -3  -3 484056. 3857.24  22
   0  -3   4 5572.11 152.053  19
   0  -3  -4 5458.76 146.870  22
   0  -3   5 4447.75 154.961  19
   0  -3  -5 4571.42 147.325  22
   0  -3   6 42921.7 597.308  19
   0  -3  -6 43156.2 558.024  22
   0  -3   7 15935.3 365.655  19
   0  -3   8 4454.83 213.725  19
   0  -3  -8 4390.29 180.531  18
   0  -3   9 6245.17 209.351  11
   0  -3   9 6844.04 278.656  19
   0  -3   9 6268.38 186.806  27
   0  -3  -9 6697.51 233.430  18
   0  -3  10 15845.2 357.546  11
   0  -3  10 16369.7 322.773  27
   0  -3  10 14990.7 438.208  19
   0  -3 -10 15773.1 377.393  18
   0  -3  11 1352.37 149.760  10
   0  -3  12 1290.52 145.064  10
   0  -3 -12 967.110 167.917  30
   0  -3  13 5624.11 230.150  10
   0  -3  14 282.349 107.410  10
   0  -3 -15 565.796 88.0133  15
   0  -3  16 1637.99 92.2759   4
   0  -3 -16 1444.83 80.0562  15
   0  -2   0 69122.5 568.522   3
   0  -2   1 95809.3 737.541  18
   0  -2   1 93937.1 756.976  19
   0  -2  -2 491721. 3885.08  22
   0  -2   2 503854. 3878.89  19
   0  -2   3 479277. 3720.50  39
   0  -2  -3 489527. 3809.16  22
   0  -2   3 486022. 3816.05  19
   0  -2   4 57411.5 526.263  39
   0  -2   4 56438.7 617.813  19
   0  -2   5 82035.4 746.799  39
   0  -2   5 80440.3 867.579  19
   0  -2   6 422.462 84.4192  19
   0  -2  -6 543.897 69.7221  22
   0  -2   6 605.102 53.0725  39
   0  -2   7 6263.54 153.212  39
   0  -2  -8 12121.6 287.210  18
   0  -2   8 12137.0 242.762  27
   0  -2   9 10399.7 265.309  11
   0  -2  -9 10289.9 279.061  18
   0  -2   9 10184.4 259.430  10
   0  -2   9 9693.95 331.365  19
   0  -2   9 10397.7 238.111  27
   0  -2  10 1816.89 139.948  11
   0  -2  10 1742.52 109.737  13
   0  -2 -10 1672.88 128.032  18
   0  -2  10 1874.07 178.007  19
   0  -2  10 1856.97 139.319  10
   0  -2  10 1943.43 120.865  27
   0  -2  11 13264.2 278.541  13
   0  -2  11 14467.0 348.498  10
   0  -2  12 1895.57 161.170  10
   0  -2  12 1762.73 117.894  13
   0  -2 -12 1719.15 193.845  30
   0  -2  13 894.357 135.936  10
   0  -2  14 2528.88 158.748  10
   0  -2 -15 321.071 79.2043  15
   0  -2  15 538.942 99.0068  10
   0  -2  16 1880.27 97.6287   4
   0  -2 -16 1805.94 88.2211  15
   0  -1   0 19.8443 5.91782   3
   0  -1  -1 400119. 3087.44  22
   0  -1  -2 492302. 3862.43  22
   0  -1   2 501089. 3824.57  39
   0  -1  -3 357490. 2842.78  22
   0  -1   3 359900. 2808.34  39
   0  -1  -4 4563.38 115.720  22
   0  -1   4 3825.66 96.1550  39
   0  -1  -5 63349.8 643.062  22
   0  -1   5 60190.8 605.995  39
   0  -1  -6 16506.3 278.970  22
   0  -1   6 15452.1 253.001  39
   0  -1   7 51101.4 586.896  39
   0  -1   8 10091.8 228.671  39
   0  -1   8 10572.8 222.739  27
   0  -1   9 7828.73 204.635  27
   0  -1  -9 7891.35 233.773  18
   0  -1   9 7914.27 229.668  11
   0  -1  10 6031.84 220.550  11
   0  -1  10 5521.21 209.458  10
   0  -1  10 6219.96 194.770  27
   0  -1  11 11698.1 268.532  13
   0  -1  11 12278.5 320.533  10
   0  -1  12 18173.6 399.935  10
   0  -1  12 17248.6 333.331  13
   0  -1  13 7095.03 252.176  10
   0  -1  14 7577.14 242.264  10
   0  -1 -15 694.880 92.0763  15
   0  -1  15 955.020 109.461  10
   0  -1 -16 1035.58 75.9819  15
   0  -1  16 1139.03 84.5711   4
   0   0  -1 873474. 6664.92  22
   0   0   1 877882. 6682.90  19
   0   0   2 808124. 6303.21  32
   0   0   2 831308. 6287.89  39
   0   0   2 818308. 6304.92  28
   0   0   2 805121. 6315.22  19
   0   0  -2 806394. 6277.93  22
   0   0   2 832194. 6249.11  36
   0   0   3 7971.83 137.005  39
   0   0   3 8308.79 158.768  19
   0   0  -3 8210.58 131.280  22
   0   0   4 4363.73 110.598  39
   0   0   4 4496.74 132.350  19
   0   0  -4 4556.49 106.496  22
   0   0   4 4486.51 120.740  37
   0   0   5 13147.7 265.327  19
   0   0  -5 13444.0 214.375  22
   0   0   5 12969.9 222.441  39
   0   0   6 29634.6 399.748  39
   0   0   6 30867.1 477.947  19
   0   0   7 12954.3 262.609  39
   0   0   7 13415.0 334.102  19
   0   0   8 25771.9 411.770  39
   0   0   8 26420.6 517.324  19
   0   0   9 1551.91 115.168  11
   0   0   9 1497.36 153.111  19
   0   0  -9 1502.84 105.652  18
   0   0   9 1459.61 108.539  39
   0   0   9 1612.80 101.588  27
   0   0   9 1560.79 96.5606  45
   0   0  10 16817.9 361.643  11
   0   0  10 15908.2 454.108  19
   0   0  10 16369.4 349.102  10
   0   0  10 17020.8 322.556  27
   0   0  11 4425.39 202.516  10
   0   0  11 4081.75 170.720  13
   0   0 -12-92.2985 135.505  30
   0   0  12 162.768 92.9606  13
   0   0  12 188.876 116.497  10
   0   0  13 1126.68 112.860  13
   0   0  13 1204.89 138.964  10
   0   0  14 360.060 112.472  10
   0   0  15 274.068 88.9230  10
   0   0 -16-6.05361 51.7086  15
   0   0  16-26.0780 62.4306   4
   0   1   0 354.337 12.5002  39
   0   1   1 416074. 3162.06  28
   0   1   1 412616. 3161.03  32
   0   1   1 413751. 3173.15  39
   0   1   2 483969. 3779.85  19
   0   1   2 499763. 3775.08  28
   0   1   2 490940. 3740.35  36
   0   1   2 472184. 3766.47  37
   0   1  -2 478178. 3720.42  22
   0   1   2 495761. 3772.94  32
   0   1   3 362058. 2835.99  36
   0   1  -3 362436. 2832.20  22
   0   1   3 371408. 2895.55  39
   0   1   3 362932. 2911.09  19
   0   1   4 3083.27 74.9618  36
   0   1  -4 3093.35 79.1910  22
   0   1   4 3216.47 113.648  19
   0   1   4 3165.74 102.262  39
   0   1   5 62124.3 670.058  39
   0   1   5 61809.8 717.494  19
   0   1   6 14272.1 269.646  39
   0   1   6 14954.4 315.942  19
   0   1   7 50499.6 631.149  39
   0   1   7 53289.0 726.524  19
   0   1   8 9618.54 253.174  39
   0   1   8 9784.28 308.092  19
   0   1   9 8804.91 313.210  19
   0   1   9 7971.34 240.732  39
   0   1   9 8699.59 235.875  11
   0   1   9 8628.92 210.939  27
   0   1   9 8656.68 199.059  45
   0   1  10 5817.39 208.305  10
   0   1  10 5850.85 177.327  45
   0   1  10 5465.11 274.497  19
   0   1  10 6037.58 188.820  27
   0   1  11 12110.7 313.054  10
   0   1  12 17108.2 351.217  13
   0   1  12 17710.1 389.405  10
   0   1 -12 17748.6 489.830  30
   0   1  13 6703.63 236.657  10
   0   1  13 6379.35 209.520  13
   0   1  14 7654.38 235.727  10
   0   1 -16 1113.89 76.0848  15
   0   2   0 75363.6 612.406  39
   0   2   1 86672.7 713.646  19
   0   2   1 89277.8 741.675  39
   0   2   2 482473. 3757.98  19
   0   2   3 488712. 3794.11  36
   0   2   3 490603. 3836.05  37
   0   2   3 480001. 3841.81  19
   0   2   4 55235.5 589.534  39
   0   2   4 54695.8 598.754  19
   0   2  -4 55112.5 441.056  34
   0   2   4 54631.3 526.046  36
   0   2   5 76007.7 796.576  39
   0   2   5 78426.4 716.999  36
   0   2   5 77083.4 829.846  19
   0   2   6 218.818 64.8048  39
   0   2   6 291.590 45.8930  36
   0   2   6 179.116 71.2828  19
   0   2   7 5797.32 219.059  19
   0   2   7 5590.55 188.081  39
   0   2   8 14297.8 244.576  45
   0   2   8 13358.9 313.387  39
   0   2   8 13699.3 362.777  19
   0   2   8 14387.7 241.737  42
   0   2   9 12056.6 277.694  11
   0   2   9 12108.4 365.534  19
   0   2   9 11850.9 235.934  45
   0   2   9 11257.9 301.293  39
   0   2   9 12023.7 207.565  40
   0   2   9 12154.0 208.527  43
   0   2   9 12293.5 238.526  42
   0   2   9 11939.7 249.074  27
   0   2  10 2154.41 148.361  39
   0   2  10 2343.47 123.632  27
   0   2  10 2313.12 122.231  45
   0   2  10 2240.93 141.853  10
   0   2  10 2079.48 185.483  19
   0   2  11 15644.1 352.750  10
   0   2  12 1742.29 146.500  10
   0   2 -12 1534.71 185.111  30
   0   2  12 1776.78 141.341  13
   0   2  13 647.262 113.317  13
   0   2  13 808.181 125.708  10
   0   2  14 2104.84 131.553  13
   0   2  14 2202.86 140.550  10
   0   2 -16 1479.51 79.5216  15
   0   3   0 75.2024 20.0583  39
   0   3   1 73741.3 616.621  19
   0   3   1 74148.9 662.022  39
   0   3  -1 75575.4 593.395  39
   0   3  -2 333449. 2574.29  38
   0   3   2 338088. 2650.43  19
   0   3   3 442447. 3508.42  36
   0   3   3 448344. 3540.29  37
   0   3   3 448247. 3538.04  19
   0   3   4 6507.56 137.721  36
   0   3   4 6653.30 162.017  37
   0   3   4 6561.80 165.082  19
   0   3   5 6424.80 187.169  19
   0   3   5 5962.61 174.210  37
   0   3   5 6593.16 145.979  36
   0   3   5 6295.65 180.804  39
   0   3   6 42392.7 588.451  19
   0   3   6 42929.0 477.071  36
   0   3   6 41640.9 566.306  39
   0   3   7 15652.3 333.655  39
   0   3   7 16329.4 367.792  19
   0   3   8 6197.53 156.105  47
   0   3   8 5676.72 151.714  42
   0   3   8 5540.54 210.491  39
   0   3   8 5664.51 237.825  19
   0   3   9 5890.73 259.792  19
   0   3   9 5912.81 151.796  46
   0   3   9 5891.33 168.501  45
   0   3   9 6144.87 148.454  43
   0   3   9 5798.12 165.551  42
   0   3   9 5642.22 187.092  10
   0   3   9 5826.85 143.993  40
   0   3   9 5488.78 222.148  39
   0   3   9 5839.67 170.842  27
   0   3  10 15392.0 445.104  19
   0   3  10 14628.3 375.505  39
   0   3  10 16508.2 261.103  43
   0   3  10 16401.9 307.803  27
   0   3  10 14746.3 323.736  10
   0   3  10 16227.2 297.367  45
   0   3  11 982.679 119.461  10
   0   3  11 907.735 108.409  45
   0   3 -12 870.744 162.870  30
   0   3  12 1211.07 131.970  13
   0   3  12 1031.22 127.475  10
   0   3  13 5416.50 207.459  13
   0   3  13 5432.79 205.930  10
   0   3  14 115.684 89.1297  13
   0   3  14 208.760 88.0963  10
   0   3 -16 1345.56 72.8921  15
   0   4   0 31881.1 318.603  39
   0   4   1 113664. 987.475  39
   0   4   1 113072. 916.440  19
   0   4   2 29716.5 353.696  39
   0   4   2 28772.0 311.643  19
   0   4   3 208160. 1763.08  39
   0   4   3 205064. 1722.12  19
   0   4   4 38047.8 435.744  36
   0   4   4 37834.9 466.502  37
   0   4   4 37931.3 465.047  19
   0   4   5 26879.8 398.150  37
   0   4   5 26825.9 353.943  36
   0   4   5 26729.1 406.474  19
   0   4   6 26160.7 437.487  39
   0   4   6 26794.4 438.666  37
   0   4   6 27318.5 369.885  36
   0   4   6 27240.1 448.363  19
   0   4   7 51976.7 709.802  39
   0   4   7 54339.0 610.156  36
   0   4   7 53672.5 738.375  19
   0   4   8 44152.5 479.896  46
   0   4   8 44725.2 502.527  47
   0   4   8 42061.3 649.119  39
   0   4   8 43062.4 687.080  19
   0   4   9 17434.2 444.550  19
   0   4   9 17165.3 407.072  39
   0   4   9 18022.9 269.057  40
   0   4   9 18150.2 278.347  46
   0   4   9 17527.7 304.473  27
   0   4   9 18132.8 269.965  43
   0   4   9 17116.3 326.225  10
   0   4  10 1449.53 120.721  10
   0   4  10 1636.97 97.2523  43
   0   4  10 1652.61 113.381  42
   0   4  10 1740.10 107.699  27
   0   4  10 1296.32 139.040  39
   0   4  10 1609.25 95.0601  40
   0   4  11 26757.5 457.902  10
   0   4  12 3949.34 191.742  13
   0   4 -12 3553.52 238.055  30
   0   4  12 3979.35 182.627  10
   0   4  13 329.597 112.661  13
   0   4  13 418.018 98.4354  10
   0   4  14 1366.25 126.380  13
   0   4  14 1405.41 113.512  10
   0   4 -16 689.124 54.0073  15
   0   5   0 62.1316 29.2527  39
   0   5   1 216211. 1781.03  39
   0   5  -1 215795. 1704.13  39
   0   5   2 21183.1 245.110  19
   0   5   2 21075.7 297.555  39
   0   5   3 47568.7 504.835  19
   0   5  -3 48464.3 404.886  38
   0   5   3 47618.0 552.885  39
   0   5   4 10412.5 211.884  19
   0   5   4 10857.0 222.701  37
   0   5   4 10223.9 203.432  36
   0   5   5 48765.5 595.166  37
   0   5   5 47484.4 590.601  19
   0   5   6 134258. 1308.40  19
   0   5   6 132767. 1216.35  36
   0   5   6 130174. 1305.75  37
   0   5   7 10741.4 295.315  19
   0   5   7 10743.6 296.460  39
   0   5   7 10767.5 235.839  36
   0   5   7 10254.2 294.026  37
   0   5   8 20461.0 286.412  46
   0   5   8 20325.4 314.713  45
   0   5   8 20288.2 278.969  43
   0   5   8 20719.7 278.951  40
   0   5   8 19604.1 430.592  39
   0   5   8 19968.4 441.751  19
   0   5   9 18181.3 451.902  19
   0   5   9 18414.3 275.357  40
   0   5   9 17281.8 422.221  39
   0   5   9 17992.8 303.334  47
   0   5   9 18558.4 285.445  46
   0   5   9 18045.0 332.229  10
   0   5   9 18199.6 304.770  27
   0   5   9 18477.0 277.000  43
   0   5  10 9871.05 213.693  46
   0   5  10 9780.62 202.784  40
   0   5  10 9800.35 203.569  43
   0   5  10 9407.92 250.291  10
   0   5  11 5924.99 165.091  43
   0   5  11 5779.54 206.109  10
   0   5 -11 5843.06 278.497  30
   0   5  12 4124.14 196.018  13
   0   5  12 4238.80 180.961  10
   0   5 -12 3782.00 239.767  30
   0   5  13 13313.3 294.010  10
   0   5  13 13738.6 320.689  13
   0   5  14 16119.5 321.275  13
   0   5  15 1628.10 103.231  13
   0   5 -16 70.3691 32.8355  15
   0   6   0 250263. 2029.24  39
   0   6  -1 10626.0 146.841  39
   0   6   1 10455.5 190.869  39
   0   6   2 64231.9 670.257  39
   0   6   2 63722.6 571.445  19
   0   6   3 279263. 2376.22  39
   0   6   3 281292. 2281.14  19
   0   6   4 15894.8 269.513  19
   0   6   4 15566.6 307.753  39
   0   6   4 15936.8 287.840  37
   0   6   4 16183.5 278.978  36
   0   6   5 31621.1 450.119  19
   0   6   5 32216.2 437.347  36
   0   6   5 31961.5 469.157  37
   0   6   6 22154.9 364.430  36
   0   6   6 22941.8 418.778  37
   0   6   6 22969.9 403.296  19
   0   6   7 4908.72 201.984  19
   0   6   7 5025.65 143.550  42
   0   6   7 4825.63 141.273  45
   0   6   7 5013.20 173.260  36
   0   6   7 5064.37 216.776  37
   0   6   7 4797.11 210.062  39
   0   6   8 33488.5 586.704  19
   0   6   8 31978.1 429.399  45
   0   6   8 33303.5 396.666  46
   0   6   8 32342.1 479.137  36
   0   6   8 32912.0 588.839  37
   0   6   8 32976.2 386.062  40
   0   6   8 31084.4 575.768  39
   0   6   8 32492.6 427.137  42
   0   6   8 31762.3 385.074  43
   0   6   9 15024.0 255.518  46
   0   6   9 14848.1 245.819  40
   0   6   9 15017.6 249.203  43
   0   6  10 29001.9 383.657  43
   0   6  10 29112.9 394.535  46
   0   6  10 28273.6 427.772  45
   0   6  10 29441.4 384.246  40
   0   6  10 26862.5 567.697  39
   0   6  10 27178.6 436.363  10
   0   6  11 1613.21 111.851  43
   0   6 -11 1593.76 177.346  30
   0   6  11 1507.84 109.289  40
   0   6  11 1517.19 160.009  39
   0   6  11 1632.10 126.767  10
   0   6  12 9650.17 281.509  13
   0   6 -12 9294.11 338.541  30
   0   6  12 9435.07 245.486  10
   0   6  13 2623.37 170.163  13
   0   6  13 2653.57 136.724  10
   0   6  14 914.393 117.978  13
   0   6  15 1083.07 92.5078  13
   0   7   0 105.429 36.5067  39
   0   7   1 53064.0 571.862  39
   0   7  -1 52781.4 499.656  39
   0   7  -2 3728.86 75.4811  30
   0   7   2 3975.78 134.142  39
   0   7   3 261955. 2262.79  39
   0   7   4 83088.9 823.908  19
   0   7   4 82378.0 864.897  36
   0   7   4 84165.9 880.853  37
   0   7   4 83404.5 921.082  39
   0   7   5 7917.95 202.150  19
   0   7   5 7619.95 223.437  37
   0   7   5 7549.38 205.858  36
   0   7   5 7360.70 234.434  39
   0   7   6 28983.3 464.680  19
   0   7   6 29006.3 489.679  37
   0   7   6 28935.1 445.799  36
   0   7   7 24336.8 478.405  37
   0   7   7 24129.3 412.067  36
   0   7   7 23732.8 345.330  42
   0   7   7 25002.9 458.907  19
   0   7   7 23339.3 344.556  45
   0   7   8 20584.8 289.343  40
   0   7   8 20181.0 465.412  39
   0   7   8 20576.5 332.839  45
   0   7   8 20577.1 296.962  46
   0   7   8 20680.3 465.117  37
   0   7   8 21314.8 388.249  36
   0   7   8 20893.6 331.323  42
   0   7   9 7457.93 174.170  40
   0   7   9 6992.37 289.270  39
   0   7   9 7562.71 178.376  43
   0   7   9 7197.54 199.471  42
   0   7   9 7518.57 183.586  46
   0   7   9 7059.44 200.277  45
   0   7  10 4079.34 236.391  39
   0   7  10 4504.66 148.693  40
   0   7  10 4284.31 173.613  45
   0   7  10 4536.88 155.497  46
   0   7  10 4607.15 151.413  43
   0   7  10 4245.42 167.758  42
   0   7 -10 4280.26 232.142  30
   0   7  11 27988.3 379.018  40
   0   7  11 27707.7 381.124  43
   0   7  11 27190.3 431.443  45
   0   7  12 4941.07 186.068  45
   0   7  13 5743.97 220.723  13
   0   7  14 2077.60 135.777  13
   0   7  15 163.185 71.7726  13
   0   8   0 2461.87 93.6625  39
   0   8   1 41095.6 490.273  39
   0   8  -1 40211.2 415.521  39
   0   8   2 77911.2 826.203  39
   0   8  -3 23147.1 275.999  30
   0   8   3 21865.6 379.576  39
   0   8   4 31322.5 496.528  39
   0   8   4 32219.6 468.637  36
   0   8   5 2004.48 141.940  39
   0   8   5 2064.81 132.453  37
   0   8   5 2190.55 130.495  36
   0   8   6 4218.33 206.140  39
   0   8   6 4233.39 132.514  42
   0   8   6 4217.42 175.479  36
   0   8   6 4754.82 201.102  37
   0   8   7 657.620 79.2477  45
   0   8   7 818.458 81.5825  42
   0   8   7 911.633 103.309  36
   0   8   7 649.427 121.789  37
   0   8   8 56984.0 600.470  46
   0   8   8 56258.8 627.104  47
   0   8   8 56060.7 648.145  45
   0   8   8 56051.7 644.113  42
   0   8   8 56638.6 843.828  37
   0   8   8 56058.5 732.307  36
   0   8   9 31775.5 402.744  40
   0   8   9 29208.7 608.928  39
   0   8   9 32525.5 416.918  46
   0   8   9 31342.3 454.266  45
   0   8   9 31378.9 405.469  43
   0   8   9 29937.5 440.969  42
   0   8  -9 29179.4 550.507  30
   0   8  10 28594.9 388.053  40
   0   8  10 29033.3 400.408  46
   0   8  10 27998.5 436.221  45
   0   8  10 28631.9 435.240  42
   0   8  10 28718.0 392.083  43
   0   8 -10 27265.9 551.505  30
   0   8  11 17668.4 476.462  39
   0   8  11 21543.6 326.009  40
   0   8  11 20901.1 369.272  42
   0   8  11 21401.7 329.602  43
   0   8 -11 18512.1 455.783  30
   0   8  11 20588.2 368.848  45
   0   8  11 21605.0 335.820  46
   0   8  12 5282.04 188.500  45
   0   8  12 5441.94 158.129  43
   0   8  14 2114.83 135.135  13
   0   8  15 97.9424 68.7959  13
   0   9   0 57.2958 41.9812  39
   0   9  -1 2196.60 77.2695  39
   0   9   1 2149.97 104.057  39
   0   9   2 67553.8 761.934  39
   0   9   3 59620.4 731.247  39
   0   9   4 20924.3 409.391  39
   0   9   4 21137.5 378.237  37
   0   9  -4 22004.1 297.411  30
   0   9   5 22634.5 451.041  39
   0   9   5 22625.4 421.557  37
   0   9   5 23250.2 415.979  36
   0   9   6 34579.9 446.975  45
   0   9   6 35638.2 613.724  39
   0   9   6 34409.1 443.791  42
   0   9   6 35826.0 551.980  36
   0   9   6 35699.9 585.566  37
   0   9   7 27996.8 403.533  45
   0   9   7 28124.0 560.968  39
   0   9   7 28848.0 497.809  36
   0   9   7 28067.8 543.878  37
   0   9   7 28320.9 402.859  42
   0   9  -8 3431.54 183.487  30
   0   9   8 3331.11 128.302  46
   0   9   8 3499.70 144.291  47
   0   9   8 3418.09 149.362  45
   0   9   8 3328.79 144.978  42
   0   9   8 3410.97 214.805  37
   0   9   8 3518.59 176.860  36
   0   9   9 25543.6 406.220  45
   0   9   9 26574.0 372.356  46
   0   9   9 25418.6 392.989  47
   0   9  -9 24317.7 486.853  30
   0   9   9 25159.0 359.141  43
   0   9   9 25558.4 403.298  42
   0   9   9 23481.5 547.746  39
   0   9   9 25743.5 357.817  40
   0   9   9 25001.3 468.066  36
   0   9  10 3943.53 238.805  39
   0   9  10 4190.19 150.527  40
   0   9  10 4420.03 179.011  45
   0   9  10 4412.01 177.442  47
   0   9  10 4418.70 159.028  46
   0   9  10 4341.89 154.715  43
   0   9  10 4237.57 175.154  42
   0   9  11 4783.45 156.629  40
   0   9  11 4831.51 160.872  43
   0   9  11 4450.29 179.142  42
   0   9  11 4387.17 179.322  45
   0   9  11 4940.16 164.487  46
   0   9  12 2454.24 170.733  13
   0   9  12 2440.52 115.944  43
   0   9  12 2471.43 139.983  45
   0   9  15 858.792 77.2241  13
   0  10   0 80217.1 804.260  39
   0  10  -1 39808.1 433.019  39
   0  10   1 40877.7 519.339  39
   0  10   2 47555.3 616.674  39
   0  10   3 19746.2 377.596  36
   0  10   3 20558.9 392.653  39
   0  10   4 6033.71 204.079  37
   0  10   4 5776.84 218.850  39
   0  10   5 44776.3 527.651  45
   0  10   5 46528.7 701.818  39
   0  10   5 46146.0 658.480  37
   0  10   5 46911.3 659.421  36
   0  10   6 13209.9 253.464  42
   0  10   6 13132.0 254.369  45
   0  10   6 13052.0 368.049  39
   0  10   6 13152.1 347.422  37
   0  10   6 13532.7 337.713  36
   0  10   7 11926.8 248.770  42
   0  10   7 11727.3 249.340  45
   0  10   7 11474.2 364.212  39
   0  10   7 11813.9 321.653  36
   0  10   7 11755.1 352.001  37
   0  10   8 19127.8 337.741  42
   0  10   8 18672.8 319.727  47
   0  10   8 19165.8 339.299  45
   0  10   8 18519.7 480.477  39
   0  10   8 18777.5 409.813  36
   0  10   8 18492.5 465.666  37
   0  10   9 3744.04 142.979  43
   0  10   9 3809.78 164.855  42
   0  10   9 3770.59 163.994  45
   0  10   9 3931.50 148.968  46
   0  10   9 3648.17 158.692  47
   0  10   9 3610.06 138.842  40
   0  10   9 3788.76 191.923  36
   0  10  10 2951.45 134.728  40
   0  10  10 2479.56 202.884  39
   0  10  10 2633.54 150.678  45
   0  10  10 2918.88 139.983  46
   0  10  10 2822.47 153.004  47
   0  10  10 2691.66 150.519  42
   0  10  10 2995.57 137.402  43
   0  10  11 2804.53 127.330  40
   0  10  11 2656.31 146.741  45
   0  10  11 2821.89 133.319  46
   0  10  11 2784.82 149.356  42
   0  10  11 2721.29 127.819  43
   0  10  12 1010.85 136.830  13
   0  10  12 1021.00 86.9655  40
   0  10  12 1105.27 91.2290  43
   0  10  12 1025.76 107.784  45
   0  10  13 661.396 117.472  13
   0  10  14 417.485 89.6024  13
   0  11   0 167.927 50.4422  39
   0  11   1 797.868 79.9159  39
   0  11   2 15172.7 319.583  39
   0  11   3 14618.4 334.618  36
   0  11   3 14271.3 332.294  39
   0  11   4 12487.3 303.608  37
   0  11   4 12719.0 332.321  39
   0  11   5 33421.6 594.804  39
   0  11   5 34381.4 567.234  36
   0  11   5 33920.4 557.698  37
   0  11   6 34878.2 464.440  42
   0  11   6 34939.1 466.591  45
   0  11   6 35307.4 638.461  39
   0  11   6 35253.1 587.248  36
   0  11   6 35417.5 606.800  37
   0  11   7 12226.4 260.094  42
   0  11   7 11705.2 256.332  45
   0  11   7 12219.0 383.956  39
   0  11   7 12935.9 347.321  36
   0  11   7 11905.9 358.692  37
   0  11   8 13027.8 279.144  42
   0  11   8 13080.7 279.681  45
   0  11   8 12941.8 267.597  47
   0  11   8 12356.1 401.084  39
   0  11   8 12330.2 343.031  36
   0  11   8 12513.9 389.876  37
   0  11   9 2413.26 127.765  43
   0  11   9 2435.06 142.450  42
   0  11   9 2381.21 140.985  45
   0  11   9 2615.60 134.064  46
   0  11   9 2515.46 144.556  47
   0  11   9 2372.78 123.819  40
   0  11   9 2318.61 165.679  36
   0  11  10 1266.76 105.973  40
   0  11  10 1304.43 112.163  46
   0  11  10 1447.20 125.152  47
   0  11  10 1227.08 119.766  45
   0  11  10 1290.13 120.575  42
   0  11  10 1401.05 110.242  43
   0  11  11 59.5648 118.085  13
   0  11  11 165.700 79.2062  40
   0  11  11 290.144 86.7802  46
   0  11  11 180.585 88.4965  45
   0  11  11 156.726 89.7890  42
   0  11  11 189.580 82.0538  43
   0  11  12 1599.84 142.824  13
   0  11  12 1959.59 101.986  40
   0  11  12 1879.07 102.569  43
   0  11  12 1990.26 121.953  45
   0  11  13 2409.74 142.825  13
   0  11  14 1975.87 108.499  13
   0  12   0 193600. 1704.44  39
   0  12   1 43205.2 569.401  39
   0  12   2 7729.30 249.665  36
   0  12   2 7562.19 229.661  39
   0  12   3 4288.76 195.291  36
   0  12   3 4495.63 193.896  39
   0  12   4 9829.17 278.902  37
   0  12   4 10151.9 303.774  39
   0  12   5 10513.0 230.623  45
   0  12   5 10848.2 336.361  39
   0  12   5 10483.0 305.322  37
   0  12   5 10659.3 316.533  36
   0  12   6 22189.2 359.483  42
   0  12   6 22232.7 360.953  45
   0  12   6 22897.9 515.521  39
   0  12   6 22867.2 483.873  37
   0  12   6 22458.0 472.578  36
   0  12   7 10700.0 247.424  42
   0  12   7 10550.3 247.361  45
   0  12   7 11053.0 375.241  39
   0  12   7 10310.6 343.037  37
   0  12   7 10919.2 328.824  36
   0  12   8 26273.2 408.590  42
   0  12   8 25466.2 394.450  47
   0  12   8 25558.7 406.614  45
   0  12   8 22935.6 557.223  39
   0  12   8 24078.9 495.633  36
   0  12   8 24207.9 550.029  37
   0  12   9 3861.37 152.556  43
   0  12   9 3786.18 166.215  42
   0  12   9 3989.91 169.952  45
   0  12   9 4028.80 167.406  47
   0  12   9 3967.94 155.899  46
   0  12   9 3679.54 236.170  39
   0  12   9 4092.35 150.198  40
   0  12   9 3433.39 195.289  36
   0  12  10 1060.39 100.925  40
   0  12  10 1066.78 107.185  46
   0  12  10 968.213 115.624  47
   0  12  10 1114.61 113.441  45
   0  12  10 1059.13 104.427  43
   0  12  10 1092.03 113.301  42
   0  12  11 2776.89 171.945  13
   0  12  11 3274.80 129.920  40
   0  12  11 3228.15 147.295  45
   0  12  11 3334.01 136.215  46
   0  12  11 3259.51 133.244  43
   0  12  11 3364.46 150.578  42
   0  12  12 3762.45 147.132  45
   0  12  12 3892.53 129.539  43
   0  12  12 3648.71 173.152  13
   0  12  13 1347.85 112.859  13
   0  12  14 185.259 64.5181  13
   0  13   0 250.395 92.6424  36
   0  13   1 29441.1 514.750  36
   0  13   1 28592.3 449.312  39
   0  13   2 78286.3 966.386  36
   0  13  -2 76606.5 892.415  36
   0  13   2 77333.7 916.688  39
   0  13   3 42698.7 668.800  36
   0  13  -3 42426.3 576.663  36
   0  13   3 40524.8 600.437  37
   0  13   3 42145.1 644.629  39
   0  13   4 26224.8 382.614  45
   0  13   4 27432.1 529.018  39
   0  13   4 26537.3 485.960  37
   0  13   4 26939.5 520.679  36
   0  13   5 10625.7 234.416  42
   0  13   5 10899.0 238.761  45
   0  13   5 10901.4 342.512  39
   0  13   5 10549.6 310.707  37
   0  13   6 34634.1 480.175  42
   0  13   6 35208.2 482.398  45
   0  13   6 34943.4 667.748  39
   0  13   6 35179.0 623.998  36
   0  13   6 34115.9 619.395  37
   0  13   7 3553.57 156.503  42
   0  13   7 3388.95 150.665  45
   0  13   7 3162.41 215.263  39
   0  13   7 3565.02 205.484  36
   0  13   7 3181.62 211.808  37
   0  13   8 1595.25 123.616  42
   0  13   8 1806.75 130.293  45
   0  13   8 1739.76 127.250  47
   0  13   8 1656.49 173.489  39
   0  13   8 1794.21 158.512  36
   0  13   9 2800.93 145.823  42
   0  13   9 2845.49 137.968  43
   0  13   9 2881.50 148.981  47
   0  13   9 2844.78 146.600  45
   0  13   9 3046.60 142.030  46
   0  13   9 2366.64 200.734  39
   0  13   9 3029.48 137.430  40
   0  13   9 2620.47 177.104  36
   0  13  10 3108.54 176.081  13
   0  13  10 3424.52 140.019  40
   0  13  10 3367.12 143.121  46
   0  13  10 3159.50 153.159  47
   0  13  10 3264.96 148.839  45
   0  13  10 3401.88 142.989  43
   0  13  10 3279.35 148.943  42
   0  13  11 783.202 119.460  13
   0  13  11 938.835 90.1555  40
   0  13  11 859.439 95.5273  45
   0  13  11 1022.73 93.3083  46
   0  13  11 960.149 94.0025  43
   0  13  11 850.685 95.1344  42
   0  13  12 1786.55 104.765  45
   0  13  12 1806.25 96.1550  43
   0  13  12 1526.93 122.855  13
   0  13  13 1246.18 97.5448  13
   0  13  14 195.323 53.8228  13
   0  14   0 92916.3 1089.77  36
   0  14   1 11913.0 331.574  36
   0  14  -1 12148.5 315.390  36
   0  14   2 3123.08 155.581  37
   0  14  -2 3469.40 170.858  36
   0  14   2 3634.92 201.948  36
   0  14   2 3329.67 167.232  39
   0  14  -3 16269.4 339.917  36
   0  14   3 16765.5 413.388  36
   0  14   3 15579.6 353.309  37
   0  14   3 16034.8 380.350  39
   0  14   4 21740.0 349.060  45
   0  14   4 22591.5 489.496  36
   0  14   4 21689.2 442.376  37
   0  14   5 2300.11 124.522  42
   0  14   5 2313.21 123.222  45
   0  14   5 2320.43 183.469  39
   0  14   5 2287.98 166.933  37
   0  14   6 7083.68 203.450  42
   0  14   6 6881.01 199.071  45
   0  14   6 6805.38 293.374  39
   0  14   6 6893.77 280.546  36
   0  14   6 6698.31 271.272  37
   0  14   7 889.039 104.776  42
   0  14   7 1107.43 104.956  45
   0  14   7 921.180 144.267  39
   0  14   7 900.961 137.606  37
   0  14   7 1093.71 145.154  36
   0  14   8 15325.9 304.455  42
   0  14   8 15301.3 301.300  47
   0  14   8 14928.8 302.898  45
   0  14   8 14074.4 433.968  39
   0  14   8 14355.4 390.264  36
   0  14   9 2765.35 161.215  13
   0  14   9 3169.31 137.641  40
   0  14   9 2664.04 202.185  39
   0  14   9 3192.97 151.373  47
   0  14   9 2995.45 143.984  45
   0  14   9 3410.42 146.872  46
   0  14   9 3333.28 144.693  43
   0  14   9 3076.38 146.827  42
   0  14  10 323.948 103.857  13
   0  14  10 463.730 86.0447  40
   0  14  10 474.356 95.5020  47
   0  14  10 497.338 89.3349  46
   0  14  10 444.984 87.5201  45
   0  14  10 539.323 92.6166  42
   0  14  10 448.095 90.0407  43
   0  14  11 1437.45 123.982  13
   0  14  11 1490.35 96.6505  40
   0  14  11 1510.45 103.876  45
   0  14  11 1701.17 102.047  46
   0  14  11 1546.10 100.255  43
   0  14  12 106.908 59.2465  43
   0  14  12 146.411 79.3374  13
   0  14  13 109.527 61.3973  13
   0  15   0 162.287 106.937  36
   0  15  -1 23035.2 462.954  36
   0  15   1 23970.8 497.974  36
   0  15   2 4004.95 218.691  36
   0  15  -2 3850.37 183.824  36
   0  15   3 8342.74 259.663  37
   0  15   3 8707.81 280.884  39
   0  15   4 12022.0 251.756  45
   0  15   4 12630.3 361.929  39
   0  15   4 11910.0 327.303  37
   0  15   5 14116.6 281.265  42
   0  15   5 14384.4 282.608  45
   0  15   5 14189.0 402.650  39
   0  15   5 13668.7 369.665  37
   0  15   6 98.5023 75.7744  42
   0  15   6 194.674 76.9039  45
   0  15   6 141.227 105.944  39
   0  15   6 137.388 111.425  36
   0  15   6 95.8014 97.8539  37
   0  15   7 2394.00 182.990  36
   0  15   7 2240.71 180.099  37
   0  15   7 2529.50 143.189  13
   0  15   7 2540.67 196.990  39
   0  15   7 2863.55 138.225  45
   0  15   7 2458.74 137.549  42
   0  15   8 1027.64 134.565  36
   0  15   8 1034.77 118.405  13
   0  15   8 837.286 137.496  39
   0  15   8 945.851 108.403  47
   0  15   8 1107.64 104.319  45
   0  15   8 1086.96 104.841  42
   0  15   9 551.940 104.783  13
   0  15   9 648.403 92.0946  40
   0  15   9 695.653 99.5970  47
   0  15   9 626.776 90.1756  45
   0  15   9 658.870 97.8941  46
   0  15   9 712.425 94.4293  42
   0  15   9 669.109 97.2418  43
   0  15  10 361.553 93.8763  13
   0  15  10 447.779 80.5704  40
   0  15  10 466.709 85.6386  46
   0  15  10 506.056 92.6717  47
   0  15  10 419.209 78.0325  45
   0  15  10 574.040 80.7407  42
   0  15  10 379.721 84.0558  43
   0  15  11 1549.07 113.258  13
   0  15  11 1662.46 93.9869  40
   0  15  11 1593.46 96.2307  45
   0  15  11 1803.13 99.3885  46
   0  15  11 1723.78 97.2636  43
   0  15  12 1167.53 89.8257  13
   0  15  13 57.8186 46.6037  13
   0  16   0 18110.2 427.731  36
   0  16  -1 30414.4 549.325  36
   0  16   1 30702.2 583.203  36
   0  16   2 1611.62 163.751  36
   0  16  -2 1569.98 137.887  36
   0  16   3 4377.80 234.460  36
   0  16   4 3024.00 133.565  42
   0  16   4 3063.46 133.287  45
   0  16   4 2940.33 188.189  39
   0  16   4 3115.04 207.187  36
   0  16   5 4860.42 238.336  39
   0  16   5 5280.14 170.521  45
   0  16   5 5202.30 172.563  42
   0  16   6-22.8057 80.4565  42
   0  16   6 112.829 72.2641  45
   0  16   6 70.3583 97.0900  39
   0  16   6 32.3301 110.225  36
   0  16   7 2891.09 138.105  42
   0  16   7 2746.41 135.233  45
   0  16   7 2416.95 194.090  39
   0  16   7 2732.56 190.896  36
   0  16   8 1861.28 124.207  13
   0  16   8 1709.43 120.995  47
   0  16   8 1853.30 120.308  46
   0  16   8 1766.07 113.637  45
   0  16   8 1796.08 116.413  42
   0  16   9 1883.19 118.917  13
   0  16   9 1994.69 114.535  40
   0  16   9 2168.73 119.795  46
   0  16   9 2069.59 120.658  47
   0  16   9 1880.79 107.676  45
   0  16   9 2031.41 113.472  42
   0  16  10 1173.41 98.7518  13
   0  16  10 1399.33 96.6298  40
   0  16  10 1337.31 89.4556  45
   0  16  10 1426.08 97.8441  46
   0  16  10 1377.88 94.0393  42
   0  16  10 1363.28 97.6952  43
   0  16  11 2613.88 113.059  13
   0  16  11 2909.39 104.184  40
   0  16  11 2930.01 109.020  46
   0  16  11 2662.60 102.797  45
   0  16  11 2838.36 106.501  43
   0  16  12 325.954 57.0518  13
   0  17   0-56.5674 110.474  36
   0  17   1 6434.27 272.702  36
   0  17  -1 6179.79 248.024  36
   0  17   2 19563.3 473.477  36
   0  17   3 6724.95 286.158  36
   0  17   3 6356.59 177.775  42
   0  17   4 927.488 143.681  36
   0  17   4 934.516 93.0134  42
   0  17   5 3145.38 137.597  42
   0  17   5 3349.30 212.320  36
   0  17   5 3408.97 135.733  45
   0  17   6 9635.43 226.178  42
   0  17   6 9589.27 220.209  45
   0  17   7 515.214 81.0860  45
   0  17   7 512.226 88.8395  42
   0  17   8 4036.57 152.299  46
   0  17   8 3905.98 151.028  47
   0  17   8 3519.03 133.420  45
   0  17   8 3883.57 140.791  42
   0  17   9 255.805 68.7256  13
   0  17   9 237.322 76.7758  40
   0  17   9 379.973 81.6538  47
   0  17   9 303.471 64.4494  45
   0  17   9 278.399 80.8030  46
   0  17   9 294.159 68.1368  42
   0  17  10 341.212 65.9413  13
   0  17  10 404.648 71.6792  40
   0  17  10 394.699 73.6594  46
   0  17  10 400.297 60.9557  45
   0  17  10 394.401 75.3060  43
   0  17  11 1063.64 72.4797  40
   0  17  11 880.995 64.4902  13
   0  17  11 1057.92 74.6655  43
   0  18   0 28172.4 549.542  36
   0  18  -1 2794.49 177.096  36
   0  18   1 3080.72 200.199  36
   0  18   2 8894.01 318.647  36
   0  18   3 165.590 112.330  36
   0  18   4 2887.76 200.611  36
   0  18   4 2749.78 122.591  42
   0  18   5 2163.38 118.051  42
   0  18   6 2119.83 108.916  45
   0  18   6 2266.45 116.148  42
   0  18   7 9593.96 200.232  45
   0  18   7 9626.62 208.208  42
   0  18   8 97.3415 74.1527  47
   0  18   8 80.8723 55.2590  45
   0  18   8 132.323 59.7697  42
   0  18   9 112.205 51.2174  45
   0  18   9 117.123 67.3994  47
   0  18   9 46.6745 69.8705  46
   0  18   9-20.5527 66.8497  40
   0  18   9 78.2650 53.0771  42
   0  18  10 206.862 65.4355  46
   0  18  10 226.533 63.3973  40
   0  18  10 195.989 64.1016  43
   0  18  11 232.623 53.7885  43
   0  19   0 87.9493 95.2800  36
   0  19   1 1361.14 147.310  36
   0  19   2 10703.8 345.250  36
   0  19   6 647.128 72.4784  42
   0  19   7 318.274 75.9460  47
   0  19   7 278.168 57.3023  42
   0  19   8 1487.15 93.6212  47
   0  19   8 1542.10 97.7801  43
   0  19   8 1486.23 76.8377  42
   0  19   9 1457.18 88.8969  46
   0  19   9 1405.35 84.7334  40
   0  19  10 1433.68 74.0034  46
   0  19  10 1420.63 76.4601  43
   0  19  10 1419.18 72.0183  40
   0  20   6 645.176 77.2235  47
   0  20   7 501.577 69.9275  47
   0  20   7 507.314 77.2942  43
   0  20   7 510.513 79.0023  40
   0  20   8 612.289 67.7969  47
   0  20   8 634.085 75.1350  43
   0  20   9 3214.27 103.320  46
   0  20   9 3312.94 99.6955  40
   0  20  10 1941.35 65.8634  43
   0  21   5 1684.94 87.3977  47
   0  21   6 988.442 72.5810  47
   0  21   6 1016.16 85.3358  46
   0  21   7 2719.30 91.9684  47
   0  21   7 2886.26 104.693  43
   0  21   7 2917.87 104.855  40
   0  21   8 49.0264 54.6419  43
   0  21   9 1962.12 65.8390  46
   0  21   9 1942.80 67.2063  40
   0  22   4 971.480 63.9769  47
   0  22   5 1660.68 72.5561  47
   0  22   6 529.760 67.6983  46
   0  22   6 482.801 48.9632  47
   0  22   6 455.598 62.5129  43
   0  22   6 428.926 63.4897  40
   0  22   7 868.894 66.7546  46
   0  22   7 754.697 62.3648  43
   0  22   7 781.181 61.9645  40
   0  22   8 1813.44 64.3045  43
   0  23   5 855.306 66.3037  46
   0  23   5 853.053 60.0605  43
   0  23   5 910.572 63.4809  40
   0  23   6 1792.35 71.9645  46
   0  23   6 1754.68 65.4358  43
   0  23   6 1790.61 68.1077  40
   0  24   4 543.169 45.1431  40
   0  24   4 481.222 47.4767  46
  -1 -24   3 93.8441 42.4160   2
  -1 -24   2 3849.50 104.915   2
   1 -24  -1 1665.94 61.3086   2
  -1 -24   1 1833.16 77.3391   2
   1 -24   0 2485.34 79.0418   2
  -1 -24   0 2444.08 84.1247   2
  -1 -24  -1 2019.15 71.9653   2
   1 -24   1 2439.62 80.4411   2
   1 -24   2 2622.42 83.9160   2
   1 -23  -7 2726.02 72.3020   7
   1 -23  -5 1612.47 83.1703  23
  -1 -23   5 1465.34 70.8870   2
   1 -23  -4 3729.09 114.244  23
   1 -23  -4 3117.28 107.147   7
   1 -23  -3 450.304 62.0429   7
  -1 -23   3 513.651 62.7901   2
   1 -23  -2 2359.02 95.6839   7
   1 -23  -2 2230.74 77.3001   2
  -1 -23   2 2467.33 105.005   2
   1 -23  -1 2310.39 87.5292   2
  -1 -23   1 2558.23 110.730   2
  -1 -23   0 1512.59 90.1041   2
   1 -23   0 1657.44 83.0351   2
  -1 -23  -1 585.649 65.6444   2
   1 -23   1 804.271 66.7182   2
  -1 -23  -2 1254.84 69.1316   2
   1 -23   2 1613.59 81.3107   2
  -1 -23  -3 319.777 53.8808   7
   1 -23   3 395.425 55.5397   2
  -1 -23  -4 1896.86 83.9109   7
  -1 -23  -5 555.487 55.8578   7
   1 -22  -8 1033.79 59.5268  23
   1 -22  -8 695.775 47.4424   7
   1 -22  -7 1916.40 86.9242  23
   1 -22  -7 1592.88 74.3045   7
   1 -22  -6 488.757 64.1050   7
  -1 -22   6 491.284 54.3100   2
  -1 -22   5 484.040 65.6319   2
   1 -22  -5 614.181 83.2947  23
   1 -22  -4 259.212 78.4517  23
   1 -22  -4 256.397 66.5091   7
   1 -22  -3 508.181 81.6350  23
   1 -22  -3 458.856 71.4128   7
   1 -22  -3 432.283 49.2600   2
  -1 -22   3 416.658 75.7612   2
   1 -22  -2 781.422 79.8431   7
   1 -22  -2 751.879 66.6603   2
  -1 -22   2 739.444 88.1783   2
   1 -22  -1 5010.78 148.107   7
  -1 -22   1 4714.08 158.551   2
   1 -22  -1 4532.46 135.483   2
  -1 -22   0 1852.30 115.477   2
   1 -22   0 1994.59 102.481   2
  -1 -22   0 2065.20 123.767  21
  -1 -22  -1 4237.32 145.547   2
   1 -22   1 4503.98 138.104   2
  -1 -22  -1 4096.40 151.077  21
  -1 -22  -2 1651.21 96.9344   7
  -1 -22  -2 1446.67 89.6013   2
   1 -22   2 1683.08 96.3932   2
  -1 -22  -2 1592.10 102.834  21
  -1 -22  -3 1033.13 84.4619   7
  -1 -22  -3 807.128 63.7666   2
   1 -22   3 1104.40 79.8861   2
  -1 -22  -3 938.843 79.9996  21
  -1 -22  -3 1187.97 92.3552  23
  -1 -22  -4 412.525 70.5197   7
  -1 -22  -4 484.336 78.2765  23
  -1 -22  -4 361.208 58.4350  21
  -1 -22  -5 625.744 72.4471   7
   1 -22   5 719.351 62.0416   2
  -1 -22  -7 1971.31 77.2246   7
   1 -21  -9 2394.98 76.0043  23
   1 -21  -9 1779.29 63.3789   7
   1 -21  -8 1001.69 75.8744  23
   1 -21  -8 1010.61 67.4553   7
   1 -21  -7 5002.54 142.364  23
   1 -21  -7 4694.98 137.566   7
  -1 -21   7 4586.68 115.916   2
   1 -21  -6 1227.39 92.6278   7
  -1 -21   6 1189.32 79.3876   2
   1 -21  -5 2406.82 126.164  23
  -1 -21   5 2436.35 112.552   2
   1 -21  -4 1805.79 120.554  23
   1 -21  -4 1701.15 110.992   7
   1 -21  -3 435.621 98.0675  23
   1 -21  -3 363.263 84.1693   7
  -1 -21   3 314.403 87.8590   2
   1 -21  -3 261.926 55.8345   2
   1 -21  -2 178.312 72.9939   7
   1 -21  -2 190.294 63.6687   2
  -1 -21   2 50.7081 82.2091   2
   1 -21  -2 176.357 90.7030  23
  -1 -21   2 170.091 97.3292  21
   1 -21  -2 192.519 70.3326  21
   1 -21  -1 2017.30 111.678   7
  -1 -21   1 1700.36 119.171   2
   1 -21  -1 1843.66 103.668   2
  -1 -21   1 1955.57 134.625  21
   1 -21   0 2594.58 117.323   7
  -1 -21   0 2711.70 118.386   7
   1 -21   0 2755.01 124.655   2
  -1 -21   0 2547.67 132.842   2
  -1 -21   0 2785.05 147.564  21
  -1 -21  -1 2876.34 140.417   6
  -1 -21  -1 2724.55 125.606   7
  -1 -21  -1 2427.28 126.555   2
   1 -21   1 2713.08 123.864   2
  -1 -21  -1 3005.13 135.262  23
  -1 -21  -1 2781.54 145.353  21
  -1 -21  -2 1315.92 108.903   6
  -1 -21  -2 1171.60 101.008   7
  -1 -21  -2 1299.58 111.255  23
  -1 -21  -2 1171.91 110.543  21
   1 -21   2 1174.86 94.6964   2
  -1 -21  -2 954.022 91.0395   2
  -1 -21  -3 180.443 77.3259   7
  -1 -21  -3 216.489 87.1010  23
  -1 -21  -3 268.287 80.6205  21
   1 -21   3 186.633 70.9453   2
  -1 -21  -3 65.9182 59.1107   2
  -1 -21  -4 350.396 73.2644  21
  -1 -21  -4 291.785 81.9608   7
  -1 -21  -4 410.634 81.5185   6
  -1 -21  -4 207.902 50.3036   2
  -1 -21  -5 958.956 91.7047   6
   1 -21   5 1000.21 75.7394   2
  -1 -21  -5 906.450 89.1976  23
  -1 -21  -5 700.913 69.4519  21
  -1 -21  -6 2148.95 101.717  23
  -1 -21  -7 765.002 73.8671   7
  -1 -21  -7 848.925 74.3041  23
  -1 -21  -8 289.351 49.7580   7
   1 -20  -9 5309.22 128.969   7
   1 -20  -9 6046.01 133.872  23
   1 -20  -8 229.315 74.4435  23
   1 -20  -8 244.444 62.2964   7
   1 -20  -7 1085.96 98.9361  23
   1 -20  -7 1086.03 90.5823   7
  -1 -20   7 1070.78 70.7718   2
   1 -20  -6 995.235 98.1361   7
  -1 -20   6 938.052 80.4603   2
   1 -20  -5 4590.70 177.675  24
  -1 -20   5 3938.39 148.163   2
   1 -20  -4 7141.18 209.646  23
   1 -20  -4 6969.52 222.124  24
   1 -20  -3 930.876 109.987   7
   1 -20  -3 865.971 84.4562   2
  -1 -20   3 696.633 110.716   2
   1 -20  -3 956.894 125.136  23
  -1 -20   3 1087.80 127.977  21
   1 -20  -3 931.982 92.0876  21
   1 -20  -2 16544.4 311.741   7
  -1 -20   2 16348.3 322.204   2
   1 -20  -2 15654.9 282.647   2
   1 -20  -2 17715.2 349.563  24
   1 -20  -2 17348.0 314.876  23
   1 -20  -2 14783.8 284.166  21
  -1 -20   2 17214.4 343.809  21
  -1 -20   1 5036.32 172.041   6
   1 -20  -1 4482.75 161.960   7
   1 -20  -1 4033.86 157.092   9
  -1 -20   1 4379.41 147.015   7
   1 -20  -1 4955.00 171.026  23
   1 -20  -1 5006.25 188.732  24
   1 -20  -1 4204.98 160.519  21
  -1 -20   1 4852.90 192.281  21
   1 -20  -1 4150.50 153.707   2
  -1 -20   0 107.336 75.2778   6
  -1 -20   0 50.7222 65.5819   7
   1 -20   0 41.7509 64.8888   7
   1 -20   0-21.4780 75.6055   2
  -1 -20   0-8.14650 85.1668  23
   1 -20   0 72.4210 82.7269  24
   1 -20   0-59.3664 85.8372  21
  -1 -20   0 19.6456 93.6187  21
  -1 -20  -1 3863.41 165.396   6
   1 -20   1 3543.46 133.922   7
  -1 -20  -1 3909.30 158.888   7
  -1 -20  -1 3823.59 158.180  23
  -1 -20  -1 3904.66 174.599  21
   1 -20   1 3738.27 149.828   2
  -1 -20  -2 1510.68 126.221   6
  -1 -20  -2 1247.23 114.670   7
  -1 -20  -2 1453.30 127.099  23
  -1 -20  -2 1257.77 123.721  21
   1 -20   2 1233.12 107.660   2
  -1 -20  -3 2719.41 148.825   7
  -1 -20  -3 2796.28 143.954  23
  -1 -20  -3 2460.75 142.849  21
   1 -20   3 2716.74 134.962   2
  -1 -20  -4 1234.74 110.140  21
  -1 -20  -4 1286.00 119.562   7
  -1 -20  -4 1533.68 120.554   6
  -1 -20  -5 1025.98 100.185   6
  -1 -20  -5 1079.81 103.091  23
  -1 -20  -5 751.829 86.9849  21
   1 -20   5 995.334 84.5089   2
   1 -20   6 356.023 63.5090   2
  -1 -20  -6 437.831 76.7957   6
  -1 -20  -6 178.873 79.3084   7
  -1 -20  -6 335.706 80.4537  23
  -1 -20  -7-5.49285 66.8885   7
  -1 -20  -7 112.947 65.3283  23
  -1 -20  -8 1767.35 93.9290   7
  -1 -20  -8 2170.02 89.2582  23
  -1 -20  -9 440.832 52.7339   7
   1 -19 -10 1915.72 81.6290  23
   1 -19 -10 1669.52 72.8566   7
   1 -19  -9 1783.08 95.9942  23
   1 -19  -9 1655.47 89.2661   7
   1 -19  -8 985.348 97.1366  23
   1 -19  -8 996.752 89.0001   7
  -1 -19   7 641.099 70.8719   2
   1 -19  -7 602.029 88.6797   7
   1 -19  -7 609.395 101.750  23
  -1 -19   6 320.918 75.4671   2
   1 -19  -6 214.900 86.9215   7
   1 -19  -6 105.713 109.964  23
   1 -19  -6 312.519 96.3744  24
  -1 -19   5 2462.09 131.654   2
   1 -19  -5 2675.16 141.333   6
   1 -19  -5 2312.43 143.326   7
   1 -19  -5 2203.91 147.866  24
   1 -19  -4 1048.85 84.1115   2
   1 -19  -4 1218.48 133.274  23
   1 -19  -4 1348.01 135.708  24
   1 -19  -4 1472.10 122.215   6
   1 -19  -3 7396.81 218.522   7
   1 -19  -3 6876.64 184.903   2
   1 -19  -3 7798.78 226.206  23
   1 -19  -3 6667.66 190.442  21
  -1 -19   3 7727.00 240.915  21
   1 -19  -2 11735.6 276.849   6
  -1 -19   2 11774.1 254.943   6
   1 -19  -2 11344.4 263.022   7
  -1 -19   2 10050.0 217.049   7
   1 -19  -2 10537.2 238.670   2
   1 -19  -2 11790.3 295.041  24
   1 -19  -2 11478.9 267.558  23
   1 -19  -2 10603.4 244.564  21
  -1 -19   2 11526.0 291.169  21
  -1 -19   1 1120.53 104.431   6
  -1 -19   1 1100.99 92.1288   7
   1 -19  -1 1162.66 107.101   7
   1 -19  -1 980.790 98.3587   2
  -1 -19   1 1232.42 107.138  23
   1 -19  -1 1018.38 119.696  24
   1 -19  -1 1087.50 120.058  23
   1 -19  -1 1133.90 110.130  21
  -1 -19   1 1019.66 131.059  21
  -1 -19   0 12597.6 284.647   6
  -1 -19   0 12360.2 269.545   7
   1 -19   0 12391.8 261.268   7
   1 -19   0 12047.3 265.920   2
  -1 -19   0 13017.3 262.752  23
   1 -19   0 12678.0 296.100  24
   1 -19   0 12511.3 259.106  23
   1 -19   0 11801.2 271.086  21
  -1 -19   0 12300.8 303.845  21
  -1 -19  -1 1185.96 113.282   7
  -1 -19  -1 1409.83 119.176   6
   1 -19   1 1125.78 98.1143   9
   1 -19   1 1087.00 92.0248   7
   1 -19   1 1092.22 107.235   2
  -1 -19  -1 1138.11 120.916  23
   1 -19   1 1341.14 116.886  24
   1 -19   1 1185.29 117.885  21
  -1 -19  -1 1285.95 136.737  21
  -1 -19  -2 7992.78 238.235   6
  -1 -19  -2 7550.25 227.748   7
   1 -19   2 7375.09 185.036   7
  -1 -19  -2 8216.63 220.177  23
  -1 -19  -2 7579.30 236.413  21
   1 -19   2 7809.65 214.911   2
  -1 -19  -3 499.823 104.819   7
  -1 -19  -3 639.637 116.210  23
  -1 -19  -3 530.924 111.141  21
   1 -19   3 671.342 97.6851   2
  -1 -19  -4 14693.0 320.832   7
  -1 -19  -4 15414.3 328.229   6
  -1 -19  -5 3133.75 151.946   6
  -1 -19  -5 2797.02 144.045  23
   1 -19   5 2922.62 125.094   2
  -1 -19  -6 318.851 83.8059   6
  -1 -19  -6 133.853 85.9626   7
  -1 -19  -6 336.607 91.8281  23
  -1 -19  -6 127.050 71.6595  21
   1 -19   6 319.420 67.6612   2
   1 -19   7 458.689 60.6969   2
  -1 -19  -7 264.347 82.3507   7
  -1 -19  -7 385.685 70.2496   6
  -1 -19  -7 378.147 78.5455  23
  -1 -19  -8 358.160 74.9781   7
  -1 -19  -8 608.600 75.0772  23
  -1 -19  -9 1253.62 81.4087   7
  -1 -19  -9 1547.16 75.5958  23
  -1 -19 -10 3169.17 86.4013   7
   1 -18 -11 884.240 47.5780   7
   1 -18 -11 1125.48 56.6478  23
   1 -18 -10 135.304 62.2885  23
   1 -18 -10 226.907 53.5110   7
   1 -18  -9 247.755 78.6525  23
   1 -18  -9 230.577 65.3107   7
   1 -18  -8 408.797 96.2200  23
   1 -18  -8 458.534 82.0033   7
  -1 -18   8 637.719 90.8897   4
  -1 -18   8 608.631 64.2549   2
   1 -18  -7 3222.06 151.935  24
   1 -18  -7 2679.16 151.255  23
   1 -18  -7 3148.46 144.995   6
  -1 -18   7 3345.00 145.317   4
   1 -18  -7 2825.32 145.117   7
  -1 -18   7 2688.48 119.786   2
   1 -18  -6 676.237 107.311  24
  -1 -18   6 779.396 103.645   4
   1 -18  -6 606.347 105.075   7
   1 -18  -6 607.364 97.7245   6
  -1 -18   6 596.384 88.2074   2
   1 -18  -5 3866.31 187.010  24
   1 -18  -5 3726.49 168.605   7
   1 -18  -5 3879.13 167.470   6
  -1 -18   5 3546.36 156.825   2
   1 -18  -4 4264.61 175.624   6
   1 -18  -4 3820.65 146.852  21
  -1 -18   4 4445.12 193.115  21
   1 -18  -4 3687.72 132.089   2
   1 -18  -4 4432.81 194.095  24
   1 -18  -4 3876.24 201.059  18
   1 -18  -3 893.320 96.8271  21
  -1 -18   3 886.163 124.328  21
   1 -18  -3 798.666 106.707   7
   1 -18  -3 838.513 110.739  18
   1 -18  -2 7520.46 226.414   6
   1 -18  -2 7622.12 221.545   7
  -1 -18   2 7655.92 207.660   6
  -1 -18   2 6849.00 183.506   7
  -1 -18   2 7639.48 242.276  21
   1 -18  -2 7305.10 208.483  21
   1 -18  -2 7554.21 242.881  24
  -1 -18   2 8259.14 200.370  23
   1 -18  -2 7551.51 224.948  23
   1 -18  -2 6445.84 239.161  18
  -1 -18   1 933.845 100.724   6
   1 -18  -1 781.086 102.766   6
   1 -18  -1 873.898 106.193  21
  -1 -18   1 765.241 126.264  21
   1 -18  -1 808.550 98.3966   7
  -1 -18   1 717.877 88.5106   7
   1 -18  -1 720.588 116.318  23
   1 -18  -1 905.637 117.805  24
  -1 -18   1 820.453 106.955  23
   1 -18  -1 613.096 91.8340  18
  -1 -18   0 8402.71 228.178   7
  -1 -18   0 8113.88 234.260   6
   1 -18   0 8239.46 225.589   6
   1 -18   0 7980.98 213.233   7
   1 -18   0 7337.57 207.204   9
   1 -18   0 7572.15 212.770   2
  -1 -18   0 8747.74 252.371   1
  -1 -18   0 8909.00 224.462  23
   1 -18   0 8419.33 246.935  24
  -1 -18   0 8916.56 247.565  24
   1 -18   0 8543.86 220.966  23
   1 -18   0 7885.16 223.789  21
  -1 -18   0 8095.30 253.652  21
  -1 -18  -1 2255.96 139.125   7
  -1 -18  -1 2421.69 147.007   6
  -1 -18  -1 2461.50 147.724   1
   1 -18   1 2078.09 130.210   2
   1 -18   1 2479.41 124.373   7
   1 -18   1 2125.95 119.937   9
   1 -18   1 2504.20 145.608  24
  -1 -18  -1 2378.49 143.066  23
   1 -18   1 2434.43 124.133  23
  -1 -18  -1 2637.56 154.975  24
  -1 -18  -1 2362.04 162.181  21
   1 -18   1 2317.54 141.885  21
  -1 -18  -2 9266.51 261.738   6
  -1 -18  -2 9137.63 260.894  21
  -1 -18  -2 9318.48 248.748   1
   1 -18   2 8969.64 232.383   2
   1 -18   2 9050.63 209.163   7
   1 -18   2 8409.17 213.426   9
   1 -18   2 9595.95 239.019  24
   1 -18   2 9228.33 246.212  21
  -1 -18  -2 9396.19 237.721  23
  -1 -18  -2 8018.20 272.901  18
  -1 -18  -3 3615.69 176.689  21
   1 -18   3 3766.91 157.802   2
  -1 -18  -3 3762.26 157.301   1
  -1 -18  -3 4126.66 180.489  24
  -1 -18  -3 3548.63 192.574  18
  -1 -18  -4 9449.39 257.233  21
  -1 -18  -4 9741.72 263.824   6
  -1 -18  -4 9960.74 236.051   1
  -1 -18  -5 5303.47 192.386  21
  -1 -18  -5 5732.51 194.396  23
  -1 -18  -5 6009.44 211.667   6
   1 -18   5 5947.33 177.665   2
  -1 -18  -6 3710.39 157.109  21
  -1 -18  -6 4132.26 165.085  23
  -1 -18  -6 4060.14 169.271   6
   1 -18   6 4289.01 144.434   2
  -1 -18  -7 5402.80 167.302  23
  -1 -18  -7 5492.05 177.364   6
   1 -18   7 5721.21 149.816   2
  -1 -18  -8 1611.14 99.2302  23
  -1 -18  -8 1547.34 96.2494   6
  -1 -18  -9 1386.61 79.6791  23
  -1 -18  -9 1109.02 88.1414   7
  -1 -18 -10-54.4391 49.6169   7
   1 -17 -11 178.964 53.0496  23
   1 -17 -11 127.928 44.2895   7
   1 -17 -10 253.230 73.4962  23
   1 -17 -10 298.932 63.1239   7
  -1 -17  10 423.320 84.3135   4
   1 -17  -9 140.547 82.3756  23
   1 -17  -9 138.474 69.7035   7
  -1 -17   9 289.314 88.2492   4
  -1 -17   8 1246.34 116.499   4
   1 -17  -8 909.620 103.937   7
  -1 -17   8 1143.00 82.3004   2
   1 -17  -7 8538.20 237.287  24
   1 -17  -7 8084.56 222.823   6
  -1 -17   7 8076.57 220.850   4
  -1 -17   7 7926.73 198.998   2
   1 -17  -6 110.414 84.9322   6
  -1 -17   6 17.8090 79.2159   2
  -1 -17   6 105.759 92.8706   4
   1 -17  -6 54.4610 97.1925  24
   1 -17  -6 107.149 87.4500  18
  -1 -17   5 4088.85 163.418   4
   1 -17  -5 3675.02 165.261   6
   1 -17  -5 3510.72 164.685   7
  -1 -17   5 3565.72 154.477   2
   1 -17  -5 3789.82 179.758  24
   1 -17  -5 3709.52 201.594  18
   1 -17  -4 2837.80 145.672   6
  -1 -17   4 2586.15 159.614  21
   1 -17  -4 2397.73 125.284  21
   1 -17  -4 2509.65 153.584  24
   1 -17  -4 2590.82 168.224  18
  -1 -17   3 2105.67 99.9833   7
  -1 -17   3 1930.64 151.653  21
   1 -17  -3 1920.75 122.208  21
  -1 -17   3 2135.51 110.409   6
   1 -17  -3 1996.10 150.413  18
  -1 -17   2 21001.6 354.158   6
   1 -17  -2 21273.8 377.149   7
   1 -17  -2 20213.4 372.553   6
  -1 -17   2 21811.9 404.648  21
   1 -17  -2 20109.4 353.160  21
  -1 -17   2 20434.7 330.657   7
  -1 -17   2 22511.4 337.391  23
   1 -17  -2 21124.4 404.396  24
   1 -17  -2 20285.7 426.380  18
   1 -17  -1 11422.9 262.593   7
   1 -17  -1 11016.5 265.070   6
  -1 -17   1 10940.3 246.726   7
  -1 -17   1 11103.7 260.780   6
  -1 -17   1 11609.6 288.973   1
  -1 -17   1 11312.3 291.425  21
   1 -17  -1 11227.9 261.662  21
  -1 -17   1 12014.4 276.148  24
   1 -17  -1 11516.1 291.335  24
   1 -17  -1 11550.9 260.855  23
  -1 -17   1 12078.0 250.782  23
   1 -17  -1 10408.7 285.338  18
  -1 -17   0 5578.29 187.609   7
   1 -17   0 5646.93 184.068   6
  -1 -17   0 5420.82 193.911   6
  -1 -17   0 5813.37 215.523  21
   1 -17   0 5337.49 187.914  21
  -1 -17   0 5682.86 202.773   1
   1 -17   0 5352.09 176.754   7
   1 -17   0 5397.04 200.929  24
  -1 -17   0 5668.68 197.153  24
  -1 -17   0 5539.08 183.263  23
   1 -17   0 5609.67 184.590  23
   1 -17   0 4885.30 185.589  18
  -1 -17  -1 13941.1 315.405   6
   1 -17   1 14466.0 288.068   6
  -1 -17  -1 14269.5 322.593  21
   1 -17   1 13998.1 296.768  21
  -1 -17  -1 14163.7 313.519   1
   1 -17   1 13969.3 270.992   7
   1 -17   1 12908.0 269.508   9
  -1 -17  -1 14771.4 315.324  24
  -1 -17  -1 14216.4 287.329  23
   1 -17   1 14037.0 306.247  24
   1 -17   1 13885.6 265.803  23
  -1 -17  -1 12632.6 325.958  18
  -1 -17  -2 20187.2 384.850  21
   1 -17   2 19253.4 354.934  21
   1 -17   2 18206.3 333.495   2
  -1 -17  -2 20025.7 371.864   1
   1 -17   2 19079.0 313.198   7
  -1 -17  -2 19166.5 427.302  18
  -1 -17  -2 19524.6 346.239  23
   1 -17   2 19780.0 351.430  24
   1 -17   2 19007.1 296.796  23
  -1 -17  -3 4575.68 190.811   6
  -1 -17  -3 4930.56 176.488   1
   1 -17   3 4800.04 173.102   2
   1 -17   3 4470.17 156.854   9
   1 -17   3 4725.11 147.170   7
  -1 -17  -3 4731.15 221.625  18
   1 -17   3 5040.87 162.940  24
  -1 -17  -3 5359.42 196.715  24
  -1 -17  -4 684.748 87.9185   1
  -1 -17  -4 835.784 108.689   6
  -1 -17  -4 686.072 114.032  18
  -1 -17  -4 711.576 108.107  24
  -1 -17  -4 655.216 112.020  23
   1 -17   5 7552.36 201.095   2
  -1 -17  -5 7574.91 233.573   6
  -1 -17  -5 7163.01 286.857  18
  -1 -17  -5 7459.70 216.069  23
   1 -17   6 16899.1 292.233   2
  -1 -17  -6 17234.3 317.851  23
  -1 -17  -6 16741.0 343.305   6
   1 -17   7 1923.82 101.703   2
  -1 -17  -7 1823.13 127.011  23
  -1 -17  -7 1839.79 123.459   6
  -1 -17  -8 328.221 81.5785  23
  -1 -17  -8 252.023 69.2509   6
  -1 -17  -9 579.699 73.3451  23
  -1 -17  -9 602.017 68.2028   6
  -1 -17 -10 292.999 51.9340  23
  -1 -17 -10 140.447 58.8447   7
  -1 -17 -11 1499.57 65.8791   7
  -1 -16  12 379.079 70.2765   4
  -1 -16  11 2742.06 127.205   4
   1 -16 -11 2421.54 95.9917  23
   1 -16 -10 1245.78 91.9422   7
   1 -16 -10 1387.60 99.6373  23
  -1 -16   9 610.855 106.433   4
   1 -16  -9 418.589 82.7025   7
  -1 -16   8 391.401 108.298   4
  -1 -16   8 492.626 70.2334   2
   1 -16  -8 522.247 82.1965   6
   1 -16  -8 639.323 95.0750  24
   1 -16  -7 2562.37 137.661   6
  -1 -16   7 2702.76 155.258   4
   1 -16  -7 2799.89 152.564  24
  -1 -16   7 2552.13 123.905   2
  -1 -16   6 1456.52 107.920   2
   1 -16  -6 1597.49 117.900   6
  -1 -16   6 1583.21 128.379   4
   1 -16  -6 1441.22 116.525  15
   1 -16  -6 1550.19 145.639  18
   1 -16  -6 1396.91 127.508  24
  -1 -16   5 697.528 103.390   4
   1 -16  -5 569.820 96.0500   6
   1 -16  -5 678.803 94.0169  15
  -1 -16   5 815.111 118.209  21
   1 -16  -5 729.659 116.809  24
   1 -16  -5 595.831 111.497  18
  -1 -16   4 5324.56 180.295   4
   1 -16  -4 5090.05 186.846   6
   1 -16  -4 4838.29 164.777  21
  -1 -16   4 5213.97 201.953  21
   1 -16  -4 4926.47 200.429  24
   1 -16  -4 4608.21 216.584  18
   1 -16  -3 6035.67 198.176   6
  -1 -16   3 5816.27 168.992   6
   1 -16  -3 5602.59 179.848  21
  -1 -16   3 5950.81 213.939  21
  -1 -16   3 5905.12 157.289   7
  -1 -16   3 6156.81 165.112  23
   1 -16  -3 5900.41 232.117  18
   1 -16  -2 1306.18 109.653   7
  -1 -16   2 1452.60 98.6560   6
   1 -16  -2 1418.55 112.251  21
  -1 -16   2 1350.77 128.618  21
  -1 -16   2 1538.71 122.208   1
  -1 -16   2 1622.48 98.9550   7
  -1 -16   2 1483.63 104.122  23
   1 -16  -2 1450.40 129.970  24
  -1 -16   2 1574.89 112.766  24
   1 -16  -2 1590.42 132.602  18
   1 -16  -1 27654.5 419.566   7
  -1 -16   1 27352.8 408.155   7
   1 -16  -1 27568.3 428.431   6
  -1 -16   1 27436.9 427.257   6
  -1 -16   1 27981.8 452.200   1
   1 -16  -1 27093.9 417.487  21
  -1 -16   1 28197.5 458.671  21
  -1 -16   1 28318.9 434.009  24
  -1 -16   1 28922.1 400.049  23
   1 -16  -1 28141.2 466.306  24
   1 -16  -1 26211.1 467.268  18
  -1 -16   0 29934.7 464.394   6
   1 -16   0 29423.9 436.070   6
   1 -16   0 29830.6 440.753  21
  -1 -16   0 30462.1 479.339  21
  -1 -16   0 30296.9 471.425   1
   1 -16   0 29705.1 427.385   7
  -1 -16   0 30398.0 461.019  24
   1 -16   0 29729.6 472.597  24
   1 -16   0 28934.7 417.825  23
  -1 -16   0 30198.5 424.029  23
   1 -16   0 27519.0 462.330  18
  -1 -16   0 28412.9 478.332  18
  -1 -16  -1 33465.2 508.589   6
   1 -16   1 33936.7 470.051   6
  -1 -16  -1 35258.8 521.191  21
   1 -16   1 33641.7 482.100  21
  -1 -16  -1 34154.0 507.370   1
   1 -16   1 33505.3 459.327   9
   1 -16   1 34397.5 458.577   7
   1 -16   1 34167.6 501.164  24
  -1 -16  -1 35153.7 503.205  24
  -1 -16  -1 33960.9 464.568  23
   1 -16   1 33700.6 446.874  23
  -1 -16  -1 33063.0 553.078  18
   1 -16   2 485.929 97.0776  21
  -1 -16  -2 503.402 88.7885   1
   1 -16   2 498.255 73.2859   7
   1 -16   2 469.680 76.0878   9
  -1 -16  -2 629.844 105.139  18
  -1 -16  -2 243.446 105.807  23
   1 -16   2 517.308 88.0624  24
   1 -16   2 415.218 77.6108  23
  -1 -16  -3 6585.18 221.920   6
  -1 -16  -3 6687.10 203.450   1
   1 -16   3 6154.26 180.477   9
   1 -16   3 6745.59 171.001   7
  -1 -16  -3 6993.20 265.075  18
   1 -16   3 6860.20 213.505  21
   1 -16   3 6455.51 183.354  24
  -1 -16  -3 6877.14 218.129  24
   1 -16   4 2740.30 129.508   4
  -1 -16  -4 2690.00 153.700   6
  -1 -16  -4 2686.16 182.173  18
  -1 -16  -4 2659.08 133.407   1
  -1 -16  -4 2904.93 153.716  24
  -1 -16  -4 2415.43 140.741  23
  -1 -16  -5 5447.12 206.036   6
   1 -16   5 5737.92 182.750   4
  -1 -16  -5 5375.04 255.738  18
   1 -16   5 5700.00 177.109   2
  -1 -16  -5 5041.67 183.045  23
  -1 -16  -5 6003.02 204.631  24
  -1 -16  -6 8489.72 245.875   6
   1 -16   6 8879.82 228.828   4
  -1 -16  -6 8034.04 311.928  18
   1 -16   6 8782.47 206.628   2
  -1 -16  -6 8098.51 221.283  23
   1 -16   7 14332.3 258.045   2
  -1 -16  -7 13444.0 300.158   6
  -1 -16  -7 13711.6 277.076  23
   1 -16   8 1000.69 79.8166   2
   1 -16   8 974.369 111.578   4
  -1 -16  -8 932.843 91.4476   6
  -1 -16  -8 848.799 98.2871  23
  -1 -16  -9 2890.76 120.495   6
  -1 -16  -9 2997.61 119.052  23
  -1 -16 -10 885.358 68.9931  23
  -1 -16 -11 1744.21 82.6936   7
  -1 -15  13 366.764 63.0513   4
  -1 -15  12 1118.82 97.3543   4
   1 -15 -11 2168.83 99.2374  23
   1 -15 -11 1968.78 96.1190   7
   1 -15 -10 965.629 96.4757  23
   1 -15 -10 901.587 88.3581   7
  -1 -15  10 1171.40 123.549   4
   1 -15  -9 2284.40 131.471  15
   1 -15  -9 2518.31 121.153   6
  -1 -15   9 2729.08 157.892   4
  -1 -15   8 179.305 107.908   4
  -1 -15   8 172.393 64.8957   2
   1 -15  -8 96.3959 70.4980   6
   1 -15  -8 65.8978 74.4111  15
   1 -15  -8 95.0326 86.9239  18
   1 -15  -8 45.6956 82.1631  24
  -1 -15   7 4587.64 186.908   4
   1 -15  -7 4600.49 172.416   6
   1 -15  -7 4122.89 168.329  15
   1 -15  -7 4579.21 181.460  24
  -1 -15   7 4203.78 153.307   2
  -1 -15   6 5447.01 176.081   2
   1 -15  -6 5491.76 189.655   6
  -1 -15   6 5656.05 199.347   4
   1 -15  -6 5162.62 185.334  15
   1 -15  -6 5366.13 245.549  18
   1 -15  -6 5605.46 207.607  24
   1 -15  -5 9199.67 260.691  24
  -1 -15   5 9312.69 254.648  21
   1 -15  -5 8604.90 295.812  18
  -1 -15   5 8967.04 236.154   4
   1 -15  -5 8822.03 239.052   6
   1 -15  -5 8581.52 234.523  15
   1 -15  -4 3298.61 168.919  24
  -1 -15   4 3276.01 147.231   4
   1 -15  -4 3078.26 148.744   6
  -1 -15   4 3292.53 161.673  21
   1 -15  -4 3297.52 184.005  18
   1 -15  -4 3095.15 146.348  15
   1 -15  -3 7749.19 217.263   6
  -1 -15   3 8060.11 204.609   4
  -1 -15   3 7525.09 185.926   6
   1 -15  -3 7474.10 197.521  21
  -1 -15   3 8073.19 230.901  21
   1 -15  -3 7740.10 200.022   1
  -1 -15   3 7580.49 173.816   7
   1 -15  -3 7912.71 236.239  24
  -1 -15   3 8048.04 180.234  23
  -1 -15   3 8457.70 202.614  24
   1 -15  -3 7660.22 257.879  18
  -1 -15   2 5275.26 164.722   6
  -1 -15   2 5193.33 151.667   7
  -1 -15   2 5098.05 187.630  21
   1 -15  -2 4900.81 169.074  21
  -1 -15   2 5550.50 185.631   1
   1 -15  -2 5255.74 169.615   1
  -1 -15   2 5199.56 169.106   8
  -1 -15   2 5129.87 164.629  24
  -1 -15   2 5210.86 154.711  23
   1 -15  -2 5025.71 201.615  18
   1 -15  -1 15003.4 293.635   6
  -1 -15   1 15037.6 277.058   7
  -1 -15   1 15440.2 297.569   6
   1 -15  -1 15006.7 285.118   7
  -1 -15   1 15233.7 315.214  21
   1 -15  -1 14932.5 285.524  21
  -1 -15   1 16118.6 317.146   1
  -1 -15   1 15489.7 299.026   8
  -1 -15   1 15121.2 268.988  23
  -1 -15   1 15082.2 292.782  24
   1 -15  -1 14917.9 315.429  24
  -1 -15   1 13976.4 289.900  18
   1 -15  -1 14985.5 332.975  18
  -1 -15   0 18381.7 337.869   6
   1 -15   0 18583.6 314.833   7
   1 -15   0 18255.5 319.710   6
  -1 -15   0 18962.1 352.298  21
   1 -15   0 18066.1 323.307  21
  -1 -15   0 18837.1 345.781   1
  -1 -15   0 19107.0 344.129   8
  -1 -15   0 18005.6 305.795  23
   1 -15   0 18266.4 348.771  24
  -1 -15   0 18456.4 334.518  24
  -1 -15   0 18344.6 361.792  18
   1 -15   0 18097.1 352.526  18
  -1 -15  -1 14865.3 309.342   6
   1 -15   1 14686.3 276.830   6
   1 -15   1 14763.5 289.111  21
  -1 -15  -1 14976.8 305.604   1
  -1 -15  -1 15272.8 310.038   8
   1 -15   1 15363.2 273.818   7
  -1 -15  -1 14997.7 300.473  24
   1 -15   1 14954.4 303.359  24
  -1 -15  -1 14631.2 275.664  23
   1 -15   1 14399.6 261.896  23
  -1 -15  -1 15154.0 346.987  18
   1 -15   2 7102.56 181.392   6
   1 -15   2 6837.27 198.542  21
  -1 -15  -2 6911.15 202.773   1
   1 -15   2 6489.05 177.353   9
   1 -15   2 7076.21 175.329   7
   1 -15   2 6619.89 192.249  24
   1 -15   2 6359.31 162.092  23
  -1 -15  -2 7033.55 247.974  18
  -1 -15  -3 5784.39 202.009   6
   1 -15   3 5821.31 168.095   4
   1 -15   3 6085.95 194.262  21
  -1 -15  -3 5967.02 189.387   1
  -1 -15  -3 6239.88 211.315   8
   1 -15   3 6201.15 159.709   7
   1 -15   3 5608.81 168.103   9
   1 -15   3 5622.29 169.941  24
  -1 -15  -3 5710.13 196.479  24
  -1 -15  -3 6296.28 249.204  18
   1 -15   4 16339.1 297.789   4
  -1 -15  -4 15972.2 338.576   6
  -1 -15  -4 15557.8 303.202   1
   1 -15   4 15885.0 298.769   2
  -1 -15  -4 16178.6 328.230  24
  -1 -15  -4 16318.8 416.603  18
   1 -15   5 11429.8 245.938   2
  -1 -15  -5 11924.9 280.782  20
  -1 -15  -5 11607.1 365.446  18
  -1 -15  -5 12329.1 286.560  24
   1 -15   5 11838.9 265.701   4
  -1 -15  -5 11467.4 289.647   6
   1 -15   6 527.404 78.5863   2
   1 -15   6 380.258 98.6264   4
  -1 -15  -6 376.650 92.3540  20
  -1 -15  -6 457.913 116.264  18
  -1 -15  -6 519.736 94.2255  24
  -1 -15  -6 416.109 92.6925   6
   1 -15   7 3496.03 129.729   2
  -1 -15  -7 3364.77 154.296  20
  -1 -15  -7 3167.34 211.710  18
   1 -15   7 3335.59 166.335   4
  -1 -15  -7 3308.60 157.966   6
  -1 -15  -7 3237.95 150.571  23
   1 -15   8 1393.19 89.7529   2
  -1 -15  -8 1437.30 107.089   6
   1 -15   8 1366.70 127.873   4
  -1 -15  -8 1319.28 110.763  23
  -1 -15  -9 1052.58 87.1540   6
  -1 -15  -9 1009.37 92.7339  23
   1 -15  10 1554.86 121.132   4
  -1 -15 -10 1437.71 83.2041  23
  -1 -14  14 489.400 52.3513   4
  -1 -14  13 89.1038 72.4156   4
  -1 -14  12 38.1255 86.9001   4
   1 -14 -11 1101.31 97.2276  15
   1 -14 -11 1000.44 87.5566  23
   1 -14 -11 1046.65 83.5578   7
   1 -14 -10 6537.73 201.718  15
  -1 -14  10 7774.47 239.499   4
  -1 -14   9 7733.38 296.527   3
  -1 -14   9 7557.90 170.033   2
  -1 -14   9 8547.23 252.276   4
   1 -14  -9 7829.99 203.018   6
   1 -14  -9 7553.55 221.377  15
   1 -14  -9 6769.19 277.228  18
   1 -14  -9 7865.47 205.566  24
  -1 -14   8 10087.4 215.606   2
  -1 -14   8 10386.9 344.781   3
   1 -14  -8 9942.03 242.028   6
  -1 -14   8 10559.5 279.605   4
   1 -14  -8 9941.80 252.951  15
   1 -14  -8 9875.56 248.526  24
  -1 -14   7 461.648 115.113   4
  -1 -14   7 346.373 124.461   3
  -1 -14   7 407.581 74.7224   2
   1 -14  -7 558.768 86.4519   6
   1 -14  -7 508.098 89.5106  15
   1 -14  -7 507.976 110.229  18
   1 -14  -7 541.093 101.283  24
   1 -14  -6 11143.9 262.042   6
  -1 -14   6 11233.8 269.174   4
   1 -14  -6 10769.5 257.572  15
   1 -14  -6 11120.0 276.168  24
  -1 -14   6 10545.4 236.248   2
  -1 -14   5 588.301 100.596   4
   1 -14  -5 509.880 85.0894   6
   1 -14  -5 472.832 81.5487  15
   1 -14  -5 463.449 102.697  18
   1 -14  -5 498.755 98.1319  24
   1 -14  -4 12901.9 295.732  24
  -1 -14   4 13010.5 268.369   4
   1 -14  -4 12691.9 275.312   6
   1 -14  -4 12934.5 248.796   1
  -1 -14   4 13526.8 289.062  21
   1 -14  -4 13024.5 342.700  18
   1 -14  -4 12632.9 271.187  15
  -1 -14   3 2711.70 108.825  23
   1 -14  -3 2908.22 147.344  24
  -1 -14   3 2828.08 117.578  24
   1 -14  -3 2775.30 132.407   6
  -1 -14   3 2750.06 127.587   4
  -1 -14   3 2712.50 111.269   6
  -1 -14   3 3112.89 146.440  21
   1 -14  -3 2825.46 119.618   1
  -1 -14   3 2680.05 117.311   8
   1 -14  -3 2885.90 161.991  18
   1 -14  -3 2653.54 127.382  15
  -1 -14   2 6811.64 168.902   7
  -1 -14   2 6836.29 178.663   6
  -1 -14   2 7190.50 184.302   4
   1 -14  -2 6539.77 179.159  21
  -1 -14   2 7203.14 206.952  21
  -1 -14   2 6995.31 199.770   1
   1 -14  -2 6831.27 183.707   1
  -1 -14   2 6726.96 182.691   8
  -1 -14   2 6731.03 166.810  23
  -1 -14   2 6848.80 181.488  24
   1 -14  -2 6719.01 225.321  18
  -1 -14   1 10622.2 233.387   6
   1 -14  -1 10515.8 231.662   6
   1 -14  -1 10251.8 221.884   7
  -1 -14   1 10690.6 248.925  21
   1 -14  -1 10521.9 226.608  21
  -1 -14   1 10772.7 244.847   1
   1 -14  -1 10687.0 232.175   1
  -1 -14   1 10333.2 233.501   8
  -1 -14   1 10217.3 227.309  24
  -1 -14   1 10474.3 214.719  23
   1 -14  -1 10195.1 249.277  24
   1 -14  -1 10508.7 266.775  18
  -1 -14   1 10528.1 240.217  18
   1 -14   0 48783.5 566.624   7
   1 -14   0 49078.8 578.885   6
  -1 -14   0 48184.1 598.985   6
   1 -14   0 48042.8 576.812  21
   1 -14   0 50727.2 595.932   1
  -1 -14   0 48623.2 604.264   1
  -1 -14   0 48674.2 599.236   8
   1 -14   0 48204.4 607.610  24
  -1 -14   0 47980.8 590.730  24
  -1 -14   0 47266.8 550.106  23
  -1 -14   0 48788.4 636.449  18
   1 -14   0 48848.9 627.531  18
  -1 -14  -1 4061.43 155.985   6
   1 -14   1 4247.45 139.412   6
   1 -14   1 4133.83 150.242  21
  -1 -14  -1 4020.64 152.833   1
   1 -14   1 4218.20 135.949   7
  -1 -14  -1 4250.03 158.597   8
   1 -14   1 4042.33 152.283  24
  -1 -14  -1 4534.07 161.992  24
  -1 -14  -1 4395.72 180.371  18
   1 -14   1 3883.57 148.801  18
   1 -14   2 2610.37 110.071   6
   1 -14   2 2647.49 129.891  21
  -1 -14  -2 2674.36 129.422   1
   1 -14   2 2696.09 115.311   9
   1 -14   2 2753.08 109.104   7
   1 -14   2 2770.06 125.166  24
   1 -14   2 2480.62 105.694  23
  -1 -14  -2 2745.22 160.708  18
  -1 -14  -3 34185.5 507.822   6
   1 -14   3 34268.5 450.643   4
  -1 -14  -3 36363.4 504.507  20
   1 -14   3 35514.4 481.061  21
  -1 -14  -3 34308.3 481.011   1
   1 -14   3 36483.1 434.978   7
   1 -14   3 33317.6 447.582   9
  -1 -14  -3 34950.9 509.104   8
  -1 -14  -3 35763.5 500.399  24
   1 -14   3 34650.3 458.725  24
  -1 -14  -3 38092.3 631.446  18
  -1 -14  -4 4657.87 181.146   6
   1 -14   4 4802.39 164.260   4
  -1 -14  -4 5108.90 183.483  20
  -1 -14  -4 4530.37 160.138   1
   1 -14   4 4610.18 155.733   2
  -1 -14  -4 5156.99 189.255   8
   1 -14   4 4782.24 153.021   9
  -1 -14  -4 4824.27 178.466  24
  -1 -14  -4 4953.22 233.100  18
   1 -14   5 4108.39 146.742   2
  -1 -14  -5 4433.34 176.290  20
  -1 -14  -5 4338.23 230.824  18
  -1 -14  -5 4508.11 176.645  24
  -1 -14  -5 4181.03 175.914   6
   1 -14   5 4234.90 168.153   4
   1 -14   6 4026.84 143.800   2
  -1 -14  -6 4229.86 172.662  20
  -1 -14  -6 4146.68 235.301  18
  -1 -14  -6 4419.24 174.091  24
  -1 -14  -6 4038.83 175.006   6
   1 -14   6 4176.02 176.866   4
  -1 -14  -7 4278.65 173.893  20
   1 -14   7 4381.08 185.497   4
  -1 -14  -7 4050.98 169.496   6
  -1 -14  -7 3877.26 145.673  15
   1 -14   7 4116.89 138.711   2
  -1 -14  -8 3436.59 146.078  23
   1 -14   8 3517.53 125.850   2
   1 -14   8 3620.70 180.973   4
  -1 -14  -8 3392.49 151.684   6
  -1 -14  -8 3380.51 219.295  18
  -1 -14  -8 3310.32 149.527  20
  -1 -14  -8 3298.77 136.991  15
  -1 -14  -9 564.743 77.6580   6
  -1 -14  -9 532.227 84.8912  23
   1 -14  10 201.388 98.6856   4
  -1 -14 -10 207.234 64.3357  23
   1 -14  11 2530.94 139.098   4
   1 -14  12 2272.58 112.772   4
  -1 -13  14 85.6191 59.8955   4
  -1 -13  13 992.906 97.9570   4
   1 -13 -12 3631.86 141.300  15
  -1 -13  12 4512.73 177.303   4
   1 -13 -11 3635.93 153.337  15
   1 -13 -11 3498.56 127.653  23
  -1 -13  11 3844.92 185.171   4
   1 -13 -10 6386.37 204.447  15
  -1 -13  10 7066.86 241.193   4
  -1 -13   9 4723.00 137.116   2
  -1 -13   9 4340.43 233.796   3
   1 -13  -9 4695.60 159.343   6
  -1 -13   9 5086.22 213.162   4
   1 -13  -9 4747.21 180.445  15
   1 -13  -9 4300.80 230.481  18
   1 -13  -9 4850.26 165.647  24
  -1 -13   8 13130.0 244.757   2
  -1 -13   8 13703.1 390.442   3
   1 -13  -8 13145.9 275.754   6
  -1 -13   8 14341.2 326.054   4
   1 -13  -8 13525.6 294.156  15
   1 -13  -8 12297.9 373.052  18
   1 -13  -8 12735.2 279.397  24
  -1 -13   7 689.256 84.2476   2
  -1 -13   7 740.452 125.501   4
   1 -13  -7 768.259 93.1733   6
   1 -13  -7 819.829 96.9047  15
   1 -13  -7 555.600 116.298  18
   1 -13  -7 676.502 103.844  24
   1 -13  -6 1746.70 116.421   6
  -1 -13   6 1950.23 135.857   4
   1 -13  -6 2144.28 119.069  15
  -1 -13   6 1758.12 105.548   2
   1 -13  -6 1813.25 129.686  24
   1 -13  -5 1031.45 88.5335  15
   1 -13  -5 998.855 105.214  24
   1 -13  -5 1049.38 95.7285   6
  -1 -13   5 1107.52 106.649   4
   1 -13  -4 5598.06 189.547  24
   1 -13  -4 5731.89 177.703   6
  -1 -13   4 5798.63 176.508   4
  -1 -13   4 5756.72 175.765   1
  -1 -13   4 5887.59 185.221  21
   1 -13  -4 5643.60 222.852  18
   1 -13  -4 5494.37 166.719  15
  -1 -13   3 43315.6 476.237  23
  -1 -13   3 43856.3 506.889  24
   1 -13  -3 43843.6 572.464  24
  -1 -13   3 44276.0 527.102   4
  -1 -13   3 42174.2 499.376   6
   1 -13  -3 44210.8 552.272   6
  -1 -13   3 45957.5 563.886  21
   1 -13  -3 43082.6 518.613   1
  -1 -13   3 43525.5 548.229   1
  -1 -13   3 42211.8 506.158   8
   1 -13  -3 45199.5 641.713  18
   1 -13  -3 43694.7 539.504  15
  -1 -13   2 88880.3 848.101   4
  -1 -13   2 83706.3 844.582   6
  -1 -13   2 87642.5 891.853  21
   1 -13  -2 83979.3 852.796   1
  -1 -13   2 83568.7 849.978   8
  -1 -13   2 83126.6 809.817  23
  -1 -13   2 85078.4 846.987  24
   1 -13  -2 84771.4 962.008  18
  -1 -13   2 83285.0 836.880  18
   1 -13  -1 15902.1 280.223   6
  -1 -13   1 15974.5 281.558   6
  -1 -13   1 16246.1 297.181  21
   1 -13  -1 15929.1 272.840  21
   1 -13  -1 15956.8 278.970   1
  -1 -13   1 15821.2 292.546   1
  -1 -13   1 15976.6 284.082   8
  -1 -13   1 16081.3 281.661  24
   1 -13  -1 15523.9 297.647  24
  -1 -13   1 15604.0 256.422  23
  -1 -13   1 16261.8 293.585  18
   1 -13  -1 16312.9 326.395  18
   1 -13   0 1186.73 80.9161   6
   1 -13   0 1127.08 77.9051   7
  -1 -13   0 1085.81 84.2584   6
   1 -13   0 1094.39 87.2652  21
   1 -13   0 1236.97 87.3901   1
  -1 -13   0 1262.06 92.0441   1
  -1 -13   0 1188.83 92.5451   8
  -1 -13   0 1011.40 85.3091  24
   1 -13   0 1038.67 91.5611  24
   1 -13   0 1070.19 90.0219  18
  -1 -13   0 1182.41 95.0131  18
   1 -13   1 6657.49 165.980   6
   1 -13   1 6810.53 162.704   7
  -1 -13  -1 6494.64 186.056   6
   1 -13   1 6395.84 172.517  21
  -1 -13  -1 6918.13 186.831   1
   1 -13   1 6906.31 183.032   1
  -1 -13  -1 6555.48 187.522   8
   1 -13   1 6408.72 181.120  24
  -1 -13  -1 6620.24 185.287  24
  -1 -13  -1 6745.49 215.528  18
   1 -13   1 6539.05 183.307  18
   1 -13   2 6046.32 156.057   6
  -1 -13  -2 6437.12 185.916  20
   1 -13   2 6318.92 176.547  21
  -1 -13  -2 6321.80 182.263   1
   1 -13   2 6519.39 162.266   9
   1 -13   2 6522.70 157.579   7
  -1 -13  -2 6255.56 185.782  24
   1 -13   2 6335.76 175.710  24
  -1 -13  -2 6736.90 233.468  18
  -1 -13  -3 14602.7 297.342   6
   1 -13   3 14879.1 266.148   4
  -1 -13  -3 15608.4 297.320  20
   1 -13   3 15324.2 283.315  21
  -1 -13  -3 14499.6 280.408   1
   1 -13   3 14265.4 256.084   9
   1 -13   3 15460.3 247.320   7
  -1 -13  -3 15358.7 303.146   8
  -1 -13  -3 15164.5 293.410  24
   1 -13   3 14535.7 259.965  24
  -1 -13  -3 15986.8 381.891  18
   1 -13   4 18839.4 325.202   4
  -1 -13  -4 18304.4 347.178   6
  -1 -13  -4 20094.7 348.362  20
  -1 -13  -4 18926.2 324.568   1
   1 -13   4 18799.8 309.010   2
  -1 -13  -4 19622.7 354.230   8
   1 -13   4 18649.0 305.429   9
  -1 -13  -4 19531.5 344.149  24
   1 -13   4 20348.5 340.329  21
  -1 -13  -4 20309.3 449.641  18
   1 -13   5 3049.80 126.827   2
  -1 -13  -5 3171.80 147.119  20
  -1 -13  -5 3163.68 194.883  18
  -1 -13  -5 3153.49 144.787  24
  -1 -13  -5 2927.12 146.472   6
   1 -13   5 2900.64 144.377   4
   1 -13   6 12489.2 246.449   2
  -1 -13  -6 13263.3 288.518  20
  -1 -13  -6 12771.2 258.130  15
  -1 -13  -6 13476.9 283.302  24
   1 -13   6 12732.4 293.694   4
  -1 -13  -6 12728.9 294.119   6
  -1 -13  -7 1765.87 123.676  20
  -1 -13  -7 1667.20 119.769   6
   1 -13   7 1574.42 137.799   4
  -1 -13  -7 1565.54 105.488  15
   1 -13   7 1646.42 97.1735   2
   1 -13   7 1624.69 147.822   3
   1 -13   8 732.992 77.9641   2
   1 -13   8 701.958 121.885   3
   1 -13   8 688.244 127.300   4
  -1 -13  -8 694.275 98.1603  20
  -1 -13  -8 628.181 86.1141  15
  -1 -13  -8 648.224 134.916  18
  -1 -13  -8 640.587 95.4788   6
  -1 -13  -9 2240.65 118.864  23
   1 -13   9 2368.61 162.723   3
   1 -13   9 2516.69 164.281   4
  -1 -13  -9 2277.94 119.301   6
  -1 -13  -9 1910.74 176.857  18
  -1 -13  -9 2155.77 122.567  20
  -1 -13  -9 2232.54 120.246  15
   1 -13  10 1604.58 143.414   4
  -1 -13 -10 1445.42 89.8632  23
   1 -13  11 66.3196 100.871   4
   1 -13  12 103.020 86.9972   4
   1 -13  13 336.252 71.2151   4
   1 -12 -13 994.089 85.1679  15
   1 -12 -12 1383.37 107.170  15
  -1 -12  12 1481.55 139.518   4
   1 -12 -11 5907.47 194.384  15
  -1 -12  11 6426.58 231.535   4
  -1 -12  10 3284.56 188.770   4
   1 -12 -10 3070.83 152.806  15
   1 -12 -10 2736.96 188.418  18
  -1 -12  10 3014.93 201.098   3
  -1 -12   9 15954.6 424.571   3
  -1 -12   9 14947.0 247.142   2
   1 -12  -9 14754.7 280.006   6
  -1 -12   9 16221.2 354.606   4
   1 -12  -9 15324.9 316.906  15
   1 -12  -9 13930.1 398.746  18
   1 -12  -9 14970.4 282.601  24
  -1 -12   8 46861.0 540.699   2
  -1 -12   8 49945.4 777.955   3
   1 -12  -8 47420.3 594.765   6
  -1 -12   8 49638.6 657.015   4
   1 -12  -8 49321.4 624.629  15
   1 -12  -8 45509.4 759.928  18
   1 -12  -8 47035.0 595.783  24
  -1 -12   7 2509.22 116.256   2
   1 -12  -7 2600.63 129.697   6
  -1 -12   7 2764.15 164.842   4
   1 -12  -7 2359.71 172.426  18
   1 -12  -7 2635.71 143.393  24
   1 -12  -7 2690.23 136.896  15
   1 -12  -6 19729.4 342.666   6
  -1 -12   6 20176.8 359.852   4
   1 -12  -6 19976.7 440.622  18
   1 -12  -6 19927.1 357.214  24
   1 -12  -6 20838.9 343.580  15
   1 -12  -5 13939.4 262.475  15
   1 -12  -5 13543.3 285.196  24
   1 -12  -5 13979.8 380.978  22
  -1 -12   5 13225.0 272.161   4
   1 -12  -5 12981.0 266.612   6
  -1 -12   4 2912.54 127.035   4
   1 -12  -4 3046.31 127.394   6
  -1 -12   4 3223.45 125.419   1
  -1 -12   4 3077.04 168.584   3
   1 -12  -4 3000.74 172.874  22
   1 -12  -4 3063.65 135.854  24
   1 -12  -4 3147.79 163.389  18
   1 -12  -3 781.629 72.4231   6
  -1 -12   3 849.779 74.1453   1
  -1 -12   3 734.496 80.6004  21
   1 -12  -3 810.977 94.3091  18
   1 -12  -3 723.545 82.0031  24
   1 -12  -3 781.739 100.131  22
  -1 -12   2 6115.58 170.194  21
   1 -12  -2 6066.57 208.692  22
  -1 -12   2 5850.84 149.728  18
   1 -12  -2 6077.09 198.674  18
   1 -12  -1 53339.6 627.933  24
   1 -12  -1 54456.9 664.770  18
  -1 -12   1 55427.9 628.021  18
   1 -12   0 39677.2 519.473  18
  -1 -12   0 40797.3 533.518  18
  -1 -12  -1 76405.1 802.230   8
   1 -12   1 76801.0 785.611   1
   1 -12   1 76013.8 805.614  18
  -1 -12  -2 6686.30 178.981  20
   1 -12   2 6467.41 169.711  21
  -1 -12  -2 6570.72 182.644   8
  -1 -12  -2 6269.22 173.976  24
  -1 -12  -2 6944.65 225.369  18
   1 -12   3 5537.85 162.623  21
  -1 -12  -3 5861.63 171.504  20
  -1 -12  -3 5487.88 161.315   1
  -1 -12  -3 5625.19 173.268   8
  -1 -12  -3 5909.58 172.792  24
  -1 -12  -3 6024.21 224.187  18
   1 -12   4 11830.4 245.811   4
  -1 -12  -4 12199.9 256.141  20
  -1 -12  -4 11417.2 235.070   1
   1 -12   4 11403.7 224.439   2
   1 -12   4 12342.8 234.194   9
  -1 -12  -4 12281.5 263.682   8
  -1 -12  -4 11640.1 250.793  24
   1 -12   4 12058.5 250.177  21
  -1 -12  -4 12439.3 338.843  18
  -1 -12  -5 7826.15 217.043   6
   1 -12   5 8053.98 221.211   4
  -1 -12  -5 8505.77 220.180  20
   1 -12   5 8124.36 191.021   2
  -1 -12  -5 8487.58 224.775   8
  -1 -12  -5 8042.96 209.197  24
  -1 -12  -5 7992.94 289.142  18
   1 -12   6 4673.53 145.542   2
   1 -12   6 5150.05 216.508   3
   1 -12   6 4680.78 183.918   4
  -1 -12  -6 4862.25 174.440  20
  -1 -12  -6 4667.62 166.188  24
  -1 -12  -6 4455.15 170.671   6
  -1 -12  -6 4535.30 151.345  15
  -1 -12  -7 24731.7 392.301  15
  -1 -12  -7 26477.0 401.182  24
   1 -12   7 24560.9 418.086  11
   1 -12   7 25707.8 358.151   2
   1 -12   7 25030.2 438.710   4
  -1 -12  -7 25222.2 411.100  20
  -1 -12  -7 25097.2 558.614  18
  -1 -12  -7 23849.8 409.427   6
  -1 -12  -8 977.997 100.477   6
   1 -12   8 990.479 111.283  11
  -1 -12  -8 1024.41 109.683  20
   1 -12   8 1256.64 86.0914   2
   1 -12   8 1184.52 139.260   3
   1 -12   8 1125.93 138.981   4
   1 -12   8 994.776 101.139  10
  -1 -12  -8 934.888 137.758  18
  -1 -12  -8 945.708 96.2648  15
  -1 -12  -9 3836.12 156.581  15
   1 -12   9 4031.02 166.190  10
   1 -12   9 4407.85 205.358   4
   1 -12   9 4267.50 210.275   3
  -1 -12  -9 3895.68 157.541  20
  -1 -12  -9 3619.01 228.672  18
  -1 -12  -9 3975.77 150.203   6
  -1 -12  -9 3736.77 141.316  23
  -1 -12 -10 194.967 72.3650  15
   1 -12  10 231.607 117.299   4
  -1 -12 -10 237.906 68.0362  23
  -1 -12 -11 1355.12 100.296  15
   1 -12  11 1622.51 143.891   4
   1 -12  12 1655.37 130.956   4
   1 -12  13 1349.21 104.508   4
   1 -12  14 1867.34 79.8459   4
   1 -11 -14 817.996 72.4049  15
   1 -11 -13 1067.24 93.9165  15
   1 -11 -12 4457.59 169.891  15
   1 -11 -11 1398.91 118.157  15
  -1 -11  10 9798.31 257.131  10
   1 -11 -10 9222.39 250.222  15
  -1 -11  10 9606.90 333.803   3
  -1 -11  10 9610.06 286.462   4
  -1 -11   9 3559.94 158.241  10
   1 -11  -9 3330.51 158.808  15
   1 -11  -9 3289.31 202.316  18
  -1 -11   9 3402.92 219.868   3
  -1 -11   9 3512.74 191.210   4
   1 -11  -8 25522.2 396.627  24
  -1 -11   8 26722.6 450.045   4
  -1 -11   8 28365.8 559.373   3
  -1 -11   8 25877.9 353.175   2
  -1 -11   8 26614.3 410.186  10
   1 -11  -8 25992.7 396.659   6
   1 -11  -8 25242.1 537.037  18
   1 -11  -8 27577.9 428.222  15
   1 -11  -7 46046.7 570.515  15
   1 -11  -7 44072.4 557.567   6
  -1 -11   7 43705.2 512.049   2
  -1 -11   7 44437.7 592.089   4
   1 -11  -7 43908.5 710.167  18
   1 -11  -7 43961.1 566.579  24
   1 -11  -6 35698.5 603.198  18
  -1 -11   6 35585.4 493.276   4
   1 -11  -6 34659.7 472.659   6
   1 -11  -6 34144.2 483.371  24
  -1 -11   5 29550.7 420.041   4
   1 -11  -5 29086.5 412.163   6
   1 -11  -5 28524.6 425.301  24
   1 -11  -5 29455.2 550.607  22
   1 -11  -4 446.760 68.7356  24
   1 -11  -4 429.071 94.2945  22
  -1 -11   4 538.735 95.0047   3
   1 -11  -4 384.338 60.9283   6
  -1 -11   3 3804.82 165.887   3
   1 -11  -3 3915.26 176.250  22
   1 -11  -3 3629.12 157.335  18
   1 -11  -2 13967.0 305.616  22
  -1 -11   2 14129.1 233.401  18
   1 -11  -2 14029.8 289.891  18
   1 -11  -1 4573.26 161.131  22
   1 -11  -1 4872.80 160.871  18
  -1 -11   1 5030.80 144.194  18
   1 -11   0 3150.51 122.352  22
  -1 -11   0 3271.27 127.516  18
   1 -11   0 3107.39 122.012  18
   1 -11   1 19194.1 304.312  18
  -1 -11  -1 19513.5 348.203  18
  -1 -11  -2 2605.93 137.561  18
   1 -11   3 17960.6 346.008   3
  -1 -11  -3 17373.2 368.017  18
  -1 -11  -3 16989.6 290.937  24
  -1 -11  -4 1631.32 100.824  20
   1 -11   4 1486.44 121.213   3
   1 -11   4 1408.82 81.5463   2
  -1 -11  -4 1619.12 100.455   8
  -1 -11  -4 1795.69 134.267  18
   1 -11   4 1709.21 100.897  21
  -1 -11  -4 1626.76 98.3796  24
   1 -11   5 44120.3 514.232   2
   1 -11   5 43579.7 560.046   4
  -1 -11  -5 44687.8 569.071   8
  -1 -11  -5 44616.9 551.311  24
  -1 -11  -6 16661.0 297.625  24
   1 -11   6 15906.9 311.342  11
   1 -11   6 16610.5 271.137   2
   1 -11   6 16270.7 326.297   4
  -1 -11  -6 17226.2 315.953  20
  -1 -11  -6 15489.1 408.589  18
  -1 -11  -6 16819.9 295.718  15
  -1 -11  -7 4932.24 167.868  15
  -1 -11  -7 4932.98 163.821  24
   1 -11   7 4634.01 181.098  11
  -1 -11  -7 5025.16 178.025  20
   1 -11   7 5334.43 222.618   3
   1 -11   7 5135.58 145.128   2
   1 -11   7 4877.33 196.767   4
   1 -11   7 4808.35 169.978  10
  -1 -11  -7 4821.80 242.142  18
  -1 -11  -7 4743.74 173.131   6
  -1 -11  -8 4959.79 174.538   6
   1 -11   8 5192.09 199.277  11
  -1 -11  -8 5103.08 181.157  20
   1 -11   8 5027.22 145.421   2
   1 -11   8 4969.80 211.816   4
   1 -11   8 5051.02 184.416  10
  -1 -11  -8 5015.62 253.430  18
  -1 -11  -8 5087.16 179.597  15
  -1 -11  -9 3737.80 140.990  23
   1 -11   9 4144.55 189.655  11
  -1 -11  -9 3937.78 163.445  20
   1 -11   9 4440.02 215.542   3
   1 -11   9 4295.62 211.867   4
   1 -11   9 3980.46 174.293  10
  -1 -11  -9 3938.14 165.235  15
  -1 -11  -9 4030.22 233.952  18
  -1 -11 -10 142.228 77.0721  20
   1 -11  10 259.199 99.0604   3
   1 -11  10 341.843 128.371   4
   1 -11  10 374.349 95.3618  10
  -1 -11 -10 134.449 99.1620  18
  -1 -11 -10 398.337 83.5055  15
  -1 -11 -11 879.353 95.9985  15
   1 -11  11 1063.92 110.466  10
   1 -11  11 894.697 137.411   4
   1 -11  12 878.588 124.089   4
  -1 -11 -12 856.619 87.4669  15
   1 -11  13 1700.59 121.235   4
   1 -11  14 584.754 74.4423   4
  -1 -10  15 959.637 81.5119   4
   1 -10 -15 804.234 62.0906  15
  -1 -10  14 3140.31 146.179   4
   1 -10 -14 2898.22 121.363  15
   1 -10 -13 744.433 93.7623  15
   1 -10 -12 2468.50 140.264  15
  -1 -10  11 3504.83 213.656   3
  -1 -10  11 4002.31 178.673  10
   1 -10 -11 3239.28 196.534  18
   1 -10 -11 3546.33 168.984  15
  -1 -10  10 6396.82 276.756   3
  -1 -10  10 6335.26 217.345  10
   1 -10 -10 5547.66 255.296  18
   1 -10 -10 6264.73 214.378  15
  -1 -10   9 30840.9 590.466   3
  -1 -10   9 28399.3 482.175   4
  -1 -10   9 29792.8 462.060  10
   1 -10  -9 27726.5 568.678  18
   1 -10  -9 28574.7 454.702  15
   1 -10  -8 21959.4 350.977  24
   1 -10  -8 20833.2 405.098  30
  -1 -10   8 22085.9 401.439   4
  -1 -10   8 22214.3 310.412   2
  -1 -10   8 24000.8 498.558   3
  -1 -10   8 22709.4 374.256  10
   1 -10  -8 23402.6 383.715  15
   1 -10  -8 21859.2 480.316  18
   1 -10  -7 21657.9 461.814  18
   1 -10  -7 22377.6 349.347   6
  -1 -10   7 22521.7 383.887   4
  -1 -10   7 21829.2 312.203   2
  -1 -10   7 22298.3 348.686  10
   1 -10  -7 23137.2 365.007  15
   1 -10  -7 21087.5 349.584  24
   1 -10  -7 22222.5 502.959  22
  -1 -10   6 77734.0 837.753   4
   1 -10  -6 78927.0 974.325  18
   1 -10  -6 76573.3 827.732  24
   1 -10  -6 78235.0 816.925   6
   1 -10  -5 42864.1 627.265  18
   1 -10  -5 43190.5 664.184  22
   1 -10  -5 41626.8 526.180  24
  -1 -10   4 1026.88 102.918   3
   1 -10  -4 865.315 102.250  22
  -1 -10   3 6898.30 205.507   3
   1 -10  -3 7356.38 211.088  18
   1 -10  -3 6834.74 218.328  22
  -1 -10   2 27138.7 423.436   3
  -1 -10   2 27103.8 337.716  18
   1 -10  -2 27031.0 409.310  18
   1 -10  -2 27692.2 432.009  22
   1 -10  -1 60858.5 682.196  18
  -1 -10   1 61363.8 640.843  18
   1 -10  -1 62851.0 701.037  22
   1 -10   0 12792.3 239.985  18
  -1 -10   0 13192.0 249.949  18
   1 -10   0 13339.0 243.184  22
   1 -10   1 18149.5 281.644  18
  -1 -10  -1 18818.9 327.492  18
  -1 -10  -2 107678. 1105.45  18
   1 -10   3 41586.2 554.924   3
  -1 -10  -3 42132.1 605.288  18
   1 -10   4 1343.89 109.352   3
   1 -10   5 88981.2 856.747   2
  -1 -10  -5 90130.5 916.366   8
  -1 -10  -5 88431.7 886.377  30
  -1 -10  -5 88447.4 895.485  24
  -1 -10  -6 4064.84 144.013  15
  -1 -10  -6 4073.76 143.452  24
   1 -10   6 4121.05 159.119  11
  -1 -10  -6 4226.57 153.494  20
   1 -10   6 4161.89 128.743   2
  -1 -10  -6 4171.03 153.091   8
  -1 -10  -6 4006.25 154.044  30
  -1 -10  -6 4017.82 216.302  18
  -1 -10  -7 12922.0 294.071  30
  -1 -10  -7 14199.4 285.225  15
  -1 -10  -7 14163.6 260.724  24
   1 -10   7 13900.6 306.700  11
  -1 -10  -7 13819.8 282.623  20
   1 -10   7 14404.3 241.198   2
   1 -10   7 15612.6 362.612   3
   1 -10   7 13171.5 284.509  10
  -1 -10  -7 13934.6 397.209  18
  -1 -10  -7 13255.0 277.259   6
  -1 -10  -8 222.696 69.8080   6
   1 -10   8 305.171 96.8866  11
  -1 -10  -8 242.511 85.7027  20
   1 -10   8 248.926 60.5014   2
   1 -10   8 449.351 111.640   3
   1 -10   8 240.621 91.2566  10
  -1 -10  -8 233.602 80.2943  15
  -1 -10  -8 226.160 102.311  18
   1 -10   9 15316.1 355.636  11
  -1 -10  -9 14816.5 301.684  20
   1 -10   9 15133.7 335.628  10
  -1 -10  -9 14998.9 319.167  15
  -1 -10  -9 14538.7 424.482  18
   1 -10  10 1797.24 151.713  11
  -1 -10 -10 1853.71 120.862  20
   1 -10  10 1742.29 153.535   3
   1 -10  10 2032.63 146.700  10
  -1 -10 -10 1793.04 127.470  15
  -1 -10 -10 1727.48 167.653  18
  -1 -10 -11 772.245 97.9777  15
   1 -10  11 1023.72 119.878  10
   1 -10  11 793.283 144.545   4
  -1 -10 -12 60.9237 70.9439  15
   1 -10  12 74.8554 83.2677  10
   1 -10  12-2.05005 113.304   4
  -1 -10 -13 80.8354 58.6091  15
   1 -10  13 8.26194 97.5512   4
   1 -10  14 1827.42 108.913   4
   1 -10  15 795.743 54.9321   4
  -1  -9  16 181.161 41.4214   4
   1  -9 -15 186.882 55.7911  15
  -1  -9  15 184.103 77.0372   4
   1  -9 -14 1254.80 99.0201  15
  -1  -9  14 1318.10 124.823   4
  -1  -9  13 955.972 141.516   4
   1  -9 -13 797.972 102.572  15
  -1  -9  12 726.086 143.972   4
  -1  -9  12 871.591 117.448  10
   1  -9 -12 647.735 103.705  15
  -1  -9  11 8293.11 254.504  10
  -1  -9  11 8365.61 308.430   3
   1  -9 -11 8113.10 244.650  15
   1  -9 -10 8341.73 306.949  18
  -1  -9  10 9020.62 256.750  10
   1  -9 -10 8147.21 289.923  30
  -1  -9  10 9394.44 327.107   3
   1  -9 -10 8669.40 248.491  15
   1  -9  -9 15810.5 414.845  18
  -1  -9   9 16736.2 338.046  10
   1  -9  -9 16181.6 330.551  15
  -1  -9   8 3756.09 210.477   3
  -1  -9   8 4212.22 167.797  11
   1  -9  -8 3956.79 158.407  15
  -1  -9   8 4445.83 157.898  27
   1  -9  -8 3972.02 207.264  18
  -1  -9   8 3809.83 157.347  10
   1  -9  -7 5151.66 165.332  15
  -1  -9   7 5566.69 160.376  27
   1  -9  -7 5368.86 245.991  22
   1  -9  -7 4989.22 156.561  24
   1  -9  -7 5029.11 150.958   6
   1  -9  -7 5074.36 216.247  18
  -1  -9   7 5456.69 170.935  11
  -1  -9   7 5367.09 165.373  10
   1  -9  -6 22830.2 471.977  22
   1  -9  -6 24567.5 452.521  18
   1  -9  -5 4369.65 178.104  18
   1  -9  -4 82507.4 941.135  22
  -1  -9   4 78606.2 879.532   3
   1  -9  -3 28630.8 269.411  17
  -1  -9   3 29290.0 428.640   3
  -1  -9   2 61431.1 690.325   3
   1  -9  -2 62931.1 712.499  22
  -1  -9   2 61625.9 594.692  18
   1  -9  -1 11970.9 237.426  22
   1  -9  -1 11993.8 228.974  18
  -1  -9   1 11914.1 204.343  18
   1  -9   0 11625.2 214.950  22
   1  -9   0 11428.4 212.193  18
  -1  -9   0 11787.1 220.646  18
   1  -9   1 5134.32 132.048  18
  -1  -9  -1 4860.18 149.531  18
  -1  -9  -2 103682. 1064.41  18
   1  -9   2 103195. 1017.35   3
  -1  -9  -3 73140.0 839.372  18
   1  -9   3 73673.2 783.202   3
   1  -9   4 2943.79 112.108  19
  -1  -9  -4 3216.52 109.803  30
   1  -9   5 1841.54 108.685  19
   1  -9   5 2091.88 133.413   3
  -1  -9  -5 1733.84 143.217  18
  -1  -9  -5 1766.68 102.782  30
  -1  -9  -6 37366.7 523.873  30
   1  -9   6 38279.1 440.494   2
   1  -9   6 37015.4 553.406  19
  -1  -9  -6 38179.6 486.977  20
  -1  -9  -6 38694.7 646.927  18
  -1  -9  -6 38203.8 466.712  24
   1  -9   7 1390.84 118.391  11
  -1  -9  -7 1469.12 104.546  20
   1  -9   7 1475.24 127.658  19
   1  -9   7 1738.44 138.451   3
   1  -9   7 1495.42 79.8710   2
   1  -9   7 1457.43 112.108  10
  -1  -9  -7 1529.23 152.045  18
  -1  -9  -7 1422.11 120.652  30
   1  -9   8 6913.67 230.764  11
  -1  -9  -8 6764.33 197.085  20
   1  -9   8 6918.72 160.725   2
   1  -9   8 7066.81 223.749  10
  -1  -9  -8 6402.40 233.368  30
  -1  -9  -8 6579.32 283.054  18
  -1  -9  -9 16714.0 448.752  18
  -1  -9  -9 17898.7 333.402  20
  -1  -9  -9 17821.3 352.496  15
   1  -9   9 18371.9 380.338  10
   1  -9   9 18974.3 397.896  11
  -1  -9  -9 17260.5 398.246  30
   1  -9  10 12748.3 336.150  11
  -1  -9 -10 11773.1 263.946  20
   1  -9  10 13196.7 348.715   3
   1  -9  10 12653.7 318.647  10
  -1  -9 -10 11380.3 375.873  18
  -1  -9 -10 12418.9 296.274  15
   1  -9  11 2646.06 164.836  10
  -1  -9 -11 2197.04 173.875  18
  -1  -9 -11 2418.98 148.027  15
  -1  -9 -12 1059.94 103.791  15
   1  -9  12 1283.71 125.702  10
  -1  -9 -13 797.202 88.4666  15
   1  -9  13 788.404 104.009  10
   1  -9  13 902.376 126.414   4
  -1  -9 -14 1178.70 79.7303  15
   1  -8 -16 969.651 58.4622  15
  -1  -8  16 1271.30 68.9552   4
   1  -8 -15 930.634 79.0165  15
  -1  -8  15 1086.43 98.5381   4
   1  -8 -14 559.562 88.4768  15
  -1  -8  14 577.740 116.202   4
   1  -8 -13 1319.74 119.781  15
  -1  -8  13 1479.40 159.355   4
  -1  -8  12 134.522 107.043  10
  -1  -8  12 158.425 108.231   3
   1  -8 -12 43.2557 92.5672  15
   1  -8 -11 5561.20 262.918  30
  -1  -8  11 6072.68 224.846  10
   1  -8 -11 5769.79 214.795  15
  -1  -8  11 6370.44 272.971   3
  -1  -8  10 18097.9 370.906  10
   1  -8 -10 18082.8 359.062  15
   1  -8 -10 17049.3 429.077  18
   1  -8  -9 45783.1 726.165  18
   1  -8  -9 46054.2 604.813  15
  -1  -8   9 46746.7 625.254  10
  -1  -8   9 47694.7 602.204  27
   1  -8  -8 48406.3 776.110  22
  -1  -8   8 49716.6 625.052  11
   1  -8  -8 47871.8 721.822  18
  -1  -8   8 48331.4 589.993  27
  -1  -8   8 48793.6 611.351  10
   1  -8  -8 47901.7 596.522  15
   1  -8  -7 2026.99 158.251  22
   1  -8  -7 1894.89 103.308  15
  -1  -8   7 1932.82 97.8453  27
  -1  -8   7 1960.62 99.3348  26
   1  -8  -7 1887.33 136.642  18
   1  -8  -6 14294.0 348.013  22
   1  -8  -6 14099.3 319.906  18
   1  -8  -5 22321.0 391.944  18
   1  -8  -4 125792. 1198.54  18
  -1  -8   4 115764. 1167.30   3
   1  -8  -3 85531.7 900.225  22
  -1  -8   3 79812.6 846.022   3
   1  -8  -2 74198.7 769.814  18
  -1  -8   2 74333.1 675.558  18
  -1  -8   2 72207.0 764.352   3
  -1  -8   1 34537.3 391.104  18
   1  -8  -1 34099.9 421.006  18
  -1  -8   1 33227.1 427.201   3
  -1  -8   0 32346.5 395.002  18
   1  -8   0 32046.1 387.569  18
   1  -8   0 32348.1 390.848  22
   1  -8   1 2200.52 83.0468  18
   1  -8   1 2223.12 77.2169  22
  -1  -8  -2 59121.5 672.403  18
   1  -8   2 59824.7 639.001   3
  -1  -8  -3 301410. 2405.84  30
   1  -8   3 302728. 2509.25   3
  -1  -8  -4 60013.4 640.481  30
   1  -8   4 59894.1 666.160  19
  -1  -8  -5 138301. 1316.46  30
  -1  -8  -5 141049. 1458.23  18
   1  -8   5 141325. 1364.74  19
  -1  -8  -6 2321.47 131.394  30
   1  -8   6 2318.10 140.404  19
  -1  -8  -6 2312.72 158.557  18
   1  -8   7 5996.48 199.958  11
  -1  -8  -7 5938.39 174.750  20
   1  -8   7 5925.04 227.369  19
  -1  -8  -7 6152.78 215.773  30
   1  -8   7 5928.19 189.889  10
  -1  -8  -7 6133.72 253.679  18
   1  -8   7 6294.89 142.243   2
   1  -8   8 27514.4 469.679  11
  -1  -8  -8 26459.5 405.342  20
   1  -8   8 26626.9 534.051  19
  -1  -8  -8 26148.1 488.604  30
   1  -8   8 26990.2 451.363  10
  -1  -8  -8 27900.1 571.984  18
   1  -8   9 15925.5 365.074  11
  -1  -8  -9 15142.5 300.297  20
  -1  -8  -9 14513.4 376.388  30
   1  -8   9 15331.2 352.074  10
  -1  -8  -9 15492.8 435.713  18
   1  -8  10 1915.94 161.718  11
  -1  -8 -10 1835.07 122.027  20
  -1  -8 -10 1604.44 162.542  30
   1  -8  10 1981.00 159.746  10
   1  -8  10 1998.18 156.955   3
  -1  -8 -10 1800.97 167.162  18
   1  -8  11 19850.4 422.689   3
  -1  -8 -11 18036.4 322.018  20
  -1  -8 -11 17070.1 449.544  18
   1  -8  11 19710.1 411.488  10
  -1  -8 -11 17274.9 429.877  30
  -1  -8 -11 17750.7 364.105  15
  -1  -8 -12 3187.46 158.408  15
   1  -8  12 3551.30 184.237  10
   1  -8  13 835.430 112.076  10
  -1  -8 -13 694.218 91.7505  15
  -1  -8 -14 2334.07 107.817  15
  -1  -8 -15 53.7865 41.0938  15
  -1  -7  16 377.766 61.3783   4
  -1  -7  15 456.854 93.8667   4
  -1  -7  14 3123.40 166.667   4
  -1  -7  13 8668.76 259.560  10
  -1  -7  12 13096.4 324.932  10
   1  -7 -12 11651.9 378.862  30
   1  -7 -12 11293.1 291.861  15
  -1  -7  12 12938.5 372.441   3
   1  -7 -11 5587.56 244.574  18
   1  -7 -11 5614.78 211.992  15
  -1  -7  10 5181.41 185.957  27
  -1  -7  10 4905.53 197.789  10
   1  -7  -9 643.515 108.415  18
  -1  -7   9 961.214 112.908  11
  -1  -7   9 840.083 90.2871  27
  -1  -7   9 740.828 101.792  10
   1  -7  -8 33679.3 602.291  22
   1  -7  -8 32158.1 553.072  18
  -1  -7   8 33980.8 484.820  11
  -1  -7   8 33248.9 454.462  27
  -1  -7   8 32773.5 473.698  10
   1  -7  -7 13003.3 312.500  18
   1  -7  -7 13725.1 352.636  22
   1  -7  -6 15195.2 318.326  18
   1  -7  -6 15119.6 349.049  22
   1  -7  -5 5929.42 185.395  18
   1  -7  -5 5745.59 201.386  22
  -1  -7   4 105122. 1039.77   3
   1  -7  -4 108398. 1057.41  18
  -1  -7   3 318393. 2706.04   3
   1  -7  -3 343533. 2779.93  22
   1  -7  -2 7312.57 92.1155  17
   1  -7  -2 7076.38 176.908  22
  -1  -7   2 6497.54 159.243   3
  -1  -7   2 6732.43 116.931  18
  -1  -7   1 6963.24 156.538   3
  -1  -7   1 7018.83 133.970  18
   1  -7  -1 6906.85 151.750  18
  -1  -7   0 153.403 37.4936  18
   1  -7   0 153.092 35.8838  18
   1  -7   1 83119.9 687.161  19
   1  -7   1 87458.5 806.921   3
  -1  -7  -1 81676.0 671.643  29
   1  -7   1 85239.5 768.188  18
  -1  -7  -1 86681.3 825.231  18
   1  -7   1 84619.7 747.651  22
   1  -7   2 14626.2 245.283   3
  -1  -7  -2 14606.9 190.834  30
  -1  -7  -2 14305.2 262.435  18
   1  -7   2 14689.5 161.998  22
   1  -7   3 43749.6 510.153   3
   1  -7   3 43380.6 485.900  19
  -1  -7  -3 43684.6 466.613  30
   1  -7   4 47666.2 571.294  19
  -1  -7  -4 47154.6 542.027  30
  -1  -7  -5 42007.5 601.725  18
   1  -7   5 41170.2 560.153  19
  -1  -7  -6 27773.0 496.390  18
  -1  -7  -6 26946.9 431.952  30
   1  -7   6 27462.5 474.407  19
   1  -7   7 19729.9 360.797  11
   1  -7   7 20118.7 426.430  19
  -1  -7  -7 18535.4 425.066  18
  -1  -7  -7 17825.7 370.712  30
   1  -7   8 24771.1 437.916  11
   1  -7   8 23802.7 418.325  10
   1  -7   8 24562.0 512.101  19
  -1  -7  -8 23777.7 512.270  18
  -1  -7  -8 23810.7 467.380  30
   1  -7   9 3624.08 186.562  11
   1  -7   9 3453.35 214.195  19
   1  -7   9 3638.70 182.892  10
  -1  -7  -9 3557.32 217.205  18
  -1  -7  -9 2976.94 193.154  30
   1  -7  10 5937.91 239.945  11
  -1  -7 -10 5651.27 185.394  20
   1  -7  10 5910.86 236.562  10
   1  -7  10 6638.57 249.441   3
  -1  -7 -10 5854.05 269.055  18
  -1  -7 -10 5862.40 264.050  30
   1  -7  11 3034.24 194.889  11
  -1  -7 -11 2617.58 135.823  20
   1  -7  11 2971.61 188.822  10
  -1  -7 -11 2307.06 190.555  30
   1  -7  11 2658.84 173.815   3
  -1  -7 -11 2415.44 181.523  18
  -1  -7 -12 3015.63 161.877  15
   1  -7  12 3818.98 194.580  10
  -1  -7 -13 1982.70 130.029  15
   1  -7  13 2305.86 152.114  10
  -1  -7 -14 597.159 80.3902  15
   1  -7  14 804.771 101.354  10
  -1  -7 -15 737.511 64.4118  15
   1  -7  15 978.057 89.5402   4
  -1  -6  16 631.215 72.6214   4
  -1  -6  15 31.0711 88.9807   4
  -1  -6  14 661.591 131.941   4
  -1  -6  13 4831.82 208.132  10
  -1  -6  12 589.720 122.672  10
   1  -6 -12 517.759 141.159  30
  -1  -6  11 5656.88 225.912  10
   1  -6 -11 5110.11 230.392  18
  -1  -6  10 5936.95 216.942  10
  -1  -6  10 6374.16 203.304  27
   1  -6 -10 5855.48 236.684  18
  -1  -6   9 19167.1 363.189  10
  -1  -6   9 19879.1 376.605  11
  -1  -6   9 19669.2 345.806  27
   1  -6  -9 19605.1 420.337  18
   1  -6  -8 41675.0 628.386  18
  -1  -6   8 43989.5 567.842  11
  -1  -6   8 42503.0 557.081  10
   1  -6  -8 44776.0 687.651  22
  -1  -6   8 43126.3 539.412  27
   1  -6  -7 703.254 104.119  22
   1  -6  -7 699.787 88.8740  18
   1  -6  -6 160967. 1586.85  22
   1  -6  -6 162586. 1537.02  18
   1  -6  -5 71271.9 824.763  22
   1  -6  -5 71556.9 787.971  18
   1  -6  -4 4800.61 165.523  22
   1  -6  -4 4807.67 150.606  18
  -1  -6   3 307723. 2432.14  32
  -1  -6   3 312428. 2434.80  28
   1  -6  -3 304224. 2509.62  18
  -1  -6   2 29611.2 366.892   3
  -1  -6   2 30820.0 302.150  18
  -1  -6   2 30166.9 302.337  32
  -1  -6   2 30223.0 302.159  28
   1  -6  -1 87083.2 699.864  17
  -1  -6   1 89476.5 710.916  28
  -1  -6   1 89974.2 711.393  32
   1  -6  -1 86851.7 811.772  18
  -1  -6   1 89689.6 777.111  18
  -1  -6   1 87170.3 812.734   3
  -1  -6   0 339395. 2550.64  18
   1  -6   0 335314. 2538.61  18
   1  -6   1 137821. 1169.17   3
  -1  -6  -1 132190. 1077.67  29
  -1  -6  -1 133840. 1190.86  18
   1  -6   1 133791. 1091.48  19
   1  -6   1 137955. 1140.76  18
   1  -6   2 96404.6 843.942  33
   1  -6   2 100528. 870.985  19
   1  -6   2 95489.6 794.338  22
  -1  -6  -2 102308. 858.568  30
   1  -6   2 103270. 912.657   3
   1  -6   3 355107. 2841.59  19
   1  -6   3 358331. 2848.23   3
   1  -6   3 344816. 2743.64  33
  -1  -6  -3 349230. 2813.63  30
   1  -6   4 53322.7 598.292  19
   1  -6   4 50451.9 461.690  33
   1  -6   5 15564.1 306.439  19
   1  -6   5 12538.4 157.281  33
   1  -6   6 15823.1 350.883  19
   1  -6   7 1993.78 123.007  11
  -1  -6  -7 2076.00 147.612  18
   1  -6   7 2056.95 151.150  19
  -1  -6  -8 5574.54 230.158  30
   1  -6   8 5256.56 242.962  19
  -1  -6  -8 5507.44 240.501  18
   1  -6   8 5735.45 206.002  11
   1  -6   9 11902.0 378.342  19
   1  -6   9 11971.3 307.471  10
   1  -6   9 12465.0 319.543  11
  -1  -6  -9 11607.3 358.790  18
  -1  -6  -9 11739.1 348.344  30
   1  -6  10 22339.3 445.708  10
   1  -6  10 22717.7 459.369  11
  -1  -6 -10 21259.1 505.069  18
  -1  -6 -10 22465.5 508.561  30
   1  -6  11 11728.2 327.639  10
   1  -6  11 11816.0 341.484  11
  -1  -6 -11 10972.2 366.158  30
  -1  -6 -12 1165.42 97.8015  20
   1  -6  12 1340.46 148.957  10
   1  -6  13 6557.27 233.924  10
  -1  -6 -13 5263.71 194.886  15
  -1  -6 -14 3748.16 150.051  15
   1  -6  14 4817.65 183.092  10
  -1  -6 -15 288.182 59.2664  15
   1  -6  15 383.124 83.9133   4
   1  -5 -16 44.3050 49.6826  15
  -1  -5  16-22.9707 65.9673   4
   1  -5 -15 1439.45 106.128  15
  -1  -5  15 1574.21 123.337   4
   1  -5 -14 7232.67 223.624  15
   1  -5 -13 767.934 118.742  15
   1  -5 -11 8793.14 286.257  18
  -1  -5  11 8805.78 271.979  10
  -1  -5  10 10779.7 283.196  10
   1  -5 -10 10532.1 306.613  18
  -1  -5  10 11057.3 264.290  27
  -1  -5   9 32343.2 493.192  11
  -1  -5   9 30852.6 455.008  27
  -1  -5   9 31517.1 481.433  10
   1  -5  -9 31870.1 535.786  18
  -1  -5   8 31736.8 458.785  11
   1  -5  -8 32211.9 519.970  18
  -1  -5   8 31013.7 452.189  10
   1  -5  -8 31877.0 548.434  22
  -1  -5   8 31460.4 434.033  26
  -1  -5   8 30948.2 431.970  27
   1  -5  -7 3835.12 163.032  18
   1  -5  -7 3969.64 180.626  22
   1  -5  -6 26709.8 416.237  18
   1  -5  -6 25368.1 434.459  22
  -1  -5   6 26173.3 423.337  19
   1  -5  -5 57389.7 658.421  18
  -1  -5   5 58753.0 657.220  19
   1  -5  -4 3134.68 116.201  18
  -1  -5   4 3244.62 106.408  28
  -1  -5   4 3088.14 103.669  32
   1  -5  -4 3358.43 132.933  22
   1  -5  -3 27232.9 355.974  18
  -1  -5   3 27853.7 319.875  28
  -1  -5   3 27810.8 320.340  32
  -1  -5   2 6971.72 112.290  28
  -1  -5   2 6245.52 136.008   3
  -1  -5   2 6871.78 94.6606  18
   1  -5  -2 6515.90 140.011  18
  -1  -5   2 7033.49 113.309  32
  -1  -5   1 37794.4 365.055  18
   1  -5  -1 37801.3 319.592  17
   1  -5   0 309372. 2466.07  18
  -1  -5   0 309176. 2473.79  18
  -1  -5   0 311153. 2385.02  29
   1  -5   1 260129. 2115.02   3
   1  -5   1 257147. 2094.54  33
  -1  -5  -1 263513. 2061.76  30
   1  -5   1 262900. 2073.90  19
   1  -5   2 32547.9 367.827   3
   1  -5   2 31559.7 318.794  33
   1  -5   2 32265.5 355.170  19
  -1  -5  -2 31799.3 344.167  30
   1  -5   3 80787.9 695.173  33
   1  -5   3 83665.0 795.615  19
   1  -5   4 5016.44 154.867  19
   1  -5   5 137554. 1339.31  19
   1  -5   6 270122. 2435.74  19
   1  -5   7 13436.2 250.532  27
   1  -5   7 13096.7 347.039  19
  -1  -5  -8 12558.3 345.206  18
   1  -5   8 12961.3 301.032  11
   1  -5   8 13142.4 375.667  19
   1  -5   9 10173.7 286.939  11
   1  -5   9 10611.5 360.366  19
  -1  -5  -9 10518.4 330.084  18
  -1  -5  -9 10229.4 327.847  30
   1  -5  10 28131.6 505.591  10
   1  -5  10 27082.7 616.747  19
  -1  -5 -10 28314.9 581.534  30
  -1  -5 -10 26735.5 562.340  18
  -1  -5 -11 6113.41 289.503  30
   1  -5  11 6271.26 253.575  10
  -1  -5 -12 171.065 124.056  30
  -1  -5 -14 3423.44 150.990  15
   1  -5  15 232.187 85.8966   4
  -1  -5 -15 184.483 61.2819  15
   1  -5  16 845.937 61.9272   4
  -1  -5 -16 651.444 47.5310  15
  -1  -4  16 1197.55 88.1484   4
   1  -4 -16 1054.45 76.8081  15
  -1  -4  15 739.004 108.315   4
   1  -4 -15 720.181 92.3300  15
  -1  -4  14 2772.03 164.585  10
   1  -4 -14 2196.81 143.585  15
   1  -4 -10 766.813 100.116  18
  -1  -4   9 8500.97 235.132  11
  -1  -4   9 7815.52 225.420  10
   1  -4  -9 8305.54 247.490  18
   1  -4  -8 34579.0 523.147  18
  -1  -4   8 32245.8 443.693  27
  -1  -4   8 32749.6 444.417  26
   1  -4  -8 33697.3 545.355  22
   1  -4  -7 1309.88 98.9039  18
  -1  -4   7 1315.98 116.303  19
   1  -4  -7 1256.52 108.438  22
   1  -4  -6 160795. 1471.90  18
  -1  -4   6 156305. 1506.65  19
   1  -4  -6 160955. 1517.69  22
   1  -4  -5 67755.6 720.789  18
  -1  -4   5 67609.5 736.279  19
   1  -4  -5 68231.2 756.736  22
  -1  -4   4 31917.5 395.896  19
  -1  -4   4 30653.7 378.149  28
   1  -4  -4 31174.8 393.674  18
  -1  -4   4 30724.5 379.610  32
  -1  -4   3 309080. 2461.59  28
  -1  -4   3 309664. 2462.13  32
  -1  -4   2 31239.6 316.633  28
  -1  -4   2 31144.3 269.132  18
  -1  -4   2 30964.3 315.704  32
  -1  -4   1 347903. 2778.94   3
   1  -4  -1 356559. 2715.25  17
  -1  -4   1 350574. 2744.70  18
  -1  -4   0 462796. 3561.85  29
   1  -4   0 459684. 3628.99  33
   1  -4   0 461188. 3617.21  18
   1  -4   0 473339. 3575.73  17
   1  -4   1 812741. 6463.52  33
  -1  -4  -1 840781. 6457.30  30
   1  -4   1 831934. 6486.43   3
   1  -4   1 861144. 6470.32  18
   1  -4   1 866931. 6473.30  19
   1  -4   2 164279. 1321.95  33
   1  -4   2 165993. 1383.05  19
   1  -4   3 662620. 5210.70  19
   1  -4   4 28979.7 407.051  19
   1  -4   5 7586.95 211.621  19
   1  -4   6 10545.8 281.660  19
   1  -4   7 73349.3 945.456  19
   1  -4   8 10082.8 331.793  19
  -1  -4  -9 22388.9 481.100  18
   1  -4   9 23107.8 536.640  19
  -1  -4 -10 2584.09 176.816  18
  -1  -4 -10 2635.81 205.028  30
   1  -4  10 2597.67 209.597  19
  -1  -4 -11 39431.1 729.516  30
   1  -4  11 39754.4 644.614  11
  -1  -4 -12 7767.46 319.935  30
   1  -4  14 2996.78 162.078  10
   1  -4  15 1076.89 101.283  10
   1  -4  16 212.045 56.0629   4
   1  -3 -17 350.055 37.4881  15
   1  -3 -16 532.915 70.3273  15
  -1  -3  16 590.834 80.6994   4
   1  -3 -15 1192.81 105.147  15
   1  -3 -14 277.583 102.748  15
  -1  -3  14 592.697 119.906  10
  -1  -3  13 7645.07 257.688  10
  -1  -3  12 5898.92 232.059  10
  -1  -3  12 6420.22 220.750  27
  -1  -3  11 14352.9 340.591  10
  -1  -3  11 14356.5 318.105  27
  -1  -3  10 18897.9 374.982  10
   1  -3 -10 19541.9 394.104  18
  -1  -3  10 20110.4 361.379  27
   1  -3  -9 12432.3 300.405  18
   1  -3  -8 27567.9 445.394  18
   1  -3  -8 26877.8 460.282  22
  -1  -3   8 26477.1 501.799  19
   1  -3  -7 777.489 78.6555  18
   1  -3  -7 753.928 87.3565  22
  -1  -3   7 680.353 97.1228  19
  -1  -3   6 7232.70 211.235  19
   1  -3  -6 7496.29 203.988  22
  -1  -3   5 13344.6 260.219  19
  -1  -3   5 13411.7 247.755  28
   1  -3  -5 13343.8 237.843  18
  -1  -3   5 13044.4 243.323  32
   1  -3  -5 14131.5 265.324  22
  -1  -3   4 230909. 1915.39  19
  -1  -3   4 224672. 1893.20  28
   1  -3  -4 226970. 1887.94  18
  -1  -3   4 223723. 1894.58  32
   1  -3  -3 38765.1 422.496  18
  -1  -3   3 39597.1 418.634  32
  -1  -3   3 39554.7 417.569  28
   1  -3  -2 312652. 2482.55  18
   1  -3  -1 258581. 2074.00  18
  -1  -3   1 257162. 2062.48   3
  -1  -3   0 403913. 3171.80  29
   1  -3   0 411464. 3210.51  33
   1  -3   0 405635. 3200.96   3
   1  -3   1 251134. 1966.38  33
  -1  -3  -1 249439. 1978.28  30
   1  -3   1 245165. 1978.54   3
   1  -3   2 486183. 3819.62  19
   1  -3   3 373468. 2975.00  19
   1  -3   3 366152. 2843.36  39
   1  -3   4 12340.3 244.693  19
   1  -3   4 11879.0 157.054  39
   1  -3   5 42287.3 425.717  39
   1  -3   5 44345.9 574.892  19
   1  -3   6 33298.9 375.014  39
   1  -3   6 34063.3 532.073  19
   1  -3   7 764.369 58.0716  39
   1  -3   7 769.099 113.083  19
   1  -3   8 9777.50 220.521  27
   1  -3   8 9309.19 245.805  11
   1  -3   8 9167.24 316.855  19
  -1  -3  -9 9464.67 294.520  18
   1  -3   9 9349.48 268.734  11
   1  -3   9 9257.15 343.161  19
  -1  -3 -10 7971.69 316.763  30
   1  -3  10 7363.16 326.862  19
  -1  -3 -10 7526.92 275.424  18
   1  -3  10 8188.87 270.377  11
   1  -3  11 3213.91 241.865  19
   1  -3  11 3274.57 195.989  11
  -1  -3 -11 2675.46 221.206  30
   1  -3  11 3259.64 194.620  10
  -1  -3 -12 266.621 138.132  30
   1  -3  12 340.201 124.414  10
   1  -3  13 4696.47 215.257  10
   1  -3  14 485.176 111.374  10
   1  -3  15 496.917 88.0877  10
   1  -3  16 1867.32 86.3938   4
   1  -2 -17 1978.21 65.6471  15
  -1  -2  16 3199.31 118.357   4
   1  -2 -16 3043.29 115.424  15
   1  -2 -15 2478.98 132.469  15
  -1  -2  14 8193.64 254.918  10
   1  -2 -13 1534.89 187.589  30
  -1  -2  13 2012.53 158.457  10
  -1  -2  12 3530.71 171.491  27
  -1  -2  12 3347.13 146.698  13
  -1  -2  12 3475.95 186.248  10
  -1  -2  11 11521.3 280.394  27
  -1  -2  11 11063.9 250.475  13
  -1  -2  11 11434.0 301.886  10
  -1  -2  10 11226.8 260.744  27
  -1  -2  10 10812.1 278.243  10
  -1  -2  10 10706.9 233.789  13
  -1  -2   9 6675.50 192.235  27
   1  -2  -9 6901.69 211.745  18
  -1  -2   9 6672.22 201.728  10
  -1  -2   9 6910.40 208.764  11
   1  -2  -8 10339.2 245.448  18
   1  -2  -8 10345.3 257.953  22
   1  -2  -7 8148.30 202.057  18
   1  -2  -7 8373.90 218.826  22
   1  -2  -6 30915.9 404.567  18
   1  -2  -6 31394.4 434.094  22
  -1  -2   5 31618.2 441.553  19
   1  -2  -5 32876.7 399.075  18
  -1  -2   4 11518.0 212.947  19
  -1  -2   4 11341.5 202.586  32
  -1  -2   4 10970.2 199.892  28
   1  -2  -4 11275.6 187.180  18
  -1  -2   3 130697. 1136.07  32
  -1  -2   3 130400. 1135.05  28
   1  -2  -3 132367. 1123.11  18
   1  -2  -2 488038. 3790.86  18
   1  -2  -1 384418. 3059.33  33
   1  -2  -1 399684. 3045.27  18
  -1  -2   0 42628.9 381.769   3
  -1  -2   0 43246.5 379.020  29
  -1  -2  -1 325057. 2538.80  30
   1  -2   2 56892.4 552.220  19
   1  -2   3 671285. 5263.14  19
   1  -2   3 669094. 5163.03  39
   1  -2   4 40968.9 509.108  19
   1  -2   4 41548.0 422.137  39
   1  -2   5 67808.9 647.218  39
   1  -2   5 63387.1 754.855  19
   1  -2   6 65190.9 663.135  39
   1  -2   7 4454.61 138.406  39
   1  -2   8 2655.23 113.142  39
   1  -2   8 3003.38 123.007  27
   1  -2   8 2845.21 140.211  11
   1  -2   9 16058.7 348.357  11
   1  -2   9 15286.4 439.342  19
  -1  -2 -10 3237.27 180.241  18
   1  -2  10 3649.93 190.373  11
   1  -2  10 3401.82 234.852  19
  -1  -2 -10 3503.69 225.713  30
   1  -2  11 9781.00 299.094  10
   1  -2  11 9706.80 304.329  11
   1  -2  11 8958.13 230.791  13
  -1  -2 -11 9287.81 357.389  30
   1  -2  11 9340.92 379.127  19
  -1  -2 -12 1298.62 176.398  30
   1  -2  12 1315.35 151.407  10
   1  -2  13 2401.67 173.605  10
   1  -2  14 3515.31 174.615  10
   1  -2  15 390.002 86.9976  10
  -1  -2 -15 207.636 72.0201  15
   1  -2  16 280.941 61.5740   4
  -1  -2 -16 247.071 48.8989  15
   1  -1 -17 268.882 36.6756  15
  -1  -1  16 626.319 77.1404   4
   1  -1 -16 605.353 72.4531  15
   1  -1 -15 1224.80 107.598  15
  -1  -1  14 11401.6 296.844  10
  -1  -1  13 4887.22 173.423  13
  -1  -1  13 5144.43 215.269  10
  -1  -1  12 25527.9 414.986  13
  -1  -1  12 26391.5 477.897  10
  -1  -1  11 6584.29 214.075  27
  -1  -1  11 6689.04 201.080  13
  -1  -1  11 6846.15 234.457  10
  -1  -1  10 14215.7 295.650  27
  -1  -1  10 13180.0 267.847  13
  -1  -1  10 13831.5 311.074  10
  -1  -1   9 16148.7 316.769  10
  -1  -1   9 17678.3 285.964  45
   1  -1  -9 16508.0 321.300  18
  -1  -1   9 17385.0 332.372  11
  -1  -1   9 15962.4 303.096  27
   1  -1  -8 21087.8 364.905  22
   1  -1  -8 21266.7 352.828  18
   1  -1  -7 73789.3 798.505  22
   1  -1  -7 74396.6 775.618  18
   1  -1  -6 50436.5 579.976  22
   1  -1  -6 49906.0 551.172  18
   1  -1  -5 132394. 1159.90  18
  -1  -1   5 129845. 1142.11  39
   1  -1  -4 4672.44 106.462  18
  -1  -1   4 4981.39 105.218  39
   1  -1  -3 348369. 2737.71  18
   1  -1  -2 514142. 4011.07  18
  -1  -1   2 517351. 3960.23  38
   1  -1  -1 154440. 1234.00  33
   1  -1  -1 155456. 1221.56  18
   1  -1   0 451040. 3450.89   3
  -1  -1   0 455207. 3472.02  35
  -1  -1  -1 333209. 2573.88  35
  -1  -1  -2 168527. 1363.26  35
   1  -1   2 179932. 1392.91  37
   1  -1   3 129470. 1087.29  37
   1  -1   3 124716. 1068.05  39
   1  -1   4 5955.55 141.972  37
   1  -1   4 6142.80 132.123  39
   1  -1   5 66608.2 673.756  39
   1  -1   6 3728.88 128.139  39
   1  -1   7 29996.3 425.066  39
   1  -1   8 11271.4 254.490  39
   1  -1   8 11493.8 267.818  11
   1  -1   9 2791.83 134.263  39
   1  -1   9 3129.19 136.482  27
   1  -1   9 3040.33 158.466  11
   1  -1  10 7662.42 254.869  11
   1  -1  11 4440.62 217.205  11
   1  -1  11 4132.51 207.355  10
   1  -1  12 4862.35 179.513  13
   1  -1  12 5443.78 234.966  10
   1  -1  13 4846.82 220.037  10
   1  -1  14 2722.33 162.224  10
   1  -1  15 420.228 87.0075  10
  -1  -1 -16 1256.21 71.4569  15
   1  -1  16 1192.05 77.1087   4
   1   0 -16 122.197 59.9548  15
  -1   0  16 134.932 63.9508   4
   1   0 -15 517.046 92.0484  15
  -1   0  14 4588.72 196.769  10
   1   0 -13 677.994 153.385  30
  -1   0  13 1013.49 130.861  10
  -1   0  13 956.372 109.371  13
  -1   0  12 4529.05 203.705  10
  -1   0  12 4436.35 179.647  13
  -1   0  12 4764.53 190.310  27
  -1   0  11 13549.1 323.035  10
  -1   0  11 14021.1 298.570  13
  -1   0  11 13920.2 304.456  27
  -1   0  10 6049.80 175.087  45
  -1   0  10 5692.90 198.838  10
  -1   0  10 5798.06 187.984  27
  -1   0   9 15219.8 291.348  27
  -1   0   9 15886.0 407.395  19
  -1   0   9 15053.1 302.452  10
  -1   0   9 16230.0 272.118  45
  -1   0   8 21023.0 437.721  19
   1   0  -8 21788.1 341.949  18
   1   0  -7 157.279 53.0946  22
  -1   0   7 188.643 54.9914  39
   1   0  -7 138.907 48.4203  18
  -1   0   7 184.173 80.4314  19
  -1   0   6 57179.6 696.726  19
   1   0  -6 57797.3 588.957  18
   1   0  -6 58102.3 612.921  22
   1   0  -5 483.231 50.5489  22
  -1   0   5 489.089 67.3420  19
  -1   0   5 478.738 60.6018  32
  -1   0   5 449.211 59.5003  28
  -1   0   5 345.105 46.7623  39
  -1   0   4 33388.5 409.937  19
  -1   0   4 32242.3 361.044  39
  -1   0   4 32629.6 395.801  32
  -1   0   4 32954.1 395.748  28
   1   0  -3 819.276 36.4827  18
  -1   0   3 773.212 54.4123  19
  -1   0   3 825.386 45.3669  39
  -1   0   3 812.816 52.6393  32
  -1   0   3 837.973 53.1934  28
   1   0  -2 875952. 6571.66  18
  -1   0   2 853099. 6551.14  34
   1   0  -1 138801. 1085.36  33
   1   0  -1 137695. 1075.08  18
  -1   0  -1 59664.5 499.814  30
  -1   0  -1 55071.3 454.941  34
   1   0   2 3093.34 88.2084  19
   1   0   3 427.912 25.7578  36
   1   0   3 371.389 46.2955  37
   1   0   3 348.979 42.4836  39
   1   0   4 47605.9 414.119  36
   1   0   4 47935.2 520.793  37
   1   0   4 46328.4 554.082  19
   1   0   4 47038.3 508.426  39
   1   0   5 14363.4 263.742  37
   1   0   5 14270.1 294.673  19
   1   0   5 14125.3 249.023  39
   1   0   6 397.001 83.0775  19
   1   0   6 240.674 57.7942  39
   1   0   7 29019.0 528.613  19
   1   0   7 28233.4 433.523  39
   1   0   8 1403.96 147.282  19
   1   0   8 1645.76 91.8742  45
   1   0   8 1436.15 107.778  39
   1   0   8 1429.18 107.476  11
   1   0   8 1629.44 95.1995  27
   1   0   9 3623.45 164.078  39
   1   0   9 4157.99 153.145  27
   1   0   9 3917.02 171.149  11
   1   0   9 3822.71 228.770  19
   1   0  10 6631.93 236.754  11
   1   0  10 6383.25 305.868  19
  -1   0 -10 6814.28 294.849  30
   1   0  11 1108.92 170.173  19
  -1   0 -11 844.416 167.626  30
   1   0  11 964.461 136.317  10
  -1   0 -12 4062.30 255.244  30
   1   0  12 4474.09 217.088  10
   1   0  12 4033.04 175.080  13
   1   0  13 2501.27 174.432  10
   1   0  14 3624.54 174.134  10
   1   0  15 480.098 87.1420  10
   1   0  16 65.4970 55.1334   4
  -1   0 -16 87.9271 46.6086  15
  -1   1  16 669.813 69.1308   4
   1   1 -16 548.877 66.1709  15
  -1   1  14 11681.6 262.074  13
  -1   1  14 12152.9 295.286  10
  -1   1  13 4691.59 200.841  10
  -1   1  13 4505.87 182.039  13
   1   1 -13 4089.95 255.363  30
  -1   1  12 26225.5 469.870  10
  -1   1  12 25696.3 434.971  13
  -1   1  11 7056.03 233.337  10
  -1   1  11 7172.36 215.435  27
  -1   1  11 7073.96 205.122  45
  -1   1  11 6705.42 214.735  13
  -1   1  10 14270.0 272.413  45
  -1   1  10 14134.6 292.598  27
  -1   1  10 13362.7 300.367  10
  -1   1   9 18659.9 445.309  19
  -1   1   9 18569.3 323.774  27
  -1   1   9 19214.6 303.600  45
  -1   1   9 18341.2 334.676  10
  -1   1   9 19424.2 302.313  42
  -1   1   8 17097.1 391.847  19
  -1   1   8 16285.6 320.222  39
   1   1  -8 17083.6 277.836  18
   1   1  -7 75401.8 740.675  22
  -1   1   7 71131.3 873.618  19
  -1   1   7 69415.1 785.806  39
   1   1  -7 73898.8 723.097  18
   1   1  -6 53985.9 556.918  22
   1   1  -6 52958.0 535.579  18
  -1   1   6 52112.2 600.103  39
  -1   1   6 52525.5 660.516  19
  -1   1   5 131927. 1208.67  28
   1   1  -5 134004. 1135.75  22
  -1   1   5 130063. 1205.53  32
  -1   1   5 127966. 1225.61  19
  -1   1   5 126924. 1169.85  39
  -1   1   4 4845.52 129.187  32
  -1   1   4 4677.62 126.787  28
  -1   1   4 4567.90 116.254  39
  -1   1   3 359193. 2754.84  19
  -1   1   3 344641. 2742.63  32
  -1   1   3 336047. 2630.76  34
  -1   1   3 363532. 2693.22  36
  -1   1   3 344757. 2741.59  28
   1   1  -3 339473. 2652.07  18
  -1   1   2 518763. 3932.39  34
   1   1  -2 511897. 3917.93  18
  -1   1   1 157157. 1239.39  36
   1   1   0 462081. 3565.74  17
  -1   1   0 463986. 3554.55  34
  -1   1   0 468362. 3553.55  38
  -1   1   0 461647. 3564.06  29
  -1   1  -1 322271. 2492.71  30
  -1   1  -1 317844. 2454.40  34
   1   1   2 182785. 1488.98  19
  -1   1  -2 178057. 1391.19  34
   1   1   3 131159. 1100.10  37
   1   1   3 130070. 1098.67  39
   1   1   3 129270. 1124.47  19
   1   1   4 4704.25 133.741  37
   1   1   4 4710.60 91.9761  36
   1   1   4 4564.04 144.631  19
   1   1   4 4874.86 133.934  39
   1   1   5 66948.6 770.402  19
   1   1   5 67127.7 721.157  39
   1   1   5 66605.9 602.479  36
   1   1   5 68101.5 733.090  37
   1   1   6 1282.58 113.011  19
   1   1   6 1427.61 98.3180  39
   1   1   6 1522.06 110.824  37
   1   1   7 32249.1 558.794  19
   1   1   7 31801.0 486.113  39
   1   1   8 13926.1 294.103  11
   1   1   8 14029.2 390.547  19
   1   1   8 15354.8 272.447  27
   1   1   8 14906.5 252.824  45
   1   1   8 13895.5 319.431  39
   1   1   9 3647.87 167.695  11
   1   1   9 3586.28 174.910  39
   1   1   9 3679.25 228.873  19
   1   1   9 3937.15 148.335  27
   1   1   9 3535.63 135.377  45
   1   1  10 6958.70 240.124  39
   1   1  10 7628.19 249.999  11
   1   1  10 7127.06 318.813  19
  -1   1 -10 7686.27 310.296  30
   1   1  11 4542.25 209.553  10
   1   1  11 4648.79 277.834  19
  -1   1 -11 4607.87 266.071  30
   1   1  12 5104.10 199.078  13
   1   1  12 5410.31 230.759  10
  -1   1 -12 5216.16 281.172  30
   1   1  13 3895.87 170.110  13
   1   1  13 4287.09 202.473  10
   1   1  14 2339.83 145.584  10
   1   1  15 473.588 84.5397  10
  -1   1 -16 1116.20 65.9448  15
   1   2 -16 2765.37 104.188  15
  -1   2  16 2762.54 93.4503   4
  -1   2  14 8167.39 240.442  10
  -1   2  14 8025.78 224.621  13
   1   2 -13 1554.01 182.844  30
  -1   2  13 1974.61 146.131  10
  -1   2  13 2015.23 144.996  13
  -1   2  12 2908.31 165.503  10
  -1   2  12 2912.71 162.940  13
  -1   2  12 3283.93 161.038  27
  -1   2  11 12480.3 301.092  10
  -1   2  11 12173.0 288.443  13
  -1   2  11 12679.2 287.568  27
  -1   2  11 12926.6 274.530  45
  -1   2  10 10862.1 266.687  10
  -1   2  10 11404.5 242.055  45
  -1   2  10 11423.9 259.762  27
  -1   2   9 6229.52 179.465  27
  -1   2   9 5928.56 183.931  10
  -1   2   9 5897.02 210.742  39
  -1   2   9 6337.02 166.852  42
  -1   2   9 6412.27 169.845  45
  -1   2   8 10849.4 308.619  19
  -1   2   8 10649.7 268.422  39
  -1   2   7 7377.71 234.154  19
  -1   2   7 7562.20 212.305  39
   1   2  -7 7477.16 148.066  18
   1   2  -6 27304.6 320.075  22
   1   2  -6 27044.9 306.798  18
  -1   2   6 27351.4 429.301  19
  -1   2   5 30904.1 421.542  19
  -1   2   5 32102.5 348.589  36
   1   2  -5 30816.2 323.325  22
  -1   2   5 31079.6 406.707  28
  -1   2   5 29537.1 390.250  39
  -1   2   5 30062.3 400.426  32
  -1   2   4 12531.6 131.981  34
  -1   2   4 11670.0 208.812  32
  -1   2   4 11978.2 219.613  19
  -1   2   4 11850.6 209.750  28
  -1   2   4 11501.5 205.274  39
  -1   2   4 12112.9 210.136  37
  -1   2   4 12215.8 180.619  36
  -1   2   3 137002. 1151.19  32
  -1   2   3 137215. 1150.90  28
  -1   2   3 139495. 1121.81  36
  -1   2   3 139093. 1148.38  37
  -1   2   2 491969. 3827.04  37
  -1   2   2 494409. 3843.95  39
  -1   2   1 415819. 3216.84  37
  -1   2   1 415668. 3232.18  36
  -1   2   1 423866. 3241.25  39
   1   2   0 45026.3 386.952  17
  -1   2   0 42942.2 381.417  29
  -1   2  -1 319216. 2433.84  38
  -1   2  -1 313590. 2418.93  36
  -1   2  -1 314787. 2466.41  30
  -1   2  -2 63925.9 533.219  34
   1   2   2 62713.3 602.225  19
   1   2   3 688585. 5391.15  19
   1   2   3 687494. 5385.66  39
  -1   2  -3 686225. 5250.59  34
   1   2   4 43868.5 512.033  39
   1   2   4 44605.4 528.113  19
   1   2   4 43603.7 437.808  36
   1   2   5 59848.6 681.735  39
   1   2   5 58765.5 703.499  19
   1   2   5 59417.2 576.290  36
   1   2   5 59631.3 676.198  37
   1   2   6 64838.0 759.856  39
   1   2   6 63454.1 791.167  19
   1   2   6 62804.9 616.963  36
   1   2   7 4590.18 182.483  39
   1   2   7 4774.85 195.918  37
   1   2   7 4547.73 209.329  19
   1   2   8 1860.80 113.839  11
   1   2   8 1894.56 164.401  19
   1   2   8 2247.80 104.477  27
   1   2   8 1810.54 129.817  39
   1   2   8 2025.84 88.7710  40
   1   2   8 1981.46 88.0980  43
   1   2   9 16658.2 452.345  19
   1   2   9 16376.1 339.552  11
   1   2  10 4086.96 252.485  19
  -1   2 -10 3766.57 233.336  30
   1   2  10 4270.98 193.676  11
   1   2  10 3907.92 196.565  39
  -1   2 -11 11087.3 384.498  30
   1   2  11 10716.2 303.320  10
   1   2  11 10828.0 406.642  19
   1   2  12 1153.08 138.451  10
  -1   2 -12 911.858 159.134  30
   1   2  13 1721.90 138.379  13
   1   2  13 1916.59 147.193  10
   1   2  14 3194.75 155.380  10
  -1   2 -16 168.352 44.2310  15
   1   3 -16 457.588 57.9569  15
  -1   3  14 713.507 110.718  13
  -1   3  14 868.963 110.198  10
  -1   3  13 7504.52 234.120  13
  -1   3  13 7424.28 231.694  10
  -1   3  12 5658.88 192.204  45
  -1   3  12 5198.73 207.190  13
  -1   3  12 5304.75 204.474  10
  -1   3  11 15023.0 296.338  45
  -1   3  11 14157.8 317.883  10
  -1   3  11 14479.0 304.188  27
  -1   3  10 20082.1 348.462  27
  -1   3  10 21134.7 344.200  45
  -1   3  10 21058.3 339.811  42
  -1   3  10 20391.2 288.942  43
  -1   3  10 20369.8 286.049  40
  -1   3   9 13229.8 264.043  27
  -1   3   9 12789.7 269.503  10
  -1   3   9 13349.4 213.033  43
  -1   3   9 13122.9 248.565  42
  -1   3   9 12144.0 313.742  39
  -1   3   9 13118.2 219.013  46
  -1   3   9 14213.2 253.157  47
  -1   3   9 12999.3 248.862  45
  -1   3   8 27634.7 470.556  39
  -1   3   8 28261.1 517.096  19
  -1   3   7 568.997 83.9044  39
  -1   3   7 722.034 95.7132  19
  -1   3   6 7392.76 201.250  39
   1   3  -6 7551.53 115.599  18
   1   3  -5 15730.3 183.591  22
  -1   3   5 14658.9 269.569  39
  -1   3   5 15547.8 271.389  28
  -1   3   5 15659.3 274.801  37
  -1   3   5 15219.4 232.288  36
  -1   3   5 15413.6 283.327  19
  -1   3   5 15396.5 269.035  32
  -1   3   4 228793. 1890.31  28
  -1   3   4 224136. 1848.14  36
  -1   3   4 220750. 1888.13  37
  -1   3   4 224605. 1902.17  19
  -1   3   4 227608. 1890.96  32
  -1   3   3 45829.3 492.108  39
  -1   3   3 46024.3 470.057  28
  -1   3   3 45561.2 469.347  32
  -1   3   3 47949.0 477.643  37
  -1   3   3 43908.0 455.768  36
  -1   3   3 47234.2 480.882  19
  -1   3   2 337400. 2659.87  39
  -1   3   2 331331. 2628.16  37
  -1   3   1 283842. 2213.69  39
   1   3  -1 279603. 2166.32  17
  -1   3   1 280189. 2181.62  37
  -1   3   1 276346. 2208.30  36
   1   3   0 421982. 3195.25  17
  -1   3   0 415449. 3214.62  36
   1   3   1 250298. 1996.98  19
  -1   3  -1 253604. 1985.83  30
  -1   3  -1 252041. 1962.68  36
   1   3   2 465304. 3651.47  19
  -1   3  -2 465541. 3543.55  36
  -1   3  -2 460714. 3565.32  38
  -1   3  -3 340718. 2672.61  34
   1   3   3 351278. 2792.00  19
   1   3   4 10540.7 224.890  39
  -1   3  -4 10250.8 127.123  34
  -1   3  -5 41322.5 355.128  34
   1   3   5 42100.1 464.330  36
   1   3   5 42109.6 557.085  19
   1   3   5 42155.4 551.476  39
   1   3   6 33803.3 408.421  36
   1   3   6 33882.9 513.338  37
   1   3   6 34785.7 536.552  19
   1   3   6 35145.8 519.787  39
   1   3   7 1273.11 125.784  37
   1   3   7 1267.57 75.8102  36
   1   3   7 1265.99 117.928  39
   1   3   7 1373.32 130.700  19
   1   3   8 9018.75 175.050  43
   1   3   8 8665.03 305.565  19
   1   3   8 8697.70 273.177  39
   1   3   8 8836.81 173.971  40
   1   3   8 9411.92 205.107  27
   1   3   8 8923.27 183.127  46
   1   3   8 8452.42 189.640  45
   1   3   9 9207.10 340.006  19
   1   3   9 9815.32 197.144  40
   1   3   9 9336.03 299.592  39
   1   3   9 9516.48 255.992  11
   1   3   9 9739.95 196.095  43
   1   3  10 7186.44 272.760  39
   1   3  10 7362.49 240.304  10
   1   3  10 7262.43 321.031  19
  -1   3 -10 7362.82 307.174  30
  -1   3 -11 3438.28 241.012  30
   1   3  11 3789.36 192.090  10
   1   3  11 3168.51 194.213  39
   1   3  12 320.212 111.021  10
  -1   3 -12 175.070 132.099  30
   1   3  13 4021.68 184.776  13
   1   3  13 4479.76 192.848  10
   1   3  14 386.144 89.9722  13
   1   3  14 397.878 88.5579  10
  -1   3 -16 1279.75 62.8671  15
   1   4 -16 848.615 60.0009  15
  -1   4  15 1166.55 100.677  13
  -1   4  14 2586.48 150.232  13
  -1   4  13 2477.85 160.057  13
  -1   4  13 2569.52 149.000  10
  -1   4  12 1752.15 146.221  13
  -1   4  12 1619.35 132.445  10
  -1   4  12 1705.60 127.565  45
  -1   4  11 6565.79 214.963  10
  -1   4  11 6768.06 205.026  27
  -1   4  11 7069.10 168.157  43
  -1   4  11 7212.86 207.330  42
  -1   4  11 6920.19 207.490  45
  -1   4  10 995.998 101.518  10
  -1   4  10 1039.15 78.1208  40
  -1   4  10 974.031 89.4330  27
  -1   4  10 1007.48 95.9380  42
  -1   4  10 980.162 77.8800  43
  -1   4  10 1053.82 99.1512  45
  -1   4  10 970.320 80.1393  46
  -1   4   9 8001.62 208.300  10
  -1   4   9 8502.43 169.662  43
  -1   4   9 8319.64 196.960  42
  -1   4   9 8505.10 196.679  47
  -1   4   9 8463.81 175.640  46
  -1   4   9 8388.75 202.395  45
  -1   4   9 8074.01 201.681  27
  -1   4   9 8396.18 268.694  39
  -1   4   9 8444.22 168.037  40
  -1   4   8 31457.4 526.139  39
  -1   4   8 32882.4 403.135  47
  -1   4   8 32530.5 420.834  45
  -1   4   8 32884.0 415.896  42
  -1   4   7 1467.55 120.625  19
  -1   4   7 1345.31 115.265  39
  -1   4   6 147877. 1427.00  39
  -1   4   6 146943. 1202.09  34
  -1   4   6 156035. 1446.79  19
  -1   4   6 156157. 1434.82  37
  -1   4   6 153977. 1344.54  36
  -1   4   5 68166.3 741.722  19
  -1   4   5 68120.6 730.847  37
  -1   4   5 67991.8 685.920  36
  -1   4   4 31349.8 383.353  28
  -1   4   4 31399.2 383.439  32
  -1   4   4 31540.2 395.091  19
  -1   4   4 30652.1 370.711  36
  -1   4   4 30725.1 392.245  37
  -1   4   3 313785. 2498.38  32
  -1   4   3 308495. 2509.89  37
  -1   4   3 309970. 2546.07  39
  -1   4   3 313124. 2496.76  28
  -1   4   2 33150.5 333.589  32
  -1   4   2 32983.4 332.592  28
  -1   4   2 33831.0 378.195  39
  -1   4   2 32689.2 347.434  37
  -1   4   2 33348.9 364.497  36
   1   4  -1 370252. 2883.70  17
  -1   4   1 375925. 2953.45  36
   1   4   0 489179. 3630.39  17
  -1   4   0 463328. 3669.95  36
  -1   4   0 458130. 3614.90  29
  -1   4   0 481749. 3651.26  39
   1   4   1 844199. 6490.31  19
  -1   4  -1 845469. 6477.25  30
   1   4   2 164206. 1389.72  19
  -1   4  -2 167191. 1321.00  38
  -1   4  -2 166125. 1316.46  36
   1   4   3 653648. 4706.44  19
   1   4   3 642504. 4746.35  39
  -1   4  -4 25971.8 272.926  34
   1   4   4 27640.9 388.264  19
   1   4   5 5372.39 183.282  39
  -1   4  -5 4857.83 84.9776  34
   1   4   5 5031.21 171.703  19
   1   4   5 5458.46 147.277  36
   1   4   6 10680.0 281.808  19
   1   4   6 10781.7 216.362  36
   1   4   6 10606.2 279.316  39
   1   4   7 70886.7 915.056  19
   1   4   7 69287.1 727.927  36
   1   4   7 68375.6 878.280  39
   1   4   8 11516.7 350.992  19
   1   4   8 11763.3 341.401  37
   1   4   8 11254.2 221.172  42
   1   4   8 11706.8 204.703  43
   1   4   8 11734.7 211.781  46
   1   4   8 11560.1 226.098  45
   1   4   8 12009.6 206.721  40
   1   4   8 11288.6 324.761  39
   1   4   9 24539.3 558.226  19
   1   4   9 25824.1 344.993  40
   1   4   9 26059.4 345.904  43
   1   4   9 24889.5 372.544  45
   1   4   9 26512.3 358.965  46
   1   4  10 2405.88 152.773  10
  -1   4 -10 2298.80 197.531  30
   1   4  10 2424.46 178.802  39
   1   4  10 2623.90 119.019  43
   1   4  10 2531.04 208.985  19
  -1   4 -11 39153.5 718.511  30
   1   4  11 39097.3 585.331  10
  -1   4 -12 6914.05 303.003  30
   1   4  12 7112.95 240.773  10
   1   4  13 1362.80 122.495  10
   1   4  13 1103.16 131.626  13
   1   4  14 2488.79 129.941  10
   1   4  14 2516.48 137.266  13
  -1   4 -16 116.182 34.3806  15
   1   5 -16 12.2349 34.4119  15
  -1   5  15 1504.25 109.433  13
  -1   5  14 7854.39 231.728  13
  -1   5  13 1079.71 111.539  10
  -1   5  13 1042.03 135.013  13
  -1   5  12 3299.42 159.832  10
  -1   5  12 3435.50 162.207  45
  -1   5  12 3361.65 181.260  13
  -1   5  11 8525.78 238.517  10
  -1   5  11 8834.15 227.880  27
  -1   5  11 9290.73 196.069  43
  -1   5  11 9429.97 238.935  42
  -1   5  11 9643.99 195.040  40
  -1   5  11 9122.04 238.245  45
  -1   5  10 10436.0 251.017  10
  -1   5  10 10581.1 239.243  27
  -1   5  10 10448.4 241.248  42
  -1   5  10 11022.2 209.826  43
  -1   5  10 10885.9 205.234  40
  -1   5  10 10034.9 320.034  39
  -1   5  10 11312.4 217.159  46
  -1   5  10 11556.6 245.384  47
  -1   5   9 30058.5 432.529  10
  -1   5   9 30164.8 421.697  27
  -1   5   9 30900.1 375.628  43
  -1   5   9 30638.0 422.203  42
  -1   5   9 31677.3 419.161  47
  -1   5   9 31009.2 384.725  46
  -1   5   9 30511.3 554.136  39
  -1   5   9 30900.2 374.436  40
  -1   5   8 32510.9 405.193  47
  -1   5   8 31432.4 547.950  39
  -1   5   7 2701.18 152.177  39
  -1   5   7 3274.26 133.674  36
  -1   5   6 28564.4 445.529  37
  -1   5   6 28393.5 443.426  19
  -1   5   5 56001.9 643.544  37
  -1   5   5 56530.5 642.653  19
  -1   5   4 3134.43 128.517  39
  -1   5   4 2952.41 113.007  37
  -1   5   4 3111.22 108.357  36
  -1   5   3 26665.9 310.224  32
  -1   5   3 26222.1 357.771  39
  -1   5   3 25552.7 329.343  37
  -1   5   3 26748.0 310.576  28
  -1   5   2 8111.85 123.039  32
  -1   5   2 8076.51 122.818  28
  -1   5   1 44043.6 447.615  39
   1   5  -1 43825.6 372.499  17
  -1   5   0 307328. 2387.36  29
  -1   5   0 318619. 2447.08  39
  -1   5  -1 262164. 2032.88  30
   1   5   1 254926. 2042.80  19
  -1   5  -2 29895.3 299.052  38
  -1   5  -2 30713.8 332.951  30
   1   5   2 30419.2 342.359  19
   1   5   3 78699.2 826.937  39
   1   5   3 79961.5 776.519  19
  -1   5  -3 79441.1 657.162  36
   1   5   4 5367.61 158.685  19
  -1   5  -5 145174. 1185.99  34
   1   5   5 143596. 1398.34  37
   1   5   5 142660. 1320.61  36
   1   5   5 143031. 1382.97  19
   1   5   6 267405. 2293.74  36
   1   5   6 272400. 2431.93  19
   1   5   6 269259. 2450.11  39
   1   5   7 13437.6 350.875  39
   1   5   7 13366.3 349.045  19
   1   5   7 13431.5 268.619  36
   1   5   7 13266.6 224.817  47
   1   5   7 12946.9 230.721  45
   1   5   7 13529.8 214.213  46
   1   5   7 12921.4 227.876  42
   1   5   8 12547.7 215.092  40
   1   5   8 12137.4 348.933  39
   1   5   8 12135.8 361.117  19
   1   5   8 11753.3 251.817  36
   1   5   8 12492.0 215.351  43
   1   5   8 12345.7 236.120  42
   1   5   8 12288.9 237.378  45
   1   5   8 12285.0 232.015  47
   1   5   8 12661.5 223.724  46
   1   5   9 11377.2 373.982  19
   1   5   9 11742.1 245.012  42
   1   5   9 11997.9 222.721  43
  -1   5  -9 11136.6 345.358  30
   1   5   9 12152.1 224.025  40
   1   5   9 10995.7 345.453  39
   1   5   9 11777.7 245.596  45
   1   5   9 11982.0 231.526  46
   1   5  10 27918.1 626.813  19
   1   5  10 27573.6 466.128  10
   1   5  10 29966.8 392.766  43
  -1   5 -10 29049.3 592.417  30
   1   5  10 25823.9 561.944  39
   1   5  10 29920.1 392.114  40
   1   5  10 28677.7 426.953  45
  -1   5 -11 6310.71 290.793  30
   1   5  11 6097.74 220.728  10
   1   5  11 5894.86 266.455  39
   1   5  11 6672.26 210.212  45
  -1   5 -12 280.486 127.264  30
   1   5  12 585.379 107.847  10
   1   5  13 6813.51 231.264  13
   1   5  13 6814.58 210.076  10
   1   5  14 4101.35 165.573  13
   1   5  14 3968.72 144.033  10
  -1   6  15 251.190 83.8073  13
  -1   6  14 856.833 120.662  13
  -1   6  13 4439.07 201.421  13
   1   6 -12 206.829 120.836  30
  -1   6  12 449.089 125.047  13
  -1   6  12 360.252 88.8067  10
  -1   6  11 6770.78 170.013  43
  -1   6  11 6664.74 203.525  42
  -1   6  11 6218.57 197.278  10
  -1   6  11 6693.32 167.316  40
  -1   6  10 6099.94 156.425  40
  -1   6  10 6141.98 158.858  43
  -1   6  10 5950.22 173.282  27
  -1   6  10 6184.81 166.682  46
  -1   6  10 6081.96 186.833  47
  -1   6   9 18742.2 310.684  47
  -1   6   9 19155.2 285.688  46
  -1   6   9 18972.8 278.997  43
  -1   6   9 18898.4 274.808  40
  -1   6   9 18028.0 429.569  39
  -1   6   8 41629.4 657.144  39
  -1   6   8 41402.5 486.677  47
  -1   6   8 40968.5 507.971  45
  -1   6   8 41180.4 455.221  46
  -1   6   7 563.056 79.5548  36
  -1   6   7 396.021 98.8425  37
  -1   6   6 161524. 1477.29  36
  -1   6   6 159764. 1536.44  37
  -1   6   5 71907.6 825.200  39
  -1   6   5 73782.9 771.674  36
  -1   6   5 72950.8 797.069  37
  -1   6   4 5575.41 173.014  39
  -1   6   4 5193.34 150.349  36
  -1   6   4 5589.29 156.860  37
  -1   6   3 315481. 2619.96  39
  -1   6   3 314371. 2568.30  37
  -1   6   2 31474.5 389.164  36
  -1   6   2 32676.1 316.986  28
  -1   6   2 31920.1 315.234  32
  -1   6   2 32152.3 398.686  39
  -1   6   1 97376.3 894.470  36
  -1   6   1 99667.7 774.405  28
  -1   6   1 98804.5 888.545  39
  -1   6   1 98601.5 774.331  32
  -1   6   0 343462. 2714.11  39
   1   6   1 130969. 1060.83  19
  -1   6  -1 128461. 1049.56  29
   1   6   2 101745. 906.374  19
  -1   6  -2 103430. 892.742  30
   1   6   3 356146. 2940.91  19
  -1   6  -3 360892. 2844.34  36
  -1   6  -3 361535. 2918.60  30
  -1   6  -3 368712. 2829.60  38
   1   6   3 368496. 3043.63  39
   1   6   4 55152.8 689.098  39
   1   6   4 54375.4 624.493  19
   1   6   5 14306.3 295.414  19
   1   6   5 13964.7 312.195  37
   1   6   5 13387.7 272.401  36
  -1   6  -5 13614.5 200.116  34
   1   6   6 15280.0 301.132  36
   1   6   6 15141.5 351.814  37
   1   6   6 15552.8 344.365  19
   1   6   7 1677.90 140.323  19
   1   6   7 1451.16 88.6533  45
   1   6   7 1554.38 88.4892  47
   1   6   7 1685.46 81.5826  46
   1   6   7 1695.90 113.959  36
   1   6   7 1548.19 147.505  37
   1   6   7 1331.09 104.798  12
   1   6   7 1651.03 89.3753  42
   1   6   7 1516.97 76.8956  43
   1   6   7 1549.10 78.7367  40
   1   6   7 1590.87 144.604  39
   1   6   8 5565.94 250.652  39
   1   6   8 5472.59 142.868  40
   1   6   8 5190.03 241.093  19
   1   6   8 5614.95 161.557  47
   1   6   8 5889.53 155.458  46
   1   6   8 5431.06 163.398  45
  -1   6  -8 5454.48 230.291  30
   1   6   8 5366.87 182.372  36
   1   6   8 5636.59 145.997  43
   1   6   8 5359.27 160.060  42
   1   6   9 12029.6 381.917  19
   1   6   9 11993.8 276.136  10
   1   6   9 12750.4 258.310  42
   1   6   9 12738.5 235.004  43
   1   6   9 12764.5 262.254  45
   1   6   9 12911.2 241.873  46
  -1   6  -9 12348.3 360.499  30
   1   6   9 11753.6 369.349  39
   1   6   9 13154.7 236.942  40
   1   6  10 21287.2 396.122  10
   1   6  10 23322.6 378.719  42
   1   6  10 23199.4 341.287  43
   1   6  10 24043.1 353.665  46
   1   6  10 22414.5 373.801  45
  -1   6 -10 22307.1 509.935  30
   1   6  10 23771.0 342.489  40
   1   6  10 20838.3 515.763  39
   1   6  11 10993.7 278.860  10
   1   6  11 11567.9 234.093  43
   1   6  11 10802.2 262.213  45
  -1   6 -11 10445.8 355.870  30
   1   6  12 1528.69 120.757  10
   1   6  13 6523.21 228.772  13
   1   6  13 6433.10 190.575  10
   1   6  14 4348.94 168.477  13
   1   6  15 380.158 69.5079  13
  -1   7  15 528.064 86.6182  13
  -1   7  14 3489.32 164.207  13
  -1   7  12 13380.9 291.154  42
  -1   7  12 13286.2 237.343  43
  -1   7  11 6014.13 165.175  40
  -1   7  11 6227.36 169.323  43
  -1   7  11 5773.75 170.118  46
  -1   7  10 4202.71 227.983  39
  -1   7  10 4335.47 139.872  40
  -1   7  10 4326.90 141.012  43
  -1   7  10 4354.33 147.132  46
  -1   7  10 4385.81 165.631  47
  -1   7   9 501.990 69.7577  40
  -1   7   9 438.042 121.553  39
  -1   7   9 482.436 71.0306  43
  -1   7   9 494.666 86.9892  47
  -1   7   9 476.189 73.1184  46
  -1   7   9 395.836 87.7480  45
  -1   7   8 28927.6 411.553  42
  -1   7   8 28222.3 542.842  39
  -1   7   8 29742.2 418.765  45
  -1   7   7 12021.4 276.293  36
  -1   7   7 11593.6 309.544  37
  -1   7   7 11876.7 188.670  34
  -1   7   7 11400.1 226.978  45
  -1   7   7 11307.1 223.269  42
  -1   7   6 15997.7 311.566  36
  -1   7   6 15862.4 333.235  37
  -1   7   6 15720.2 349.830  39
  -1   7   5 6167.45 191.762  37
  -1   7   5 5646.80 175.310  36
  -1   7   5 5552.54 199.084  39
  -1   7   4 114292. 1089.74  37
  -1   7   4 111893. 1131.83  39
  -1   7   3 337412. 2642.96  36
  -1   7   3 335946. 2608.03  37
  -1   7   2 9709.40 201.372  36
   1   7  -2 10139.5 151.509  39
  -1   7   2 9893.12 203.936  39
   1   7  -2 10190.5 122.807  17
  -1   7   1 7894.23 164.182  39
   1   7  -1 8037.79 152.051  39
  -1   7   1 7857.22 170.185  36
  -1   7   0 689.900 48.1195  39
   1   7   0 724.229 59.3568  39
   1   7   1 87658.6 838.086  39
   1   7   1 85141.2 677.620  19
  -1   7  -2 10578.1 157.512  30
   1   7   2 10196.2 164.375  19
  -1   7  -3 40594.8 443.570  30
  -1   7  -3 39711.3 408.639  36
   1   7   3 39718.3 461.356  19
   1   7   3 40490.2 549.612  39
  -1   7  -3 41352.3 391.001  38
   1   7   4 45948.3 560.596  19
  -1   7  -4 46930.1 533.304  30
   1   7   4 46339.8 636.502  39
  -1   7  -5 39188.1 509.037  30
  -1   7  -5 39426.9 431.970  34
   1   7   5 38570.5 603.853  39
   1   7   5 38943.6 538.218  36
   1   7   5 38894.5 580.608  37
   1   7   5 40468.3 548.379  19
   1   7   6 25168.3 450.620  19
   1   7   6 24709.2 418.462  36
   1   7   6 24406.4 468.374  37
  -1   7  -6 24615.3 413.008  30
   1   7   7 19480.9 419.841  19
   1   7   7 18510.1 294.205  42
   1   7   7 18226.1 440.105  39
   1   7   7 18279.5 296.936  45
   1   7   7 18499.2 284.793  47
   1   7   7 18735.1 270.025  46
   1   7   7 18765.5 435.104  37
   1   7   7 19309.3 366.204  36
  -1   7  -7 19624.0 394.219  30
   1   7   8 27042.1 540.604  19
   1   7   8 25949.2 380.816  42
   1   7   8 26608.9 352.846  43
   1   7   8 28048.1 355.967  40
   1   7   8 26311.3 557.265  39
   1   7   8 27138.0 378.367  47
   1   7   8 27166.6 392.493  45
   1   7   8 27148.8 361.479  46
   1   7   8 26227.7 441.498  36
   1   7   8 26421.0 556.368  37
  -1   7  -8 27808.6 513.977  30
   1   7   9 3170.34 143.251  42
   1   7   9 3429.39 133.252  43
   1   7   9 3266.91 216.451  39
   1   7   9 3296.49 130.540  40
   1   7   9 3137.88 145.295  45
   1   7   9 3556.10 140.503  46
   1   7   9 3321.41 144.264  47
  -1   7  -9 3138.87 199.995  30
   1   7   9 3540.71 217.829  19
   1   7  10 5988.06 177.246  46
   1   7  10 5780.58 193.347  45
   1   7  10 5955.45 171.248  40
   1   7  10 5169.39 271.532  39
  -1   7 -10 5363.07 256.449  30
   1   7  10 5895.48 192.984  42
   1   7  10 6118.26 174.530  43
   1   7  11 2869.16 157.004  45
  -1   7 -11 2421.79 194.154  30
   1   7  11 3144.88 138.311  43
   1   7  11 3250.48 138.236  40
   1   7  11 2459.41 194.998  39
   1   7  13 2267.36 158.691  13
   1   7  14 736.523 104.798  13
   1   7  15 861.270 76.8976  13
  -1   8  15 1354.84 99.0663  13
  -1   8  12 234.314 71.7314  40
  -1   8  12 104.406 123.803  13
  -1   8  12 267.440 74.6646  43
  -1   8  11 5132.78 162.178  43
  -1   8  11 5090.39 157.548  40
  -1   8  11 4893.26 198.302  45
  -1   8  11 5281.39 166.207  46
  -1   8  11 4676.42 209.629  13
   1   8 -11 4583.10 239.597  30
  -1   8  10 17979.6 286.478  40
  -1   8  10 17728.2 288.097  43
  -1   8  10 17725.6 294.368  46
  -1   8  10 17200.6 321.251  47
  -1   8  10 16929.3 336.284  45
  -1   8   9 46102.3 516.087  40
  -1   8   9 45480.6 578.803  42
  -1   8   9 46893.3 528.577  46
  -1   8   9 46343.4 589.578  45
  -1   8   8 46625.5 570.660  42
  -1   8   8 45680.5 573.439  45
  -1   8   7 1915.98 103.264  42
  -1   8   7 1839.22 98.3863  44
  -1   8   7 1751.86 144.873  37
  -1   8   7 1922.51 128.110  36
  -1   8   7 1919.18 107.003  45
  -1   8   7 1933.15 149.215  39
  -1   8   6 15292.9 335.179  37
  -1   8   6 15728.4 323.227  36
  -1   8   6 15099.1 355.268  39
  -1   8   5 23278.2 386.221  36
  -1   8   5 22683.4 389.852  37
  -1   8   5 22276.7 415.616  39
  -1   8   4 124699. 1198.90  37
  -1   8   4 126351. 1257.56  39
  -1   8   3 83615.1 868.684  36
  -1   8   3 81576.5 827.618  37
  -1   8   3 84074.5 883.283  39
  -1   8   2 77941.4 776.209  36
   1   8  -2 77819.7 667.675  39
  -1   8   2 77517.5 770.829  39
  -1   8   1 33860.5 436.579  36
   1   8  -1 35237.4 405.970  39
  -1   8   1 34798.4 421.529  39
  -1   8   0 33553.1 380.530  39
   1   8   0 35013.6 431.392  39
   1   8   1 1861.80 99.9328  39
   1   8   2 53850.5 500.716  19
   1   8   2 54391.2 656.109  39
   1   8   3 286424. 2345.29  19
  -1   8  -3 280836. 2271.43  38
   1   8   3 289059. 2516.04  39
  -1   8  -3 283303. 2313.63  36
   1   8   4 58741.7 770.791  39
   1   8   4 59742.3 663.710  19
  -1   8  -4 60006.4 637.827  30
   1   8   5 140929. 1346.60  19
  -1   8  -5 140055. 1302.40  30
   1   8   5 136520. 1460.05  39
   1   8   5 136860. 1372.01  36
   1   8   5 135817. 1419.52  37
   1   8   6 2025.07 99.7077  42
   1   8   6 2217.84 101.308  45
   1   8   6 2297.51 142.471  36
   1   8   6 2505.46 167.659  37
   1   8   6 2161.44 121.243  12
  -1   8  -6 2229.83 133.254  30
   1   8   6 2302.58 168.554  39
   1   8   6 2288.88 137.854  19
   1   8   7 5956.77 229.801  19
   1   8   7 5986.00 210.709  36
   1   8   7 6195.47 260.848  37
  -1   8  -7 6333.58 221.475  30
   1   8   7 5936.16 157.376  47
   1   8   7 5829.52 146.407  46
   1   8   7 5840.13 166.288  45
   1   8   7 5660.51 161.066  42
   1   8   8 25142.2 517.628  19
   1   8   8 25703.0 351.201  46
   1   8   8 25133.8 380.491  45
   1   8   8 25136.6 365.849  47
   1   8   8 25341.6 376.979  42
   1   8   8 24537.7 341.965  43
  -1   8  -8 25298.2 483.366  30
   1   8   8 23879.7 543.835  39
   1   8   8 25472.6 343.853  40
   1   8   8 24786.5 547.145  37
   1   8   8 23740.5 437.331  36
   1   8   9 14494.6 263.707  46
   1   8   9 13806.7 273.628  47
   1   8   9 13907.6 283.374  45
   1   8   9 13748.8 278.641  42
   1   8   9 13797.8 254.638  43
  -1   8  -9 13313.9 364.660  30
   1   8   9 14071.6 253.258  40
   1   8   9 12954.3 411.290  39
   1   8   9 12837.7 308.837  36
   1   8  10 1669.52 118.536  46
   1   8  10 1755.12 127.291  45
   1   8  10 1709.20 112.488  40
   1   8  10 1593.77 179.013  39
   1   8  10 1609.51 113.956  43
   1   8  10 1576.48 123.822  42
  -1   8 -10 1481.70 158.733  30
   1   8  11 22599.0 336.858  40
   1   8  11 21674.8 371.320  45
   1   8  11 22783.7 341.523  43
   1   8  14 2492.55 132.708  13
   1   8  15 137.497 57.8667  13
  -1   9  13 983.092 128.977  13
  -1   9  13 859.018 109.687  45
  -1   9  12 598.607 108.205  45
  -1   9  12 669.287 83.5839  43
  -1   9  12 646.054 128.668  13
  -1   9  11 9482.55 210.260  40
  -1   9  11 9963.13 221.650  46
  -1   9  11 9337.17 256.018  45
  -1   9  11 9589.02 214.598  43
  -1   9  11 8867.86 244.568  42
  -1   9  11 9364.21 277.643  13
  -1   9  10 8001.70 192.279  40
  -1   9  10 7882.16 196.133  43
  -1   9  10 7877.99 231.374  42
  -1   9  10 7771.27 232.304  45
  -1   9  10 7949.17 198.511  46
  -1   9   9 12938.6 286.901  42
  -1   9   9 13214.1 248.406  46
  -1   9   9 13274.3 290.253  45
  -1   9   8 3088.04 147.848  45
  -1   9   8 3392.17 178.006  36
  -1   9   8 3028.66 145.456  42
  -1   9   7 4622.75 222.356  39
  -1   9   7 4843.16 162.203  45
  -1   9   7 4601.41 215.544  37
  -1   9   7 4752.67 199.019  36
  -1   9   7 4827.11 160.386  42
  -1   9   7 4891.47 153.594  44
  -1   9   6 23499.1 467.541  39
  -1   9   6 23299.0 434.569  37
  -1   9   6 23679.5 421.879  36
  -1   9   6 22749.1 346.230  45
  -1   9   5 5932.98 198.254  36
  -1   9   5 5731.52 195.904  37
  -1   9   5 5639.49 213.546  39
  -1   9   4 79741.9 861.685  37
  -1   9   4 81432.6 920.721  39
  -1   9   3 30822.6 421.893  37
  -1   9   3 31456.5 460.940  36
  -1   9   3 31644.8 466.756  39
  -1   9   2 64019.3 726.198  36
   1   9  -2 64713.0 611.741  39
  -1   9   2 65135.0 717.972  39
  -1   9   1 12808.1 254.283  36
   1   9  -1 13006.7 223.830  39
  -1   9   1 12668.5 233.262  39
  -1   9   0 11811.0 234.037  36
  -1   9   0 11592.6 196.168  39
   1   9   0 12356.1 237.277  39
   1   9   1 5593.08 171.917  39
  -1   9  -2 102870. 969.526  36
   1   9   2 103858. 1082.37  39
  -1   9  -3 80582.0 759.233  36
   1   9   3 81327.1 929.833  39
   1   9   4 2782.50 163.798  39
   1   9   4 2886.54 112.361  19
  -1   9  -4 2965.20 108.382  30
   1   9   5 1421.47 137.509  37
   1   9   5 1363.02 128.095  36
  -1   9  -5 1374.73 97.8404  30
   1   9   5 1405.77 143.604  39
   1   9   5 1339.85 99.4178  19
   1   9   6 38276.0 563.139  19
   1   9   6 36291.1 458.270  45
   1   9   6 37441.6 661.613  39
  -1   9  -6 40211.3 539.870  30
   1   9   6 36502.5 458.255  42
   1   9   6 38943.0 594.730  36
   1   9   6 37235.7 627.966  37
   1   9   7 1914.32 110.003  45
   1   9   7 2002.65 105.211  47
   1   9   7 1907.30 142.540  36
   1   9   7 1913.08 176.690  37
  -1   9  -7 1866.73 134.071  30
   1   9   7 1867.48 107.163  42
   1   9   8 6533.31 189.598  45
   1   9   8 6628.58 172.759  46
   1   9   8 6673.72 185.259  47
   1   9   8 6543.88 168.524  40
   1   9   8 6397.10 285.202  37
   1   9   8 6582.26 236.791  36
  -1   9  -8 6644.16 239.791  30
   1   9   8 6566.46 187.668  42
   1   9   8 6459.73 170.703  43
   1   9   9 18561.8 298.921  40
   1   9   9 16440.8 471.211  39
   1   9   9 18134.8 298.098  43
   1   9   9 18142.1 327.175  42
   1   9   9 17940.2 326.967  45
   1   9   9 19011.9 309.570  46
   1   9   9 18342.6 322.542  47
   1   9   9 16162.8 365.895  36
   1   9  10 14040.2 269.066  46
   1   9  10 13465.6 286.374  45
   1   9  10 14004.2 261.369  40
   1   9  10 13389.0 285.331  42
   1   9  10 13890.7 263.194  43
   1   9  11 3328.43 155.066  45
   1   9  11 3703.57 139.994  40
   1   9  11 3534.69 140.306  43
   1   9  15 464.856 60.0835  13
  -1  10  14 3274.12 145.731  13
  -1  10  13 766.181 116.892  13
  -1  10  13 843.567 100.437  45
  -1  10  12 2429.62 142.018  42
  -1  10  12 2577.43 115.083  43
  -1  10  12 2357.19 143.420  45
  -1  10  12 2515.07 164.454  13
  -1  10  11 4300.12 148.107  40
  -1  10  11 4239.10 180.314  42
  -1  10  11 4216.75 150.866  43
  -1  10  11 4186.47 151.566  46
  -1  10  11 4070.15 180.668  45
  -1  10  11 3962.52 195.449  13
  -1  10  10 6671.58 189.277  46
  -1  10  10 6617.62 219.452  45
  -1  10  10 6672.98 181.967  40
  -1  10  10 6720.24 186.792  43
  -1  10  10 6759.62 219.496  42
  -1  10   9 28472.3 392.513  46
  -1  10   9 28008.2 443.607  45
  -1  10   9 27926.2 440.696  42
  -1  10   8 20575.2 487.739  39
  -1  10   8 21953.8 370.301  42
  -1  10   8 21566.4 370.518  45
  -1  10   8 21406.4 438.019  36
  -1  10   7 20305.8 467.126  39
  -1  10   7 20301.7 342.390  42
  -1  10   7 19879.0 324.553  44
  -1  10   7 20750.1 348.626  45
  -1  10   7 20872.1 423.597  36
  -1  10   7 20007.3 440.984  37
  -1  10   6 72729.8 952.755  39
  -1  10   6 72035.8 747.292  44
  -1  10   6 73296.8 888.391  36
  -1  10   6 73984.1 904.617  37
  -1  10   6 71179.3 770.944  45
  -1  10   5 40814.5 627.870  39
  -1  10   5 40415.0 578.436  37
  -1  10   4 1111.17 108.667  39
  -1  10   4 1047.27 93.5239  37
  -1  10   3 6995.35 212.785  39
  -1  10   3 7175.86 214.613  36
  -1  10   3 6868.50 186.380  37
  -1  10   2 28895.2 427.291  39
  -1  10   2 28272.1 442.270  36
   1  10  -1 56666.7 612.092  39
  -1  10   1 55704.9 625.179  39
  -1  10   1 57391.9 674.500  36
   1  10   0 14473.1 272.484  39
  -1  10   0 13736.8 225.208  39
  -1  10   0 13886.7 272.242  36
   1  10   1 24048.3 396.691  39
  -1  10  -1 23796.0 362.847  36
   1  10   2 113236. 1184.17  39
  -1  10  -2 112228. 1068.29  36
   1  10   3 35282.1 561.163  39
  -1  10  -3 34594.4 425.466  36
   1  10   4 1375.22 134.699  39
   1  10   4 1535.48 131.619  36
   1  10   5 89929.5 937.619  12
   1  10   5 89785.7 1111.70  39
   1  10   5 85494.5 851.623  42
   1  10   5 85243.4 853.443  45
   1  10   5 90382.0 1070.85  37
   1  10   5 90683.5 1048.34  36
   1  10   6 3376.81 216.092  39
   1  10   6 3642.34 134.735  42
   1  10   6 3613.87 133.252  45
   1  10   6 3577.58 205.872  37
   1  10   6 3671.87 189.322  36
   1  10   7 13408.1 413.022  39
   1  10   7 13562.1 263.350  42
   1  10   7 13866.0 267.581  45
   1  10   7 13131.6 249.737  47
   1  10   7 13634.4 347.965  36
   1  10   7 13347.4 394.809  37
   1  10   8 160.348 74.9653  40
   1  10   8 157.997 78.8676  42
   1  10   8 182.245 79.4345  45
   1  10   8 163.791 80.7291  47
   1  10   8 233.946 79.7907  46
   1  10   8 183.191 123.779  37
   1  10   8 181.393 95.1487  36
   1  10   9 18265.9 300.327  40
   1  10   9 18024.6 329.365  42
   1  10   9 18000.8 302.534  43
   1  10   9 18647.9 313.162  46
   1  10   9 18164.5 332.679  45
   1  10   9 18457.0 326.872  47
   1  10  10 1603.13 121.814  45
   1  10  10 1849.02 122.093  46
   1  10  10 1725.64 114.648  40
   1  10  10 1392.91 172.702  39
   1  10  10 1785.23 117.014  43
   1  10  10 1635.13 123.482  42
   1  10  11 739.551 95.1477  46
   1  10  11 678.085 99.6188  45
   1  10  11 746.262 90.6039  40
   1  10  11 802.088 93.5856  43
   1  10  12 2.11868 116.479  13
   1  10  13 15.7873 100.574  13
  -1  11  14 1217.25 101.330  13
  -1  11  13 1121.29 116.844  13
  -1  11  13 1265.99 105.382  45
  -1  11  12 4906.31 178.445  42
  -1  11  12 4945.72 146.593  43
  -1  11  12 4854.92 178.714  45
  -1  11  12 4820.95 199.462  13
  -1  11  11 2006.10 113.456  40
  -1  11  11 2060.82 140.557  42
  -1  11  11 1978.19 116.389  43
  -1  11  11 1987.24 138.396  45
  -1  11  11 2032.41 118.366  46
  -1  11  11 1942.19 154.457  13
  -1  11  10 10154.2 222.851  40
  -1  11  10 9897.39 259.706  42
  -1  11  10 9709.49 223.456  43
  -1  11  10 9875.53 225.877  46
  -1  11  10 9736.20 260.149  45
  -1  11  10 9488.41 274.785  13
  -1  11   9 3377.53 166.753  45
  -1  11   9 3569.92 144.996  46
  -1  11   9 3614.29 164.425  47
  -1  11   9 3273.73 216.501  39
  -1  11   9 3635.00 169.551  42
  -1  11   8 22620.7 525.620  39
  -1  11   8 24080.5 400.844  42
  -1  11   8 23796.7 399.132  45
  -1  11   8 23848.9 478.467  36
  -1  11   7 38836.3 680.916  39
  -1  11   7 38079.4 496.065  44
  -1  11   7 38594.7 522.300  42
  -1  11   7 39730.7 529.720  45
  -1  11   7 38276.0 643.356  37
  -1  11   7 40004.2 630.767  36
  -1  11   6 32535.7 594.371  39
  -1  11   6 31820.6 427.913  44
  -1  11   6 32121.0 547.853  37
  -1  11   6 32836.6 550.664  36
  -1  11   6 32166.0 452.239  45
  -1  11   5 29283.5 531.135  39
  -1  11   5 29095.4 485.830  37
  -1  11   5 28718.1 387.305  44
  -1  11   4 381.965 87.5405  39
  -1  11   4 276.568 73.7531  37
  -1  11   4 432.660 95.2205  36
  -1  11   3 4255.74 176.479  39
  -1  11   3 4043.51 150.639  37
  -1  11   3 4262.57 180.251  36
  -1  11   2 12957.7 279.216  39
  -1  11   2 13012.5 297.414  36
  -1  11   2 12351.8 243.603  37
   1  11  -1 6580.74 166.411  39
  -1  11   1 6557.30 176.551  39
  -1  11   1 6598.95 204.378  36
   1  11   0 1884.72 107.908  39
  -1  11   0 2131.05 119.990  36
   1  11   1 18043.3 349.005  39
  -1  11  -1 18025.5 323.203  36
   1  11   2 1844.34 132.046  39
  -1  11  -2 1923.21 107.657  36
   1  11   3 17698.3 392.528  39
  -1  11  -3 16762.2 244.932  38
  -1  11  -3 17745.2 292.240  36
   1  11   4 1983.11 156.598  39
   1  11   4 1688.48 88.2911  42
   1  11   4 1670.17 146.122  36
   1  11   5 42092.9 716.213  39
   1  11   5 40646.6 496.448  42
   1  11   5 40777.5 497.821  45
   1  11   5 42023.7 674.575  37
   1  11   6 16289.3 443.866  39
   1  11   6 16483.4 287.590  42
   1  11   6 16302.4 287.204  45
   1  11   6 16276.7 419.708  37
   1  11   6 16765.7 401.192  36
   1  11   7 4489.37 255.474  39
   1  11   7 4786.36 163.467  42
   1  11   7 5021.09 167.067  45
   1  11   7 4901.30 255.269  37
   1  11   7 5031.55 228.148  36
   1  11   8 5809.12 167.277  40
   1  11   8 5289.48 281.733  39
   1  11   8 5706.86 181.631  42
   1  11   8 5887.35 185.916  45
   1  11   8 5703.17 182.272  47
   1  11   8 5800.83 173.812  46
   1  11   8 5558.23 238.049  36
   1  11   8 5533.36 279.645  37
   1  11   9 4197.57 153.421  40
   1  11   9 4237.24 167.897  42
   1  11   9 4456.41 159.630  43
   1  11   9 4192.84 167.679  45
   1  11   9 4536.83 163.557  46
   1  11   9 4190.20 166.730  47
   1  11   9 3961.86 201.174  36
   1  11  10 497.721 94.1446  45
   1  11  10 346.916 89.2594  46
   1  11  10 359.672 86.4432  40
   1  11  10 427.475 128.249  39
   1  11  10 369.969 88.2914  43
   1  11  10 452.048 92.3918  42
   1  11  11 598.062 91.7942  46
   1  11  11 537.003 94.5993  45
   1  11  11 605.552 88.4206  40
   1  11  11 642.107 89.4983  43
   1  11  12 1133.00 131.273  13
   1  11  13 1535.74 121.803  13
   1  11  14 694.456 77.7140  13
  -1  12  14 836.565 82.5814  13
  -1  12  13 1167.26 110.186  13
  -1  12  13 1159.78 96.4161  45
  -1  12  12 1687.60 99.3972  43
  -1  12  12 1780.37 119.841  42
  -1  12  12 1683.50 120.477  45
  -1  12  12 1536.16 132.057  13
  -1  12  11 6111.55 167.968  40
  -1  12  11 6047.95 200.553  42
  -1  12  11 6127.39 173.353  43
  -1  12  11 6014.97 173.723  46
  -1  12  11 5760.99 197.766  45
  -1  12  11 5734.62 216.360  13
  -1  12  10 3215.58 137.523  40
  -1  12  10 3182.82 164.204  42
  -1  12  10 3126.97 140.914  43
  -1  12  10 3188.67 165.773  45
  -1  12  10 3185.01 143.148  46
  -1  12  10 3282.61 163.019  47
  -1  12  10 3011.39 173.872  13
  -1  12   9 15276.5 319.422  45
  -1  12   9 15571.3 312.265  47
  -1  12   9 15396.0 283.387  46
  -1  12   9 15293.3 319.723  42
  -1  12   8 46348.0 602.536  42
  -1  12   8 45993.0 602.298  45
  -1  12   8 45686.2 710.023  36
  -1  12   7 2168.64 182.316  39
  -1  12   7 2120.85 117.408  44
  -1  12   7 2278.27 138.622  42
  -1  12   7 2324.84 139.274  45
  -1  12   7 2157.02 172.160  37
  -1  12   7 2116.54 164.498  36
  -1  12   6 20526.2 467.304  39
  -1  12   6 20085.9 325.919  44
  -1  12   6 20601.7 437.463  36
  -1  12   6 20222.5 428.924  37
  -1  12   6 20009.3 348.434  45
  -1  12   5 13504.0 358.187  39
  -1  12   5 14064.2 333.305  37
  -1  12   5 13747.4 255.128  44
  -1  12   4 2596.10 158.383  39
  -1  12   4 2437.95 137.899  37
  -1  12   4 2775.63 161.551  36
  -1  12   3 596.321 90.4658  39
  -1  12   3 581.610 79.5141  37
  -1  12   3 674.062 101.063  36
  -1  12   2 4042.50 163.003  39
  -1  12   2 4152.28 145.213  37
  -1  12   2 4455.45 190.082  36
  -1  12   1 55543.0 650.019  39
  -1  12   1 58491.4 732.508  36
   1  12   0 41148.1 551.643  39
  -1  12   0 41790.9 579.569  36
   1  12   1 76784.8 893.700  39
  -1  12  -1 77053.1 863.029  36
   1  12   2 8372.14 262.601  39
  -1  12  -2 8388.36 217.356  36
   1  12   3 6642.78 248.447  39
  -1  12  -3 6494.81 176.047  36
   1  12   4 11614.6 223.889  45
   1  12   4 11535.8 223.550  42
   1  12   5 9057.95 326.054  39
   1  12   5 8449.89 199.380  42
   1  12   5 8347.18 196.480  45
   1  12   5 8529.26 298.179  37
   1  12   5 8987.05 302.740  36
   1  12   6 4287.60 246.742  39
   1  12   6 4483.19 154.267  42
   1  12   6 4472.21 153.313  45
   1  12   6 4129.02 227.142  37
   1  12   6 4449.84 221.794  36
   1  12   7 24707.9 583.867  39
   1  12   7 25911.0 394.613  42
   1  12   7 25276.1 388.509  45
   1  12   7 24758.3 560.734  37
   1  12   7 25254.9 521.671  36
   1  12   8 970.818 161.923  39
   1  12   8 1042.88 104.445  42
   1  12   8 1195.31 112.729  47
   1  12   8 1143.83 109.613  46
   1  12   8 1131.31 108.018  45
   1  12   8 1219.55 166.488  37
   1  12   8 1142.37 137.612  36
   1  12   9 4167.17 151.693  40
   1  12   9 3245.93 234.192  39
   1  12   9 3970.71 152.217  43
   1  12   9 3620.18 154.742  42
   1  12   9 3549.41 158.195  47
   1  12   9 3728.97 156.413  45
   1  12   9 4002.23 156.232  46
   1  12   9 3306.74 188.726  36
   1  12  10 241.529 82.5217  45
   1  12  10 328.567 89.0289  46
   1  12  10 294.106 83.7983  40
   1  12  10 253.767 85.7173  43
   1  12  10 234.796 86.3120  42
   1  12  11 1512.29 99.7584  40
   1  12  11 1521.38 102.794  43
   1  12  11 1704.57 106.511  46
   1  12  11 1479.05 106.441  45
   1  12  12 1599.53 132.945  13
   1  12  13 1498.64 108.999  13
   1  12  14 1844.62 85.7574  13
  -1  13  14 170.727 58.3590  13
  -1  13  13 980.803 93.6511  13
  -1  13  12 5479.83 170.905  42
  -1  13  12 5036.00 165.325  45
  -1  13  12 5020.71 179.090  13
  -1  13  11 3865.28 136.620  40
  -1  13  11 3925.98 161.561  42
  -1  13  11 4141.87 144.988  43
  -1  13  11 4065.39 167.076  47
  -1  13  11 3905.33 161.876  45
  -1  13  11 4046.30 143.510  46
  -1  13  11 3684.56 173.791  13
  -1  13  10 5730.15 170.959  40
  -1  13  10 5835.54 198.535  42
  -1  13  10 5877.21 177.382  43
  -1  13  10 5520.57 208.551  13
  -1  13  10 5660.48 196.184  47
  -1  13  10 6122.78 180.077  46
  -1  13  10 5733.74 197.911  45
  -1  13   9 5169.28 193.734  42
  -1  13   9 5396.36 191.687  47
  -1  13   9 5257.01 195.256  45
  -1  13   9 5224.94 172.822  46
  -1  13   9 4846.01 197.608  13
  -1  13   8 13253.5 299.968  13
  -1  13   8 12779.1 399.558  39
  -1  13   8 13472.7 299.722  42
  -1  13   8 13713.8 300.339  45
  -1  13   8 12926.3 366.517  36
  -1  13   7 868.615 141.064  39
  -1  13   7 698.893 107.931  42
  -1  13   7 700.844 108.039  45
  -1  13   7 859.034 135.753  36
  -1  13   6 1369.41 153.294  39
  -1  13   6 1519.66 102.009  44
  -1  13   6 1538.12 146.269  36
  -1  13   6 1486.62 143.792  37
  -1  13   6 1363.55 116.005  45
  -1  13   5 1367.02 142.389  39
  -1  13   5 1133.23 120.843  37
  -1  13   5 1276.69 92.9663  44
  -1  13   4 5538.73 225.268  39
  -1  13   4 5584.27 201.476  37
  -1  13   4 5657.70 229.853  36
  -1  13   3 45118.0 645.973  39
  -1  13   3 44860.8 665.632  36
  -1  13   2 90939.9 983.010  39
  -1  13   2 92436.9 1047.95  36
  -1  13   1 18102.6 380.067  36
   1  13   0 1525.90 106.362  39
  -1  13   0 1660.62 128.570  36
   1  13   1 6452.05 217.887  39
  -1  13  -1 6323.04 210.928  36
   1  13   2 4584.08 203.529  39
  -1  13  -2 4336.53 166.786  36
   1  13   3 16235.1 399.778  39
   1  13   3 16265.8 407.838  36
   1  13   4 19462.7 462.491  39
   1  13   4 17940.5 296.104  42
   1  13   4 17744.1 293.338  45
   1  13   4 19386.1 433.623  37
   1  13   5 3170.96 210.399  39
   1  13   5 3078.20 129.035  42
   1  13   5 2929.65 126.882  45
   1  13   5 3216.74 200.254  36
   1  13   5 3256.34 202.427  37
   1  13   6 12884.0 407.859  39
   1  13   6 13218.3 265.315  42
   1  13   6 13145.2 262.561  45
   1  13   6 12736.4 389.466  37
   1  13   6 13649.8 385.998  36
   1  13   7 1758.82 183.028  39
   1  13   7 1741.08 114.753  42
   1  13   7 1746.12 117.166  47
   1  13   7 1810.11 117.057  45
   1  13   7 1889.21 167.441  36
   1  13   7 1795.48 182.185  37
   1  13   8 952.038 157.347  39
   1  13   8 1021.67 105.011  42
   1  13   8 943.018 110.169  46
   1  13   8 985.266 104.009  45
   1  13   8 950.248 109.576  47
   1  13   8 997.639 153.769  37
   1  13   8 832.973 129.223  36
   1  13   9 2131.48 121.739  40
   1  13   9 1733.47 182.491  39
   1  13   9 2005.05 122.782  42
   1  13   9 2035.58 124.338  43
   1  13   9 1851.48 120.751  45
   1  13   9 2077.94 126.388  46
   1  13   9 2039.36 127.574  47
   1  13   9 1525.12 144.383  36
   1  13  10 1515.69 109.118  45
   1  13  10 1801.50 116.233  46
   1  13  10 1822.73 111.902  40
   1  13  10 1832.25 112.946  43
   1  13  10 1708.84 113.243  42
   1  13  11 102.429 70.6687  40
   1  13  11 174.573 77.2393  43
   1  13  11 215.299 76.4695  46
   1  13  11 93.8591 71.0248  45
   1  13  11-15.7195 105.712  13
   1  13  12 50.5957 88.8523  13
   1  13  13 354.360 74.7616  13
   1  13  14 542.238 50.6336  13
  -1  14  13 216.720 66.8538  13
  -1  14  12 143.754 71.0930  45
  -1  14  12 176.265 80.9772  13
  -1  14  11 1103.43 90.5704  40
  -1  14  11 1102.19 103.152  42
  -1  14  11 1047.81 94.3505  43
  -1  14  11 1132.47 95.1788  46
  -1  14  11 968.352 101.838  45
  -1  14  11 1052.68 109.905  13
  -1  14  10 7316.45 187.485  40
  -1  14  10 7780.96 197.964  46
  -1  14  10 6907.01 206.441  45
  -1  14  10 7449.54 215.893  47
  -1  14  10 6920.18 220.765  13
  -1  14  10 7233.02 214.418  42
  -1  14  10 7470.75 194.537  43
  -1  14   9 7493.20 222.373  45
  -1  14   9 7691.60 201.553  46
  -1  14   9 7245.94 216.803  47
  -1  14   9 7537.38 228.506  13
  -1  14   9 7272.73 217.915  42
  -1  14   8 9507.41 253.625  13
  -1  14   8 10064.7 257.729  42
  -1  14   8 10182.1 255.641  45
  -1  14   8 9773.03 320.073  36
  -1  14   7 586.020 101.190  13
  -1  14   7 546.477 123.988  39
  -1  14   7 596.943 102.916  42
  -1  14   7 590.730 100.220  45
  -1  14   7 637.213 121.025  36
  -1  14   6 9923.24 332.109  39
  -1  14   6 10400.0 253.852  42
  -1  14   6 9696.21 304.664  37
  -1  14   6 10266.2 254.056  45
  -1  14   5 960.461 131.223  39
  -1  14   5 768.441 131.691  36
  -1  14   5 694.129 108.729  37
  -1  14   5 651.182 97.0484  45
  -1  14   4 13062.1 345.469  39
  -1  14   4 13558.7 362.326  36
  -1  14   4 12466.4 306.407  37
  -1  14   3 2596.15 153.744  39
  -1  14   3 2820.83 176.826  36
  -1  14   2 5752.51 231.350  36
  -1  14   1 10477.1 298.808  36
  -1  14   0 50609.5 702.212  36
   1  14   1 5063.68 195.083  39
  -1  14  -1 5310.94 198.640  36
   1  14   2 3226.70 177.260  39
  -1  14  -2 3318.19 154.418  36
   1  14   2 3278.03 203.081  36
   1  14   3 38370.1 646.933  39
   1  14   3 39333.0 676.957  36
   1  14   4 4266.59 228.071  39
   1  14   4 4299.01 147.541  42
   1  14   4 4270.76 143.123  45
   1  14   4 4256.24 218.246  37
   1  14   5 4288.53 242.156  39
   1  14   5 4596.16 154.249  42
   1  14   5 4482.15 152.392  45
   1  14   5 4332.98 231.133  37
   1  14   5 4431.00 238.435  36
   1  14   6 3567.78 237.304  39
   1  14   6 3497.75 144.343  42
   1  14   6 3613.21 143.158  45
   1  14   6 3268.70 216.494  37
   1  14   6 3634.65 219.205  36
   1  14   7 3800.97 242.041  39
   1  14   7 4164.16 157.093  42
   1  14   7 4005.58 154.356  45
   1  14   7 3850.37 155.935  47
   1  14   7 4049.99 222.529  36
   1  14   7 3525.88 228.838  37
   1  14   8 3125.43 227.542  39
   1  14   8 3561.50 149.271  42
   1  14   8 3792.62 151.099  45
   1  14   8 3728.26 154.707  47
   1  14   8 3274.99 224.871  37
   1  14   8 3263.72 198.620  36
   1  14   9 298.012 90.2970  46
   1  14   9 333.703 80.1053  45
   1  14   9 379.963 92.5264  47
   1  14   9 356.436 85.9119  40
   1  14   9 311.271 80.6045  42
   1  14  10 293.376 79.8620  40
   1  14  10 216.605 80.5593  43
   1  14  10 277.224 74.0708  45
   1  14  10 245.236 82.0194  46
   1  14  10 53.2878 101.678  13
   1  14  11 2308.79 105.243  40
   1  14  11 2342.13 108.760  43
   1  14  11 2245.84 108.162  46
   1  14  11 2087.28 134.898  13
   1  14  12 2210.85 118.701  13
   1  14  13 741.354 69.1477  13
  -1  15  12 1143.46 84.9721  45
  -1  15  12 1124.32 89.7464  13
  -1  15  11 2663.84 110.528  40
  -1  15  11 2442.00 122.023  42
  -1  15  11 2598.45 113.681  43
  -1  15  11 2586.10 113.777  46
  -1  15  11 2458.30 119.087  45
  -1  15  11 2447.53 126.692  13
  -1  15  10 956.857 95.1893  40
  -1  15  10 1040.41 109.770  47
  -1  15  10 930.393 101.153  45
  -1  15  10 1057.23 99.5907  46
  -1  15  10 979.571 105.404  13
  -1  15  10 997.936 101.358  42
  -1  15  10 993.563 97.8387  43
  -1  15   9 3287.91 142.376  46
  -1  15   9 3209.74 156.794  47
  -1  15   9 3091.89 148.338  45
  -1  15   9 3218.80 153.020  13
  -1  15   9 3174.47 152.202  42
  -1  15   8 81.7835 84.6629  13
  -1  15   8 84.5107 89.9714  45
  -1  15   8 86.1790 98.9091  36
  -1  15   8 61.3922 87.8534  42
  -1  15   7 5214.92 177.340  13
  -1  15   7 5291.08 188.427  45
  -1  15   7 5269.27 245.251  36
  -1  15   7 5370.61 189.646  42
  -1  15   6 5218.52 185.045  45
  -1  15   6 5168.92 184.865  42
  -1  15   6 5010.16 246.559  39
  -1  15   5 8589.62 227.973  45
  -1  15   5 8882.79 309.376  36
  -1  15   5 8562.74 300.543  39
  -1  15   4 3225.49 194.796  36
  -1  15   4 3099.52 181.167  39
   1  15  -3 7403.48 251.256  36
  -1  15   3 7666.77 277.216  36
  -1  15   2 4775.05 220.618  36
  -1  15   1 16593.0 386.820  36
   1  15   0 19213.1 446.786  36
  -1  15   0 18037.7 395.146  36
   1  15   1 14879.5 401.656  36
  -1  15  -1 14413.1 336.249  36
  -1  15  -2 6935.76 220.037  36
   1  15   2 6688.96 246.897  39
   1  15   3 6807.01 292.659  36
   1  15   3 6125.73 249.122  37
   1  15   3 6352.65 258.669  39
   1  15   4 16188.2 431.771  39
   1  15   4 16199.8 285.031  42
   1  15   4 15757.1 407.584  37
   1  15   5 11048.6 236.720  42
   1  15   5 11201.6 376.978  39
   1  15   5 10818.1 348.366  37
   1  15   5 11174.8 366.578  36
   1  15   5 11073.7 234.706  45
  -1  15  -5 11646.9 292.394  34
   1  15   6 125.826 109.978  39
   1  15   6 214.034 76.5702  42
   1  15   6 271.850 73.8628  45
   1  15   6 184.707 112.231  36
   1  15   6 228.150 108.750  37
   1  15   7 3312.37 226.589  39
   1  15   7 3457.13 142.932  42
   1  15   7 3176.94 202.801  36
   1  15   7 2971.46 212.056  37
   1  15   7 3491.03 140.706  45
   1  15   7 3531.89 149.026  47
   1  15   8 1311.95 100.470  45
   1  15   8 1360.41 112.323  47
   1  15   8 1250.72 100.537  42
   1  15   9 1156.15 101.110  40
   1  15   9 1129.46 96.7922  42
   1  15   9 1102.01 105.973  46
   1  15   9 1073.84 90.6635  45
   1  15   9 1072.94 103.016  47
   1  15   9 957.516 115.192  13
   1  15  10 1513.49 100.195  40
   1  15  10 1475.09 101.967  43
   1  15  10 1532.48 103.459  46
   1  15  10 1426.89 90.6422  45
   1  15  10 1318.24 118.305  13
   1  15  11 2564.61 104.954  40
   1  15  11 2466.60 102.999  43
   1  15  12 828.271 78.6453  13
  -1  16  11 2743.30 103.591  40
  -1  16  11 2745.02 115.458  42
  -1  16  11 2784.39 109.201  43
  -1  16  11 2812.04 107.871  46
  -1  16  11 2556.17 110.208  45
  -1  16  11 2477.77 111.210  13
  -1  16  10 1684.44 100.726  40
  -1  16  10 1556.94 104.703  45
  -1  16  10 1678.67 104.108  46
  -1  16  10 1784.53 115.699  47
  -1  16  10 1534.24 103.891  13
  -1  16  10 1734.18 107.013  42
  -1  16  10 1573.09 103.480  43
  -1  16   9 646.444 93.0245  46
  -1  16   9 674.855 101.896  47
  -1  16   9 652.541 90.6498  45
  -1  16   9 657.920 88.2579  13
  -1  16   9 601.469 92.1591  42
  -1  16   8 461.951 92.7632  45
  -1  16   8 516.013 87.7718  13
  -1  16   8 487.957 93.1732  42
  -1  16   7 2668.78 141.783  45
  -1  16   7 2446.29 184.337  36
  -1  16   7 2816.35 146.428  42
  -1  16   6 1197.75 109.488  45
  -1  16   6 1177.22 113.497  42
  -1  16   5 998.158 104.625  45
  -1  16   5 1181.47 145.460  36
  -1  16   4 4871.23 171.332  45
  -1  16   4 5002.66 241.851  36
  -1  16   3 5635.48 251.838  36
   1  16  -3 5743.83 228.979  36
   1  16  -2 1275.47 143.878  36
  -1  16   2 1449.68 149.280  36
  -1  16   1 27278.6 524.390  36
   1  16  -1 28146.7 556.892  36
  -1  16   0 30442.6 542.410  36
   1  16   0 31647.0 607.558  36
   1  16   1 36305.3 668.671  36
  -1  16  -1 34865.6 566.243  36
   1  16   2 597.801 141.805  36
   1  16   3 6591.73 257.044  37
   1  16   3 7077.12 299.373  36
   1  16   3 6772.87 268.409  39
   1  16   4 2204.28 176.687  39
   1  16   4 2161.59 110.433  42
   1  16   4 2270.31 170.902  37
   1  16   4 2217.18 192.632  36
   1  16   5 6144.05 267.283  37
   1  16   5 6153.00 281.897  39
   1  16   5 6680.58 181.341  42
  -1  16  -5 6657.28 227.996  34
   1  16   6 7133.92 307.383  39
   1  16   6 7366.21 187.388  45
   1  16   6 7351.13 300.374  36
   1  16   6 7628.38 194.571  42
   1  16   7 12610.8 252.860  42
   1  16   7 12923.3 261.221  47
   1  16   7 12207.1 243.620  45
   1  16   8 883.954 104.362  43
   1  16   8 930.245 89.7726  42
   1  16   8 814.274 82.2992  45
   1  16   8 853.003 99.1769  47
   1  16   8 852.652 104.828  13
   1  16   9 3268.28 131.042  40
   1  16   9 3048.64 119.387  42
   1  16   9 3291.22 135.272  46
   1  16   9 2921.53 114.321  45
   1  16   9 3107.66 130.139  47
   1  16   9 2948.31 142.248  13
   1  16  10 843.944 83.0883  40
   1  16  10 761.486 85.1163  43
   1  16  10 801.854 83.4713  46
   1  16  10 624.223 88.0670  13
   1  16  11 2504.73 95.6156  40
   1  16  11 2435.68 95.9917  43
   1  16  12 136.479 46.0800  13
  -1  17  11 243.783 57.9009  45
  -1  17  11 226.586 61.0113  43
  -1  17  10 419.470 80.8966  47
  -1  17  10 396.631 75.6728  46
  -1  17  10 446.464 70.8310  45
  -1  17  10 404.874 70.9830  42
  -1  17  10 355.668 76.8629  43
  -1  17  10 377.356 74.7800  40
  -1  17   9 308.036 81.2694  46
  -1  17   9 222.386 73.6175  45
  -1  17   9 334.049 84.9571  47
  -1  17   9 296.851 75.3749  42
  -1  17   9 286.432 82.6014  43
  -1  17   9 248.792 76.5471  40
  -1  17   8 1104.41 102.598  42
  -1  17   8 1065.25 100.377  45
  -1  17   8 1133.55 109.989  47
  -1  17   7 8244.15 221.258  42
  -1  17   7 8004.58 212.964  45
  -1  17   6 124.046 82.2154  42
  -1  17   6 251.056 82.4404  45
  -1  17   6 57.6732 118.718  34
  -1  17   5 3296.11 147.754  42
  -1  17   5 3212.35 200.447  36
  -1  17   5 3351.94 148.001  45
  -1  17   4 2665.38 186.750  36
  -1  17   4 2453.59 129.310  45
  -1  17   3 2176.94 176.686  36
  -1  17   2 21563.4 475.725  36
   1  17  -2 21343.5 464.503  36
  -1  17   1 13065.9 360.025  36
   1  17  -1 13171.8 379.085  36
  -1  17   0 5472.50 230.538  36
   1  17   0 5898.47 272.800  36
  -1  17  -1 12047.6 316.721  36
   1  17   1 12271.0 388.576  36
   1  17   2 18824.5 483.580  36
   1  17   3 5195.64 263.904  36
   1  17   4 740.499 142.113  36
  -1  17  -4 579.016 129.824  34
   1  17   5 6834.73 284.810  39
   1  17   5 7402.36 183.794  42
   1  17   6 15179.5 269.361  42
   1  17   6 15527.8 281.810  47
   1  17   7 1529.21 97.3092  42
   1  17   7 1786.27 122.741  46
   1  17   7 1639.32 111.964  47
   1  17   7 1563.77 93.8115  45
   1  17   8 248.822 85.1720  43
   1  17   8 342.958 65.9513  42
   1  17   8 283.897 61.8699  45
   1  17   8 248.575 77.8695  47
   1  17   9 533.643 76.6237  13
   1  17   9 574.141 61.3055  45
   1  17  10 241.626 65.8170  40
   1  17  10 179.222 59.8065  13
   1  17  10 246.685 66.5249  46
   1  17  11 1466.22 68.7386  13
   1  17  11 2040.87 81.1787  43
  -1  18  11 1237.88 70.6323  43
  -1  18  10 221.488 58.7115  42
  -1  18  10 83.7571 62.8215  43
  -1  18  10 159.768 62.6230  40
  -1  18  10 198.225 54.5064  45
  -1  18  10 137.239 62.7872  46
  -1  18   9 240.850 65.8129  42
  -1  18   9 170.086 75.7366  43
  -1  18   9 137.455 70.5299  40
  -1  18   9 172.573 73.1430  47
  -1  18   9 265.051 62.6888  45
  -1  18   9 167.953 73.5018  46
  -1  18   8 439.847 73.4160  45
  -1  18   8 426.888 88.9696  47
  -1  18   8 411.086 86.7466  46
  -1  18   8 480.080 78.0792  42
  -1  18   7 2986.29 131.975  45
  -1  18   7 2931.06 133.888  42
  -1  18   6 590.408 87.4666  45
  -1  18   6 566.515 90.9940  42
  -1  18   5 3512.22 144.672  45
  -1  18   5 3414.75 147.759  42
  -1  18   5 3447.91 205.474  36
  -1  18   4 3779.99 146.245  45
  -1  18   4 3876.86 214.664  36
  -1  18   4 3607.41 148.987  42
  -1  18   3 704.152 127.993  36
  -1  18   2 6324.63 263.554  36
   1  18  -1 605.804 127.977  36
  -1  18   1 627.481 122.244  36
   1  18   0 7673.37 302.485  36
  -1  18   0 7402.95 262.550  36
   1  18   1 1866.84 182.609  36
   1  18   2 9075.95 340.263  36
   1  18   3 3544.30 223.356  36
   1  18   4 8004.05 319.766  36
  -1  18  -4 8682.27 269.188  34
   1  18   6 3547.36 123.059  42
   1  18   6 3615.02 137.354  47
   1  18   7 5263.56 139.939  42
   1  18   7 6060.85 167.057  43
   1  18   7 5806.67 170.913  46
   1  18   7 5362.20 158.727  47
   1  18   8 1326.74 96.1129  43
   1  18   8 1315.39 89.7400  47
   1  18  10 47.6848 57.3619  46
   1  18  10 42.5217 57.3955  40
  -1  19  10 1837.71 82.6270  46
  -1  19  10 1824.91 84.5538  43
  -1  19  10 1835.55 81.9083  40
  -1  19   9 2049.07 100.371  46
  -1  19   9 1746.58 79.5091  45
  -1  19   9 1921.39 100.148  47
  -1  19   9 1893.07 86.0111  42
  -1  19   9 1976.26 95.4019  40
  -1  19   8 926.040 89.9258  47
  -1  19   8 885.337 70.7868  45
  -1  19   8 881.661 89.5139  46
  -1  19   8 944.449 77.1104  42
  -1  19   7 472.835 69.7517  45
  -1  19   7 522.114 72.6602  42
  -1  19   6 241.336 67.7911  45
  -1  19   6 208.196 72.5104  42
  -1  19   5 2198.81 109.381  45
  -1  19   5 2226.18 115.867  42
  -1  19   4 1222.49 99.8697  42
  -1  19   3 5854.81 170.015  42
  -1  19   2 10543.0 324.018  36
  -1  19   1 1021.10 126.834  36
   1  19  -1 1231.86 140.610  36
   1  19   0 10896.9 347.077  36
   1  19   1 883.685 142.784  36
   1  19   2 7679.05 308.617  36
   1  19   5 2751.26 118.945  47
   1  19   6 386.326 70.5653  47
   1  19   7 439.012 68.1183  47
   1  19   7 449.604 82.7489  46
   1  19   7 434.683 80.4713  40
   1  19   7 357.439 78.5107  43
   1  19   8 433.593 75.8118  43
   1  19   9 1447.95 81.9744  43
   1  19  10 4612.07 104.465  40
  -1  20  10 4179.84 97.6613  43
  -1  20   9 6548.06 137.611  40
  -1  20   9 6337.81 139.110  46
  -1  20   8 200.204 66.5560  47
  -1  20   8 108.767 69.2085  46
  -1  20   8 166.270 67.0991  40
  -1  20   8 223.921 48.8398  42
  -1  20   7 908.269 83.7974  47
  -1  20   7 834.139 67.5454  42
  -1  20   6 788.156 71.3122  42
  -1  20   5 3378.14 121.092  42
   1  20   5 726.181 72.8687  47
   1  20   6 307.423 59.9878  47
   1  20   6 220.602 75.1687  46
   1  20   6 217.629 69.9214  43
   1  20   7-11.7152 67.3259  46
   1  20   7-43.5243 66.7085  40
   1  20   7-43.1762 67.3080  43
   1  20   8 2100.36 90.9894  40
   1  20   8 2032.46 91.7233  43
   1  20   9 705.736 60.4439  43
  -1  21   9 2529.11 78.4117  40
  -1  21   9 2333.81 78.7665  46
  -1  21   8 971.173 73.6442  46
  -1  21   8 995.530 68.7511  47
  -1  21   8 904.820 73.6157  43
  -1  21   7 4222.87 123.073  47
  -1  21   6 886.039 79.2683  47
   1  21   4 213.425 52.4857  47
   1  21   5 762.566 61.4136  47
   1  21   6 1966.10 96.5462  46
   1  21   6 1774.15 73.6122  47
   1  21   6 2001.07 93.7117  40
   1  21   6 2017.83 91.4037  43
   1  21   7 1047.42 75.3825  46
   1  21   7 1021.05 72.9367  40
   1  21   7 983.291 73.2013  43
   1  21   8 451.837 57.0752  46
   1  21   8 394.814 53.9132  40
   1  21   8 338.901 50.5574  43
  -1  22   8 975.765 57.1280  46
  -1  22   8 922.895 56.6892  43
  -1  22   7 1815.78 71.9555  47
  -1  22   7 1996.00 83.5802  43
  -1  22   6 387.023 56.9675  47
  -1  22   5 488.092 63.8722  47
   1  22   5 589.578 68.7304  46
   1  22   5 698.691 66.4075  40
   1  22   5 649.836 65.0589  43
   1  22   6 929.128 69.9331  46
   1  22   6 914.143 66.6975  40
   1  22   6 863.214 62.1326  43
   1  22   7 2373.06 78.8503  46
   1  22   7 2327.95 76.7976  40
   1  22   7 2164.60 71.6264  43
  -1  23   6 1329.48 69.8069  46
  -1  23   6 1430.93 68.7865  40
  -1  23   6 1410.20 65.3529  43
  -1  23   5 985.498 52.7807  47
  -1  23   4 2459.74 77.9403  47
   1  23   3 162.437 45.4823  43
   1  23   4 2022.58 81.8365  46
   1  23   4 2140.16 78.3841  40
   1  23   4 2109.21 73.9321  43
   1  23   5 553.304 55.7655  46
   1  23   5 517.808 51.7658  40
   1  23   5 585.213 48.5017  43
   1  23   6 429.425 42.9419  40
   1  23   6 472.437 43.7322  46
  -1  24   5 354.793 43.1246  46
  -1  24   4 307.804 49.1657  46
  -1  24   4 262.417 40.8569  43
   1  24   2 2256.90 64.1349  40
   1  24   2 2208.71 70.2516  46
   1  24   3 10.8152 32.4770  40
   1  24   3 6.77619 37.4984  46
  -2 -24   5 492.434 37.7485   2
  -2 -24   3 184.784 44.4921   2
  -2 -24   2 3141.10 99.7140   2
  -2 -24   1 1675.92 76.6788   2
  -2 -24   0 39.3472 40.7109   2
  -2 -24  -1 1145.89 56.6451   2
   2 -23  -6 695.655 53.3842   7
  -2 -23   6 709.589 47.8075   2
   2 -23  -5 1129.11 73.9268  23
  -2 -23   5 933.672 62.3134   2
   2 -23  -4 2413.36 93.2876   7
   2 -23  -3 257.187 55.1557   7
  -2 -23   3 240.683 60.1985   2
   2 -23  -2 1167.97 56.9587   2
  -2 -23   2 1309.65 86.8460   2
  -2 -23   1 369.159 70.8828   2
   2 -23  -1 437.535 51.5131   2
   2 -23   0 1787.96 77.5162   2
  -2 -23   0 1628.64 93.0106   2
  -2 -23   0 1755.62 103.977  21
   2 -23   1 206.223 52.4801   2
  -2 -23  -1 95.2130 56.2774   2
  -2 -23  -2 386.831 52.4754   2
   2 -23   2 524.727 56.2490   2
  -2 -23  -2 410.696 66.7941  21
  -2 -23  -3 724.771 60.8712  21
  -2 -23  -4 244.973 47.9973   7
  -2 -23  -5 63.4982 36.9446   7
   2 -22  -8 158.930 49.0226  23
   2 -22  -8 144.429 37.2173   7
   2 -22  -8 49.7448 42.3884   9
   2 -22  -7 1873.30 85.8348   9
   2 -22  -7 1986.40 79.8072   7
   2 -22  -6 243.385 60.3427   9
   2 -22  -6 341.398 58.0709   7
   2 -22  -6 386.621 74.1425  23
  -2 -22   6 314.845 51.6792   2
   2 -22  -5 2721.69 115.706  23
  -2 -22   5 2521.63 102.970   2
   2 -22  -4 1128.54 94.5207  23
   2 -22  -4 850.079 81.8029   9
   2 -22  -3 620.502 73.3108   7
  -2 -22   3 633.426 84.2807   2
   2 -22  -3 562.135 48.4686   2
   2 -22  -2 2181.22 105.931   7
  -2 -22   2 2016.89 115.790   2
   2 -22  -2 2054.80 82.8797   2
  -2 -22   1 6345.38 194.531  21
  -2 -22   1 6140.93 182.996   2
   2 -22  -1 6043.74 142.623   2
   2 -22   0 303.781 62.6764   2
  -2 -22   0 161.114 81.2663   2
  -2 -22   0 415.506 92.7921  21
   2 -22   1 6733.57 159.277   2
  -2 -22  -1 6196.53 171.618   2
  -2 -22  -1 6515.67 189.317  21
  -2 -22  -2 1040.58 81.1536   7
   2 -22   2 1310.38 82.0233   2
  -2 -22  -2 913.899 80.5562   2
  -2 -22  -2 1197.50 99.1374  21
  -2 -22  -2 1385.39 97.5498   6
  -2 -22  -3 491.594 73.2352  21
  -2 -22  -3 447.258 67.0512   7
   2 -22   3 627.228 65.9202   2
  -2 -22  -3 378.720 55.6643   2
  -2 -22  -4 836.266 75.9581   7
   2 -22   4 1073.37 69.6800   2
  -2 -22  -4 692.523 68.8776  21
  -2 -22  -4 977.308 82.4711   6
  -2 -22  -5 372.358 61.5529   7
   2 -21  -9 3655.12 88.5097   7
   2 -21  -9 4675.06 107.447  23
   2 -21  -8 48.4687 65.4677  23
   2 -21  -8 71.5021 45.4236   7
   2 -21  -7 3831.25 122.732   7
   2 -21  -6 958.473 82.8915   7
  -2 -21   6 809.044 75.0349   2
   2 -21  -5 2948.27 141.158  24
   2 -21  -5 2721.36 135.022  23
  -2 -21   5 2470.60 117.894   2
   2 -21  -4 477.365 95.6860  23
   2 -21  -3 1274.92 98.8775   7
   2 -21  -3 927.279 98.3735   9
   2 -21  -3 1226.83 111.154  23
   2 -21  -3 1323.07 119.269  24
  -2 -21   3 1367.07 125.791  21
   2 -21  -3 1044.77 68.0800   2
  -2 -21   3 1017.50 108.770   2
   2 -21  -2 995.683 97.9043   9
   2 -21  -2 1196.00 94.3469   7
   2 -21  -2 1320.39 117.180  24
  -2 -21   2 1308.00 125.115  21
  -2 -21   2 978.580 108.714   2
   2 -21  -2 1058.41 76.8261   2
  -2 -21   1 2746.76 127.502   6
   2 -21  -1 2463.61 119.545   7
   2 -21  -1 2834.99 142.530  24
  -2 -21   1 2504.81 149.640  21
   2 -21  -1 2385.32 108.968   2
  -2 -21   0 3262.31 142.234   6
   2 -21   0 2870.95 121.059   7
  -2 -21   0 3018.16 156.428  21
   2 -21   0 2805.31 116.053   2
   2 -21   0 3394.60 148.317  24
   2 -21   1 333.445 72.4786   2
  -2 -21  -1 434.208 104.315  21
  -2 -21  -1 292.825 75.3317   7
  -2 -21  -1 429.549 85.7944   6
  -2 -21  -2 1652.08 110.453   7
   2 -21   2 1790.60 101.834   2
  -2 -21  -2 1870.14 122.217   6
  -2 -21  -2 1704.13 125.202  21
   2 -21   3 458.302 68.8646   2
  -2 -21  -3 377.991 81.5131   7
  -2 -21  -3 365.887 87.2421  21
  -2 -21  -4 417.717 56.0901   2
  -2 -21  -4 461.183 79.8953  21
  -2 -21  -4 512.481 84.9518   7
  -2 -21  -4 677.394 85.5850   6
  -2 -21  -5 2730.95 121.972   6
  -2 -21  -5 2558.84 122.584   7
  -2 -21  -6 2209.27 103.358   6
  -2 -21  -7 739.321 67.2185   7
  -2 -21  -8 426.556 44.0100   7
   2 -20 -10 4138.04 97.8740  23
   2 -20  -9 3043.72 97.1042   7
   2 -20  -9 3384.08 114.928  23
   2 -20  -8 236.775 58.9123   7
   2 -20  -8 108.473 76.0653  23
   2 -20  -7 436.271 72.0315   7
   2 -20  -7 409.880 93.7613  23
  -2 -20   7 543.873 64.0424   2
   2 -20  -6 1016.54 92.1056   7
   2 -20  -6 1034.24 104.132  24
  -2 -20   6 838.011 79.8837   2
   2 -20  -5 2073.08 121.137   7
   2 -20  -5 2072.95 138.964  23
   2 -20  -5 2379.90 140.475  24
  -2 -20   5 2086.40 121.440   2
   2 -20  -4 11076.4 260.083  23
   2 -20  -3 5900.52 186.338   7
   2 -20  -3 6415.74 218.843  24
   2 -20  -3 6242.24 200.644  23
  -2 -20   3 6217.71 218.953  21
  -2 -20   2 2772.59 126.464   6
   2 -20  -2 2342.83 131.949   9
   2 -20  -2 2543.40 132.618   7
   2 -20  -2 2820.25 144.862  23
   2 -20  -2 2569.95 157.235  24
  -2 -20   2 2744.55 163.726  21
   2 -20  -2 2305.82 111.053   2
  -2 -20   1 1995.43 120.765   6
   2 -20  -1 1748.27 112.404   7
   2 -20  -1 1683.44 117.200   9
   2 -20  -1 1929.69 118.376  23
   2 -20  -1 2042.17 136.713  24
  -2 -20   1 1893.64 148.840  21
   2 -20  -1 1640.40 101.250   2
  -2 -20   0 446.450 78.4897   7
   2 -20   0 388.913 75.1965   7
  -2 -20   0 443.383 87.7334   6
   2 -20   0 315.401 79.3432   9
  -2 -20   0 559.325 112.951  21
   2 -20   0 417.041 76.8775   2
   2 -20   0 532.995 94.1902  24
  -2 -20  -1 3198.24 146.243   7
  -2 -20  -1 3493.56 160.555   6
  -2 -20  -1 3052.77 169.503  21
   2 -20   1 3286.19 133.114   2
  -2 -20  -1 3401.72 149.502  23
   2 -20   1 3426.86 149.055  24
  -2 -20  -2 1552.22 122.463   6
  -2 -20  -2 1152.60 111.733   7
  -2 -20  -2 1289.80 130.267  21
   2 -20   2 1206.83 97.4294   2
  -2 -20  -2 1322.52 118.804  23
  -2 -20  -3 4822.61 188.854  21
  -2 -20  -3 5095.64 187.433   7
   2 -20   3 5322.18 160.166   2
  -2 -20  -4 1582.26 122.359  21
  -2 -20  -4 1586.56 122.576   7
  -2 -20  -4 1813.63 122.585   6
  -2 -20  -4 1903.33 117.973  23
  -2 -20  -5 1182.71 100.391  21
  -2 -20  -5 1309.65 104.634   6
  -2 -20  -5 1433.39 101.397  23
  -2 -20  -6 193.637 63.5144  21
  -2 -20  -6 376.767 73.8628  23
  -2 -20  -6 304.517 69.6210   6
  -2 -20  -7 274.992 70.3583   7
  -2 -20  -7 494.618 66.1114   6
  -2 -20  -8 984.323 73.4016   7
  -2 -20  -9 958.758 54.0766   7
   2 -19 -10 1068.52 78.5017  23
   2 -19 -10 1089.80 60.9615   7
   2 -19  -9 3245.89 127.179  23
   2 -19  -9 2931.64 106.893   7
   2 -19  -8 1199.80 106.519  23
   2 -19  -8 1321.36 91.7312   7
   2 -19  -7 543.814 91.4817  24
   2 -19  -7 263.519 97.0225  23
  -2 -19   7 415.130 67.7185   2
   2 -19  -7 455.180 80.6185   7
   2 -19  -6 249.493 94.8721  24
   2 -19  -6 204.356 83.7162   7
  -2 -19   6 182.142 73.7939   2
   2 -19  -5 1978.79 128.578   7
  -2 -19   5 1952.87 129.419   2
   2 -19  -5 2142.26 151.297  24
  -2 -19   4 4439.76 198.244  21
   2 -19  -4 3725.58 120.810   2
   2 -19  -3 1302.84 113.981   7
   2 -19  -3 1354.79 133.764  23
  -2 -19   3 1453.04 143.748  21
   2 -19  -3 1229.79 90.7939   2
  -2 -19   2 7053.19 200.466   6
   2 -19  -2 7131.40 206.739   7
   2 -19  -2 7499.04 246.654  24
   2 -19  -2 7186.20 215.410  23
   2 -19  -2 6524.37 179.310  21
  -2 -19   2 7298.24 244.706  21
   2 -19  -2 6595.47 181.812   2
  -2 -19   1 1611.51 117.787   6
   2 -19  -1 1322.45 106.625   7
   2 -19  -1 1400.08 113.250   9
  -2 -19   1 1202.30 95.6068   7
   2 -19  -1 1359.12 122.670  23
   2 -19  -1 1261.58 101.921  21
   2 -19  -1 1357.25 129.247  24
  -2 -19   1 1198.61 138.755  21
  -2 -19   1 1594.25 137.749   1
   2 -19  -1 1291.76 100.327   2
  -2 -19   0 8828.03 229.925   7
  -2 -19   0 9140.98 248.372   6
   2 -19   0 8225.75 223.025   9
   2 -19   0 9043.33 217.620   7
   2 -19   0 8611.12 208.700  23
   2 -19   0 9473.90 258.716  24
  -2 -19   0 9616.14 226.925  23
  -2 -19   0 9063.43 272.604  21
  -2 -19   0 9601.66 267.752   1
   2 -19   0 9204.63 222.248   2
  -2 -19  -1 4223.96 174.546   7
  -2 -19  -1 4497.97 185.733   6
   2 -19   1 4039.31 156.890   9
   2 -19   1 4235.70 149.130   7
  -2 -19  -1 4483.46 168.983  23
   2 -19   1 4096.77 169.511  24
  -2 -19  -1 4214.86 197.596  21
   2 -19   1 4337.87 158.400   2
  -2 -19  -1 4501.12 188.141   1
  -2 -19  -2 8169.72 247.742   6
  -2 -19  -2 7379.32 228.054   7
   2 -19   2 7216.60 197.261   9
  -2 -19  -2 7685.70 248.790  21
   2 -19   2 7799.80 204.925   2
  -2 -19  -2 8105.02 236.683   1
  -2 -19  -2 7976.15 215.303  23
  -2 -19  -3 2995.89 170.914  21
  -2 -19  -3 3225.53 148.452   1
   2 -19   3 3126.55 136.787   2
  -2 -19  -4 8340.33 242.860   6
  -2 -19  -4 8659.49 216.598  23
  -2 -19  -5 203.838 82.3872   6
  -2 -19  -5 93.9706 89.6710  21
   2 -19   5 213.552 69.0261   2
  -2 -19  -5 295.071 90.2104  23
  -2 -19  -6 396.440 81.8765   6
  -2 -19  -6 230.942 78.4644  21
   2 -19   6 458.268 67.4673   2
  -2 -19  -6 506.372 84.2410  23
  -2 -19  -7 2134.82 102.081  23
  -2 -19  -7 1982.29 107.091   6
  -2 -19  -8 476.856 77.2027   7
  -2 -19  -8 710.219 68.2995   6
  -2 -19  -9 2695.26 99.7367   7
   2 -18 -11 850.998 47.4397   7
   2 -18 -11 1086.31 66.8726  23
   2 -18 -10 1412.54 93.9331  23
   2 -18 -10 1402.09 76.8290   7
   2 -18  -9 112.328 81.8254  23
  -2 -18   9 210.033 80.2068   4
   2 -18  -9 148.443 58.2976   7
   2 -18  -8 170.323 78.2264  24
  -2 -18   8 133.348 82.0973   4
  -2 -18   8 112.243 52.1368   2
   2 -18  -8 67.4754 66.7049   7
   2 -18  -7 2817.29 150.913  24
  -2 -18   7 2398.83 120.733   2
   2 -18  -7 2205.61 131.067   7
  -2 -18   7 2871.28 141.917   4
   2 -18  -6 1399.31 133.697  24
  -2 -18   6 1084.81 104.662   2
   2 -18  -6 1156.44 112.031   7
   2 -18  -5 2900.58 170.368  24
   2 -18  -5 3097.40 153.633   7
  -2 -18   5 2836.07 148.094   2
   2 -18  -4 5249.82 188.069   6
   2 -18  -4 4484.73 208.820  18
   2 -18  -4 5112.17 211.565  24
  -2 -18   4 5075.22 208.422  21
   2 -18  -4 4461.69 136.612   2
   2 -18  -3 349.697 68.6944   2
   2 -18  -3 424.202 89.2422  18
  -2 -18   3 339.924 117.085  21
  -2 -18   3 412.880 70.5318   6
  -2 -18   2 10927.8 253.315   6
   2 -18  -2 9124.03 275.221  18
  -2 -18   2 9592.26 216.952   7
   2 -18  -2 11089.2 255.578   7
   2 -18  -2 11016.1 295.481  24
   2 -18  -2 10154.4 226.816  21
  -2 -18   2 10746.5 294.902  21
   2 -18  -2 10264.2 230.415   2
  -2 -18   2 11678.0 298.181   1
  -2 -18   1 3369.16 157.079   6
  -2 -18   1 2949.43 137.121   7
   2 -18  -1 3028.27 141.847   7
   2 -18  -1 2953.37 152.832  23
  -2 -18   1 3323.19 147.416  23
   2 -18  -1 2989.95 171.072  24
  -2 -18   1 3092.54 183.024  21
   2 -18  -1 2901.02 135.316  21
   2 -18  -1 3083.77 139.614   2
  -2 -18   1 3634.55 178.680   1
  -2 -18   0 4478.99 174.982   7
  -2 -18   0 4644.10 187.744   6
   2 -18   0 4272.78 167.613   9
   2 -18   0 4536.40 160.927   7
  -2 -18   0 4873.44 174.780  23
   2 -18   0 4782.63 197.597  24
   2 -18   0 4530.39 165.609  23
  -2 -18   0 4438.02 207.421  21
   2 -18   0 4433.10 164.121  21
   2 -18   0 4485.88 163.130   2
  -2 -18   0 5002.03 201.933   1
  -2 -18  -1 1950.57 140.895   6
  -2 -18  -1 2052.38 134.587  23
   2 -18   1 1902.71 133.049  24
  -2 -18  -1 2060.07 160.895  21
   2 -18   1 1879.39 121.795   2
  -2 -18  -1 2106.20 145.154   1
   2 -18   1 1970.24 114.396   7
   2 -18   1 1952.74 122.278   9
   2 -18   2 11111.4 255.752  24
  -2 -18  -2 11160.9 251.851  23
  -2 -18  -2 10786.1 300.311  21
   2 -18   2 10356.7 245.436   9
   2 -18   2 10975.0 246.383   2
  -2 -18  -2 11385.7 284.892   1
   2 -18   3 1654.05 107.852   9
  -2 -18  -3 1786.13 124.322   1
   2 -18   3 1797.96 117.180   2
  -2 -18  -4 3686.19 163.629  23
  -2 -18  -4 3895.80 181.162   6
  -2 -18  -4 3630.22 150.992   1
  -2 -18  -5 681.113 108.465  23
  -2 -18  -5 864.248 111.598   6
  -2 -18  -5 802.689 81.0010   1
   2 -18   5 843.959 88.6576   2
  -2 -18  -6 2987.06 134.852  23
  -2 -18  -6 2943.54 148.196   6
   2 -18   6 3084.96 119.903   2
  -2 -18  -7 1492.90 98.6682  23
  -2 -18  -7 1336.90 101.855   6
  -2 -18  -8 3695.77 117.366  23
  -2 -18  -8 3362.43 125.754   6
  -2 -18  -9 736.118 78.3876   7
  -2 -18 -10 492.528 53.6358   7
  -2 -17  12 2729.44 96.5580   4
   2 -17 -11 157.130 63.0290  23
  -2 -17  11 214.073 76.1344   4
   2 -17 -11 155.488 43.0193   7
   2 -17 -10 853.104 90.3897  23
   2 -17 -10 935.103 75.4615   7
  -2 -17  10 1113.53 103.595   4
   2 -17  -9 252.069 65.7827   7
  -2 -17   9 287.294 91.4894   4
   2 -17  -8 4684.85 172.259  24
   2 -17  -8 4329.33 162.898   7
  -2 -17   8 4519.33 142.302   2
   2 -17  -7 20915.7 387.996  24
   2 -17  -7 18623.1 370.391  15
  -2 -17   7 20028.7 335.486   2
  -2 -17   7 22295.9 366.857   4
   2 -17  -7 20085.3 362.404   7
   2 -17  -6 211.800 106.660  24
   2 -17  -6 141.239 90.0334  18
   2 -17  -6 334.204 90.6789  15
  -2 -17   6 105.869 80.2411   2
  -2 -17   6 344.463 101.231   4
   2 -17  -6 212.484 90.7851   7
   2 -17  -6 329.765 88.0151   6
   2 -17  -5 2053.16 154.752  24
   2 -17  -5 1969.36 135.310  15
   2 -17  -5 2108.56 155.931  18
   2 -17  -5 2361.89 138.842   6
  -2 -17   5 2458.55 142.542   4
   2 -17  -5 2165.60 135.462   7
  -2 -17   4 520.552 115.354  21
   2 -17  -4 450.053 114.012  24
   2 -17  -4 464.855 96.4309  18
   2 -17  -4 467.723 92.3650  15
   2 -17  -4 507.107 68.3614   2
   2 -17  -4 648.732 96.9469   6
   2 -17  -4 461.169 92.6381   7
  -2 -17   3 8853.59 214.292   6
  -2 -17   3 9010.29 270.712  21
   2 -17  -3 8250.53 269.454  18
   2 -17  -3 7928.62 195.757   2
   2 -17  -3 8544.78 249.748  15
  -2 -17   2 22630.0 425.293  21
   2 -17  -2 20325.8 337.501  21
   2 -17  -2 21040.7 397.505  15
   2 -17  -2 20386.1 421.634  18
   2 -17  -2 22645.8 427.327  24
  -2 -17   2 24311.2 352.141  23
   2 -17  -2 21812.5 371.550   7
  -2 -17   2 20295.2 334.648   7
  -2 -17   2 21932.9 373.913   6
   2 -17  -2 21700.0 381.739   6
   2 -17  -2 20377.1 338.622   2
  -2 -17   2 22502.9 419.215   1
  -2 -17   1 15664.2 327.199   6
  -2 -17   1 15232.4 298.605   7
   2 -17  -1 14813.1 341.863  18
  -2 -17   1 16295.7 339.158   8
   2 -17  -1 15723.2 303.437   7
  -2 -17   1 17176.6 300.147  23
   2 -17  -1 16241.2 354.301  24
  -2 -17   1 16185.3 360.545  21
   2 -17  -1 15405.3 291.935  21
   2 -17  -1 15423.8 293.354   2
  -2 -17   1 16382.2 353.048   1
  -2 -17   0 1864.67 137.084   6
   2 -17   0 1858.31 142.107  24
   2 -17   0 1657.45 123.284  23
  -2 -17   0 1872.93 131.425  23
  -2 -17   0 1975.19 146.610   8
   2 -17   0 1866.74 115.731   7
   2 -17   0 1817.86 123.133   9
   2 -17   0 1741.25 120.195  21
  -2 -17   0 1800.11 160.165  21
  -2 -17   0 1886.77 142.741   1
   2 -17   0 1644.47 116.934   2
  -2 -17  -1 20338.8 395.631   6
  -2 -17  -1 20373.2 345.234  23
   2 -17   1 19942.0 376.116  24
   2 -17   1 19677.2 346.545  21
   2 -17   1 19048.4 313.441  23
   2 -17   1 19126.8 340.675   9
  -2 -17  -1 20416.6 399.612   8
   2 -17   1 19859.8 329.137   7
  -2 -17  -1 20422.3 408.434  21
  -2 -17  -1 21023.1 397.044   1
   2 -17   1 19538.2 338.034   2
   2 -17   2 1102.76 103.432   9
   2 -17   2 1352.60 96.9159   7
  -2 -17  -2 1113.69 128.659  18
   2 -17   2 1046.54 102.886   2
  -2 -17  -2 1152.83 116.826   1
   2 -17   2 1409.12 114.536  24
   2 -17   3 1561.13 110.819   9
   2 -17   3 1676.98 113.458   2
  -2 -17  -3 1765.54 126.597   1
  -2 -17  -3 1726.00 149.688  18
  -2 -17  -3 1674.46 136.065   6
  -2 -17  -4 3430.34 159.352  23
  -2 -17  -4 3376.71 150.237   1
  -2 -17  -4 3181.90 199.574  18
  -2 -17  -4 3707.31 179.994   6
  -2 -17  -5 3756.11 163.370  23
  -2 -17  -5 3905.12 147.945   1
   2 -17   5 4014.07 146.444   2
  -2 -17  -5 3476.21 211.596  18
  -2 -17  -5 3768.79 179.013   6
  -2 -17  -6 844.170 107.682  23
  -2 -17  -6 826.236 109.323   6
   2 -17   6 871.382 85.8407   2
  -2 -17  -7 4980.16 178.459   6
  -2 -17  -7 5492.16 163.837  23
  -2 -17  -8 325.479 68.7139   6
  -2 -17  -8 283.674 71.0145  23
  -2 -17  -9 689.775 64.7258   6
  -2 -17  -9 749.856 66.7453  23
  -2 -17 -10 140.963 54.6573   7
  -2 -16  13 386.799 55.1690   4
  -2 -16  12 2669.41 111.841   4
   2 -16 -12 2406.68 79.0931  23
   2 -16 -11 3386.56 120.107  23
  -2 -16  11 3542.00 139.567   4
  -2 -16  10 3550.43 154.499   4
   2 -16 -10 2936.50 119.051   7
   2 -16  -9 3942.46 151.076  24
  -2 -16   9 3756.45 165.485   4
   2 -16  -9 3300.92 140.349   7
   2 -16  -9 3193.95 151.826  15
   2 -16  -8 1733.48 124.865  24
  -2 -16   8 1655.36 99.1979   2
  -2 -16   8 1648.06 137.826   4
   2 -16  -8 1611.92 119.785   7
   2 -16  -8 1659.91 127.497  15
   2 -16  -7 7019.09 226.777  24
   2 -16  -7 6456.21 218.530  15
  -2 -16   7 6321.21 185.841   2
  -2 -16   7 6976.76 218.732   4
   2 -16  -7 5983.05 199.804   7
   2 -16  -7 7217.55 210.116   6
   2 -16  -6 3182.94 168.837  24
   2 -16  -6 2885.59 178.259  18
   2 -16  -6 2942.98 156.138  15
  -2 -16   6 2938.44 138.476   2
   2 -16  -6 3116.18 152.012   7
  -2 -16   6 3131.33 156.491   4
   2 -16  -6 3244.69 151.108   6
   2 -16  -5 9147.10 270.484  24
   2 -16  -5 8968.32 255.960  15
   2 -16  -5 8747.11 293.964  18
   2 -16  -5 8947.22 239.137   7
  -2 -16   5 9368.34 238.940   4
   2 -16  -5 9258.76 244.452   6
  -2 -16   4 1122.14 129.373  21
   2 -16  -4 1151.10 112.754  15
   2 -16  -4 1273.70 135.024  24
   2 -16  -4 1151.86 126.443  18
  -2 -16   4 1412.88 122.119   1
   2 -16  -4 1142.82 84.9226   2
  -2 -16   4 1555.88 120.452   4
   2 -16  -4 1173.35 108.062   7
   2 -16  -4 1197.63 111.068   6
  -2 -16   3 5833.44 173.940   6
   2 -16  -3 5675.85 190.214   6
   2 -16  -3 5943.76 229.382  18
  -2 -16   3 5633.06 215.018  21
  -2 -16   3 6095.97 187.799   8
   2 -16  -3 5564.79 204.121  15
  -2 -16   2 1629.80 142.149  21
   2 -16  -2 1452.73 102.788  21
   2 -16  -2 1445.66 124.595  15
   2 -16  -2 1656.89 130.288  18
  -2 -16   2 1777.35 112.719  23
   2 -16  -2 1674.39 142.402  24
  -2 -16   2 1689.03 121.130   8
  -2 -16   2 1573.05 97.9775   7
   2 -16  -2 1579.82 113.222   7
  -2 -16   2 1762.93 113.249   6
  -2 -16   2 1650.79 126.597   1
   2 -16  -1 44959.2 561.983  21
  -2 -16   1 48650.3 654.155  21
   2 -16  -1 47519.0 651.562  24
  -2 -16   1 49164.4 562.616  23
   2 -16  -1 45721.2 631.775  15
   2 -16  -1 43786.5 635.546  18
  -2 -16   1 48052.6 625.085   8
   2 -16  -1 45049.7 571.866   7
  -2 -16   1 48005.3 620.153   6
   2 -16  -1 47180.7 594.783   6
   2 -16  -1 44248.3 555.245   2
  -2 -16   1 48161.5 647.196   1
  -2 -16   0 57304.1 641.108  23
   2 -16   0 55611.1 712.696  24
  -2 -16   0 56976.2 709.398   6
  -2 -16   0 51594.1 705.964  18
   2 -16   0 52478.8 695.246  15
  -2 -16   0 55292.8 708.566   8
   2 -16   0 54547.6 635.991   7
  -2 -16   0 58914.6 737.540  21
   2 -16   0 54197.9 640.092  21
   2 -16   0 52973.5 633.854   2
  -2 -16   0 57991.1 725.295   1
  -2 -16  -1 49800.3 662.606   6
  -2 -16  -1 46364.6 692.845  18
   2 -16   1 47951.8 633.259  24
  -2 -16  -1 50875.0 631.610  24
   2 -16   1 45570.2 549.393  23
  -2 -16  -1 48561.8 581.791  23
  -2 -16  -1 48419.1 650.826   8
   2 -16   1 47431.3 568.337   7
   2 -16   1 46531.0 583.876   9
   2 -16   1 47276.1 587.768  21
  -2 -16  -1 48770.8 652.855   1
   2 -16   1 45536.7 575.413   2
   2 -16   2 15868.2 279.467   7
   2 -16   2 14561.8 291.401   9
  -2 -16  -2 15227.8 388.944  18
   2 -16   2 15626.4 294.145   2
  -2 -16  -2 15621.8 332.115   1
   2 -16   2 15438.0 311.450  24
  -2 -16  -3 12540.6 366.823  18
  -2 -16  -3 12413.7 267.228  23
   2 -16   3 12561.4 259.109  24
  -2 -16  -3 13035.9 314.914   8
   2 -16   3 12391.7 269.850   9
  -2 -16  -3 12545.4 292.289   1
   2 -16   3 13013.6 267.526   2
  -2 -16  -3 12411.8 312.049   6
  -2 -16  -4 955.057 130.498  18
  -2 -16  -4 846.022 108.333  23
   2 -16   4 743.484 84.3443   9
  -2 -16  -4 959.052 99.8407   1
  -2 -16  -4 1050.53 117.081   6
  -2 -16  -5 4921.41 177.438  23
   2 -16   5 5323.99 164.941   2
  -2 -16  -5 4745.60 166.552   1
  -2 -16  -5 4806.34 248.928  18
  -2 -16  -5 4877.55 200.801   6
  -2 -16  -6 10074.1 233.670  23
   2 -16   6 10464.2 221.194   2
  -2 -16  -6 10130.7 273.683   6
  -2 -16  -7 4478.40 156.867  23
  -2 -16  -7 4195.12 175.555   6
   2 -16   7 4300.82 139.708   2
  -2 -16  -8 181.118 68.3101   6
  -2 -16  -8 225.104 74.2007  23
  -2 -16  -9 232.804 58.6050   6
  -2 -16  -9 200.806 62.5641  23
  -2 -16 -11 97.4362 44.4931   7
  -2 -15  13 516.578 71.1911   4
  -2 -15  12 779.461 94.6092   4
   2 -15 -12 604.994 62.4638  23
   2 -15 -11 3702.23 120.517   7
   2 -15 -11 3864.87 150.980  15
  -2 -15  10 274.556 108.980   4
   2 -15 -10 250.941 68.0526   7
   2 -15 -10 255.099 80.5618  15
   2 -15  -9 12035.9 262.304  24
   2 -15  -9 11242.8 254.062   7
   2 -15  -9 11529.8 280.137  15
   2 -15  -8 1310.93 117.596  15
   2 -15  -8 1050.93 126.209  18
  -2 -15   8 1280.18 94.6871   2
  -2 -15   8 1303.91 136.686   4
   2 -15  -8 1114.42 105.477   7
   2 -15  -8 1320.25 105.537   6
   2 -15  -8 1365.02 119.915  24
   2 -15  -7 141.806 83.7536  15
  -2 -15   7 114.585 104.096   4
  -2 -15   7 60.4258 68.5616   2
   2 -15  -7 131.532 73.9460   6
   2 -15  -7 44.4074 88.5146  24
   2 -15  -6 5662.91 200.955  15
   2 -15  -6 5790.41 190.886   6
  -2 -15   6 5945.23 202.032   4
   2 -15  -6 5723.29 212.288  24
  -2 -15   6 6021.39 215.004  21
   2 -15  -5 6389.33 212.003  15
   2 -15  -5 6215.24 227.086  24
  -2 -15   5 6891.48 206.372   4
   2 -15  -5 6737.75 204.841   6
   2 -15  -5 6160.84 246.993  18
   2 -15  -4 14580.4 317.065  15
   2 -15  -4 14536.2 364.115  18
   2 -15  -4 15318.7 339.019  24
  -2 -15   4 14631.6 272.000   8
  -2 -15   4 15186.7 294.441   4
   2 -15  -4 14704.1 299.438   6
   2 -15  -4 14524.5 295.562   7
  -2 -15   4 15593.8 322.228   1
  -2 -15   3 4301.84 184.029  21
   2 -15  -3 4114.77 173.630  15
   2 -15  -3 4114.14 191.649  18
  -2 -15   3 4558.07 145.787  23
   2 -15  -3 4187.84 161.140   6
  -2 -15   3 4149.30 147.147   6
  -2 -15   3 4643.71 164.035   4
  -2 -15   3 4504.55 159.069   8
  -2 -15   2 3260.00 162.831  21
   2 -15  -2 2874.57 124.514  21
   2 -15  -2 2840.16 149.577  15
   2 -15  -2 3010.61 157.800  18
   2 -15  -2 2924.04 159.948  24
  -2 -15   2 3080.59 125.568  23
  -2 -15   2 3156.92 144.104   8
  -2 -15   2 3106.96 137.169   6
  -2 -15   2 3058.72 123.125   7
   2 -15  -2 3123.50 136.565   7
  -2 -15   2 3214.47 152.752   1
   2 -15  -1 10780.2 230.840  21
  -2 -15   1 11262.9 279.777  21
   2 -15  -1 10847.8 272.809  15
   2 -15  -1 11041.4 282.704  18
   2 -15  -1 11029.4 278.779  24
  -2 -15   1 11203.2 228.742  23
  -2 -15   1 11297.5 252.715  24
  -2 -15   1 11233.7 262.743   8
  -2 -15   1 11466.0 263.034   6
   2 -15  -1 11085.3 241.098   7
   2 -15  -1 10977.1 246.721   6
  -2 -15   1 11209.2 272.594   1
   2 -15   0 17547.4 305.511  21
   2 -15   0 18075.0 353.703  24
  -2 -15   0 18821.8 334.101  24
  -2 -15   0 17571.4 299.547  23
   2 -15   0 16970.8 346.554  15
  -2 -15   0 17304.0 358.506  18
   2 -15   0 16762.8 340.566  18
  -2 -15   0 17645.5 344.812   8
   2 -15   0 17841.0 302.619   7
  -2 -15   0 18019.9 346.780   6
   2 -15   0 18379.4 316.013   6
  -2 -15   0 18057.8 352.946   1
  -2 -15  -1 11185.2 239.581  23
   2 -15   1 11716.0 273.055  24
  -2 -15  -1 11513.6 280.803   6
  -2 -15  -1 11674.7 309.611  18
   2 -15   1 10762.6 270.366  15
   2 -15   1 11523.8 233.643   7
   2 -15   1 12125.6 248.801   9
  -2 -15  -1 11696.2 283.345   8
   2 -15   1 11175.7 244.978  21
   2 -15   1 11172.4 239.312   2
  -2 -15  -1 11970.7 281.492   1
   2 -15   2 4089.94 138.703   7
   2 -15   2 3896.25 147.398   9
  -2 -15  -2 4211.41 203.669  18
   2 -15   2 4119.74 160.910  21
   2 -15   2 4104.37 161.288  24
  -2 -15  -2 4126.83 168.723  24
   2 -15   2 3844.35 146.133   2
  -2 -15  -2 4143.85 171.907   1
  -2 -15  -3 16589.9 422.625  18
  -2 -15  -3 16443.1 328.541  24
   2 -15   3 15125.2 288.348  24
  -2 -15  -3 15531.1 295.394  23
   2 -15   3 15349.2 297.811   9
  -2 -15  -3 16039.8 343.400   8
  -2 -15  -3 15827.4 345.572   6
  -2 -15  -3 15757.4 323.524   1
  -2 -15  -4 37068.4 569.835   6
  -2 -15  -4 38542.9 695.343  18
  -2 -15  -4 36981.8 493.024  23
  -2 -15  -4 37693.2 561.911   8
   2 -15   4 35179.6 482.719   9
  -2 -15  -4 38485.4 564.552  20
  -2 -15  -4 35438.9 517.336   1
  -2 -15  -5 3656.15 160.404  23
  -2 -15  -5 3839.07 229.677  18
  -2 -15  -5 3747.93 180.618   6
   2 -15   5 3907.37 154.550   4
  -2 -15  -5 3944.54 183.288  20
  -2 -15  -5 3584.18 149.362   1
   2 -15   5 3811.55 141.408   2
  -2 -15  -6 3265.62 149.554  23
  -2 -15  -6 3108.29 215.672  18
  -2 -15  -6 3323.84 167.218   6
   2 -15   6 3534.11 154.534   4
  -2 -15  -6 3112.24 167.726  20
   2 -15   6 3476.84 133.390   2
  -2 -15  -7 1564.64 114.016  23
  -2 -15  -7 1334.27 160.662  18
  -2 -15  -7 1547.04 129.313  20
  -2 -15  -7 1587.45 124.228   6
   2 -15   7 1779.14 129.410   4
   2 -15   7 1700.64 102.076   2
  -2 -15  -8 150.372 71.1233   6
  -2 -15  -8 117.179 81.6617  20
   2 -15   8 139.721 90.6403   4
  -2 -15  -8 182.605 79.2924  23
  -2 -15  -9 3336.06 128.399   6
  -2 -15  -9 3311.20 115.473  23
   2 -14 -12 15.0115 57.3139  23
  -2 -14  12-5.94345 91.6374   4
   2 -14 -12 50.1058 64.4025  15
   2 -14 -11 1217.25 105.916  15
   2 -14 -11 1054.16 80.0283   7
   2 -14 -10 7449.90 222.275  15
   2 -14 -10 7042.86 191.637   7
   2 -14  -9 726.844 96.4642  24
   2 -14  -9 599.472 110.014  18
   2 -14  -9 635.268 97.7101  15
  -2 -14   9 701.614 69.2420   2
  -2 -14   9 937.135 131.412   4
   2 -14  -8 17221.2 345.118  24
   2 -14  -8 15949.4 417.242  18
   2 -14  -8 17387.4 348.209  15
  -2 -14   8 16604.8 288.579   2
   2 -14  -8 17214.8 323.665   6
  -2 -14   8 17931.2 356.114   4
   2 -14  -7 6050.80 212.366  24
   2 -14  -7 5630.59 246.186  18
  -2 -14   7 5721.63 260.107   3
  -2 -14   7 5834.20 176.501   2
   2 -14  -7 6115.84 204.890  15
  -2 -14   7 6096.94 212.941   4
   2 -14  -7 6351.37 194.588   6
  -2 -14   6 6275.09 213.829  21
   2 -14  -6 6070.96 201.986  15
   2 -14  -6 5888.67 212.362  24
   2 -14  -6 6067.28 192.165   6
  -2 -14   6 6047.42 203.729   4
  -2 -14   6 6365.59 266.777   3
   2 -14  -5 3843.77 161.886  15
   2 -14  -5 3792.95 173.240  24
   2 -14  -5 3899.52 219.281  22
   2 -14  -5 3653.72 189.085  18
   2 -14  -5 3899.48 154.004   6
  -2 -14   5 3858.67 161.645   4
  -2 -14   5 4316.95 165.570   1
   2 -14  -4 14608.3 303.735  15
   2 -14  -4 14505.7 356.291  18
   2 -14  -4 14989.0 396.206  22
   2 -14  -4 14333.4 319.779  24
  -2 -14   4 13937.5 260.889   8
  -2 -14   4 14625.5 282.941   4
   2 -14  -4 14165.6 286.870   6
  -2 -14   4 14977.9 304.128   1
  -2 -14   3 21365.8 375.049  21
   2 -14  -3 20137.8 363.536  15
   2 -14  -3 20088.4 408.346  18
   2 -14  -3 20822.0 449.325  22
  -2 -14   3 20727.9 302.375  23
  -2 -14   3 20032.1 332.059   8
  -2 -14   3 19831.3 321.510   6
   2 -14  -3 19805.7 341.639   6
  -2 -14   3 20353.0 331.852   4
  -2 -14   3 20083.1 361.382   1
  -2 -14   2 5858.21 195.805  21
   2 -14  -2 5531.22 156.491  21
   2 -14  -2 5398.69 185.868  15
   2 -14  -2 6172.84 213.206  18
  -2 -14   2 5955.31 156.787  23
   2 -14  -2 5774.97 198.316  24
  -2 -14   2 6284.28 174.629  24
   2 -14  -2 6068.76 226.870  22
  -2 -14   2 5707.48 172.094   6
  -2 -14   2 6026.05 182.258   8
   2 -14  -1 7330.31 182.349  21
   2 -14  -1 7692.80 220.420  15
   2 -14  -1 7634.52 226.324  18
  -2 -14   1 7556.69 203.567  18
  -2 -14   1 7910.37 200.548  24
  -2 -14   1 7552.29 180.652  23
   2 -14  -1 7604.87 223.460  24
  -2 -14   1 7680.85 210.468   8
  -2 -14   1 7887.43 208.809   6
   2 -14  -1 7864.74 198.010   6
   2 -14  -1 7870.51 191.436   7
  -2 -14   1 7822.40 217.952   1
   2 -14   0 3312.98 131.000  21
  -2 -14   0 3410.57 129.892  23
  -2 -14   0 3360.09 139.584  24
   2 -14   0 3393.39 150.943  24
  -2 -14   0 3433.02 155.198  18
   2 -14   0 3262.02 145.482  18
  -2 -14   0 3295.57 146.948   8
   2 -14   0 3255.64 122.398   7
   2 -14   0 3150.53 128.028   6
  -2 -14   0 3102.11 144.612   6
  -2 -14   0 3298.37 149.028   1
  -2 -14  -1 7410.39 214.214   1
   2 -14   1 7196.09 176.629   7
  -2 -14  -1 7571.02 245.811  18
   2 -14   1 7238.34 216.656  15
  -2 -14  -1 7014.62 180.665  23
   2 -14   1 7235.11 206.071  24
   2 -14   1 7301.73 189.291  21
  -2 -14  -2 18416.8 415.237  18
  -2 -14  -2 17802.2 338.170   1
   2 -14   2 16839.7 295.655   2
  -2 -14  -2 16981.5 340.986   8
   2 -14   2 17044.9 297.745   9
   2 -14   2 17546.3 283.134   7
   2 -14   2 16729.1 312.625  24
  -2 -14  -2 17562.5 323.237  24
  -2 -14  -2 18230.9 349.190  20
   2 -14   2 17732.9 310.072  21
  -2 -14  -3 33062.6 602.370  18
  -2 -14  -3 30594.7 467.024   1
   2 -14   3 32451.0 409.267   7
   2 -14   3 30821.6 435.157   9
  -2 -14  -3 31314.0 489.862   8
  -2 -14  -3 32119.3 466.251  24
  -2 -14  -3 29990.0 424.334  23
   2 -14   3 29837.7 428.044  24
  -2 -14  -3 32994.9 495.093  20
  -2 -14  -4 9650.44 330.028  18
  -2 -14  -4 9196.78 236.410   1
   2 -14   4 8828.67 209.940   2
  -2 -14  -4 9438.47 257.946   8
   2 -14   4 8894.16 215.370   9
  -2 -14  -4 8703.24 218.304  23
  -2 -14  -4 9795.53 246.751  24
  -2 -14  -4 9436.61 258.634  20
   2 -14   5 23861.4 384.132   4
  -2 -14  -5 22736.2 421.433   6
  -2 -14  -5 23746.4 545.665  18
   2 -14   5 23629.4 358.406   2
  -2 -14  -5 22336.9 377.135   1
  -2 -14  -5 24225.8 426.634   8
  -2 -14  -5 22878.0 364.376  23
  -2 -14  -5 24080.1 428.393  20
   2 -14   6 5742.92 163.665   2
  -2 -14  -6 5512.90 272.880  18
  -2 -14  -6 5496.75 205.469   6
   2 -14   6 5726.89 196.498   4
  -2 -14  -6 5586.50 178.540  23
  -2 -14  -6 5576.50 208.399  20
  -2 -14  -7 895.873 105.395   6
   2 -14   7 1018.18 121.264   4
  -2 -14  -7 856.772 103.381  23
  -2 -14  -7 904.347 118.191  20
   2 -14   7 989.751 84.6439   2
  -2 -14  -8 992.236 101.556   6
   2 -14   8 1078.21 123.685   4
  -2 -14  -8 1057.84 112.743  20
  -2 -14  -8 1064.33 99.7056  23
  -2 -14  -9 2216.78 113.148   6
  -2 -14  -9 1999.18 122.162  20
  -2 -14  -9 2173.89 103.081  23
  -2 -14 -10 227.258 69.4012  20
   2 -14  10 395.299 99.1178   4
   2 -13 -13 673.647 77.0347  15
   2 -13 -12 3040.17 136.241  15
   2 -13 -12 2738.91 106.683  23
   2 -13 -11 5521.31 188.236  15
   2 -13 -11 5030.52 150.493   7
  -2 -13  10 859.810 138.363   4
   2 -13 -10 671.784 110.993  18
   2 -13 -10 889.153 106.020  15
   2 -13  -9 18248.9 354.381  15
   2 -13  -9 16233.0 419.630  18
  -2 -13   9 18916.6 372.884   4
  -2 -13   9 16814.3 268.952   2
   2 -13  -9 17940.2 329.692  24
   2 -13  -8 4552.27 179.241  15
   2 -13  -8 3919.05 215.542  18
   2 -13  -8 4258.12 159.443   6
  -2 -13   8 4444.36 196.977   4
  -2 -13   8 3971.02 142.217   2
   2 -13  -8 4509.25 183.483  24
   2 -13  -7 4605.72 173.584  15
   2 -13  -7 4241.39 215.581  18
   2 -13  -7 4372.30 162.938   6
  -2 -13   7 4281.01 187.857   4
  -2 -13   7 4152.29 227.180   3
  -2 -13   7 3906.20 146.014   2
   2 -13  -7 4192.47 180.665  24
   2 -13  -6 4479.47 182.031  24
   2 -13  -6 4299.51 239.365  22
   2 -13  -6 4689.79 168.935  15
  -2 -13   6 4298.49 219.601   3
   2 -13  -6 4374.98 160.036   6
  -2 -13   6 4471.90 175.941   4
  -2 -13   6 4851.14 184.000  21
   2 -13  -5 2220.15 136.054  24
   2 -13  -5 2071.52 167.585  22
  -2 -13   5 2086.34 126.016   4
   2 -13  -5 2297.33 120.697   6
   2 -13  -5 2329.08 122.902  15
  -2 -13   5 2270.71 121.512   1
  -2 -13   5 2085.17 161.349   3
  -2 -13   5 2392.05 135.249  21
   2 -13  -4 21694.2 350.456   6
  -2 -13   4 21432.8 343.926   4
  -2 -13   4 20573.9 316.499   5
   2 -13  -4 21279.0 422.428  18
   2 -13  -4 22054.4 362.498  15
  -2 -13   4 20648.5 319.034   8
  -2 -13   4 21739.1 358.327   1
   2 -13  -4 21410.4 469.265  22
   2 -13  -4 21059.0 378.260  24
   2 -13  -3 25465.3 380.979   6
  -2 -13   3 24886.1 360.826   5
  -2 -13   3 24409.3 355.396   6
  -2 -13   3 25027.9 367.730   4
   2 -13  -3 25477.2 453.554  18
   2 -13  -3 25431.9 394.207  15
  -2 -13   3 24569.1 366.640   8
  -2 -13   3 26119.5 400.557   1
  -2 -13   3 25357.2 335.102  23
   2 -13  -3 25680.9 491.476  22
  -2 -13   2 7118.12 165.773  23
  -2 -13   2 7242.25 178.742  24
   2 -13  -2 7247.34 240.018  22
  -2 -13   2 6822.95 180.862   6
  -2 -13   2 7239.79 180.036   4
  -2 -13   2 7034.59 183.138   5
  -2 -13   2 6918.16 169.893  18
   2 -13  -2 7018.31 218.867  18
   2 -13  -2 6882.00 195.797  15
  -2 -13   2 6877.13 186.818   8
  -2 -13   2 7264.71 205.126  21
   2 -13  -1 4185.89 137.357   6
  -2 -13   1 4218.10 146.424   5
   2 -13  -1 4280.22 136.036   7
   2 -13  -1 4163.98 162.851  18
  -2 -13   1 4121.01 146.101  18
  -2 -13   1 4267.25 155.875   1
  -2 -13   1 3925.16 148.511   8
  -2 -13   1 4277.19 141.870  24
  -2 -13   1 4128.62 129.538  23
   2 -13  -1 4276.17 170.845  22
   2 -13  -1 4046.67 131.732  21
   2 -13   0 108.979 51.9163   7
   2 -13   0 133.318 51.1496   6
  -2 -13   0 129.824 58.5374  18
   2 -13   0 110.477 58.5037  18
  -2 -13   0 127.232 65.9464   1
  -2 -13   0 134.726 67.7417   8
   2 -13   0 164.166 59.6203  21
  -2 -13   0 125.269 63.9325  23
  -2 -13   0 170.671 63.6191  24
   2 -13   1 2253.12 118.732  24
   2 -13   1 2349.82 103.006   6
  -2 -13  -1 2516.17 145.883  18
   2 -13   1 2227.63 125.141  15
   2 -13   1 2327.33 99.8097   7
   2 -13   1 2257.66 108.004  21
  -2 -13  -1 2436.59 128.382  20
  -2 -13  -1 2366.07 122.986   1
  -2 -13  -2 20503.6 427.247  18
  -2 -13  -2 19569.4 348.453   1
   2 -13   2 19091.7 306.055   2
  -2 -13  -2 19556.2 355.882   8
   2 -13   2 20077.6 295.309   7
   2 -13   2 20319.3 316.696   9
  -2 -13  -2 20636.4 360.669  20
   2 -13   2 19371.0 316.912  21
   2 -13   2 19252.4 327.603  24
  -2 -13  -2 19724.5 334.526  24
  -2 -13  -3 3392.51 189.078  18
  -2 -13  -3 2960.42 136.856   1
  -2 -13  -3 2928.40 146.562   8
   2 -13   3 3114.93 110.918   7
   2 -13   3 3131.79 127.917   9
  -2 -13  -3 3369.80 154.220  20
  -2 -13  -3 2988.91 135.024  24
   2 -13   4 7593.86 200.024   4
  -2 -13  -4 8245.68 297.807  18
  -2 -13  -4 7605.64 210.066   1
   2 -13   4 7757.44 189.863   2
   2 -13   4 7599.22 196.233   9
  -2 -13  -4 7919.98 228.550   8
  -2 -13  -4 8450.86 236.559  20
  -2 -13  -4 8135.55 215.953  24
  -2 -13  -5 380.579 109.024  18
  -2 -13  -5 282.918 71.0283   1
   2 -13   5 395.590 72.0651   2
   2 -13   5 361.952 90.9860   4
  -2 -13  -5 490.112 97.2180   8
  -2 -13  -5 486.740 101.094  20
  -2 -13  -5 288.953 87.0052  23
  -2 -13  -5 329.922 83.6247  24
   2 -13   6 3655.75 133.104   2
  -2 -13  -6 3459.02 219.155  18
  -2 -13  -6 3442.29 145.363  23
  -2 -13  -6 3550.22 173.333  20
   2 -13   6 3490.48 164.602   4
  -2 -13  -6 3140.66 159.106   6
   2 -13   7 2902.28 150.732  11
   2 -13   7 3159.35 123.846   2
  -2 -13  -7 3041.65 137.207  23
  -2 -13  -7 3014.61 162.356  20
  -2 -13  -7 2800.34 150.845   6
   2 -13   7 3039.64 164.888   4
   2 -13   8 1250.74 118.478  11
  -2 -13  -8 1043.28 150.260  18
   2 -13   8 1390.44 140.676   4
  -2 -13  -8 1063.85 105.170   6
  -2 -13  -8 1227.06 119.281  20
  -2 -13  -8 1286.96 103.156  23
  -2 -13  -9 3371.93 138.242   6
  -2 -13  -9 3299.77 152.005  20
  -2 -13  -9 3353.12 122.009  23
  -2 -13 -10 404.271 80.8919  20
   2 -13  10 639.417 116.967   4
   2 -13  11 1288.98 118.894   4
  -2 -12  15 4.01188 46.8573   4
   2 -12 -14 783.324 71.9358  15
  -2 -12  14 881.589 89.1390   4
   2 -12 -13 589.720 83.6441  15
   2 -12 -12 6583.49 199.159  15
   2 -12 -11 1638.39 123.657  15
   2 -12 -11 1285.90 92.7824   7
   2 -12 -10 7757.82 230.179  15
   2 -12 -10 7161.45 275.427  18
   2 -12  -9 4669.70 184.226  15
  -2 -12   9 4950.27 212.272   4
   2 -12  -9 4978.80 162.632   6
   2 -12  -9 4317.16 222.036  18
   2 -12  -9 4372.17 165.046  24
   2 -12  -8 15361.1 313.502  15
   2 -12  -8 13657.5 380.182  18
   2 -12  -8 14826.1 287.683   6
  -2 -12   8 14793.0 328.656   4
  -2 -12   8 13924.1 255.903   2
   2 -12  -8 14621.3 308.505  24
   2 -12  -7 6367.55 194.782  15
   2 -12  -7 5897.77 243.216  18
   2 -12  -7 6075.67 182.973   6
  -2 -12   7 5877.20 207.881   4
  -2 -12   7 5918.21 256.510   3
   2 -12  -7 6005.78 202.592  24
   2 -12  -6 12541.7 283.314  24
   2 -12  -6 12455.0 379.251  22
   2 -12  -6 13276.0 269.216  15
   2 -12  -6 12233.4 333.768  18
   2 -12  -6 12261.3 258.282   6
  -2 -12   6 12070.1 270.814   4
  -2 -12   6 13123.4 280.831  21
  -2 -12   6 12701.6 346.809   3
   2 -12  -5 23406.5 500.106  22
  -2 -12   5 22211.6 361.244   4
   2 -12  -5 23121.3 364.322   6
  -2 -12   5 23195.3 455.801   3
  -2 -12   5 23653.0 366.702   1
  -2 -12   5 24042.9 383.502  21
   2 -12  -5 23892.3 366.538  15
   2 -12  -4 7237.84 186.979   6
  -2 -12   4 7144.73 186.816   4
   2 -12  -4 7731.82 191.353  15
  -2 -12   4 7511.47 193.154   1
  -2 -12   4 7371.30 243.367   3
   2 -12  -4 7407.52 262.405  22
  -2 -12   3 2368.55 111.629   1
   2 -12  -3 2372.99 133.332  18
   2 -12  -3 2466.07 151.423  22
   2 -12  -3 2248.81 104.476   6
  -2 -12   3 2194.13 106.773   4
  -2 -12   2 10886.2 206.191  18
   2 -12  -2 11079.8 262.550  18
   2 -12  -2 10923.1 282.532  22
  -2 -12   2 11004.4 211.163  24
  -2 -12   2 10413.3 190.322  23
  -2 -12   1 52713.8 609.591   1
  -2 -12   1 52116.0 609.575  18
   2 -12  -1 50599.2 632.537  18
   2 -12  -1 51473.7 570.289   6
   2 -12  -1 50111.0 557.930   7
  -2 -12   1 50936.2 570.066  24
   2 -12  -1 53007.3 663.660  22
  -2 -12   1 49305.4 536.731  23
  -2 -12   0 584.518 79.3964  18
   2 -12   0 654.738 74.4074  18
  -2 -12   0 611.913 75.0823   1
  -2 -12   0 641.178 77.9742   8
  -2 -12   0 726.307 77.2358   5
  -2 -12   0 656.605 68.8822  23
  -2 -12   0 782.115 73.8972  24
   2 -12   0 708.957 73.0604  22
   2 -12   1 7548.52 166.108   7
  -2 -12  -1 8314.54 206.112  20
   2 -12   1 7580.53 195.287  18
  -2 -12  -1 8105.93 236.931  18
  -2 -12  -2 6015.74 219.471  18
   2 -12   2 5328.36 145.802   2
   2 -12   2 5548.70 154.665  21
  -2 -12  -2 5554.95 175.699  20
  -2 -12  -2 5624.79 164.463  24
  -2 -12  -2 5590.64 174.745   8
   2 -12   2 5866.56 154.805   9
   2 -12   2 5636.60 141.708   7
  -2 -12  -3 4250.32 199.105  18
   2 -12   3 4030.05 135.494   9
  -2 -12  -3 3838.80 154.291   8
  -2 -12  -3 4213.57 159.524  20
  -2 -12  -3 4069.67 145.493  24
   2 -12   4 11979.2 251.007   4
  -2 -12  -4 13454.6 375.065  18
   2 -12   4 12763.8 238.121   2
   2 -12   4 12689.5 248.602   9
  -2 -12  -4 12182.5 275.298   8
  -2 -12  -4 12777.8 260.988  24
  -2 -12  -4 13280.3 285.104  20
  -2 -12  -5 9356.47 328.487  18
  -2 -12  -5 9253.34 241.037   8
   2 -12   5 9036.40 232.521   4
   2 -12   5 8837.52 196.881   2
   2 -12   5 10086.4 276.063   3
  -2 -12  -5 9509.62 228.486  24
  -2 -12  -5 9583.96 250.515  20
   2 -12   6 13789.8 330.570   3
   2 -12   6 13475.6 246.501   2
   2 -12   6 12738.2 293.435   4
  -2 -12  -6 13208.5 292.482   8
  -2 -12  -6 13435.9 301.560  20
   2 -12   6 12603.6 292.189  11
  -2 -12  -7 5781.43 208.724  20
  -2 -12  -7 5702.70 171.428  23
  -2 -12  -7 5622.59 198.824   6
  -2 -12  -7 5441.67 169.408  15
  -2 -12  -7 5773.96 275.634  18
   2 -12   7 6073.56 220.894   4
   2 -12   7 6261.10 165.369   2
   2 -12   7 6505.82 232.811   3
   2 -12   7 6081.99 212.469  11
  -2 -12  -8 15103.2 326.593  20
  -2 -12  -8 15691.4 275.856  23
  -2 -12  -8 15087.2 314.420   6
  -2 -12  -8 14181.3 435.536  18
  -2 -12  -8 14079.2 282.820  15
   2 -12   8 14890.1 310.683  10
   2 -12   8 15924.6 364.937   3
   2 -12   8 15902.6 352.191   4
   2 -12   8 15318.1 344.842  11
  -2 -12  -9 1470.17 122.516  20
  -2 -12  -9 1582.33 105.403   6
  -2 -12  -9 1578.73 105.245  15
  -2 -12  -9 1484.76 160.582  18
  -2 -12  -9 1657.46 97.0693  23
   2 -12   9 1568.36 134.653  11
   2 -12   9 1311.92 123.556   3
   2 -12   9 1779.87 153.567   4
   2 -12  10 1070.15 133.953   4
  -2 -12 -10 913.124 98.1657  20
   2 -12  11 2190.37 148.640   4
   2 -12  12 1386.18 114.091   4
  -2 -11  15 1007.45 76.3544   4
   2 -11 -15 862.755 65.0547  15
  -2 -11  14 1269.24 108.154   4
   2 -11 -14 1170.87 88.2297  15
  -2 -11  13 1591.34 133.636   4
   2 -11 -13 1304.96 105.658  15
   2 -11 -12 6089.11 198.393  15
   2 -11 -11 6180.60 205.734  15
  -2 -11  11 5970.24 270.785   3
   2 -11 -10 3602.70 205.571  18
   2 -11 -10 4220.92 179.505  15
   2 -11  -9 9679.20 320.427  18
   2 -11  -9 9339.19 229.642  24
   2 -11  -9 10246.5 257.901  15
   2 -11  -8 26217.4 413.670  15
   2 -11  -8 24528.4 508.967  18
   2 -11  -8 25586.7 383.791   6
  -2 -11   8 24380.0 344.222   2
   2 -11  -8 24913.6 404.101  24
   2 -11  -8 26113.7 581.608  22
   2 -11  -7 37019.3 622.098  18
   2 -11  -7 37790.2 492.912   6
  -2 -11   7 37101.8 526.865   4
  -2 -11   7 38164.1 641.317   3
   2 -11  -7 36801.4 520.553  24
   2 -11  -6 27229.6 554.000  22
   2 -11  -6 26147.3 419.461  24
   2 -11  -6 28950.8 406.349  15
   2 -11  -6 27247.1 502.833  18
   2 -11  -6 27042.3 398.237   6
  -2 -11   6 26613.5 411.558   4
  -2 -11   6 29854.2 427.686  21
  -2 -11   6 27663.5 508.878   3
   2 -11  -5 30460.1 561.249  22
   2 -11  -5 31563.6 415.893  15
   2 -11  -5 29938.4 510.149  18
  -2 -11   5 31523.9 438.687  21
   2 -11  -5 30770.2 421.279   6
  -2 -11   5 29484.7 418.119   4
  -2 -11   5 30451.9 512.664   3
  -2 -11   5 30155.1 414.342   1
  -2 -11   4 8378.61 194.249   4
   2 -11  -4 8882.42 197.887   6
  -2 -11   4 8809.96 251.157   3
  -2 -11   4 9102.45 209.922  21
   2 -11  -4 8570.19 272.788  22
   2 -11  -3 22390.3 392.786  18
  -2 -11   3 23289.1 405.731   3
   2 -11  -3 22575.3 429.355  22
   2 -11  -2 2881.98 144.782  22
   2 -11  -2 2895.58 133.749  18
  -2 -11   2 2861.28 99.1409  18
   2 -11  -1 26583.1 419.405  22
  -2 -11   1 26490.6 376.189  18
   2 -11  -1 25957.8 399.335  18
   2 -11   0 798.889 71.9794  22
  -2 -11   0 832.619 76.1874  18
   2 -11   0 789.190 71.9651  18
   2 -11   1 34099.4 421.129  22
   2 -11   1 33615.9 445.550  18
  -2 -11  -2 8355.03 189.920  24
  -2 -11  -2 9045.73 264.785  18
  -2 -11  -3 7823.25 261.530  18
  -2 -11  -3 7169.81 194.797   8
  -2 -11  -3 7534.81 197.919  20
  -2 -11  -3 7439.15 183.303  24
  -2 -11  -4 3745.71 201.546  18
   2 -11   4 3809.94 131.727   9
  -2 -11  -4 3551.91 146.692   8
  -2 -11  -4 3810.29 150.154  20
   2 -11   4 4178.65 169.881   3
   2 -11   4 3708.72 122.713   2
  -2 -11  -4 3638.53 135.741  24
  -2 -11  -5 13370.9 284.346   8
  -2 -11  -5 14148.1 294.060  20
   2 -11   5 14975.0 324.931   3
   2 -11   5 13028.8 276.183   4
   2 -11   5 13652.5 239.590   2
  -2 -11  -5 14154.5 271.935  24
   2 -11   6 12703.3 295.686  11
  -2 -11  -6 12448.5 250.089  15
  -2 -11  -6 13485.3 286.139   8
   2 -11   6 13908.8 322.302   3
   2 -11   6 13634.5 240.195   2
  -2 -11  -6 12970.8 290.803  20
  -2 -11  -7 1369.66 101.261  23
   2 -11   7 1334.57 128.580  11
  -2 -11  -7 1521.27 167.946  18
  -2 -11  -7 1602.24 106.742  15
   2 -11   7 1286.31 112.608  10
   2 -11   7 1593.35 132.170   3
   2 -11   7 1626.81 94.0356   2
  -2 -11  -7 1529.75 124.612  20
  -2 -11  -8 10178.7 266.990  20
  -2 -11  -8 9782.28 211.431  23
   2 -11   8 10592.3 295.526   3
   2 -11   8 10219.7 267.952  10
  -2 -11  -8 9741.22 354.891  18
  -2 -11  -8 9439.75 235.309  15
   2 -11   8 10262.7 289.978  11
  -2 -11  -8 9828.81 247.573   6
   2 -11   9 8517.23 269.483  11
  -2 -11  -9 7481.70 317.879  18
   2 -11   9 8686.53 251.093  10
   2 -11   9 8158.97 259.464   3
  -2 -11  -9 7681.39 230.856  20
  -2 -11  -9 7802.28 215.996  15
  -2 -11 -10 57.0785 65.4953  15
   2 -11  10 126.904 93.4245  11
   2 -11  10 16.8382 83.4025  10
   2 -11  10 65.1745 114.181   4
  -2 -11 -10 133.460 79.4893  20
   2 -11  11 3017.43 172.267   4
  -2 -11 -11 2190.95 116.161  20
   2 -11  12 202.559 100.885   4
   2 -11  13 427.940 86.6552   4
   2 -10 -15 3078.77 109.869  15
  -2 -10  15 3729.10 125.058   4
   2 -10 -14 2260.17 117.272  15
  -2 -10  14 2783.41 141.356   4
  -2 -10  13 130.064 111.179   4
   2 -10 -13 158.290 83.4506  15
  -2 -10  12 166.755 124.404   4
   2 -10 -12 201.017 87.0750  15
   2 -10 -11 8450.46 242.433  15
  -2 -10  11 8082.17 310.614   3
  -2 -10  11 8322.85 264.072   4
   2 -10 -10 28635.6 454.828  15
   2 -10 -10 26024.1 538.091  18
   2 -10  -9 13384.0 371.695  18
   2 -10  -9 13689.5 432.142  22
   2 -10  -9 13889.3 298.689  15
  -2 -10   9 14629.5 306.071  10
  -2 -10   9 14492.5 301.999  27
   2 -10  -8 7597.39 191.004   6
   2 -10  -8 7341.92 265.622  18
   2 -10  -8 7208.35 203.882  24
   2 -10  -8 7535.17 310.384  22
   2 -10  -8 7909.03 214.145  15
  -2 -10   8 7702.91 209.275  10
  -2 -10   8 8023.59 207.025  27
   2 -10  -7 1687.67 116.737  24
   2 -10  -7 1681.65 170.337  22
   2 -10  -7 1794.21 112.399  15
   2 -10  -7 1660.72 145.283  18
  -2 -10   7 1522.90 97.7670  26
  -2 -10   7 1539.87 96.3722  27
  -2 -10   7 1427.54 148.719   3
   2 -10  -7 1673.33 101.893   6
   2 -10  -6 53436.2 602.442   6
  -2 -10   6 51082.1 617.161   4
   2 -10  -6 51209.3 565.396  17
   2 -10  -6 52235.7 726.649  18
  -2 -10   6 52461.7 728.513   3
   2 -10  -6 55753.7 609.679  15
  -2 -10   6 57061.6 633.134  21
   2 -10  -5 39846.0 586.239  18
  -2 -10   5 40516.5 589.892   3
   2 -10  -5 40688.2 647.158  22
  -2 -10   4 5406.19 189.277   3
   2 -10  -4 5570.02 214.323  22
  -2 -10   3 21359.9 365.978   3
   2 -10  -3 21176.8 399.000  22
   2 -10  -2 89118.8 931.350  18
  -2 -10   2 89176.4 838.221  18
  -2 -10   1 18252.4 290.154  18
   2 -10  -1 17691.9 304.752  18
   2 -10  -1 18731.6 328.950  22
   2 -10   0 19255.4 310.636  18
  -2 -10   0 19879.8 327.181  18
   2 -10   0 19882.8 317.615  22
   2 -10   1 4305.74 133.290  18
   2 -10   1 4314.79 123.294  22
  -2 -10  -2 27241.9 462.574  18
  -2 -10  -3 47919.8 690.008  18
   2 -10   3 47416.2 594.809   3
  -2 -10  -4 14928.9 244.589  29
  -2 -10  -4 15193.9 374.622  18
   2 -10   4 15707.2 309.082   3
   2 -10   4 14843.1 240.961   2
  -2 -10  -4 14307.7 276.379   8
   2 -10   4 14142.6 265.546  19
  -2 -10  -4 14451.7 276.054  20
  -2 -10  -4 14868.5 261.599  24
   2 -10   5 23732.3 325.890   2
  -2 -10  -5 23807.4 377.120   8
  -2 -10  -5 23994.5 383.897  20
  -2 -10  -5 24554.2 358.004  24
  -2 -10  -6 26965.6 428.036  30
   2 -10   6 28748.0 461.436  11
  -2 -10  -6 29322.6 593.248  18
  -2 -10  -6 28075.3 405.939  15
   2 -10   6 27158.5 421.331  10
  -2 -10  -6 28686.8 427.076   8
   2 -10   6 31449.4 490.045   3
   2 -10   6 29228.7 370.644   2
  -2 -10  -6 28875.3 440.304  20
   2 -10   6 27110.8 473.851  19
   2 -10   7 240.843 91.9672  11
   2 -10   7 256.988 84.8327  19
  -2 -10  -7 361.262 121.202  18
  -2 -10  -7 225.737 69.5967  15
   2 -10   7 259.208 85.8662  10
   2 -10   7 381.895 91.5220   3
  -2 -10  -7 293.412 88.3271  20
  -2 -10  -8 568.225 101.288  20
  -2 -10  -8 529.155 80.1749  23
   2 -10   8 577.382 107.770   3
   2 -10   8 637.560 105.472  10
  -2 -10  -8 607.346 128.412  18
  -2 -10  -8 586.230 89.0746  15
   2 -10   8 581.840 112.411  11
  -2 -10  -8 510.320 81.7173   6
   2 -10   9 12638.1 335.313  11
  -2 -10  -9 11335.9 383.695  18
  -2 -10  -9 11868.6 278.272  15
   2 -10   9 12230.5 311.699  10
  -2 -10  -9 11934.8 284.723  20
   2 -10   9 12776.3 323.762   3
   2 -10  10 2381.92 167.458  11
  -2 -10 -10 1859.95 171.832  18
   2 -10  10 2369.06 156.183  10
   2 -10  10 1919.57 137.657   3
  -2 -10 -10 2093.72 128.353  15
  -2 -10 -10 2116.27 133.314  20
   2 -10  11 5094.76 199.567  10
  -2 -10 -11 4919.63 171.338  15
  -2 -10 -11 4851.03 164.730  20
   2 -10  12 640.285 97.0220  10
   2 -10  12 632.285 120.569   4
   2 -10  13 1507.58 115.329   4
   2 -10  14 3548.46 114.337   4
   2  -9 -16 822.073 56.2502  15
  -2  -9  16 958.118 61.5300   4
   2  -9 -15 1937.20 99.3170  15
  -2  -9  15 2467.31 117.318   4
   2  -9 -14 1894.30 115.544  15
  -2  -9  14 2213.28 139.064   4
   2  -9 -13 1087.16 112.630  15
  -2  -9  13 1068.01 138.224   4
  -2  -9  12 1304.89 149.752   4
   2  -9 -12 1434.09 121.931  15
   2  -9 -11 15618.8 331.820  15
  -2  -9  11 16809.7 353.912  10
  -2  -9  11 16050.6 434.113   3
  -2  -9  11 16272.7 357.682   4
   2  -9 -10 1660.66 148.284  18
  -2  -9  10 1758.07 137.115  10
   2  -9 -10 1499.81 125.769  15
  -2  -9  10 1504.52 155.551   4
  -2  -9  10 1791.62 128.850  27
   2  -9  -9 82773.2 1142.74  22
  -2  -9   9 83837.9 909.576  10
   2  -9  -9 83708.0 902.269  15
  -2  -9   9 81108.3 915.023   4
  -2  -9   9 85001.7 907.368  27
   2  -9  -8 7945.75 202.688  24
   2  -9  -8 8371.84 317.932  22
   2  -9  -8 8942.75 287.039  18
  -2  -9   8 8763.46 221.615  10
   2  -9  -8 8662.95 218.003  15
  -2  -9   8 8161.03 287.794   3
  -2  -9   8 8592.92 216.482  26
  -2  -9   8 8808.07 216.703  27
   2  -9  -7 19939.0 460.025  22
  -2  -9   7 20895.6 328.993  10
   2  -9  -7 20406.5 420.042  18
   2  -9  -7 20894.5 332.249  15
  -2  -9   7 20421.6 426.720   3
  -2  -9   7 20657.4 325.059  27
  -2  -9   7 19717.9 320.813  26
  -2  -9   6 15925.8 350.152   3
   2  -9  -6 16583.4 357.550  18
   2  -9  -5 14914.2 316.941  18
  -2  -9   5 15180.9 320.721   3
   2  -9  -5 15392.6 231.862  17
   2  -9  -4 30980.9 460.206  18
  -2  -9   4 30601.7 461.926   3
   2  -9  -4 31327.5 512.535  22
   2  -9  -4 30902.8 333.663  17
  -2  -9   3 107916. 916.045  18
  -2  -9   3 110532. 1084.49   3
   2  -9  -3 107490. 901.509  17
  -2  -9   2 91087.5 824.373  18
   2  -9  -2 89169.8 913.782  18
  -2  -9   2 90211.6 920.991   3
   2  -9  -1 1844.65 92.2563  18
  -2  -9   1 1969.97 85.4382  18
  -2  -9   0 1119.81 76.3996  18
   2  -9   0 1101.38 71.5134  18
   2  -9   1 20529.3 293.077  18
  -2  -9  -1 21241.0 347.307  18
   2  -9   1 20421.5 277.678  22
  -2  -9  -2 9437.76 144.663  29
  -2  -9  -2 10139.4 254.232  18
   2  -9   2 10268.6 221.534   3
   2  -9   2 9133.16 160.837  19
   2  -9   2 9069.33 143.905  22
  -2  -9  -3 49284.5 679.707  18
  -2  -9  -3 50517.9 515.511  29
   2  -9   3 50988.9 593.617   3
   2  -9   4 1239.60 92.4230  19
  -2  -9  -4 1242.68 84.6061  30
  -2  -9  -5 19760.5 338.139  30
   2  -9   5 20409.9 285.618   2
  -2  -9  -5 20137.0 334.524  20
   2  -9   5 19855.0 376.734  19
  -2  -9  -5 20475.2 308.256  24
  -2  -9  -6 19965.6 472.219  18
   2  -9   6 20046.3 285.535   2
  -2  -9  -6 19466.9 326.610   8
  -2  -9  -6 19327.9 341.359  20
   2  -9   6 19436.8 405.202  19
  -2  -9  -6 18882.8 355.019  30
   2  -9   7 12565.9 310.031  11
   2  -9   7 13237.2 228.156   2
  -2  -9  -7 12969.8 395.552  18
   2  -9   7 12213.4 342.338  19
  -2  -9  -7 12331.3 275.479  20
  -2  -9  -7 11827.4 295.873  30
   2  -9   8 3001.73 174.164  11
  -2  -9  -8 2954.35 211.057  18
   2  -9   8 3088.05 166.247   3
   2  -9   8 2559.03 160.017  10
  -2  -9  -8 2798.33 145.864  20
   2  -9   8 2679.64 184.182  19
  -2  -9  -8 2463.50 158.727  30
   2  -9   9 11920.8 329.302  11
  -2  -9  -9 11455.8 392.212  18
   2  -9   9 12378.7 318.310   3
   2  -9   9 11648.4 311.320  10
  -2  -9  -9 10513.0 307.920  30
  -2  -9  -9 11155.6 272.921  20
   2  -9  10 8234.82 281.183  11
  -2  -9 -10 7331.94 306.207  18
   2  -9  10 8037.83 263.649  10
  -2  -9 -10 7455.49 221.561  20
  -2  -9 -10 7255.96 222.868  15
   2  -9  10 8065.65 253.903   3
   2  -9  11 225.457 105.128  10
  -2  -9 -11 280.478 81.3019  15
   2  -9  11 254.315 115.686  11
  -2  -9 -11 266.304 81.4492  20
  -2  -9 -12 655.018 80.0348  20
  -2  -9 -12 693.152 88.5947  15
   2  -9  12 804.852 112.337  10
   2  -9  13 824.620 110.917   4
   2  -9  13 719.320 95.2143  10
   2  -9  14 1323.23 96.0335   4
  -2  -8  16 349.709 60.0327   4
  -2  -8  15 1320.02 104.981   4
  -2  -8  14 357.357 112.557   4
  -2  -8  13 708.356 138.125   4
  -2  -8  12 3196.55 175.736  10
  -2  -8  12 2932.73 201.198   3
  -2  -8  12 2964.80 182.991   4
  -2  -8  11 1778.59 144.722  10
  -2  -8  11 1941.16 140.461  27
   2  -8 -10 737.142 115.595  18
  -2  -8  10 983.957 107.096  27
   2  -8 -10 835.020 108.858  15
  -2  -8  10 983.897 116.648  10
   2  -8  -9 14105.2 365.300  18
  -2  -8   9 14133.9 300.932  10
   2  -8  -9 13741.2 405.908  22
   2  -8  -9 13862.6 288.357  15
  -2  -8   9 13597.0 291.045  27
   2  -8  -8 304.484 92.4131  18
  -2  -8   8 282.055 77.0967  10
   2  -8  -8 505.746 79.0286  15
  -2  -8   8 322.157 74.6626  27
  -2  -8   8 396.029 74.3367  26
   2  -8  -8 350.358 124.008  22
   2  -8  -7 264.396 59.1456  15
   2  -8  -7 279.088 100.951  22
  -2  -8   7 346.183 61.1470  26
   2  -8  -7 297.527 79.5534  18
   2  -8  -6 9931.45 260.900  18
  -2  -8   6 9787.17 262.300   3
   2  -8  -6 10144.2 297.025  22
   2  -8  -5 15946.7 318.625  18
  -2  -8   5 15671.3 314.914   3
  -2  -8   4 77368.3 754.506  32
  -2  -8   4 76197.5 835.313   3
   2  -8  -4 78952.1 842.416  18
   2  -8  -4 79265.9 717.942  17
   2  -8  -4 78282.3 901.287  22
  -2  -8   4 79340.3 758.729  28
  -2  -8   3 132763. 1095.14  18
  -2  -8   3 134215. 1258.19   3
  -2  -8   3 134119. 1150.33  32
  -2  -8   3 134730. 1150.65  28
  -2  -8   2 43792.5 440.975  18
   2  -8  -2 41973.4 390.912  17
  -2  -8   2 43180.0 407.859  28
  -2  -8   2 43408.8 516.339   3
  -2  -8   2 42686.2 407.548  32
   2  -8  -1 7366.76 169.261  18
  -2  -8   1 7731.91 159.355  18
   2  -8   0 23712.9 320.609  18
   2  -8   0 22722.6 238.001  19
  -2  -8  -1 7991.30 119.724  29
   2  -8   1 8144.02 136.812  19
   2  -8   1 8352.94 168.854  18
   2  -8   2 52349.7 563.748  33
   2  -8   2 52809.6 553.540  19
   2  -8   2 52565.3 502.225  22
  -2  -8  -2 53766.5 520.546  29
   2  -8   3 100635. 947.416  33
   2  -8   3 102414. 1002.54  19
  -2  -8  -4 12969.5 243.761  30
   2  -8   4 12410.1 262.934  19
  -2  -8  -5 83375.4 897.387  30
   2  -8   5 83269.2 964.006  19
   2  -8   6 456.433 91.8719  19
  -2  -8  -6 255.906 100.399  18
  -2  -8  -6 430.619 82.4050  30
  -2  -8  -6 380.540 74.1228  20
   2  -8   6 388.431 53.0682   2
   2  -8   7 1124.61 118.053  11
  -2  -8  -7 984.773 135.811  18
  -2  -8  -7 1208.78 118.194  30
  -2  -8  -7 1127.21 102.195  20
   2  -8   7 1190.25 133.847  19
   2  -8   7 1435.87 115.924   3
   2  -8   8 13005.0 329.846  11
  -2  -8  -8 11728.1 319.619  30
  -2  -8  -8 11577.6 379.576  18
   2  -8   8 11750.0 364.478  19
  -2  -8  -8 12008.3 273.959  20
   2  -8   8 13573.3 316.314   3
   2  -8   9 23536.8 469.118  11
  -2  -8  -9 22627.9 550.343  18
  -2  -8  -9 20948.2 454.661  30
   2  -8   9 23063.7 450.253  10
  -2  -8  -9 22232.6 389.281  20
   2  -8   9 22029.3 529.247  19
   2  -8   9 24824.3 451.552   3
   2  -8  10 3444.57 199.940  11
  -2  -8 -10 3314.30 220.960  18
   2  -8  10 3308.68 193.697  10
   2  -8  10 3382.48 173.640   3
  -2  -8 -10 3265.92 160.186  20
  -2  -8 -10 2939.29 188.999  30
   2  -8  11 2745.57 187.396  11
  -2  -8 -11 2491.35 145.053  15
   2  -8  11 2755.78 178.231  10
  -2  -8 -11 2605.18 137.276  20
  -2  -8 -12 1528.44 114.877  15
  -2  -8 -12 1396.25 100.905  20
  -2  -8 -13 1504.89 101.230  15
   2  -8  13 1694.27 126.582  10
   2  -8  14 1894.20 113.483   4
   2  -8  15 53.0706 46.7955   4
  -2  -7  16 251.088 62.9131   4
   2  -7 -16 185.350 54.5673  15
  -2  -7  15 6.75539 86.2896   4
  -2  -7  14 7099.59 220.628   4
  -2  -7  13 7882.28 250.043   4
  -2  -7  12 8820.83 267.929  10
  -2  -7  11 2991.28 160.301  27
  -2  -7  11 3225.31 173.679  10
   2  -7 -10 4968.68 216.329  18
  -2  -7  10 5072.64 195.844  10
  -2  -7  10 5379.29 190.010  27
   2  -7  -9 2497.95 184.436  22
  -2  -7   9 2472.74 133.188  26
  -2  -7   9 2486.45 130.039  27
  -2  -7   9 2688.11 140.788  10
   2  -7  -9 2631.30 160.799  18
   2  -7  -8 38879.5 598.009  18
  -2  -7   8 39778.4 519.050  10
  -2  -7   8 38677.0 507.441  26
  -2  -7   8 38919.4 511.491  27
   2  -7  -8 39206.0 662.678  22
   2  -7  -8 38198.5 496.103  15
   2  -7  -7 1342.47 132.664  22
   2  -7  -7 1288.24 110.829  18
   2  -7  -6 34839.5 566.247  22
   2  -7  -6 34358.2 506.870  18
  -2  -7   5 16496.5 278.957  32
   2  -7  -5 16691.5 312.557  18
   2  -7  -5 16657.8 349.347  22
  -2  -7   5 16695.3 282.168  28
   2  -7  -4 108603. 1044.44  18
  -2  -7   4 106158. 975.500  28
  -2  -7   4 105546. 976.410  32
  -2  -7   3 133998. 1074.03  18
   2  -7  -3 135176. 1235.91  18
  -2  -7   3 133519. 1159.37  28
  -2  -7   3 132019. 1226.33   3
  -2  -7   3 135157. 1162.14  32
  -2  -7   2 30378.8 321.794  18
   2  -7  -2 30449.6 298.862  17
  -2  -7   1 98662.4 882.520  18
   2  -7  -1 94717.3 902.999  18
   2  -7  -1 98152.0 815.467  17
  -2  -7   1 94757.2 903.420   3
  -2  -7   0 83742.7 703.087  29
   2  -7   0 82412.4 786.977  18
   2  -7   1 50334.3 523.574  18
   2  -7   1 50425.1 499.965  19
  -2  -7  -1 48603.4 466.769  29
   2  -7   1 49410.6 537.579  33
   2  -7   2 17884.5 267.020  19
   2  -7   2 18048.1 260.980  33
   2  -7   3 33876.4 445.602  19
  -2  -7  -3 34262.1 414.338  30
  -2  -7  -4 45165.7 532.926  30
   2  -7   4 45203.1 579.598  19
  -2  -7  -5 39074.3 516.951  30
   2  -7   5 38205.9 558.672  19
  -2  -7  -6 76275.5 899.928  30
   2  -7   6 78878.3 985.526  19
  -2  -7  -7 550.362 101.631  30
   2  -7   7 702.137 117.013  19
   2  -7   7 916.704 97.1669   3
   2  -7   8 6730.92 239.672  11
  -2  -7  -8 6434.74 247.131  30
  -2  -7  -8 6059.98 274.823  18
   2  -7   8 6573.24 282.838  19
   2  -7   8 7016.77 226.041   3
   2  -7   9 19202.5 422.417  11
  -2  -7  -9 18463.7 487.749  18
  -2  -7  -9 18386.1 435.018  30
   2  -7   9 18828.4 405.346  10
   2  -7   9 18889.6 497.294  19
   2  -7  10 556.488 128.696  11
   2  -7  10 587.182 137.709  19
  -2  -7 -10 375.319 115.119  18
  -2  -7 -10 439.824 124.032  30
   2  -7  10 371.817 125.846  10
  -2  -7 -10 461.313 97.2770  20
   2  -7  10 465.300 98.5182   3
   2  -7  11 8124.44 285.894  11
  -2  -7 -11 6188.03 274.759  18
   2  -7  11 7902.34 274.364  10
  -2  -7 -11 7218.17 211.172  20
  -2  -7 -11 6759.64 274.126  30
   2  -7  11 7069.42 233.357   3
  -2  -7 -12 214.056 72.1008  20
   2  -7  12 233.968 109.061  10
  -2  -7 -12 162.001 85.0350  15
   2  -7  13 1156.63 120.410  10
  -2  -7 -13 1055.08 97.6928  15
  -2  -7 -14 393.868 64.4867  15
   2  -7  14 608.178 89.5376  10
  -2  -6  16 317.993 67.2540   4
   2  -6 -16 309.466 58.3318  15
  -2  -6  15 359.881 94.6982   4
   2  -6 -15 336.800 78.4479  15
  -2  -6  14 1286.43 136.732   4
   2  -6 -14 1207.37 117.448  15
  -2  -6  13 564.956 124.007  10
   2  -6 -13 345.749 103.537  15
  -2  -6  12 5816.19 211.321  27
  -2  -6  12 5381.00 219.554  10
  -2  -6  11 18808.4 372.403  27
  -2  -6  11 19418.6 389.050  10
  -2  -6  10 1865.61 135.577  10
   2  -6 -10 2038.29 146.293  18
  -2  -6  10 1897.45 126.454  27
   2  -6 -10 1755.46 162.100  22
  -2  -6   9 18230.0 342.645  10
   2  -6  -9 19101.8 400.375  18
  -2  -6   9 18601.9 342.668  27
  -2  -6   9 18548.7 337.931  26
   2  -6  -9 19151.6 450.064  22
  -2  -6   8 14436.8 283.461  10
   2  -6  -8 15019.5 334.040  18
  -2  -6   8 14549.0 279.089  26
  -2  -6   8 14660.7 281.009  27
   2  -6  -8 14746.9 374.153  22
   2  -6  -7 2699.95 162.352  22
   2  -6  -7 2555.38 134.429  18
   2  -6  -6 201199. 1812.00  18
   2  -6  -6 203596. 1907.58  22
  -2  -6   6 197959. 1791.97  32
  -2  -6   6 198775. 1794.69  28
   2  -6  -5 30211.5 425.322  18
  -2  -6   5 29489.3 406.079  32
  -2  -6   5 29494.2 405.709  28
  -2  -6   4 33883.7 415.451  28
  -2  -6   4 33401.0 413.624  32
   2  -6  -3 298241. 2308.61  17
  -2  -6   3 287916. 2394.56   3
   2  -6  -3 300887. 2409.88  18
  -2  -6   3 284134. 2230.13  18
  -2  -6   3 300417. 2357.51  28
  -2  -6   3 303341. 2360.17  32
  -2  -6   2 114533. 973.063  18
  -2  -6   2 115145. 1054.17   3
  -2  -6   1 49778.6 488.379  18
   2  -6  -1 48743.2 447.514  17
  -2  -6   0 38103.8 364.601  29
   2  -6   0 38846.6 387.611  17
   2  -6   0 39041.3 422.101  18
  -2  -6  -1 14730.7 193.480  29
   2  -6   1 14885.4 220.235   3
   2  -6   1 14468.5 223.428  33
   2  -6   2 35339.8 419.495  19
  -2  -6  -2 34998.6 389.621  30
   2  -6   2 36250.9 405.028   3
   2  -6   3 7821.89 191.363  19
  -2  -6  -3 7754.58 172.342  30
   2  -6   3 8083.97 151.537  33
   2  -6   4 10690.9 251.687  19
   2  -6   4 11090.7 215.906   3
   2  -6   4 10726.0 180.986  33
  -2  -6  -4 10740.9 226.427  30
   2  -6   5 15058.3 225.171  33
   2  -6   5 15881.2 339.955  19
  -2  -6  -5 15893.2 305.360  30
   2  -6   6 37056.3 599.107  19
  -2  -6  -6 36777.9 542.010  30
  -2  -6  -7 2940.75 168.430  30
   2  -6   7 2878.95 145.572  14
   2  -6   7 3065.24 190.133  19
  -2  -6  -8 14262.2 363.271  30
   2  -6   8 13619.0 405.780  19
   2  -6   8 13740.0 333.915  11
  -2  -6  -8 13370.4 391.169  18
  -2  -6  -9 2597.45 185.053  30
  -2  -6  -9 2438.73 192.844  18
   2  -6   9 2858.78 214.036  19
   2  -6   9 2742.23 180.253  11
   2  -6  10 175.737 114.655  19
  -2  -6 -10 174.641 107.855  18
  -2  -6 -10 257.112 120.130  30
   2  -6  10 98.0934 120.745  10
   2  -6  10 367.384 128.306  11
   2  -6  10 237.579 89.6352   3
   2  -6  11 3881.74 212.888  10
  -2  -6 -11 3496.27 215.286  18
  -2  -6 -11 3558.35 216.983  30
   2  -6  11 3693.30 175.709   3
  -2  -6 -12 642.868 88.4574  20
   2  -6  12 609.572 126.650  10
  -2  -6 -13 2327.35 108.341  20
  -2  -6 -13 2242.99 130.851  15
  -2  -6 -14 4270.63 143.278  15
   2  -6  14 4748.17 172.121  10
  -2  -6 -15 421.856 49.4853  15
   2  -5 -17 1315.82 56.0329  15
  -2  -5  16 170.750 68.1082   4
   2  -5 -16 169.183 60.3969  15
  -2  -5  15 123.004 92.4932   4
   2  -5 -15 223.850 77.8988  15
  -2  -5  14 980.693 133.104   4
   2  -5 -14 886.074 111.382  15
   2  -5 -13 2018.46 142.248  15
   2  -5 -12 5766.29 211.218  15
  -2  -5  11 15603.8 338.032  27
  -2  -5  11 15897.5 351.416  10
  -2  -5  10 1404.52 124.472  10
   2  -5 -10 1500.25 125.830  18
  -2  -5  10 1457.44 116.660  27
   2  -5 -10 1536.18 144.193  22
  -2  -5   9 16121.2 319.243  10
   2  -5  -9 16466.1 357.750  18
  -2  -5   9 15503.3 308.909  27
  -2  -5   9 16203.2 311.833  26
   2  -5  -9 16182.3 397.643  22
  -2  -5   8 4384.94 155.907  10
   2  -5  -8 4759.90 182.282  18
  -2  -5   8 4540.81 153.418  27
  -2  -5   8 4450.76 152.188  26
   2  -5  -8 4851.71 213.532  22
   2  -5  -7 2572.85 153.483  22
   2  -5  -7 2501.79 125.845  18
   2  -5  -6 53142.3 628.065  18
   2  -5  -6 52441.8 685.609  22
  -2  -5   6 50585.8 625.734  28
  -2  -5   6 50908.5 627.466  32
  -2  -5   5 62362.1 685.844  28
  -2  -5   5 62424.1 687.333  32
  -2  -5   4 15405.4 251.512  28
  -2  -5   4 15194.9 250.307  32
   2  -5  -4 15962.0 262.464  18
   2  -5  -3 79941.6 774.614  18
   2  -5  -2 75213.4 639.528  17
  -2  -5   2 75178.7 630.182  18
   2  -5  -2 73635.6 704.595  18
   2  -5  -1 287445. 2238.65  17
   2  -5  -1 287649. 2337.78  33
   2  -5   0 6025.82 132.468  33
  -2  -5   0 6075.11 103.237  29
   2  -5   0 6124.02 124.299  18
   2  -5   0 6136.02 114.907  17
   2  -5   1 96630.7 876.404  33
   2  -5   1 100955. 870.265   3
   2  -5   2 2488.56 97.8988  19
  -2  -5  -2 2382.26 87.2778  30
   2  -5   2 2494.11 83.4179   3
  -2  -5  -3 20981.4 302.695  30
   2  -5   3 21550.2 284.964   3
   2  -5   3 21282.8 332.464  19
  -2  -5  -4 61568.0 673.654  30
   2  -5   4 62073.2 724.078  19
  -2  -5  -5 19734.7 346.277  30
   2  -5   5 19670.5 384.911  19
   2  -5   6 66191.3 860.479  19
  -2  -5  -6 66891.6 801.985  30
  -2  -5  -7 6336.82 233.228  30
   2  -5   7 6788.93 210.363  14
   2  -5   7 6800.72 266.559  19
  -2  -5  -8 11897.2 338.141  30
   2  -5   8 12395.0 386.380  19
  -2  -5  -9 24503.9 521.748  30
   2  -5   9 24991.1 589.355  19
  -2  -5  -9 24465.8 542.984  18
  -2  -5 -10 15143.0 429.978  18
   2  -5  10 15596.3 383.184  10
  -2  -5 -10 16061.1 432.561  30
   2  -5  10 15334.2 473.386  19
   2  -5  11 4562.72 193.020   3
  -2  -5 -11 4287.66 240.772  30
   2  -5  11 4814.79 230.741  10
  -2  -5 -13 1980.57 106.441  20
  -2  -5 -14 91.0214 67.0873  15
  -2  -5 -15 370.718 54.3428  15
   2  -5  15 404.269 78.0833   4
   2  -4 -17 538.979 47.5564  15
  -2  -4  16 1676.20 96.6605   4
   2  -4 -16 1605.09 91.4033  15
  -2  -4  15 3884.33 156.638   4
   2  -4 -15 3795.27 151.370  15
   2  -4 -14 2913.57 157.197  15
  -2  -4  13 751.211 129.954  10
   2  -4 -13 523.253 106.292  15
   2  -4 -10 10189.2 276.176  18
   2  -4 -10 10457.6 316.058  22
  -2  -4   9 14888.5 299.400  27
   2  -4  -9 15591.5 333.759  18
   2  -4  -9 15287.2 371.741  22
  -2  -4   8 52155.3 620.194  27
  -2  -4   8 52912.6 622.053  26
   2  -4  -8 56348.2 685.153  18
   2  -4  -8 55610.2 750.723  22
   2  -4  -7 6250.07 183.641  18
   2  -4  -7 6112.42 212.997  22
  -2  -4   6 186967. 1718.67  28
  -2  -4   6 189004. 1723.05  32
  -2  -4   5 68894.7 738.455  28
  -2  -4   5 68597.3 738.992  32
  -2  -4   4 31868.6 398.682  28
  -2  -4   4 32081.2 401.441  32
   2  -4  -4 32857.5 396.242  18
   2  -4  -3 472334. 3740.99  18
   2  -4  -2 172907. 1398.29  17
   2  -4  -2 175863. 1451.48  18
  -2  -4   1 863716. 6678.15  29
  -2  -4   1 856418. 6698.68   3
  -2  -4   0 27928.5 289.150  29
   2  -4   0 28304.3 307.660  17
   2  -4   1 417526. 3233.37   3
   2  -4   1 416094. 3251.39  33
   2  -4   2 133580. 1120.92   3
   2  -4   2 135721. 1194.59  19
  -2  -4  -3 389347. 3188.27  30
   2  -4   3 404499. 3250.65  19
   2  -4   4 68127.5 606.907  39
  -2  -4  -4 70384.3 736.063  30
   2  -4   4 70585.7 785.528  19
  -2  -4  -5 58286.7 679.863  30
   2  -4   5 60523.2 749.703  19
   2  -4   6 49253.1 713.148  19
  -2  -4  -6 50061.1 659.091  30
   2  -4   7 7816.54 282.509  19
  -2  -4  -7 7754.59 255.610  30
   2  -4   8 12809.3 391.804  19
  -2  -4  -8 12877.1 354.233  30
   2  -4   9 25845.1 604.698  19
  -2  -4  -9 26419.7 546.660  30
   2  -4   9 25421.5 485.482  11
  -2  -4 -10 1052.75 140.088  18
   2  -4  10 1345.42 151.872  11
   2  -4  10 1313.56 177.861  19
  -2  -4 -10 1122.72 165.231  30
   2  -4  11 6498.66 267.231  11
   2  -4  11 5672.66 310.060  19
  -2  -4 -11 6243.28 289.919  30
  -2  -4 -13 280.937 72.5244  20
  -2  -4 -14 1078.36 98.5023  15
   2  -4  15 150.177 68.8651  10
  -2  -4 -15 84.7736 52.8889  15
   2  -3 -17 854.725 54.8553  15
   2  -3 -16 700.773 75.2732  15
  -2  -3  16 731.814 80.0294   4
   2  -3 -15 504.288 89.7928  15
  -2  -3  15 394.666 96.8475   4
   2  -3 -14 2051.28 142.868  15
  -2  -3  13 1978.51 154.855  10
  -2  -3  13 2074.48 144.617  27
  -2  -3  12 17576.1 308.505  13
  -2  -3  12 16632.4 364.119  10
  -2  -3  12 17200.3 361.455  27
  -2  -3  11 37534.4 482.936  13
  -2  -3  11 36554.4 549.058  27
  -2  -3  11 36641.4 557.471  10
   2  -3 -10 1840.43 120.451  18
  -2  -3  10 1881.09 101.828  13
  -2  -3  10 1772.66 126.853  10
   2  -3 -10 1920.89 144.322  22
   2  -3  -9 46125.6 611.036  18
   2  -3  -9 45877.0 669.551  22
   2  -3  -8 23085.3 380.076  18
   2  -3  -8 22673.1 423.218  22
   2  -3  -7 1773.26 97.2960  18
  -2  -3   7 1626.88 114.562  28
  -2  -3   7 1615.84 114.804  32
   2  -3  -7 1748.32 117.613  22
  -2  -3   6 12146.3 262.189  32
   2  -3  -6 12887.5 235.864  18
  -2  -3   6 12214.7 261.105  28
  -2  -3   5 27587.2 390.467  32
   2  -3  -5 28439.0 363.174  18
  -2  -3   5 27308.1 388.027  28
  -2  -3   4 25222.6 343.402  32
  -2  -3   4 25623.2 344.455  28
   2  -3  -4 26357.9 325.544  18
   2  -3  -3 509004. 3999.19  18
   2  -3  -2 472015. 3711.60  17
   2  -3  -2 479621. 3742.80  18
   2  -3  -1 38557.6 380.409  18
  -2  -3   1 38411.5 365.725  29
   2  -3   0 180046. 1466.42  17
  -2  -3   0 178438. 1449.55  29
   2  -3   0 182283. 1473.59  33
   2  -3   1 9750.67 167.349  17
  -2  -3  -1 9389.32 155.270  30
   2  -3   2 163698. 1387.26  19
  -2  -3  -2 153759. 1337.08  30
   2  -3   3 12009.7 237.944  19
  -2  -3  -3 11238.2 209.878  30
   2  -3   4 101988. 1029.45  19
   2  -3   4 99713.3 878.808  39
  -2  -3  -5 27369.1 418.406  30
   2  -3   5 27249.2 336.701  39
   2  -3   5 28425.2 467.502  19
   2  -3   6 8910.43 178.901  39
   2  -3   6 9255.93 281.055  19
  -2  -3  -6 8823.70 248.136  30
   2  -3   7 3331.44 189.965  19
  -2  -3  -7 3328.16 176.742  30
   2  -3   8 6104.26 279.743  19
   2  -3   8 5773.97 212.788  14
  -2  -3  -8 5700.30 245.539  30
   2  -3   8 5943.02 212.001  11
   2  -3   9 10954.1 306.411  11
  -2  -3  -9 10644.2 350.666  30
   2  -3   9 10574.1 387.356  19
  -2  -3 -10 2072.19 196.615  30
   2  -3  10 2325.73 216.313  19
  -2  -3 -10 2325.39 176.764  18
   2  -3  10 2609.56 181.098  11
   2  -3  11 24321.3 492.433  10
   2  -3  11 23359.8 613.481  19
  -2  -3 -11 24428.9 565.752  30
   2  -3  11 25458.8 508.380  11
   2  -3  12 2696.32 189.238  10
   2  -3  13 1061.39 137.480  10
   2  -3  14 203.770 95.8551  10
  -2  -3 -14 107.934 55.2623  20
   2  -3  15 318.048 74.5399  10
   2  -2 -17 1667.18 66.7382  15
   2  -2 -16 1733.36 95.7729  15
  -2  -2  16 1971.80 98.5707   4
   2  -2 -15 984.571 102.013  15
  -2  -2  14 6985.59 238.893  10
   2  -2 -14 5943.08 208.177  15
  -2  -2  13 2986.29 174.794  10
  -2  -2  13 3088.11 139.627  13
  -2  -2  13 2881.95 160.937  27
  -2  -2  12 1297.98 127.810  27
  -2  -2  12 1295.18 107.809  13
  -2  -2  12 1314.34 135.781  10
  -2  -2  11 6839.78 223.077  27
  -2  -2  11 6797.49 192.650  13
  -2  -2  11 6740.54 227.311  10
  -2  -2  10 16053.3 323.911  27
  -2  -2  10 15876.5 327.923  10
  -2  -2  10 16142.3 285.292  13
   2  -2  -9 1100.92 88.9324  18
   2  -2  -9 996.842 101.295  22
  -2  -2   9 977.755 95.1940  10
  -2  -2   9 991.628 90.2322  27
  -2  -2   9 980.107 90.1894  26
   2  -2  -8 369.340 60.5740  18
   2  -2  -8 326.240 76.1593  22
   2  -2  -7 298.304 55.2390  18
   2  -2  -7 362.823 73.0094  22
   2  -2  -6 35432.6 429.468  18
   2  -2  -5 72262.1 699.246  18
   2  -2  -4 51867.0 518.162  18
   2  -2  -3 937598. 7216.93  18
   2  -2  -2 53499.7 525.554  33
   2  -2  -2 53139.7 493.556  18
  -2  -2   2 54529.1 497.411  35
   2  -2  -1 113708. 922.227  17
   2  -2  -1 112188. 947.430  33
  -2  -2   1 111930. 928.577  29
   2  -2  -1 110835. 929.306  18
  -2  -2   0 752659. 5785.68  29
   2  -2   0 745462. 5796.85  17
  -2  -2   0 757304. 5796.69  35
   2  -2   1 16802.8 177.691   3
  -2  -2  -1 17267.2 221.293  30
  -2  -2  -1 17073.4 214.778  35
  -2  -2  -2 16918.3 241.094  30
  -2  -2  -2 16249.6 217.425  35
   2  -2   3 108634. 921.471  37
   2  -2   3 103846. 1011.25  19
   2  -2   4 8301.20 171.706  37
   2  -2   4 7914.76 157.882  39
   2  -2   5 29916.7 487.918  19
   2  -2   5 32048.0 397.093  39
   2  -2   6 27505.3 383.814  39
   2  -2   7 15033.1 278.501  39
  -2  -2  -7 15635.5 359.449  30
  -2  -2  -8 7525.67 277.664  30
   2  -2   8 8011.77 246.863  14
   2  -2   8 8075.65 240.397  11
   2  -2   8 7792.54 310.512  19
  -2  -2  -9 1433.60 167.538  30
   2  -2   9 1585.12 140.733  11
   2  -2   9 1643.67 184.516  19
  -2  -2 -10 20893.4 477.825  18
   2  -2  10 21799.6 577.670  19
   2  -2  10 22312.2 460.588  11
  -2  -2 -10 23103.5 538.397  30
   2  -2  11 2145.18 214.046  19
   2  -2  11 2496.44 183.686  11
   2  -2  11 2027.51 126.188  13
   2  -2  11 2415.36 181.226  10
  -2  -2 -11 2291.89 205.804  30
   2  -2  12 885.251 144.553  10
   2  -2  13 3612.84 194.735  10
   2  -2  14 804.613 112.951  10
  -2  -2 -14 784.429 72.7373  20
   2  -2  15 149.798 70.8358  10
   2  -1 -17 296.296 41.9367  15
   2  -1 -16 66.6822 59.3751  15
  -2  -1  16 50.5453 62.6047   4
   2  -1 -15 2438.09 133.145  15
  -2  -1  14 8859.72 258.834  10
  -2  -1  13 3951.72 163.042  13
  -2  -1  13 3815.58 189.656  10
  -2  -1  13 3668.47 175.818  27
  -2  -1  12 11616.2 294.860  27
  -2  -1  12 11877.3 267.290  13
  -2  -1  12 11698.0 302.839  10
  -2  -1  11 2186.78 139.391  27
  -2  -1  11 2192.42 147.688  10
  -2  -1  11 2319.74 129.209  13
  -2  -1  10 1348.82 107.109  27
  -2  -1  10 1428.53 115.932  10
  -2  -1  10 1494.47 103.425  13
  -2  -1  10 1438.98 96.9315  45
  -2  -1   9 16757.4 308.030  26
  -2  -1   9 16079.8 306.312  27
   2  -1  -9 16980.5 341.128  22
   2  -1  -9 16447.1 295.044  18
  -2  -1   9 17163.8 275.808  45
  -2  -1   9 16772.5 312.532  10
   2  -1  -8 6887.08 204.152  22
   2  -1  -8 7030.45 175.365  18
   2  -1  -7 123319. 1210.69  22
   2  -1  -7 124510. 1134.16  18
   2  -1  -6 72571.1 704.629  18
  -2  -1   6 72347.0 595.066  38
   2  -1  -5 100413. 892.617  18
  -2  -1   5 99924.6 806.356  38
  -2  -1   4 4280.03 68.2858  38
  -2  -1   4 4204.03 80.4020  35
  -2  -1   3 284593. 2215.71  38
   2  -1  -3 285315. 2258.32  18
  -2  -1   3 289931. 2242.10  35
   2  -1  -2 198613. 1571.18  18
  -2  -1   2 199611. 1570.69  35
   2  -1  -1 216699. 1717.23  18
   2  -1  -1 218931. 1735.97  33
  -2  -1   0 113456. 936.176  35
  -2  -1  -1 10476.2 141.311  35
  -2  -1  -2 217669. 1737.04  35
  -2  -1  -3 34286.9 353.151  35
   2  -1   3 37320.8 399.443  37
   2  -1   4 7307.30 166.676  37
   2  -1   5 61071.4 675.504  37
   2  -1   5 58926.3 649.858  39
   2  -1   6 62980.2 709.847  39
   2  -1   7 29631.2 449.748  39
   2  -1   8 31491.5 484.413  39
   2  -1   8 34115.0 518.710  11
   2  -1   9 22318.9 436.204  11
   2  -1  10 1915.93 159.290  11
   2  -1  11 4625.02 228.025  11
   2  -1  11 4329.85 221.883  10
   2  -1  12 759.030 139.373  10
   2  -1  13 897.657 136.220  10
   2  -1  14 161.411 96.3567  10
   2  -1  15 649.885 84.8787  10
  -2  -1 -15 650.477 73.9748  15
  -2  -1 -16 691.149 44.7300  15
   2   0 -17 28.2462 33.7355  15
  -2   0  16 96.9086 58.7256   4
   2   0 -16 139.757 59.7323  15
   2   0 -15 6524.93 195.626  15
  -2   0  14 12262.7 301.692  10
  -2   0  14 12350.2 263.540  13
  -2   0  13 351.095 106.662  10
  -2   0  13 418.523 97.7703  27
  -2   0  13 449.780 97.5274  13
  -2   0  12 15014.6 341.849  10
  -2   0  12 15615.4 337.472  27
  -2   0  12 15350.5 312.464  13
  -2   0  11 37156.2 551.042  27
  -2   0  11 36521.4 549.161  10
  -2   0  11 37523.4 518.263  13
  -2   0  10 361.897 74.6242  27
  -2   0  10 361.713 70.1097  45
  -2   0  10 275.877 76.0418  13
  -2   0  10 307.704 82.0319  10
  -2   0   9 1825.39 101.149  13
  -2   0   9 2266.07 100.151  42
   2   0  -9 1960.95 112.990  22
  -2   0   9 2020.47 99.6011  45
  -2   0   9 1854.90 109.921  27
  -2   0   9 1891.26 107.247  26
  -2   0   9 1915.94 112.423  10
   2   0  -8 1521.07 78.5197  18
   2   0  -8 1518.59 97.6024  22
   2   0  -7 36604.4 419.588  18
  -2   0   7 35119.7 529.011  32
   2   0  -7 36770.4 481.335  22
  -2   0   7 35189.9 526.762  28
   2   0  -6 70049.1 657.040  18
  -2   0   6 67902.1 772.531  28
  -2   0   6 68529.7 776.242  32
  -2   0   5 243.412 24.7380  35
   2   0  -5 159.715 29.2206  18
  -2   0   5 339.277 63.3825  28
  -2   0   5 298.106 63.7528  32
   2   0  -4 4947.87 90.6358  18
  -2   0   4 4061.52 73.0805  35
   2   0  -3 2761.12 58.7660  18
  -2   0   3 2706.50 58.8109  38
   2   0  -3 2566.58 75.7805  33
  -2   0   2 20154.9 202.321  38
   2   0  -2 20150.1 223.114  33
  -2   0   1 49562.3 451.394  29
   2   0  -1 49996.7 445.295  17
   2   0   0 312223. 2408.90  17
  -2   0   0 312808. 2396.60  29
  -2   0  -1 129155. 1056.38  34
  -2   0  -1 131337. 1109.03  30
  -2   0  -2 13531.8 208.011  30
  -2   0  -3 51125.3 468.281  35
  -2   0  -3 51841.3 555.866  30
   2   0   4 121.651 60.4877  19
   2   0   4 108.709 21.3249  36
   2   0   4 147.086 49.9888  37
  -2   0  -4 243.792 33.5045  35
   2   0   5 117881. 1138.05  37
   2   0   5 116774. 1127.78  39
   2   0   5 115909. 1214.39  19
   2   0   6 5131.94 184.294  37
   2   0   6 4997.35 212.007  19
   2   0   6 5619.83 180.090  39
   2   0   7 15680.8 399.126  19
   2   0   7 16278.5 332.942  39
   2   0   8 9753.07 266.988  39
   2   0   8 10585.4 284.605  14
   2   0   8 10153.5 352.319  19
   2   0   8 10821.1 273.205  11
  -2   0  -8 10422.1 322.165  30
   2   0   9 90.9117 120.155  19
   2   0   9 86.0479 83.0179  11
   2   0   9 19.0046 67.9637  39
  -2   0  -9-65.2467 135.141  30
   2   0  10 8119.26 358.111  19
   2   0  10 8014.20 272.142  11
  -2   0 -10 8832.10 341.631  30
   2   0  11 1817.09 206.098  19
  -2   0 -11 1692.52 192.004  30
   2   0  11 1900.67 168.456  10
   2   0  11 2101.85 168.984  11
  -2   0 -12 7040.30 305.571  30
   2   0  12 6511.52 207.835  13
   2   0  12 7275.76 266.443  10
   2   0  13 927.577 132.243  10
   2   0  14 5462.00 196.154  10
   2   0  15 1438.34 98.6721  10
  -2   0 -16 254.656 38.8866  15
   2   1 -16 56.2104 55.8803  15
  -2   1  16 28.9663 54.3857   4
   2   1 -15 2435.43 129.870  15
  -2   1  14 7769.19 217.346  13
  -2   1  13 3504.02 169.412  27
  -2   1  13 3547.03 165.488  13
  -2   1  13 3698.70 180.628  10
  -2   1  12 11713.2 279.536  13
  -2   1  12 11552.2 296.263  10
  -2   1  12 11782.2 290.243  27
  -2   1  11 1915.13 121.629  45
  -2   1  11 1713.20 130.889  13
  -2   1  11 2042.58 140.158  10
  -2   1  11 1785.96 128.372  27
  -2   1  10 1680.11 99.7887  42
  -2   1  10 1610.59 100.929  45
  -2   1  10 1592.63 111.136  13
  -2   1  10 1524.52 113.991  10
  -2   1  10 1671.03 113.214  27
  -2   1   9 17628.5 279.383  42
  -2   1   9 17390.3 283.591  45
  -2   1   9 16391.4 305.410  10
  -2   1   9 16303.5 304.181  27
  -2   1   9 17374.3 307.206  26
  -2   1   9 15967.7 285.925  13
   2   1  -8 6723.28 175.630  22
  -2   1   7 115678. 1211.68  32
  -2   1   7 117209. 1217.14  28
   2   1  -7 119643. 1035.39  18
   2   1  -6 65144.0 595.352  18
  -2   1   6 65452.0 744.090  28
  -2   1   6 64689.1 744.115  32
   2   1  -5 98192.4 826.959  18
  -2   1   5 99129.6 970.922  32
  -2   1   5 99512.4 969.632  28
   2   1  -4 5132.36 77.5341  18
  -2   1   4 4466.87 73.0319  34
   2   1  -3 282239. 2206.01  33
  -2   1   3 279535. 2167.55  34
   2   1  -3 277026. 2153.53  18
   2   1  -2 199753. 1570.08  33
  -2   1   2 197014. 1555.53  34
  -2   1   1 218806. 1741.94  29
   2   1  -1 219611. 1734.84  17
  -2   1   0 115586. 925.210  34
  -2   1   0 114136. 930.490  38
   2   1   0 115003. 966.286  17
  -2   1   0 114765. 955.108  29
  -2   1  -1 10170.7 155.921  30
   2   1   1 10011.3 168.732  17
  -2   1  -1 9866.84 122.072  34
  -2   1  -2 239461. 1938.84  30
  -2   1  -2 235363. 1851.98  34
   2   1   3 38577.6 478.257  19
  -2   1  -3 37761.1 343.155  34
   2   1   4 5891.55 182.296  19
   2   1   4 6294.60 165.724  37
  -2   1  -4 6133.26 99.0622  35
   2   1   5 53143.6 682.582  19
   2   1   5 50250.5 476.814  36
  -2   1  -5 49796.7 451.082  35
   2   1   5 52219.3 622.893  37
   2   1   5 52944.7 627.607  39
   2   1   6 54210.3 754.837  19
   2   1   6 54625.6 686.174  39
   2   1   6 54161.5 694.923  37
   2   1   7 32464.3 536.444  37
  -2   1  -7 32581.9 539.829  30
   2   1   7 31389.0 578.304  19
   2   1   7 32157.9 394.901  45
   2   1   7 31077.8 509.375  39
   2   1   8 36613.5 688.451  19
   2   1   8 36690.1 564.057  14
   2   1   8 35686.5 532.259  11
  -2   1  -8 37559.9 627.285  30
   2   1   8 35988.7 578.777  39
   2   1   9 23806.2 579.215  19
   2   1   9 24598.7 449.286  11
  -2   1  -9 24730.2 531.605  30
  -2   1 -10 2370.91 209.601  30
   2   1  10 2431.13 217.523  19
   2   1  10 2390.41 163.997  11
  -2   1 -11 4065.97 252.064  30
   2   1  11 4547.73 220.446  11
   2   1  11 4063.27 211.945  10
   2   1  11 3903.31 268.890  19
  -2   1 -12 981.319 156.836  30
   2   1  12 904.600 141.224  10
   2   1  13 1098.65 133.534  10
   2   1  14 205.909 89.7925  10
   2   1  15 890.802 83.7134  10
  -2   1 -16 670.104 44.2944  15
   2   2 -16 1599.00 86.4462  15
   2   2 -15 887.883 93.2353  15
  -2   2  14 6608.33 207.347  13
  -2   2  13 2850.38 151.537  27
  -2   2  13 2972.59 158.955  13
  -2   2  13 2757.31 158.248  10
  -2   2  12 1369.09 124.011  27
  -2   2  12 1362.41 127.435  10
  -2   2  12 1379.75 132.331  13
  -2   2  12 1360.16 120.967  45
  -2   2  11 8243.83 217.657  45
  -2   2  11 7973.09 233.580  27
  -2   2  11 7772.14 234.010  10
  -2   2  11 8586.77 218.227  42
  -2   2  11 7583.05 226.930  13
  -2   2  10 16501.6 294.668  45
  -2   2  10 15306.8 309.722  27
  -2   2  10 15589.8 311.682  10
  -2   2  10 16773.0 291.127  42
  -2   2  10 15066.8 300.843  13
  -2   2   9 1120.77 90.2677  27
  -2   2   9 1060.72 82.0391  42
  -2   2   9 1140.75 87.3250  45
  -2   2   9 1070.06 91.9055  10
   2   2  -8 503.790 55.2071  22
  -2   2   7 315.034 66.6692  39
  -2   2   7 281.521 74.5745  32
  -2   2   7 302.332 73.1353  28
   2   2  -7 278.142 47.2482  22
   2   2  -6 36378.3 336.679  18
  -2   2   6 36415.4 475.028  39
  -2   2   6 38481.8 512.243  32
  -2   2   6 38022.6 508.636  28
   2   2  -5 69386.0 569.315  18
  -2   2   5 71511.6 722.212  39
  -2   2   5 69246.3 582.411  34
  -2   2   5 74299.7 757.646  32
  -2   2   5 73169.0 754.152  28
  -2   2   4 55255.1 477.215  34
  -2   2   3 954763. 7232.57  34
   2   2  -3 935969. 7239.07  33
  -2   2   2 49008.8 436.231  34
   2   2  -1 119880. 985.997  17
  -2   2   1 120873. 993.438  29
  -2   2   0 760068. 5857.10  34
   2   2   0 772782. 5893.46  17
  -2   2   0 779198. 5879.19  29
  -2   2   0 750552. 5858.87  38
  -2   2  -1 15953.6 207.893  30
   2   2   1 15793.1 222.717  17
  -2   2  -1 15487.3 175.755  38
   2   2   2 13428.0 234.183  19
  -2   2  -2 13950.0 170.247  34
   2   2   3 90685.7 891.557  19
  -2   2  -3 88559.5 734.795  34
   2   2   4 9098.91 214.330  39
   2   2   4 9322.65 227.588  19
  -2   2  -4 9185.42 122.326  34
   2   2   5 31330.0 463.753  39
   2   2   5 30875.5 487.852  19
   2   2   5 30550.4 352.902  36
  -2   2  -5 29417.6 290.641  35
   2   2   5 30942.2 455.044  37
   2   2   6 28862.3 507.426  19
   2   2   6 27932.9 463.277  37
   2   2   6 27988.1 463.747  39
   2   2   7 15329.6 392.769  19
   2   2   7 15553.5 358.038  39
   2   2   7 15443.8 362.336  37
  -2   2  -7 16242.9 367.548  30
   2   2   7 16024.9 254.933  45
   2   2   8 8667.45 257.751  14
   2   2   8 8503.47 238.723  11
  -2   2  -8 9014.38 302.739  30
   2   2   8 8643.02 325.327  19
   2   2   8 8984.66 183.822  43
   2   2   8 8500.04 276.817  39
   2   2   8 9240.72 201.591  45
   2   2   9 912.769 155.662  19
   2   2   9 1191.25 119.661  11
   2   2   9 834.031 119.466  39
  -2   2  -9 898.946 156.692  30
   2   2  10 21554.5 576.197  19
  -2   2 -10 22497.8 530.758  30
   2   2  10 22047.4 440.060  11
   2   2  11 2550.22 228.252  19
  -2   2 -11 2632.98 211.297  30
   2   2  11 2659.01 182.170  10
   2   2  12 1079.42 137.295  10
   2   2  13 3896.66 185.304  10
   2   2  13 3364.56 160.639  13
   2   2  14 925.163 104.984  10
   2   3 -16 579.504 60.8427  15
  -2   3  15 527.735 90.2243  13
   2   3 -15 369.850 76.6625  15
  -2   3  14 2778.56 151.366  13
  -2   3  13 1932.94 143.526  13
  -2   3  13 2027.30 139.524  10
  -2   3  13 2097.40 132.677  27
  -2   3  12 17051.5 325.376  45
  -2   3  12 16351.3 341.696  10
  -2   3  12 16284.3 345.201  13
  -2   3  12 16188.7 333.872  27
  -2   3  11 34989.6 522.436  13
  -2   3  11 37114.0 501.588  45
  -2   3  11 34766.4 517.427  10
  -2   3  11 34619.2 517.036  27
  -2   3  11 37221.4 494.125  42
  -2   3  10 1535.10 116.104  13
  -2   3  10 1741.27 109.719  45
  -2   3  10 1725.10 105.014  42
  -2   3  10 1644.96 113.099  10
  -2   3  10 1675.58 112.889  27
  -2   3   9 46075.0 551.607  45
  -2   3   9 46245.2 543.586  42
  -2   3   9 45520.4 573.582  27
  -2   3   9 46603.2 571.499  10
  -2   3   8 22134.5 404.754  39
   2   3  -7 1933.24 74.4405  22
  -2   3   7 2003.85 123.917  32
  -2   3   7 1862.00 115.312  39
  -2   3   7 1958.60 125.025  28
  -2   3   6 11348.1 244.649  39
  -2   3   6 11960.8 258.837  32
  -2   3   6 12156.7 259.447  28
  -2   3   5 23672.3 356.051  32
  -2   3   5 24083.2 245.735  34
  -2   3   5 23839.7 356.163  28
  -2   3   4 23661.0 336.368  28
  -2   3   4 23853.7 337.282  32
  -2   3   3 528358. 4146.48  34
   2   3  -3 536934. 4113.52  33
   2   3  -2 477690. 3717.13  17
  -2   3   2 486207. 3737.92  36
  -2   3   2 473779. 3712.25  34
  -2   3   1 37708.1 365.501  29
  -2   3   1 37887.4 369.661  36
   2   3  -1 38081.7 360.458  17
   2   3   0 181012. 1459.94  17
  -2   3   0 185477. 1431.42  36
  -2   3   0 174315. 1434.74  38
  -2   3   0 173965. 1438.86  34
  -2   3   0 179715. 1444.53  29
  -2   3  -1 8587.00 144.738  30
  -2   3  -1 8370.27 122.623  38
   2   3   1 8667.65 156.348  17
  -2   3  -2 157374. 1297.05  34
  -2   3  -2 161582. 1361.16  30
  -2   3  -3 10825.8 145.421  34
  -2   3  -3 10736.0 204.169  30
  -2   3  -4 94501.9 798.585  34
  -2   3  -4 94851.4 940.521  30
   2   3   4 99205.0 994.831  39
   2   3   4 98698.0 999.605  19
   2   3   5 25153.5 336.547  36
   2   3   5 25175.9 418.222  37
  -2   3  -5 25950.0 255.395  34
  -2   3  -5 24369.6 395.356  30
   2   3   5 25078.3 427.332  39
   2   3   5 25097.4 437.764  19
   2   3   6 9516.23 270.020  39
   2   3   6 9545.71 187.763  36
   2   3   6 9421.49 265.955  37
   2   3   6 9592.59 286.751  19
  -2   3  -6 9562.69 259.293  30
   2   3   7 3535.53 195.442  19
   2   3   7 3601.86 108.598  43
   2   3   7 3621.25 119.098  42
   2   3   7 4009.59 189.959  39
   2   3   7 3568.38 111.029  40
   2   3   7 3283.76 107.743  36
   2   3   7 3562.32 189.677  37
   2   3   7 3482.90 116.458  45
   2   3   7 3696.01 115.346  46
  -2   3  -7 3609.99 185.814  30
  -2   3  -8 5825.87 248.671  30
   2   3   8 6090.10 199.308  11
   2   3   8 5978.19 203.916  12
   2   3   8 5595.93 268.328  19
   2   3   8 5954.34 150.697  43
   2   3   8 5613.17 245.117  37
   2   3   8 5733.02 212.060  14
   2   3   8 6130.69 152.203  40
   2   3   8 5621.81 237.929  39
   2   3   8 6021.20 164.085  45
  -2   3  -9 9940.90 340.405  30
   2   3   9 10169.3 375.854  19
   2   3   9 10264.3 276.063  11
   2   3   9 9308.64 313.335  39
  -2   3 -10 2469.72 206.207  30
   2   3  10 2582.72 182.575  39
   2   3  10 2964.44 172.340  11
   2   3  10 2669.66 227.557  19
   2   3  11 24954.3 476.953  10
   2   3  11 24066.6 624.952  19
  -2   3 -11 24675.0 561.765  30
   2   3  12 2527.21 169.020  10
   2   3  13 909.210 113.969  13
   2   3  13 1048.87 122.418  10
   2   3  14 239.114 78.4792  10
   2   4 -16 1230.74 66.0276  15
   2   4 -15 3591.41 132.150  15
  -2   4  15 4690.57 163.331  13
  -2   4  14 2780.04 154.386  13
  -2   4  13 761.409 106.328  45
  -2   4  13 744.465 120.586  13
  -2   4  12 568.827 100.545  45
  -2   4  12 518.339 97.2800  10
  -2   4  12 582.899 117.842  13
  -2   4  12 560.636 91.4836  27
  -2   4  11 4814.95 199.941  13
  -2   4  11 4888.20 181.467  45
  -2   4  11 5007.88 184.769  10
  -2   4  11 4834.75 182.119  27
  -2   4  11 5351.35 182.379  42
  -2   4  10 9988.87 250.281  13
  -2   4  10 10782.5 238.271  42
  -2   4  10 10735.4 242.425  45
  -2   4  10 10663.6 196.438  46
  -2   4  10 11227.1 235.883  47
  -2   4  10 10219.6 245.374  10
  -2   4  10 10102.9 242.750  27
  -2   4   9 15321.0 275.401  42
  -2   4   9 14621.7 282.913  27
  -2   4   9 15238.5 279.122  45
  -2   4   9 15714.9 267.809  47
  -2   4   9 15159.7 283.840  10
  -2   4   8 53650.9 593.634  45
  -2   4   8 51506.9 702.986  39
  -2   4   7 5315.73 191.042  39
  -2   4   6 192636. 1710.57  28
  -2   4   6 190251. 1707.47  32
  -2   4   6 187696. 1498.04  34
  -2   4   5 73159.5 771.231  32
  -2   4   5 72408.7 646.823  34
  -2   4   5 74038.5 771.507  28
  -2   4   4 31250.9 406.687  39
  -2   4   4 30923.3 327.862  34
  -2   4   4 31382.0 395.031  32
  -2   4   4 31935.2 396.783  28
  -2   4   3 476110. 3418.46  39
  -2   4   3 477345. 3379.68  37
  -2   4   2 174070. 1471.59  36
   2   4  -2 176810. 1432.78  17
  -2   4   1 881467. 6836.12  36
   2   4  -1 898328. 6807.08  17
  -2   4   1 879842. 6812.04  29
  -2   4   0 27277.3 287.441  29
  -2   4   0 28049.6 292.136  36
   2   4   0 28212.9 306.385  17
  -2   4  -1 410704. 3242.04  36
  -2   4  -1 419669. 3260.09  38
  -2   4  -2 122159. 1031.31  34
  -2   4  -2 122318. 1013.91  38
  -2   4  -2 122313. 1075.20  30
  -2   4  -3 370860. 2997.73  30
  -2   4  -3 366744. 2902.28  34
   2   4   4 67492.3 768.360  19
  -2   4  -4 68581.0 728.006  30
  -2   4  -4 68346.9 602.792  34
  -2   4  -5 56804.9 504.421  34
   2   4   5 55723.4 620.940  36
  -2   4  -5 55864.1 673.352  30
   2   4   5 57612.5 733.746  39
   2   4   5 58414.8 735.207  19
   2   4   6 50710.1 705.637  37
   2   4   6 50841.2 582.484  36
  -2   4  -6 52200.2 678.974  30
   2   4   6 52198.0 728.083  39
   2   4   6 50481.1 722.743  19
   2   4   7 7766.86 219.514  12
   2   4   7 8028.33 286.491  19
   2   4   7 8254.24 278.760  39
   2   4   7 7816.98 159.488  40
   2   4   7 7340.94 179.861  36
   2   4   7 8180.13 278.216  37
   2   4   7 7812.30 172.386  42
   2   4   7 7849.19 160.284  43
   2   4   7 8388.56 170.760  46
   2   4   7 7847.11 176.087  45
  -2   4  -7 8265.91 265.739  30
  -2   4  -8 14224.7 374.898  30
   2   4   8 14570.0 304.883  11
   2   4   8 14484.4 325.653  12
   2   4   8 14238.1 415.560  19
   2   4   8 14892.8 243.417  40
   2   4   8 13959.0 384.043  39
   2   4   8 14214.1 395.032  37
   2   4   8 14305.9 332.681  14
   2   4   8 14585.4 241.057  43
   2   4   8 14963.9 252.056  46
   2   4   8 14536.2 261.684  45
   2   4   9 27577.1 469.120  11
   2   4   9 27251.4 625.567  19
   2   4   9 29324.6 382.292  40
   2   4   9 26366.8 558.767  39
  -2   4  -9 28147.7 570.362  30
   2   4   9 28741.4 380.652  43
   2   4   9 28838.0 411.592  45
   2   4  10 979.070 144.668  39
   2   4  10 1134.26 174.671  19
  -2   4 -10 1314.09 169.572  30
  -2   4 -11 5570.27 274.579  30
   2   4  11 5023.76 218.921  10
   2   4  11 5312.00 301.026  19
   2   4  12 830.543 122.416  10
   2   4  13 394.177 96.5399  10
   2   4  13 212.658 100.907  13
   2   4  14 1441.45 102.933  10
   2   5 -15 100.584 56.7078  15
  -2   5  15 185.314 86.4982  13
  -2   5  14 604.169 118.025  13
  -2   5  13 2025.78 134.761  45
  -2   5  13 2019.83 152.708  13
  -2   5  12 5823.14 197.269  45
  -2   5  12 6081.94 199.350  42
  -2   5  12 5474.57 213.533  13
  -2   5  12 5562.76 193.975  10
  -2   5  12 5673.65 189.545  27
  -2   5  11 16941.2 328.159  45
  -2   5  11 16573.7 323.853  27
  -2   5  11 17675.3 327.309  42
  -2   5  11 17369.5 264.077  43
  -2   5  11 16819.8 326.480  10
  -2   5  10 1260.21 100.412  10
  -2   5  10 1357.40 108.491  45
  -2   5  10 1395.21 85.3644  46
  -2   5  10 1507.34 107.176  47
  -2   5  10 1378.01 81.6055  40
  -2   5  10 1381.82 105.636  42
  -2   5  10 1352.53 82.3727  43
  -2   5  10 1466.15 103.223  27
  -2   5   9 15408.2 281.133  10
  -2   5   9 14807.9 281.309  27
  -2   5   9 15333.9 237.431  46
  -2   5   9 15422.5 286.155  45
  -2   5   9 15652.9 272.636  47
  -2   5   9 15410.6 230.253  40
  -2   5   9 15128.9 231.747  43
  -2   5   9 15351.5 282.475  42
  -2   5   8 4571.64 148.061  45
  -2   5   8 4319.19 192.272  39
  -2   5   8 4652.95 144.877  42
  -2   5   7 2546.16 67.2898  34
  -2   5   7 2348.21 142.037  39
  -2   5   6 46930.2 457.972  34
  -2   5   6 47118.5 594.415  32
  -2   5   6 48003.5 600.502  28
  -2   5   5 57444.8 688.195  39
  -2   5   5 58665.3 564.160  34
  -2   5   5 62161.3 668.469  32
  -2   5   5 59935.9 638.658  36
  -2   5   5 61326.7 665.624  28
  -2   5   4 14127.0 264.399  39
  -2   5   4 14546.2 243.571  32
  -2   5   4 14725.2 246.360  37
  -2   5   4 14800.8 244.313  28
  -2   5   3 84787.8 819.214  39
  -2   5   3 83165.7 792.351  36
  -2   5   3 83167.9 775.292  37
  -2   5   2 80903.1 759.177  39
   2   5  -2 80661.7 690.923  17
  -2   5   2 78460.0 746.096  36
  -2   5   2 80011.4 712.422  37
   2   5  -1 293420. 2325.52  17
  -2   5   1 293918. 2371.39  36
  -2   5   1 297166. 2305.14  37
   2   5   0 4622.88 99.8065  17
  -2   5   0 4649.86 102.142  36
  -2   5  -1 98392.8 833.968  36
  -2   5  -1 97221.6 838.228  38
  -2   5  -2 3709.99 85.3372  38
   2   5   2 3938.34 118.705  19
  -2   5  -2 3742.80 104.771  30
  -2   5  -2 3768.21 71.6361  36
   2   5   3 20577.5 323.832  19
  -2   5  -3 20149.1 293.525  30
  -2   5  -3 20101.8 250.620  34
   2   5   4 63375.8 728.380  19
  -2   5  -4 61900.1 575.385  34
  -2   5  -4 62406.2 680.357  30
   2   5   5 21141.3 417.750  39
  -2   5  -5 21339.8 366.449  30
  -2   5  -5 22102.5 247.836  34
   2   5   5 22079.1 406.095  19
   2   5   6 72076.9 926.146  39
   2   5   6 70983.2 781.097  36
  -2   5  -6 73751.3 852.945  30
   2   5   6 69563.8 895.461  19
   2   5   7 6350.50 162.078  45
   2   5   7 6667.80 161.025  47
   2   5   7 6613.60 153.259  46
   2   5   7 6563.94 262.522  19
   2   5   7 6499.27 260.573  39
   2   5   7 6599.18 149.551  40
   2   5   7 6255.19 254.500  37
   2   5   7 6436.96 183.328  36
   2   5   7 6368.30 205.001  14
  -2   5  -7 6520.14 238.078  30
   2   5   7 6548.42 149.446  43
   2   5   7 6525.43 161.543  42
   2   5   8 11615.9 235.159  42
   2   5   8 11972.3 217.175  43
   2   5   8 11713.6 377.104  19
   2   5   8 11932.3 367.810  39
   2   5   8 12373.2 220.851  40
   2   5   8 11486.5 363.685  37
   2   5   8 12248.6 226.360  46
   2   5   8 11974.0 239.282  45
   2   5   8 11523.2 296.563  12
  -2   5  -8 11891.0 340.514  30
   2   5   9 26099.5 606.969  19
  -2   5  -9 26156.7 544.589  30
   2   5   9 27983.4 374.876  40
   2   5   9 24845.6 559.856  39
   2   5   9 27408.2 371.525  43
   2   5   9 28331.6 384.913  46
   2   5   9 26746.1 397.570  45
   2   5  10 15187.0 346.030  10
   2   5  10 15034.3 469.146  19
  -2   5 -10 16107.3 433.953  30
  -2   5 -11 5162.58 260.110  30
   2   5  11 5568.04 218.224  10
   2   5  12 3044.15 163.093  10
   2   5  13 1976.74 146.326  13
   2   5  13 2144.34 128.307  10
   2   5  14 113.010 79.5838  13
   2   5  14 106.203 62.9494  10
   2   6 -15 332.852 54.5291  15
  -2   6  15 485.551 90.7880  13
  -2   6  14 1656.74 135.704  13
  -2   6  13 731.431 108.748  45
  -2   6  13 610.712 124.514  13
  -2   6  12 4840.99 169.591  27
  -2   6  12 4955.84 190.611  45
  -2   6  12 4678.69 179.708  42
  -2   6  11 19102.4 281.262  40
  -2   6  11 19338.9 344.567  10
  -2   6  11 19018.7 357.049  45
  -2   6  11 19692.2 293.091  46
  -2   6  11 19643.6 291.677  43
  -2   6  11 19715.9 354.347  42
  -2   6  11 18727.5 338.128  27
  -2   6  10 1769.22 96.7427  46
  -2   6  10 1829.72 116.006  47
  -2   6  10 1569.12 120.437  45
  -2   6  10 1779.35 91.8320  40
  -2   6  10 1792.52 93.1298  43
  -2   6  10 1777.51 122.636  42
  -2   6  10 1601.52 102.902  27
  -2   6   9 18334.7 303.868  47
  -2   6   9 18505.4 271.008  46
  -2   6   9 17952.7 308.694  27
  -2   6   9 18841.5 321.806  42
  -2   6   9 18433.8 423.949  39
  -2   6   9 18222.4 262.317  40
  -2   6   8 14461.9 265.814  42
  -2   6   8 14299.6 349.944  39
  -2   6   7 2289.48 74.3464  34
  -2   6   7 2290.69 123.901  36
  -2   6   6 189978. 1576.60  34
  -2   6   6 185484. 1776.05  39
  -2   6   5 29540.6 447.212  39
  -2   6   5 29973.3 409.902  32
  -2   6   5 30258.7 410.486  28
  -2   6   5 30288.5 414.580  36
  -2   6   5 30268.0 425.565  37
  -2   6   4 33221.7 455.930  39
  -2   6   4 33357.5 421.713  37
  -2   6   4 33446.2 410.540  32
  -2   6   4 33536.6 409.837  28
  -2   6   3 302694. 2501.59  39
  -2   6   3 301255. 2475.17  36
  -2   6   3 302856. 2444.86  37
   2   6  -3 298765. 2390.90  17
  -2   6   3 299173. 2428.95  32
  -2   6   3 301033. 2428.56  28
  -2   6   2 116295. 1014.31  37
  -2   6   2 116857. 1062.26  36
   2   6  -2 119307. 984.677  17
   2   6  -1 51157.2 480.837  17
  -2   6   1 51609.9 534.707  36
   2   6   0 40268.6 399.448  17
  -2   6   0 40402.3 422.494  36
  -2   6  -1 13912.9 188.465  29
  -2   6  -1 13778.6 193.499  36
   2   6   1 13980.7 207.346  19
  -2   6  -2 32108.8 340.350  38
   2   6   2 32024.0 394.165  19
  -2   6  -2 32358.7 368.957  30
  -2   6  -2 31849.6 324.066  36
   2   6   3 7541.95 186.226  19
  -2   6  -3 7587.42 167.663  30
  -2   6  -3 7333.37 153.907  34
   2   6   4 11805.1 264.313  19
  -2   6  -4 12293.9 194.728  34
   2   6   4 12259.1 300.105  39
  -2   6  -4 12101.4 242.664  30
   2   6   5 16525.6 343.963  19
  -2   6  -5 16565.8 219.060  34
   2   6   6 36404.2 588.010  19
  -2   6  -6 37143.7 544.758  30
   2   6   6 36633.0 624.745  39
   2   6   6 35237.4 409.635  47
   2   6   6 36364.6 514.493  36
   2   6   7 2690.29 135.786  36
   2   6   7 2684.38 146.011  12
   2   6   7 2736.83 185.762  19
   2   6   7 2595.26 139.792  14
  -2   6  -7 2766.27 170.357  30
   2   6   7 2692.89 101.345  40
   2   6   7 2813.97 191.614  39
   2   6   7 2819.27 111.822  42
   2   6   7 2831.52 105.525  43
   2   6   7 2825.54 111.790  47
   2   6   7 2835.56 114.425  45
   2   6   7 2735.52 108.401  46
   2   6   8 14517.6 244.364  43
   2   6   8 14103.2 263.789  42
   2   6   8 14527.4 249.919  46
   2   6   8 14495.6 266.976  45
  -2   6  -8 14535.5 371.586  30
   2   6   8 13669.8 402.888  37
   2   6   8 14477.8 243.333  40
   2   6   8 14113.6 412.497  39
   2   6   8 14538.2 417.858  19
   2   6   9 3025.57 129.148  43
   2   6   9 2836.75 137.019  45
   2   6   9 3177.10 134.089  46
   2   6   9 2896.85 217.902  37
  -2   6  -9 3006.08 197.385  30
   2   6   9 2905.64 126.919  40
   2   6   9 2681.63 207.801  39
   2   6   9 2973.66 218.949  19
   2   6  10 175.718 89.9497  45
   2   6  10 225.959 124.143  19
  -2   6 -10 356.386 128.320  30
   2   6  10 357.385 123.575  39
   2   6  10 252.176 85.9247  43
   2   6  10 231.549 99.0012  10
   2   6  11 3964.13 183.069  10
  -2   6 -11 3740.72 220.261  30
   2   6  11 3629.47 224.005  39
   2   6  12 466.880 94.2290  10
   2   6  13 2621.38 159.939  13
   2   6  13 2671.85 126.753  10
   2   6  14 4392.90 155.931  13
  -2   7  15 82.1527 80.0960  13
  -2   7  14 6667.71 213.084  13
  -2   7  13 7665.65 220.834  45
  -2   7  12 9158.85 242.580  42
  -2   7  12 8722.52 244.393  45
  -2   7  11 3103.67 118.374  40
  -2   7  11 2855.90 152.555  42
  -2   7  11 3231.74 123.072  43
  -2   7  11 2773.92 170.405  13
  -2   7  11 2993.59 123.485  46
  -2   7  11 3311.02 155.438  47
  -2   7  10 5353.48 144.841  40
  -2   7  10 5048.02 145.796  43
  -2   7  10 5009.90 179.170  42
  -2   7  10 5298.31 150.003  46
  -2   7  10 5176.17 173.846  47
  -2   7   9 2355.65 117.358  47
  -2   7   9 2067.68 167.503  39
  -2   7   7 1660.84 115.069  36
  -2   7   7 1499.76 92.1714  45
  -2   7   7 1831.19 79.1629  34
  -2   7   6 32384.1 384.207  34
  -2   7   6 32824.8 464.691  36
  -2   7   6 31738.9 513.670  39
  -2   7   5 17057.5 307.925  37
  -2   7   5 15998.7 296.956  36
  -2   7   5 16938.9 335.365  39
  -2   7   4 100296. 929.702  32
  -2   7   4 100039. 930.085  28
  -2   7   4 98773.5 963.194  37
  -2   7   4 100040. 1020.22  39
  -2   7   3 137353. 1173.71  32
   2   7  -3 135627. 1141.52  17
  -2   7   3 136358. 1172.29  28
  -2   7   3 136840. 1249.80  36
  -2   7   3 137283. 1208.12  37
  -2   7   3 138370. 1271.12  39
  -2   7   2 35985.3 370.447  32
   2   7  -2 38103.1 363.009  17
  -2   7   2 36803.3 396.900  37
  -2   7   2 37103.9 447.476  36
  -2   7   2 38382.0 451.627  39
  -2   7   2 36355.4 370.383  28
   2   7  -1 102386. 854.094  17
  -2   7   1 100813. 938.445  36
  -2   7   0 85230.6 719.617  29
  -2   7   0 83809.8 688.091  37
  -2   7  -1 49554.9 494.899  36
   2   7   1 48394.7 482.125  19
  -2   7  -2 13727.7 194.650  36
   2   7   2 14208.7 230.281  19
   2   7   2 14431.9 297.109  39
  -2   7  -2 14039.1 203.319  38
  -2   7  -3 35139.8 418.077  30
  -2   7  -3 36072.9 361.593  38
   2   7   3 34749.7 529.508  39
  -2   7  -3 33347.7 329.281  36
   2   7   3 33887.6 447.042  19
  -2   7  -4 42816.2 518.011  30
   2   7   4 43018.5 561.410  19
  -2   7  -4 42425.2 465.433  34
   2   7   4 44452.7 646.673  39
  -2   7  -5 41202.0 438.599  34
  -2   7  -5 41399.3 544.285  30
   2   7   5 40209.5 584.551  19
   2   7   6 75145.4 847.357  12
   2   7   6 76012.1 941.002  19
   2   7   6 72556.2 956.722  37
   2   7   6 73549.6 866.064  36
  -2   7  -6 75814.1 866.943  30
   2   7   6 72483.9 734.529  45
   2   7   6 73405.1 720.438  47
   2   7   6 73419.4 732.483  42
   2   7   7 623.962 94.8833  12
   2   7   7 473.005 68.9238  42
   2   7   7 533.580 65.9838  43
   2   7   7 573.207 110.802  19
  -2   7  -7 564.623 108.106  30
   2   7   7 548.880 89.4389  36
   2   7   7 586.980 71.7794  47
   2   7   7 542.234 71.5291  46
   2   7   7 467.261 70.5121  45
   2   7   7 434.008 122.557  39
   2   7   7 587.805 68.4404  40
   2   7   8 7715.42 186.055  46
   2   7   8 7553.43 195.177  45
   2   7   8 7817.42 192.388  47
   2   7   8 7482.59 178.643  40
   2   7   8 7104.46 308.320  39
  -2   7  -8 7843.04 275.457  30
   2   7   8 7698.79 195.402  42
   2   7   8 7685.65 180.969  43
   2   7   8 7414.40 300.954  19
   2   7   8 7000.49 216.309  36
   2   7   9 19320.2 333.284  45
   2   7   9 20789.7 322.770  46
   2   7   9 19679.7 310.206  43
   2   7   9 20582.9 313.947  40
   2   7   9 18432.4 499.736  39
  -2   7  -9 18568.7 443.018  30
   2   7   9 17997.5 498.804  37
   2   7   9 18776.3 495.015  19
   2   7  10 515.852 132.433  19
  -2   7 -10 311.155 120.501  30
   2   7  10 633.790 93.2872  40
   2   7  10 522.770 134.306  39
   2   7  10 544.931 99.6501  45
   2   7  10 548.302 93.2150  43
  -2   7 -11 6716.24 273.255  30
   2   7  11 6482.05 293.825  39
   2   7  13 1036.44 127.663  13
   2   7  14 685.234 93.9861  13
  -2   8  12 2880.40 177.454  13
  -2   8  12 3136.59 160.555  42
  -2   8  11 1810.16 103.576  40
  -2   8  11 1559.64 135.109  42
  -2   8  11 1783.43 107.895  43
  -2   8  11 1531.17 106.736  46
  -2   8  11 1541.46 134.084  47
  -2   8  11 1550.94 150.312  13
  -2   8  10 895.799 83.4354  40
  -2   8  10 859.167 87.0293  43
  -2   8  10 849.290 88.8225  46
  -2   8  10 838.060 107.046  47
  -2   8  10 770.728 119.222  13
  -2   8   9 13436.2 235.750  46
  -2   8   8 634.424 92.7460  45
  -2   8   7 445.223 88.3051  36
  -2   8   7 280.621 67.5606  45
  -2   8   7 392.837 100.494  39
  -2   8   7 310.751 65.5285  41
  -2   8   7 461.398 70.3032  44
  -2   8   7 499.767 65.1475  34
  -2   8   6 8621.45 259.881  39
  -2   8   6 8691.19 231.861  36
  -2   8   6 8792.01 242.237  37
  -2   8   5 14718.3 325.725  39
  -2   8   5 14357.4 288.917  37
   2   8  -4 78883.5 727.384  17
  -2   8   4 77648.3 835.755  36
  -2   8   4 77828.8 809.976  37
  -2   8   4 79357.2 874.556  39
  -2   8   3 145435. 1239.99  32
   2   8  -3 150786. 1225.70  17
  -2   8   3 148010. 1243.02  28
  -2   8   3 148152. 1361.08  36
  -2   8   3 146576. 1307.76  37
  -2   8   3 150477. 1382.60  39
  -2   8   2 45985.2 428.623  32
   2   8  -2 47577.4 437.760  17
  -2   8   2 47870.9 491.308  37
  -2   8   2 48507.0 553.734  36
  -2   8   2 49031.5 549.009  39
  -2   8   2 46122.1 427.915  28
   2   8  -1 8575.18 113.499  17
  -2   8   1 8251.07 133.193  37
  -2   8   1 8899.42 189.087  36
  -2   8   1 7306.79 91.0946  28
  -2   8   1 7300.29 91.4667  32
   2   8   0 23748.1 237.463  19
  -2   8   0 24393.1 328.533  36
  -2   8  -1 7381.71 156.243  36
  -2   8  -1 7019.41 113.533  29
   2   8   1 7074.51 126.558  19
   2   8   1 7519.54 206.808  39
   2   8   2 62408.6 754.966  39
  -2   8  -2 60087.3 592.386  36
  -2   8  -2 61339.1 587.217  38
   2   8   2 61305.7 612.735  19
  -2   8  -2 58984.9 577.577  29
   2   8   3 106176. 1139.71  39
  -2   8  -3 102260. 886.128  38
  -2   8  -3 104656. 946.739  30
  -2   8  -3 99145.3 867.518  36
   2   8   3 100754. 981.172  19
  -2   8  -4 12589.2 230.594  34
   2   8   4 12263.9 329.853  39
   2   8   4 11947.5 262.237  19
  -2   8  -4 12351.9 240.322  30
  -2   8  -5 84940.1 800.892  34
  -2   8  -5 83912.0 890.008  30
   2   8   5 82820.3 952.298  19
   2   8   6 218.027 71.7415  12
   2   8   6 123.343 56.3593  42
   2   8   6 125.051 53.7068  47
   2   8   6 115.048 57.6930  45
  -2   8  -6 218.015 79.7390  30
   2   8   6 182.883 109.208  37
   2   8   6 313.899 88.0973  36
   2   8   6 224.857 83.9025  19
  -2   8  -7 1429.72 127.177  30
   2   8   7 1365.47 137.706  19
   2   8   7 1331.30 93.1200  45
   2   8   7 1370.99 91.0108  47
   2   8   7 1466.72 122.870  12
   2   8   7 1402.44 91.9857  42
   2   8   7 1222.71 153.107  37
   2   8   7 1377.84 122.834  36
   2   8   7 1346.48 87.4065  40
   2   8   8 12752.3 380.476  19
   2   8   8 13517.4 248.511  46
   2   8   8 13133.8 260.267  45
   2   8   8 13264.1 255.283  47
   2   8   8 13085.9 238.128  40
   2   8   8 12666.3 415.109  39
   2   8   8 12996.7 240.699  43
   2   8   8 13080.9 259.593  42
   2   8   8 12075.9 302.713  36
  -2   8  -8 13186.3 343.495  30
   2   8   9 23464.5 350.329  46
   2   8   9 22086.0 361.122  45
   2   8   9 22474.1 364.197  42
   2   8   9 22635.4 338.441  43
   2   8   9 19909.7 511.066  19
  -2   8  -9 20369.9 452.403  30
   2   8   9 22457.6 336.914  40
   2   8   9 19452.1 527.077  39
  -2   8 -10 3508.98 205.566  30
   2   8  10 4133.76 151.208  43
   2   8  10 3935.91 148.623  40
   2   8  10 3622.15 242.891  39
   2   8  10 3826.89 161.694  45
   2   8  10 4255.42 157.039  46
   2   8  13 1231.32 124.749  13
   2   8  14 1432.11 102.088  13
   2   8  15 25.3241 39.4689  13
  -2   9  14 2421.49 137.563  13
  -2   9  13 1280.09 133.411  13
  -2   9  12 1276.80 140.420  13
  -2   9  11 18630.4 292.128  40
  -2   9  11 18596.0 346.766  47
  -2   9  11 18710.3 300.321  46
  -2   9  11 18653.9 299.905  43
  -2   9  11 18056.5 375.384  13
  -2   9  10 1382.19 100.261  40
  -2   9  10 1497.41 104.806  46
  -2   9  10 1543.56 134.412  45
  -2   9  10 1437.67 126.750  47
  -2   9  10 1473.86 142.634  13
  -2   9  10 1230.16 100.332  43
  -2   9   9 79570.9 791.478  46
  -2   9   9 79818.2 886.884  45
  -2   9   8 8646.74 264.739  36
  -2   9   8 8567.32 229.329  45
  -2   9   8 7850.08 289.196  39
  -2   9   8 8543.86 219.698  44
  -2   9   8 8671.47 226.226  42
  -2   9   7 19325.0 293.678  34
  -2   9   7 18890.6 329.872  45
  -2   9   7 18961.3 385.317  36
  -2   9   7 19110.2 321.818  44
  -2   9   7 18533.1 416.093  39
  -2   9   7 18279.3 314.823  41
  -2   9   6 15502.4 326.748  36
  -2   9   6 14952.8 327.565  37
  -2   9   6 15241.7 269.424  44
  -2   9   6 14931.7 354.860  39
  -2   9   5 13155.3 315.092  39
   2   9  -5 13260.8 217.475  17
  -2   9   5 13214.5 282.756  37
  -2   9   4 29563.0 462.604  39
  -2   9   4 29153.9 441.812  36
  -2   9   4 29525.0 414.450  37
  -2   9   3 101313. 972.237  37
  -2   9   3 102116. 1034.42  36
   2   9  -3 102562. 919.466  39
  -2   9   2 88969.9 842.794  37
  -2   9   2 89660.1 925.072  36
   2   9  -2 92962.8 880.203  39
  -2   9   2 94482.6 921.290  39
  -2   9   1 1822.66 99.1689  36
  -2   9   1 1781.82 66.0054  37
  -2   9   0 822.019 71.4939  36
   2   9   0 1017.22 88.4262  39
  -2   9  -1 22361.6 320.809  36
   2   9   1 23571.0 400.614  39
  -2   9  -2 9405.15 175.429  38
  -2   9  -2 9540.16 182.555  36
   2   9   3 49467.8 557.846  19
  -2   9  -3 51180.2 526.183  29
  -2   9  -3 49923.1 494.919  38
   2   9   3 49979.9 710.831  39
   2   9   4 2126.27 115.671  19
  -2   9  -4 2123.46 117.289  34
  -2   9  -4 2058.89 100.930  30
   2   9   4 2020.59 157.115  39
   2   9   5 21491.9 483.443  39
   2   9   5 20033.4 297.238  45
   2   9   5 20869.6 370.380  12
   2   9   5 20976.8 421.834  36
   2   9   5 19992.6 297.620  42
  -2   9  -5 21942.5 317.118  34
  -2   9  -5 21681.6 355.004  30
   2   9   5 20844.4 389.485  19
   2   9   6 20227.2 495.511  39
   2   9   6 19238.1 301.591  45
   2   9   6 18680.7 288.766  47
   2   9   6 19195.7 376.337  12
   2   9   6 19472.2 301.313  42
   2   9   6 19499.6 464.120  37
   2   9   6 20086.6 418.830  36
  -2   9  -6 19924.0 366.838  30
   2   9   6 19840.3 412.004  19
   2   9   7 12481.3 348.102  19
   2   9   7 11429.6 372.785  37
   2   9   7 11842.3 321.546  36
   2   9   7 12619.8 244.752  42
  -2   9  -7 12162.2 303.327  30
   2   9   7 12498.8 246.152  45
   2   9   7 12510.5 237.957  47
   2   9   8 3130.03 197.086  19
   2   9   8 3274.82 134.893  46
   2   9   8 3368.43 141.750  45
   2   9   8 3333.27 138.898  47
  -2   9  -8 3353.60 181.280  30
   2   9   8 3526.72 132.502  40
   2   9   8 3149.81 234.737  39
   2   9   8 3177.82 129.009  43
   2   9   8 3417.78 140.522  42
   2   9   8 3102.63 169.264  36
   2   9   8 3182.69 225.220  37
   2   9   9 12982.5 250.203  40
   2   9   9 12384.5 247.399  43
   2   9   9 12783.6 268.699  42
   2   9   9 13367.8 259.273  46
   2   9   9 12365.6 263.243  45
   2   9  10 8649.34 205.060  40
   2   9  10 8122.44 216.736  45
   2   9  10 8691.47 211.336  46
   2   9  10 8215.86 201.643  43
   2   9  11 740.500 91.1858  43
   2   9  14 1275.54 94.4974  13
  -2  10  14 2812.69 138.176  13
  -2  10  13 167.885 99.7539  13
  -2  10  12 96.6145 102.416  45
  -2  10  12 156.894 109.569  13
  -2  10  11 8377.66 261.327  13
  -2  10  11 8620.59 196.092  40
  -2  10  11 9024.58 206.676  43
  -2  10  11 8764.38 203.720  46
  -2  10  11 8811.12 253.187  45
  -2  10  11 8565.90 239.631  47
  -2  10  10 26891.9 463.355  13
  -2  10  10 27855.3 380.722  40
  -2  10  10 27984.0 456.029  45
  -2  10  10 27806.6 433.611  47
  -2  10  10 28513.5 391.689  46
  -2  10  10 27137.4 448.390  42
  -2  10   9 11489.9 287.132  13
  -2  10   9 11725.1 284.848  42
  -2  10   9 12228.0 295.253  45
  -2  10   8 7185.04 208.512  44
  -2  10   8 6995.30 214.387  42
  -2  10   8 7419.14 256.894  36
  -2  10   8 6738.97 277.727  39
  -2  10   8 7240.54 221.215  45
  -2  10   7 1891.50 120.164  44
  -2  10   7 1965.23 150.978  36
  -2  10   7 1605.77 111.479  41
  -2  10   7 1837.98 161.058  39
  -2  10   7 1598.66 123.365  45
  -2  10   6 54665.1 624.948  41
  -2  10   6 56640.2 740.145  36
  -2  10   6 55770.9 729.669  37
  -2  10   6 57146.6 639.035  44
  -2  10   6 54712.2 776.579  39
  -2  10   5 42077.7 573.236  37
  -2  10   5 42504.9 629.511  39
  -2  10   4 4913.68 161.839  37
  -2  10   4 5026.44 183.278  36
  -2  10   4 4932.34 187.450  39
  -2  10   3 25012.9 411.330  36
  -2  10   3 25237.2 361.775  37
  -2  10   2 94290.1 975.842  36
  -2  10   2 96406.7 957.785  39
   2  10  -2 95692.1 913.566  39
  -2  10   1 14323.1 277.577  36
   2  10  -1 14484.9 275.972  39
  -2  10   0 19571.1 324.843  36
   2  10   0 20748.2 364.421  39
  -2  10  -1 6540.21 171.013  36
   2  10   1 6993.28 220.656  39
  -2  10  -2 25668.3 349.916  36
  -2  10  -2 25728.8 336.102  38
   2  10   3 40846.4 646.541  39
  -2  10  -3 38891.7 422.418  38
  -2  10  -4 16311.6 293.825  34
   2  10   4 16215.3 410.072  39
   2  10   5 26260.3 433.343  12
   2  10   5 25283.7 351.348  42
   2  10   5 25706.4 498.751  36
   2  10   5 26301.6 558.180  39
  -2  10  -5 26770.4 372.896  34
   2  10   5 25109.4 349.480  45
   2  10   6 29357.5 485.797  12
   2  10   6 28919.5 584.660  37
   2  10   6 28811.4 535.706  36
   2  10   6 27961.2 384.563  42
   2  10   6 28437.5 614.268  39
   2  10   6 27315.1 372.563  47
   2  10   6 28397.9 388.565  45
   2  10   7 97.9265 113.342  37
   2  10   7 128.888 93.9249  36
   2  10   7 158.068 68.6021  42
   2  10   7 21.5703 131.244  39
   2  10   7 95.3280 67.7884  45
   2  10   7 183.406 71.0988  47
   2  10   8 794.232 156.567  37
   2  10   8 715.126 114.805  36
   2  10   8 692.951 92.3987  42
   2  10   8 819.483 90.7332  40
   2  10   8 743.830 93.2474  45
   2  10   8 646.343 91.8637  47
   2  10   9 11597.9 415.164  37
   2  10   9 13782.2 260.275  40
   2  10   9 11783.9 419.673  39
   2  10   9 13355.1 259.228  43
   2  10   9 13170.3 273.868  42
   2  10   9 13739.3 266.606  46
   2  10   9 12921.3 270.301  45
   2  10  10 2551.23 126.606  40
   2  10  10 2460.51 130.199  46
   2  10  10 2469.71 131.806  45
   2  10  10 2551.97 126.792  43
   2  10  11 6333.20 173.164  43
  -2  11  14 1768.12 113.033  13
  -2  11  13 1500.63 116.963  45
  -2  11  13 1560.27 124.722  13
  -2  11  12 6705.79 213.373  45
  -2  11  12 6765.44 223.836  13
  -2  11  11 6969.53 231.615  13
  -2  11  11 6895.75 175.290  40
  -2  11  11 7011.88 182.616  43
  -2  11  11 6807.18 222.024  42
  -2  11  11 6825.19 180.573  46
  -2  11  11 6860.87 214.650  47
  -2  11  11 6441.82 221.118  45
  -2  11  10 4377.95 198.664  13
  -2  11  10 4269.73 153.465  40
  -2  11  10 4789.62 195.145  45
  -2  11  10 4346.11 157.644  46
  -2  11  10 4434.31 195.037  42
  -2  11   9 10395.6 273.030  13
  -2  11   9 10611.7 271.602  42
  -2  11   9 10440.2 272.150  45
  -2  11   8 24592.9 409.451  13
  -2  11   8 25951.1 425.758  42
  -2  11   8 25335.2 407.691  44
  -2  11   8 25417.6 488.563  36
  -2  11   8 25978.0 428.240  45
  -2  11   7 37089.4 503.854  44
  -2  11   7 37871.7 602.383  36
  -2  11   7 36765.8 640.964  39
  -2  11   7 36090.9 488.815  41
  -2  11   7 36788.3 522.487  45
  -2  11   7 37918.9 494.851  34
  -2  11   6 29967.1 425.965  44
  -2  11   6 29257.1 546.850  39
  -2  11   5 30439.4 526.025  39
  -2  11   5 29362.2 467.167  37
  -2  11   4 9412.43 263.316  39
  -2  11   4 9127.28 226.599  37
  -2  11   4 9705.85 262.219  36
  -2  11   3 23573.2 403.990  39
  -2  11   3 22927.7 349.738  37
  -2  11   3 23546.5 409.905  36
  -2  11   2 3669.85 156.658  36
  -2  11   2 3505.76 114.844  37
   2  11  -1 29655.5 436.747  39
  -2  11   1 28760.5 439.285  36
   2  11   0 246.770 70.3178  39
  -2  11   0 208.153 65.0060  36
   2  11   1 37289.1 567.647  39
  -2  11  -1 35338.4 472.497  36
   2  11   2 7119.96 247.616  39
  -2  11  -2 6813.70 164.708  38
  -2  11  -2 6799.86 173.002  36
  -2  11  -3 7961.92 161.971  38
   2  11   3 8524.29 290.678  39
   2  11   4 3491.32 147.215  12
   2  11   4 3472.45 116.682  42
   2  11   4 3556.10 208.666  39
  -2  11  -4 3876.52 162.491  34
   2  11   4 3641.74 116.645  45
   2  11   5 14651.6 318.647  12
   2  11   5 13886.7 250.282  42
   2  11   5 13890.1 393.161  37
   2  11   5 13941.5 376.112  36
   2  11   5 14691.9 420.922  39
  -2  11  -5 14624.4 276.774  34
   2  11   5 13459.7 245.117  45
   2  11   6 11316.8 374.157  37
   2  11   6 11850.2 345.943  36
   2  11   6 11693.4 233.675  42
   2  11   6 12064.6 406.216  39
   2  11   6 11654.8 234.588  45
   2  11   6 11193.4 224.349  47
   2  11   7 1593.18 184.021  37
   2  11   7 1784.09 157.882  36
   2  11   7 1722.04 109.687  42
   2  11   7 1508.00 189.852  39
   2  11   7 1711.84 110.603  45
   2  11   7 1667.54 108.312  47
   2  11   8 8712.13 357.258  37
   2  11   8 8550.79 289.487  36
   2  11   8 9988.00 230.717  42
   2  11   8 9820.68 227.521  47
   2  11   8 9466.57 227.938  45
   2  11   9 9849.95 221.450  40
   2  11   9 9352.64 228.936  42
   2  11   9 9650.08 221.308  43
   2  11   9 9847.28 228.298  46
   2  11   9 9386.71 227.664  45
   2  11  10 18.0028 77.5298  40
   2  11  10 13.0288 79.2434  43
   2  11  10 75.3132 82.9228  46
   2  11  10 60.4189 72.1497  45
   2  11  11 2610.79 115.940  40
   2  11  11 2584.61 118.921  43
   2  11  12 136.564 104.512  13
   2  11  13 506.792 94.4176  13
   2  11  14 610.245 64.7357  13
  -2  12  14 1137.81 90.2380  13
  -2  12  13 1013.75 106.499  13
  -2  12  13 898.618 94.8355  45
  -2  12  12 7200.58 221.657  13
  -2  12  12 7661.02 215.994  42
  -2  12  12 7465.21 216.286  45
  -2  12  11 1582.19 140.777  13
  -2  12  11 1677.27 105.646  40
  -2  12  11 1618.92 137.771  42
  -2  12  11 1758.55 113.305  43
  -2  12  11 1626.43 107.533  46
  -2  12  11 1767.85 139.969  45
  -2  12  10 7379.47 237.659  13
  -2  12  10 7350.83 191.290  40
  -2  12  10 7690.91 240.257  45
  -2  12  10 7583.43 197.527  46
  -2  12  10 7413.25 235.331  42
  -2  12   9 4662.05 192.881  13
  -2  12   9 4615.12 197.270  42
  -2  12   9 4843.98 199.374  45
  -2  12   8 14533.0 310.374  13
  -2  12   8 15099.8 380.501  36
  -2  12   8 15417.0 327.314  42
  -2  12   8 15281.3 327.790  45
  -2  12   7 5766.88 187.360  13
  -2  12   7 6171.61 192.633  44
  -2  12   7 5763.39 257.550  39
  -2  12   7 5995.84 242.670  36
  -2  12   7 6023.43 197.141  34
  -2  12   7 6168.61 210.505  45
  -2  12   6 10645.6 233.265  13
  -2  12   6 11047.5 246.554  44
  -2  12   6 10989.0 329.114  39
  -2  12   5 21396.0 430.539  36
  -2  12   5 20722.2 391.465  37
  -2  12   5 21674.1 348.841  44
  -2  12   5 21985.0 448.057  39
  -2  12   4 9095.37 265.956  39
  -2  12   4 8753.61 259.608  36
  -2  12   4 8206.87 221.513  37
  -2  12   3 1873.09 132.438  36
  -2  12   3 1983.40 104.647  37
  -2  12   2 9660.73 259.586  36
   2  12  -1 54716.2 670.172  39
  -2  12   1 56019.0 698.132  36
   2  12   0 602.558 87.1663  39
  -2  12   0 598.648 85.2871  36
   2  12   1 7373.11 245.928  39
  -2  12  -1 7088.35 199.285  36
  -2  12  -2 6196.11 172.942  36
  -2  12  -2 5989.86 158.351  38
   2  12   3 5067.49 235.299  39
   2  12   4 12892.8 236.381  42
   2  12   4 13530.3 377.898  36
   2  12   4 14244.0 406.742  39
  -2  12  -4 14694.4 302.320  34
   2  12   4 13493.5 293.555  12
   2  12   5 8909.85 198.806  42
   2  12   5 8904.40 327.321  37
   2  12   5 9411.92 322.915  36
   2  12   5 9367.53 350.215  39
  -2  12  -5 9748.33 233.719  34
   2  12   5 9016.95 201.229  45
   2  12   6 12205.6 393.623  37
   2  12   6 12501.8 372.478  36
   2  12   6 12346.2 245.689  42
   2  12   6 12197.6 416.698  39
   2  12   6 12567.1 247.562  45
   2  12   6 12495.7 241.639  47
   2  12   7 5901.92 292.028  37
   2  12   7 6047.21 261.704  36
   2  12   7 6449.09 182.950  42
   2  12   7 5865.88 305.870  39
   2  12   7 6507.34 182.038  45
   2  12   7 6383.92 182.110  47
   2  12   8 13362.5 370.055  36
   2  12   8 13389.8 439.663  37
   2  12   8 13044.8 447.195  39
   2  12   8 14970.2 285.189  42
   2  12   8 14993.6 282.259  45
   2  12   8 15110.3 285.006  47
   2  12   9 1600.15 113.913  40
   2  12   9 1774.17 114.488  42
   2  12   9 1613.22 112.547  45
   2  12  10 1101.21 98.6710  40
   2  12  10 1076.20 102.095  43
   2  12  10 1144.47 104.032  46
   2  12  10 922.198 94.2231  45
   2  12  11 2024.31 103.635  40
   2  12  11 1957.00 107.152  43
   2  12  12 1541.41 127.335  13
   2  12  13 1214.66 96.4108  13
  -2  13  13 986.048 94.7608  13
  -2  13  13 899.789 88.9668  45
  -2  13  12 3579.03 155.826  13
  -2  13  12 3581.78 151.334  42
  -2  13  12 3526.35 151.921  45
  -2  13  11 6103.75 204.527  13
  -2  13  11 6225.98 165.054  40
  -2  13  11 6352.92 204.342  42
  -2  13  11 6155.39 168.816  43
  -2  13  11 6071.87 165.922  46
  -2  13  11 6307.00 208.886  45
  -2  13  10 720.056 118.088  13
  -2  13  10 587.138 91.2668  40
  -2  13  10 749.942 96.3842  46
  -2  13  10 679.336 118.555  45
  -2  13  10 589.503 116.106  42
  -2  13   9 18820.8 362.148  13
  -2  13   9 19359.5 379.328  42
  -2  13   9 19388.8 377.139  45
  -2  13   8 4238.98 180.147  13
  -2  13   8 4570.73 221.910  36
  -2  13   8 4612.74 197.477  42
  -2  13   8 4723.73 202.244  45
  -2  13   7 3566.29 154.956  13
  -2  13   7 3320.10 199.049  36
  -2  13   7 3604.70 154.393  44
  -2  13   7 3562.12 175.583  45
  -2  13   7 3485.82 165.242  34
  -2  13   6 5551.18 181.939  44
  -2  13   5 1931.15 115.856  44
  -2  13   5 1835.99 148.207  36
  -2  13   4 22456.1 446.421  36
  -2  13   3 27091.8 485.170  36
  -2  13   2 9796.39 276.248  36
  -2  13   1 4511.80 185.885  36
   2  13   0 179.178 73.2695  39
  -2  13   0 220.077 80.6964  36
   2  13   1 2701.59 160.402  39
  -2  13  -1 2494.64 131.275  36
   2  13   2 21724.5 467.820  39
  -2  13  -2 20983.6 319.816  38
  -2  13  -2 20684.2 346.152  36
   2  13   3 3502.34 214.009  39
   2  13   4 7569.06 309.047  39
   2  13   4 6999.08 173.183  42
  -2  13  -4 7795.79 233.085  34
   2  13   4 7749.43 302.726  36
   2  13   5 342.878 69.9210  42
   2  13   5 307.370 126.262  36
   2  13   5 407.914 134.788  37
   2  13   5 251.702 127.823  39
  -2  13  -5 343.326 98.7916  34
   2  13   5 217.124 64.7250  45
   2  13   6 2924.22 200.943  36
   2  13   6 2511.60 204.659  37
   2  13   6 2786.21 124.617  42
   2  13   6 2580.08 213.137  39
   2  13   6 2624.05 125.505  47
   2  13   6 2608.37 121.933  45
   2  13   7 2879.47 220.436  37
   2  13   7 2981.84 198.909  36
   2  13   7 3122.83 131.632  42
   2  13   7 3001.84 232.533  39
   2  13   7 2987.48 137.820  46
   2  13   7 3081.60 135.589  47
   2  13   7 3075.09 132.419  45
   2  13   8 1164.46 141.026  36
   2  13   8 1133.61 168.596  37
   2  13   8 1193.04 173.602  39
   2  13   8 1496.51 106.803  42
   2  13   8 1341.86 106.564  45
   2  13   8 1415.08 111.960  47
   2  13   9 3465.55 139.815  40
   2  13   9 3135.76 132.092  45
   2  13  10 667.349 90.3172  40
   2  13  10 763.051 92.4779  43
   2  13  10 802.135 96.0814  46
   2  13  11 1049.10 86.5315  40
   2  13  11 764.215 116.802  13
   2  13  11 977.420 86.7501  43
   2  13  12 894.253 101.696  13
   2  13  13 176.568 59.4243  13
  -2  14  13 96.6766 65.2656  13
  -2  14  13 23.0754 58.7040  45
  -2  14  12 186.988 79.7251  13
  -2  14  12 125.266 74.9157  42
  -2  14  12 94.5873 76.5488  45
  -2  14  11 1177.49 111.503  13
  -2  14  11 977.083 88.6170  40
  -2  14  11 1034.85 93.8018  43
  -2  14  11 1024.42 110.958  42
  -2  14  11 1035.67 111.017  45
  -2  14  11 940.402 88.3524  46
  -2  14  10 7537.11 220.792  13
  -2  14  10 7780.05 190.899  40
  -2  14  10 7871.12 198.057  46
  -2  14  10 7914.33 232.540  45
  -2  14  10 7958.44 232.810  42
  -2  14   9 759.482 111.480  13
  -2  14   9 882.075 119.093  45
  -2  14   9 761.692 118.908  42
  -2  14   8 17325.6 330.334  13
  -2  14   8 17955.5 360.611  42
  -2  14   8 18357.2 363.867  45
  -2  14   7 6006.76 186.746  13
  -2  14   7 5454.94 245.412  36
  -2  14   7 5505.20 203.186  42
  -2  14   7 5629.68 187.109  44
  -2  14   7 5860.82 210.413  45
  -2  14   7 5573.51 201.392  34
  -2  14   6 5882.80 188.763  44
  -2  14   6 5876.40 205.071  45
  -2  14   6 6184.30 221.266  34
  -2  14   5 3249.51 143.673  44
  -2  14   5 3286.88 191.534  36
  -2  14   4 15487.8 375.377  36
  -2  14   3 19885.2 420.632  36
  -2  14   2 4749.17 204.396  36
  -2  14   1 6919.84 236.611  36
  -2  14   0 3483.46 165.894  36
  -2  14  -1 8027.05 208.509  38
  -2  14  -1 8197.65 233.140  36
   2  14   1 8603.98 277.186  39
   2  14   2 19296.0 450.724  39
   2  14   3 33732.7 647.005  39
   2  14   4 8106.93 327.957  39
  -2  14  -4 9052.57 261.266  34
   2  14   4 7974.65 310.417  37
   2  14   4 7884.01 318.218  36
   2  14   5 23086.0 568.319  39
   2  14   5 23188.4 347.679  42
   2  14   5 22228.8 536.886  37
   2  14   5 23616.8 548.224  36
   2  14   6 5427.14 273.882  37
   2  14   6 5868.64 273.363  36
   2  14   6 6010.57 171.045  42
   2  14   6 5562.38 289.953  39
   2  14   6 5936.71 168.083  45
   2  14   6 5744.54 171.597  47
   2  14   7 936.193 157.609  37
   2  14   7 897.560 135.701  36
   2  14   7 1006.52 92.0505  42
   2  14   7 866.723 101.955  43
   2  14   7 744.638 152.575  39
   2  14   7 919.889 97.5165  47
   2  14   7 985.195 91.0735  45
   2  14   7 802.355 104.466  46
   2  14   8 886.715 157.899  37
   2  14   8 1061.13 169.584  39
   2  14   8 1013.11 92.0275  42
   2  14   8 932.677 104.906  43
   2  14   8 1070.69 105.353  47
   2  14   8 1126.64 95.9635  45
   2  14   9 1792.64 103.041  45
   2  14  10 424.647 80.7520  40
   2  14  10 470.023 84.7843  46
   2  14  11 1044.83 111.203  13
   2  14  11 1314.93 86.5261  43
   2  14  12 872.502 87.6081  13
   2  14  13 209.146 45.1892  13
  -2  15  12 734.075 81.5908  13
  -2  15  12 680.812 81.1851  45
  -2  15  12 773.147 84.9247  42
  -2  15  11 4582.86 156.845  13
  -2  15  11 4833.70 166.664  42
  -2  15  11 4736.67 144.217  43
  -2  15  11 4752.72 165.993  45
  -2  15  10 303.184 85.7463  13
  -2  15  10 189.931 75.3224  40
  -2  15  10 230.005 80.0592  46
  -2  15  10 153.980 92.7867  45
  -2  15  10 161.116 98.2181  47
  -2  15  10 211.162 81.9088  43
  -2  15  10 216.783 91.5392  42
  -2  15   9 13273.0 278.193  13
  -2  15   9 13630.0 301.333  45
[truncated: 1,198,557 more chars]
