# Supplementary material for: Stereoselective Pudovik reaction of aldehydes, aldimines, and nitroalkenes with CAMDOL-derived H-phosphonate
Source: Commun Chem. 2025 Nov 14;8:349. doi: 10.1038/s42004-025-01735-4 (PMC12618634; doi:10.1038/s42004-025-01735-4)
Supplement: Supplementary file 5 — Supplementary Data 3 [file 42004_2025_1735_MOESM5_ESM.zip › Supplementary Data 5-the cif file of 6a/bj02.cif_od]

data_xcalibur
_audit_creation_date           2024-01-27
_audit_creation_method         'CrysAlisPro 1.171.42.73a (Rigaku OD, 2022)'
_computing_data_collection     'CrysAlisPro 1.171.42.73a (Rigaku OD, 2022)'
_computing_cell_refinement     'CrysAlisPro 1.171.42.73a (Rigaku OD, 2022)'
_computing_data_reduction      'CrysAlisPro 1.171.42.73a (Rigaku OD, 2022)'
_cell_length_a                  12.84397(17) 
_cell_length_b                  19.93976(19) 
_cell_length_c                  14.01120(18) 
_cell_angle_alpha               90.0 
_cell_angle_beta                107.6368(14) 
_cell_angle_gamma               90.0 
_cell_volume                    3419.68(7) 
_cell_measurement_reflns_used   29310
_cell_measurement_theta_min     2.2250
_cell_measurement_theta_max     75.7900
_cell_oxdiff_length_a                  12.8405(2) 
_cell_oxdiff_length_b                  19.9489(3) 
_cell_oxdiff_length_c                  14.0063(2) 
_cell_oxdiff_angle_alpha               90.0348(11) 
_cell_oxdiff_angle_beta                107.6077(14) 
_cell_oxdiff_angle_gamma               89.9947(13) 
_cell_oxdiff_volume                    3419.68(9) 
_cell_oxdiff_measurement_reflns_used   29310
_exptl_crystal_description                block
_exptl_crystal_colour                     'light colourless'
_exptl_crystal_size_max                             0.160
_exptl_crystal_size_mid                             0.140
_exptl_crystal_size_min                             0.120
_exptl_absorpt_coefficient_mu                       0.000
_exptl_absorpt_correction_T_min                   0.56764
_exptl_absorpt_correction_T_max                   1.00000
_exptl_absorpt_correction_type            multi-scan
_exptl_absorpt_process_details
;
CrysAlisPro 1.171.42.73a (Rigaku Oxford Diffraction, 2022)
Empirical absorption correction using spherical harmonics,
implemented in SCALE3 ABSPACK scaling algorithm.
;
_oxdiff_exptl_absorpt_empirical_full_min           0.449
_oxdiff_exptl_absorpt_empirical_full_max           1.689
_oxdiff_exptl_absorpt_empirical_details
;
Empirical correction (ABSPACK) includes:
- Absorption correction using spherical harmonics
- Frame scaling
;
_diffrn_source 'Rotating-anode X-ray tube'
_diffrn_source_type 'Rigaku (Cu) X-ray Source'
_diffrn_radiation_probe x-ray
_diffrn_radiation_type 'Cu K\a'
_diffrn_radiation_wavelength 1.54184
_diffrn_radiation_monochromator mirror
_diffrn_measurement_device 'four-circle diffractometer'
_diffrn_measurement_device_type 'XtaLAB Synergy R, DW system, HyPix'
_diffrn_detector 'Hybrid Pixel Array Detector'
_diffrn_detector_type HyPix
_diffrn_detector_area_resol_mean 10.0000
_diffrn_reflns_number 37289
_diffrn_reflns_av_R_equivalents 0.0293
_diffrn_reflns_av_sigmaI/netI 0.0182
_diffrn_reflns_limit_h_min -16
_diffrn_reflns_limit_h_max 16
_diffrn_reflns_limit_k_min -24
_diffrn_reflns_limit_k_max 24
_diffrn_reflns_limit_l_min -17
_diffrn_reflns_limit_l_max 16
_diffrn_reflns_theta_min 2.2157
_diffrn_reflns_theta_max 76.6784
_diffrn_measured_fraction_theta_max 0.8757
_diffrn_reflns_theta_full 66.9682
_diffrn_measured_fraction_theta_full 0.9998
_diffrn_orient_matrix_type 'CrysAlisPro convention (1999,Acta A55,543-557)'
_diffrn_orient_matrix_UB_11      -0.0818402000
_diffrn_orient_matrix_UB_12      -0.0333134000
_diffrn_orient_matrix_UB_13      -0.0915226000
_diffrn_orient_matrix_UB_21       0.0952931000
_diffrn_orient_matrix_UB_22      -0.0230083000
_diffrn_orient_matrix_UB_23      -0.0375454000
_diffrn_orient_matrix_UB_31       0.0081039000
_diffrn_orient_matrix_UB_32      -0.0657619000
_diffrn_orient_matrix_UB_33       0.0594169000
_diffrn_measurement_details
;
List of Runs (angles in degrees, time in seconds):

  # Type    Start    End  Width  t~exp~   \w     \q     \k     \f   Frames
--------------------------------------------------------------------------
  1  \w     39.00  68.00   0.50    0.50    --  104.75 -99.00   0.00   58
  2  \w     76.00 106.00   0.50    0.50    --  104.75 -99.00   0.00   60
  3  \w     60.00  91.00   0.50    0.30    --   47.88-125.00 -90.00   62
  4  \w     56.00  99.00   0.50    0.50    --  104.75 -99.00-150.00   86
  5  \w     43.00  68.00   0.50    0.50    --  104.75 -57.00 -90.00   50
  6  \w     35.00  68.00   0.50    0.50    --  104.75 -57.00 -30.00   66
  7  \w     35.00  68.00   0.50    0.50    --  104.75 -57.00   0.00   66
  8  \w     41.00  66.00   0.50    0.50    --  104.75 -57.00 -60.00   50
  9  \w     39.00  68.00   0.50    0.50    --  104.75 -57.00  30.00   58
 10  \w     34.00  65.00   0.50    0.50    --  104.75 -57.00 150.00   62
 11  \w     41.00  66.00   0.50    0.50    --  104.75 -57.00 120.00   50
 12  \w     94.00 125.00   0.50    0.50    --  104.75  19.00   0.00   62
 13  \w    150.00 178.00   0.50    0.50    --  104.75  19.00   0.00   56
 14  \w    150.00 175.00   0.50    0.50    --  104.75  42.00 -68.00   50
 15  \w     91.00 175.00   0.50    0.50    --  104.75  57.00-150.00  168
 16  \w     94.00 128.00   0.50    0.50    --  104.75  42.00 -68.00   68
 17  \w     42.00 118.00   0.50    0.30    --   47.88  42.00 -68.00  152
 18  \w    -23.00  45.00   0.50    0.30    --   47.88 -38.00   0.00  136
 19  \w    -23.00  41.00   0.50    0.30    --   47.88 -42.00 138.00  128
 20  \w     80.00 122.00   0.50    0.50    --  104.75 125.00 120.00   84
 21  \w    134.00 166.00   0.50    0.50    --  104.75 125.00 120.00   64
 22  \w    -16.00  10.00   0.50    0.30    --  -47.88  19.00  90.00   52
 23  \w    -59.00 -34.00   0.50    0.50    -- -104.00  57.00  60.00   50
 24  \w    -64.00 -32.00   0.50    0.50    -- -104.00  57.00  90.00   64
 25  \w    -58.00 -33.00   0.50    0.50    -- -104.00  57.00 -30.00   50
 26  \w    -63.00 -36.00   0.50    0.50    -- -104.00  57.00 -60.00   54
 27  \w    -59.00 -32.00   0.50    0.50    -- -104.00  57.00 -90.00   54
 28  \w    -35.00 -10.00   0.50    0.30    --  -47.88  42.00 -68.00   50
 29  \w   -118.00 -72.00   0.50    0.30    --  -47.88 -42.00 138.00   92
 30  \w    -68.00 -39.00   0.50    0.30    --  -47.88 -42.00 138.00   58
 31  \w   -169.00-103.00   0.50    0.50    -- -104.00 -42.00 138.00  132
 32  \w    -35.00 -10.00   0.50    0.30    --  -48.13  42.00 -68.00   50
 33  \w    -20.00  20.00   0.50    0.30    --  -48.13  19.00 150.00   80
 34  \w     30.00  80.00   0.50    0.30    --   48.13  77.00  90.00  100
 35  \w     87.00 116.00   0.50    0.30    --   48.13  77.00  90.00   58
 36  \w     35.00  72.00   0.50    0.30    --   48.13  57.00  60.00   74
 37  \w     84.00 110.00   0.50    0.30    --   48.13  57.00   0.00   52
 38  \w     41.00  70.00   0.50    0.30    --   48.13  38.00 120.00   58
 39  \w     38.00  92.00   0.50    0.30    --   48.13  19.00  60.00  108
 40  \w   -111.00 -85.00   0.50    0.50    -- -104.00 -70.00  23.68   52
 41  \w   -118.00 -85.00   0.50    0.50    -- -104.00 -69.00  93.56   66
 42  \w   -128.00 -92.00   0.50    0.50    -- -104.00 -55.00  49.30   72
 43  \w   -114.00 -88.00   0.50    0.50    -- -104.00 -64.00  22.42   52
 44  \w   -105.00 -80.00   0.50    0.50    -- -104.00 -81.00  88.37   50
 45  \w   -138.00 -91.00   0.50    0.50    -- -104.00 -54.00  53.00   94
 46  \w   -107.00 -82.00   0.50    0.50    -- -104.00 -77.00  30.00   50
 47  \w   -111.00 -94.50   0.50    0.50    -- -104.00 -70.00  48.15   33
;
_diffrn_measurement_method '\w scans'
_diffrn_oxdiff_digest_frames
;
01284851a63c91f8f703c62a8bb6191163022928bfc
;
_diffrn_oxdiff_digest_hkl
;
011e391102d3cbd2819cd599a4906318f27b60
;
_space_group_IT_number 4
_space_group_crystal_system monoclinic
_space_group_name_H-M_alt 'P 1 21 1'
_reflns_odcompleteness_completeness		99.98
_reflns_odcompleteness_theta		66.97
_reflns_odcompleteness_iscentric		1
_chemical_oxdiff_formula 'C H O N P S'
