# Supplementary material for: Stereoselective Pudovik reaction of aldehydes, aldimines, and nitroalkenes with CAMDOL-derived H-phosphonate
Source: Commun Chem. 2025 Nov 14;8:349. doi: 10.1038/s42004-025-01735-4 (PMC12618634; doi:10.1038/s42004-025-01735-4)
Supplement: Supplementary file 5 — Supplementary Data 3 [file 42004_2025_1735_MOESM5_ESM.zip › Supplementary Data 5-the cif file of 6a/bj02.fcf]

#
# h,k,l, Fc-squared, Fo-squared, sigma(Fo-squared), status flag
#
data_bj02
_shelx_title ' bj02_auto_a.res in P2(1)'
_shelx_refln_list_code          4
_shelx_F_calc_maximum      165.41
_exptl_crystal_F_000      1328.00
_reflns_d_resolution_high  0.7922

loop_
 _space_group_symop_operation_xyz
 'x, y, z'
 '-x, y+1/2, -z'

_cell_length_a    12.8440
_cell_length_b    19.9398
_cell_length_c    14.0112
_cell_angle_alpha  90.000
_cell_angle_beta  107.637
_cell_angle_gamma  90.000

_shelx_F_squared_multiplier     1.000

loop_
 _refln_index_h
 _refln_index_k
 _refln_index_l
 _refln_F_squared_calc
 _refln_F_squared_meas
 _refln_F_squared_sigma
 _refln_observed_status
   0 -24   0         19.08         17.94         1.45 o
   1 -24   0         60.09         67.07         1.57 o
   2 -24   0          0.78          1.07         1.11 o
   3 -24   0         19.02         15.62         1.37 o
   4 -24   0          0.23          1.09         0.82 o
   1 -23   0         42.26         43.35         1.97 o
   2 -23   0         42.02         47.15         1.41 o
   3 -23   0          0.21          0.66         3.28 o
   4 -23   0          1.09          0.22         1.69 o
   5 -23   0          4.57          1.91         0.93 o
   6 -23   0          0.82         -0.35         0.66 o
   0 -22   0        205.26        207.45         5.02 o
   1 -22   0         44.76         53.64         1.77 o
   2 -22   0          8.46          8.28         1.64 o
   3 -22   0         12.24         14.49         1.13 o
   4 -22   0         11.26         11.78         1.46 o
   5 -22   0          2.30          1.18         2.01 o
   6 -22   0         31.95         27.17         2.33 o
   1 -21   0         70.46         72.81         1.54 o
   2 -21   0         77.77         82.86         2.75 o
   3 -21   0          2.72          3.91         1.11 o
   4 -21   0          5.33          7.75         1.06 o
   5 -21   0          7.66         10.56         1.08 o
   6 -21   0         11.15         15.10         1.25 o
   7 -21   0         11.78         13.57         1.92 o
   8 -21   0          3.18          2.65         1.30 o
   0 -20   0         18.40         19.94         1.39 o
   1 -20   0          1.44          0.75         0.74 o
   2 -20   0          9.36         11.97         0.87 o
   3 -20   0         44.75         49.83         1.67 o
   4 -20   0        132.18        147.01         2.20 o
   5 -20   0          6.80         10.23         1.22 o
   6 -20   0          8.40          7.02         1.19 o
   7 -20   0         28.53         26.78         1.73 o
   8 -20   0          3.56          2.60         0.91 o
   9 -20   0          8.92          8.87         0.90 o
   1 -19   0        317.71        337.77         2.48 o
   2 -19   0        225.56        246.48         2.96 o
   3 -19   0          0.78          1.91         0.79 o
   4 -19   0         61.41         74.57         2.42 o
   5 -19   0        188.85        226.20         2.61 o
   6 -19   0         71.65         78.03         2.30 o
   7 -19   0          0.24          1.74         1.50 o
   8 -19   0         31.18         24.59         1.44 o
   9 -19   0         22.51         22.69         0.99 o
  10 -19   0          2.77          2.95         0.98 o
   0 -18   0        797.60        819.74         9.11 o
   1 -18   0        220.82        223.91         3.00 o
   2 -18   0        115.77        124.55         1.46 o
   3 -18   0         13.05         18.50         0.95 o
   4 -18   0        157.67        178.35         2.26 o
   5 -18   0        148.81        150.80         2.14 o
   6 -18   0         18.80         14.88         1.43 o
   7 -18   0          1.81          0.47         1.29 o
   8 -18   0         53.85         57.71         1.81 o
   9 -18   0        104.74        107.51         2.27 o
  10 -18   0          7.86          6.89         0.85 o
   1 -17   0        160.02        149.40         1.50 o
   2 -17   0         46.61         49.28         1.07 o
   3 -17   0        195.18        198.17         2.02 o
   4 -17   0        355.98        372.89         3.15 o
   5 -17   0         63.00         64.61         1.77 o
   6 -17   0         47.71         44.69         2.38 o
   7 -17   0         34.56         30.18         2.59 o
   8 -17   0         28.86         32.34         2.44 o
   9 -17   0          1.93          3.83         1.35 o
  10 -17   0          0.59          1.20         0.98 o
  11 -17   0          0.11          0.47         0.60 o
   0 -16   0        476.81        455.55         3.40 o
   1 -16   0        830.99        804.78         5.39 o
   2 -16   0       1498.19       1502.78        16.45 o
   3 -16   0        775.68        838.54         4.85 o
   4 -16   0        290.07        268.32         2.79 o
   5 -16   0         78.96         79.82         2.11 o
   6 -16   0        574.88        582.10         7.90 o
   7 -16   0        385.39        381.41         9.92 o
   8 -16   0         80.41         82.45         3.42 o
   9 -16   0         16.20         16.99         2.72 o
  10 -16   0         38.92         39.05         1.67 o
  11 -16   0         12.44         13.28         1.02 o
   1 -15   0        532.15        501.47         2.63 o
   2 -15   0        489.82        483.34         3.69 o
   3 -15   0        703.97        683.44         6.73 o
   4 -15   0        129.73        111.74         1.89 o
   5 -15   0        149.82        134.17         2.81 o
   6 -15   0        299.06        303.25         6.05 o
   7 -15   0         10.58          6.03         2.46 o
   8 -15   0         37.12         38.78         2.76 o
   9 -15   0         39.69         36.34         3.70 o
  10 -15   0         97.72        110.62         4.64 o
  11 -15   0         88.56         87.97         2.51 o
  12 -15   0         50.10         48.49         2.03 o
   0 -14   0       2402.12       2402.37        11.22 o
   1 -14   0       1349.09       1321.48         4.66 o
   2 -14   0         88.55         89.65         1.14 o
   3 -14   0        325.37        333.91         4.57 o
   4 -14   0          8.60          8.94         1.11 o
   5 -14   0        250.97        261.76         3.37 o
   6 -14   0         22.64         18.53         1.53 o
   7 -14   0        588.36        542.00        10.71 o
   8 -14   0        504.13        535.60        10.90 o
   9 -14   0         14.68         16.92         3.30 o
  10 -14   0          7.02          9.08         2.86 o
  11 -14   0          4.86          5.71         2.24 o
  12 -14   0         26.29         26.07         1.99 o
   1 -13   0         28.22         30.97         0.72 o
   2 -13   0          2.47          3.62         0.54 o
   3 -13   0        307.71        310.21         2.49 o
   4 -13   0        127.08        129.48         1.97 o
   5 -13   0         11.57         12.67         0.91 o
   6 -13   0        418.08        408.79         6.26 o
   7 -13   0        393.99        422.24         4.78 o
   8 -13   0         73.06         75.07         3.21 o
   9 -13   0          0.55          0.95         2.94 o
  10 -13   0         10.54          9.00         2.77 o
  11 -13   0         88.77        101.00         4.37 o
  12 -13   0         14.60         16.39         2.10 o
   0 -12   0       5062.71       5256.97        47.18 o
   1 -12   0       1157.07       1094.07        15.23 o
   2 -12   0         30.17         18.42         0.72 o
   3 -12   0        131.12        153.86         2.07 o
   4 -12   0         35.83         32.30         1.00 o
   5 -12   0        402.63        398.23         2.98 o
   6 -12   0        795.36        788.20        15.29 o
   7 -12   0        908.93        875.17        10.04 o
   8 -12   0         74.92         86.64         2.75 o
   9 -12   0        212.74        221.14         6.79 o
  10 -12   0          6.04          2.08         2.64 o
  12 -12   0          5.45          3.43         2.00 o
  13 -12   0          4.36          4.59         1.28 o
   1 -11   0         94.13         86.35         1.95 o
   2 -11   0         26.56         21.93         1.15 o
   3 -11   0        960.32       1051.31        10.47 o
   4 -11   0       1515.53       1518.70        11.30 o
   5 -11   0        111.14        111.13         1.71 o
   6 -11   0        261.72        240.15         4.21 o
   7 -11   0         23.77         23.26         1.80 o
   8 -11   0       2722.42       2850.49        17.32 o
   9 -11   0        903.08        966.80        10.27 o
  10 -11   0          4.39          5.39         1.80 o
  11 -11   0          7.57          9.80         2.57 o
  13 -11   0          0.47          1.19         1.43 o
   0 -10   0       2260.67       2102.57        21.40 o
   1 -10   0        407.60        356.46         4.05 o
   2 -10   0        507.48        534.84         5.39 o
   3 -10   0        201.74        209.71        13.08 o
   4 -10   0         11.76          8.11         1.15 o
   5 -10   0          9.93          8.25         0.68 o
   6 -10   0        248.58        240.94         3.24 o
   7 -10   0         61.05         56.51         1.72 o
   8 -10   0        636.21        685.93         6.12 o
   9 -10   0          8.96         10.77         1.85 o
  10 -10   0        111.23        119.31         3.41 o
  11 -10   0        109.08        123.94         4.61 o
  14 -10   0         22.80         26.76         1.58 o
   1  -9   0        303.66        315.76         3.39 o
   2  -9   0         31.39         30.19         1.42 o
   3  -9   0         48.80         40.47         1.42 o
   4  -9   0        128.48        144.55         5.19 o
   5  -9   0        474.57        424.39         4.37 o
   6  -9   0         91.54         77.48         1.67 o
   7  -9   0        102.68        112.77         1.99 o
   8  -9   0          2.37          3.38         0.97 o
   9  -9   0        181.28        192.43         3.00 o
  10  -9   0         17.36         22.43         1.56 o
  11  -9   0         58.70         62.05         3.67 o
  12  -9   0         69.99         79.47         3.24 o
   0  -8   0         44.33         56.02        10.00 o
   1  -8   0        743.82        876.93         6.14 o
   2  -8   0        498.75        627.78        13.47 o
   3  -8   0        238.48        262.12         3.73 o
   4  -8   0        688.38        680.79         7.05 o
   5  -8   0       1866.50       1963.05        21.12 o
   6  -8   0          7.50         10.05         0.91 o
   7  -8   0        115.54        120.32         1.81 o
   8  -8   0         74.57         82.08         1.50 o
   9  -8   0        232.24        230.56         3.41 o
  10  -8   0         79.80         91.38         2.14 o
  11  -8   0          5.74          5.87         1.74 o
  12  -8   0          9.09         12.03         2.05 o
  14  -8   0         16.65         16.84         1.44 o
   1  -7   0          2.83          4.17         0.71 o
   2  -7   0       2435.70       2261.49        18.09 o
   3  -7   0        835.74        814.67         6.80 o
   4  -7   0         43.73         43.42         1.42 o
   5  -7   0         74.46        102.83         2.83 o
   6  -7   0         21.43         10.58         1.30 o
   7  -7   0        101.31        101.04         1.69 o
   8  -7   0        162.15        169.64         2.72 o
   9  -7   0        152.60        141.52         2.26 o
  10  -7   0         30.75         34.55         1.57 o
  11  -7   0         27.70         34.67         2.76 o
  12  -7   0         21.15         20.24         2.80 o
   0  -6   0       6536.51       6572.71        37.72 o
   1  -6   0       8946.77       9174.50        55.49 o
   2  -6   0        980.86       1050.38         7.44 o
   3  -6   0        560.50        500.26         4.09 o
   4  -6   0        115.50         91.60         6.51 o
   5  -6   0         11.50         20.51         1.29 o
   6  -6   0        707.28        684.41         9.64 o
   7  -6   0        130.29        128.18         2.77 o
   8  -6   0        375.86        411.31         4.43 o
   9  -6   0       1101.96       1127.71        10.25 o
  10  -6   0        190.45        188.91         3.00 o
  11  -6   0          9.98         11.64         1.63 o
  12  -6   0          6.19          9.75         2.61 o
  13  -6   0          3.00          2.42         2.14 o
   1  -5   0       8598.36       8428.69        38.32 o
   2  -5   0        218.53        165.69         1.59 o
   3  -5   0        135.10        167.12         2.16 o
   4  -5   0       2035.23       2050.74        35.06 o
   5  -5   0          3.72          6.46         1.35 o
   6  -5   0         14.30         13.61         1.41 o
   7  -5   0         65.95         62.48         2.45 o
   8  -5   0        436.88        447.21         3.77 o
   9  -5   0        773.61        796.52         6.73 o
  10  -5   0        262.85        268.68         3.61 o
  11  -5   0          9.26          8.48         1.36 o
  12  -5   0          4.95          5.46         2.59 o
  13  -5   0          7.54         10.38         2.56 o
   0  -4   0        620.74        759.75         5.64 o
   1  -4   0      12400.51      12628.43        72.21 o
   2  -4   0        794.01        764.35         5.73 o
   3  -4   0         98.37        115.23         3.13 o
   4  -4   0        150.37        148.40         3.73 o
   5  -4   0       1998.76       2210.23        27.12 o
   6  -4   0        247.97        212.57         7.14 o
   7  -4   0        818.42        924.13         8.02 o
   8  -4   0        409.68        439.79         5.02 o
   9  -4   0        143.22        141.23         2.37 o
  10  -4   0        254.69        251.76         4.18 o
  11  -4   0        393.62        380.56         5.69 o
  12  -4   0         14.10         14.33         2.87 o
  13  -4   0          4.30          5.56         2.55 o
  14  -4   0         24.05         27.00         2.60 o
   1  -3   0      11159.94      11068.50        57.16 o
   2  -3   0       4705.91       4901.91        25.95 o
   3  -3   0         58.12         46.08         1.20 o
   4  -3   0       1983.04       2021.02        51.76 o
   5  -3   0       1340.73       1525.78        12.25 o
   6  -3   0        111.70        123.38         2.76 o
   7  -3   0         75.40         82.95         2.60 o
   8  -3   0        454.98        463.37         5.13 o
   9  -3   0        282.96        320.50         4.82 o
  10  -3   0        593.43        627.09         8.63 o
  11  -3   0        174.93        166.32         3.74 o
  12  -3   0          1.44          3.01         2.58 o
  13  -3   0         35.08         32.16         3.19 o
  14  -3   0          7.29         10.75         2.37 o
  15  -3   0          5.49          4.97         1.06 o
   0  -2   0       1637.78       1879.80        15.46 o
   1  -2   0       1150.12       1167.82         8.40 o
   2  -2   0      21152.00      20446.48        90.96 o
   3  -2   0        338.67        416.61         4.22 o
   4  -2   0        674.49        730.75        30.89 o
   5  -2   0       2551.45       2444.66        24.69 o
   6  -2   0        735.58        741.39         8.46 o
   7  -2   0         62.83         61.49         2.34 o
   8  -2   0         62.05         67.10         2.15 o
   9  -2   0          4.35          5.71         1.46 o
  10  -2   0        115.71        128.34         3.57 o
  11  -2   0        271.07        249.14         4.49 o
  13  -2   0          3.24          6.27         2.71 o
  14  -2   0          6.06          6.31         2.33 o
  15  -2   0          4.20          6.00         1.22 o
   1  -1   0      12887.44      12322.71        66.56 o
   2  -1   0       3402.43       3085.46        25.46 o
   3  -1   0      27361.18      26293.78       202.45 o
   4  -1   0       1236.39       1323.72        13.83 o
   5  -1   0         14.03          6.13         1.70 o
   6  -1   0       1124.51       1481.33        16.87 o
   7  -1   0         50.13         93.53         4.27 o
   8  -1   0        648.70        701.84        12.26 o
   9  -1   0        413.08        445.42        10.48 o
  10  -1   0        451.97        469.01         8.20 o
  11  -1   0         19.79         19.08         3.92 o
   2   0   0       8458.50       8498.97        46.20 o
   3   0   0      12908.36      11940.48        89.95 o
   4   0   0      18352.45      18362.20       102.23 o
   5   0   0        263.44        196.70         4.96 o
   6   0   0        595.20        776.80         8.64 o
   7   0   0        810.46        955.20        10.47 o
   8   0   0       1323.36       1475.45        15.76 o
   9   0   0        193.49        221.55         3.22 o
  10   0   0         17.77         21.85         1.54 o
  11   0   0        322.00        327.52         4.12 o
  12   0   0        879.30        867.97        13.40 o
  13   0   0         86.89         83.18         4.27 o
  14   0   0         23.37         28.87         2.91 o
  15   0   0         97.23        105.66         2.43 o
   1   1   0      12876.09      12619.70        48.40 o
   2   1   0       3336.31       3124.08        12.83 o
   3   1   0      27206.67      27077.44       120.26 o
   4   1   0       1177.39       1264.08        13.03 o
   5   1   0         18.61          9.88         1.08 o
   6   1   0       1112.23       1431.80        16.36 o
   7   1   0         54.13         92.67         3.14 o
   8   1   0        651.47        702.45         8.52 o
   9   1   0        420.32        449.17         4.46 o
  10   1   0        446.39        458.22         5.67 o
  11   1   0         19.90         20.74         1.56 o
  12   1   0         32.01         39.78         3.75 o
  13   1   0          0.93          1.20         2.55 o
  14   1   0         21.83         27.95         2.82 o
  15   1   0          8.89          7.11         1.28 o
   0   2   0       1631.71       2049.53        16.65 o
   1   2   0       1124.92       1196.42        28.34 o
   2   2   0      21123.00      20825.17       162.35 o
   3   2   0        341.25        424.20         2.80 o
   4   2   0        641.69        680.23         6.08 o
   5   2   0       2536.39       2571.27        15.93 o
   6   2   0        755.89        794.62         7.98 o
   7   2   0         68.70         69.18         2.97 o
   8   2   0         63.06         69.60         2.07 o
   9   2   0          6.73         10.18         1.24 o
  10   2   0        121.05        134.25         4.06 o
  11   2   0        266.32        247.74         3.56 o
  12   2   0          1.73          4.28         2.72 o
  13   2   0          3.15          3.67         2.63 o
  14   2   0          6.46          7.82         1.56 o
  15   2   0          3.73          5.41         1.18 o
   1   3   0      11144.72      11388.29        88.83 o
   2   3   0       4702.99       4867.88        51.47 o
   3   3   0         49.95         40.42         1.27 o
   4   3   0       1953.08       1999.56        11.00 o
   5   3   0       1325.51       1546.69        15.95 o
   6   3   0        106.95        121.32         2.45 o
   7   3   0         79.28         89.96         2.38 o
   8   3   0        445.42        444.03         7.59 o
   9   3   0        286.73        339.85         3.83 o
  10   3   0        602.50        649.79         6.12 o
  11   3   0        176.85        167.33         2.96 o
  12   3   0          0.87          2.75         2.61 o
  13   3   0         37.64         33.53         3.24 o
  14   3   0          6.60         10.11         1.75 o
  15   3   0          4.86          4.43         0.83 o
   0   4   0        671.94        867.01         8.66 o
   1   4   0      12433.17      12875.27       194.18 o
   2   4   0        773.26        756.98         7.37 o
   3   4   0        101.15        127.39         3.23 o
   4   4   0        128.54        129.50         2.58 o
   5   4   0       1966.82       2220.13        15.78 o
   6   4   0        215.36        188.55         4.59 o
   7   4   0        820.75        959.24         8.94 o
   8   4   0        420.52        457.37         5.92 o
   9   4   0        141.97        140.99         3.19 o
  10   4   0        257.24        266.29         4.21 o
  11   4   0        399.49        387.86         5.84 o
  12   4   0         13.09         16.48         2.94 o
  13   4   0          4.16          5.12         2.56 o
  14   4   0         22.62         27.98         1.86 o
  15   4   0         66.33         63.99         1.35 o
   1   5   0       8659.49       8510.36       153.53 o
   2   5   0        171.19        126.08         1.94 o
   3   5   0         96.33        122.91         2.12 o
   4   5   0       2050.29       1997.38        18.74 o
   5   5   0          1.35          3.10         1.11 o
   6   5   0         18.39         18.35         1.39 o
   7   5   0         46.31         41.22         1.84 o
   8   5   0        468.64        486.84         5.81 o
   9   5   0        788.28        838.40         7.90 o
  10   5   0        261.80        280.44         5.21 o
  11   5   0          6.53          6.53         1.73 o
  12   5   0          4.48          4.56         2.60 o
  13   5   0          7.40          6.65         2.45 o
  14   5   0          4.86          3.83         1.99 o
  15   5   0          4.56          4.54         1.16 o
   0   6   0       6372.88       6805.96        55.19 o
   1   6   0       8957.06       9340.52        73.81 o
   2   6   0       1009.85       1096.83         7.89 o
   3   6   0        559.56        498.33         3.08 o
   4   6   0         92.66         72.50         1.95 o
   5   6   0         15.03         22.84         1.11 o
   6   6   0        702.48        749.94        14.06 o
   7   6   0        131.80        138.50         3.60 o
   8   6   0        377.04        419.78         8.76 o
   9   6   0       1102.26       1134.19        15.34 o
  10   6   0        188.39        191.21         5.96 o
  11   6   0         14.80         17.84         1.89 o
  12   6   0          4.95          7.72         2.55 o
  13   6   0          2.90          1.35         2.23 o
  14   6   0         19.29         17.35         2.06 o
   1   7   0         14.69         19.14         1.02 o
   2   7   0       2434.46       2297.84        19.32 o
   3   7   0        792.64        775.39         8.49 o
   4   7   0         26.93         30.73         1.90 o
   5   7   0         76.33        112.60         2.16 o
   6   7   0         21.62         10.01         1.35 o
   7   7   0         88.79         86.51         2.55 o
   8   7   0        156.23        159.65         3.75 o
   9   7   0        138.50        131.39         3.17 o
  10   7   0         31.87         37.06         2.80 o
  11   7   0         24.92         31.54         2.36 o
  12   7   0         21.54         19.80         2.85 o
  13   7   0         10.91         10.16         1.71 o
  14   7   0          7.24         11.05         1.02 o
   0   8   0         63.78         66.95         2.55 o
   1   8   0        742.34        930.28        19.86 o
   2   8   0        494.55        651.96         8.77 o
   3   8   0        237.53        256.94         9.33 o
   4   8   0        692.06        696.58         7.46 o
   5   8   0       1859.02       2010.68        14.38 o
   6   8   0          4.61          8.23         1.26 o
   7   8   0        108.42        117.01         3.27 o
   8   8   0         66.35         73.01         2.02 o
   9   8   0        235.96        235.87         4.09 o
  10   8   0         76.42         89.78         6.60 o
  11   8   0          6.88          7.45         2.66 o
  12   8   0          9.31         15.00         2.63 o
  13   8   0          4.18          7.34         1.52 o
  14   8   0         16.12         21.49         2.13 o
   1   9   0        302.18        323.19         5.36 o
   2   9   0         23.68         24.73         2.65 o
   3   9   0         51.52         45.48         2.45 o
   4   9   0        128.16        145.77         3.15 o
   5   9   0        483.22        465.52        10.70 o
   6   9   0         89.19         81.58         2.17 o
   7   9   0        101.10        117.68         5.18 o
   8   9   0          3.21          3.62         1.97 o
   9   9   0        189.40        206.01         4.30 o
  10   9   0         15.53         24.74         2.95 o
  11   9   0         59.44         67.86         3.80 o
  12   9   0         71.15         80.47         7.02 o
  13   9   0         12.70         18.02         2.59 o
  14   9   0          9.79         11.64         1.69 o
   0  10   0       2312.38       2181.52        21.87 o
   1  10   0        426.99        380.72         5.44 o
   2  10   0        508.06        546.88        16.01 o
   3  10   0        202.69        216.97         5.26 o
   4  10   0         16.25         13.98         1.75 o
   5  10   0          1.85          3.18         1.57 o
   6  10   0        233.30        247.29         4.29 o
   7  10   0         44.46         39.61         3.56 o
   8  10   0        648.06        746.50        11.65 o
   9  10   0         11.02         14.65         3.38 o
  12  10   0         84.97         95.94         4.73 o
  13  10   0          0.53          0.93         1.84 o
  14  10   0         22.69         25.61         1.62 o
   1  11   0         58.40         54.46         3.35 o
   2  11   0         14.42          6.19         1.30 o
   3  11   0        965.43       1080.68        14.15 o
   4  11   0       1503.35       1627.51        36.27 o
   5  11   0        123.06        133.93         3.36 o
   6  11   0        265.61        279.54         6.28 o
   7  11   0         36.42         41.70         3.74 o
   8  11   0       2718.61       2968.25        30.04 o
   9  11   0        911.09        991.86        14.08 o
  11  11   0          5.85          7.70         2.82 o
  12  11   0          6.50          6.86         2.43 o
  13  11   0          0.51          1.29         1.68 o
   0  12   0       5087.92       5264.99        46.35 o
   1  12   0       1165.33       1127.41        10.87 o
   2  12   0         26.72         16.33         1.66 o
   3  12   0        129.57        163.15         4.18 o
   4  12   0         37.54         36.39         2.22 o
   5  12   0        390.53        421.08        12.89 o
   6  12   0        820.20        887.55        24.80 o
   7  12   0        913.00        993.05        14.21 o
   8  12   0         74.50         83.49         4.64 o
   9  12   0        214.85        220.42         4.88 o
  10  12   0          7.78          9.31         2.88 o
  11  12   0         21.77         19.34         3.02 o
  12  12   0          5.08          4.91         2.10 o
  13  12   0          4.33          4.57         1.39 o
   1  13   0         43.03         43.06         2.23 o
   2  13   0          4.89          5.40         1.48 o
   3  13   0        304.38        316.23         4.40 o
   4  13   0        119.35        135.20         3.16 o
   5  13   0         14.86         15.72         1.78 o
   6  13   0        416.75        454.89        26.01 o
   7  13   0        386.82        354.72         7.52 o
   8  13   0         67.85         61.22         5.27 o
   9  13   0          0.86          3.12         2.59 o
  10  13   0         10.64         10.13         2.70 o
  11  13   0         88.75        101.09         4.45 o
  12  13   0         15.18         15.90         2.00 o
   0  14   0       2404.25       2526.88        29.64 o
   1  14   0       1352.54       1376.34        19.10 o
   2  14   0         88.50         94.73         4.51 o
   3  14   0        328.47        343.80         4.70 o
   4  14   0         12.79         14.15         1.77 o
   5  14   0        248.68        248.75        10.39 o
   6  14   0         21.58         18.51         3.24 o
   7  14   0        596.70        557.88        86.45 o
   8  14   0        506.14        418.05        23.81 o
   9  14   0         13.18          9.87         2.59 o
  10  14   0          9.47          9.03         2.44 o
  11  14   0          5.56          5.71         1.96 o
  12  14   0         26.67         24.21         4.49 o
   1  15   0        527.56        505.07        15.98 o
   2  15   0        483.33        482.18        10.14 o
   3  15   0        699.89        695.66         8.29 o
   4  15   0        130.03        118.28         3.74 o
   5  15   0        150.35        138.41         5.17 o
   6  15   0        293.85        341.55         8.18 o
   7  15   0         11.93          7.88         3.06 o
   9  15   0         39.09         23.88         2.68 o
  10  15   0         96.72         87.14         3.64 o
   0  16   0        496.42        492.51        11.63 o
   1  16   0        839.63        842.73        16.38 o
   2  16   0       1495.53       1496.58        20.23 o
   3  16   0        779.32        817.75         9.99 o
   4  16   0        282.52        271.09        11.15 o
   5  16   0         80.13         82.90         7.25 o
   6  16   0        581.39        643.08        11.37 o
  11  16   0         12.07         18.00         2.00 o
   1  17   0        164.10        153.86         5.79 o
   2  17   0         58.62         56.12         2.53 o
   3  17   0        204.34        219.27         7.79 o
   4  17   0        350.54        397.59         9.69 o
   5  17   0         63.33         74.78         4.55 o
  11  17   0          0.08          0.78         0.79 o
   0  18   0        790.09        766.15        14.94 o
   1  18   0        215.34        204.55         5.39 o
   2  18   0        118.64        124.23         7.02 o
   3  18   0         11.15         12.60         2.75 o
   4  18   0        165.77        184.31        16.46 o
  10  18   0          7.11          6.26         1.60 o
   1  19   0        316.51        296.34         9.44 o
   2  19   0        221.91        234.37         8.55 o
   9  19   0         23.65         23.29         1.99 o
   7  20   0         26.77         19.79         1.96 o
   8  20   0          2.25          2.76         1.34 o
   9  20   0          9.15          8.05         1.33 o
   8  21   0          3.07          1.24         1.19 o
   6  22   0         32.29         23.49         1.73 o
  -4 -24   1         23.33         18.48         1.38 o
  -3 -24   1         15.24         14.40         1.40 o
  -2 -24   1         40.36         45.58         2.09 o
  -1 -24   1         44.77         47.16         2.27 o
   0 -24   1         21.77         31.12         2.03 o
   1 -24   1         54.99         60.53         5.72 o
   2 -24   1         33.63         31.16         1.54 o
   3 -24   1         20.66         16.10         1.16 o
  -6 -23   1          4.80          3.82         0.84 o
  -5 -23   1         32.89         28.71         1.47 o
  -4 -23   1         22.76         20.74         2.23 o
  -3 -23   1          0.79         -0.11         2.71 o
  -2 -23   1         11.80         11.33         1.13 o
  -1 -23   1         52.83         65.59         3.37 o
   0 -23   1        101.42        108.67         6.81 o
   1 -23   1         16.44         19.32         2.97 o
   2 -23   1          5.48          4.35         1.51 o
   3 -23   1          1.13          0.52         1.91 o
   4 -23   1         18.95         17.15         1.25 o
   5 -23   1         13.08         10.74         0.97 o
  -5 -22   1          0.81          1.67         2.04 o
  -4 -22   1         35.62         34.56         3.00 o
  -3 -22   1        124.15        124.34         2.62 o
  -2 -22   1        155.36        167.23         2.65 o
  -1 -22   1        121.65        129.14         3.29 o
   0 -22   1        106.47        115.63         2.22 o
   1 -22   1        102.53        116.90         3.00 o
   2 -22   1        172.90        176.81         3.53 o
   3 -22   1         68.88         69.95         2.09 o
   4 -22   1          3.20          3.95         1.34 o
   5 -22   1         22.58         22.35         1.53 o
   6 -22   1         55.17         49.75         1.99 o
   7 -22   1         30.54         24.12         1.56 o
  -8 -21   1          7.95          7.21         1.47 o
  -7 -21   1         27.55         22.96         2.24 o
  -6 -21   1         90.77         91.07         6.07 o
  -5 -21   1         60.84         62.42         6.86 o
  -4 -21   1         67.02         80.72         1.89 o
  -3 -21   1         39.95         46.09         1.42 o
  -2 -21   1         59.04         70.03         2.18 o
  -1 -21   1         49.18         51.25         1.68 o
   0 -21   1         21.30         24.01         1.17 o
   1 -21   1         69.70         74.92         1.62 o
   2 -21   1          6.68         10.03         1.12 o
   3 -21   1         64.12         66.69         2.62 o
   4 -21   1         52.63         59.65         3.42 o
   5 -21   1        108.28        102.18         2.35 o
   6 -21   1         91.35         86.09         2.00 o
   7 -21   1          1.13          2.06         0.94 o
  -9 -20   1         32.86         25.99         1.76 o
  -8 -20   1         51.09         48.06         1.92 o
  -7 -20   1         46.28         50.85         4.38 o
  -6 -20   1         11.08         11.92         1.29 o
  -5 -20   1          4.48          6.05         1.06 o
  -4 -20   1         84.02         90.02         1.72 o
  -3 -20   1        157.86        148.98         3.05 o
  -2 -20   1         49.62         49.93         1.51 o
  -1 -20   1        115.37        123.71         3.36 o
   0 -20   1        176.24        194.57         3.84 o
   1 -20   1         94.56        102.82         1.72 o
   2 -20   1         84.61         90.27         1.67 o
   3 -20   1        106.41        101.11         1.73 o
   4 -20   1         45.38         54.08         1.62 o
   5 -20   1          3.95          5.21         1.37 o
   6 -20   1         23.62         21.41         1.53 o
   7 -20   1         83.00         73.60         2.32 o
   8 -20   1         47.10         38.99         1.54 o
  -9 -19   1         18.74         17.05         1.41 o
  -8 -19   1          7.75          5.88         1.28 o
  -7 -19   1         25.60         23.68         1.23 o
  -6 -19   1         10.66         11.44         1.16 o
  -5 -19   1         13.13         11.27         0.97 o
  -4 -19   1         59.00         67.97         1.37 o
  -3 -19   1        103.21        101.33         1.82 o
  -2 -19   1         38.49         36.91         0.98 o
  -1 -19   1         27.24         29.99         0.98 o
   0 -19   1         36.74         42.51         1.17 o
   1 -19   1         31.06         32.63         1.01 o
   2 -19   1        109.01        116.59         1.54 o
   3 -19   1        154.10        171.34         2.76 o
   4 -19   1         87.23         86.93         1.88 o
   5 -19   1          0.17         -0.47         1.19 o
   6 -19   1         11.60         13.56         1.58 o
   7 -19   1         25.36         25.12         1.63 o
   8 -19   1          2.52          1.29         1.07 o
   9 -19   1         17.14         14.99         0.95 o
  -9 -18   1         31.43         34.06         2.55 o
  -8 -18   1         38.25         33.01         1.75 o
  -7 -18   1         14.27         14.57         1.29 o
  -6 -18   1         32.45         25.13         1.45 o
  -5 -18   1        130.92        133.87         2.10 o
  -4 -18   1        213.16        227.32         3.41 o
  -3 -18   1         48.86         47.25         1.11 o
  -2 -18   1         79.46         84.97         1.66 o
  -1 -18   1         28.25         21.71         0.89 o
   0 -18   1         84.49         81.24         1.21 o
   1 -18   1         61.96         64.42         1.09 o
   2 -18   1         54.76         53.79         1.27 o
   3 -18   1        165.13        182.31         2.08 o
   4 -18   1        158.42        151.50         2.38 o
   5 -18   1         66.76         66.32         1.87 o
   6 -18   1         11.08          8.81         1.32 o
   7 -18   1         16.51         16.59         1.62 o
   8 -18   1         28.98         34.20         1.50 o
   9 -18   1          9.80          9.91         0.99 o
  10 -18   1         10.25          9.26         0.92 o
 -11 -17   1          8.31          8.71         1.51 o
 -10 -17   1         64.49         59.31         5.32 o
  -9 -17   1         22.02         19.75         2.66 o
  -8 -17   1         52.78         57.03         1.87 o
  -7 -17   1         81.88         77.20         2.38 o
  -6 -17   1        315.05        320.98         4.70 o
  -5 -17   1        136.00        138.21         2.05 o
  -4 -17   1        147.72        149.54         1.85 o
  -3 -17   1        155.47        162.90         2.20 o
  -2 -17   1        439.29        431.62         4.60 o
  -1 -17   1        321.59        309.21         2.86 o
   0 -17   1        197.13        193.38         1.83 o
   1 -17   1        378.10        379.39         3.23 o
   2 -17   1        564.93        541.59         4.18 o
   3 -17   1         33.96         33.19         1.19 o
   4 -17   1        143.63        151.10         2.44 o
   5 -17   1        197.52        201.93         3.13 o
   6 -17   1        177.15        194.78         4.55 o
   7 -17   1         35.40         32.72         2.59 o
   8 -17   1         52.61         53.22         2.63 o
   9 -17   1         36.23         37.96         1.47 o
  10 -17   1         43.77         43.16         1.20 o
  11 -17   1          1.42          1.17         0.84 o
 -12 -16   1         20.31         15.20         0.90 o
 -11 -16   1         35.00         43.77         2.67 o
 -10 -16   1          5.03          3.61         2.40 o
  -9 -16   1         25.27         27.56         2.96 o
  -8 -16   1         46.87         46.82         3.30 o
  -7 -16   1        176.85        198.20         7.38 o
  -6 -16   1         28.72         31.95         2.31 o
  -5 -16   1         14.09         14.03         1.25 o
  -4 -16   1        145.14        144.45         1.90 o
  -3 -16   1       1359.03       1310.47        13.85 o
  -2 -16   1       1278.46       1270.06        13.37 o
  -1 -16   1        787.15        754.64         4.69 o
   0 -16   1        843.58        811.91         4.12 o
   1 -16   1        941.55        925.66         4.05 o
   2 -16   1       1342.39       1297.15        10.71 o
   3 -16   1        406.07        382.41         3.15 o
   4 -16   1         12.56         11.65         1.31 o
   5 -16   1        129.92        139.77         3.27 o
   6 -16   1         41.80         43.32         1.93 o
   7 -16   1         92.08         96.26         4.19 o
   8 -16   1         35.84         33.40         2.59 o
   9 -16   1         47.58         49.40         2.54 o
  10 -16   1         29.55         37.57         1.67 o
  11 -16   1         16.16         14.99         0.91 o
 -12 -15   1         27.48         27.20         1.19 o
 -11 -15   1         84.57         83.74         3.71 o
 -10 -15   1        126.92        131.85         5.05 o
  -9 -15   1         50.51         50.59         4.38 o
  -8 -15   1          3.83          3.59         2.00 o
  -7 -15   1         12.60         17.21         1.93 o
  -6 -15   1        276.64        287.04         6.45 o
  -5 -15   1        176.68        172.03         2.42 o
  -4 -15   1        623.61        578.72         4.31 o
  -3 -15   1        670.90        609.06         5.30 o
  -2 -15   1        323.10        302.34         2.02 o
  -1 -15   1        427.92        410.71         2.28 o
   0 -15   1        686.96        634.73         2.98 o
   1 -15   1        440.61        405.16         2.40 o
   2 -15   1        313.91        312.60         2.69 o
   3 -15   1        750.62        705.27         4.64 o
   4 -15   1        242.85        232.13         2.85 o
   5 -15   1        377.93        368.61        13.05 o
   6 -15   1        184.95        185.58         9.95 o
   7 -15   1          3.60          2.35         3.09 o
   8 -15   1         21.63         20.60         3.46 o
   9 -15   1        105.32        113.48         5.09 o
  10 -15   1        106.52        110.25         4.31 o
  11 -15   1         21.24         18.62         1.43 o
  12 -15   1         12.74         10.11         0.78 o
 -13 -14   1         27.74         22.42         1.27 o
 -12 -14   1         46.52         38.57         1.75 o
 -11 -14   1         70.89         82.53         4.02 o
 -10 -14   1         44.13         51.98         3.79 o
  -9 -14   1          3.65          4.34         1.89 o
  -8 -14   1        231.05        238.63         4.87 o
  -7 -14   1        481.49        489.55         9.36 o
  -6 -14   1        385.85        391.29         5.73 o
  -5 -14   1         21.47         22.06         1.79 o
  -4 -14   1        148.90        150.15         1.86 o
  -3 -14   1        228.28        222.36         2.89 o
  -2 -14   1        221.33        209.34         1.60 o
  -1 -14   1        313.89        285.13         1.77 o
   0 -14   1        335.53        315.56         1.95 o
   1 -14   1        119.02        113.58         1.36 o
   2 -14   1        210.83        197.37         2.06 o
   3 -14   1        301.38        300.43         3.11 o
   4 -14   1         43.70         46.64         1.15 o
   5 -14   1        381.40        385.76         5.35 o
   6 -14   1        437.60        425.95        10.70 o
   7 -14   1        316.33        315.20         6.20 o
   8 -14   1          0.44          2.69         2.17 o
   9 -14   1         47.29         46.42         3.97 o
  10 -14   1         67.05         77.09         4.10 o
  11 -14   1         48.43         53.10         2.97 o
  12 -14   1         31.14         30.89         1.27 o
 -13 -13   1          5.64          5.79         0.93 o
 -12 -13   1          5.08          6.64         2.09 o
 -11 -13   1         12.79         19.36         2.76 o
 -10 -13   1          9.62         11.09         3.05 o
  -9 -13   1         40.29         38.51         2.48 o
  -8 -13   1        193.73        197.87         4.52 o
  -7 -13   1        209.09        213.27         3.93 o
  -6 -13   1        269.86        259.76         3.69 o
  -5 -13   1          3.99          5.49         1.14 o
  -4 -13   1        105.86        101.94         1.95 o
  -3 -13   1         16.54         13.36         0.60 o
  -2 -13   1        110.84        113.42         1.19 o
  -1 -13   1        476.89        433.91         2.24 o
   0 -13   1        805.33        756.50         3.13 o
   1 -13   1        179.11        180.69         1.49 o
   2 -13   1         64.73         63.49         1.12 o
   3 -13   1          7.74          7.87         0.70 o
   4 -13   1        174.75        177.83         2.68 o
   5 -13   1        432.21        444.52         3.64 o
   6 -13   1         19.82         22.25         2.53 o
   7 -13   1        669.63        717.09         9.06 o
   8 -13   1        137.74        139.69         4.07 o
   9 -13   1         12.90         10.92         2.88 o
  10 -13   1          0.28          0.71         2.49 o
  11 -13   1          7.66          9.20         2.26 o
  12 -13   1         10.31          9.27         1.57 o
 -13 -12   1          8.24          7.39         1.61 o
 -11 -12   1         51.18         51.74         3.46 o
 -10 -12   1          1.99          0.59         2.75 o
  -9 -12   1         10.17         11.99         2.06 o
  -8 -12   1         68.71         72.78         2.91 o
  -7 -12   1        590.08        583.81         7.96 o
  -6 -12   1        148.00        123.00         2.86 o
  -5 -12   1        574.13        589.13         8.36 o
  -4 -12   1         52.02         43.86         1.06 o
  -3 -12   1         53.16         54.56         0.99 o
  -2 -12   1       1486.35       1392.10        10.74 o
  -1 -12   1       1545.10       1479.97        13.62 o
   0 -12   1       1207.14       1180.32         9.91 o
   1 -12   1       2153.58       2078.11        12.52 o
   2 -12   1        224.19        213.21         5.07 o
   3 -12   1         61.73         61.05         1.12 o
   4 -12   1        113.40        118.66         1.84 o
   5 -12   1        432.34        446.28         6.23 o
   6 -12   1        415.75        373.55         5.46 o
   7 -12   1         84.51         84.42         2.97 o
   8 -12   1          7.64          5.74         1.75 o
   9 -12   1          5.40          6.44         1.97 o
  10 -12   1         26.51         31.67         3.01 o
  11 -12   1         32.93         31.81         2.97 o
  12 -12   1         12.05         12.55         1.87 o
 -14 -11   1         10.59          8.38         0.98 o
 -12 -11   1          7.29         13.53         2.24 o
 -11 -11   1         49.48         52.93         3.61 o
 -10 -11   1         83.45         89.13         4.64 o
  -9 -11   1        518.35        533.76         5.18 o
  -8 -11   1        392.89        409.30         8.92 o
  -7 -11   1        571.10        530.31         9.64 o
  -6 -11   1         75.11         71.04         1.86 o
  -5 -11   1        209.69        201.16         2.34 o
  -4 -11   1        511.91        480.31         3.81 o
  -3 -11   1        888.72        887.97         9.06 o
  -2 -11   1        718.44        716.47         6.24 o
  -1 -11   1        115.79        131.87         3.09 o
   0 -11   1         19.01         24.12         1.42 o
   1 -11   1        536.44        525.78         6.23 o
   2 -11   1        919.99        921.18         8.32 o
   3 -11   1        379.89        407.77         7.90 o
   4 -11   1        557.37        538.02         9.01 o
   5 -11   1         61.62         62.05         1.63 o
   6 -11   1        578.08        543.98         7.35 o
   7 -11   1         49.94         38.73         1.86 o
   8 -11   1        505.01        548.48         7.56 o
   9 -11   1         74.02         75.46         3.07 o
  10 -11   1         59.25         53.97         2.67 o
  12 -11   1         18.97         20.96         2.29 o
  13 -11   1         13.10         10.86         1.23 o
 -14 -10   1         26.36         24.55         2.26 o
 -12 -10   1        133.70        151.45         4.53 o
 -11 -10   1        226.89        256.33         6.64 o
 -10 -10   1        238.57        265.08         5.43 o
  -9 -10   1        502.85        494.89         4.75 o
  -8 -10   1        457.15        444.63         5.09 o
  -7 -10   1       1278.56       1322.88        12.51 o
  -6 -10   1         94.60         96.39         2.09 o
  -5 -10   1         55.19         54.69         1.90 o
  -4 -10   1         39.13         37.79         1.83 o
  -3 -10   1        119.18        119.29         2.77 o
  -2 -10   1        544.83        495.26         6.93 o
  -1 -10   1       1768.28       1677.07        14.72 o
   0 -10   1        993.87       1002.52        20.33 o
   1 -10   1        518.02        501.48         9.10 o
   2 -10   1        124.53        117.23         2.46 o
   3 -10   1         36.84         29.23         2.73 o
   4 -10   1         49.21         55.51         3.49 o
   5 -10   1         13.63         13.71         0.76 o
   6 -10   1        879.67        843.56        14.78 o
   7 -10   1        800.08        798.37         7.96 o
   8 -10   1        565.01        525.66         7.22 o
   9 -10   1        296.23        298.65         6.95 o
  10 -10   1        178.83        197.98         4.08 o
  13 -10   1         22.53         22.83         1.65 o
 -12  -9   1         33.91         44.03         3.06 o
 -11  -9   1         30.33         29.89         3.29 o
 -10  -9   1        192.12        190.11         3.16 o
  -9  -9   1        359.76        363.64         3.48 o
  -8  -9   1        304.82        317.19         4.38 o
  -7  -9   1         35.68         31.13         1.49 o
  -6  -9   1        374.31        377.20         5.32 o
  -5  -9   1        948.80        858.54        44.58 o
  -4  -9   1         63.18         77.54         6.22 o
  -3  -9   1        919.28        953.23        42.47 o
  -2  -9   1         52.66         52.06         1.70 o
  -1  -9   1        327.72        325.14         3.49 o
   0  -9   1         36.33         40.05         1.28 o
   1  -9   1        131.08        136.46         3.73 o
   2  -9   1        592.88        562.17         6.17 o
   3  -9   1        780.96        825.37         6.78 o
   4  -9   1        539.38        510.76         4.97 o
   5  -9   1        708.94        708.72         9.06 o
   6  -9   1        185.79        204.33         6.09 o
   7  -9   1        170.91        177.45         3.70 o
   8  -9   1        666.16        647.51        10.22 o
   9  -9   1        211.97        192.91         4.16 o
  10  -9   1         83.31         72.39         2.21 o
  11  -9   1         41.49         43.46         4.62 o
  13  -9   1         27.62         23.56         1.83 o
 -13  -8   1          9.77          8.61         1.70 o
 -12  -8   1        138.83        145.80         4.64 o
 -11  -8   1        111.99        124.11         8.23 o
 -10  -8   1        320.94        320.35         5.42 o
  -9  -8   1        160.22        164.44         2.65 o
  -8  -8   1        504.80        497.11         7.06 o
  -7  -8   1        166.68        143.70         2.02 o
  -6  -8   1        378.15        383.58         7.04 o
  -5  -8   1        261.61        267.40        10.23 o
  -4  -8   1        107.07         94.08         2.59 o
  -3  -8   1        488.81        522.06         5.30 o
  -2  -8   1        170.48        205.72         4.97 o
  -1  -8   1        911.05        924.63         9.04 o
   0  -8   1       1102.20       1038.40        10.34 o
   1  -8   1         57.02         60.17         1.54 o
   2  -8   1        215.45        220.97         2.44 o
   3  -8   1        421.01        465.58         6.04 o
   4  -8   1        885.70        896.90         8.39 o
   5  -8   1         48.50         40.42         3.31 o
   6  -8   1        233.46        246.34         5.67 o
   7  -8   1        272.17        298.94         3.28 o
   8  -8   1         70.03         67.83         1.74 o
   9  -8   1        350.61        375.68         3.72 o
  10  -8   1        106.13        104.53         2.23 o
  11  -8   1        164.46        170.39         2.86 o
 -12  -7   1         21.07         20.23         1.94 o
 -11  -7   1        130.51        131.01         3.21 o
 -10  -7   1         69.25         66.87         2.24 o
  -9  -7   1         49.61         47.14         1.63 o
  -8  -7   1         54.51         52.93         1.25 o
  -7  -7   1        266.26        286.48         4.73 o
  -6  -7   1        163.22        176.78         3.36 o
  -5  -7   1        295.43        298.39         3.93 o
  -4  -7   1        822.36        765.91         9.05 o
  -3  -7   1        473.07        536.24        15.70 o
  -2  -7   1       2558.58       2630.16        28.81 o
  -1  -7   1        187.02        189.50         2.30 o
   0  -7   1       1497.39       1373.31         8.28 o
   1  -7   1       2263.17       2299.36        20.48 o
   2  -7   1       1265.47       1350.51        10.78 o
   3  -7   1        466.56        487.75         4.28 o
   4  -7   1         66.82         71.24         2.21 o
   5  -7   1         64.68         69.67         7.12 o
   6  -7   1        737.39        785.35        11.88 o
   7  -7   1        145.52        156.37         2.29 o
   8  -7   1         48.92         54.71         1.55 o
   9  -7   1         55.69         57.08         1.66 o
  10  -7   1        102.65        103.97         2.31 o
  11  -7   1         94.92         89.47         3.90 o
  12  -7   1         32.67         39.93         3.04 o
 -13  -6   1         41.10         38.71         3.22 o
 -12  -6   1         22.54         20.53         1.94 o
 -11  -6   1         10.93         11.48         1.43 o
 -10  -6   1        147.37        141.99         2.74 o
  -9  -6   1        372.95        379.82         3.41 o
  -8  -6   1        133.97        138.95         1.79 o
  -7  -6   1        561.22        638.29         8.30 o
  -6  -6   1         37.12         46.19         1.86 o
  -5  -6   1       1530.37       1731.31        11.36 o
  -4  -6   1       1693.13       1856.52        21.13 o
  -3  -6   1        546.60        555.09         4.46 o
  -2  -6   1       1420.89       1338.58        14.08 o
  -1  -6   1       2440.98       2405.83        16.29 o
   0  -6   1        337.76        352.20         2.58 o
   1  -6   1       3507.99       3673.03        29.96 o
   2  -6   1        388.77        399.82         3.31 o
   3  -6   1        814.26        892.92         7.54 o
   4  -6   1       3023.33       3194.28       108.64 o
   5  -6   1       1107.58       1219.56        41.00 o
   6  -6   1        493.21        556.05        15.16 o
   7  -6   1        421.48        452.28         5.66 o
   8  -6   1        242.56        240.75         3.69 o
   9  -6   1        237.15        236.95         3.15 o
  10  -6   1          4.04          4.52         1.05 o
  11  -6   1         16.34         12.42         1.70 o
  12  -6   1         35.55         35.65         3.12 o
 -14  -5   1          8.70          7.20         2.20 o
 -13  -5   1         29.22         31.87         3.16 o
 -12  -5   1         21.72         21.54         1.92 o
 -11  -5   1        148.55        152.51         3.67 o
 -10  -5   1        288.81        263.46         4.60 o
  -9  -5   1        239.32        231.83         2.65 o
  -8  -5   1          2.28          2.24         0.74 o
  -7  -5   1          4.54          2.35         1.30 o
  -6  -5   1        921.39        981.05         9.71 o
  -5  -5   1        875.09        851.64         8.14 o
  -4  -5   1       1045.57        901.05        11.27 o
  -3  -5   1        548.26        498.64         6.82 o
  -2  -5   1       7876.70       7819.78        43.97 o
  -1  -5   1        958.73       1027.93         6.54 o
   0  -5   1       5592.90       5630.47        27.22 o
   1  -5   1       7216.25       7097.43        35.87 o
   2  -5   1       2638.99       2688.39        58.80 o
   3  -5   1       1031.02        938.07         7.74 o
   4  -5   1       1176.84       1108.80        21.33 o
   5  -5   1       1227.66       1245.99        28.17 o
   6  -5   1        510.99        503.44         6.67 o
   7  -5   1        176.01        180.36         3.32 o
   8  -5   1         52.22         57.62         1.86 o
   9  -5   1        180.81        186.85         2.65 o
  10  -5   1        331.34        327.18         4.22 o
  11  -5   1        136.52        117.95         3.16 o
  12  -5   1         19.65         22.66         2.94 o
  13  -5   1         35.99         39.41         2.97 o
 -14  -4   1         36.41         36.64         2.94 o
 -13  -4   1         45.89         54.07         3.71 o
 -12  -4   1         19.95         25.09         3.26 o
 -11  -4   1        247.68        265.58        10.03 o
 -10  -4   1         43.12         44.21         2.11 o
  -9  -4   1        194.71        185.65         3.22 o
  -8  -4   1         95.72         92.49         1.80 o
  -7  -4   1       1674.96       1757.29        15.21 o
  -6  -4   1       1131.87       1145.24        10.58 o
  -5  -4   1        575.36        588.35         7.18 o
  -4  -4   1        255.50        255.11         5.45 o
  -3  -4   1       5653.51       5508.23        35.01 o
  -2  -4   1      24738.82      23390.44       128.62 o
  -1  -4   1      10098.42       9566.80        63.23 o
   0  -4   1       3251.24       3211.87        36.24 o
   1  -4   1      23452.52      22929.92       233.28 o
   2  -4   1      11457.72      11335.38        62.35 o
   3  -4   1       1399.65       1345.14         9.25 o
   4  -4   1         93.41        103.05         3.06 o
   5  -4   1        438.67        432.16        32.83 o
   6  -4   1       1684.22       1689.94        49.47 o
   7  -4   1        257.71        296.63         9.24 o
   8  -4   1        199.75        189.37         3.55 o
   9  -4   1        268.37        258.15         3.64 o
  10  -4   1         29.98         28.55         2.15 o
  11  -4   1         13.31         11.49         1.48 o
  12  -4   1         35.16         41.74         3.41 o
  13  -4   1        106.21        112.49         4.31 o
  14  -4   1         46.32         50.39         2.03 o
 -15  -3   1         44.78         42.00         2.42 o
 -14  -3   1         20.02         25.15         2.89 o
 -13  -3   1         25.51         27.19         3.25 o
 -12  -3   1         28.84         32.81         2.51 o
 -11  -3   1         95.15         91.16         3.00 o
 -10  -3   1        266.52        273.00         4.11 o
  -9  -3   1        351.56        371.04         4.09 o
  -8  -3   1        279.25        304.77         3.43 o
  -7  -3   1        302.85        327.57         4.70 o
  -6  -3   1        149.93        151.88         3.51 o
  -5  -3   1        347.03        288.50         4.45 o
  -4  -3   1       4023.56       3663.07        22.33 o
  -3  -3   1       1565.17       1519.13        10.68 o
  -2  -3   1       1001.43       1046.52         7.17 o
  -1  -3   1       7019.67       7012.82        39.77 o
   0  -3   1       2091.40       2124.16        20.95 o
   1  -3   1       6596.72       6761.15        43.54 o
   2  -3   1        325.18        259.98         4.91 o
   3  -3   1       2887.47       2858.51        21.62 o
   4  -3   1        807.00        657.30         9.13 o
   5  -3   1         14.70         13.69         1.36 o
   6  -3   1         44.23         34.74         2.24 o
   7  -3   1        334.72        358.63         5.98 o
   8  -3   1        103.28        120.44         4.39 o
   9  -3   1        449.12        448.36         4.75 o
  10  -3   1         81.17         77.55         2.13 o
  11  -3   1         66.49         65.67         2.40 o
  12  -3   1          9.10          6.99         2.75 o
  13  -3   1         39.88         48.18         3.33 o
  14  -3   1         59.35         68.47         2.56 o
 -15  -2   1          1.02         -0.71         1.76 o
 -14  -2   1         67.22         72.43         3.86 o
 -13  -2   1         14.45          7.56         2.83 o
 -12  -2   1         49.75         57.66         3.22 o
 -11  -2   1        371.45        352.86         5.39 o
 -10  -2   1        470.26        494.34         4.65 o
  -9  -2   1         91.49        110.82         2.26 o
  -8  -2   1        210.72        216.44         2.65 o
  -7  -2   1       3723.53       4011.84        32.65 o
  -6  -2   1       5658.94       5867.74        37.01 o
  -5  -2   1       1092.33       1012.01         8.95 o
  -4  -2   1        248.71        207.60         3.06 o
  -3  -2   1        239.88        278.67         4.25 o
  -2  -2   1       3007.08       3050.77        12.67 o
  -1  -2   1      11608.04      10666.91       207.58 o
   0  -2   1       2453.41       2581.01        25.46 o
   1  -2   1       8993.22       8840.00        69.04 o
   2  -2   1        480.53        462.67         3.36 o
   3  -2   1        137.81        168.93         2.77 o
   4  -2   1        991.66        959.27         8.78 o
   5  -2   1       3673.37       3376.20        23.92 o
   6  -2   1       4895.51       5034.74        84.79 o
   7  -2   1        821.18        752.84         9.15 o
   8  -2   1         78.21         86.35         2.70 o
   9  -2   1        305.54        298.63         4.95 o
  10  -2   1        372.40        364.75         6.19 o
  11  -2   1        252.35        252.92         6.90 o
  13  -2   1         26.37         35.35         3.23 o
  14  -2   1         19.95         19.49         2.43 o
  15  -2   1         43.51         42.12         1.36 o
 -12  -1   1         23.16         28.53         3.72 o
 -11  -1   1         82.00         80.22         3.92 o
 -10  -1   1        145.86        154.93         4.84 o
  -9  -1   1        413.98        382.06         6.82 o
  -8  -1   1        676.88        727.83        12.23 o
  -7  -1   1        445.34        568.61         9.84 o
  -6  -1   1       2109.53       2494.07        25.08 o
  -5  -1   1       1117.67       1242.55        13.96 o
  -4  -1   1       4024.28       3945.54        33.94 o
  -2  -1   1       5660.92       5923.35        33.20 o
  -1  -1   1       4334.98       4214.03        23.61 o
   0  -1   1      11000.06      10881.32        83.96 o
   1  -1   1       9478.76       9061.69        70.00 o
   2  -1   1        312.90        284.90         3.84 o
   3  -1   1       5220.09       4826.13       173.89 o
   4  -1   1       2258.75       2205.28        20.79 o
   5  -1   1       2866.42       2963.00        27.67 o
   6  -1   1       1860.76       2211.32        23.16 o
   7  -1   1        583.87        622.07        10.68 o
   8  -1   1        635.11        617.49        11.65 o
   9  -1   1        137.16        128.00         6.17 o
  10  -1   1         57.53         58.41         2.47 o
 -15   0   1        114.13        116.85         3.77 o
 -14   0   1         81.09         83.29         4.12 o
 -13   0   1         74.54         77.01         4.40 o
 -12   0   1        266.13        273.02         8.89 o
 -11   0   1        134.63        144.05         3.16 o
 -10   0   1         16.24         12.40         1.24 o
  -9   0   1         57.06         75.02         1.82 o
  -8   0   1        304.10        354.15         3.88 o
  -7   0   1       1373.54       1408.63        13.15 o
  -6   0   1        722.26        767.18         8.10 o
  -5   0   1          7.30         32.80         5.48 o
  -4   0   1       1560.04       1730.09        31.99 o
  -3   0   1      16138.12      16466.15        90.49 o
  -2   0   1       1438.88       1353.87         8.62 o
  -1   0   1       4169.69       3759.60        20.77 o
   0   0   1      25307.59      23814.24       128.34 o
   1   0   1       1770.32       1556.76        62.46 o
   2   0   1       3494.26       3540.87        29.67 o
   3   0   1      17510.30      17706.81        98.34 o
   4   0   1        187.36        247.17        15.00 o
   5   0   1         51.28         50.44         2.69 o
   6   0   1       1571.73       1576.55        27.58 o
   7   0   1        265.85        252.22         5.25 o
   8   0   1        217.42        238.82         4.03 o
   9   0   1          5.99          8.54         1.68 o
  10   0   1          9.17          3.92         1.56 o
  11   0   1         96.33         87.13         3.45 o
  12   0   1         99.37         95.49         4.71 o
  13   0   1         91.46        108.96         4.49 o
  14   0   1         85.00         87.57         3.67 o
  15   0   1         70.98         68.59         1.75 o
 -15   1   1         43.75         49.17         2.82 o
 -14   1   1         16.06         16.08         2.85 o
 -13   1   1          7.36          8.51         3.01 o
 -12   1   1         28.39         33.92         2.58 o
 -11   1   1         84.34         88.57         3.37 o
 -10   1   1        164.59        174.34         2.72 o
  -9   1   1        435.95        400.37         4.46 o
  -8   1   1        706.55        744.26         5.42 o
  -7   1   1        425.27        539.76        14.39 o
  -6   1   1       2135.16       2421.73        17.92 o
  -5   1   1       1159.06       1239.48        10.37 o
  -4   1   1       4256.94       4078.09        20.97 o
  -3   1   1       2422.01       2167.37        13.63 o
  -2   1   1       5911.85       5961.49        33.43 o
  -1   1   1       4231.40       4273.92        33.71 o
   0   1   1      11103.25      11262.97        49.70 o
   1   1   1       9328.56       8703.52        60.20 o
   2   1   1        265.90        271.71         2.27 o
   3   1   1       5078.25       4768.75        28.18 o
   4   1   1       2172.96       2162.35        15.80 o
   5   1   1       2814.86       2886.36        20.47 o
   6   1   1       1848.39       2069.61        16.88 o
   7   1   1        561.41        608.39         8.31 o
   8   1   1        600.07        570.76         7.80 o
   9   1   1        117.15        106.13         3.00 o
  10   1   1         55.59         61.95         2.19 o
  11   1   1         57.46         62.26         2.47 o
  12   1   1         69.08         72.73         4.28 o
  13   1   1         14.73         19.06         2.92 o
  14   1   1         38.92         50.11         3.06 o
  15   1   1         37.35         35.73         1.40 o
 -15   2   1          0.57          0.75         1.70 o
 -14   2   1         67.72         67.97         3.79 o
 -13   2   1          8.11          8.38         2.84 o
 -12   2   1         55.77         62.38         3.04 o
 -11   2   1        401.50        391.84         5.11 o
 -10   2   1        468.89        499.39         4.95 o
  -9   2   1         95.74        115.88         2.30 o
  -8   2   1        202.62        216.22         3.16 o
  -7   2   1       3659.23       3970.40        27.81 o
  -6   2   1       5541.73       5913.21        29.66 o
  -5   2   1       1120.25       1084.26         7.22 o
  -4   2   1        245.60        213.34         3.23 o
  -3   2   1        276.55        300.92         3.58 o
  -2   2   1       3227.24       3273.62        19.03 o
  -1   2   1      11869.08      11380.31        69.53 o
   0   2   1       2364.76       2391.67        35.42 o
   1   2   1       8660.38       8590.51        43.09 o
   2   2   1        441.47        427.34         3.50 o
   3   2   1        125.34        151.35         4.44 o
   4   2   1        948.92        961.59        10.20 o
   5   2   1       3745.63       3632.42        56.27 o
   6   2   1       4994.84       5097.04        33.86 o
   7   2   1        849.11        778.79         9.57 o
   8   2   1         66.80         82.41         2.77 o
   9   2   1        292.47        289.19         4.63 o
  10   2   1        353.78        340.58         4.39 o
  11   2   1        222.20        229.35         4.45 o
  12   2   1         11.25         17.90         3.11 o
  13   2   1         28.76         39.31         3.29 o
  14   2   1         22.75         22.86         1.67 o
  15   2   1         42.52         42.17         2.49 o
 -15   3   1         49.15         46.27         1.76 o
 -14   3   1         21.71         27.18         2.96 o
 -13   3   1         18.98         20.30         3.12 o
 -12   3   1         32.14         32.43         2.36 o
 -11   3   1         82.42         82.63         2.46 o
 -10   3   1        242.19        256.20         3.54 o
  -9   3   1        323.11        344.44         5.58 o
  -8   3   1        281.65        311.63         3.82 o
  -7   3   1        300.09        329.95         4.22 o
  -6   3   1        126.80        129.09         2.44 o
  -5   3   1        379.85        323.88         2.87 o
  -4   3   1       4021.83       3690.66        58.28 o
  -3   3   1       1627.22       1540.96        10.24 o
  -2   3   1        969.92       1030.56         5.73 o
  -1   3   1       7263.35       7615.00        31.72 o
   0   3   1       1934.11       2027.19        14.28 o
   1   3   1       6575.01       6853.06        31.11 o
   2   3   1        292.03        231.63         2.35 o
   3   3   1       2876.78       2833.09        26.87 o
   4   3   1        787.23        665.38         5.09 o
   5   3   1         11.05          9.90         1.18 o
   6   3   1         46.61         42.18         1.99 o
   7   3   1        355.07        368.18         6.35 o
   8   3   1        107.93        130.77         3.81 o
   9   3   1        428.27        448.52         6.99 o
  10   3   1         88.45         89.31         2.79 o
  11   3   1         68.77         65.76         2.43 o
  12   3   1          6.42          5.38         2.69 o
  13   3   1         42.40         48.64         3.40 o
  14   3   1         57.03         64.75         2.22 o
 -15   4   1         65.57         69.34         2.01 o
 -14   4   1         40.06         38.43         2.98 o
 -13   4   1         51.58         58.47         3.83 o
 -12   4   1         13.58         17.65         2.20 o
 -11   4   1        209.29        225.21         3.68 o
 -10   4   1         34.15         37.28         2.20 o
  -9   4   1        213.27        208.55         3.43 o
  -8   4   1         83.33         79.63         2.06 o
  -7   4   1       1709.27       1823.62        19.99 o
  -6   4   1       1185.24       1173.59        17.00 o
  -5   4   1        587.36        613.11         6.03 o
  -4   4   1        225.77        213.55         2.73 o
  -3   4   1       5447.56       5323.22        30.62 o
  -2   4   1      24824.59      24112.43       151.67 o
  -1   4   1      10546.60      10144.97        77.14 o
   0   4   1       3021.97       3082.49        18.27 o
   1   4   1      23125.06      22975.49       124.68 o
   2   4   1      11610.05      11291.73       121.90 o
   3   4   1       1487.65       1404.11         7.06 o
   4   4   1         91.14        103.56         1.87 o
   5   4   1        478.41        452.06        11.62 o
   6   4   1       1598.84       1659.07        27.05 o
   7   4   1        253.48        279.42         5.80 o
   8   4   1        169.43        156.31         4.12 o
   9   4   1        243.16        229.42         5.32 o
  10   4   1         43.99         43.01         2.05 o
  11   4   1         24.72         22.84         1.78 o
  12   4   1         27.50         30.63         3.16 o
  13   4   1        101.76        111.10         8.37 o
  14   4   1         46.03         51.19         1.68 o
 -15   5   1          9.44         11.42         1.06 o
 -14   5   1         10.51         11.16         2.30 o
 -13   5   1         29.93         34.71         3.26 o
 -12   5   1         28.54         28.60         3.33 o
 -11   5   1        169.11        173.73         3.25 o
 -10   5   1        276.37        248.34         5.19 o
  -9   5   1        193.82        190.12         3.32 o
  -8   5   1          1.63          4.47         1.01 o
  -7   5   1          4.03          4.49         4.27 o
  -6   5   1        970.84       1025.05         9.14 o
  -5   5   1        852.48        831.45         6.32 o
  -4   5   1       1114.95        972.66         7.17 o
  -3   5   1        645.92        605.60         5.38 o
  -2   5   1       7901.26       8019.05        36.64 o
  -1   5   1       1094.01       1194.28         7.79 o
   0   5   1       5490.38       5874.00        33.49 o
   1   5   1       7128.41       7033.04        98.42 o
   2   5   1       2669.68       2660.06        16.08 o
   3   5   1        905.75        813.51         7.23 o
   4   5   1       1183.62       1129.39         8.71 o
   5   5   1       1184.53       1195.43        12.03 o
   6   5   1        480.04        464.88         5.51 o
   7   5   1        176.00        184.64         3.69 o
   8   5   1         60.40         59.61         4.56 o
   9   5   1        211.62        221.55         6.56 o
  10   5   1        327.34        327.69         5.42 o
  11   5   1        112.94         92.73         4.30 o
  12   5   1         17.29         16.99         2.75 o
  13   5   1         34.81         39.39         2.26 o
  14   5   1          4.06          4.45         1.03 o
 -14   6   1         27.24         26.39         2.51 o
 -13   6   1         41.49         34.22         3.16 o
 -12   6   1         19.52         18.38         3.09 o
 -11   6   1          8.55          7.92         1.37 o
 -10   6   1        154.63        153.82         4.14 o
  -9   6   1        400.36        415.56         4.93 o
  -8   6   1        151.79        160.84         2.47 o
  -7   6   1        619.71        741.34         9.19 o
  -6   6   1         33.69         40.28         1.71 o
  -5   6   1       1454.46       1684.40        10.55 o
  -4   6   1       1633.78       1790.51         9.06 o
  -3   6   1        600.57        605.64         7.13 o
  -2   6   1       1467.53       1396.76         9.72 o
  -1   6   1       2580.63       2684.01        11.24 o
   0   6   1        263.75        287.27         3.17 o
   1   6   1       3385.97       3527.59        34.10 o
   2   6   1        359.99        377.68         3.08 o
   3   6   1        796.29        879.99         8.57 o
   4   6   1       3120.23       3321.81        27.00 o
   5   6   1       1154.98       1276.88        27.78 o
   6   6   1        446.13        504.41         7.12 o
   7   6   1        387.90        394.10        13.20 o
   8   6   1        209.04        214.26         4.39 o
   9   6   1        211.33        212.73         4.13 o
  10   6   1          2.50          3.61         1.42 o
  11   6   1         16.65         13.84         2.90 o
  12   6   1         36.03         35.35         3.15 o
  13   6   1         29.91         30.24         2.65 o
  14   6   1         35.37         38.83         1.58 o
 -15   7   1         75.65         65.06         2.31 o
 -14   7   1         55.55         54.66         5.40 o
 -13   7   1         26.80         30.12         2.90 o
 -12   7   1         19.43         15.78         2.93 o
 -11   7   1        127.36        123.51         4.36 o
 -10   7   1         62.60         61.34         2.88 o
  -9   7   1         45.85         44.33         2.11 o
  -8   7   1         37.68         35.45         1.47 o
  -7   7   1        258.54        274.91         5.41 o
  -6   7   1        170.14        188.72         2.65 o
  -5   7   1        269.77        283.14         3.44 o
  -4   7   1        854.58        808.04         6.36 o
  -3   7   1        520.63        579.80         5.58 o
  -2   7   1       2633.65       2765.19        21.39 o
  -1   7   1        193.15        215.87         2.54 o
   0   7   1       1506.92       1438.74        10.23 o
   1   7   1       2213.45       2342.97        34.23 o
   2   7   1       1211.28       1331.65        15.78 o
   3   7   1        446.29        458.05         3.42 o
   4   7   1         81.99         91.05         2.62 o
   5   7   1         66.81         69.00         2.22 o
   6   7   1        718.77        791.56         9.44 o
   7   7   1        170.59        169.63         8.71 o
   8   7   1         52.28         55.91         1.95 o
   9   7   1         47.50         48.66         3.50 o
  10   7   1        111.95        118.54         3.17 o
  11   7   1        100.96         94.18         4.34 o
  12   7   1         29.58         41.44         3.56 o
  13   7   1         32.27         35.15         1.63 o
 -14   8   1          6.40          7.39         1.17 o
 -13   8   1          7.81          7.29         2.10 o
 -12   8   1        135.75        138.86         5.03 o
 -11   8   1        123.34        142.43         6.06 o
 -10   8   1        335.73        338.53         5.86 o
  -9   8   1        152.79        155.84         3.31 o
  -8   8   1        549.76        531.65         5.06 o
  -7   8   1        156.19        142.02         4.58 o
  -6   8   1        317.83        327.98         4.64 o
  -5   8   1        277.61        306.25         4.42 o
  -4   8   1        104.54         96.46         2.07 o
  -3   8   1        509.95        553.54        10.29 o
  -2   8   1        199.11        213.24         8.91 o
  -1   8   1        878.02        942.98         9.62 o
   0   8   1       1137.78       1103.73        12.03 o
   1   8   1         43.70         50.63         2.72 o
   2   8   1        181.29        195.01         3.17 o
   3   8   1        412.33        444.95         4.25 o
   4   8   1        889.36        900.53         6.77 o
   5   8   1         61.69         59.57         1.87 o
   6   8   1        286.44        285.51        10.67 o
   7   8   1        261.93        265.31         8.35 o
   8   8   1         63.28         61.56         2.04 o
   9   8   1        343.24        360.30         7.04 o
  10   8   1         91.12         96.06         3.20 o
  11   8   1        167.28        168.86         5.28 o
  12   8   1         33.69         33.83         5.96 o
  13   8   1          4.61          5.78         1.08 o
  14   8   1          1.56          3.42         1.45 o
 -14   9   1         42.86         48.45         2.64 o
 -13   9   1         30.23         38.35         3.18 o
 -12   9   1         29.76         30.73         3.00 o
 -11   9   1         31.04         27.00         3.17 o
 -10   9   1        199.20        193.67         5.98 o
  -9   9   1        363.40        353.61         7.45 o
  -8   9   1        324.89        348.12         7.58 o
  -7   9   1         35.08         34.62         3.22 o
  -6   9   1        387.06        409.80         5.37 o
  -5   9   1        980.00        986.06        15.99 o
  -4   9   1         71.91         80.48         1.98 o
  -3   9   1        817.22        864.22        11.49 o
  -2   9   1         58.18         48.80         1.49 o
  -1   9   1        340.79        349.07         3.71 o
   0   9   1         56.07         59.29         1.69 o
   1   9   1        134.16        152.11         4.68 o
   2   9   1        632.47        621.39        16.44 o
   3   9   1        887.17        956.57        12.04 o
   4   9   1        510.77        484.28         8.62 o
   5   9   1        679.66        722.01         8.50 o
   6   9   1        170.23        175.50         5.70 o
   7   9   1        159.73        152.10         5.10 o
   8   9   1        640.56        648.44        17.31 o
   9   9   1        208.01        192.68         5.60 o
  10   9   1         83.37         73.78         3.84 o
  11   9   1         47.09         47.61         5.97 o
  12   9   1         56.11         57.16         3.12 o
  13   9   1         27.34         33.27         2.74 o
  14   9   1         43.57         40.10         1.93 o
 -14  10   1         24.73         24.65         1.87 o
 -13  10   1         11.03         11.43         2.29 o
  -9  10   1        467.65        477.62         9.29 o
  -8  10   1        396.33        390.33         8.16 o
  -7  10   1       1409.93       1533.15        12.87 o
  -6  10   1        136.82        147.01         3.45 o
  -5  10   1         60.02         64.20         3.74 o
  -4  10   1         23.91         22.84         1.48 o
  -3  10   1         75.35         76.34         3.35 o
  -2  10   1        427.72        391.75         5.32 o
  -1  10   1       1593.73       1538.11        11.51 o
   0  10   1       1053.03       1094.71        14.54 o
   1  10   1        638.86        650.28         7.28 o
   2  10   1        186.12        182.68         6.16 o
   3  10   1         64.35         56.56         1.72 o
   4  10   1         40.76         50.16         2.19 o
   5  10   1         22.54         27.45         1.91 o
   6  10   1        766.57        683.91         4.90 o
   7  10   1        740.02        725.71        51.36 o
   8  10   1        634.69        623.26        10.39 o
   9  10   1        319.54        319.42         7.48 o
  10  10   1        186.04        224.89         8.07 o
  11  10   1        197.48        229.27         7.52 o
  12  10   1         40.46         46.12         3.55 o
  13  10   1         26.21         31.40         2.51 o
 -13  11   1          8.30          8.92         1.31 o
 -12  11   1          6.74         10.60         2.58 o
  -9  11   1        487.80        497.20         9.49 o
  -8  11   1        379.48        393.14         8.42 o
  -7  11   1        545.04        547.87         6.95 o
  -6  11   1         66.67         72.19         2.79 o
  -5  11   1        226.77        253.34         4.57 o
  -4  11   1        496.91        490.75         7.97 o
  -3  11   1        818.00        830.32        21.29 o
  -2  11   1        763.84        794.57        12.17 o
  -1  11   1        169.72        178.87         2.83 o
   0  11   1         11.99         21.70         2.17 o
   1  11   1        481.87        490.43         6.45 o
   2  11   1        923.44        983.44        26.52 o
   3  11   1        436.47        466.66         5.53 o
   4  11   1        523.51        542.01         6.27 o
   5  11   1         65.78         61.77         2.45 o
   6  11   1        615.49        576.95         5.18 o
   7  11   1         52.49         50.48         3.21 o
   8  11   1        524.57        570.68        10.06 o
   9  11   1         78.73         78.36         2.96 o
  10  11   1         50.09         55.98         4.50 o
  11  11   1         34.63         43.22         3.84 o
  12  11   1         21.52         30.88         2.96 o
  13  11   1         14.00         15.62         1.81 o
 -13  12   1          9.90          8.21         1.12 o
 -12  12   1         24.42         24.21         2.64 o
 -11  12   1         52.62         56.51         3.94 o
  -9  12   1         13.81         21.47         3.28 o
  -8  12   1         58.71         62.80         4.37 o
  -7  12   1        556.77        616.74         7.57 o
  -6  12   1        132.86        130.71         4.36 o
  -5  12   1        577.55        620.37         7.47 o
  -4  12   1         39.46         34.33         1.60 o
  -3  12   1         74.30         82.06         2.89 o
  -2  12   1       1544.37       1505.22        17.71 o
  -1  12   1       1573.32       1546.85        40.09 o
   0  12   1       1194.41       1174.97        15.48 o
   1  12   1       2117.93       2091.96        16.88 o
   2  12   1        193.15        195.91         4.21 o
   3  12   1         68.61         67.69         2.70 o
   4  12   1        131.92        139.82         3.73 o
   5  12   1        442.59        459.44        10.40 o
   6  12   1        432.19        381.91         4.84 o
   7  12   1         96.87         98.27         2.94 o
   8  12   1          9.48          6.25         1.96 o
   9  12   1          8.79          7.20         2.42 o
  10  12   1         25.59         27.31         3.48 o
  11  12   1         30.59         34.38         3.32 o
  12  12   1         10.08         12.95         2.19 o
  13  12   1         14.91         14.44         1.37 o
 -13  13   1          4.32          4.28         1.35 o
 -12  13   1          4.20          2.92         1.83 o
 -11  13   1         12.52         13.80         2.56 o
 -10  13   1         12.91         17.77         2.88 o
  -9  13   1         33.34         30.20         2.37 o
  -8  13   1        191.06        179.68        14.32 o
  -7  13   1        215.60        214.36        31.06 o
  -6  13   1        276.42        288.54         5.11 o
  -5  13   1          3.65          4.88         1.60 o
  -4  13   1         99.97         98.18         2.36 o
  -3  13   1         17.27         14.09         1.66 o
  -2  13   1        115.90        122.70         5.06 o
  -1  13   1        486.91        492.30        10.34 o
   0  13   1        795.41        787.72        11.54 o
   1  13   1        162.77        173.67         4.12 o
   2  13   1         69.98         70.21         2.81 o
   3  13   1         10.78          7.04         1.23 o
   4  13   1        185.23        196.54         3.91 o
   5  13   1        424.91        454.84        14.39 o
   6  13   1         14.84         19.46         1.28 o
   7  13   1        648.48        564.01        25.42 o
   8  13   1        143.90        122.26        10.10 o
   9  13   1          9.56          7.88         2.89 o
  10  13   1          0.65          0.39         2.41 o
  11  13   1          7.57         10.26         2.37 o
  12  13   1         11.34         11.55         1.81 o
 -12  14   1         46.80         31.59         1.91 o
 -11  14   1         71.91         71.04         3.38 o
 -10  14   1         40.02         38.95         3.13 o
  -9  14   1          1.97          3.21         2.25 o
  -8  14   1        212.20        193.69        39.38 o
  -7  14   1        442.18        426.40        65.78 o
  -6  14   1        390.87        402.21         6.10 o
  -5  14   1         24.26         26.78         2.11 o
  -4  14   1        145.48        153.49         4.99 o
  -3  14   1        206.11        203.29         6.33 o
  -2  14   1        196.00        188.19         6.43 o
  -1  14   1        298.71        284.93         8.13 o
   0  14   1        330.73        327.37         6.21 o
   1  14   1        139.87        141.09         3.79 o
   2  14   1        238.83        223.79         3.90 o
   3  14   1        320.99        324.12         5.82 o
   4  14   1         38.98         43.11         2.17 o
   5  14   1        398.26        386.67        11.40 o
   6  14   1        450.06        438.92        19.39 o
   7  14   1        350.53        294.20        20.22 o
   8  14   1          0.40          2.25         2.48 o
   9  14   1         53.88         47.56         3.75 o
  10  14   1         67.10         67.46         3.88 o
  11  14   1         46.54         44.70         2.82 o
  -7  15   1         13.15         16.17         3.24 o
  -6  15   1        272.22        281.80        10.99 o
  -5  15   1        170.51        168.60         4.25 o
  -4  15   1        617.98        596.44         7.96 o
  -3  15   1        685.17        611.99        11.60 o
  -2  15   1        343.02        324.79         8.66 o
  -1  15   1        451.93        451.25        10.52 o
   0  15   1        662.17        638.50        12.72 o
   1  15   1        420.03        397.29         7.01 o
   2  15   1        303.75        302.42         5.10 o
   3  15   1        723.20        678.03         9.29 o
   4  15   1        259.98        242.88         5.07 o
   5  15   1        399.22        381.40        12.07 o
   6  15   1        191.30        184.01         3.52 o
   7  15   1          3.27          3.08         2.28 o
   8  15   1         28.15         19.20         2.73 o
   9  15   1        113.66        103.33         4.48 o
  10  15   1        106.14         89.84         3.68 o
 -12  16   1         17.89         14.34         1.35 o
 -11  16   1         34.23         42.16         2.63 o
  -6  16   1         17.42         23.59         4.71 o
  -5  16   1         11.91         11.26         2.22 o
  -4  16   1        175.28        183.26         4.60 o
  -3  16   1       1338.56       1262.40        12.63 o
  -2  16   1       1230.31       1238.50        18.57 o
  -1  16   1        767.52        753.13        11.80 o
   0  16   1        843.76        830.82        10.87 o
   1  16   1        970.50        964.92        19.58 o
   2  16   1       1390.05       1381.14        23.04 o
   3  16   1        371.64        383.88         9.66 o
   4  16   1          7.37          9.13         3.55 o
   5  16   1        141.76        152.68         3.31 o
   6  16   1         37.01         41.33         2.03 o
 -11  17   1          8.36          9.90         1.06 o
 -10  17   1         66.34         66.71         3.29 o
  -5  17   1        148.88        156.06         7.18 o
  -4  17   1        156.11        164.92         6.05 o
  -3  17   1        139.15        143.52         5.17 o
  -2  17   1        440.65        432.04         8.41 o
  -1  17   1        371.13        356.70         7.10 o
   0  17   1        174.57        171.26         4.99 o
   1  17   1        339.62        330.09         6.68 o
   2  17   1        573.15        555.58        14.23 o
   3  17   1         39.71         37.25         3.35 o
   4  17   1        130.16        145.53         6.09 o
   5  17   1        196.36        196.51         3.12 o
   6  17   1        182.91        187.43         2.91 o
 -10  18   1         26.12         24.94         2.16 o
  -9  18   1         35.14         40.44         2.89 o
  -4  18   1        194.14        215.89         7.14 o
  -3  18   1         50.62         43.02         2.47 o
  -2  18   1        100.64         95.06         3.08 o
  -1  18   1         23.91         16.79         2.40 o
   0  18   1         87.18         79.60         3.89 o
   1  18   1         49.71         50.77         4.97 o
   2  18   1         42.04         36.37         3.30 o
   3  18   1        181.44        190.91         5.43 o
   4  18   1        172.90        137.75         7.94 o
   5  18   1         68.96         64.18         3.33 o
  10  18   1          8.21          7.23         1.41 o
  -9  19   1         15.53         15.73         1.94 o
  -8  19   1          7.01          6.88         1.98 o
  -7  19   1         24.87         20.20         2.43 o
  -6  19   1          9.56         10.92         2.21 o
  -2  19   1         39.43         36.73         3.11 o
  -1  19   1         30.90         30.61         2.87 o
   0  19   1         36.19         37.02         4.01 o
   1  19   1         28.20         24.03         3.88 o
   4  19   1         75.75         72.89         2.69 o
   5  19   1          0.31          0.08         1.02 o
   9  19   1         19.97         19.41         1.72 o
  -9  20   1         37.05         29.66         1.89 o
  -8  20   1         56.24         43.74         2.24 o
  -7  20   1         47.16         37.22         2.36 o
   4  20   1         49.51         54.73         2.36 o
   7  20   1         79.04         60.33         2.61 o
   8  20   1         42.44         28.67         1.73 o
  -8  21   1          8.47          8.12         1.44 o
   4  21   1         53.28         49.33         1.45 o
  -6  22   1         48.62         35.78         2.01 o
  -5  22   1          0.81          1.28         1.28 o
   3  22   1         70.73         63.69         1.97 o
   2  23   1          5.53          5.65         1.14 o
   3  23   1          0.55          0.56         0.92 o
  -4 -24   2         19.72         16.01         1.29 o
  -3 -24   2         17.96         17.35         1.52 o
  -2 -24   2         80.42         85.42         2.71 o
  -1 -24   2         98.50        104.69         2.85 o
   0 -24   2         86.16         99.85         2.72 o
   1 -24   2         59.48         71.32         2.28 o
  -6 -23   2         11.19          9.48         1.27 o
  -5 -23   2         12.49         13.24         1.59 o
  -4 -23   2          2.53          0.49         1.52 o
  -3 -23   2          8.02          7.27         1.75 o
  -2 -23   2         27.57         33.02         1.93 o
  -1 -23   2         56.51         63.40         1.69 o
   0 -23   2         30.80         34.58         1.90 o
   1 -23   2         31.00         38.83         4.88 o
   2 -23   2         13.28         12.23         1.13 o
   3 -23   2          0.97          0.66         1.00 o
   4 -23   2          7.59          4.83         0.98 o
   5 -23   2         10.10          5.56         1.24 o
  -7 -22   2          0.39          0.13         1.38 o
  -5 -22   2         41.09         45.31         5.97 o
  -4 -22   2         40.42         47.67         1.99 o
  -3 -22   2         49.57         49.18         1.50 o
  -2 -22   2         55.99         56.68         1.55 o
  -1 -22   2         19.33         20.62         1.20 o
   0 -22   2         10.41         12.44         0.94 o
   1 -22   2         40.41         43.32         1.31 o
   2 -22   2         27.11         32.02         2.07 o
   3 -22   2         13.70         17.10         1.17 o
   4 -22   2         37.01         34.03         1.77 o
   5 -22   2         11.90          9.44         1.22 o
   6 -22   2          4.98          3.29         0.89 o
  -8 -21   2         30.32         32.41         1.91 o
  -7 -21   2          5.08          5.04         1.95 o
  -6 -21   2         17.48         18.36         2.04 o
  -5 -21   2         16.41         21.41         1.77 o
  -4 -21   2         31.95         38.16         1.79 o
  -3 -21   2         21.81         28.15         1.12 o
  -2 -21   2         27.46         30.84         1.60 o
  -1 -21   2          3.81          4.40         0.86 o
   0 -21   2          7.88          7.60         0.97 o
   1 -21   2         28.06         32.06         1.13 o
   2 -21   2         47.85         47.78         1.55 o
   3 -21   2         32.95         37.69         2.16 o
   4 -21   2          2.31          2.06         1.48 o
   5 -21   2          3.81          1.90         1.38 o
   6 -21   2          7.01          9.15         1.34 o
   7 -21   2         33.08         32.87         1.40 o
  -8 -20   2         26.68         26.84         2.35 o
  -7 -20   2         49.03         57.89         2.20 o
  -6 -20   2         37.11         42.01         2.90 o
  -5 -20   2         33.98         34.71         1.82 o
  -4 -20   2         41.08         40.58         1.32 o
  -3 -20   2         65.23         66.22         1.36 o
  -2 -20   2         64.83         69.97         1.82 o
  -1 -20   2        396.81        447.15         8.87 o
   0 -20   2        357.15        415.80         8.12 o
   1 -20   2         33.34         36.41         1.54 o
   2 -20   2         34.64         35.46         1.44 o
   3 -20   2         11.34         11.35         1.07 o
   4 -20   2         25.96         28.97         1.42 o
   5 -20   2         52.92         47.65         1.92 o
   6 -20   2         51.40         46.44         1.75 o
   7 -20   2          7.13          5.81         1.03 o
   8 -20   2          2.85          3.24         0.82 o
 -10 -19   2         32.43         28.57         1.79 o
  -9 -19   2          7.35          6.31         1.85 o
  -8 -19   2         48.06         46.98         2.21 o
  -7 -19   2         22.71         23.48         1.71 o
  -6 -19   2          2.42          3.17         1.06 o
  -5 -19   2         28.65         26.86         1.36 o
  -4 -19   2         53.62         56.28         1.32 o
  -3 -19   2        198.54        209.31         2.23 o
  -2 -19   2        166.84        189.91         3.33 o
  -1 -19   2        302.24        302.87         5.39 o
   0 -19   2        318.04        325.59         4.31 o
   1 -19   2        197.90        210.49         3.07 o
   2 -19   2        198.41        210.66         3.21 o
   3 -19   2         48.05         56.12         1.60 o
   4 -19   2          2.56          2.02         0.98 o
   5 -19   2          2.48          3.60         3.08 o
   6 -19   2         22.38         20.20         2.01 o
   7 -19   2         33.11         30.35         3.64 o
   8 -19   2         11.33          7.03         1.68 o
   9 -19   2         34.01         29.41         1.14 o
 -11 -18   2         23.91         17.35         1.30 o
 -10 -18   2         15.16         12.73         1.38 o
  -9 -18   2         34.02         37.39         2.01 o
  -8 -18   2         19.06         18.21         1.32 o
  -7 -18   2         70.78         68.64         2.16 o
  -6 -18   2         40.63         39.52         1.63 o
  -5 -18   2        222.79        238.85         3.21 o
  -4 -18   2        309.82        342.42         6.36 o
  -3 -18   2        349.46        364.40         4.73 o
  -2 -18   2        294.55        284.77         6.25 o
  -1 -18   2        192.40        203.18         3.01 o
   0 -18   2        225.73        236.66         3.24 o
   1 -18   2        248.51        246.38         3.06 o
   2 -18   2        290.34        298.03         3.19 o
   3 -18   2        372.92        371.57         6.20 o
   4 -18   2        203.70        201.80         3.28 o
   5 -18   2         30.37         32.81         1.85 o
   6 -18   2        134.39        133.91         4.95 o
   7 -18   2         18.09         16.88         1.93 o
   8 -18   2         34.42         34.45         1.95 o
   9 -18   2         40.81         44.00         1.71 o
 -11 -17   2          1.88          2.68         1.41 o
 -10 -17   2         88.80        105.04         3.99 o
  -9 -17   2         85.06         83.81         2.74 o
  -8 -17   2         38.47         36.99         1.63 o
  -7 -17   2         80.84         69.41         2.38 o
  -6 -17   2         79.23         85.98         2.22 o
  -5 -17   2         30.56         33.52         1.31 o
  -4 -17   2        280.21        254.97         4.04 o
  -3 -17   2         95.47         89.67         1.48 o
  -2 -17   2        572.79        589.08         8.05 o
  -1 -17   2        561.00        571.51         6.08 o
   0 -17   2        513.21        539.31         3.92 o
   1 -17   2        516.56        525.49         4.41 o
   2 -17   2         37.72         33.06         1.58 o
   3 -17   2        317.17        307.00         3.59 o
   4 -17   2         40.85         44.73         1.53 o
   5 -17   2         73.27         67.31         1.94 o
   6 -17   2         35.39         30.23         2.50 o
   7 -17   2         39.17         38.32         2.48 o
   8 -17   2         88.80         96.73         3.08 o
   9 -17   2         82.82         92.42         2.58 o
  10 -17   2          0.40          1.11         0.93 o
 -12 -16   2         31.09         24.32         1.11 o
 -11 -16   2         43.94         46.96         2.71 o
 -10 -16   2         85.35         91.11         4.14 o
  -9 -16   2         17.42         17.19         1.52 o
  -8 -16   2         10.55          9.37         1.41 o
  -7 -16   2         51.44         53.20         2.10 o
  -6 -16   2        439.79        447.93         8.13 o
  -5 -16   2        385.58        355.04         3.66 o
  -4 -16   2        274.26        286.20         3.29 o
  -3 -16   2        375.71        387.51         5.12 o
  -2 -16   2         46.23         44.26         0.97 o
  -1 -16   2         45.83         40.46         0.97 o
   0 -16   2         42.20         40.23         0.97 o
   1 -16   2         15.10         13.19         0.83 o
   2 -16   2        430.63        419.16         3.93 o
   3 -16   2        192.39        186.63         2.45 o
   4 -16   2        442.06        430.69         6.66 o
   5 -16   2        266.59        253.45         3.88 o
   6 -16   2         31.87         33.49         4.24 o
   7 -16   2          5.54          4.64         2.01 o
   8 -16   2         10.91         11.87         2.00 o
   9 -16   2         56.61         57.62         2.45 o
  10 -16   2         42.35         40.95         1.76 o
  11 -16   2         40.89         35.59         1.66 o
 -12 -15   2          4.50          3.46         0.87 o
 -11 -15   2         15.86         13.40         2.12 o
 -10 -15   2         49.96         63.66         4.19 o
  -9 -15   2         81.31         85.42         2.19 o
  -8 -15   2         26.82         33.25         2.42 o
  -7 -15   2         86.59         86.13         3.25 o
  -6 -15   2         11.80         15.31         1.22 o
  -5 -15   2         67.94         75.31         2.03 o
  -4 -15   2          5.69          7.87         1.27 o
  -3 -15   2         68.46         65.69         1.26 o
  -2 -15   2         77.45         83.20         1.16 o
  -1 -15   2        144.67        141.13         1.46 o
   0 -15   2        105.78        101.67         1.39 o
   1 -15   2        186.54        184.53         2.47 o
   2 -15   2        111.61        110.23         1.53 o
   3 -15   2         37.36         36.58         1.09 o
   4 -15   2         81.91         81.16         1.52 o
   5 -15   2        118.02        112.64         3.16 o
   6 -15   2         15.34         15.00         1.76 o
   7 -15   2         21.26         22.75         3.56 o
   8 -15   2         57.56         48.16         3.92 o
   9 -15   2          5.98          5.69         2.51 o
  10 -15   2         18.95         20.23         1.83 o
  11 -15   2          9.71          9.41         1.04 o
 -13 -14   2          3.71          3.98         0.63 o
 -12 -14   2         17.93         19.25         1.27 o
 -11 -14   2         63.26         69.37         3.69 o
 -10 -14   2        108.79        126.55         5.19 o
  -9 -14   2        199.56        234.88         4.65 o
  -8 -14   2         52.50         59.79         2.98 o
  -7 -14   2        114.87        117.24         3.65 o
  -6 -14   2        535.71        571.11         5.91 o
  -5 -14   2        138.98        131.38         2.15 o
  -4 -14   2        172.01        181.65         2.90 o
  -3 -14   2        485.15        500.43         3.24 o
  -2 -14   2        146.89        159.66         2.03 o
  -1 -14   2        192.96        186.37         1.52 o
   0 -14   2         82.93         78.82         1.14 o
   1 -14   2         71.58         72.47         1.16 o
   2 -14   2        458.09        474.23         4.37 o
   3 -14   2        198.16        214.90         2.90 o
   4 -14   2        121.66        126.77         2.00 o
   5 -14   2        374.92        393.83         7.74 o
   6 -14   2         90.87         87.71         3.91 o
   7 -14   2         64.41         61.58         3.97 o
   8 -14   2        144.32        137.75         4.07 o
   9 -14   2         95.76        105.60         3.32 o
  10 -14   2         43.28         38.07         2.97 o
  11 -14   2          5.87          5.61         1.56 o
  12 -14   2          2.32          2.70         0.97 o
 -13 -13   2         40.36         38.11         1.96 o
 -11 -13   2         29.91         31.90         3.14 o
 -10 -13   2         23.45         26.00         3.54 o
  -9 -13   2        235.65        245.27         4.11 o
  -8 -13   2       1087.45       1137.90        11.32 o
  -7 -13   2        466.34        448.23         8.49 o
  -6 -13   2        283.72        267.05         3.91 o
  -5 -13   2        325.73        321.46         3.26 o
  -4 -13   2        287.21        298.93         3.80 o
  -3 -13   2        482.10        489.60         3.30 o
  -2 -13   2        207.13        191.91         1.54 o
  -1 -13   2       2378.53       2308.51        14.77 o
   0 -13   2       1969.56       2096.26        18.19 o
   1 -13   2        167.94        173.34         1.60 o
   2 -13   2        529.14        537.96         4.11 o
   3 -13   2        323.06        354.13         5.20 o
   4 -13   2        206.15        216.92         2.46 o
   5 -13   2        117.28        117.55         2.69 o
   6 -13   2        529.32        486.29         8.38 o
   7 -13   2       1114.05       1087.18        31.22 o
   8 -13   2        217.32        215.18         7.43 o
   9 -13   2          7.75          6.08         1.93 o
  10 -13   2         17.97         16.62         1.82 o
  11 -13   2         15.98         12.51         1.96 o
 -13 -12   2         53.09         58.07         2.81 o
 -12 -12   2         21.09         26.90         2.60 o
 -11 -12   2         60.20         66.57         3.95 o
 -10 -12   2         29.20         31.52         3.70 o
  -9 -12   2        191.86        207.36         3.82 o
  -8 -12   2         19.96         20.62         1.89 o
  -7 -12   2        904.59        896.64        11.96 o
  -6 -12   2        567.92        586.39         5.68 o
  -5 -12   2        728.51        705.78         8.98 o
  -4 -12   2        650.39        611.95         5.21 o
  -3 -12   2        238.73        208.94         1.98 o
  -2 -12   2        343.29        294.29         2.76 o
  -1 -12   2        157.49        163.41         2.41 o
   0 -12   2        146.81        149.06         3.01 o
   1 -12   2        211.24        178.40         2.46 o
   2 -12   2        174.38        152.98         1.56 o
   3 -12   2        453.66        413.01         6.32 o
   4 -12   2        757.03        725.02        10.83 o
   5 -12   2        594.59        602.13         5.14 o
   6 -12   2        502.07        508.24        16.16 o
   7 -12   2         20.45         20.88         2.12 o
   8 -12   2        140.58        136.81        15.72 o
   9 -12   2         21.78         23.83         3.20 o
  10 -12   2         68.77         67.98         2.67 o
  11 -12   2         19.12         22.85         2.40 o
  12 -12   2         52.86         51.11         2.06 o
 -14 -11   2          5.52          5.02         1.21 o
 -12 -11   2         24.79         30.82         2.85 o
 -11 -11   2         38.67         48.28         3.62 o
 -10 -11   2         31.88         30.99         3.69 o
  -9 -11   2         25.70         26.07         1.99 o
  -8 -11   2        231.94        225.26         3.33 o
  -7 -11   2        620.96        605.50         9.09 o
  -6 -11   2        516.65        516.32        10.88 o
  -5 -11   2        190.58        180.43         2.96 o
  -4 -11   2        170.48        148.63         1.75 o
  -3 -11   2        194.17        229.01         3.80 o
  -2 -11   2         66.93         78.20         1.90 o
  -1 -11   2        353.61        382.32         4.25 o
   0 -11   2        351.89        391.16         5.11 o
   1 -11   2         61.56         70.87         3.74 o
   2 -11   2        223.23        233.94         9.39 o
   3 -11   2        193.94        179.10         2.74 o
   4 -11   2        145.06        139.33         2.15 o
   5 -11   2        313.46        305.51         3.99 o
   6 -11   2        421.95        363.03         9.76 o
   7 -11   2        156.31        148.89         4.25 o
   8 -11   2         94.83         91.78         3.42 o
   9 -11   2         26.24         31.84         3.43 o
  10 -11   2         16.23         16.06         2.68 o
  11 -11   2         13.85         14.47         2.36 o
  12 -11   2         11.40          8.44         1.57 o
 -14 -10   2         40.83         37.94         2.23 o
 -13 -10   2         16.21         16.92         2.02 o
 -12 -10   2         15.70         18.40         2.68 o
 -11 -10   2         55.83         64.21         4.04 o
 -10 -10   2        120.48        123.44         3.91 o
  -9 -10   2        541.42        565.29         7.59 o
  -8 -10   2        154.57        144.75         3.01 o
  -7 -10   2        414.28        401.34         8.77 o
  -6 -10   2         17.03         20.30         1.65 o
  -5 -10   2         35.68         38.46         1.23 o
  -4 -10   2        402.21        380.79         5.09 o
  -3 -10   2        659.06        673.06         6.87 o
  -2 -10   2       2358.07       2424.47        16.94 o
  -1 -10   2        711.83        740.24         5.37 o
   0 -10   2       1252.75       1272.22         8.84 o
   1 -10   2       2810.54       2928.33        30.06 o
   2 -10   2        717.27        740.85        12.58 o
   3 -10   2        719.38        742.17         8.04 o
   4 -10   2         12.29         13.33         0.63 o
   5 -10   2         17.80         15.28         0.79 o
   6 -10   2        158.90        149.32         2.75 o
   7 -10   2        258.97        242.93         4.30 o
   8 -10   2        403.64        418.08         6.48 o
   9 -10   2         78.75         83.03         3.73 o
  10 -10   2         18.28         19.89         2.76 o
  11 -10   2          5.45          6.13         2.01 o
  12 -10   2         10.59         10.83         1.74 o
 -14  -9   2         14.54         18.72         2.02 o
 -13  -9   2         58.19         62.23         2.89 o
 -12  -9   2         89.82         99.58         4.20 o
 -11  -9   2         25.67         25.02         3.30 o
 -10  -9   2          0.29         -0.16         1.05 o
  -9  -9   2        407.08        403.24         3.65 o
  -8  -9   2        942.21        949.67         9.13 o
  -7  -9   2         32.66         30.93         1.29 o
  -6  -9   2          9.34          8.68         0.75 o
  -5  -9   2        689.84        711.27        28.30 o
  -4  -9   2        767.71        838.26        26.23 o
  -3  -9   2        152.87        152.52         3.52 o
  -2  -9   2       2406.28       2453.81        13.86 o
  -1  -9   2       1823.56       1684.63        11.67 o
   0  -9   2       1987.16       1836.25        17.18 o
   1  -9   2       2529.37       2812.75        20.00 o
   2  -9   2        294.28        256.92         6.02 o
   3  -9   2        759.11        786.09         7.20 o
   4  -9   2        823.56        866.02        10.66 o
   5  -9   2         10.91         12.66         0.94 o
   6  -9   2        104.43        112.71         3.88 o
   7  -9   2        859.49        847.57         7.58 o
   8  -9   2        405.02        409.44         4.04 o
   9  -9   2          5.80          5.11         1.19 o
  10  -9   2         27.51         24.94         2.89 o
  11  -9   2         56.91         50.15         3.01 o
  12  -9   2         34.15         29.83         2.23 o
 -14  -8   2          6.96          8.50         1.95 o
 -13  -8   2         10.40         11.65         2.00 o
 -12  -8   2         92.50        102.33         4.33 o
 -11  -8   2         72.01         65.80         2.18 o
 -10  -8   2        285.92        294.99         3.51 o
  -9  -8   2        601.21        625.05         4.35 o
  -8  -8   2         89.57         72.29         1.50 o
  -7  -8   2        261.59        246.96         2.89 o
  -6  -8   2       1090.14       1120.54        11.93 o
  -5  -8   2        317.14        311.05         5.21 o
  -4  -8   2       1861.28       1909.43        53.48 o
  -3  -8   2       1505.31       1518.09        19.51 o
  -2  -8   2       1175.53       1167.76         7.57 o
  -1  -8   2       2099.87       2003.03        17.12 o
   0  -8   2       2074.77       2109.58        19.06 o
   1  -8   2       1554.64       1617.93        12.60 o
   2  -8   2       1408.24       1438.48         7.25 o
   3  -8   2       1267.90       1302.31        13.12 o
   4  -8   2        404.72        426.87         4.66 o
   5  -8   2       1002.18        982.95        16.93 o
   6  -8   2        116.07        107.94         2.02 o
   7  -8   2        321.03        310.20         3.87 o
   8  -8   2        778.29        812.18         8.87 o
   9  -8   2        335.20        332.76         4.10 o
  10  -8   2         23.07         18.57         1.94 o
  11  -8   2         47.03         44.42         2.98 o
 -13  -7   2         29.92         35.14         2.56 o
 -12  -7   2        159.64        163.80         4.65 o
 -11  -7   2         28.64         30.54         2.10 o
 -10  -7   2          1.07          0.11         1.34 o
  -9  -7   2         62.06         64.90         1.49 o
  -8  -7   2        512.60        484.28         3.93 o
  -7  -7   2       1289.95       1294.97        19.70 o
  -6  -7   2        662.75        682.97        25.31 o
  -5  -7   2        867.26        916.36         9.46 o
  -4  -7   2       1987.05       2031.94        14.09 o
  -3  -7   2        385.56        386.59         4.07 o
  -2  -7   2        839.70        827.19         5.96 o
  -1  -7   2        187.54        190.75         4.55 o
   0  -7   2        160.12        158.65         1.85 o
   1  -7   2        382.80        397.01         2.77 o
   2  -7   2        504.94        488.66         5.08 o
   3  -7   2       1852.99       1967.24        14.44 o
   4  -7   2        823.58        926.43         9.57 o
   5  -7   2        814.40        772.79        18.08 o
   6  -7   2       1266.68       1215.28        11.29 o
   7  -7   2        597.47        578.87         5.25 o
   8  -7   2        211.60        201.14         3.00 o
   9  -7   2         27.47         24.08         1.33 o
  10  -7   2        126.43        119.58         2.69 o
  11  -7   2        128.54        124.69         3.12 o
 -13  -6   2        101.71        104.55         2.87 o
 -12  -6   2        146.32        152.76         3.78 o
 -11  -6   2        123.35        132.33        10.66 o
 -10  -6   2        265.23        279.46         4.01 o
  -9  -6   2       1006.35       1032.88         6.68 o
  -8  -6   2        420.52        409.19         4.37 o
  -7  -6   2        304.94        338.49         8.38 o
  -6  -6   2        842.02        829.88        12.53 o
  -5  -6   2       7491.40       7747.40        65.14 o
  -4  -6   2       1117.22        952.58         8.02 o
  -3  -6   2        530.20        536.41         5.13 o
  -2  -6   2       3024.95       3122.43        19.45 o
  -1  -6   2        671.17        823.00         5.28 o
   0  -6   2       1505.24       1770.90        13.42 o
   1  -6   2       2432.49       2704.63        40.14 o
   2  -6   2        865.60        966.19         9.23 o
   3  -6   2        909.73        842.85         8.13 o
   4  -6   2       6917.75       6937.54        75.70 o
   5  -6   2        344.90        346.54        11.91 o
   6  -6   2        121.05        143.18         4.02 o
   7  -6   2        646.85        581.97         5.12 o
   8  -6   2       1075.58       1050.91         9.63 o
   9  -6   2        395.04        380.74         4.90 o
  10  -6   2        191.19        205.15         3.66 o
  11  -6   2         87.29         89.55         2.77 o
  12  -6   2         75.09         85.67         3.80 o
 -14  -5   2         12.12         10.07         2.44 o
 -13  -5   2         33.82         38.41         2.08 o
 -12  -5   2         14.98         15.27         2.15 o
 -11  -5   2         27.20         24.05         2.48 o
 -10  -5   2         71.42         69.24         2.66 o
  -9  -5   2         10.84          9.45         1.26 o
  -8  -5   2        193.94        204.18         3.03 o
  -7  -5   2        702.20        732.75         8.83 o
  -6  -5   2       3387.95       3408.21        23.58 o
  -5  -5   2       1286.34       1196.55        13.05 o
  -4  -5   2       1279.86       1336.20         9.69 o
  -3  -5   2         59.13         51.18         1.43 o
  -2  -5   2       2152.69       2032.90        12.85 o
  -1  -5   2        224.43        184.89         3.58 o
   0  -5   2        650.78        593.93         4.61 o
   1  -5   2        912.70        870.48         5.71 o
   2  -5   2         80.61         66.76         1.40 o
   3  -5   2       2049.32       2195.95        13.59 o
   4  -5   2        789.40        690.94        26.12 o
   5  -5   2       2738.05       2717.21        27.02 o
   6  -5   2        582.47        603.66        21.13 o
   7  -5   2        307.38        343.26        10.69 o
   8  -5   2          2.70          5.28         1.31 o
   9  -5   2        109.50        101.33         2.64 o
  10  -5   2         10.76          9.84         1.32 o
  11  -5   2          9.34          9.83         1.64 o
  12  -5   2         40.60         44.41         3.25 o
  13  -5   2         16.00         18.43         1.76 o
 -15  -4   2         34.05         36.37         2.34 o
 -14  -4   2         45.25         48.85         3.39 o
 -13  -4   2         30.79         39.62         2.07 o
 -12  -4   2         13.61         14.34         1.81 o
 -11  -4   2         54.71         48.26         2.22 o
 -10  -4   2         79.73         71.95         2.41 o
  -9  -4   2        110.76        102.77         2.16 o
  -8  -4   2        147.64        155.56         2.11 o
  -7  -4   2        684.13        689.34         8.48 o
  -6  -4   2        341.56        382.98         5.46 o
  -5  -4   2       1408.52       1588.56        12.11 o
  -4  -4   2        963.97        914.49         5.23 o
  -3  -4   2       1834.36       1721.07        20.65 o
  -2  -4   2       4721.76       4741.28        40.19 o
  -1  -4   2        846.76        846.30         4.68 o
   0  -4   2        906.15        836.23        28.74 o
   1  -4   2       4397.80       4489.98        25.99 o
   2  -4   2       3436.93       3660.23        29.11 o
   3  -4   2        778.58        719.79         6.10 o
   4  -4   2       1873.50       2177.57        19.09 o
   5  -4   2        612.62        640.89         9.92 o
   6  -4   2        331.96        370.27         7.86 o
   7  -4   2        325.10        336.47        13.39 o
   8  -4   2         28.82         26.43         2.06 o
   9  -4   2         28.66         27.60         1.75 o
  10  -4   2         30.60         33.48         1.60 o
  11  -4   2          3.85          7.28         1.55 o
  12  -4   2         14.68         15.70         2.76 o
  13  -4   2         15.52         15.42         1.83 o
  14  -4   2          9.44          8.18         1.20 o
 -15  -3   2         75.00         78.35         3.18 o
 -14  -3   2         66.67         71.97         2.41 o
 -13  -3   2          6.08          5.23         2.89 o
 -12  -3   2         81.27         71.06         2.75 o
 -11  -3   2         39.98         40.35         2.10 o
 -10  -3   2        393.51        401.77         4.56 o
  -9  -3   2        282.18        281.41         2.96 o
  -8  -3   2        490.50        459.03         3.92 o
  -7  -3   2        377.56        409.02         5.17 o
  -6  -3   2         42.37         54.99         3.46 o
  -5  -3   2       1437.93       1531.76        13.81 o
  -4  -3   2        767.96        794.85        10.18 o
  -3  -3   2       5887.46       5901.89        34.58 o
  -2  -3   2      13442.83      12939.93       103.42 o
  -1  -3   2       9248.21       8502.64        67.51 o
   0  -3   2       9392.43       9295.15        74.53 o
   1  -3   2      13126.01      13221.85       103.88 o
   2  -3   2       4275.26       4315.91       135.15 o
   3  -3   2        539.54        528.47         4.79 o
   4  -3   2       1406.50       1411.03        21.01 o
   5  -3   2        143.31        126.85         3.04 o
   6  -3   2        434.87        391.14         5.91 o
   7  -3   2        334.12        327.21         4.68 o
   8  -3   2        264.69        253.75         7.38 o
   9  -3   2        281.36        284.47         5.65 o
  10  -3   2         70.28         71.30         2.25 o
  11  -3   2        107.44        110.94         3.10 o
  12  -3   2         13.61         12.51         2.77 o
  13  -3   2         56.31         62.82         3.41 o
  14  -3   2         30.95         31.27         1.63 o
 -15  -2   2         17.78         21.79         2.42 o
 -14  -2   2         92.38         98.01         5.68 o
 -13  -2   2         15.55         15.91         3.00 o
 -12  -2   2        124.62        130.00         6.67 o
 -11  -2   2        270.60        274.61         3.95 o
 -10  -2   2        214.40        242.95         3.54 o
  -9  -2   2        316.96        344.41         3.79 o
  -8  -2   2        605.56        649.45         4.69 o
  -7  -2   2         66.90         55.50         2.43 o
  -6  -2   2       4200.20       4426.68        29.00 o
  -5  -2   2       6851.20       7145.80        41.61 o
  -4  -2   2       3622.34       3529.66        18.09 o
  -3  -2   2        119.79        135.88         1.49 o
  -2  -2   2       1419.68       1461.32        10.41 o
  -1  -2   2      13361.25      13272.30       103.09 o
   0  -2   2      13684.00      13539.71       164.98 o
   1  -2   2       1466.31       1547.20        15.02 o
   2  -2   2        446.65        450.25         9.09 o
   3  -2   2       4531.39       4007.36        85.80 o
   4  -2   2       6682.09       6516.97       230.87 o
   5  -2   2       2787.20       2923.35        28.69 o
   6  -2   2        224.10        207.53         4.27 o
   7  -2   2        664.95        681.82         9.40 o
   8  -2   2        408.03        415.43         6.16 o
   9  -2   2        130.02        137.87         4.81 o
  10  -2   2        264.49        276.13         4.00 o
  11  -2   2         62.42         63.36         2.33 o
  12  -2   2         15.28         13.20         2.94 o
  13  -2   2         44.25         52.04         3.32 o
  14  -2   2         23.83         29.20         1.71 o
 -12  -1   2         86.27         76.94         5.50 o
 -11  -1   2         58.33         63.78         4.28 o
 -10  -1   2         41.04         43.49         2.96 o
  -9  -1   2        111.26        116.60         4.23 o
  -8  -1   2       1964.81       2150.25        37.41 o
  -7  -1   2       1850.39       2074.69        22.06 o
  -6  -1   2        785.25        795.73        11.85 o
  -5  -1   2        331.68        337.38        23.78 o
  -4  -1   2       3352.81       3476.50        30.95 o
  -3  -1   2       7412.68       7137.77        92.06 o
  -2  -1   2       5909.51       5414.93        30.21 o
  -1  -1   2      14524.12      14026.53        76.64 o
   0  -1   2      13987.64      13509.98       119.48 o
   1  -1   2       4794.19       4739.95       155.08 o
   2  -1   2       7036.93       5919.56        47.24 o
   3  -1   2       2809.61       2675.36        23.63 o
   4  -1   2         38.80         59.70         2.64 o
   5  -1   2        314.80        291.11         5.95 o
   6  -1   2       1734.55       1791.75        20.26 o
   7  -1   2       1336.16       1475.95        18.81 o
   8  -1   2         40.32         41.46         4.03 o
   9  -1   2         75.83         68.30         4.94 o
  10  -1   2          8.59         13.15         2.78 o
  11  -1   2        103.97        102.60         5.48 o
 -15   0   2         49.09         51.87         3.09 o
 -14   0   2        207.34        245.39         6.50 o
 -13   0   2          1.50          3.64         2.09 o
 -12   0   2          7.12          6.54         1.56 o
 -11   0   2          4.39          4.05         1.34 o
 -10   0   2          0.86         -0.65         1.15 o
  -9   0   2         22.35         24.70         1.28 o
  -8   0   2        119.96        141.82         2.87 o
  -7   0   2          6.26         44.77        11.31 o
  -6   0   2        718.28        837.47        22.32 o
  -5   0   2       1778.98       1808.36        44.65 o
  -4   0   2       7068.33       6994.82        48.09 o
  -3   0   2         45.44         36.93         1.41 o
  -2   0   2        747.59        548.06         4.08 o
  -1   0   2      26812.58      23514.10       310.75 o
   0   0   2      22751.38      22221.61       126.02 o
   1   0   2         98.27         84.12         2.40 o
   2   0   2        438.53        368.00         5.66 o
   3   0   2       4385.66       4534.91        39.13 o
   4   0   2       1553.73       1815.05        95.62 o
   5   0   2       1275.46       1207.48        79.33 o
   6   0   2        277.55        311.47         5.95 o
   7   0   2        307.83        316.45         5.85 o
   8   0   2          4.74          0.27         1.49 o
   9   0   2         27.89         23.82         2.18 o
  10   0   2          3.92         -0.65         1.87 o
  11   0   2         82.65         83.95         3.20 o
  12   0   2         10.31         14.29         3.06 o
  13   0   2         84.23        107.72         4.32 o
  14   0   2         14.13         16.52         1.65 o
 -15   1   2         93.05        103.82         3.80 o
 -14   1   2          0.59          1.35         2.62 o
 -13   1   2        127.63        135.79         4.00 o
 -12   1   2        100.43         94.77         2.74 o
 -11   1   2         52.65         57.62         2.08 o
 -10   1   2         48.99         50.20         1.82 o
  -9   1   2        127.30        136.68         2.26 o
  -8   1   2       2100.15       2266.74        12.70 o
  -7   1   2       2035.24       2231.03        54.43 o
  -6   1   2        768.33        748.32         7.95 o
  -5   1   2        304.54        318.32         4.33 o
  -4   1   2       3533.66       3560.32        22.17 o
  -3   1   2       7544.80       7055.76        39.85 o
  -2   1   2       5782.15       5394.99        37.24 o
  -1   1   2      14604.57      14014.79        93.36 o
   0   1   2      13897.46      13242.80       105.67 o
   1   1   2       4900.21       4903.07        64.29 o
   2   1   2       6901.83       6454.40        55.72 o
   3   1   2       2635.88       2792.51        84.08 o
   4   1   2         49.84         66.61         3.01 o
   5   1   2        267.92        243.73         5.91 o
   6   1   2       1576.86       1649.22       128.03 o
   7   1   2       1247.29       1283.91        12.50 o
   8   1   2         45.66         46.99         2.19 o
   9   1   2         70.35         71.16         2.89 o
  10   1   2         14.97         17.02         2.23 o
  11   1   2         97.16         98.32         3.22 o
  12   1   2        106.60        113.76         4.74 o
  13   1   2          2.42          5.37         1.58 o
  14   1   2         63.50         67.08         3.19 o
 -15   2   2         15.08         16.63         2.28 o
 -14   2   2         86.83         98.86         4.43 o
 -13   2   2          9.72         10.87         2.15 o
 -12   2   2        137.56        144.06         4.23 o
 -11   2   2        293.01        299.29         3.99 o
 -10   2   2        231.75        268.60         3.59 o
  -9   2   2        310.51        340.78         3.76 o
  -8   2   2        610.82        667.76         5.68 o
  -7   2   2         71.46         58.04         2.70 o
  -6   2   2       4077.01       4489.55        29.20 o
  -5   2   2       6839.55       7103.42        50.77 o
  -4   2   2       3667.11       3646.68        22.70 o
  -3   2   2        170.73        190.17         3.39 o
  -2   2   2       1264.89       1332.80        11.86 o
  -1   2   2      13568.40      13412.32        73.76 o
   0   2   2      13471.79      13120.96       102.20 o
   1   2   2       1641.50       1724.14        16.49 o
   2   2   2        334.65        374.59         7.10 o
   3   2   2       4544.48       4251.14        25.27 o
   4   2   2       6748.89       7180.92        57.49 o
   5   2   2       2889.86       3330.05       210.97 o
   6   2   2        226.45        225.40         6.10 o
   7   2   2        683.32        688.36        17.79 o
   8   2   2        425.56        450.12        11.51 o
   9   2   2        114.16        127.81         3.55 o
  10   2   2        238.72        248.45         5.73 o
  11   2   2         60.32         60.60         2.51 o
  12   2   2         16.50         15.87         2.93 o
  13   2   2         48.56         57.56         3.23 o
  14   2   2         26.33         32.20         1.80 o
 -15   3   2         74.41         77.91         3.18 o
 -14   3   2         69.94         74.81         3.98 o
 -13   3   2         11.37         11.98         3.07 o
 -12   3   2         85.51         74.67         2.42 o
 -11   3   2         39.23         38.34         1.80 o
 -10   3   2        418.06        442.98         4.59 o
  -9   3   2        315.61        314.59         4.11 o
  -8   3   2        440.32        415.67         4.39 o
  -7   3   2        452.20        494.87         5.70 o
  -6   3   2         67.05         76.62         6.35 o
  -5   3   2       1425.03       1538.16        11.99 o
  -4   3   2        768.50        813.52        10.90 o
  -3   3   2       5736.73       5754.26        46.70 o
  -2   3   2      13628.46      13033.33        89.67 o
  -1   3   2       9061.36       9092.90        82.52 o
   0   3   2       9583.42       9129.90        63.08 o
   1   3   2      12974.25      12614.44        56.30 o
   2   3   2       4426.13       4335.03        57.22 o
   3   3   2        527.73        519.32         4.77 o
   4   3   2       1428.24       1506.30        14.33 o
   5   3   2         96.74         96.68         5.19 o
   6   3   2        353.60        316.06         7.20 o
   7   3   2        353.48        345.00        11.35 o
   8   3   2        248.00        259.58        20.60 o
   9   3   2        270.95        273.41         6.25 o
  10   3   2         70.89         74.63         2.48 o
  11   3   2        106.52        113.11         8.60 o
  12   3   2          8.45          6.25         2.63 o
  13   3   2         54.78         62.76         2.49 o
  14   3   2         31.51         31.75         1.69 o
 -15   4   2         33.59         37.01         1.70 o
 -14   4   2         48.25         50.29         3.42 o
 -13   4   2         34.35         42.63         3.61 o
 -12   4   2         12.10         12.23         1.75 o
 -11   4   2         40.91         37.72         2.09 o
 -10   4   2         92.01         91.05         2.37 o
  -9   4   2        135.68        128.49         3.07 o
  -8   4   2        149.36        163.08         4.18 o
  -7   4   2        700.52        717.86         9.49 o
  -6   4   2        380.27        431.95         4.55 o
  -5   4   2       1514.26       1708.22        10.36 o
  -4   4   2       1073.92       1021.44         6.67 o
  -3   4   2       1968.91       1966.81        17.92 o
  -2   4   2       4685.08       4772.42        37.26 o
  -1   4   2        906.36        902.26         4.26 o
   0   4   2        863.40        793.89        12.84 o
   1   4   2       4445.73       4511.81        21.06 o
   2   4   2       3230.17       3324.96        16.32 o
   3   4   2        666.89        599.17        11.53 o
   4   4   2       1727.08       2021.29        18.49 o
   5   4   2        564.71        606.89        24.05 o
   6   4   2        331.99        353.68        10.37 o
   7   4   2        305.21        314.99        17.74 o
   8   4   2         17.11         17.30         2.24 o
   9   4   2         26.66         29.49         2.52 o
  10   4   2         40.88         44.65         2.08 o
  11   4   2          5.23         12.06         2.82 o
  12   4   2         12.85         15.63         2.07 o
  13   4   2         14.76         13.61         1.74 o
  14   4   2         10.50          8.28         0.98 o
 -15   5   2         20.62         21.14         1.86 o
 -14   5   2         13.09         10.18         2.43 o
 -13   5   2         36.45         42.89         3.55 o
 -12   5   2         25.41         25.28         2.73 o
 -11   5   2         28.94         31.27         2.49 o
 -10   5   2         68.25         72.78         2.77 o
  -9   5   2         12.35         12.83         1.57 o
  -8   5   2        192.98        206.78         2.93 o
  -7   5   2        714.06        753.16        13.55 o
  -6   5   2       3549.08       3628.85        24.12 o
  -5   5   2       1300.97       1207.42        18.14 o
  -4   5   2       1269.68       1343.05        22.98 o
  -3   5   2         32.77         27.69         1.11 o
  -2   5   2       2269.12       2176.66        12.14 o
  -1   5   2        235.48        220.12         2.36 o
   0   5   2        632.79        574.90         5.14 o
   1   5   2        876.18        824.34         5.93 o
   2   5   2        114.29        102.61         1.22 o
   3   5   2       2022.13       2110.26        23.80 o
   4   5   2        771.81        676.07        18.54 o
   5   5   2       2601.93       2627.38        62.96 o
   6   5   2        570.64        581.76        10.18 o
   7   5   2        292.50        304.80         9.46 o
   8   5   2          2.83          5.09         2.20 o
   9   5   2        110.23        111.99         5.71 o
  10   5   2          7.23          6.92         1.52 o
  11   5   2          7.10          7.45         2.56 o
  12   5   2         38.83         46.33         2.51 o
  13   5   2         14.74         18.75         1.50 o
  14   5   2         11.50         13.44         0.97 o
 -15   6   2         32.92         41.35         2.38 o
 -14   6   2         61.69         66.91         3.34 o
 -13   6   2        102.34        101.11         4.51 o
 -12   6   2        157.32        157.51         4.20 o
 -11   6   2        141.50        154.45         3.07 o
 -10   6   2        273.38        295.11         4.92 o
  -9   6   2       1046.27       1106.95         8.04 o
  -8   6   2        446.36        443.65         4.81 o
  -7   6   2        291.32        320.49         5.04 o
  -6   6   2        810.70        801.90        13.15 o
  -5   6   2       7640.24       7943.95       126.66 o
  -4   6   2       1213.48       1068.33        12.25 o
  -3   6   2        594.10        606.21         5.54 o
  -2   6   2       2965.30       3197.00        23.80 o
  -1   6   2        680.85        873.23         5.63 o
   0   6   2       1447.53       1738.81        11.83 o
   1   6   2       2487.08       2790.42        22.91 o
   2   6   2        792.42        872.23         4.81 o
   3   6   2        827.43        756.55         5.49 o
   4   6   2       6755.02       6971.54        43.19 o
   5   6   2        360.81        349.26         4.59 o
   6   6   2        133.17        149.50         4.80 o
   7   6   2        616.42        531.86        19.05 o
   8   6   2       1052.72       1003.88        12.40 o
   9   6   2        378.14        362.50         7.50 o
  10   6   2        165.39        176.90         3.30 o
  11   6   2         78.14         82.55         4.14 o
  12   6   2         74.07         82.89         3.85 o
  13   6   2         73.71         74.20         2.83 o
  14   6   2         14.61         13.71         1.62 o
 -15   7   2         79.68         84.67         2.86 o
 -14   7   2         40.92         47.05         2.65 o
 -13   7   2         34.37         39.94         3.20 o
 -12   7   2        156.82        153.45         5.64 o
 -11   7   2         27.22         31.64         2.37 o
 -10   7   2          0.66         -0.53         1.66 o
  -9   7   2         63.63         71.15         2.18 o
  -8   7   2        495.99        476.07         6.16 o
  -7   7   2       1348.32       1404.41         9.91 o
  -6   7   2        722.39        755.28         8.02 o
  -5   7   2        891.11        975.16        10.25 o
  -4   7   2       2037.56       2176.76        21.47 o
  -3   7   2        487.29        490.96         4.96 o
  -2   7   2       1016.45       1008.43         9.01 o
  -1   7   2        264.22        273.58         2.86 o
   0   7   2        102.19        103.10         3.36 o
   1   7   2        275.15        282.80         5.19 o
   2   7   2        395.10        381.72         3.45 o
   3   7   2       1779.14       1903.70         9.51 o
   4   7   2        787.05        937.43         8.15 o
   5   7   2        738.23        769.49        18.08 o
   6   7   2       1186.48       1055.53        30.60 o
   7   7   2        593.10        535.69        21.61 o
   8   7   2        219.65        205.30         8.14 o
   9   7   2         32.46         30.53         2.10 o
  10   7   2        118.43        118.80         4.27 o
  11   7   2        130.55        140.46        16.57 o
  12   7   2         30.18         34.66         3.15 o
  13   7   2         42.89         45.51         1.84 o
 -15   8   2         10.58          8.23         1.22 o
 -14   8   2          5.75          5.22         1.20 o
 -13   8   2          8.87          9.28         2.29 o
 -12   8   2         92.11        100.94         4.69 o
 -11   8   2         73.63         74.49         2.55 o
 -10   8   2        318.21        335.07         8.77 o
  -9   8   2        621.79        656.92         5.95 o
  -8   8   2         94.65         75.10         2.08 o
  -7   8   2        239.84        230.46         3.58 o
  -6   8   2       1129.47       1187.37        37.83 o
  -5   8   2        344.63        336.16         7.79 o
  -4   8   2       1735.54       1854.05        41.66 o
  -3   8   2       1366.73       1428.39        23.84 o
  -2   8   2       1287.46       1286.95        12.64 o
  -1   8   2       2125.61       2114.84        11.51 o
   0   8   2       2061.32       2118.81        22.47 o
   1   8   2       1431.48       1469.92        10.82 o
   2   8   2       1567.85       1650.46        14.39 o
   3   8   2       1410.40       1475.67        13.90 o
   4   8   2        391.43        421.59         4.83 o
   5   8   2        958.83       1009.82        25.75 o
   6   8   2        124.66        107.51         3.74 o
   7   8   2        316.76        283.92         6.89 o
   8   8   2        746.14        832.16         8.36 o
   9   8   2        299.50        282.48        10.25 o
  10   8   2         26.44         20.78         2.03 o
  11   8   2         49.96         54.41         6.38 o
  12   8   2          8.43          9.45         1.34 o
  13   8   2          4.73          4.86         1.18 o
 -14   9   2         14.48         19.64         2.15 o
 -12   9   2         86.91         82.99         4.09 o
 -11   9   2         24.93         19.99         3.08 o
 -10   9   2          0.13          0.37         1.77 o
  -9   9   2        424.11        421.27         5.14 o
  -8   9   2        992.39       1035.90        25.47 o
  -7   9   2         49.95         45.58         2.02 o
  -6   9   2          4.28          2.40         1.39 o
  -5   9   2        670.36        717.23        34.66 o
  -4   9   2        720.75        796.44        23.28 o
  -3   9   2        146.68        153.33         4.57 o
  -2   9   2       2348.26       2488.24        34.60 o
  -1   9   2       1870.63       1757.89        10.66 o
   0   9   2       1960.43       1837.14        20.72 o
   1   9   2       2576.20       2809.60        19.64 o
   2   9   2        291.23        257.55         3.44 o
   3   9   2        805.12        849.01        11.37 o
   4   9   2        843.16        913.56         8.30 o
   5   9   2         19.04         20.33         2.01 o
   6   9   2         78.38         76.69         2.40 o
   7   9   2        823.40        764.32        23.18 o
   8   9   2        394.15        427.74         5.75 o
   9   9   2          6.73          8.30         2.40 o
  10   9   2         25.66         23.44         2.64 o
  11   9   2         59.83         57.10         2.48 o
  12   9   2         35.64         34.47         2.52 o
  13   9   2         19.51         21.68         2.23 o
 -14  10   2         39.95         36.29         2.22 o
 -13  10   2         15.01         17.64         2.44 o
  -9  10   2        510.19        544.65         9.98 o
  -8  10   2        158.58        157.68         5.56 o
  -7  10   2        423.53        448.79         7.98 o
  -6  10   2         20.17         25.33         2.96 o
  -5  10   2         41.02         41.30         3.24 o
  -4  10   2        409.99        419.42         8.12 o
  -3  10   2        644.74        683.01        10.81 o
  -2  10   2       2357.14       2596.93        14.88 o
  -1  10   2        724.50        777.72         8.47 o
   0  10   2       1243.10       1293.28        16.77 o
   1  10   2       2791.70       3064.43        21.57 o
   2  10   2        733.72        698.91         6.59 o
   3  10   2        700.11        709.79         8.31 o
   4  10   2          7.47         12.64         1.38 o
   5  10   2         14.53         11.90         1.26 o
   6  10   2        158.93        147.65         2.66 o
   7  10   2        250.69        217.07         2.68 o
   8  10   2        419.86        442.57         8.14 o
   9  10   2         90.63         99.43         7.81 o
  10  10   2         20.78         23.32         3.83 o
  11  10   2          5.33          3.13         2.83 o
  12  10   2         10.11         11.70         2.49 o
  13  10   2         23.26         20.73         1.99 o
 -14  11   2          4.16          2.85         1.07 o
 -13  11   2         12.43         13.37         1.44 o
 -10  11   2         26.72         21.54         3.19 o
  -9  11   2         22.96         17.87         3.41 o
  -8  11   2        200.64        188.19         6.02 o
  -7  11   2        552.95        573.62         9.84 o
  -6  11   2        475.41        511.53         9.50 o
  -5  11   2        195.46        197.68         5.83 o
  -4  11   2        162.93        144.08         4.96 o
  -3  11   2        238.40        281.50         4.82 o
  -2  11   2         86.15         96.95         2.52 o
  -1  11   2        328.09        346.23         5.69 o
   0  11   2        375.59        412.62         8.69 o
   1  11   2         42.07         51.47         2.27 o
   2  11   2        182.02        186.78         2.92 o
   3  11   2        202.43        199.15         5.73 o
   4  11   2        146.15        151.07         2.87 o
   5  11   2        340.46        313.89         4.20 o
   6  11   2        484.59        417.58         3.47 o
   7  11   2        180.95        166.26         2.21 o
   8  11   2        107.46        104.22         3.66 o
   9  11   2         28.81         33.66         4.76 o
  10  11   2         18.53         21.03         3.53 o
  11  11   2         14.11         17.45         3.06 o
  12  11   2         14.20         12.55         2.27 o
  13  11   2          3.81          2.64         1.19 o
 -13  12   2         54.11         55.19         1.86 o
 -12  12   2         23.66         23.80         2.68 o
  -9  12   2        198.57        215.93         6.31 o
  -8  12   2         21.28         22.07         3.64 o
  -7  12   2        921.57        998.65        10.08 o
  -6  12   2        511.60        587.92        10.55 o
  -5  12   2        665.86        702.70        11.62 o
  -4  12   2        645.98        618.57        11.99 o
  -3  12   2        223.59        203.32         6.10 o
  -2  12   2        294.43        262.73         7.06 o
  -1  12   2        110.28        114.11         2.93 o
   0  12   2        199.14        207.76         4.60 o
   1  12   2        247.75        227.94         4.55 o
   2  12   2        188.14        165.50         3.18 o
   3  12   2        457.69        451.68        10.60 o
   4  12   2        819.61        792.83         7.40 o
   5  12   2        658.72        627.06         6.42 o
   6  12   2        483.07        458.36         7.52 o
   7  12   2         16.34         18.55         1.09 o
   8  12   2        126.40        132.91         4.22 o
   9  12   2         25.64         31.20         3.89 o
  10  12   2         58.33         54.94         4.25 o
  11  12   2         18.74         25.84         2.98 o
  12  12   2         52.72         61.36         2.95 o
 -13  13   2         41.07         40.22         2.14 o
 -12  13   2         34.61         34.39         1.84 o
 -11  13   2         30.89         31.69         2.96 o
 -10  13   2         24.45         25.46         3.03 o
  -9  13   2        212.42        207.86         6.15 o
  -8  13   2       1119.39       1213.14        16.21 o
  -7  13   2        493.03        525.22         7.07 o
  -6  13   2        237.93        226.39        29.79 o
  -5  13   2        343.15        365.71         8.31 o
  -4  13   2        280.56        295.21         7.58 o
  -3  13   2        451.50        471.57         9.86 o
  -2  13   2        284.22        266.41         7.51 o
  -1  13   2       2506.21       2492.35        20.36 o
   0  13   2       1870.59       2104.10        14.50 o
   1  13   2        111.62        120.73         3.51 o
   2  13   2        566.21        571.90         6.96 o
   3  13   2        319.97        368.52         7.24 o
   4  13   2        185.77        196.03         4.30 o
   5  13   2        150.78        144.61         3.02 o
   6  13   2        509.88        491.69        12.79 o
   7  13   2       1084.93       1046.77        26.00 o
   8  13   2        239.80        211.00         7.53 o
   9  13   2          7.03          5.87         2.89 o
  10  13   2         17.54         14.10         2.81 o
  11  13   2         14.99         10.48         2.22 o
  12  13   2         47.14         37.80         2.07 o
 -13  14   2          2.83          4.86         1.17 o
 -11  14   2         71.12         60.51         3.12 o
 -10  14   2        119.65        104.24         4.40 o
  -8  14   2         50.44         62.35         4.21 o
  -7  14   2        130.13        146.98         7.69 o
  -6  14   2        534.03        602.67        10.91 o
  -5  14   2        133.60        135.58         5.55 o
  -4  14   2        191.90        200.78         4.57 o
  -3  14   2        441.59        445.35         9.79 o
  -2  14   2        120.96        129.15         5.56 o
  -1  14   2        152.63        156.44         6.29 o
   0  14   2         99.01         91.57         2.56 o
   1  14   2         90.47         89.17         2.75 o
   2  14   2        497.46        524.76        12.26 o
   3  14   2        193.00        231.16         5.58 o
   4  14   2        133.60        150.99         4.71 o
   5  14   2        362.07        364.51         6.80 o
   6  14   2         81.82         84.47         2.01 o
   7  14   2         70.11         76.59         2.10 o
   8  14   2        151.76        130.47         5.79 o
   9  14   2         86.21         85.03         4.60 o
  10  14   2         36.82         32.49         3.01 o
  11  14   2          6.47          5.60         1.67 o
  12  14   2          1.92          1.92         1.02 o
 -11  15   2         15.37         13.97         2.40 o
  -7  15   2         93.35         94.35         4.84 o
  -6  15   2         10.65         18.68         3.16 o
  -5  15   2         65.61         72.36         4.54 o
  -4  15   2          2.68          2.50         3.13 o
  -3  15   2         77.04         69.80         4.43 o
  -2  15   2         71.62         82.97         4.77 o
  -1  15   2        136.92        129.86         6.00 o
   0  15   2        112.67        106.49         3.83 o
   1  15   2        192.49        185.71         4.47 o
   2  15   2        103.52        104.36         4.28 o
   3  15   2         46.28         45.92         3.83 o
   4  15   2         83.63         90.39         9.40 o
   5  15   2        126.43        121.09         2.68 o
   6  15   2         12.77          9.95         0.97 o
   7  15   2         20.65         19.36         1.28 o
   8  15   2         55.30         41.10         3.44 o
   9  15   2          6.02          8.37         2.29 o
  10  15   2         18.75         18.84         2.22 o
 -12  16   2         32.05         28.98         1.83 o
 -11  16   2         48.42         54.01         2.92 o
  -7  16   2         49.30         49.13         3.80 o
  -6  16   2        427.97        435.07         8.96 o
  -5  16   2        370.72        357.01         8.51 o
  -4  16   2        294.30        301.28         7.87 o
  -3  16   2        396.76        402.60         9.82 o
  -2  16   2         40.59         39.58         3.97 o
  -1  16   2         44.03         37.12         2.82 o
   0  16   2         44.52         43.17         2.87 o
   1  16   2         18.13         16.26         3.86 o
   2  16   2        414.83        413.91        12.25 o
   3  16   2        183.07        181.98         6.38 o
   4  16   2        453.39        439.07        43.35 o
   5  16   2        277.55        253.43         3.06 o
   6  16   2         35.53         36.94         1.37 o
   7  16   2          6.93          7.95         1.14 o
 -11  17   2          1.39          3.01         1.03 o
 -10  17   2         95.16        107.65         4.04 o
  -5  17   2         29.90         29.98         3.46 o
  -4  17   2        265.01        237.65         7.09 o
  -3  17   2        105.66         94.27         3.60 o
  -2  17   2        583.96        580.79        17.47 o
  -1  17   2        566.56        583.38         9.04 o
   0  17   2        512.44        532.03        12.88 o
   1  17   2        501.05        511.94        13.15 o
   2  17   2         29.96         27.81         4.74 o
   3  17   2        332.23        332.60        10.18 o
   4  17   2         38.87         45.31         3.21 o
   5  17   2         75.91         64.42         1.67 o
   6  17   2         39.53         38.13         1.29 o
 -11  18   2         27.03         20.63         1.01 o
 -10  18   2         18.12         20.12         2.09 o
  -9  18   2         37.85         41.88         2.97 o
  -8  18   2         16.89         17.40         2.65 o
  -7  18   2         76.02         75.41         4.04 o
  -5  18   2        201.07        188.45         5.81 o
  -4  18   2        281.57        307.08         7.88 o
  -3  18   2        333.16        316.16         5.17 o
  -2  18   2        274.03        249.05         5.92 o
  -1  18   2        174.08        172.00         7.17 o
   0  18   2        235.27        241.87         8.67 o
   1  18   2        255.56        246.82         9.25 o
   2  18   2        305.57        313.51        19.79 o
   3  18   2        413.20        413.44        20.37 o
   4  18   2        229.94        214.33         4.70 o
   5  18   2         22.27         21.99         1.17 o
   6  18   2        125.37        121.28         2.27 o
 -10  19   2         30.29         28.07         1.73 o
  -9  19   2          6.46          6.54         1.74 o
  -8  19   2         59.14         53.39         3.01 o
  -7  19   2         26.67         24.21         2.50 o
  -6  19   2          3.38          1.09         1.84 o
  -2  19   2        154.18        172.76         7.13 o
  -1  19   2        313.69        286.72         8.81 o
   0  19   2        302.42        291.09         9.39 o
   1  19   2        212.56        208.83         8.39 o
   4  19   2          1.50          1.33         1.56 o
   5  19   2          0.80         -0.45         1.11 o
  -9  20   2          2.22          2.05         1.38 o
  -8  20   2         27.52         23.65         2.98 o
  -7  20   2         52.67         40.89         2.41 o
   4  20   2         26.67         27.21         1.13 o
   5  20   2         48.91         41.88         1.40 o
  -8  21   2         31.28         33.98         1.99 o
  -7  21   2          5.01          5.44         1.66 o
  -6  21   2         15.34         11.08         1.89 o
  -5  21   2         13.99         12.20         1.96 o
  -4  21   2         32.38         28.35         2.35 o
   3  21   2         31.09         33.97         1.93 o
   4  21   2          2.74          2.45         0.93 o
  -7  22   2          0.29         -0.48         1.11 o
  -6  22   2         16.79         10.53         1.49 o
  -5  22   2         40.78         29.23         1.91 o
   2  22   2         32.50         32.19         1.81 o
   3  22   2         15.90         14.41         1.07 o
   4  22   2         39.35         32.77         1.56 o
   2  23   2         13.93         11.12         0.97 o
   3  23   2          1.24          0.79         0.99 o
   1  24   2         61.94         60.79         1.29 o
  -3 -24   3          6.82          5.78         1.19 o
  -2 -24   3          4.03          5.03         1.21 o
  -1 -24   3          1.20          2.55         1.15 o
   0 -24   3          1.52          3.27         1.18 o
  -3 -23   3          9.45         10.69         1.73 o
  -2 -23   3          4.50          6.80         1.11 o
  -1 -23   3         12.43         13.15         1.20 o
   0 -23   3         13.70         14.99         1.18 o
   1 -23   3          7.59          9.80         1.05 o
   2 -23   3         22.79         19.71         1.66 o
   3 -23   3          3.58          3.94         1.28 o
   4 -23   3          0.92          0.51         1.08 o
  -6 -22   3         28.65         31.35         4.20 o
  -5 -22   3         28.12         32.42         1.69 o
  -4 -22   3          1.04          1.38         1.07 o
  -3 -22   3         13.85         17.25         2.05 o
  -2 -22   3         14.02         16.09         0.99 o
  -1 -22   3          9.77         12.22         0.89 o
   0 -22   3          5.52          5.48         0.73 o
   1 -22   3         22.04         27.26         1.57 o
   2 -22   3         13.12         13.45         1.17 o
   3 -22   3         15.15         14.61         1.03 o
   4 -22   3         44.43         36.35         1.44 o
   5 -22   3         32.09         27.67         2.04 o
   6 -22   3         34.60         24.39         1.50 o
  -7 -21   3          0.40          0.09         1.75 o
  -6 -21   3          1.58          2.29         1.12 o
  -5 -21   3         44.53         53.29         2.21 o
  -4 -21   3         52.52         59.72         2.56 o
  -3 -21   3         26.76         24.70         1.05 o
  -2 -21   3         27.41         31.35         1.66 o
  -1 -21   3         10.94          8.99         1.03 o
   0 -21   3         25.34         24.44         1.10 o
   1 -21   3          3.69          4.82         0.89 o
   2 -21   3         12.62         11.25         1.23 o
   3 -21   3         43.54         40.74         2.09 o
   4 -21   3         11.47         12.24         1.51 o
   5 -21   3         10.88          9.02         2.14 o
   6 -21   3          2.18          1.58         1.68 o
   7 -21   3         22.16         16.60         1.50 o
  -8 -20   3         33.54         32.11         1.33 o
  -7 -20   3         12.03         13.09         1.37 o
  -6 -20   3          5.51          4.50         1.31 o
  -5 -20   3         38.31         40.13         2.27 o
  -4 -20   3        141.21        136.62         3.70 o
  -3 -20   3        121.63        122.45         3.17 o
  -2 -20   3        161.91        168.00         2.78 o
  -1 -20   3         22.79         24.82         1.16 o
   0 -20   3         99.89        103.31         3.78 o
   1 -20   3         77.66         72.86         1.94 o
   2 -20   3        136.40        139.14         3.33 o
   3 -20   3        106.87        104.55         3.07 o
   4 -20   3         14.42         11.07         1.68 o
   5 -20   3          3.05          3.69         1.41 o
   6 -20   3         24.55         23.10         2.26 o
   7 -20   3         30.01         26.41         1.87 o
 -10 -19   3          1.76          1.25         1.16 o
  -9 -19   3         17.08         16.00         1.45 o
  -8 -19   3         21.50         23.75         1.12 o
  -7 -19   3         28.55         28.76         1.52 o
  -6 -19   3         17.63         18.76         1.49 o
  -5 -19   3          6.25          8.23         1.30 o
  -4 -19   3         25.23         27.46         2.32 o
  -3 -19   3         54.56         52.49         1.96 o
  -2 -19   3         41.01         35.68         1.56 o
  -1 -19   3        186.25        196.76         5.83 o
   0 -19   3        147.03        141.37         2.94 o
   1 -19   3         12.76         16.23         1.45 o
   2 -19   3         85.26         85.10         2.36 o
   3 -19   3         16.59         13.45         1.28 o
   4 -19   3          5.53          4.49         1.27 o
   5 -19   3         10.66          6.12         2.11 o
   6 -19   3         30.90         27.17         2.27 o
   7 -19   3         25.52         22.31         3.33 o
   8 -19   3         20.54         16.47         1.18 o
 -11 -18   3         52.70         47.32         3.36 o
 -10 -18   3        131.15        132.32         2.73 o
  -9 -18   3         60.90         57.45         2.98 o
  -8 -18   3         23.40         22.39         1.25 o
  -7 -18   3         73.02         79.06         1.76 o
  -6 -18   3        101.99        110.18         2.62 o
  -5 -18   3         47.25         43.23         1.14 o
  -4 -18   3         22.30         19.39         1.13 o
  -3 -18   3        153.86        160.45         2.22 o
  -2 -18   3          8.30         10.54         1.10 o
  -1 -18   3         31.13         23.29         1.47 o
   0 -18   3          2.49          2.54         0.85 o
   1 -18   3         95.05        102.72         2.08 o
   2 -18   3         46.14         47.37         1.82 o
   3 -18   3         47.45         47.77         1.60 o
   4 -18   3        179.19        183.62         4.21 o
   5 -18   3        123.51        119.31         3.89 o
   6 -18   3         29.41         28.50         1.79 o
   7 -18   3          7.54          6.28         1.49 o
   8 -18   3         85.80         77.17         2.33 o
   9 -18   3         86.63         76.28         2.42 o
 -11 -17   3         13.08         10.83         1.18 o
 -10 -17   3         72.18         81.15         2.36 o
  -9 -17   3        116.92        125.22         2.98 o
  -8 -17   3        129.64        127.53         3.27 o
  -7 -17   3         58.92         52.41         1.55 o
  -6 -17   3          7.21          7.08         1.18 o
  -5 -17   3         62.94         63.38         1.34 o
  -4 -17   3         44.98         43.10         1.43 o
  -3 -17   3        116.32        113.54         1.88 o
  -2 -17   3        231.83        230.82         4.74 o
  -1 -17   3         63.14         55.56         1.48 o
   0 -17   3        203.32        187.68         2.34 o
   1 -17   3        132.17        131.24         2.16 o
   2 -17   3         52.21         45.53         1.52 o
   3 -17   3         67.39         75.79         1.74 o
   4 -17   3         39.76         36.21         1.30 o
   5 -17   3          9.04          5.22         1.65 o
   6 -17   3        123.55        120.71         3.13 o
   7 -17   3         83.68         84.99         2.66 o
   8 -17   3         97.04         94.72         2.49 o
   9 -17   3         10.03         10.96         1.26 o
  10 -17   3         24.72         19.72         0.99 o
 -11 -16   3         53.55         59.63         2.12 o
 -10 -16   3         17.22         22.30         2.55 o
  -9 -16   3         29.98         32.64         1.55 o
  -8 -16   3        146.65        143.88         3.60 o
  -7 -16   3        218.05        200.57         2.72 o
  -6 -16   3        348.72        340.12         3.35 o
  -5 -16   3        221.75        218.50         2.25 o
  -4 -16   3         57.11         61.26         1.31 o
  -3 -16   3        367.51        326.27         3.54 o
  -2 -16   3        177.93        157.81         2.19 o
  -1 -16   3        171.82        160.85         1.88 o
   0 -16   3        119.76        124.45         1.63 o
   1 -16   3        197.38        180.58         2.17 o
   2 -16   3        361.29        343.11         2.77 o
   3 -16   3          5.32          5.23         0.92 o
   4 -16   3        152.98        140.41         2.49 o
   5 -16   3        178.33        163.25         4.55 o
   6 -16   3        181.42        175.80         3.71 o
   7 -16   3         98.99         97.87         3.86 o
   8 -16   3         10.58         16.04         1.87 o
   9 -16   3         16.98         16.43         1.57 o
  10 -16   3         29.89         31.15         1.95 o
 -12 -15   3         29.41         25.20         1.42 o
 -11 -15   3        128.74        128.98         3.95 o
 -10 -15   3         36.35         37.49         1.72 o
  -9 -15   3         19.21         16.63         1.60 o
  -8 -15   3          4.26          6.49         1.36 o
  -7 -15   3        207.61        192.37         3.13 o
  -6 -15   3        396.16        383.16         3.33 o
  -5 -15   3        295.61        276.54         2.58 o
  -4 -15   3        638.82        598.16         5.95 o
  -3 -15   3        100.50        103.41         1.38 o
  -2 -15   3        132.79        118.16         1.96 o
  -1 -15   3        189.90        213.32         2.08 o
   0 -15   3        220.86        219.30         1.91 o
   1 -15   3        153.98        160.92         2.03 o
   2 -15   3        458.32        428.61         4.03 o
   3 -15   3        541.16        519.75         3.77 o
   4 -15   3        341.47        331.25         3.01 o
   5 -15   3        299.46        286.47         7.40 o
   6 -15   3         35.26         30.62         2.82 o
   7 -15   3         16.02         17.72         3.15 o
   8 -15   3         23.77         25.23         3.08 o
   9 -15   3        124.07        134.56         4.49 o
  10 -15   3         49.40         47.00         1.76 o
  11 -15   3          5.16          5.77         0.76 o
 -13 -14   3          1.43         -0.08         1.29 o
 -12 -14   3          1.94          2.31         2.13 o
 -11 -14   3          6.05          6.49         1.63 o
 -10 -14   3         76.04         76.14         2.89 o
  -9 -14   3        170.89        164.66         2.87 o
  -8 -14   3        630.63        616.60         7.55 o
  -7 -14   3        384.47        362.19         4.57 o
  -6 -14   3        134.78        132.45         2.05 o
  -5 -14   3        110.02        116.76         1.79 o
  -4 -14   3        628.21        595.68         6.08 o
  -3 -14   3       1214.27       1180.99         8.70 o
  -2 -14   3        552.12        552.34         3.54 o
  -1 -14   3         72.96         75.88         1.03 o
   0 -14   3        430.44        429.19         2.65 o
   1 -14   3       1021.15        956.57         9.15 o
   2 -14   3        852.19        853.29        10.09 o
   3 -14   3        202.81        194.07         2.84 o
   4 -14   3        225.68        240.83         2.71 o
   5 -14   3        171.46        174.65         2.79 o
   6 -14   3        643.60        621.78         8.66 o
   7 -14   3        168.53        154.32         6.10 o
   8 -14   3         96.23        101.20         3.45 o
   9 -14   3         24.54         23.58         2.81 o
  10 -14   3          1.36         -0.13         1.61 o
  11 -14   3          6.59          6.24         1.45 o
 -13 -13   3          8.06          8.30         1.66 o
 -12 -13   3         12.77         11.67         1.29 o
 -11 -13   3         16.87         21.31         3.06 o
 -10 -13   3          8.73         10.62         1.59 o
  -9 -13   3        125.34        140.53         4.32 o
  -8 -13   3        852.44        890.84        12.76 o
  -7 -13   3        607.23        589.14         9.81 o
  -6 -13   3        247.08        229.65         3.87 o
  -5 -13   3         15.99         14.56         0.87 o
  -4 -13   3         17.88         19.59         0.82 o
  -3 -13   3        214.69        236.68         1.78 o
  -2 -13   3        651.91        685.24         3.85 o
  -1 -13   3       1198.10       1188.45         6.38 o
   0 -13   3       1189.74       1168.16         9.15 o
   1 -13   3        392.93        408.45         3.99 o
   2 -13   3         80.28         84.60         1.62 o
   3 -13   3         53.25         47.52         1.51 o
   4 -13   3        119.35        105.79         1.91 o
   5 -13   3        433.17        417.65         7.14 o
   6 -13   3        457.93        444.75         6.29 o
   7 -13   3        139.10        128.74         6.10 o
   8 -13   3         32.00         37.48         2.59 o
   9 -13   3         15.66         16.64         2.00 o
  10 -13   3          3.08          3.68         1.40 o
  11 -13   3         19.61         17.60         1.51 o
  12 -13   3         20.28         16.16         1.20 o
 -14 -12   3         13.20         12.39         1.08 o
 -13 -12   3         47.13         64.12         2.67 o
 -12 -12   3         26.94         35.04         2.94 o
 -11 -12   3         98.24        108.91         4.76 o
 -10 -12   3        110.19        114.68         2.83 o
  -9 -12   3        438.82        456.14         6.71 o
  -8 -12   3         69.33         60.50         2.79 o
  -7 -12   3        219.56        233.13         5.86 o
  -6 -12   3         67.79         75.58         1.95 o
  -5 -12   3        723.97        757.34         8.16 o
  -4 -12   3        285.64        296.10         2.37 o
  -3 -12   3        257.40        257.70         1.88 o
  -2 -12   3         53.40         62.87         1.43 o
  -1 -12   3         19.66         21.32         0.91 o
   0 -12   3        104.41        113.32         1.65 o
   1 -12   3        142.69        155.49         2.32 o
   2 -12   3        117.84        110.59         1.88 o
   3 -12   3        425.77        445.87        10.87 o
   4 -12   3        259.78        269.70         3.54 o
   5 -12   3        214.70        206.01         3.40 o
   6 -12   3        197.60        190.27         5.26 o
   7 -12   3        267.74        235.09        11.82 o
   8 -12   3        330.63        336.37        10.47 o
   9 -12   3        112.92        114.42         3.42 o
  10 -12   3         41.17         40.77         2.08 o
  11 -12   3         25.34         26.49         1.94 o
 -14 -11   3         10.57         11.23         1.62 o
 -13 -11   3          6.51          7.97         1.43 o
 -12 -11   3         22.66         20.51         2.78 o
 -11 -11   3         46.12         45.96         3.82 o
 -10 -11   3        143.85        169.48         3.36 o
  -9 -11   3        303.86        306.80         4.55 o
  -8 -11   3         59.89         63.86         3.80 o
  -7 -11   3        160.55        163.39         3.74 o
  -6 -11   3        534.11        549.17         8.44 o
  -5 -11   3        184.12        175.52         4.11 o
  -4 -11   3        175.32        190.82         3.60 o
  -3 -11   3        207.73        181.88         6.36 o
  -2 -11   3        623.08        618.87         6.92 o
  -1 -11   3        103.78        102.69         2.61 o
   0 -11   3        408.19        416.09         9.00 o
   1 -11   3        453.78        473.10         6.37 o
   2 -11   3        201.22        202.74         2.94 o
   3 -11   3        292.84        289.95         8.74 o
   4 -11   3        325.75        323.10         7.76 o
   5 -11   3        145.77        147.52         2.40 o
   7 -11   3        223.67        201.25         6.78 o
   8 -11   3        102.93        117.16         5.32 o
   9 -11   3         52.52         58.03         2.78 o
  10 -11   3         29.55         32.13         2.06 o
  11 -11   3         35.06         35.15         1.66 o
 -14 -10   3          5.17          3.08         1.62 o
 -13 -10   3          4.83          7.06         1.96 o
 -12 -10   3         31.80         37.66         3.20 o
 -11 -10   3        267.23        300.76         7.64 o
 -10 -10   3        175.95        192.59         3.55 o
  -9 -10   3        200.60        209.41        13.87 o
  -8 -10   3        443.84        457.24         6.32 o
  -7 -10   3        215.62        197.44        10.70 o
  -6 -10   3         29.43         36.62         4.85 o
  -5 -10   3        979.32        933.34        12.24 o
  -4 -10   3       1551.17       1572.03        11.85 o
  -3 -10   3        938.03        855.54        12.62 o
  -2 -10   3        498.91        578.62         7.33 o
  -1 -10   3        175.33        191.43         4.25 o
   0 -10   3        509.67        594.92         7.61 o
   1 -10   3       1092.24       1137.77        11.12 o
   2 -10   3       1246.45       1295.37        12.25 o
   3 -10   3       1032.02       1061.50        24.91 o
   4 -10   3        197.01        209.07         2.84 o
   5 -10   3         10.29          9.41         0.81 o
   6 -10   3        297.86        290.81        14.09 o
   7 -10   3        365.39        358.51         5.88 o
   8 -10   3         53.52         53.19         4.15 o
   9 -10   3        205.72        209.85         6.33 o
  10 -10   3         74.25         75.16         2.72 o
  11 -10   3         11.21         12.78         1.41 o
  13 -10   3          0.42          0.12         1.07 o
 -14  -9   3          1.54          1.50         1.04 o
 -13  -9   3          1.24          1.11         1.94 o
 -12  -9   3         24.07         25.85         3.06 o
 -11  -9   3        225.30        215.49        16.61 o
 -10  -9   3        446.61        424.75         5.27 o
  -9  -9   3         66.59         68.36         3.10 o
  -8  -9   3        670.27        621.91         7.67 o
  -7  -9   3        286.86        272.04         3.52 o
  -6  -9   3        902.66        900.13         8.50 o
  -5  -9   3        916.79        846.28        18.69 o
  -4  -9   3        451.53        477.85        10.51 o
  -3  -9   3        811.94        929.89        10.34 o
  -2  -9   3       3008.92       2949.32        22.92 o
  -1  -9   3        973.65        783.78         8.96 o
   0  -9   3       1517.42       1427.68        10.63 o
   1  -9   3       1848.04       1996.84        15.57 o
   2  -9   3       1246.60       1369.94        11.85 o
   3  -9   3         65.08         66.72         1.52 o
   4  -9   3       1212.22       1199.49        17.25 o
   5  -9   3        217.87        210.31         3.33 o
   6  -9   3        510.51        493.81         8.81 o
   7  -9   3        209.09        191.44         4.20 o
   8  -9   3         88.90         82.71         4.59 o
   9  -9   3        260.64        265.76         3.99 o
  10  -9   3         50.53         39.19         3.29 o
  11  -9   3          4.95          4.69         1.32 o
 -14  -8   3          8.55         10.52         1.22 o
 -13  -8   3          5.93          4.70         2.06 o
 -12  -8   3          0.02         -0.05         2.42 o
 -11  -8   3         90.23         82.68         2.81 o
 -10  -8   3        291.06        287.54         3.82 o
  -9  -8   3        521.46        477.17         4.13 o
  -8  -8   3        221.90        201.26         3.76 o
  -7  -8   3        111.78        125.38         2.33 o
  -6  -8   3        641.81        616.49        12.59 o
  -5  -8   3        399.61        345.91         4.15 o
  -4  -8   3       1303.98       1221.53         8.10 o
  -3  -8   3       5843.01       5706.67        45.13 o
  -2  -8   3       3705.84       3641.95        15.76 o
  -1  -8   3       2350.03       2246.15        77.77 o
   0  -8   3        619.78        628.33         9.06 o
   1  -8   3       7894.68       8214.12        47.23 o
   2  -8   3       2827.85       2759.83        24.19 o
   3  -8   3        903.83        825.21         8.41 o
   4  -8   3        646.91        657.00         6.45 o
   5  -8   3        230.14        225.01         3.85 o
   6  -8   3        138.00        132.42         2.88 o
   7  -8   3        250.88        231.72         3.39 o
   8  -8   3        275.61        258.27         3.64 o
   9  -8   3        231.76        209.53         6.40 o
  10  -8   3         12.51         13.70         1.55 o
  11  -8   3          3.88          4.57         1.98 o
 -15  -7   3          4.14          3.89         1.17 o
 -14  -7   3         13.99         14.14         1.32 o
 -13  -7   3         12.98         12.04         2.30 o
 -12  -7   3         79.09         74.30         3.03 o
 -11  -7   3        162.12        156.06         7.61 o
 -10  -7   3         23.82         18.77         1.56 o
  -9  -7   3        125.65        133.19         2.28 o
  -8  -7   3        392.39        378.28         3.81 o
  -7  -7   3        312.39        301.98         5.01 o
  -6  -7   3        314.55        273.30         6.41 o
  -5  -7   3        247.42        345.25         4.47 o
  -4  -7   3         89.88        116.90         2.58 o
  -3  -7   3        882.97        947.69         6.43 o
  -2  -7   3       3612.07       3644.05        14.19 o
  -1  -7   3       9093.55       9004.39       341.84 o
   0  -7   3       6688.86       6878.84        55.99 o
   1  -7   3       1142.16       1185.80         7.64 o
   2  -7   3        834.67        926.93         8.25 o
   3  -7   3        193.67        207.08         3.72 o
   4  -7   3         69.03         73.97         2.28 o
   5  -7   3        118.43        106.79         2.69 o
   6  -7   3        322.63        299.88         4.19 o
   7  -7   3        138.10        149.01         2.72 o
   8  -7   3         25.65         34.82         1.91 o
   9  -7   3         49.93         42.59         2.03 o
  10  -7   3        107.39        107.04         3.07 o
  11  -7   3         10.14         11.37         1.39 o
 -15  -6   3          2.15          1.80         1.17 o
 -14  -6   3         29.04         32.36         1.62 o
 -13  -6   3         48.90         54.03         2.43 o
 -12  -6   3        143.23        140.78         3.99 o
 -11  -6   3        445.67        457.25        10.24 o
 -10  -6   3        155.14        160.43         3.08 o
  -9  -6   3          1.65          2.81         0.99 o
  -8  -6   3        718.09        730.38         8.09 o
  -7  -6   3        478.51        518.10         9.88 o
  -6  -6   3        323.62        336.98         8.85 o
  -5  -6   3        967.16       1020.48         9.27 o
  -4  -6   3       1783.86       1829.32        13.12 o
  -3  -6   3       6612.70       6484.46        37.96 o
  -2  -6   3       8287.26       8044.18        79.56 o
  -1  -6   3       8090.31       8382.62        55.89 o
   0  -6   3       7366.49       7449.62        93.14 o
   1  -6   3       9752.06       9567.37        76.12 o
   2  -6   3        234.13        215.17         2.69 o
   3  -6   3       1777.76       2101.20        12.74 o
   4  -6   3         54.13         48.70         1.54 o
   5  -6   3        395.20        393.42         6.27 o
   6  -6   3        741.61        808.63        13.72 o
   7  -6   3        297.11        293.95         5.62 o
   8  -6   3         12.70         15.23         1.62 o
   9  -6   3        332.08        328.81         4.57 o
  10  -6   3        176.20        176.89         4.13 o
  11  -6   3         63.95         61.92         2.36 o
  12  -6   3         33.02         39.92         2.10 o
 -15  -5   3          5.45          4.75         1.20 o
 -14  -5   3          6.97          6.86         1.12 o
 -13  -5   3         26.13         26.11         1.71 o
 -12  -5   3        106.44         94.94         3.92 o
 -11  -5   3        152.40        148.19         3.33 o
 -10  -5   3        331.79        334.47         4.15 o
  -9  -5   3        168.51        161.59         2.25 o
  -8  -5   3         10.66         10.58         0.85 o
  -7  -5   3        702.79        791.27         9.57 o
  -6  -5   3        835.98        838.42         9.04 o
  -5  -5   3        135.94        145.95         2.04 o
  -4  -5   3       1196.94       1313.58         7.27 o
  -3  -5   3        258.92        231.47         3.20 o
  -2  -5   3       1967.26       2174.03        21.07 o
  -1  -5   3        713.19        752.28         5.19 o
   0  -5   3       1321.47       1388.88        17.83 o
   1  -5   3       2188.03       2231.59        39.12 o
   2  -5   3        510.47        578.87         4.79 o
   3  -5   3        421.39        436.11         7.81 o
   4  -5   3        762.89        911.32         8.38 o
   5  -5   3        686.68        717.59        11.08 o
   6  -5   3        235.53        248.00         5.38 o
   7  -5   3        148.70        141.20         3.55 o
   8  -5   3        298.47        299.73         7.45 o
   9  -5   3        166.50        175.80         3.38 o
  10  -5   3        143.23        149.80         4.74 o
  11  -5   3         15.32         19.74         1.79 o
  12  -5   3          4.08          3.59         1.66 o
  13  -5   3          1.45          1.78         1.86 o
 -15  -4   3          9.22          8.85         1.92 o
 -14  -4   3          5.08          5.38         1.54 o
 -13  -4   3          0.21         -0.03         1.85 o
 -12  -4   3         31.30         32.34         2.53 o
 -11  -4   3        279.42        274.42         4.35 o
 -10  -4   3        466.83        460.79         4.67 o
  -9  -4   3        190.66        185.18         2.77 o
  -8  -4   3        265.18        271.61         3.53 o
  -7  -4   3         57.45         57.68         2.57 o
  -6  -4   3       1311.68       1459.17        11.38 o
  -5  -4   3        749.89        878.64         9.01 o
  -4  -4   3       2319.99       2371.25        16.40 o
  -3  -4   3      17911.08      17439.01        79.01 o
  -2  -4   3      13392.15      12845.23       101.74 o
  -1  -4   3       8418.53       8413.44        47.34 o
   0  -4   3       5842.88       5918.01        92.46 o
   1  -4   3      18128.84      18020.10       141.71 o
   2  -4   3      10613.17      10794.35       206.03 o
   3  -4   3        163.25        176.44         2.48 o
   4  -4   3       1875.79       2109.60        17.11 o
   5  -4   3         56.67         74.47         8.39 o
   6  -4   3        216.66        214.20         7.70 o
   7  -4   3        139.88        134.75         4.39 o
   8  -4   3        519.49        507.32        10.33 o
   9  -4   3        908.58        894.76        11.01 o
  10  -4   3         29.16         23.85         1.67 o
  11  -4   3         22.18         26.31         2.71 o
  12  -4   3          8.64          6.83         1.83 o
  13  -4   3          9.07          8.75         1.49 o
 -15  -3   3         36.50         37.91         2.70 o
 -14  -3   3         14.02         13.15         1.67 o
 -13  -3   3          0.37         -1.64         1.95 o
 -12  -3   3        398.29        383.32         6.33 o
 -11  -3   3        354.35        349.30         4.88 o
 -10  -3   3         98.68         98.60         2.24 o
  -9  -3   3        229.98        230.13         3.02 o
  -8  -3   3        715.71        719.05         7.17 o
  -7  -3   3        613.71        599.92        16.33 o
  -6  -3   3         69.10         48.36         1.38 o
  -5  -3   3        977.65        836.37         5.94 o
  -4  -3   3       1646.86       1684.34        14.28 o
  -3  -3   3       3352.04       3421.28        17.32 o
  -2  -3   3      14555.24      13842.47       108.76 o
  -1  -3   3       1112.27       1069.13         6.88 o
   0  -3   3      13469.38      13230.61        74.08 o
   1  -3   3      10374.09      10053.55        99.48 o
   2  -3   3        314.12        315.15        10.49 o
   3  -3   3        815.24        912.39        27.08 o
   4  -3   3        649.08        619.86         4.31 o
   5  -3   3       1171.60       1093.70        17.26 o
   6  -3   3        430.54        420.80         6.95 o
   7  -3   3        734.97        704.25         9.85 o
   8  -3   3         22.34         21.26         2.77 o
   9  -3   3        291.41        304.04         5.52 o
  10  -3   3        345.04        342.43         4.53 o
  11  -3   3         19.49         16.70         1.73 o
  12  -3   3          4.76          4.82         2.50 o
  13  -3   3         18.51         19.46         1.77 o
  14  -3   3         24.61         23.16         1.24 o
 -15  -2   3          2.40          4.08         2.07 o
 -14  -2   3          3.81          6.41         1.51 o
 -13  -2   3          2.48          1.58         2.68 o
 -12  -2   3         80.81         69.18         2.51 o
 -11  -2   3        200.63        187.08         3.65 o
 -10  -2   3        555.93        565.87         5.95 o
  -9  -2   3        854.86        891.46         7.24 o
  -8  -2   3        156.67        172.66         3.35 o
  -7  -2   3        193.25        208.78         4.37 o
  -6  -2   3        792.38        743.56        11.99 o
  -5  -2   3       1662.13       1637.80        43.59 o
  -4  -2   3       1077.85       1036.39        11.88 o
  -3  -2   3       9128.18       8896.62       148.32 o
  -2  -2   3      26571.96      25498.18       196.27 o
  -1  -2   3       3766.53       3567.18        17.76 o
   0  -2   3      13253.60      13186.66        72.97 o
   1  -2   3      18939.59      18225.43       100.23 o
   2  -2   3       2986.62       2896.71        65.11 o
   3  -2   3        563.98        559.83         5.55 o
   4  -2   3        637.85        653.98         4.94 o
   5  -2   3        135.42        145.93         8.04 o
   6  -2   3          3.42          2.27         1.14 o
   7  -2   3        443.43        429.79         7.83 o
   8  -2   3        880.19        875.91        11.68 o
   9  -2   3        322.25        327.82         9.81 o
  10  -2   3         59.96         54.23         2.05 o
  11  -2   3         24.79         17.36         1.67 o
  12  -2   3          2.85          1.43         2.46 o
  13  -2   3          6.04         10.04         1.71 o
  14  -2   3         11.44          8.99         1.14 o
 -12  -1   3        126.28        120.60         4.72 o
 -11  -1   3          4.65          4.77         2.80 o
 -10  -1   3          8.10          7.22         2.83 o
  -9  -1   3        275.40        272.49         8.62 o
  -8  -1   3        156.36        167.30         6.29 o
  -7  -1   3       1149.56       1238.07        17.05 o
  -6  -1   3       1734.25       1971.60        75.80 o
  -5  -1   3       1936.41       2234.03        59.42 o
  -4  -1   3       3754.51       3563.60        79.15 o
  -3  -1   3         62.55         56.53         1.48 o
  -2  -1   3       8445.37       7794.76        42.60 o
  -1  -1   3      10126.16       9473.97        74.45 o
   0  -1   3      10016.58       9755.30        54.33 o
   1  -1   3       3285.62       3456.38        64.64 o
   2  -1   3        966.42        970.37        41.25 o
   3  -1   3       4596.26       4500.13       156.63 o
   4  -1   3       1187.77       1187.56        13.48 o
   5  -1   3       2374.32       2440.94        24.59 o
   6  -1   3        165.28        186.65         5.64 o
   7  -1   3        122.11        127.09         8.95 o
   8  -1   3         81.14         63.39         4.68 o
  10  -1   3        109.30        131.15         6.10 o
  11  -1   3         28.48         26.22         3.06 o
 -16   0   3          0.68          1.50         1.19 o
 -15   0   3         34.84         30.87         2.79 o
 -14   0   3         84.66         90.86         4.60 o
 -13   0   3          9.64          8.78         2.22 o
 -12   0   3        101.78         90.68         3.20 o
 -11   0   3         41.13         42.36         2.05 o
 -10   0   3         47.89         60.69         2.14 o
  -9   0   3        883.65        921.42         7.30 o
  -8   0   3       1480.94       1506.88        16.99 o
  -7   0   3       2293.48       2421.93        80.42 o
  -6   0   3       2040.54       2296.73        49.53 o
  -5   0   3       2036.72       1966.08        37.00 o
  -4   0   3        355.62        415.03        12.76 o
  -3   0   3        755.52        598.91         4.02 o
  -2   0   3         59.68         73.35         1.31 o
  -1   0   3         49.37         22.19         0.57 o
   0   0   3        192.08        221.76         2.52 o
   1   0   3         11.78         10.96         0.71 o
   2   0   3       1709.54       1398.51         9.74 o
   3   0   3        970.35        813.95         6.99 o
   4   0   3       1372.80       1584.07        14.24 o
   5   0   3       1553.39       1539.86        57.33 o
   6   0   3       1623.60       1468.14        14.62 o
   7   0   3       1615.58       1571.19        16.01 o
   8   0   3        377.56        398.32         5.96 o
   9   0   3        147.07        151.69         4.03 o
  10   0   3          7.71          9.14         2.47 o
  11   0   3        145.35        146.14         3.95 o
  12   0   3         16.04         17.62         1.97 o
  13   0   3         16.35         18.55         1.92 o
  14   0   3         36.30         38.92         1.68 o
 -15   1   3         20.26         27.59         2.67 o
 -14   1   3         35.42         33.72         3.45 o
 -13   1   3         61.46         53.95         2.98 o
 -12   1   3        133.11        133.06         3.65 o
 -11   1   3          4.49          4.15         1.33 o
 -10   1   3          8.41          7.23         1.34 o
  -9   1   3        271.07        276.78         3.76 o
  -8   1   3        146.25        149.02         3.80 o
  -7   1   3       1225.44       1330.97        40.02 o
  -6   1   3       1895.60       2107.05        69.55 o
  -5   1   3       2129.63       2389.53        47.65 o
  -4   1   3       3824.55       3728.22        55.74 o
  -3   1   3         47.86         44.93         1.05 o
  -2   1   3       8256.19       7603.08        34.16 o
  -1   1   3      10010.04       9465.23       109.26 o
   0   1   3      10170.83       9918.13        52.54 o
   1   1   3       3398.68       3540.38        17.39 o
   2   1   3        993.07       1034.57        11.10 o
   3   1   3       4400.45       4556.20       132.03 o
   4   1   3       1043.11       1139.87        19.43 o
   5   1   3       2248.33       2517.70       191.96 o
   6   1   3        162.06        184.33         6.92 o
   7   1   3        133.36        132.90         3.32 o
   8   1   3         78.79         72.36         2.87 o
   9   1   3         18.78         24.73         2.92 o
  10   1   3        104.20        129.96         4.89 o
  11   1   3         33.22         35.10         2.54 o
  12   1   3         27.44         31.73         2.25 o
  13   1   3          5.27          6.99         1.71 o
  14   1   3         20.16         16.41         1.33 o
 -15   2   3          2.34          3.32         2.08 o
 -14   2   3          3.79          4.45         2.78 o
 -13   2   3          2.36          0.03         2.05 o
 -12   2   3         76.95         68.59         2.22 o
 -11   2   3        216.92        205.44         4.16 o
 -10   2   3        594.96        610.63         6.15 o
  -9   2   3        854.87        900.71         7.21 o
  -8   2   3        130.42        151.84         3.09 o
  -7   2   3        199.52        220.23         8.83 o
  -6   2   3        755.37        753.82        17.68 o
  -5   2   3       1467.19       1414.04        10.47 o
  -4   2   3       1343.69       1340.39        11.35 o
  -3   2   3       8930.76       8519.62        66.30 o
  -2   2   3      26500.42      25712.20       255.55 o
  -1   2   3       3887.63       3759.14        17.16 o
   0   2   3      13116.64      13230.62        82.10 o
   1   2   3      19436.77      18694.39        83.86 o
   2   2   3       2571.40       2432.11        28.91 o
   3   2   3        625.77        653.10         6.37 o
   4   2   3        731.81        830.73         9.43 o
   5   2   3        136.53        154.00         6.56 o
   6   2   3          0.08          2.15         1.29 o
   7   2   3        442.26        442.01         9.27 o
   8   2   3        863.25        911.12        13.73 o
   9   2   3        296.63        308.85         5.44 o
  10   2   3         65.34         54.38         3.54 o
  11   2   3         25.86         22.28         2.31 o
  12   2   3          3.23          3.15         1.74 o
  13   2   3          5.52         10.50         1.71 o
  14   2   3         11.30          7.95         1.15 o
 -15   3   3         35.61         36.78         2.69 o
 -14   3   3         14.80         12.86         2.88 o
 -13   3   3          0.23          1.67         1.93 o
 -12   3   3        395.41        400.08         4.64 o
 -11   3   3        329.34        324.48         4.11 o
 -10   3   3         82.64         86.01         2.47 o
  -9   3   3        225.65        234.85         3.48 o
  -8   3   3        685.93        693.21         8.28 o
  -7   3   3        787.49        756.53        12.12 o
  -6   3   3        108.50         83.36         5.23 o
  -5   3   3        939.63        835.12         9.19 o
  -4   3   3       1813.16       1843.12        12.15 o
  -3   3   3       3525.78       3638.11        23.91 o
  -2   3   3      15436.13      14487.29       116.61 o
  -1   3   3       1312.79       1253.22        12.21 o
   0   3   3      12547.03      12138.32        55.41 o
   1   3   3       9808.43       9405.41       143.59 o
   2   3   3        300.49        293.59         3.22 o
   3   3   3        664.87        749.62         5.54 o
   4   3   3        817.43        799.45        13.52 o
   5   3   3        930.06        937.90        57.06 o
   6   3   3        435.60        419.70         6.96 o
   7   3   3        753.74        719.78        10.12 o
   8   3   3         24.89         21.40         2.04 o
   9   3   3        304.51        313.41         5.38 o
  10   3   3        348.56        355.72         7.68 o
  11   3   3         21.49         22.41         2.26 o
  12   3   3          3.40          4.48         2.30 o
  13   3   3         19.84         22.00         1.46 o
  14   3   3         23.92         24.63         1.31 o
 -15   4   3          9.82          9.91         1.97 o
 -14   4   3          4.78          2.81         2.50 o
 -13   4   3          0.04          0.18         1.86 o
 -12   4   3         32.29         36.10         1.49 o
 -11   4   3        274.96        280.54         3.82 o
 -10   4   3        448.29        464.15         5.34 o
  -9   4   3        188.95        189.06         3.17 o
  -8   4   3        296.99        315.16         6.50 o
  -7   4   3         84.61         93.55         4.24 o
  -6   4   3       1313.06       1577.21        17.37 o
  -5   4   3        880.20       1051.57        11.32 o
  -4   4   3       2599.98       2560.47        33.82 o
  -3   4   3      18440.97      18017.20       367.31 o
  -2   4   3      13408.30      12964.92        65.36 o
  -1   4   3       8602.42       8468.02        34.16 o
   0   4   3       5656.15       5618.18        42.10 o
   1   4   3      18134.88      17627.15       151.53 o
   2   4   3      10036.42      10028.15        56.71 o
   3   4   3         93.39         95.68         2.02 o
   4   4   3       1772.67       2057.14        14.92 o
   5   4   3         68.15        105.16         3.03 o
   6   4   3        180.94        182.98         3.50 o
   7   4   3        148.22        142.26         4.51 o
   8   4   3        537.42        530.48         9.00 o
   9   4   3        918.50        899.26         9.31 o
  10   4   3         29.18         25.78         2.86 o
  11   4   3         22.07         32.15         2.43 o
  12   4   3         10.68          9.66         1.56 o
  13   4   3          8.38          7.10         1.19 o
  14   4   3          2.61          1.95         1.16 o
 -15   5   3          5.77          7.39         1.71 o
 -14   5   3          5.75          4.88         2.39 o
 -13   5   3         24.55         21.57         2.20 o
 -12   5   3        101.43         92.46         2.92 o
 -11   5   3        147.12        148.01         2.85 o
 -10   5   3        362.69        377.75         4.81 o
  -9   5   3        184.55        186.56         3.27 o
  -8   5   3         10.68         19.92         1.73 o
  -7   5   3        719.32        816.85        13.09 o
  -6   5   3        900.72        890.59         8.13 o
  -5   5   3         98.85        111.95         2.47 o
  -4   5   3       1261.47       1385.58        10.08 o
  -3   5   3        273.14        263.29         3.39 o
  -2   5   3       2098.80       2275.76        13.70 o
  -1   5   3        684.09        716.15         6.43 o
   0   5   3       1229.84       1305.25         8.16 o
   1   5   3       2095.87       2159.39        11.66 o
   2   5   3        483.54        550.46         4.47 o
   3   5   3        413.29        417.94         6.43 o
   4   5   3        772.57        946.10         8.60 o
   5   5   3        623.05        674.34         6.77 o
   6   5   3        232.71        243.41         7.76 o
   7   5   3        148.02        137.54         4.41 o
   8   5   3        272.96        273.97         6.45 o
   9   5   3        157.48        168.00         3.95 o
  10   5   3        146.41        154.34         4.77 o
  11   5   3         18.21         24.42         2.24 o
  12   5   3          5.31          3.29         1.44 o
  13   5   3          1.45          2.11         1.07 o
 -15   6   3          1.96          1.91         1.35 o
 -14   6   3         30.29         34.53         2.79 o
 -13   6   3         55.86         58.46         3.03 o
 -12   6   3        159.93        160.97         4.30 o
 -11   6   3        442.37        463.40         5.32 o
 -10   6   3        139.42        151.20         3.13 o
  -9   6   3          3.04          4.13         1.66 o
  -8   6   3        721.50        768.31         8.98 o
  -7   6   3        487.16        532.23         8.59 o
  -6   6   3        363.06        357.15         4.62 o
  -5   6   3        908.45        984.10         8.39 o
  -4   6   3       1834.02       1880.28        13.09 o
  -3   6   3       6568.85       6473.07        30.86 o
  -2   6   3       8171.12       8184.03        27.14 o
  -1   6   3       8066.02       8564.21        49.88 o
   0   6   3       7422.70       7623.43        44.75 o
   1   6   3       9852.30       9877.36        59.39 o
   2   6   3        217.57        203.32         2.63 o
   3   6   3       1772.45       2134.43        19.01 o
   4   6   3         41.16         38.55         1.89 o
   5   6   3        369.65        365.22         6.08 o
   6   6   3        748.28        739.84         6.91 o
   7   6   3        286.57        270.42         8.53 o
   8   6   3         11.29         11.63         2.46 o
   9   6   3        355.11        358.89         6.43 o
  10   6   3        169.13        179.72         6.58 o
  11   6   3         55.16         56.32         3.52 o
  12   6   3         28.98         33.26         2.09 o
  13   6   3          2.69          1.99         0.98 o
 -15   7   3          5.50          6.19         1.53 o
 -14   7   3         13.84         15.75         2.15 o
 -13   7   3         12.60         11.11         2.69 o
 -12   7   3         76.95         71.87         3.09 o
 -11   7   3        163.33        167.55         3.93 o
 -10   7   3         22.79         18.08         1.56 o
  -9   7   3        137.15        147.91         2.88 o
  -8   7   3        368.86        363.20         8.57 o
  -7   7   3        294.05        303.71         5.08 o
  -6   7   3        317.29        275.27         5.28 o
  -5   7   3        247.21        351.28         3.83 o
  -4   7   3         93.96        120.86         5.44 o
  -3   7   3        944.88       1008.11        22.94 o
  -2   7   3       3559.70       3723.77        13.33 o
  -1   7   3       9067.42       9155.84        50.48 o
   0   7   3       6747.73       7123.92        61.54 o
   1   7   3       1032.48       1099.18         7.04 o
   2   7   3        828.09        941.65        11.15 o
   3   7   3        166.27        199.55         5.04 o
   4   7   3        104.19        107.52         2.28 o
   5   7   3        116.94         95.86         1.80 o
   6   7   3        359.69        314.60         8.34 o
   7   7   3        128.61        139.74         2.98 o
   8   7   3         23.28         33.19         2.81 o
   9   7   3         51.01         46.00         2.42 o
  10   7   3        113.17        121.63         5.56 o
  11   7   3          8.21          8.85         1.85 o
  12   7   3         15.87         17.69         1.69 o
  13   7   3         14.56         11.26         1.09 o
 -15   8   3          8.53          8.99         1.37 o
 -14   8   3          8.29          8.26         1.74 o
 -13   8   3          6.39          5.71         2.28 o
 -12   8   3          0.12         -0.61         1.93 o
 -11   8   3         81.37         75.52         3.12 o
 -10   8   3        283.77        279.03         4.68 o
  -9   8   3        529.20        503.63         6.16 o
  -8   8   3        247.71        236.53         6.69 o
  -7   8   3        119.26        138.51         6.27 o
  -6   8   3        658.56        689.73        19.72 o
  -5   8   3        381.57        355.94         4.63 o
  -4   8   3       1270.02       1218.46         9.66 o
  -3   8   3       6173.53       6055.81        32.13 o
  -2   8   3       3958.93       4031.15        19.36 o
  -1   8   3       2283.49       2258.36        19.68 o
   0   8   3        600.43        617.88        17.43 o
   1   8   3       7470.77       7743.08        44.53 o
   2   8   3       2740.22       2782.52        29.89 o
   3   8   3        959.16        895.53         7.33 o
   4   8   3        622.37        642.45         7.81 o
   5   8   3        238.46        222.32         4.80 o
   6   8   3        110.31         97.30         2.75 o
   7   8   3        247.10        217.59         4.54 o
   8   8   3        284.04        271.01         7.55 o
   9   8   3        246.59        251.49         5.08 o
  10   8   3         12.68         15.31         2.13 o
  11   8   3          3.35          6.21         1.40 o
  12   8   3         13.12         15.44         1.38 o
 -14   9   3          1.68          0.45         1.70 o
 -13   9   3          2.06          2.27         1.82 o
 -12   9   3         29.23         28.36         3.03 o
 -11   9   3        238.95        219.24         7.04 o
 -10   9   3        447.85        417.65         7.07 o
  -9   9   3         63.33         61.30         2.38 o
  -8   9   3        670.12        656.25        20.35 o
  -7   9   3        286.98        288.03         9.91 o
  -6   9   3        919.91        953.13        32.85 o
  -5   9   3        959.08        910.82         7.19 o
  -4   9   3        389.76        430.99         7.11 o
  -3   9   3        754.36        864.22        18.89 o
  -2   9   3       2731.02       2774.38        15.26 o
  -1   9   3        977.19        850.66         7.04 o
   0   9   3       1721.56       1621.39        19.89 o
   1   9   3       2016.95       2199.60        15.99 o
   2   9   3       1282.40       1364.64         8.51 o
   3   9   3         92.24        104.57         2.36 o
   4   9   3       1135.01       1166.03         9.96 o
   5   9   3        218.13        201.41         3.89 o
   6   9   3        506.14        482.62         8.45 o
   7   9   3        210.26        192.78         3.42 o
   8   9   3         84.35         89.99         3.26 o
   9   9   3        249.18        261.48         5.23 o
  10   9   3         44.76         39.05         2.01 o
  11   9   3          3.87          4.02         1.25 o
  12   9   3          4.26          4.19         2.18 o
  13   9   3          1.05         -0.03         1.35 o
 -14  10   3          6.47          7.33         1.66 o
 -13  10   3          6.59          6.66         1.96 o
  -8  10   3        464.95        525.10         9.91 o
  -7  10   3        222.00        229.27         6.38 o
  -6  10   3         21.73         33.12         3.27 o
  -5  10   3        993.53       1013.35         9.98 o
  -4  10   3       1703.79       1795.07        28.84 o
  -3  10   3       1057.57       1007.85        14.01 o
  -2  10   3        609.65        683.68         7.39 o
  -1  10   3        174.81        190.40         3.19 o
   0  10   3        474.93        547.84        11.05 o
   1  10   3        952.17        947.71         9.35 o
   2  10   3       1093.47       1074.12        26.58 o
   3  10   3        965.84       1055.53         9.40 o
   4  10   3        202.10        239.78         4.44 o
   5  10   3         11.31          8.74         0.84 o
   6  10   3        284.83        270.90         2.79 o
   7  10   3        358.82        335.32         3.09 o
   8  10   3         65.71         69.33         4.21 o
   9  10   3        208.18        212.20        14.19 o
  10  10   3         74.42         84.42         5.26 o
  11  10   3          9.64         13.32         2.90 o
  12  10   3          2.06          2.51         2.01 o
  13  10   3          0.48          0.22         1.04 o
 -14  11   3         12.75         11.48         1.35 o
 -13  11   3          8.88          9.66         1.39 o
 -12  11   3         21.93         18.42         2.68 o
  -8  11   3         60.36         62.73         4.26 o
  -7  11   3        161.11        182.69         5.98 o
  -6  11   3        567.77        633.05        11.05 o
  -5  11   3        193.01        187.02         4.03 o
  -4  11   3        157.03        180.85         4.01 o
  -3  11   3        201.34        184.03         5.77 o
  -2  11   3        637.33        633.89         6.04 o
  -1  11   3        118.17        113.48         2.63 o
   0  11   3        384.79        392.85         6.41 o
   1  11   3        453.66        469.93         8.98 o
   2  11   3        217.48        220.34         7.65 o
   3  11   3        316.33        321.29         5.03 o
   4  11   3        298.18        311.77         4.65 o
   5  11   3        134.71        134.16         1.95 o
   6  11   3         31.45         28.91         1.15 o
   7  11   3        250.79        221.21         2.73 o
   8  11   3        116.62        122.30         4.09 o
   9  11   3         46.40         50.03         4.63 o
  10  11   3         32.75         37.48         3.94 o
  11  11   3         35.02         41.01         3.41 o
  12  11   3         22.45         23.38         2.24 o
 -13  12   3         47.73         53.51         1.86 o
 -12  12   3         26.23         30.99         1.98 o
  -8  12   3         66.78         67.68         4.38 o
  -7  12   3        239.51        279.73         7.36 o
  -6  12   3         71.07         89.19         4.68 o
  -5  12   3        695.80        761.42         8.62 o
  -4  12   3        267.03        280.87         9.63 o
  -3  12   3        226.22        223.79         6.63 o
  -2  12   3         44.93         52.83         2.23 o
  -1  12   3         18.24         16.66         1.40 o
   0  12   3        109.50        119.53         3.74 o
   1  12   3        161.15        177.99         3.91 o
   2  12   3        132.42        137.81         6.40 o
   3  12   3        455.54        491.98         6.60 o
   4  12   3        277.02        302.69         6.64 o
   5  12   3        194.24        178.98         2.29 o
   6  12   3        196.28        192.56         4.06 o
   7  12   3        269.45        246.73         6.23 o
   8  12   3        332.32        318.15        18.50 o
   9  12   3        109.15        113.37         5.78 o
  10  12   3         37.26         37.10         3.61 o
  11  12   3         25.26         31.87         2.88 o
  12  12   3         27.11         29.41         2.00 o
 -13  13   3          9.97          7.33         1.61 o
 -12  13   3         15.91         10.78         1.87 o
 -11  13   3         16.96         16.80         2.43 o
  -8  13   3        817.38        883.53        13.73 o
  -7  13   3        597.58        601.61        10.98 o
  -6  13   3        249.25        244.61        12.06 o
  -5  13   3          8.44          9.19         3.16 o
  -4  13   3         16.59         19.82         2.20 o
  -3  13   3        206.81        225.16         6.87 o
  -2  13   3        689.33        736.77        13.19 o
  -1  13   3       1210.87       1223.61        12.61 o
   0  13   3       1131.19       1140.33        11.32 o
   1  13   3        411.85        441.93         7.76 o
   2  13   3         90.07         95.25         5.82 o
   3  13   3         63.61         60.56         3.23 o
   4  13   3        128.66        116.77         3.17 o
   5  13   3        437.72        407.67         5.87 o
   6  13   3        502.44        511.84        12.01 o
   7  13   3        158.15        154.65         2.07 o
   8  13   3         38.53         41.13         4.12 o
   9  13   3         15.14         13.67         3.03 o
  10  13   3          2.17          1.57         2.23 o
  11  13   3         16.43         16.21         2.15 o
 -13  14   3          1.57          1.88         1.23 o
 -11  14   3          7.93          9.77         2.58 o
  -7  14   3        361.86        359.77         8.38 o
  -6  14   3        132.54        143.98         4.05 o
  -5  14   3        128.10        141.92         4.27 o
  -4  14   3        615.99        597.88        13.81 o
  -3  14   3       1132.09       1095.16        16.77 o
  -2  14   3        534.93        540.78        11.44 o
  -1  14   3         70.22         73.36         3.16 o
   0  14   3        436.49        438.82         5.58 o
   1  14   3       1097.60       1056.14        13.09 o
   2  14   3        891.92        917.37        17.60 o
   3  14   3        175.47        183.65        10.43 o
   4  14   3        214.67        231.65         4.34 o
   5  14   3        179.01        172.11         4.08 o
   6  14   3        675.90        662.30        20.79 o
   7  14   3        185.11        170.17         2.44 o
   8  14   3         84.86         82.80         4.78 o
   9  14   3         22.65         21.85         3.03 o
  10  14   3          0.98          0.59         1.94 o
 -12  15   3         30.07         29.03         2.24 o
 -11  15   3        126.36        121.36         3.33 o
 -10  15   3         29.80         30.25         3.38 o
  -7  15   3        191.17        194.29         6.16 o
  -6  15   3        348.69        363.07         6.02 o
  -5  15   3        262.74        262.16         7.04 o
  -4  15   3        607.83        579.48        20.24 o
  -3  15   3        100.89        105.81         3.81 o
  -2  15   3        100.16         85.83         4.99 o
  -1  15   3        188.46        204.63         5.06 o
   0  15   3        241.20        231.56         5.19 o
   1  15   3        169.05        174.13         4.69 o
   2  15   3        462.64        442.16        11.67 o
   3  15   3        562.03        554.51        32.78 o
   4  15   3        400.95        396.80        19.49 o
   5  15   3        327.33        303.94         7.01 o
   6  15   3         40.87         34.66         1.60 o
   7  15   3         18.19         20.54         1.34 o
   8  15   3         29.90         23.84         2.95 o
   9  15   3        127.12        123.81         4.65 o
 -12  16   3         58.55         60.60         2.41 o
 -11  16   3         58.76         63.55         2.16 o
 -10  16   3         16.15         16.73         2.85 o
  -9  16   3         24.77         31.11         3.34 o
  -6  16   3        314.84        321.85         5.61 o
  -5  16   3        219.34        216.54         4.88 o
  -4  16   3         50.02         52.73         2.88 o
  -3  16   3        342.15        301.51         6.17 o
  -2  16   3        186.54        168.49         6.84 o
  -1  16   3        166.46        154.89         4.61 o
   0  16   3        115.89        119.06         6.38 o
   1  16   3        207.74        184.78         4.29 o
   2  16   3        388.72        356.58         9.89 o
   3  16   3          5.40          4.87         2.19 o
   4  16   3        167.08        140.59         5.57 o
   5  16   3        195.47        187.84         2.34 o
   6  16   3        196.59        196.23         2.59 o
   7  16   3        114.14        110.22         3.97 o
 -11  17   3         11.03         11.20         1.20 o
 -10  17   3         80.93         90.34         3.85 o
  -9  17   3        112.73        124.41         4.84 o
  -8  17   3        138.08        137.48         5.36 o
  -7  17   3         62.98         57.01         3.95 o
  -6  17   3          7.97          9.46         2.61 o
  -5  17   3         61.29         59.44         2.32 o
  -4  17   3         46.51         45.26         4.55 o
  -3  17   3        122.78        121.30         4.13 o
  -2  17   3        229.23        216.31         5.49 o
  -1  17   3         62.96         59.20         4.81 o
   0  17   3        204.44        175.77         5.01 o
   1  17   3        133.09        141.30         7.18 o
   2  17   3         57.45         53.37         3.42 o
   3  17   3         71.95         71.36         9.34 o
   4  17   3         36.17         30.58         2.39 o
   5  17   3         10.25          7.43         1.09 o
   6  17   3        116.96        118.37         1.95 o
   7  17   3         88.68         93.50         2.71 o
 -11  18   3         52.86         46.53         1.37 o
 -10  18   3        132.57        134.20         3.94 o
  -9  18   3         59.47         61.90         3.33 o
  -8  18   3         21.61         18.77         2.68 o
  -7  18   3         72.72         68.80         3.87 o
  -6  18   3        111.08        103.96         4.54 o
  -5  18   3         51.39         39.78         3.15 o
  -4  18   3         18.51         18.57         2.35 o
  -3  18   3        156.83        156.64         4.50 o
  -2  18   3          8.58         10.93         2.64 o
  -1  18   3         31.67         19.15         3.48 o
   0  18   3          3.38          4.50         3.05 o
   1  18   3         94.49         96.39         6.07 o
   2  18   3         47.33         42.87         3.11 o
   4  18   3        169.30        172.86         2.51 o
   5  18   3        120.59        116.12         1.99 o
   6  18   3         34.13         33.74         1.16 o
 -10  19   3          1.35          1.45         0.90 o
  -9  19   3         21.11         22.04         1.54 o
  -8  19   3         20.46         19.86         2.26 o
  -7  19   3         25.62         22.43         2.45 o
  -6  19   3         19.50         13.86         2.22 o
  -3  19   3         60.93         48.19         3.32 o
  -2  19   3         32.20         24.34         2.58 o
  -1  19   3        174.84        159.22         4.62 o
   4  19   3          6.45          3.90         1.00 o
   5  19   3          9.02          5.70         0.88 o
   6  19   3         34.46         30.87         1.22 o
  -9  20   3         15.12         11.33         1.65 o
  -8  20   3         35.20         28.93         4.59 o
  -7  20   3         13.45         13.86         2.26 o
  -6  20   3          5.70          3.17         2.04 o
  -5  20   3         35.87         31.27         2.82 o
  -4  20   3        152.15        122.57         4.43 o
  -3  20   3        141.91        116.16         4.16 o
   3  20   3        112.88        111.54         3.30 o
   4  20   3         17.07         14.13         0.99 o
   5  20   3          3.22          4.69         0.93 o
  -8  21   3         24.87         21.62         1.81 o
  -7  21   3          0.62          1.70         1.54 o
  -6  21   3          3.32          3.07         1.69 o
  -5  21   3         43.51         35.38         2.49 o
  -4  21   3         61.51         51.26         1.92 o
  -3  21   3         30.42         20.88         2.11 o
   3  21   3         40.13         40.62         1.25 o
   4  21   3         10.98         11.80         0.82 o
   5  21   3          8.43          8.29         0.80 o
  -6  22   3         29.73         19.12         1.10 o
  -5  22   3         28.64         18.21         1.73 o
  -4  22   3          0.79         -1.15         1.34 o
   2  22   3         12.99         12.69         1.50 o
   3  22   3         14.59         16.38         0.83 o
   4  22   3         43.30         42.64         1.13 o
   1  23   3          6.78          4.42         1.24 o
   2  23   3         21.23         21.31         0.81 o
   3  23   3          4.05          4.08         1.00 o
   1  24   3          0.86          0.24         0.67 o
  -4 -24   4          6.60          5.24         0.85 o
   0 -24   4         16.63         13.81         1.23 o
  -6 -23   4         10.20          7.48         0.98 o
  -5 -23   4          7.14          6.32         0.92 o
  -4 -23   4         15.49         11.95         1.53 o
  -2 -23   4         57.35         65.63         2.54 o
  -1 -23   4         70.47         93.31         8.32 o
   0 -23   4         64.96         67.88         2.66 o
   1 -23   4         56.84         51.59         2.28 o
   2 -23   4          9.61          6.66         1.31 o
  -7 -22   4         28.70         27.52         2.20 o
  -6 -22   4         18.74         21.01         1.36 o
  -5 -22   4         15.05         19.06         1.81 o
  -4 -22   4          8.93         11.11         1.37 o
  -3 -22   4          2.73          2.12         1.74 o
  -2 -22   4         23.02         26.89         3.79 o
  -1 -22   4          5.96          7.00         1.38 o
   0 -22   4         26.03         32.48         2.69 o
   1 -22   4         10.56         11.24         1.06 o
   2 -22   4         23.67         24.89         2.05 o
   3 -22   4         15.44         15.51         1.15 o
   4 -22   4          4.77          4.45         1.03 o
   5 -22   4         25.38         22.18         3.01 o
  -8 -21   4          4.28          5.07         1.38 o
  -7 -21   4          5.71          6.49         1.83 o
  -6 -21   4         20.86         21.89         1.96 o
  -5 -21   4         29.55         33.73         1.99 o
  -4 -21   4          9.30          8.77         1.77 o
  -3 -21   4         15.83         15.50         1.77 o
  -2 -21   4          9.95         12.98         2.60 o
  -1 -21   4         45.00         47.61         2.22 o
   0 -21   4          4.14          6.42         1.16 o
   1 -21   4          7.91          8.40         1.03 o
   2 -21   4         13.41         13.86         1.22 o
   3 -21   4         24.03         28.23         2.61 o
   4 -21   4         18.76         19.81         1.25 o
   5 -21   4          4.96          2.40         1.12 o
   6 -21   4          1.14          2.57         0.88 o
  -8 -20   4         21.27         25.11         1.81 o
  -7 -20   4         23.96         25.35         1.87 o
  -6 -20   4         78.51         84.57         4.07 o
  -5 -20   4         60.60         70.16         2.22 o
  -4 -20   4         92.78         95.89         2.57 o
  -3 -20   4         33.66         32.09         3.73 o
  -2 -20   4        254.60        301.23         7.07 o
  -1 -20   4        168.52        192.03         4.15 o
   0 -20   4        264.15        283.59        11.94 o
   1 -20   4         34.47         36.89         2.37 o
   2 -20   4         48.03         47.22         2.15 o
   3 -20   4         58.51         58.75         2.73 o
   4 -20   4         96.71         89.25        10.13 o
   5 -20   4         25.96         27.42         1.84 o
   6 -20   4         15.43         13.81         1.41 o
   7 -20   4         29.55         27.29         1.33 o
  -9 -19   4         74.43         72.60         4.43 o
  -8 -19   4         16.66         15.86         1.60 o
  -7 -19   4          8.18          9.53         1.10 o
  -6 -19   4         37.90         36.85         1.70 o
  -5 -19   4         90.48         89.64         2.55 o
  -4 -19   4        219.40        235.59         5.85 o
  -2 -19   4        101.93        107.28         9.71 o
  -1 -19   4         35.95         33.79         2.17 o
   0 -19   4         46.40         51.69         2.75 o
   1 -19   4        351.03        409.40         9.81 o
   2 -19   4        220.15        231.73         4.40 o
   3 -19   4         71.88         62.09         2.16 o
   4 -19   4         23.81         22.23         1.92 o
   5 -19   4         10.02          7.27         1.39 o
   6 -19   4         27.29         22.99         1.55 o
   7 -19   4         85.88         80.97         3.35 o
   8 -19   4         13.16         11.28         0.99 o
 -10 -18   4         91.15         88.91         1.83 o
  -9 -18   4         12.97         15.56         1.10 o
  -8 -18   4         49.41         51.30         2.25 o
  -7 -18   4         10.18         10.71         1.08 o
  -6 -18   4        159.24        160.85         2.42 o
  -5 -18   4        155.22        151.87         2.56 o
  -4 -18   4         49.81         46.66         2.60 o
  -3 -18   4        118.30        125.43         3.50 o
  -2 -18   4        123.47        131.34         4.52 o
  -1 -18   4        103.67        109.76         3.56 o
   0 -18   4         75.87         83.85         4.57 o
   1 -18   4        251.87        264.78         3.95 o
   2 -18   4         88.57        101.29         2.57 o
   3 -18   4         93.68         94.20         2.50 o
   4 -18   4         52.23         49.40         2.49 o
   5 -18   4          4.96          6.57         1.61 o
   6 -18   4         54.06         47.80         2.23 o
   7 -18   4          9.71          9.54         1.34 o
   8 -18   4         58.99         48.40         3.92 o
   9 -18   4         33.02         25.23         1.38 o
 -11 -17   4         26.14         24.93         1.44 o
 -10 -17   4         13.42         14.68         1.32 o
  -9 -17   4         15.25         18.61         1.27 o
  -8 -17   4         78.66         74.06         1.82 o
  -7 -17   4         46.37         51.41         1.56 o
  -6 -17   4          0.58          2.11         0.98 o
  -5 -17   4         12.67         15.16         1.25 o
  -4 -17   4         49.00         54.15         1.35 o
  -3 -17   4          2.46          3.72         0.87 o
  -2 -17   4         12.90         13.90         0.95 o
  -1 -17   4         69.41         70.20         1.80 o
   0 -17   4         15.55         19.36         1.24 o
   1 -17   4         18.28         19.53         1.27 o
   2 -17   4         97.53         93.51         2.34 o
   3 -17   4         25.81         28.27         2.02 o
   4 -17   4          5.21          2.12         1.37 o
   5 -17   4         56.15         52.01         2.27 o
   6 -17   4         72.81         65.43         2.24 o
   7 -17   4         16.93         15.99         1.70 o
   8 -17   4         13.11         12.20         1.37 o
   9 -17   4         24.83         21.62         1.12 o
 -12 -16   4          3.49          2.96         1.24 o
 -11 -16   4          8.08          7.92         1.30 o
 -10 -16   4         59.32         54.74         3.09 o
  -9 -16   4        137.25        136.48         3.04 o
  -8 -16   4        168.06        157.54         4.37 o
  -7 -16   4         98.65         90.83         1.92 o
  -6 -16   4         71.79         74.78         1.47 o
  -5 -16   4         97.26         95.33         1.65 o
  -4 -16   4         24.19         23.74         1.03 o
  -3 -16   4         51.98         46.39         1.27 o
  -2 -16   4         37.08         33.85         1.11 o
  -1 -16   4        138.04        136.54         2.55 o
   0 -16   4         97.05         85.34         1.58 o
   1 -16   4         91.00         73.02         1.62 o
   2 -16   4         16.79         24.48         1.29 o
   3 -16   4        124.17        118.56         2.33 o
   4 -16   4        107.84        111.49         2.65 o
   5 -16   4        117.29        106.90         3.90 o
   6 -16   4        126.83        121.21         3.01 o
   7 -16   4        137.73        133.94         7.76 o
   8 -16   4         70.90         69.94         5.80 o
   9 -16   4         10.65          9.93         1.21 o
  10 -16   4          0.59         -0.51         0.71 o
 -12 -15   4         44.36         40.90         3.74 o
 -11 -15   4        125.81        119.70         3.99 o
 -10 -15   4        118.75        128.02         2.15 o
  -9 -15   4        102.22        103.96         2.51 o
  -8 -15   4          6.86          8.44         1.22 o
  -7 -15   4         56.99         51.88         1.49 o
  -6 -15   4        138.05        131.54         1.81 o
  -5 -15   4        500.64        510.46         5.97 o
  -4 -15   4       1168.60       1158.50        11.96 o
  -3 -15   4        585.31        568.39         5.12 o
  -2 -15   4        426.18        404.69         3.71 o
  -1 -15   4         76.97         87.44         1.75 o
   0 -15   4        351.72        327.02         3.63 o
   1 -15   4        489.40        435.72         3.60 o
   2 -15   4       1040.57       1003.36        11.85 o
   3 -15   4        510.49        517.36         4.70 o
   4 -15   4        112.40        111.70         2.80 o
   5 -15   4         70.07         68.63         2.78 o
   6 -15   4          2.34          5.69         2.10 o
   7 -15   4         74.49         77.60         3.14 o
   8 -15   4        116.79        125.33         4.48 o
   9 -15   4         61.76         57.87         4.02 o
  10 -15   4         40.29         32.97         1.39 o
 -13 -14   4          3.73          2.25         0.96 o
 -12 -14   4          0.52          0.76         1.10 o
 -11 -14   4          7.31          8.91         1.40 o
 -10 -14   4         96.73        108.70         2.32 o
  -9 -14   4          8.77         12.87         1.36 o
  -8 -14   4        360.51        361.55         5.61 o
  -7 -14   4         84.58         94.43         2.05 o
  -6 -14   4        462.13        455.32         3.73 o
  -5 -14   4        404.62        382.75         4.41 o
  -4 -14   4        275.27        263.48         2.41 o
  -3 -14   4        188.98        176.53         1.76 o
  -2 -14   4        439.87        393.64         2.98 o
  -1 -14   4        380.09        352.29         2.89 o
   0 -14   4        666.49        650.49         5.77 o
   1 -14   4        134.30        130.70         1.58 o
   2 -14   4        242.87        249.74         3.50 o
   3 -14   4        370.98        356.70         3.39 o
   4 -14   4        294.87        296.50         4.09 o
   5 -14   4         81.56         92.30         3.04 o
   6 -14   4        200.12        220.07         5.03 o
   7 -14   4          3.84          5.66         2.01 o
   8 -14   4         68.34         75.46         3.90 o
   9 -14   4          1.55          1.21         1.36 o
  10 -14   4          0.55          0.18         1.47 o
  11 -14   4          1.56          1.59         0.94 o
 -13 -13   4         21.83         20.67         1.91 o
 -12 -13   4         32.91         38.81         2.11 o
 -11 -13   4         12.53         13.07         1.58 o
 -10 -13   4          9.15          7.75         1.54 o
  -9 -13   4         93.31        106.16         2.68 o
  -8 -13   4         11.12         13.36         1.92 o
  -7 -13   4        213.67        216.25         3.68 o
  -6 -13   4         10.23         11.79         1.10 o
  -5 -13   4        280.42        263.89         4.21 o
  -4 -13   4        184.15        170.40         1.68 o
  -3 -13   4        666.11        592.86         5.71 o
  -2 -13   4        593.64        579.00         3.72 o
  -1 -13   4        176.04        155.10         1.88 o
   0 -13   4        783.74        760.54         7.56 o
   1 -13   4        576.93        524.49         5.79 o
   2 -13   4        214.65        214.04         2.82 o
   3 -13   4        290.06        282.38         3.47 o
   4 -13   4         20.97         17.96         1.53 o
   5 -13   4        164.93        156.94         4.33 o
   6 -13   4         41.85         42.11         2.40 o
   7 -13   4         78.72         86.94         4.59 o
   8 -13   4         17.86         15.96         2.71 o
   9 -13   4          2.08          1.24         1.45 o
  10 -13   4          8.71          8.46         1.20 o
  11 -13   4          9.03          6.83         1.30 o
 -14 -12   4         50.45         50.66         2.07 o
 -13 -12   4         23.12         25.53         2.23 o
 -12 -12   4         20.74         22.37         2.76 o
 -11 -12   4         63.27         68.99         2.93 o
 -10 -12   4        242.04        245.86         3.93 o
  -9 -12   4        424.95        442.02         5.16 o
  -8 -12   4        140.66        123.55         2.84 o
  -7 -12   4          9.17         10.02         1.21 o
  -6 -12   4        143.69        129.49         2.68 o
  -5 -12   4        212.02        201.33         3.13 o
  -4 -12   4        464.39        476.21         3.39 o
  -3 -12   4        579.96        584.00         5.61 o
  -2 -12   4        187.03        201.35         2.28 o
  -1 -12   4         86.12         83.50         1.46 o
   0 -12   4        308.42        314.02         3.29 o
   1 -12   4        304.68        324.23         3.32 o
   2 -12   4        341.53        344.79         4.39 o
   3 -12   4        184.60        168.09         2.50 o
   4 -12   4        131.45        125.65         2.53 o
   5 -12   4          0.42          1.63         1.26 o
   6 -12   4        184.53        171.80         4.51 o
   7 -12   4        347.13        339.18        28.18 o
   8 -12   4        192.64        193.18         6.07 o
   9 -12   4         20.91         21.01         1.92 o
  10 -12   4         34.11         35.05         2.13 o
 -14 -11   4         82.71         85.54         2.90 o
 -13 -11   4         81.47         82.69         2.47 o
 -12 -11   4         93.91        104.34         4.33 o
 -11 -11   4         99.48         98.98         3.43 o
 -10 -11   4         41.42         39.10         2.01 o
  -9 -11   4        218.76        207.45         5.15 o
  -8 -11   4        589.99        576.19         7.26 o
  -7 -11   4        725.52        710.43        16.65 o
  -6 -11   4        122.64        121.86         3.85 o
  -5 -11   4        243.09        241.71         2.66 o
  -4 -11   4         33.03         34.87         1.55 o
  -3 -11   4         32.20         37.29         1.56 o
  -2 -11   4        233.14        238.20         2.96 o
  -1 -11   4          8.60         11.99         1.02 o
   0 -11   4        318.52        356.74         4.24 o
   1 -11   4         45.65         43.47         1.10 o
   2 -11   4         85.86        102.43         1.50 o
   3 -11   4        139.85        141.56         2.11 o
   4 -11   4        161.65        166.81         2.90 o
   5 -11   4        684.70        682.62        10.55 o
   6 -11   4        377.99        345.77         6.08 o
   7 -11   4        200.46        171.48        15.32 o
   8 -11   4         18.31         21.78         2.24 o
   9 -11   4        125.06        117.66         5.94 o
  10 -11   4         45.59         38.36         1.86 o
  11 -11   4         93.22         85.96         3.05 o
  12 -11   4         52.65         47.59         2.19 o
 -14 -10   4         18.17         22.07         1.35 o
 -13 -10   4          6.75          9.74         1.65 o
 -12 -10   4         14.93         16.40         2.82 o
 -11 -10   4        189.89        193.76         6.49 o
 -10 -10   4        319.28        300.53         7.16 o
  -9 -10   4        407.91        417.34         7.69 o
  -8 -10   4        372.44        385.07        15.66 o
  -7 -10   4         81.67         82.31         5.84 o
  -6 -10   4        208.37        213.03         2.74 o
  -5 -10   4        577.98        594.54         5.26 o
  -4 -10   4        153.37        173.41         2.17 o
  -3 -10   4         51.47         64.96         2.95 o
  -2 -10   4        156.31        149.01         3.86 o
  -1 -10   4         24.16         25.90         2.20 o
   0 -10   4        152.38        157.26         5.85 o
   1 -10   4         25.67         36.55         2.97 o
   2 -10   4        405.05        401.79         3.97 o
   3 -10   4        591.58        598.24         7.24 o
   4 -10   4        167.79        176.70         3.06 o
   5 -10   4         86.41         85.00         1.84 o
   8 -10   4        284.91        282.73         7.11 o
   9 -10   4         69.94         64.39         2.70 o
  10 -10   4          9.10          8.81         1.46 o
  11 -10   4         10.39          9.26         1.87 o
 -14  -9   4         10.27          8.81         1.26 o
 -13  -9   4          8.29          7.67         1.66 o
 -12  -9   4         20.89         28.08         3.13 o
 -11  -9   4          6.06          5.57         1.64 o
 -10  -9   4         54.30         48.61         1.74 o
  -9  -9   4         48.12         49.29         1.59 o
  -8  -9   4         49.81         38.49         2.05 o
  -7  -9   4        186.59        165.11         5.22 o
  -6  -9   4         57.10         50.69         1.16 o
  -5  -9   4         16.61         14.65         1.01 o
  -4  -9   4        176.67        178.45         2.15 o
  -3  -9   4        152.38        187.71         2.03 o
  -2  -9   4        858.75        841.16         5.77 o
  -1  -9   4       2207.87       2188.45        53.05 o
   0  -9   4        517.48        522.85         7.42 o
   1  -9   4         74.15         84.01         3.71 o
   2  -9   4         35.09         33.76         1.70 o
   3  -9   4         34.59         29.77         1.54 o
   4  -9   4         60.57         60.06         1.52 o
   5  -9   4        290.70        271.85         4.25 o
   6  -9   4         54.91         53.23         1.99 o
   7  -9   4         93.29         96.08         4.24 o
   8  -9   4         68.30         63.63         3.05 o
   9  -9   4          6.17          5.73         1.69 o
  10  -9   4          6.40          8.65         1.51 o
  11  -9   4          9.11          7.39         1.88 o
 -15  -8   4          2.90          1.49         1.07 o
 -14  -8   4         14.53         14.55         1.40 o
 -13  -8   4          6.24          6.25         2.28 o
 -12  -8   4         30.72         33.12         2.93 o
 -11  -8   4         32.27         36.27         1.77 o
 -10  -8   4         31.80         31.54         1.44 o
  -9  -8   4         10.36         11.94         1.14 o
  -8  -8   4        225.09        230.29         3.03 o
  -7  -8   4        507.34        507.63         7.59 o
  -6  -8   4        483.06        481.44         4.93 o
  -5  -8   4        531.73        554.96         5.20 o
  -4  -8   4        811.90        842.66         6.55 o
  -3  -8   4       1108.58       1276.32         6.56 o
  -2  -8   4       2132.42       2129.62        11.57 o
  -1  -8   4       3454.81       3286.65       136.36 o
   0  -8   4        863.52        842.44        12.79 o
   1  -8   4       1412.61       1630.52        12.56 o
   2  -8   4        338.68        345.84         7.61 o
   3  -8   4        317.47        311.86         4.83 o
   4  -8   4        411.47        402.22         3.10 o
   5  -8   4        638.57        628.61         7.61 o
   6  -8   4        138.31        127.22         4.20 o
   7  -8   4         20.54         18.15         1.43 o
   8  -8   4         11.60          7.97         1.30 o
   9  -8   4         75.17         78.75         2.45 o
  10  -8   4         40.69         37.62         3.11 o
  11  -8   4         10.99         10.18         2.03 o
 -15  -7   4          2.64          1.18         1.17 o
 -14  -7   4         29.22         27.00         1.63 o
 -13  -7   4         96.42         98.38         8.26 o
 -12  -7   4         95.04         93.01         3.29 o
 -11  -7   4         41.09         40.70         1.74 o
 -10  -7   4        171.73        172.00         2.51 o
  -9  -7   4        291.60        309.66         4.26 o
  -8  -7   4        319.84        320.33         5.27 o
  -7  -7   4        387.50        406.31         4.68 o
  -6  -7   4        321.79        340.83         4.67 o
  -5  -7   4       1527.18       1554.45        13.16 o
  -4  -7   4       1624.71       1755.06        14.86 o
  -3  -7   4        618.46        586.48         3.87 o
  -2  -7   4       2907.35       2901.83        23.09 o
  -1  -7   4       3104.36       2903.30        44.55 o
   0  -7   4       2166.49       2131.69        15.67 o
   1  -7   4       1314.76       1289.01        10.69 o
   2  -7   4       1183.99       1228.76        10.67 o
   3  -7   4       1846.90       1916.38        20.63 o
   4  -7   4        299.16        301.97         3.89 o
   5  -7   4        413.54        421.57         4.08 o
   6  -7   4        451.15        453.95         9.15 o
   7  -7   4        367.58        348.09         7.29 o
   8  -7   4        177.42        160.45         3.94 o
   9  -7   4         27.45         29.03         1.93 o
  10  -7   4         68.44         62.00         2.19 o
  11  -7   4         83.05         76.94         3.35 o
 -15  -6   4         19.49         17.75         1.58 o
 -14  -6   4         22.67         28.12         1.68 o
 -13  -6   4         13.03         10.85         1.86 o
 -12  -6   4         34.53         29.97         2.45 o
 -11  -6   4         20.20         19.96         1.49 o
 -10  -6   4        780.44        803.59         6.44 o
  -9  -6   4       1613.53       1588.38        12.60 o
  -8  -6   4        820.25        870.38         9.40 o
  -7  -6   4        457.86        500.30         8.78 o
  -6  -6   4        323.27        325.42         3.97 o
  -5  -6   4        491.70        609.93         7.40 o
  -4  -6   4        130.08        146.66         2.27 o
  -3  -6   4       1405.47       1302.81        10.05 o
  -2  -6   4        976.83        914.93         7.97 o
  -1  -6   4        136.51        130.66         3.03 o
   0  -6   4        432.77        434.62         4.50 o
   1  -6   4       1535.41       1402.21        39.04 o
   2  -6   4        231.16        294.12         2.91 o
   3  -6   4        418.80        497.90         6.33 o
   4  -6   4        186.20        201.49         4.08 o
   5  -6   4        425.75        428.94         5.56 o
   6  -6   4        710.84        732.03        29.09 o
   7  -6   4       1389.31       1375.94        28.62 o
   8  -6   4        617.82        630.47        10.92 o
   9  -6   4         18.45         24.03         2.34 o
  10  -6   4         52.25         53.03         2.13 o
  11  -6   4          9.13          8.35         1.33 o
 -15  -5   4         11.85          7.66         1.39 o
 -14  -5   4         43.48         46.43         1.68 o
 -13  -5   4         60.17         62.07         2.85 o
 -12  -5   4        257.98        285.71         5.61 o
 -11  -5   4        142.81        151.08         3.03 o
 -10  -5   4         81.69         73.61         2.10 o
  -9  -5   4        102.61        103.82         2.31 o
  -8  -5   4        312.78        311.11         3.89 o
  -7  -5   4       1654.02       1633.31        66.03 o
  -6  -5   4         34.34         29.75         1.33 o
  -5  -5   4       1182.02       1275.60         8.54 o
  -4  -5   4       1727.30       1767.82        54.68 o
  -3  -5   4        671.66        756.98        21.54 o
  -2  -5   4        423.60        421.91         5.61 o
  -1  -5   4         94.04         86.90         1.54 o
   0  -5   4        286.31        263.97         3.32 o
   1  -5   4        111.85        136.42         4.21 o
   2  -5   4       1671.99       1680.76        13.41 o
   3  -5   4       2261.66       2419.97        20.82 o
   4  -5   4        199.32        171.21         5.87 o
   5  -5   4       1694.05       1648.48        24.30 o
   6  -5   4        351.46        318.42         6.38 o
   7  -5   4         35.86         32.58         2.17 o
   8  -5   4         25.45         28.84         2.28 o
   9  -5   4        183.36        189.97         4.70 o
  10  -5   4        132.05        128.23         8.51 o
  11  -5   4         38.25         37.56         2.37 o
  12  -5   4         63.62         75.25         2.86 o
 -15  -4   4         17.02         16.08         1.77 o
 -14  -4   4         28.91         26.73         1.28 o
 -13  -4   4         16.21         17.93         2.30 o
 -12  -4   4         23.73         23.20         1.79 o
 -11  -4   4        492.39        474.75         4.88 o
 -10  -4   4        992.58       1041.37        10.50 o
  -9  -4   4       1048.49       1023.12         7.96 o
  -8  -4   4        944.66        975.47         8.22 o
  -7  -4   4        150.38        166.96         5.05 o
  -6  -4   4       3554.94       3641.78        23.19 o
  -5  -4   4       1195.53       1149.14        12.73 o
  -4  -4   4       2151.30       1955.85        14.47 o
  -3  -4   4        496.71        530.95         7.67 o
  -2  -4   4        850.30        877.81         7.60 o
  -1  -4   4        831.24        845.96         6.73 o
   0  -4   4       1014.82       1004.05        13.11 o
   1  -4   4        738.11        788.11        11.07 o
   2  -4   4       1894.43       1889.13        21.65 o
   3  -4   4        974.02        925.79        10.24 o
   4  -4   4       3041.42       3079.65        21.24 o
   5  -4   4        407.40        422.95        11.24 o
   6  -4   4        901.30        845.73        23.91 o
   7  -4   4        684.31        666.73        16.20 o
   8  -4   4        662.20        654.19        10.24 o
   9  -4   4        333.96        304.50         4.36 o
  10  -4   4          5.33          5.40         2.20 o
  11  -4   4         15.71         15.99         1.63 o
  12  -4   4         24.25         24.83         1.99 o
  13  -4   4         12.09         14.58         1.36 o
 -15  -3   4         62.58         61.42         3.17 o
 -14  -3   4         23.48         19.67         1.50 o
 -13  -3   4          2.24          2.37         2.09 o
 -12  -3   4         94.52         94.27         2.77 o
 -11  -3   4        215.44        221.34         3.95 o
 -10  -3   4         26.26         34.72         1.93 o
  -9  -3   4        436.20        395.59         7.13 o
  -8  -3   4        361.20        358.66         6.62 o
  -7  -3   4        117.67        111.47         3.64 o
  -6  -3   4       2456.65       2233.77        33.03 o
  -5  -3   4       1060.45       1168.61        11.04 o
  -4  -3   4       3379.98       3469.21        18.23 o
  -3  -3   4        813.79        804.54         9.58 o
  -2  -3   4        717.18        700.72         8.19 o
  -1  -3   4       6143.09       6161.85        37.23 o
   0  -3   4        159.28        149.96         2.87 o
   1  -3   4        299.86        326.81         6.27 o
   2  -3   4       2641.37       2738.14        30.93 o
   3  -3   4        960.92        980.43        28.31 o
   4  -3   4       2215.04       2055.14        17.16 o
   5  -3   4        123.38        121.60         6.28 o
   6  -3   4        189.01        175.88         7.77 o
   7  -3   4        508.30        451.44        10.06 o
   8  -3   4        237.85        219.74         6.00 o
   9  -3   4        154.73        148.48         3.25 o
  10  -3   4         59.99         62.12         2.13 o
  11  -3   4          7.56         10.01         1.44 o
  12  -3   4         37.33         38.85         2.32 o
  13  -3   4         55.68         60.18         2.07 o
 -16  -2   4          1.67          1.92         1.16 o
 -15  -2   4         18.60         21.41         2.56 o
 -14  -2   4         19.48         21.78         1.53 o
 -13  -2   4          7.74          3.14         1.70 o
 -12  -2   4         70.11         71.41         2.53 o
 -11  -2   4        676.20        685.32         6.29 o
 -10  -2   4        970.10       1016.86         8.10 o
  -9  -2   4        257.42        290.20         5.68 o
  -8  -2   4        221.87        205.33         3.27 o
  -7  -2   4        331.93        353.47         7.97 o
  -6  -2   4        426.12        361.60         5.24 o
  -5  -2   4        481.75        440.68         5.16 o
  -4  -2   4        308.84        268.41         3.59 o
  -3  -2   4        958.76        860.14        19.67 o
  -2  -2   4       1406.91       1410.53        14.09 o
  -1  -2   4        301.45        306.54         2.72 o
   0  -2   4       1510.06       1550.30        13.23 o
   1  -2   4       1207.94       1123.54         8.84 o
   2  -2   4        188.25        220.18         5.25 o
   3  -2   4        657.47        615.91         8.12 o
   4  -2   4        195.48        182.76         9.50 o
   5  -2   4        461.98        432.39        17.87 o
   6  -2   4        336.76        280.44         7.60 o
   7  -2   4         89.72         98.35         4.06 o
   8  -2   4        799.90        781.43        11.31 o
   9  -2   4        207.70        220.49         4.91 o
  10  -2   4         21.64         22.16         1.66 o
  11  -2   4         33.50         37.63         2.59 o
  12  -2   4         25.56         28.05         2.42 o
  13  -2   4         14.58         17.05         1.59 o
 -13  -1   4         48.53         44.30         3.04 o
 -12  -1   4        262.72        268.51         9.80 o
 -11  -1   4        221.04        227.99         8.98 o
 -10  -1   4        250.19        240.44         8.00 o
  -9  -1   4        122.86        119.63         4.21 o
  -8  -1   4        145.11        151.29         4.17 o
  -7  -1   4        372.35        357.90         5.74 o
  -6  -1   4       1245.24       1415.48        12.89 o
  -5  -1   4       2932.71       2957.52       103.15 o
  -4  -1   4        261.23        214.86         6.06 o
  -3  -1   4        357.61        368.92         5.74 o
  -2  -1   4        102.34        115.54         1.42 o
  -1  -1   4        142.03        131.45         4.20 o
   0  -1   4         77.20        113.10        10.03 o
   1  -1   4        162.03        164.73         2.63 o
   2  -1   4        227.67        198.72         4.53 o
   3  -1   4       2458.76       2232.61        66.39 o
   4  -1   4        712.74        682.32         6.96 o
   5  -1   4        177.09        154.87         3.42 o
   6  -1   4        284.06        284.56         4.94 o
   9  -1   4        252.21        271.63         8.02 o
  10  -1   4        193.04        195.87         7.32 o
 -16   0   4         84.20         69.29         2.42 o
 -15   0   4        174.54        197.65         5.28 o
 -14   0   4          2.09          3.67         2.65 o
 -13   0   4         33.43         33.46         2.70 o
 -12   0   4         40.53         33.33         1.99 o
 -11   0   4        602.79        641.29         5.99 o
 -10   0   4        448.29        465.26         5.31 o
  -9   0   4       2286.59       2295.25        15.93 o
  -8   0   4       2954.86       2974.20        22.41 o
  -7   0   4       1916.94       1978.84        32.81 o
  -6   0   4        113.59        139.77         4.89 o
  -5   0   4        188.80        249.55         6.59 o
  -4   0   4          4.39          3.05         0.64 o
  -3   0   4        934.16        951.93         7.13 o
  -2   0   4        120.59        121.11        12.05 o
  -1   0   4        969.63        891.25         5.77 o
   0   0   4        108.51        121.74         1.58 o
   1   0   4       1273.00       1286.44         8.54 o
   2   0   4          3.16          4.51         0.78 o
   3   0   4       1037.70       1075.45         9.60 o
   4   0   4         24.89         28.49         1.67 o
   5   0   4       1039.14       1016.40         8.95 o
   6   0   4       2450.45       2311.80        20.70 o
   7   0   4       1548.45       1527.43        18.02 o
   8   0   4        551.73        541.73         7.16 o
   9   0   4        206.62        233.87         6.33 o
  10   0   4          0.87          2.17         1.67 o
  11   0   4         11.22         18.28         2.13 o
  12   0   4         14.28         25.13         2.63 o
  13   0   4         97.92        114.16         2.80 o
 -16   1   4          9.93         10.37         1.50 o
 -15   1   4          0.91          0.52         2.17 o
 -14   1   4        133.22        136.06         3.77 o
 -13   1   4         41.42         43.08         2.87 o
 -12   1   4        269.09        275.03         4.41 o
 -11   1   4        212.53        222.25         3.49 o
 -10   1   4        243.61        234.25         2.93 o
  -9   1   4        105.00        103.21         2.54 o
  -8   1   4        165.59        173.43         3.51 o
  -7   1   4        345.40        314.58         5.12 o
  -6   1   4       1284.99       1403.74        57.44 o
  -5   1   4       2978.29       3073.68        19.54 o
  -4   1   4        285.28        254.97         3.17 o
  -3   1   4        394.03        389.03         3.46 o
  -2   1   4        125.51        130.61         9.05 o
  -1   1   4        144.10        127.55         1.94 o
   0   1   4         60.52         84.93         1.20 o
   1   1   4        131.77        128.33         1.63 o
   2   1   4        202.69        166.64         2.62 o
   3   1   4       2442.55       2316.29        15.78 o
   4   1   4        710.35        713.54         6.25 o
   5   1   4        178.37        169.02         3.20 o
   6   1   4        249.91        250.23         6.62 o
   7   1   4         67.31         56.20         2.16 o
   8   1   4         79.35         77.60         3.42 o
   9   1   4        256.86        265.72         6.70 o
  10   1   4        183.87        168.00         8.55 o
  11   1   4        147.10        159.94         3.98 o
  12   1   4         38.83         40.11         4.84 o
  13   1   4          4.94          5.03         1.46 o
 -16   2   4          0.82          1.63         0.79 o
 -15   2   4         18.39         21.17         2.55 o
 -14   2   4         16.80         19.99         2.16 o
 -13   2   4          8.63          2.73         2.10 o
 -12   2   4         59.52         60.43         2.36 o
 -11   2   4        699.40        722.91         5.99 o
 -10   2   4        954.71       1015.37         6.47 o
  -9   2   4        245.30        278.11         4.58 o
  -8   2   4        239.32        222.86         5.63 o
  -7   2   4        330.83        360.12         5.47 o
  -6   2   4        387.19        342.15         3.75 o
  -5   2   4        458.76        469.45         6.83 o
  -4   2   4        257.58        233.07         2.65 o
  -3   2   4        897.46        806.16         6.02 o
  -2   2   4       1478.25       1502.67        12.98 o
  -1   2   4        311.72        328.86         3.10 o
   0   2   4       1446.57       1494.02         7.16 o
   1   2   4       1261.52       1195.84         7.66 o
   2   2   4        218.35        250.01         2.62 o
   3   2   4        640.93        633.74        18.86 o
   4   2   4        235.91        221.39         4.94 o
   5   2   4        443.87        413.85         6.93 o
   6   2   4        323.52        276.98         6.43 o
   7   2   4         93.87        106.30         3.12 o
   8   2   4        813.83        801.31         7.45 o
   9   2   4        189.62        196.10         5.85 o
  10   2   4         29.13         28.80         2.28 o
  11   2   4         30.31         38.25         2.45 o
  12   2   4         30.57         34.76         1.83 o
  13   2   4         14.20         17.60         1.61 o
 -16   3   4         60.40         52.82         2.00 o
 -15   3   4         57.94         55.36         3.07 o
 -14   3   4         25.14         22.14         2.11 o
 -13   3   4          1.06         -0.37         2.03 o
 -12   3   4         93.25         95.61         2.26 o
 -11   3   4        221.58        229.68         3.35 o
 -10   3   4         27.23         31.13         1.65 o
  -9   3   4        411.35        385.40         6.87 o
  -8   3   4        358.04        353.67         6.72 o
  -7   3   4        131.78        126.42         4.04 o
  -6   3   4       2371.52       2274.32        14.07 o
  -5   3   4       1043.65       1220.56         7.54 o
  -4   3   4       3475.76       3493.02        15.94 o
  -3   3   4        872.72        855.63        12.73 o
  -2   3   4        658.74        646.09         6.48 o
  -1   3   4       6133.48       6124.45        32.94 o
   0   3   4        190.77        178.60         2.41 o
   1   3   4        269.04        280.72         3.94 o
   2   3   4       2564.74       2625.26        33.56 o
   3   3   4        955.17        966.07         8.11 o
   4   3   4       2246.09       2081.45        35.30 o
   5   3   4        115.31        110.56         6.06 o
   6   3   4        199.39        188.18         5.04 o
   7   3   4        541.50        475.18         8.36 o
   8   3   4        228.91        207.95         4.36 o
   9   3   4        141.00        140.06         4.01 o
  10   3   4         59.46         63.00         2.90 o
  11   3   4          6.07          8.44         1.68 o
  12   3   4         37.66         41.52         1.92 o
  13   3   4         58.61         63.29         3.13 o
 -15   4   4         19.05         22.33         2.31 o
 -14   4   4         22.81         20.90         2.01 o
 -13   4   4         17.56         18.44         2.24 o
 -12   4   4         22.68         24.04         1.62 o
 -11   4   4        517.19        516.54         5.05 o
 -10   4   4       1055.06       1136.40        15.14 o
  -9   4   4       1075.46       1083.09         9.64 o
  -8   4   4        966.03       1057.38         8.47 o
  -7   4   4        146.66        174.32         2.79 o
  -6   4   4       3626.91       3889.05        19.87 o
  -5   4   4       1146.73       1114.94         6.25 o
  -4   4   4       2256.48       2061.50        17.09 o
  -3   4   4        540.59        578.97        47.58 o
  -2   4   4        834.33        852.07         5.13 o
  -1   4   4        832.53        846.58         4.85 o
   0   4   4       1034.28       1031.88         7.15 o
   1   4   4        695.51        721.95        22.70 o
   2   4   4       1808.84       1854.46        10.81 o
   3   4   4       1012.81        993.23         9.45 o
   4   4   4       2977.03       2971.91        49.77 o
   5   4   4        396.71        410.16         5.51 o
   6   4   4        861.76        824.36        10.62 o
   7   4   4        653.66        636.17        13.19 o
   8   4   4        604.11        597.98         9.78 o
   9   4   4        317.27        298.07        10.34 o
  10   4   4          5.79          7.72         3.22 o
  11   4   4         17.20         18.45         1.84 o
  12   4   4         29.59         30.08         1.74 o
  13   4   4         12.29         14.35         1.37 o
 -15   5   4         12.10          8.50         1.87 o
 -14   5   4         49.10         49.98         3.39 o
 -13   5   4         58.00         61.62         2.88 o
 -12   5   4        264.67        285.30         5.62 o
 -11   5   4        138.97        145.90         2.78 o
 -10   5   4         80.95         73.73         2.72 o
  -9   5   4         91.63         94.79         2.36 o
  -8   5   4        332.16        354.02         5.88 o
  -7   5   4       1834.58       1834.71        11.80 o
  -6   5   4         31.76         18.88         1.05 o
  -5   5   4       1127.77       1224.75         9.21 o
  -4   5   4       1705.58       1680.86        17.01 o
  -3   5   4        723.27        791.13         6.55 o
  -2   5   4        399.45        396.22         3.39 o
  -1   5   4         95.37         83.33         1.82 o
   0   5   4        307.08        285.15         4.52 o
   1   5   4        100.69        145.97         4.32 o
   2   5   4       1688.64       1698.46        10.23 o
   3   5   4       2341.40       2561.49        17.47 o
   4   5   4        163.38        135.66         2.50 o
   5   5   4       1528.07       1542.79         8.38 o
   6   5   4        326.79        307.98         4.65 o
   7   5   4         39.26         39.87         2.56 o
   8   5   4         32.93         42.86         5.35 o
   9   5   4        173.86        169.78         4.34 o
  10   5   4        123.22        137.07         6.47 o
  11   5   4         40.22         42.98         2.87 o
  12   5   4         59.77         71.10         2.12 o
  13   5   4          7.25          8.97         0.94 o
 -15   6   4         20.93         18.75         1.76 o
 -14   6   4         26.98         34.06         2.87 o
 -13   6   4         12.52         10.49         1.89 o
 -12   6   4         41.06         37.79         2.04 o
 -11   6   4         17.06         17.29         1.76 o
 -10   6   4        842.78        879.31         8.69 o
  -9   6   4       1720.06       1727.29        18.72 o
  -8   6   4        844.83        925.51         7.36 o
  -7   6   4        448.65        499.36         5.05 o
  -6   6   4        346.70        351.56         3.79 o
  -5   6   4        595.77        731.66        11.32 o
  -4   6   4         99.64        121.96         5.64 o
  -3   6   4       1387.07       1282.37         8.03 o
  -2   6   4        947.08        908.32         5.76 o
  -1   6   4        153.97        148.05         3.38 o
   0   6   4        437.09        432.75         3.88 o
   1   6   4       1530.84       1488.36        12.58 o
   2   6   4        253.65        330.20         3.28 o
   3   6   4        336.47        411.66         4.22 o
   4   6   4        183.98        196.97         3.57 o
   5   6   4        437.67        444.57         9.05 o
   6   6   4        692.27        665.70         8.42 o
   7   6   4       1297.75       1203.90        54.05 o
   8   6   4        585.42        567.85        23.03 o
   9   6   4         18.82         21.50         2.00 o
  10   6   4         46.01         48.11         2.70 o
  11   6   4          8.57          8.55         1.57 o
  12   6   4         48.37         52.36         1.83 o
  13   6   4         19.83         16.90         0.92 o
 -14   7   4         29.09         22.98         2.42 o
 -13   7   4        105.49        108.33         3.22 o
 -12   7   4         78.86         80.16         2.53 o
 -11   7   4         33.18         37.42         1.95 o
 -10   7   4        172.41        175.34         3.80 o
  -9   7   4        304.27        333.80         6.78 o
  -8   7   4        291.84        308.32         5.17 o
  -7   7   4        358.45        393.60         6.56 o
  -6   7   4        328.96        347.93         4.21 o
  -5   7   4       1500.09       1549.04        16.82 o
  -4   7   4       1767.62       1879.57        13.30 o
  -3   7   4        657.69        616.39         3.92 o
  -2   7   4       2741.36       2714.02        13.04 o
  -1   7   4       3128.82       3077.16        32.62 o
   0   7   4       2325.60       2263.93        11.84 o
   1   7   4       1236.37       1262.79         8.98 o
   2   7   4       1088.80       1170.08         8.80 o
   3   7   4       1863.85       2032.65        15.33 o
   4   7   4        277.55        269.10         5.94 o
   5   7   4        451.21        447.94         6.66 o
   6   7   4        460.34        450.12        10.13 o
   7   7   4        352.06        334.03         6.40 o
   8   7   4        181.79        160.43         4.26 o
   9   7   4         35.11         36.85         2.09 o
  10   7   4         82.76         75.96         3.00 o
  11   7   4         78.91         81.09         4.29 o
  12   7   4         14.50         14.65         1.44 o
  13   7   4          3.07          1.62         1.27 o
 -15   8   4          3.50          4.20         1.24 o
 -14   8   4         14.40         12.62         1.89 o
 -13   8   4          4.67          4.66         1.50 o
 -12   8   4         38.00         41.65         1.96 o
 -11   8   4         30.71         34.85         2.44 o
 -10   8   4         22.44         24.04         1.93 o
  -9   8   4         15.18         15.48         1.46 o
  -8   8   4        221.20        221.39         4.71 o
  -7   8   4        462.98        492.04         6.38 o
  -6   8   4        470.92        490.94         5.99 o
  -5   8   4        523.75        542.97         6.02 o
  -4   8   4        887.68        900.28         6.72 o
  -3   8   4       1203.08       1363.81         7.91 o
  -2   8   4       2123.08       2133.24        10.96 o
  -1   8   4       3458.18       3412.76        23.60 o
   0   8   4        880.02        864.90        12.20 o
   1   8   4       1339.08       1620.43        10.74 o
   2   8   4        315.16        335.03         3.52 o
   3   8   4        346.37        362.71         4.51 o
   4   8   4        428.95        414.95         9.20 o
   5   8   4        689.66        667.83        11.89 o
   6   8   4        149.75        140.48         2.94 o
   7   8   4         17.74         15.54         1.45 o
   8   8   4         15.32         13.20         1.57 o
   9   8   4         74.49         81.51         2.73 o
  10   8   4         32.05         34.50         1.98 o
  11   8   4         12.55         14.19         1.41 o
  12   8   4         25.50         24.03         1.35 o
 -13   9   4          6.92          4.38         1.44 o
 -12   9   4         18.06         18.05         1.53 o
 -11   9   4          9.23          8.15         1.77 o
 -10   9   4         63.80         54.79         2.70 o
  -9   9   4         54.82         52.92         1.93 o
  -8   9   4         44.16         38.25         3.02 o
  -7   9   4        168.95        156.08         3.06 o
  -6   9   4         66.72         63.04         2.65 o
  -5   9   4         12.61          9.16         1.36 o
  -4   9   4        146.36        143.61         1.92 o
  -3   9   4        126.50        156.84         2.01 o
  -2   9   4        797.33        799.97         6.88 o
  -1   9   4       2202.23       2190.31        22.99 o
   0   9   4        564.74        584.70         9.24 o
   1   9   4         67.40         78.92         1.92 o
   2   9   4         51.70         56.79         1.61 o
   3   9   4         33.99         31.84         1.45 o
   4   9   4         65.91         64.54         1.69 o
   5   9   4        302.34        284.58         3.56 o
   6   9   4         54.36         56.06         1.23 o
   7   9   4         83.13         96.52         2.86 o
   8   9   4         56.34         51.54         5.91 o
   9   9   4          4.80          6.82         1.53 o
  10   9   4          9.16         12.39         1.49 o
  11   9   4         11.62         11.28         2.05 o
  12   9   4          2.12          1.28         1.82 o
 -14  10   4         16.15         16.06         1.88 o
 -13  10   4          6.55          6.02         1.97 o
 -12  10   4         14.33         14.29         2.67 o
 -10  10   4        297.63        268.23         6.91 o
  -9  10   4        386.99        382.56         8.07 o
  -8  10   4        351.99        375.65        10.48 o
  -7  10   4         81.37         84.36         4.46 o
  -6  10   4        213.33        235.55         4.69 o
  -5  10   4        566.29        610.20         7.10 o
  -4  10   4        139.66        173.64         5.78 o
  -3  10   4         45.51         54.73         3.38 o
  -2  10   4        139.62        134.74         2.77 o
  -1  10   4         32.16         29.25         1.93 o
   0  10   4        171.67        160.91         4.06 o
   1  10   4         34.53         39.75         2.56 o
   2  10   4        429.75        442.71         6.50 o
   3  10   4        611.66        623.83         6.10 o
   4  10   4        163.64        175.35         5.99 o
   5  10   4         86.17         84.48         1.62 o
   6  10   4        676.27        650.36         9.26 o
   7  10   4        539.82        516.35         4.34 o
   8  10   4        301.86        290.72        25.80 o
   9  10   4         71.65         77.44         5.41 o
  10  10   4          9.18          9.26         3.20 o
  11  10   4          9.64          9.46         2.47 o
  12  10   4         20.51         21.48         2.12 o
 -14  11   4         84.24         68.74         2.33 o
 -13  11   4         80.47         74.97         3.23 o
 -12  11   4         90.24         88.16         4.13 o
 -10  11   4         42.35         35.01         3.47 o
  -9  11   4        202.24        182.39         5.74 o
  -8  11   4        563.67        561.65        29.66 o
  -7  11   4        706.42        714.60        16.87 o
  -6  11   4        118.53        122.37         3.44 o
  -5  11   4        229.04        239.67         4.59 o
  -4  11   4         30.92         34.89         2.77 o
  -3  11   4         25.53         26.46         2.83 o
  -2  11   4        256.17        255.42         3.91 o
  -1  11   4          5.54          9.85         1.32 o
   0  11   4        297.35        342.49         6.10 o
   1  11   4         51.70         47.54         2.39 o
   2  11   4         85.49         97.85         1.71 o
   3  11   4        147.03        157.92         4.81 o
   4  11   4        157.81        165.05         3.97 o
   5  11   4        715.58        712.39         4.95 o
   6  11   4        396.66        361.59         3.59 o
   7  11   4        212.07        184.87         2.54 o
   8  11   4         17.31         21.56         3.00 o
   9  11   4        137.96        133.90         6.39 o
  10  11   4         45.43         41.61         3.85 o
  11  11   4         94.68         99.78         4.19 o
 -13  12   4         24.61         24.68         1.46 o
 -12  12   4         22.44         22.52         2.68 o
  -9  12   4        435.47        429.35         8.58 o
  -8  12   4        133.57        124.01         4.80 o
  -7  12   4          6.09          5.69         2.14 o
  -6  12   4        128.24        122.56         3.58 o
  -5  12   4        189.92        191.81         4.30 o
  -4  12   4        433.16        439.93         6.48 o
  -3  12   4        569.51        584.68         8.86 o
  -2  12   4        218.13        235.02         6.41 o
  -1  12   4         78.55         70.51         2.38 o
   0  12   4        270.15        271.39         5.59 o
   1  12   4        313.03        314.79         4.30 o
   2  12   4        375.51        371.53         7.30 o
   3  12   4        201.57        195.61         3.79 o
   4  12   4        148.25        146.93         3.42 o
   5  12   4          0.90          0.99         0.93 o
   6  12   4        191.08        179.24         2.43 o
   7  12   4        328.81        339.76         5.43 o
   8  12   4        206.90        210.79         7.82 o
   9  12   4         22.06         24.65         3.62 o
  10  12   4         32.69         35.59         3.33 o
  11  12   4         15.79         16.71         2.26 o
 -13  13   4         20.49         19.47         1.96 o
 -11  13   4         10.64          7.61         1.97 o
  -9  13   4         90.21         92.70         4.32 o
  -8  13   4         18.61         21.63         2.33 o
  -7  13   4        203.12        217.53         5.11 o
  -6  13   4         13.19         14.03         2.27 o
  -5  13   4        266.70        262.50         5.19 o
  -4  13   4        203.25        196.39         4.53 o
  -3  13   4        696.38        636.36        10.32 o
  -2  13   4        612.05        610.70        12.14 o
  -1  13   4        175.12        152.09         3.42 o
   0  13   4        772.29        725.68         6.35 o
   1  13   4        563.56        499.00        12.42 o
   2  13   4        204.51        201.56         5.07 o
   3  13   4        296.60        306.20         6.34 o
   4  13   4         17.14         15.25         1.31 o
   5  13   4        169.95        161.67         2.23 o
   6  13   4         32.37         31.82         1.37 o
   7  13   4         82.54         91.81         1.85 o
   8  13   4         19.64         19.19         3.39 o
   9  13   4          2.75          0.13         2.50 o
  10  13   4          8.93          8.33         2.31 o
 -13  14   4          3.21          1.93         1.30 o
 -11  14   4          5.95          7.46         1.62 o
 -10  14   4         95.91        111.28         5.11 o
  -8  14   4        357.14        386.74        12.58 o
  -7  14   4         76.41         95.05         4.51 o
  -6  14   4        438.61        458.08         9.23 o
  -5  14   4        436.71        422.85         6.59 o
  -4  14   4        300.05        288.25         4.47 o
  -3  14   4        192.88        181.92         4.63 o
  -2  14   4        446.92        421.19        10.21 o
  -1  14   4        387.40        353.04         7.52 o
   0  14   4        639.80        596.52         7.03 o
   1  14   4        125.57        116.33         2.34 o
   2  14   4        225.13        227.63         7.17 o
   3  14   4        343.75        316.74         8.58 o
   4  14   4        317.69        315.78         4.08 o
   5  14   4         87.78         91.67         2.83 o
   6  14   4        195.85        203.86         7.80 o
   7  14   4          3.23          4.07         0.97 o
   8  14   4         69.75         66.22         4.36 o
   9  14   4          2.57          1.58         2.29 o
 -12  15   4         46.58         44.00         2.53 o
 -11  15   4        130.09        122.13         6.37 o
 -10  15   4        117.40        122.80         5.05 o
  -9  15   4        100.77        114.19         5.27 o
  -8  15   4          8.58         12.03         3.23 o
  -7  15   4         56.29         55.10         2.77 o
  -6  15   4        124.67        129.32         3.82 o
  -5  15   4        490.47        517.64         8.93 o
  -4  15   4       1213.72       1205.42        24.61 o
  -3  15   4        561.18        543.56         8.09 o
  -2  15   4        392.87        366.18         9.85 o
  -1  15   4         76.43         85.91         3.61 o
   0  15   4        381.95        330.10         5.36 o
   1  15   4        505.02        437.49         5.59 o
   2  15   4       1005.69        949.33        13.90 o
   3  15   4        534.43        502.41         5.91 o
   4  15   4        124.06        124.59         3.45 o
   5  15   4         66.45         65.62         2.39 o
   6  15   4          1.69          4.57         1.01 o
   7  15   4         74.37         75.69         7.04 o
 -12  16   4          3.72          5.07         1.45 o
 -11  16   4          9.80          9.40         1.40 o
 -10  16   4         65.84         63.03         3.77 o
  -9  16   4        127.68        135.29         5.40 o
  -8  16   4        162.69        158.07         6.01 o
  -7  16   4        102.19         92.30         4.84 o
  -6  16   4         66.92         73.77         2.47 o
  -5  16   4         94.05         88.14         2.69 o
  -4  16   4         20.31         19.48         2.04 o
  -3  16   4         60.54         51.67         3.10 o
  -2  16   4         34.78         32.62         2.26 o
  -1  16   4        143.00        133.69         3.80 o
   0  16   4        101.96         82.59         2.12 o
   1  16   4         79.07         59.83         2.05 o
   2  16   4         19.31         23.75         2.14 o
   3  16   4        130.85        118.20         3.54 o
   4  16   4        111.81        114.02         3.85 o
   5  16   4        114.64        111.33         2.14 o
   6  16   4        133.94        130.54         2.14 o
 -11  17   4         23.44         21.12         1.68 o
 -10  17   4         14.09         15.89         2.46 o
  -9  17   4         13.21         17.77         1.93 o
  -8  17   4         73.47         64.76         4.03 o
  -7  17   4         38.64         37.12         3.44 o
  -6  17   4          1.50          1.42         2.26 o
  -5  17   4         11.37         12.76         1.65 o
  -4  17   4         50.08         56.77         3.14 o
  -3  17   4          1.89          0.97         1.97 o
  -2  17   4          8.10          6.84         1.66 o
  -1  17   4         74.19         68.70         2.89 o
   0  17   4         23.66         25.36         2.12 o
   1  17   4         21.00         18.01         2.61 o
   2  17   4         95.49         86.52         5.33 o
   3  17   4         27.88         29.30         1.64 o
   4  17   4          2.61          0.78         1.10 o
   5  17   4         58.47         60.24         1.66 o
   6  17   4         76.51         73.82         1.60 o
 -11  18   4         46.06         40.02         1.31 o
 -10  18   4         86.36         86.25         3.29 o
  -9  18   4         10.69         11.42         1.63 o
  -8  18   4         51.88         53.59         2.58 o
  -7  18   4          7.92          8.56         2.34 o
  -6  18   4        147.61        124.77         4.85 o
  -4  18   4         52.20         41.92         3.47 o
  -3  18   4        122.47        128.91         5.54 o
  -2  18   4        116.24        112.47         4.82 o
  -1  18   4        102.32        101.52         2.55 o
   0  18   4         76.08         75.84         2.84 o
   1  18   4        237.44        228.83         9.22 o
   4  18   4         56.15         54.56         1.63 o
   5  18   4          2.31          2.69         0.96 o
   6  18   4         51.74         50.66         1.26 o
 -10  19   4         16.56         13.64         1.07 o
  -9  19   4         72.11         67.19         2.09 o
  -8  19   4         14.13         13.22         2.35 o
  -7  19   4          6.83          6.90         1.47 o
  -6  19   4         35.10         34.43         3.09 o
  -5  19   4         90.05         79.81         4.12 o
  -4  19   4        222.40        201.79         5.90 o
  -3  19   4        393.15        388.24         7.74 o
  -2  19   4         87.35         85.37         3.81 o
  -1  19   4         38.14         33.25         2.72 o
   2  19   4        234.10        205.86         4.57 o
   3  19   4         82.05         76.66         2.24 o
   4  19   4         26.61         24.13         1.23 o
   5  19   4         12.27         13.33         0.97 o
   6  19   4         30.91         30.83         1.66 o
  -9  20   4         43.20         42.70         2.24 o
  -8  20   4         25.12         26.39         2.32 o
  -7  20   4         25.33         25.22         2.47 o
  -6  20   4         79.04         73.02         3.55 o
  -5  20   4         56.50         51.60         3.17 o
  -4  20   4         96.53         83.79         2.62 o
  -3  20   4         41.92         35.76         2.76 o
  -2  20   4        268.74        260.65         5.83 o
   3  20   4         60.97         59.92         1.56 o
   4  20   4         91.13         91.69         1.63 o
   5  20   4         25.18         26.96         0.93 o
  -8  21   4          3.58          3.82         1.14 o
  -7  21   4          5.41          1.75         1.88 o
  -6  21   4         18.62         13.28         1.64 o
  -5  21   4         26.02         22.17         1.52 o
  -4  21   4         11.28          9.13         1.34 o
  -3  21   4         21.70         17.39         2.02 o
   1  21   4          5.20          5.80         1.43 o
   2  21   4          8.59          7.32         1.22 o
   3  21   4         23.22         24.43         1.08 o
   4  21   4         20.52         23.37         0.91 o
   5  21   4          5.38          5.81         0.99 o
  -6  22   4         18.54         10.12         0.97 o
  -5  22   4         14.85         11.77         1.05 o
  -4  22   4         10.73          8.84         1.48 o
   0  22   4         28.34         26.42         1.74 o
   2  22   4         22.85         21.08         1.00 o
   3  22   4         16.23         16.07         0.81 o
   4  22   4          4.75          5.58         0.69 o
  -1  23   4         71.89         66.89         2.12 o
   1  23   4         59.66         56.96         1.22 o
   2  23   4         11.56         10.71         0.77 o
  -1  24   4         11.30          7.69         0.85 o
   0  24   4         16.80         14.02         0.89 o
  -2 -24   5         15.76         13.39         1.03 o
  -5 -23   5          9.37          7.04         0.81 o
  -4 -23   5          1.64          2.00         0.80 o
  -3 -23   5         15.34         17.48         1.48 o
  -2 -23   5         22.86         27.85         2.66 o
  -1 -23   5         32.24         41.63         2.00 o
   0 -23   5         24.37         25.13         2.62 o
   1 -23   5         18.51         15.11         1.52 o
   2 -23   5          2.60          1.73         1.00 o
  -7 -22   5         37.02         38.45         1.90 o
  -6 -22   5          4.26          3.80         0.94 o
  -5 -22   5         23.03         21.58         2.11 o
  -4 -22   5         35.19         34.08         1.64 o
  -3 -22   5         60.55         69.87         1.51 o
  -2 -22   5         55.08         71.08         2.72 o
  -1 -22   5         12.41         14.72         1.77 o
   0 -22   5         42.89         50.68         2.33 o
   1 -22   5         13.78         18.57         1.28 o
   2 -22   5         12.71         10.13         1.67 o
   3 -22   5          1.02         -0.63         1.20 o
   4 -22   5         10.52          9.47         1.16 o
  -8 -21   5          2.64          3.95         0.88 o
  -7 -21   5         15.19         13.06         1.15 o
  -6 -21   5         49.51         41.07         2.35 o
  -5 -21   5         71.55         77.44         5.81 o
  -4 -21   5         52.09         53.55         2.05 o
  -3 -21   5         58.26         63.30         1.74 o
  -2 -21   5         63.75         73.38         3.21 o
  -1 -21   5         55.49         65.90         2.28 o
   0 -21   5         42.47         50.35         2.62 o
   1 -21   5         23.04         24.28         1.49 o
   2 -21   5         68.95         72.02         2.35 o
   3 -21   5         95.91        100.19         3.79 o
   4 -21   5         49.42         43.54         1.38 o
   5 -21   5         10.04          9.55         0.80 o
  -9 -20   5        104.44        102.45         3.10 o
  -8 -20   5         59.40         64.81         2.60 o
  -7 -20   5         49.90         50.68         2.70 o
  -6 -20   5         12.45         15.77         2.49 o
  -5 -20   5         12.93         18.98         1.65 o
  -4 -20   5         25.21         32.06         1.64 o
  -3 -20   5         32.13         32.98         1.49 o
  -2 -20   5         50.89         58.45         1.76 o
  -1 -20   5         94.30        115.05         8.87 o
   0 -20   5         72.52         86.95         2.70 o
   1 -20   5         24.40         26.30         1.63 o
   2 -20   5         31.32         35.79         1.65 o
   3 -20   5         17.32         14.47         1.40 o
   4 -20   5         23.92         22.49         2.52 o
   5 -20   5         47.72         42.85         2.11 o
   6 -20   5         88.30         78.71         1.51 o
 -10 -19   5         11.25         12.33         1.55 o
  -9 -19   5         37.19         37.54         1.65 o
  -8 -19   5          8.14          9.03         1.51 o
  -7 -19   5         20.40         21.01         1.45 o
  -6 -19   5          6.22          4.71         1.30 o
  -5 -19   5          4.96          5.60         1.28 o
  -4 -19   5        135.11        142.33         3.50 o
  -3 -19   5         93.49        120.81         3.98 o
  -2 -19   5         52.62         54.83         2.12 o
  -1 -19   5         62.61         66.16         2.44 o
   0 -19   5         45.52         50.35         2.35 o
   1 -19   5         66.03         80.18         2.32 o
   2 -19   5          5.55          5.56         1.11 o
   3 -19   5          4.15          7.46         2.00 o
   4 -19   5         27.32         25.48         2.99 o
   5 -19   5         16.70         14.95         2.25 o
   6 -19   5         22.93         22.62         2.21 o
   7 -19   5         14.63         12.00         1.26 o
 -11 -18   5          7.99          6.67         1.23 o
 -10 -18   5          3.62          4.16         1.90 o
  -9 -18   5          6.68          8.09         1.26 o
  -8 -18   5          7.11         11.08         1.96 o
  -7 -18   5         10.04         12.92         1.27 o
  -6 -18   5         28.68         29.92         1.32 o
  -5 -18   5          4.37          5.22         1.18 o
  -4 -18   5        184.36        191.62         3.57 o
  -3 -18   5        200.59        228.95         4.67 o
  -2 -18   5         78.64         80.20         2.46 o
  -1 -18   5        111.93        101.89         2.30 o
   0 -18   5         61.68         65.58         1.92 o
   1 -18   5        155.54        156.61         3.61 o
   2 -18   5         24.21         21.96         1.29 o
   3 -18   5         51.03         52.27         1.58 o
   4 -18   5         23.08         24.39         1.80 o
   5 -18   5         12.56         15.45         1.52 o
   6 -18   5          3.63          1.85         1.12 o
   7 -18   5          3.36          2.94         1.57 o
   8 -18   5          6.47          6.10         0.92 o
 -11 -17   5         63.29         65.04         2.90 o
 -10 -17   5         56.63         55.32         3.45 o
  -9 -17   5         26.31         26.56         2.29 o
  -8 -17   5         11.83         11.55         1.03 o
  -7 -17   5          9.24          7.36         1.03 o
  -6 -17   5         30.63         24.31         1.14 o
  -5 -17   5         18.69         21.71         1.21 o
  -4 -17   5        114.44        124.67         2.31 o
  -3 -17   5        259.80        248.79         4.86 o
  -2 -17   5         54.38         59.90         1.88 o
  -1 -17   5        102.06        101.43         1.88 o
   0 -17   5         77.91         83.90         1.72 o
   1 -17   5        204.32        203.22         3.11 o
   2 -17   5         92.20        104.27         2.05 o
   3 -17   5         45.40         48.86         1.62 o
   4 -17   5         68.97         66.05         2.08 o
   5 -17   5          3.26          3.67         1.48 o
   6 -17   5         13.19         12.34         1.55 o
   7 -17   5         46.36         41.74         3.37 o
   8 -17   5         54.70         40.24         5.67 o
 -12 -16   5          4.99          6.43         1.41 o
 -11 -16   5         12.76         11.62         1.97 o
 -10 -16   5        136.76        141.34         2.28 o
  -9 -16   5        185.35        176.41         4.02 o
  -8 -16   5        235.59        219.01         3.86 o
  -7 -16   5        104.84        106.45         1.96 o
  -6 -16   5          3.27          3.10         0.95 o
  -5 -16   5         30.27         28.95         1.12 o
  -4 -16   5        135.40        126.92         1.88 o
  -3 -16   5        170.63        174.42         2.85 o
  -2 -16   5        238.45        247.37         2.83 o
  -1 -16   5         15.04         18.55         1.17 o
   0 -16   5        124.06        132.17         2.30 o
   1 -16   5        150.88        151.58         3.20 o
   2 -16   5        129.99        135.14         2.39 o
   3 -16   5          0.82          1.34         0.94 o
   4 -16   5         25.86         23.99         1.49 o
   5 -16   5        241.73        210.23         4.04 o
   6 -16   5        165.01        156.44         5.25 o
   7 -16   5        191.18        184.72         5.26 o
   8 -16   5         20.94         19.64         1.41 o
   9 -16   5          8.80          7.72         1.39 o
 -12 -15   5         82.83         83.02         2.14 o
 -11 -15   5        109.93        110.10         2.93 o
 -10 -15   5        145.82        159.98         3.48 o
  -9 -15   5         81.74         82.07         2.40 o
  -8 -15   5          3.31          2.22         1.00 o
  -7 -15   5         88.17         78.42         1.59 o
  -6 -15   5        428.17        371.91         3.90 o
  -5 -15   5        279.40        272.12         2.59 o
  -4 -15   5        208.46        200.75         2.20 o
  -3 -15   5        473.05        456.44         3.24 o
  -2 -15   5        181.94        177.45         3.78 o
  -1 -15   5        229.72        242.67         2.98 o
   0 -15   5        368.58        351.69         3.62 o
   1 -15   5        334.07        320.06         3.22 o
   2 -15   5        100.11        102.73         1.70 o
   3 -15   5        293.26        277.92         3.35 o
   4 -15   5        129.99        122.90         2.19 o
   5 -15   5         52.65         49.11         2.42 o
   6 -15   5         16.78         12.29         1.87 o
   7 -15   5         80.30         85.79         3.77 o
   8 -15   5        110.27        102.52         4.78 o
   9 -15   5         56.88         46.82         2.12 o
  10 -15   5         35.93         24.25         1.33 o
 -13 -14   5          3.75          3.11         0.90 o
 -12 -14   5          4.45          4.80         1.12 o
 -11 -14   5         33.59         32.37         3.12 o
 -10 -14   5         91.27         87.65         2.71 o
  -9 -14   5        114.16        119.86         2.54 o
  -8 -14   5         78.32         84.06         2.08 o
  -7 -14   5        122.48        112.62         1.97 o
  -6 -14   5         75.65         63.44         1.61 o
  -5 -14   5        440.71        410.46         3.17 o
  -4 -14   5        331.27        312.03         2.66 o
  -3 -14   5         43.21         45.88         1.12 o
  -2 -14   5        110.65        106.43         1.77 o
  -1 -14   5         14.06         13.80         1.12 o
   0 -14   5         67.83         64.21         1.48 o
   1 -14   5        128.71        116.61         1.94 o
   2 -14   5        638.39        636.41         6.15 o
   3 -14   5         37.92         36.52         1.34 o
   4 -14   5         99.46         91.29         2.07 o
   5 -14   5         37.50         32.64         1.79 o
   6 -14   5         56.78         52.31         2.79 o
   7 -14   5        108.51        109.82         3.36 o
   8 -14   5         45.99         43.20         2.70 o
   9 -14   5         14.09         14.11         1.86 o
  10 -14   5          5.44          4.01         0.80 o
 -13 -13   5         32.93         34.40         1.29 o
 -12 -13   5          9.96         10.88         1.71 o
 -11 -13   5          3.51          4.31         1.16 o
 -10 -13   5         18.44         15.76         1.37 o
  -9 -13   5         13.21         11.30         1.12 o
  -8 -13   5        159.83        144.40         2.78 o
  -7 -13   5        126.09        109.03         2.05 o
  -6 -13   5        314.96        317.87         3.59 o
  -5 -13   5        148.88        130.51         1.82 o
  -4 -13   5          9.79         12.17         0.79 o
  -3 -13   5        149.78        144.02         1.88 o
  -2 -13   5         53.08         60.92         1.28 o
  -1 -13   5         30.18         28.46         1.34 o
   0 -13   5        328.72        296.27         3.40 o
   1 -13   5         73.25         83.12         1.63 o
   2 -13   5          7.33         10.33         0.83 o
   3 -13   5        259.11        246.15         2.67 o
   4 -13   5        156.66        144.73         2.35 o
   5 -13   5        102.07         85.04         3.39 o
   6 -13   5         76.47         74.03         3.19 o
   7 -13   5          3.51          4.43         1.82 o
   8 -13   5          1.68          3.36         1.93 o
  10 -13   5         23.15         20.10         2.02 o
 -14 -12   5         19.31         17.13         1.26 o
 -13 -12   5          1.12         -0.17         1.80 o
 -12 -12   5          3.83          2.33         2.30 o
 -11 -12   5          8.57         10.61         1.36 o
 -10 -12   5         77.96         78.53         2.44 o
  -9 -12   5        334.06        344.84         5.55 o
  -8 -12   5        196.23        189.97         3.35 o
  -7 -12   5        127.62        134.34         4.75 o
  -6 -12   5         43.08         43.29         1.32 o
  -5 -12   5        100.64         97.36         1.45 o
  -4 -12   5        475.59        474.90         4.01 o
  -3 -12   5        237.58        230.15         2.16 o
  -2 -12   5        621.88        635.45         4.92 o
  -1 -12   5        342.36        367.08         4.78 o
   0 -12   5        258.78        285.19         2.84 o
   1 -12   5        228.71        221.85         2.26 o
   2 -12   5        237.46        253.74         3.30 o
   3 -12   5         57.40         49.72         1.38 o
   4 -12   5         85.19         87.47         1.89 o
   5 -12   5        108.44        105.15         4.54 o
   6 -12   5        143.37        133.31         3.90 o
   7 -12   5         74.12         79.45         3.10 o
   8 -12   5         12.06         10.13         2.19 o
   9 -12   5         21.40         24.38         2.84 o
  10 -12   5          1.25          2.01         1.36 o
  11 -12   5          1.77          1.47         0.92 o
 -14 -11   5         41.29         42.39         2.08 o
 -13 -11   5         38.10         36.16         1.95 o
 -12 -11   5         78.81         74.11         3.94 o
 -11 -11   5        267.45        292.75        11.33 o
 -10 -11   5         30.56         32.78         2.14 o
  -9 -11   5         53.51         45.24         2.26 o
  -8 -11   5         88.24         87.96         2.39 o
  -7 -11   5        378.04        350.68         5.62 o
  -6 -11   5        526.83        520.49         5.15 o
  -5 -11   5        315.16        284.88         2.38 o
  -4 -11   5        288.38        305.18         2.87 o
  -3 -11   5        910.39        989.46         7.02 o
  -2 -11   5        818.68        831.80         5.83 o
  -1 -11   5        792.80        792.16         6.02 o
   0 -11   5        797.89        887.31         8.44 o
   1 -11   5       1193.27       1203.37         7.44 o
   2 -11   5        375.26        376.66         6.54 o
   3 -11   5        467.91        474.28         6.18 o
   4 -11   5        359.58        351.84         3.49 o
   5 -11   5        175.59        176.70         4.58 o
   6 -11   5         82.34         74.51         3.90 o
   7 -11   5          2.28          0.73         1.71 o
   8 -11   5        172.50        171.86         5.24 o
   9 -11   5         90.90        100.32         4.29 o
  10 -11   5         13.48          9.78         2.13 o
  11 -11   5         34.61         32.76         2.43 o
 -14 -10   5         40.09         46.43         1.69 o
 -13 -10   5         19.08         24.55         1.88 o
 -12 -10   5          1.17          2.75         1.92 o
 -11 -10   5         15.93         14.99         2.94 o
 -10 -10   5        216.53        213.08         6.93 o
  -9 -10   5        866.43        926.84        22.57 o
  -8 -10   5       1339.51       1309.47        22.17 o
  -7 -10   5        285.80        289.63         5.29 o
  -6 -10   5        167.09        173.03         1.75 o
  -5 -10   5        711.30        665.38         3.50 o
  -4 -10   5       1705.15       1697.40         9.68 o
  -3 -10   5       1668.19       1733.07        10.49 o
  -2 -10   5       1036.05       1096.82         9.51 o
  -1 -10   5       1144.18       1153.97        12.79 o
   0 -10   5       1272.07       1300.18        20.86 o
   1 -10   5       2328.50       2420.02        12.07 o
   2 -10   5        635.33        653.17         4.88 o
   3 -10   5        414.84        426.07         5.69 o
   4 -10   5         60.13         62.09         1.34 o
   5 -10   5        887.31        887.27         8.42 o
   6 -10   5        676.39        708.89        12.48 o
   7 -10   5        214.01        208.82         6.21 o
   8 -10   5         61.78         52.62         3.26 o
   9 -10   5          2.04          0.75         2.62 o
  10 -10   5         11.68         15.08         2.35 o
  11 -10   5         27.68         21.82         1.94 o
  12 -10   5         22.62         17.85         1.45 o
 -14  -9   5         16.03         14.99         1.41 o
 -13  -9   5         31.30         32.82         2.13 o
 -12  -9   5         25.55         26.16         3.55 o
 -11  -9   5        127.58        126.39         5.34 o
 -10  -9   5        152.84        159.75         3.30 o
  -9  -9   5         52.73         66.65         1.90 o
  -8  -9   5         20.35         24.08         1.20 o
  -7  -9   5       1176.85       1135.48        15.95 o
  -6  -9   5       1196.90       1179.83         9.52 o
  -5  -9   5        809.98        807.30         4.84 o
  -4  -9   5        299.93        283.22         2.56 o
  -3  -9   5        449.97        472.43         3.63 o
  -2  -9   5        445.77        413.83         4.40 o
  -1  -9   5        128.71        118.83         4.84 o
   0  -9   5        650.60        637.93         8.28 o
   1  -9   5         37.53         50.48         1.82 o
   2  -9   5        554.97        548.67         3.95 o
   3  -9   5        747.97        660.01         9.19 o
   4  -9   5       1395.10       1349.00         8.04 o
   5  -9   5        198.07        189.53         5.86 o
   6  -9   5         20.75         23.22         1.45 o
   7  -9   5         36.06         36.05         1.78 o
   8  -9   5        245.63        220.32         8.86 o
   9  -9   5         34.28         27.95         3.21 o
  10  -9   5         30.40         31.53         2.80 o
  11  -9   5         30.30         29.87         2.21 o
 -15  -8   5          1.54         -0.60         1.09 o
 -14  -8   5         13.77         13.10         1.46 o
 -13  -8   5         24.87         29.78         2.88 o
 -12  -8   5         16.54         13.50         2.38 o
 -11  -8   5         39.98         41.45         1.78 o
 -10  -8   5         35.28         32.34         1.41 o
  -9  -8   5         39.87         43.76         1.47 o
  -8  -8   5        352.57        318.67         4.48 o
  -7  -8   5        661.36        668.50         8.36 o
  -6  -8   5          8.72          7.01         0.79 o
  -5  -8   5       1228.08       1226.71        10.77 o
  -4  -8   5       4133.35       4367.41        19.98 o
  -3  -8   5        968.25        910.95         5.48 o
  -2  -8   5        403.29        429.92         6.09 o
  -1  -8   5        558.76        607.02        10.66 o
   0  -8   5         86.15         80.75         2.38 o
   1  -8   5       3809.85       3811.56        25.11 o
   2  -8   5       2206.85       2266.07        17.86 o
   3  -8   5        194.44        188.88         3.34 o
   4  -8   5        200.50        208.60         2.26 o
   5  -8   5        546.98        529.15         9.24 o
   6  -8   5         89.53         73.97         3.50 o
   7  -8   5         26.78         23.07         2.03 o
   8  -8   5          2.27          2.08         1.37 o
   9  -8   5         41.97         40.82         1.93 o
  10  -8   5          4.47          1.76         2.23 o
  11  -8   5          2.97          3.63         1.72 o
 -15  -7   5          6.86          4.05         0.80 o
 -14  -7   5          1.94          3.10         1.33 o
 -13  -7   5         43.04         45.94         2.33 o
 -12  -7   5         40.06         36.97         2.38 o
 -11  -7   5        166.46        153.30         3.18 o
 -10  -7   5        330.86        286.50         4.18 o
  -9  -7   5          3.19          3.45         0.96 o
  -8  -7   5        279.44        288.10         7.30 o
  -7  -7   5         64.51         59.55         1.48 o
  -6  -7   5        825.92        869.57        15.22 o
  -5  -7   5        281.09        271.31         3.94 o
  -4  -7   5       1410.76       1405.28        11.41 o
  -3  -7   5        507.30        525.75         3.86 o
  -2  -7   5        457.49        452.25         4.11 o
  -1  -7   5        176.77        159.00         3.71 o
   0  -7   5        277.48        249.96         3.71 o
   1  -7   5       1103.70       1130.32        11.39 o
   2  -7   5       1109.60       1051.87        11.81 o
   3  -7   5        396.67        414.60        12.94 o
   4  -7   5        268.12        284.10         5.89 o
   5  -7   5        156.68        161.93         3.03 o
   6  -7   5         24.48         27.61         1.71 o
   7  -7   5        198.04        148.03         3.49 o
   8  -7   5        354.36        345.01        10.56 o
   9  -7   5         12.79         14.10         2.11 o
  10  -7   5         17.67         17.31         1.50 o
  11  -7   5          3.58          3.52         1.77 o
 -15  -6   5         20.55         20.01         1.45 o
 -14  -6   5         13.77         16.85         1.58 o
 -13  -6   5          1.20          2.37         1.39 o
 -12  -6   5        110.35        107.50         6.52 o
 -11  -6   5         22.23         21.19         1.48 o
 -10  -6   5        405.79        386.68         4.92 o
  -9  -6   5        373.79        372.75         4.68 o
  -8  -6   5       1089.60       1157.50        10.47 o
  -7  -6   5       1618.38       1635.55        14.02 o
  -6  -6   5         13.95         18.27         1.15 o
  -5  -6   5         36.14         44.58         2.17 o
  -4  -6   5        113.44        129.28         2.97 o
  -3  -6   5        965.90       1062.59         7.92 o
  -2  -6   5        762.26        808.26         6.47 o
  -1  -6   5       1881.53       1942.31        15.49 o
   0  -6   5        895.54        999.70         8.05 o
   1  -6   5        417.11        361.26        41.14 o
   2  -6   5        376.60        421.00         7.92 o
   3  -6   5        164.45        183.92         5.02 o
   4  -6   5        544.26        519.73         9.64 o
   5  -6   5       1833.85       1765.02        28.61 o
   6  -6   5        264.63        255.34         5.47 o
   7  -6   5        369.54        352.54         6.63 o
   8  -6   5         44.77         36.10         1.76 o
   9  -6   5        110.88        115.23         4.80 o
  10  -6   5          3.54          3.60         1.38 o
  11  -6   5          0.31          0.29         1.14 o
 -15  -5   5         18.05         15.37         1.05 o
 -14  -5   5         94.46        102.51         2.43 o
 -13  -5   5         86.43         92.14         2.62 o
 -12  -5   5        176.10        179.45         6.84 o
 -11  -5   5        694.83        704.18         8.91 o
 -10  -5   5        662.99        651.36         7.32 o
  -9  -5   5        150.58        154.74         3.72 o
  -8  -5   5         32.89         31.58         1.52 o
  -7  -5   5       1232.18       1234.25         8.81 o
  -6  -5   5        353.41        412.23         5.14 o
  -5  -5   5        632.29        686.61        24.54 o
  -4  -5   5       2787.90       2963.33        51.90 o
  -3  -5   5       2142.23       2274.15        13.88 o
  -2  -5   5       1573.59       1696.79        13.20 o
  -1  -5   5       1453.59       1579.51        18.54 o
   0  -5   5        993.28       1141.58         8.59 o
   1  -5   5       3606.56       3740.81        36.42 o
   2  -5   5        644.79        535.91         7.00 o
   3  -5   5        108.81         97.32         3.34 o
   4  -5   5       2274.01       2291.90        14.57 o
   5  -5   5        232.16        223.23         8.77 o
   6  -5   5         20.85         22.12         2.53 o
   7  -5   5        339.24        301.00        10.01 o
   8  -5   5        957.14        943.18        13.75 o
   9  -5   5        353.52        355.34        11.13 o
  10  -5   5         91.82        104.71         3.32 o
  11  -5   5         77.40         85.41         2.25 o
  12  -5   5         30.13         28.82         2.54 o
  13  -5   5          1.08          0.64         1.05 o
 -15  -4   5         17.08         19.16         1.12 o
 -14  -4   5         19.95         18.80         1.47 o
 -13  -4   5         62.76         75.03         2.76 o
 -12  -4   5         39.02         44.33         2.11 o
 -11  -4   5        198.60        182.95         3.82 o
 -10  -4   5         94.48         94.42         2.26 o
  -9  -4   5        523.15        514.27         5.84 o
  -8  -4   5        887.31        847.91         7.34 o
  -7  -4   5       2513.17       2296.23        17.72 o
  -6  -4   5        495.42        494.20        19.87 o
  -5  -4   5       1730.47       1893.83        58.04 o
  -4  -4   5        533.31        545.34        16.07 o
  -3  -4   5        354.96        317.35         5.97 o
  -2  -4   5       1856.00       1869.57        14.21 o
  -1  -4   5       1887.28       1845.42        11.58 o
   0  -4   5        761.87        822.03         8.40 o
   1  -4   5        187.93        206.33         5.76 o
   2  -4   5       1511.47       1613.13        30.41 o
   3  -4   5        806.71        746.68        13.90 o
   4  -4   5       1101.23       1053.83         8.31 o
   5  -4   5       1142.45       1001.04        18.99 o
   6  -4   5        307.09        281.88        10.63 o
   7  -4   5        267.49        248.80         6.28 o
   8  -4   5         66.18         58.04         3.43 o
   9  -4   5         44.84         49.19         1.90 o
  10  -4   5         39.88         41.44         2.50 o
  11  -4   5         18.51         20.27         1.87 o
  12  -4   5         12.84         13.84         1.59 o
  13  -4   5         14.79         14.08         1.43 o
 -15  -3   5         79.70         83.18         3.56 o
 -14  -3   5         61.33         66.82         2.08 o
 -13  -3   5         23.61         25.18         1.83 o
 -12  -3   5         33.55         24.60         1.84 o
 -11  -3   5         56.78         60.13         2.40 o
 -10  -3   5        504.70        479.77         8.62 o
  -9  -3   5        168.65        156.64         2.69 o
  -8  -3   5         54.17         56.44         2.00 o
  -7  -3   5        426.70        438.11         4.53 o
  -6  -3   5       1948.29       1784.61        14.40 o
  -5  -3   5        746.62        774.01         7.37 o
  -4  -3   5        391.65        406.24        12.35 o
  -3  -3   5         95.79         94.80         2.98 o
  -2  -3   5        664.85        756.50         8.72 o
  -1  -3   5        328.61        365.60         3.58 o
   0  -3   5        107.27        122.75         2.90 o
   1  -3   5       1078.53       1170.45        27.99 o
   2  -3   5        671.24        749.91         8.86 o
   3  -3   5        654.08        685.70         6.41 o
   4  -3   5       1630.31       1551.50        14.81 o
   5  -3   5        231.62        242.59         5.62 o
   6  -3   5        121.34        107.15         4.25 o
   7  -3   5        462.59        408.84         5.94 o
   8  -3   5         16.09         17.56         1.97 o
   9  -3   5         20.27         17.49         1.74 o
  10  -3   5         79.77         82.10         5.32 o
  11  -3   5         10.78         11.85         1.43 o
  12  -3   5         35.31         38.30         2.05 o
  13  -3   5         37.93         33.10         1.09 o
 -16  -2   5          1.49          2.55         1.25 o
 -15  -2   5          9.50         14.44         2.43 o
 -14  -2   5         25.32         26.86         1.61 o
 -13  -2   5        102.47        103.79         3.24 o
 -12  -2   5         17.35         13.62         1.56 o
 -11  -2   5         84.45         91.17         2.75 o
 -10  -2   5          3.59          2.39         1.70 o
  -9  -2   5        354.12        380.34         7.30 o
  -8  -2   5        419.96        411.72         5.39 o
  -7  -2   5        135.60        125.65         2.87 o
  -6  -2   5        366.39        310.59         4.78 o
  -5  -2   5        834.50        767.99        15.35 o
  -4  -2   5       1592.68       1724.07        12.15 o
  -3  -2   5       1868.10       1860.37        17.99 o
  -2  -2   5       1905.71       1965.18        19.02 o
  -1  -2   5        908.11        879.03        17.11 o
   0  -2   5       2231.41       2212.72        21.69 o
   1  -2   5       1772.76       1795.10        60.13 o
   2  -2   5        835.83        849.41        28.98 o
   3  -2   5        425.62        362.05         8.39 o
   4  -2   5         96.26         76.89         2.18 o
   5  -2   5        261.96        250.05         7.29 o
   6  -2   5        571.76        522.99         8.18 o
   7  -2   5         38.22         37.09         2.32 o
   8  -2   5         52.96         56.94         2.75 o
   9  -2   5         26.72         29.62         2.19 o
  10  -2   5         54.26         56.99         2.89 o
  11  -2   5         18.10         17.36         2.17 o
  12  -2   5         14.84         13.74         1.75 o
  13  -2   5          5.13          4.84         1.10 o
 -13  -1   5         39.43         39.92         2.94 o
 -12  -1   5        166.33        169.98         4.64 o
 -11  -1   5        996.01       1012.14        13.40 o
 -10  -1   5        658.05        639.92         9.98 o
  -9  -1   5        224.45        212.89         5.39 o
  -8  -1   5        104.78        108.04         3.67 o
  -7  -1   5        158.99        151.51         7.39 o
  -6  -1   5        570.09        544.23        23.45 o
  -5  -1   5       1179.00       1084.08        47.47 o
  -4  -1   5        444.12        400.43         4.16 o
  -3  -1   5       1285.56       1288.45        11.87 o
  -2  -1   5       2635.58       2723.46        16.27 o
  -1  -1   5       3515.70       3565.62        34.66 o
   0  -1   5       1702.53       1678.41        42.95 o
   1  -1   5       1896.67       1811.42        18.32 o
   2  -1   5       1575.73       1631.07        29.17 o
   3  -1   5       1049.70       1048.93         9.91 o
   4  -1   5        131.15        110.80         4.35 o
   5  -1   5        147.95        150.96         5.22 o
   6  -1   5         70.34         55.12         3.45 o
   7  -1   5        465.14        419.99         9.60 o
   8  -1   5        903.38        872.18        14.81 o
   9  -1   5        159.90        158.93         6.10 o
  10  -1   5         61.66         62.87         3.92 o
 -16   0   5         68.14         62.93         2.41 o
 -15   0   5         28.78         43.96         3.15 o
 -14   0   5         61.70         71.06         2.96 o
 -13   0   5          6.10          4.52         2.17 o
 -12   0   5          1.08         -1.06         1.17 o
 -11   0   5        136.05        155.75         2.68 o
 -10   0   5        188.71        215.71         3.19 o
  -9   0   5        132.16        129.35         2.41 o
  -8   0   5        694.29        620.09        21.74 o
  -7   0   5       1123.81       1041.74        10.35 o
  -6   0   5          9.74         13.66         1.14 o
  -5   0   5        759.74        782.42         7.61 o
  -4   0   5       4083.81       3979.47        23.94 o
  -3   0   5        513.62        447.88         5.09 o
  -2   0   5         12.39          6.49         0.96 o
  -1   0   5          7.91         12.15         0.67 o
   0   0   5        398.81        359.02         3.63 o
   1   0   5        308.20        387.46         4.20 o
   2   0   5       3174.93       3179.10        18.19 o
   3   0   5        342.83        326.10         4.43 o
   4   0   5        742.19        592.70         9.77 o
   5   0   5        750.97        634.76         8.33 o
   6   0   5        101.94        103.01         5.94 o
   7   0   5        142.21        145.45         3.85 o
   8   0   5        174.33        198.41         5.20 o
   9   0   5          8.98          7.87         1.84 o
  10   0   5         40.36         40.42         2.84 o
  11   0   5         19.97         25.27         2.92 o
  12   0   5          3.06          2.86         1.64 o
  13   0   5         12.01         10.57         1.27 o
 -16   1   5          0.00         -0.13         1.30 o
 -15   1   5          6.09          9.14         2.40 o
 -14   1   5         48.03         56.80         2.77 o
 -13   1   5         41.05         42.87         2.87 o
 -12   1   5        178.83        179.57         3.25 o
 -11   1   5        950.65        942.86         7.96 o
 -10   1   5        602.62        565.02         6.57 o
  -9   1   5        209.35        194.45         4.20 o
  -8   1   5        104.93        106.56         2.73 o
  -7   1   5        197.13        176.84         6.31 o
  -6   1   5        541.35        530.22        20.59 o
  -5   1   5       1322.26       1272.88         8.20 o
  -4   1   5        481.44        458.05        17.52 o
  -3   1   5       1259.51       1217.66        10.95 o
  -2   1   5       2670.59       2688.64        14.36 o
  -1   1   5       3470.77       3543.45        30.66 o
   0   1   5       1707.62       1685.51        13.32 o
   1   1   5       1902.52       1825.92         9.48 o
   2   1   5       1402.24       1393.68        19.07 o
   3   1   5       1039.81        996.04        15.29 o
   4   1   5        117.27        110.78         4.49 o
   5   1   5        140.29        139.57         2.69 o
   6   1   5         69.78         52.49         2.45 o
   7   1   5        503.92        456.32         5.56 o
   8   1   5        965.56        926.62        14.77 o
   9   1   5        156.34        146.51         3.54 o
  10   1   5         58.85         67.80         3.58 o
  11   1   5         27.04         28.12         2.04 o
  12   1   5          2.04          1.52         1.16 o
  13   1   5          7.96          5.70         1.16 o
 -16   2   5          2.10          1.96         1.22 o
 -15   2   5          9.52         11.58         2.38 o
 -14   2   5         21.51         24.13         2.20 o
 -13   2   5        116.11        125.92         3.97 o
 -12   2   5         13.06          8.44         1.39 o
 -11   2   5         90.96         97.64         2.17 o
 -10   2   5          4.06          1.94         1.22 o
  -9   2   5        360.31        385.86         5.16 o
  -8   2   5        444.00        434.89         4.54 o
  -7   2   5        169.34        160.02         3.66 o
  -6   2   5        358.00        320.59         4.33 o
  -5   2   5        841.07        783.36         5.88 o
  -4   2   5       1780.38       1857.10        13.27 o
  -3   2   5       2084.58       1990.68        17.20 o
  -2   2   5       2004.13       1933.29        25.18 o
  -1   2   5        866.59        838.37         7.44 o
   0   2   5       2058.65       2101.68        16.77 o
   1   2   5       1548.40       1616.16         8.88 o
   2   2   5        779.41        826.01         8.59 o
   3   2   5        445.45        394.44         3.17 o
   4   2   5        104.79         91.51         2.00 o
   5   2   5        219.23        213.15         4.20 o
   6   2   5        594.14        580.24         7.72 o
   7   2   5         41.62         39.45         2.11 o
   8   2   5         56.62         57.44         2.58 o
   9   2   5         29.66         31.62         2.11 o
  10   2   5         46.64         47.53         3.12 o
  11   2   5         17.82         16.83         1.71 o
  12   2   5         15.83         14.76         1.80 o
  13   2   5          4.77          5.28         1.11 o
 -15   3   5         75.02         75.98         3.46 o
 -14   3   5         64.71         70.93         2.87 o
 -13   3   5         21.02         24.83         2.43 o
 -12   3   5         30.41         24.76         1.52 o
 -11   3   5         49.59         51.61         1.74 o
 -10   3   5        519.28        492.17         5.10 o
  -9   3   5        154.24        147.25         2.41 o
  -8   3   5         51.86         54.58         1.68 o
  -7   3   5        430.17        458.06         6.26 o
  -6   3   5       2005.16       1936.27        14.29 o
  -5   3   5        900.08        961.00         7.88 o
  -4   3   5        379.70        380.79         4.41 o
  -3   3   5        115.09        120.90         2.53 o
  -2   3   5        557.29        650.64         4.78 o
  -1   3   5        363.60        419.43         2.65 o
   0   3   5        160.61        172.76         2.98 o
   1   3   5       1045.54       1136.54         6.23 o
   2   3   5        595.41        688.18         4.65 o
   3   3   5        594.03        632.23         6.59 o
   4   3   5       1602.27       1513.56        15.45 o
   5   3   5        238.35        264.55         3.97 o
   6   3   5        122.32        115.79         2.92 o
   7   3   5        464.23        419.72         6.44 o
   8   3   5         22.16         18.53         1.71 o
   9   3   5         29.14         26.52         2.05 o
  10   3   5         80.25         90.14         3.83 o
  11   3   5         10.07         13.18         1.65 o
  12   3   5         35.81         40.79         2.13 o
  13   3   5         38.19         35.04         1.45 o
 -15   4   5         15.75         18.41         2.30 o
 -14   4   5         16.14         14.88         1.94 o
 -13   4   5         64.49         78.06         3.24 o
 -12   4   5         35.60         39.02         1.67 o
 -11   4   5        208.91        200.64         3.12 o
 -10   4   5        106.57        109.89         2.58 o
  -9   4   5        555.03        576.07         5.47 o
  -8   4   5        972.28        959.94         8.50 o
  -7   4   5       2533.56       2397.42        20.31 o
  -6   4   5        499.04        496.71         4.89 o
  -5   4   5       1807.99       1958.00        14.04 o
  -4   4   5        648.93        679.34         6.10 o
  -3   4   5        430.17        405.04         3.91 o
  -2   4   5       1952.88       1988.26        11.34 o
  -1   4   5       1876.40       1851.67        11.28 o
   0   4   5        676.57        729.21         6.03 o
   1   4   5        127.08        137.81         3.70 o
   2   4   5       1410.16       1544.37        12.12 o
   3   4   5        782.33        764.89         8.32 o
   4   4   5       1137.76       1070.10        13.39 o
   5   4   5       1091.00       1015.79         6.67 o
   6   4   5        279.14        251.98         4.81 o
   7   4   5        260.95        252.49         4.05 o
   8   4   5         58.44         50.30         2.25 o
   9   4   5         48.53         55.17         2.36 o
  10   4   5         43.43         51.66         3.22 o
  11   4   5         21.26         24.51         1.79 o
  12   4   5         15.14         16.52         1.34 o
  13   4   5         14.00         13.89         1.37 o
 -15   5   5         16.62         14.11         2.01 o
 -14   5   5         95.88        106.66         3.10 o
 -13   5   5        100.84        110.53         3.55 o
 -12   5   5        199.98        205.28         3.67 o
 -11   5   5        698.94        711.78         9.55 o
 -10   5   5        641.47        653.06         9.44 o
  -9   5   5        146.67        154.57         3.50 o
  -8   5   5         35.63         37.26         2.45 o
  -7   5   5       1341.60       1398.11        15.85 o
  -6   5   5        454.51        523.62         7.05 o
  -5   5   5        494.59        545.09         5.26 o
  -4   5   5       2836.79       3028.49        19.41 o
  -3   5   5       2069.41       2175.96        12.56 o
  -2   5   5       1516.25       1628.69        20.19 o
  -1   5   5       1422.36       1530.22        12.37 o
   0   5   5       1117.83       1308.87        17.42 o
   1   5   5       3651.98       3908.72        17.86 o
   2   5   5        682.28        592.62         6.67 o
   3   5   5         68.80         62.10         2.08 o
   4   5   5       2109.46       2127.64        15.01 o
   5   5   5        209.16        207.19         2.85 o
   6   5   5         20.04         19.88         2.13 o
   7   5   5        364.44        341.18         5.09 o
   8   5   5        973.09        953.69        18.15 o
   9   5   5        350.17        349.65        12.05 o
  10   5   5         75.79         95.52         3.88 o
  11   5   5         73.68         82.33         2.40 o
  12   5   5         30.63         30.74         1.44 o
 -15   6   5         20.50         17.74         1.80 o
 -14   6   5         16.91         21.54         1.79 o
 -13   6   5          1.42          1.67         1.79 o
 -12   6   5        105.97        107.41         2.83 o
 -11   6   5         25.26         24.42         1.33 o
 -10   6   5        410.77        388.23         6.01 o
  -9   6   5        402.03        404.16         6.94 o
  -8   6   5       1082.01       1192.62         9.41 o
  -7   6   5       1656.39       1743.46        33.73 o
  -6   6   5          8.39         12.81         3.26 o
  -5   6   5         37.85         44.70         1.56 o
  -4   6   5        105.77        121.98         2.49 o
  -3   6   5       1065.40       1155.59        10.74 o
  -2   6   5        769.64        818.08         5.12 o
  -1   6   5       1918.70       1983.36        12.52 o
   0   6   5        769.00        868.61         7.09 o
   1   6   5        371.98        374.28         4.98 o
   2   6   5        380.51        450.20         5.02 o
   3   6   5        191.13        220.57         3.08 o
   4   6   5        537.53        501.33         5.88 o
   5   6   5       1818.13       1761.17        22.28 o
   6   6   5        255.94        257.10         4.18 o
   7   6   5        365.62        345.58         5.19 o
   8   6   5         43.77         31.91         2.01 o
   9   6   5        110.80        112.75        13.25 o
  10   6   5          4.54          4.09         1.56 o
  11   6   5          0.08         -0.12         1.30 o
  12   6   5         13.12         10.54         1.07 o
 -14   7   5          2.40          2.97         1.96 o
 -13   7   5         43.16         45.81         1.88 o
 -12   7   5         32.49         28.51         2.16 o
 -11   7   5        166.69        158.42         3.00 o
 -10   7   5        330.01        291.19         4.89 o
  -9   7   5          5.35          4.31         1.71 o
  -8   7   5        279.18        279.22         5.43 o
  -7   7   5         53.20         51.17         1.96 o
  -6   7   5        871.90        909.45        18.83 o
  -5   7   5        271.85        260.73         3.30 o
  -4   7   5       1442.92       1482.21        16.19 o
  -3   7   5        562.21        585.77         4.39 o
  -2   7   5        486.79        452.73         8.66 o
  -1   7   5        166.30        157.67         4.91 o
   0   7   5        239.26        207.66         2.93 o
   1   7   5       1032.98       1068.62         5.85 o
   2   7   5       1135.44       1115.35         8.84 o
   3   7   5        357.58        356.87         7.60 o
   4   7   5        267.10        284.97         3.14 o
   5   7   5        168.18        167.27         2.50 o
   6   7   5         23.60         23.44         1.04 o
   7   7   5        205.36        161.11         3.31 o
   8   7   5        353.10        316.50         6.77 o
   9   7   5         15.59         19.81         3.65 o
  10   7   5         20.25         20.72         2.02 o
  11   7   5          3.50          3.83         1.42 o
  12   7   5          1.80          0.99         0.97 o
 -15   8   5          1.75          1.83         1.21 o
 -14   8   5         11.55          7.52         1.81 o
 -13   8   5         19.47         18.29         1.42 o
 -12   8   5         22.22         23.31         1.69 o
 -11   8   5         44.96         49.51         1.85 o
 -10   8   5         36.95         32.42         1.97 o
  -9   8   5         42.87         47.29         1.82 o
  -8   8   5        364.19        342.52         7.59 o
  -7   8   5        684.15        716.70        16.04 o
  -6   8   5          8.41          4.89         2.48 o
  -5   8   5       1297.51       1284.50        10.53 o
  -4   8   5       4300.25       4450.40        23.61 o
  -3   8   5       1040.16        972.50         6.46 o
  -2   8   5        378.00        394.83         5.88 o
  -1   8   5        569.03        619.41         7.02 o
   0   8   5         58.90         56.95         2.11 o
   1   8   5       3685.59       3758.35        27.16 o
   2   8   5       2112.39       2285.01        14.30 o
   3   8   5        184.16        176.38         2.74 o
   4   8   5        192.44        199.80         1.97 o
   5   8   5        524.72        492.34         4.12 o
   6   8   5         82.00         71.24         1.85 o
   7   8   5         21.02         19.60         1.67 o
   8   8   5          1.31          1.18         1.55 o
   9   8   5         37.81         40.30         2.13 o
  10   8   5          6.41          7.82         1.58 o
  11   8   5          4.20          4.84         1.23 o
 -13   9   5         27.80         23.68         1.76 o
 -12   9   5         27.78         24.49         1.62 o
 -11   9   5        137.96        130.83         3.20 o
 -10   9   5        161.25        168.11         4.10 o
  -9   9   5         59.06         72.00         2.09 o
  -8   9   5         17.12         22.12         2.10 o
  -7   9   5       1183.98       1161.97        30.55 o
  -6   9   5       1168.01       1152.14        49.50 o
  -5   9   5        818.45        803.50         5.90 o
  -4   9   5        271.40        246.00         3.51 o
  -3   9   5        482.14        492.17         6.78 o
  -2   9   5        403.87        359.61         4.11 o
  -1   9   5        170.60        157.09         3.17 o
   0   9   5        649.21        621.50         6.73 o
   1   9   5         28.74         37.38         1.42 o
   2   9   5        576.42        568.62         5.59 o
   3   9   5        739.21        659.29         6.81 o
   4   9   5       1391.27       1374.22        10.97 o
   5   9   5        194.70        184.74         2.29 o
   6   9   5         19.79         23.18         1.33 o
   7   9   5         31.79         34.91         2.44 o
   8   9   5        227.65        199.38         5.13 o
   9   9   5         31.86         29.19         1.83 o
  10   9   5         29.32         28.05         1.75 o
  11   9   5         33.80         38.11         3.14 o
 -14  10   5         45.32         48.36         2.41 o
 -13  10   5         16.77         18.09         2.31 o
 -12  10   5          1.07          2.75         2.41 o
 -11  10   5         15.91         15.57         2.02 o
  -9  10   5        850.87        871.81        12.72 o
  -8  10   5       1361.00       1357.83        16.64 o
  -7  10   5        300.55        298.23         6.72 o
  -6  10   5        190.77        217.74         5.64 o
  -5  10   5        668.52        634.36         9.78 o
  -4  10   5       1674.36       1723.94        11.53 o
  -3  10   5       1677.77       1721.38        14.10 o
  -2  10   5       1095.02       1149.61        11.53 o
  -1  10   5       1112.27       1104.11        11.57 o
   0  10   5       1231.59       1249.07        11.58 o
   1  10   5       2359.26       2398.81        27.63 o
   2  10   5        692.40        702.69         6.55 o
   3  10   5        411.45        428.46         5.08 o
   4  10   5         48.53         53.29         1.00 o
   5  10   5        869.83        850.70         5.59 o
   6  10   5        679.09        696.29         5.57 o
   7  10   5        220.79        220.33         6.29 o
   8  10   5         62.07         62.34         5.09 o
   9  10   5          3.19          0.87         3.12 o
  10  10   5         15.77         22.24         3.21 o
  11  10   5         22.11         22.87         2.52 o
 -13  11   5         37.25         31.20         2.50 o
 -12  11   5         77.07         68.57         3.78 o
 -11  11   5        262.57        252.93         6.28 o
 -10  11   5         32.58         34.98         3.20 o
  -9  11   5         57.63         51.91         3.63 o
  -8  11   5         88.24         89.06         3.53 o
  -7  11   5        366.90        344.54         7.46 o
  -6  11   5        514.14        536.31         9.16 o
  -5  11   5        282.68        267.90         6.48 o
  -4  11   5        305.51        329.65         4.38 o
  -3  11   5        914.25        983.23        10.02 o
  -2  11   5        815.06        811.69        14.65 o
  -1  11   5        787.57        787.83         7.15 o
   0  11   5        804.71        922.66         8.99 o
   1  11   5       1139.44       1119.82        10.57 o
   2  11   5        391.19        383.55         4.59 o
   3  11   5        500.35        511.74         5.21 o
   4  11   5        373.12        360.35         3.95 o
   5  11   5        177.06        170.22         2.39 o
   6  11   5         79.45         70.40         1.73 o
   7  11   5          1.77          1.82         1.42 o
   8  11   5        168.25        177.23         7.33 o
   9  11   5         94.22        104.81         5.49 o
  10  11   5         12.64          9.00         2.60 o
 -13  12   5          2.09          2.21         1.67 o
 -12  12   5          4.77          2.81         2.24 o
 -11  12   5          8.60         10.27         2.30 o
 -10  12   5         77.95         83.32         4.89 o
  -9  12   5        351.65        357.63        20.15 o
  -8  12   5        190.15        185.74         4.57 o
  -7  12   5        126.86        136.98         7.68 o
  -6  12   5         37.95         41.70         2.55 o
  -5  12   5         95.79         99.13         5.12 o
  -4  12   5        457.31        461.17         5.38 o
  -3  12   5        227.99        216.55         4.06 o
  -2  12   5        589.59        583.03         6.05 o
  -1  12   5        354.79        374.75         4.80 o
   0  12   5        274.65        288.26         3.91 o
   1  12   5        250.82        233.25         3.52 o
   2  12   5        245.19        250.17         3.44 o
   3  12   5         65.97         58.02         1.39 o
   4  12   5         84.49         83.34         1.51 o
   5  12   5        118.71        110.64         2.36 o
   6  12   5        134.62        122.89         3.26 o
   7  12   5         70.33         68.09         4.84 o
   8  12   5         12.46         10.40         3.23 o
   9  12   5         19.71         19.90         3.19 o
  10  12   5          0.73          0.77         2.10 o
 -13  13   5         34.24         33.38         2.21 o
 -11  13   5          4.05          4.60         1.62 o
 -10  13   5         16.92         16.15         3.37 o
  -9  13   5         12.73         11.75         3.33 o
  -8  13   5        153.87        150.40         4.35 o
  -7  13   5        114.88        103.29         3.63 o
  -6  13   5        297.88        313.46         6.55 o
  -5  13   5        151.55        138.09         3.18 o
  -4  13   5         10.39         12.48         1.62 o
  -3  13   5        144.80        139.36         3.05 o
  -2  13   5         45.52         51.57         2.48 o
  -1  13   5         36.99         34.25         1.78 o
   0  13   5        341.97        292.19         3.68 o
   1  13   5         75.21         83.93         1.95 o
   2  13   5          6.19          8.36         1.01 o
   3  13   5        264.40        248.54         3.28 o
   4  13   5        172.66        155.92         1.91 o
   5  13   5        112.45        100.28         2.03 o
   6  13   5         83.40         75.50         1.87 o
   7  13   5          3.77          6.08         1.62 o
   8  13   5          2.21          4.07         2.77 o
   9  13   5          7.06          9.02         2.62 o
 -11  14   5         34.44         33.32         3.69 o
 -10  14   5         99.20         99.02         3.30 o
  -9  14   5        111.05        122.53         5.55 o
  -8  14   5         74.07         81.31         2.57 o
  -7  14   5        101.37         90.20         2.70 o
  -6  14   5         69.11         57.97         2.38 o
  -5  14   5        424.46        390.85         5.17 o
  -4  14   5        316.91        309.49        11.20 o
  -3  14   5         45.32         51.97         2.98 o
  -2  14   5        103.49         88.74         3.13 o
  -1  14   5         21.41         20.69         1.55 o
   0  14   5         72.35         62.70         1.94 o
   1  14   5        136.14        121.53         2.31 o
   2  14   5        641.72        627.52         6.38 o
   3  14   5         42.55         37.86         1.95 o
   4  14   5        107.91         93.70         1.71 o
   5  14   5         43.62         38.55         1.32 o
   6  14   5         59.65         53.32         1.75 o
   7  14   5         98.42         88.13         4.99 o
 -12  15   5         91.04         93.40         3.31 o
 -11  15   5        124.03        123.56         2.97 o
 -10  15   5        155.52        179.64         5.90 o
  -9  15   5         81.50         87.14         4.75 o
  -8  15   5          4.55          6.34         2.93 o
  -7  15   5         88.50         82.88         2.57 o
  -6  15   5        369.34        331.80         5.68 o
  -5  15   5        256.01        248.16         4.15 o
  -4  15   5        239.76        234.74         8.58 o
  -3  15   5        434.34        423.39         8.40 o
  -2  15   5        151.74        145.83         4.71 o
  -1  15   5        237.52        235.50         4.26 o
   0  15   5        423.62        384.39         4.37 o
   1  15   5        330.84        303.53         3.24 o
   2  15   5         90.65         95.35         2.55 o
   3  15   5        345.19        310.46         6.86 o
   4  15   5        141.08        128.78         3.16 o
   5  15   5         51.97         55.89         1.73 o
   6  15   5         15.90         10.52         1.18 o
 -12  16   5          6.76          9.52         1.55 o
 -11  16   5         14.87         14.25         1.49 o
 -10  16   5        146.43        155.02         5.20 o
  -9  16   5        190.54        208.78         4.42 o
  -8  16   5        242.11        240.51         7.13 o
  -7  16   5        112.12        110.67         5.15 o
  -6  16   5          1.66          1.31         1.45 o
  -5  16   5         29.88         26.09         1.87 o
  -4  16   5        104.78         97.85         3.40 o
  -3  16   5        139.93        138.06         3.28 o
  -2  16   5        203.37        203.51         3.79 o
  -1  16   5         27.02         29.04         2.49 o
   0  16   5        141.50        140.55         2.94 o
   1  16   5        192.12        176.73         4.09 o
   2  16   5        150.36        141.94         4.21 o
   3  16   5          0.54          0.38         1.25 o
   4  16   5         31.11         30.74         1.51 o
   5  16   5        234.70        230.14         2.94 o
   6  16   5        163.07        161.44         2.31 o
 -11  17   5         63.49         60.57         1.86 o
 -10  17   5         62.39         60.22         3.29 o
  -9  17   5         27.13         28.01         2.07 o
  -8  17   5         11.95         12.45         1.96 o
  -7  17   5         13.69          8.86         1.89 o
  -6  17   5         43.03         34.28         2.39 o
  -5  17   5         16.33         14.74         1.67 o
  -4  17   5        105.22        113.52         3.00 o
  -3  17   5        243.58        227.75         4.04 o
  -2  17   5         64.70         64.53         2.54 o
  -1  17   5         94.97         89.77         2.52 o
   0  17   5         89.29         89.63         2.39 o
   1  17   5        215.76        197.02         7.72 o
   2  17   5        106.03        107.14         2.91 o
   3  17   5         36.14         37.54         1.53 o
   4  17   5         58.15         56.29         1.70 o
   5  17   5          3.35          3.58         1.09 o
   6  17   5         14.02         17.16         1.08 o
 -10  18   5          3.28          4.13         1.22 o
  -9  18   5          6.14          6.32         1.48 o
  -8  18   5          7.35         12.83         1.73 o
  -7  18   5         10.27         12.85         1.75 o
  -6  18   5         28.71         23.27         2.81 o
  -5  18   5          3.96          3.68         2.49 o
  -4  18   5        177.81        172.82         5.70 o
  -3  18   5        195.34        200.02         4.21 o
  -2  18   5         75.87         76.08         2.43 o
  -1  18   5        115.08         94.14         2.51 o
   0  18   5         64.21         58.83         3.21 o
   2  18   5         26.57         20.93         2.21 o
   3  18   5         52.40         49.09         1.39 o
   4  18   5         22.64         24.09         1.31 o
   5  18   5         13.25         16.90         1.12 o
   6  18   5          3.47          4.41         1.39 o
 -10  19   5         10.38         11.42         1.51 o
  -9  19   5         36.43         33.30         2.23 o
  -8  19   5          8.86          8.21         1.37 o
  -7  19   5         22.30         17.05         3.12 o
  -6  19   5          5.97          4.25         2.18 o
  -5  19   5          2.88          1.67         2.15 o
  -4  19   5        132.54        126.07         3.39 o
  -3  19   5         90.69        101.82         2.91 o
  -2  19   5         50.13         42.86         2.17 o
  -1  19   5         65.26         60.15         2.16 o
   1  19   5         70.59         74.82         3.23 o
   2  19   5          3.76          4.84         1.67 o
   3  19   5          3.03          3.96         1.10 o
   4  19   5         24.16         24.55         1.20 o
   5  19   5         15.83         17.56         0.95 o
  -9  20   5        114.37         99.91         5.22 o
  -8  20   5         60.43         55.41         2.42 o
  -7  20   5         50.81         47.24         2.84 o
  -6  20   5         13.28         13.35         1.56 o
  -5  20   5         13.31         14.52         1.61 o
  -4  20   5         25.13         24.53         1.72 o
  -3  20   5         40.31         36.05         1.91 o
  -2  20   5         55.48         56.41         2.05 o
  -1  20   5         92.58         91.87         3.29 o
   1  20   5         22.61         19.75         1.98 o
   2  20   5         35.44         34.88         1.41 o
   3  20   5         18.37         17.57         1.11 o
   4  20   5         24.10         25.24         1.04 o
   5  20   5         48.96         47.74         1.30 o
  -8  21   5          2.91          3.08         0.71 o
  -7  21   5         15.56         10.94         1.27 o
  -6  21   5         58.78         50.47         1.52 o
  -5  21   5         76.92         68.12         1.69 o
  -4  21   5         53.85         45.92         1.84 o
  -3  21   5         52.61         46.56         2.16 o
  -2  21   5         53.83         49.39         2.42 o
   0  21   5         48.72         45.82         2.38 o
   1  21   5         23.20         20.74         1.67 o
   2  21   5         67.19         73.41         1.57 o
   3  21   5         86.99         99.04         1.84 o
   4  21   5         43.95         46.37         1.03 o
  -6  22   5          4.95          2.35         1.22 o
  -5  22   5         19.66         13.69         1.02 o
  -4  22   5         30.92         21.30         1.71 o
  -1  22   5         15.42         13.27         1.74 o
   0  22   5         48.15         45.16         1.97 o
   1  22   5         16.70         17.69         1.05 o
   2  22   5         16.88         14.08         0.90 o
   3  22   5          1.27          1.34         0.61 o
  -2  23   5         21.43         18.69         1.54 o
  -1  23   5         33.39         26.80         1.44 o
   0  23   5         26.43         23.76         0.99 o
   1  23   5         18.44         15.09         0.81 o
   2  23   5          2.79          2.29         0.69 o
  -2  24   5         14.02          8.65         1.10 o
  -1  24   5         14.22          9.65         1.17 o
  -4 -23   6         30.59         28.91         1.60 o
  -3 -23   6         26.18         28.78         1.71 o
  -2 -23   6         19.72         19.13         0.97 o
  -7 -22   6         23.77         23.90         1.28 o
  -5 -22   6         28.32         32.71         4.31 o
  -4 -22   6         18.79         19.40         1.03 o
  -3 -22   6          3.17          4.24         0.77 o
  -2 -22   6          6.56          8.79         0.81 o
  -1 -22   6         11.46         13.33         1.13 o
   0 -22   6         11.68         17.70         1.49 o
   3 -22   6         14.37         11.37         1.24 o
  -8 -21   6         21.41         20.90         1.37 o
  -7 -21   6         45.87         51.87         2.25 o
  -6 -21   6         91.09        109.86         3.83 o
  -5 -21   6         38.05         38.49         2.02 o
  -4 -21   6         24.62         24.98         1.89 o
  -3 -21   6         27.02         28.51         1.19 o
  -2 -21   6         20.83         24.00         2.03 o
  -1 -21   6         24.97         32.79         1.64 o
   0 -21   6         34.01         35.81         1.38 o
   1 -21   6         53.95         58.44         2.77 o
   2 -21   6         54.55         60.08         2.81 o
   3 -21   6         64.30         57.81        10.93 o
   4 -21   6         35.27         32.05         1.30 o
  -8 -20   6         85.04         91.59         2.83 o
  -7 -20   6         29.79         25.19         1.66 o
  -6 -20   6          6.33          3.75         1.66 o
  -5 -20   6          0.71          0.65         1.02 o
  -4 -20   6          4.77          5.25         1.12 o
  -3 -20   6         13.22         16.95         1.64 o
  -2 -20   6         19.28         25.94         1.66 o
  -1 -20   6         20.59         26.16         1.69 o
   0 -20   6         14.34         18.25         1.49 o
   1 -20   6          7.86          9.50         1.10 o
   2 -20   6          8.23          8.23         1.19 o
   3 -20   6         10.59          7.80         1.68 o
   4 -20   6         21.25         14.44         1.30 o
   5 -20   6         57.03         47.25         1.61 o
  -9 -19   6         44.18         42.33         1.98 o
  -8 -19   6         50.41         53.56         1.99 o
  -7 -19   6         55.88         57.63         1.92 o
  -6 -19   6          7.35          8.44         1.37 o
  -5 -19   6          3.63          4.60         1.48 o
  -4 -19   6          0.28          1.17         1.18 o
  -3 -19   6          0.34          1.95         1.24 o
  -2 -19   6          3.44          5.69         1.30 o
  -1 -19   6          6.78          6.97         1.23 o
   0 -19   6         15.66         15.06         1.29 o
   1 -19   6          7.24          7.06         1.24 o
   2 -19   6         10.29         11.56         1.32 o
   3 -19   6         12.12          9.99         1.55 o
   4 -19   6         39.05         39.06         3.86 o
   5 -19   6         42.41         39.81         1.78 o
   6 -19   6         47.33         42.78         1.53 o
  -9 -18   6         59.06         59.03         2.03 o
  -8 -18   6         21.65         17.12         1.45 o
  -7 -18   6         53.83         55.43         1.75 o
  -6 -18   6        123.98        121.26         2.44 o
  -5 -18   6        122.15        120.96         2.45 o
  -4 -18   6         81.18         88.05         2.54 o
  -3 -18   6         37.40         44.39         2.19 o
  -2 -18   6         31.52         32.65         2.30 o
  -1 -18   6         16.28         17.82         1.21 o
   0 -18   6         65.65         76.55         2.24 o
   1 -18   6         95.46        110.64         2.55 o
   2 -18   6         75.35         82.04         2.09 o
   3 -18   6         77.40         82.91         2.58 o
   4 -18   6         44.19         43.06         3.09 o
   5 -18   6         12.64          9.16         2.05 o
   6 -18   6         30.71         27.86         2.18 o
   7 -18   6         12.07         13.04         1.38 o
 -10 -17   6         99.18         97.02         2.85 o
  -9 -17   6         53.10         53.64         1.90 o
  -8 -17   6         85.21         85.88         2.34 o
  -7 -17   6         19.95         21.48         1.17 o
  -6 -17   6         35.57         41.77         1.52 o
  -5 -17   6         16.31         24.74         2.31 o
  -4 -17   6        210.38        207.48         3.25 o
  -3 -17   6        197.46        201.12         5.70 o
  -2 -17   6          7.74          6.65         0.94 o
  -1 -17   6          1.17          2.13         1.07 o
   0 -17   6        283.65        297.42         6.80 o
   1 -17   6        451.43        461.42         4.96 o
   2 -17   6         15.15         23.16         1.56 o
   3 -17   6         17.29         18.89         1.89 o
   4 -17   6         18.61         18.20         2.68 o
   5 -17   6         86.70         74.74         3.77 o
   6 -17   6         49.53         43.07         2.80 o
   7 -17   6         71.94         61.34         2.70 o
   8 -17   6         25.21         17.96         1.28 o
 -12 -16   6         12.26         10.34         1.52 o
 -10 -16   6         94.70         97.22         2.13 o
  -9 -16   6         58.20         63.91         2.42 o
  -8 -16   6         64.72         59.72         2.03 o
  -7 -16   6        110.59        110.72         2.78 o
  -6 -16   6         20.26         24.94         1.31 o
  -5 -16   6        345.18        340.63         3.44 o
  -4 -16   6        329.64        310.75         3.94 o
  -3 -16   6          6.65          6.08         1.05 o
  -2 -16   6         92.10         83.47         1.60 o
  -1 -16   6         47.19         40.90         1.36 o
   0 -16   6          7.59          5.78         1.07 o
   1 -16   6        249.26        231.74         4.25 o
   2 -16   6        282.24        278.61         3.77 o
   3 -16   6         50.17         52.29         1.70 o
   4 -16   6         84.06         74.73         3.08 o
   5 -16   6         25.93         24.28         2.16 o
   6 -16   6         96.71         91.71         2.97 o
   7 -16   6         74.27         70.47         3.25 o
   8 -16   6          0.56         -0.28         1.22 o
 -11 -15   6         27.03         32.32         4.08 o
 -10 -15   6         70.02         73.30         2.87 o
  -9 -15   6         11.29          9.22         1.07 o
  -8 -15   6         17.49         19.86         1.11 o
  -7 -15   6        131.89        145.11         2.00 o
  -6 -15   6          0.57          0.97         0.79 o
  -5 -15   6         34.07         32.28         1.10 o
  -4 -15   6          9.81         12.10         0.94 o
  -3 -15   6         70.92         62.10         1.50 o
  -2 -15   6        150.06        158.49         2.48 o
  -1 -15   6        146.49        148.37         2.19 o
   0 -15   6          4.26          4.28         0.89 o
   1 -15   6          8.64         12.53         1.04 o
   2 -15   6         89.28         90.90         1.80 o
   3 -15   6         31.49         30.19         1.39 o
   4 -15   6        100.87        106.89         4.18 o
   5 -15   6          1.73          0.45         1.27 o
   6 -15   6         12.82          9.35         1.35 o
   7 -15   6         22.74         17.14         1.34 o
   8 -15   6         16.56         16.10         1.55 o
   9 -15   6          9.84          8.59         1.16 o
 -13 -14   6         21.85         17.72         1.61 o
 -12 -14   6         12.47         10.38         2.06 o
 -11 -14   6         48.46         51.36         2.38 o
 -10 -14   6        133.32        148.09         2.56 o
  -9 -14   6         44.35         53.12         1.63 o
  -8 -14   6         19.71         18.87         1.24 o
  -7 -14   6          3.25          4.35         0.98 o
  -6 -14   6         31.94         36.80         1.11 o
  -5 -14   6        299.04        309.40         2.56 o
  -4 -14   6         59.76         51.76         1.28 o
  -3 -14   6        224.73        219.87         2.47 o
  -2 -14   6        188.05        165.99         2.35 o
  -1 -14   6        307.31        297.60         3.37 o
   0 -14   6        212.94        188.78         2.28 o
   1 -14   6        110.56        113.36         1.93 o
   2 -14   6        141.38        153.05         2.19 o
   3 -14   6         45.87         51.90         1.45 o
   4 -14   6         14.00         15.21         1.49 o
   5 -14   6          5.59          4.35         1.61 o
   6 -14   6         59.56         59.95         6.08 o
   7 -14   6         95.43         91.96        13.26 o
   8 -14   6         45.92         42.95         1.89 o
   9 -14   6          8.60          8.61         1.46 o
 -13 -13   6         34.08         35.87         1.32 o
 -12 -13   6         20.34         27.00         2.76 o
 -11 -13   6          0.09          0.56         1.62 o
 -10 -13   6         81.12         86.60         2.15 o
  -9 -13   6        187.98        183.38         3.33 o
  -8 -13   6        280.28        283.35         3.12 o
  -7 -13   6        137.03        156.92         2.33 o
  -6 -13   6         89.79         84.08         1.46 o
  -5 -13   6         90.75         83.33         1.41 o
  -4 -13   6        443.73        447.06         3.08 o
  -3 -13   6        960.56        926.02         7.73 o
  -2 -13   6        116.35        122.98         1.90 o
  -1 -13   6         55.16         51.28         1.80 o
   0 -13   6       1028.27        977.00         5.52 o
   1 -13   6        344.36        350.70         3.67 o
   2 -13   6         96.09         94.51         1.78 o
   3 -13   6         51.26         42.53         1.26 o
   4 -13   6        155.89        166.43         4.64 o
   5 -13   6        217.96        214.70         7.49 o
   6 -13   6        123.65        129.80         5.88 o
   7 -13   6         90.68         97.63         4.29 o
   8 -13   6          0.08         -1.00         2.41 o
   9 -13   6          5.98          5.06         1.35 o
  10 -13   6         36.78         27.89         1.42 o
 -14 -12   6         17.86         19.39         1.31 o
 -13 -12   6          5.22          3.97         1.81 o
 -12 -12   6         38.85         42.08         3.13 o
 -11 -12   6         45.19         57.65         2.80 o
 -10 -12   6         16.63         16.94         1.33 o
  -9 -12   6         87.68         68.61         2.50 o
  -8 -12   6        100.70         88.51         1.93 o
  -7 -12   6        487.16        460.60         5.49 o
  -6 -12   6        523.40        502.35         3.98 o
  -5 -12   6        392.88        395.65         2.56 o
  -4 -12   6        293.73        312.87         2.49 o
  -3 -12   6        376.13        378.47         4.36 o
  -2 -12   6        334.75        342.90         3.54 o
  -1 -12   6        552.61        548.07         4.43 o
   0 -12   6        642.19        630.11         3.97 o
   1 -12   6        134.83        127.61         1.74 o
   2 -12   6        344.81        359.42         4.36 o
   3 -12   6        534.87        549.13         4.25 o
   4 -12   6        376.84        416.71         9.03 o
   5 -12   6         93.05         83.51         2.85 o
   6 -12   6          8.52          7.08         1.78 o
   7 -12   6          5.62          5.77         2.49 o
   8 -12   6         18.95         20.74         3.21 o
   9 -12   6         19.17         21.72         2.71 o
  10 -12   6         11.86          7.80         1.53 o
 -14 -11   6          0.93          1.08         1.34 o
 -13 -11   6         12.90         15.28         2.42 o
 -12 -11   6          6.05          3.38         1.57 o
 -11 -11   6        160.45        160.19         5.71 o
 -10 -11   6         70.63         68.82         2.08 o
  -9 -11   6         46.16         55.90         1.87 o
  -8 -11   6        145.66        124.75         2.18 o
  -7 -11   6          5.92          5.97         0.91 o
  -6 -11   6        158.35        160.11         1.97 o
  -5 -11   6        170.59        182.04         1.88 o
  -4 -11   6        584.20        611.20         6.82 o
  -3 -11   6       1362.41       1376.42         7.13 o
  -2 -11   6        732.41        752.40         9.67 o
  -1 -11   6        955.30        950.65         9.73 o
   0 -11   6       1045.18       1050.13         7.91 o
   1 -11   6        416.50        449.09         4.98 o
   2 -11   6        361.81        358.65         5.89 o
   3 -11   6        211.31        218.68         3.11 o
   4 -11   6         31.65         29.31         1.69 o
   5 -11   6        110.24        100.21         3.45 o
   6 -11   6         18.49         20.00         2.16 o
   7 -11   6         45.28         44.70         3.91 o
  10 -11   6         11.14         10.58         1.44 o
  11 -11   6          1.37          1.12         1.12 o
 -14 -10   6         28.66         28.48         1.89 o
 -13 -10   6         11.08         15.91         1.75 o
 -12 -10   6          5.87          3.52         1.43 o
 -11 -10   6          6.38          7.57         2.60 o
 -10 -10   6         91.20         82.93         6.69 o
  -9 -10   6        383.56        359.09         8.14 o
  -8 -10   6        775.81        752.09         9.30 o
  -7 -10   6        103.98         96.92         1.93 o
  -6 -10   6        208.50        211.39         1.88 o
  -5 -10   6       1044.93       1019.27         6.07 o
  -4 -10   6         85.24         82.39         1.20 o
  -3 -10   6        336.36        293.70         2.84 o
  -2 -10   6       1541.49       1452.51        20.10 o
  -1 -10   6       2247.86       2115.81        11.66 o
   0 -10   6        410.80        398.53         4.86 o
   1 -10   6        128.13        111.87         1.46 o
   2 -10   6        763.47        776.13         8.99 o
   3 -10   6         68.20         66.61         1.41 o
   4 -10   6        160.93        145.77         2.37 o
   5 -10   6        696.89        710.50         8.50 o
   6 -10   6        267.80        244.24        21.76 o
   7 -10   6         75.10         60.73         5.69 o
   9 -10   6          0.52         -2.47         2.47 o
  10 -10   6          5.62          6.96         1.51 o
  11 -10   6         26.19         28.67         2.11 o
 -14  -9   6         27.87         27.88         1.59 o
 -13  -9   6         58.29         72.37         5.68 o
 -12  -9   6        112.40        124.36         3.56 o
 -11  -9   6        311.12        306.83         5.81 o
 -10  -9   6         19.32         17.75         1.29 o
  -9  -9   6         56.95         56.98         1.59 o
  -8  -9   6        198.10        197.48         4.38 o
  -7  -9   6        822.77        745.18         4.79 o
  -6  -9   6        333.87        325.04         2.48 o
  -5  -9   6        417.93        406.51         3.55 o
  -4  -9   6        841.14        847.64         7.16 o
  -3  -9   6       1464.82       1473.53        12.39 o
  -2  -9   6        438.98        442.04         8.94 o
  -1  -9   6        590.22        646.35        23.62 o
   0  -9   6        995.74       1041.37        18.12 o
   1  -9   6       1043.29       1032.76         6.13 o
   2  -9   6        544.59        531.49         4.02 o
   3  -9   6        245.23        244.85         4.12 o
   4  -9   6        393.31        362.95         4.30 o
   5  -9   6        225.36        195.26         5.38 o
   6  -9   6         81.15         69.28         2.69 o
   7  -9   6         22.54         17.10         2.39 o
   9  -9   6        107.45        114.50         4.53 o
  10  -9   6         27.43         26.94         2.45 o
  11  -9   6         24.20         20.23         1.69 o
 -15  -8   6          7.86          8.99         0.84 o
 -14  -8   6         14.27         15.90         2.40 o
 -13  -8   6         19.24         25.94         3.08 o
 -12  -8   6         17.14         15.83         2.01 o
 -11  -8   6         34.60         31.93         1.68 o
 -10  -8   6        182.85        180.67         3.26 o
  -9  -8   6        158.08        147.11         3.69 o
  -8  -8   6         20.59         23.64         1.31 o
  -7  -8   6         91.48         85.10         1.67 o
  -6  -8   6        168.65        154.10         1.82 o
  -5  -8   6          4.91          3.85         0.87 o
  -4  -8   6        132.60        115.87         2.87 o
  -3  -8   6         78.31         92.75         5.74 o
  -2  -8   6        263.36        270.35         4.27 o
  -1  -8   6        370.70        385.88         6.40 o
   0  -8   6        101.43        122.37         3.82 o
   1  -8   6         78.24         63.04         2.23 o
   2  -8   6         12.04         10.71         0.91 o
   3  -8   6        269.94        246.88         2.81 o
   4  -8   6        256.76        256.98         3.76 o
   5  -8   6         74.61         67.50         4.41 o
   6  -8   6        194.55        152.23         5.11 o
   7  -8   6         82.50         61.36         3.19 o
   8  -8   6         40.57         34.94         3.79 o
   9  -8   6          3.42          1.56         2.47 o
  10  -8   6         50.34         55.04         3.12 o
  11  -8   6         23.03         17.37         1.78 o
  12  -8   6          4.29          3.64         1.09 o
 -15  -7   6          1.03         -0.18         0.82 o
 -14  -7   6          7.69          6.86         1.42 o
 -13  -7   6         27.58         28.55         3.11 o
 -12  -7   6          8.75         10.14         1.30 o
 -11  -7   6        155.48        148.50         2.63 o
 -10  -7   6       1118.70       1079.58        15.66 o
  -9  -7   6        514.00        494.18         5.93 o
  -8  -7   6         87.74         87.13         1.93 o
  -7  -7   6        267.05        249.88         2.67 o
  -6  -7   6        657.63        658.92         7.02 o
  -5  -7   6       1898.09       1856.21        18.09 o
  -4  -7   6        490.00        452.86         4.30 o
  -3  -7   6       1133.05       1050.24        10.09 o
  -2  -7   6       1087.65        940.25        10.27 o
  -1  -7   6        472.38        412.31         6.40 o
   0  -7   6        787.28        783.39        11.50 o
   1  -7   6        805.17        744.02         7.30 o
   2  -7   6       2078.14       2107.10        35.39 o
   3  -7   6        576.51        574.22         6.42 o
   4  -7   6        297.70        265.58         3.86 o
   5  -7   6        102.25         92.27         3.03 o
   6  -7   6        542.46        472.21         8.99 o
   7  -7   6        634.27        577.91         8.54 o
   8  -7   6         48.64         51.30         4.46 o
   9  -7   6          5.17          5.82         1.89 o
  10  -7   6         12.44         12.80         2.33 o
  11  -7   6          9.72          9.76         1.70 o
  12  -7   6          0.09          0.19         1.21 o
 -15  -6   6          0.11         -0.89         0.89 o
 -14  -6   6          0.68          0.68         1.94 o
 -13  -6   6         44.90         42.59         1.96 o
 -12  -6   6        204.21        215.34         4.04 o
 -11  -6   6         10.45         11.53         1.27 o
 -10  -6   6        273.44        244.40         4.32 o
  -9  -6   6        112.58        119.42         2.93 o
  -8  -6   6       1290.44       1219.21        16.12 o
  -7  -6   6       1802.04       1692.66         9.26 o
  -6  -6   6       1192.12       1135.09        20.23 o
  -5  -6   6       2463.60       2506.39        75.06 o
  -4  -6   6        576.55        530.49         6.47 o
  -3  -6   6        993.08       1040.75        12.61 o
  -2  -6   6       5464.24       5447.32        31.64 o
  -1  -6   6       4432.48       4400.36        30.02 o
   0  -6   6        684.08        725.70         8.53 o
   1  -6   6        443.47        430.31         9.54 o
   2  -6   6        970.64       1003.60        10.93 o
   3  -6   6        772.66        768.60        10.42 o
   4  -6   6       1329.45       1249.04         8.80 o
   5  -6   6        822.78        797.95        11.20 o
   6  -6   6        246.00        239.68         4.95 o
   7  -6   6        377.23        328.75         8.14 o
   8  -6   6         10.60          9.12         1.57 o
   9  -6   6        208.57        205.45         4.62 o
  10  -6   6         31.90         33.29         1.92 o
  11  -6   6          0.81          0.53         1.60 o
  12  -6   6          1.52          1.65         1.39 o
 -15  -5   6          0.11         -0.64         0.90 o
 -14  -5   6         17.39         16.18         1.40 o
 -13  -5   6         99.60        106.65         2.74 o
 -12  -5   6         55.18         52.54         2.65 o
 -11  -5   6        513.79        504.40         6.54 o
 -10  -5   6        720.77        711.80        15.23 o
  -9  -5   6        216.84        218.55         3.82 o
  -8  -5   6         67.02         56.64         1.99 o
  -7  -5   6        478.16        455.21         4.08 o
  -6  -5   6         91.94        101.14         4.26 o
  -5  -5   6       2143.28       2188.97        93.95 o
  -4  -5   6       6902.55       6817.62        46.12 o
  -3  -5   6       3190.59       3104.24        27.00 o
  -2  -5   6       1410.57       1407.65        16.05 o
  -1  -5   6        750.10        710.19         8.98 o
   0  -5   6       3701.28       3663.81        34.35 o
   1  -5   6       7258.53       7346.03        66.24 o
   2  -5   6       1870.05       1810.33        15.95 o
   3  -5   6        154.48        160.93         4.44 o
   4  -5   6        502.32        527.18         5.14 o
   5  -5   6         41.09         35.94         2.89 o
   6  -5   6        194.56        184.82         4.41 o
   7  -5   6        357.64        343.06         5.45 o
   8  -5   6        178.52        160.06         4.23 o
   9  -5   6         32.74         27.75         2.52 o
  10  -5   6         29.60         31.78         1.74 o
  11  -5   6          5.83          5.37         1.11 o
  12  -5   6          2.38          0.56         1.52 o
 -15  -4   6          6.23          5.72         0.94 o
 -14  -4   6          7.63          7.13         1.30 o
 -13  -4   6         20.09         17.52         1.73 o
 -12  -4   6         20.65         20.34         1.65 o
 -11  -4   6         51.74         59.57         2.07 o
 -10  -4   6        314.00        306.29         4.85 o
  -9  -4   6        267.76        259.07         4.26 o
  -8  -4   6        176.71        147.06         3.24 o
  -7  -4   6        324.36        331.87         5.31 o
  -6  -4   6        935.72        931.82        13.64 o
  -5  -4   6       2144.39       2309.41        64.36 o
  -4  -4   6        837.45        868.91        11.49 o
  -3  -4   6       1577.06       1506.48        13.16 o
  -2  -4   6       4812.05       5112.39        33.09 o
  -1  -4   6       4037.29       4334.80        38.78 o
   0  -4   6        893.61        833.59         9.14 o
   1  -4   6        235.50        286.80         7.66 o
   2  -4   6       1339.29       1351.39        13.16 o
   3  -4   6        638.23        631.09         9.96 o
   4  -4   6        222.90        220.71         4.23 o
   5  -4   6        174.44        149.22         3.80 o
   6  -4   6        262.16        245.58         5.20 o
   7  -4   6        230.04        213.51         4.92 o
   8  -4   6         54.51         48.63         2.28 o
   9  -4   6          3.47          5.14         2.01 o
  10  -4   6         13.30         15.23         1.98 o
  11  -4   6          4.56          5.11         1.17 o
  12  -4   6          4.78          4.19         0.92 o
 -15  -3   6          0.27          2.22         1.67 o
 -14  -3   6         14.58         13.98         1.44 o
 -13  -3   6          4.01          7.04         1.57 o
 -12  -3   6         47.34         40.00         1.78 o
 -11  -3   6        377.82        357.18         4.98 o
 -10  -3   6        163.93        156.17         4.05 o
  -9  -3   6        221.07        218.01         3.65 o
  -8  -3   6        410.98        414.47         9.29 o
  -7  -3   6        467.28        491.78         9.84 o
  -6  -3   6        154.84        147.40         4.54 o
  -5  -3   6        343.97        395.41        10.51 o
  -4  -3   6       1222.36       1374.04        15.14 o
  -3  -3   6        826.72        849.14        10.90 o
  -2  -3   6        399.32        338.84         6.32 o
  -1  -3   6        237.30        200.47         3.99 o
   0  -3   6       1037.39       1170.68        11.09 o
   1  -3   6        867.50        912.58        10.39 o
   2  -3   6        220.21        243.74         3.51 o
   3  -3   6        151.01        148.14         3.10 o
   4  -3   6        485.93        482.62         7.89 o
   5  -3   6        261.39        266.28         5.56 o
   6  -3   6         37.38         28.63         3.07 o
   7  -3   6        248.18        224.69         5.08 o
   8  -3   6        464.03        458.41        10.01 o
   9  -3   6        102.38        108.36         6.24 o
  10  -3   6          2.77          4.96         2.16 o
  11  -3   6         25.97         29.73         2.11 o
  12  -3   6         12.74         13.62         1.14 o
 -16  -2   6          3.01          3.11         1.24 o
 -15  -2   6          0.74          0.21         1.34 o
 -14  -2   6         16.43         12.73         1.43 o
 -13  -2   6         96.70         95.74         3.15 o
 -12  -2   6        259.76        250.96         8.90 o
 -11  -2   6        428.11        432.22         4.74 o
 -10  -2   6        118.29        112.76         2.69 o
  -9  -2   6         34.83         33.80         1.91 o
  -8  -2   6        159.14        149.69         4.69 o
  -7  -2   6         81.53         59.06         2.34 o
  -6  -2   6        322.73        304.73         6.27 o
  -5  -2   6        644.42        601.15         5.16 o
  -4  -2   6       1383.42       1497.54        15.60 o
  -3  -2   6         30.98         39.67         2.02 o
  -2  -2   6        949.86        963.60        11.68 o
  -1  -2   6        889.79        846.86         8.05 o
   0  -2   6          2.97         15.21         1.27 o
   1  -2   6       1780.85       1772.88        18.03 o
   2  -2   6        765.80        748.01        10.44 o
   3  -2   6        153.99        131.29         3.44 o
   4  -2   6        190.09        150.57         5.17 o
   5  -2   6        309.88        288.64         5.52 o
   6  -2   6        109.92         86.85         3.04 o
   7  -2   6        185.39        164.50         3.83 o
   8  -2   6        336.07        330.79        10.81 o
   9  -2   6         73.38         74.60         5.61 o
  10  -2   6         63.43         73.08         2.87 o
  11  -2   6         16.65         16.51         1.99 o
  12  -2   6          2.37          3.14         1.02 o
 -13  -1   6         13.00         12.64         2.36 o
 -12  -1   6          9.92         12.18         2.55 o
 -11  -1   6        481.52        464.34         9.72 o
 -10  -1   6        371.26        351.42         6.01 o
  -9  -1   6        706.12        608.51         7.48 o
  -8  -1   6        656.99        631.53        17.58 o
  -7  -1   6        170.33        144.11         3.14 o
  -6  -1   6        308.87        284.50        10.20 o
  -5  -1   6       2257.28       2317.45        23.03 o
  -4  -1   6        236.32        206.02         2.88 o
  -3  -1   6        419.17        352.94         5.00 o
  -2  -1   6       1852.34       1970.03        12.36 o
  -1  -1   6       1212.01       1364.09        10.87 o
   0  -1   6        472.56        433.63        14.33 o
   1  -1   6         84.46        101.41         3.48 o
   2  -1   6       1570.16       1712.76        19.30 o
   3  -1   6        505.49        458.97         8.95 o
   4  -1   6        423.96        422.71         6.55 o
   5  -1   6        627.17        556.88        18.38 o
   6  -1   6        249.99        232.48         5.29 o
   7  -1   6        535.56        469.79        10.38 o
   8  -1   6        125.58        118.88         5.38 o
   9  -1   6         55.00         62.93         4.00 o
  12  -1   6         34.85         34.50         2.23 o
 -16   0   6          0.01         -1.38         1.38 o
 -15   0   6         25.79         29.74         1.93 o
 -14   0   6          5.68          8.37         1.92 o
 -13   0   6         57.76         70.54         3.25 o
 -12   0   6         52.57         42.29         1.75 o
 -11   0   6        337.00        341.62         4.72 o
 -10   0   6        119.83        122.82         2.57 o
  -9   0   6        229.05        182.19         2.58 o
  -8   0   6        606.13        519.92        10.38 o
  -7   0   6       1274.90       1245.15        12.96 o
  -6   0   6       1779.65       1705.00        15.77 o
  -5   0   6        154.44        106.45         8.18 o
  -4   0   6          4.14          5.05         0.71 o
  -3   0   6        465.99        420.36         3.46 o
  -2   0   6       1572.11       1875.90        16.64 o
  -1   0   6       1236.16       1570.23         9.86 o
   0   0   6        868.60        820.05        16.76 o
   1   0   6         13.05          8.43         2.13 o
   2   0   6        163.05        143.91         5.01 o
   3   0   6       1303.10       1299.88        12.37 o
   4   0   6        892.37        831.32         9.04 o
   5   0   6        783.57        652.88         5.32 o
   6   0   6        460.25        436.83         5.52 o
   7   0   6        134.56        135.32         3.07 o
   8   0   6        237.92        225.80         4.54 o
   9   0   6         13.08         14.11         2.06 o
  10   0   6          0.27         -0.41         3.36 o
  11   0   6          0.78          1.91         1.37 o
  12   0   6         16.47         17.39         1.16 o
 -16   1   6         23.22         17.75         1.64 o
 -15   1   6         22.07         21.65         2.80 o
 -14   1   6         11.56          9.60         2.01 o
 -13   1   6         13.46         14.98         2.32 o
 -12   1   6         10.48          9.30         1.44 o
 -11   1   6        466.81        452.71         4.27 o
 -10   1   6        332.78        304.70         3.42 o
  -9   1   6        751.67        659.28         6.25 o
  -8   1   6        627.72        575.88         5.26 o
  -7   1   6        157.88        138.50         4.42 o
  -6   1   6        325.94        320.13         5.05 o
  -5   1   6       2589.46       2822.93        15.16 o
  -4   1   6        320.27        312.34         3.44 o
  -3   1   6        459.73        358.71         7.93 o
  -2   1   6       1707.91       1770.52        10.72 o
  -1   1   6       1302.60       1440.40         9.11 o
   0   1   6        439.58        396.16         9.28 o
   1   1   6         30.77         38.62         1.68 o
   2   1   6       1320.29       1477.85        11.15 o
   3   1   6        500.38        461.11         7.32 o
   4   1   6        429.30        424.99         4.52 o
   5   1   6        641.00        598.40         5.15 o
   6   1   6        217.01        208.13         3.61 o
   7   1   6        560.19        485.82         6.79 o
   8   1   6        132.14        120.58         3.59 o
   9   1   6         58.81         68.38         3.96 o
  10   1   6         20.27         23.45         2.43 o
  11   1   6          8.21          9.17         1.45 o
  12   1   6         36.81         38.12         1.87 o
 -16   2   6          2.96          2.43         1.22 o
 -15   2   6          1.08          0.69         1.40 o
 -14   2   6         16.92         14.91         2.09 o
 -13   2   6         84.29         93.13         3.52 o
 -12   2   6        257.33        251.33         4.24 o
 -11   2   6        422.09        432.88         4.24 o
 -10   2   6        121.88        117.85         2.54 o
  -9   2   6         32.27         32.23         1.20 o
  -8   2   6        176.54        168.09         3.12 o
  -7   2   6         67.39         49.59         1.59 o
  -6   2   6        350.23        357.56         3.94 o
  -5   2   6        637.11        605.59         6.14 o
  -4   2   6       1454.86       1506.74        14.93 o
  -3   2   6         50.63         63.89         2.42 o
  -2   2   6       1033.90       1008.81        14.57 o
  -1   2   6        794.40        739.93         5.35 o
   0   2   6          3.63          6.93         0.95 o
   1   2   6       1713.02       1729.12        13.85 o
   2   2   6        756.96        767.77         7.52 o
   3   2   6        127.75        108.06         2.57 o
   4   2   6        206.85        163.01         2.53 o
   5   2   6        278.16        272.73         3.48 o
   6   2   6        115.25         97.48         2.61 o
   7   2   6        181.86        162.94         3.62 o
   8   2   6        332.81        328.66         8.64 o
   9   2   6         78.87         82.58         3.81 o
  10   2   6         73.11         86.01         3.98 o
  11   2   6         17.02         17.58         1.49 o
  12   2   6          1.73          0.66         1.29 o
 -15   3   6          0.61         -0.94         1.36 o
 -14   3   6         15.15         13.98         1.97 o
 -13   3   6          3.67          4.47         2.37 o
 -12   3   6         52.69         45.85         2.37 o
 -11   3   6        398.06        374.45         5.55 o
 -10   3   6        149.71        147.51         2.37 o
  -9   3   6        232.86        237.40         3.10 o
  -8   3   6        401.96        415.96         3.92 o
  -7   3   6        448.43        468.28         3.90 o
  -6   3   6        155.74        157.87         3.26 o
  -5   3   6        336.80        392.40         6.08 o
  -4   3   6       1225.44       1321.65        12.87 o
  -3   3   6        840.41        839.49        13.05 o
  -2   3   6        382.60        321.27         6.13 o
  -1   3   6        242.56        204.31         2.73 o
   0   3   6       1020.27       1153.10         8.43 o
   1   3   6        859.23        933.47         8.81 o
   2   3   6        231.32        259.17         2.98 o
   3   3   6        154.88        157.97         4.31 o
   4   3   6        501.29        514.77         5.30 o
   5   3   6        259.24        271.67         3.52 o
   6   3   6         45.66         40.27         1.97 o
   7   3   6        259.40        245.95         5.51 o
   8   3   6        436.58        419.08         9.95 o
   9   3   6         92.85         97.02         4.07 o
  10   3   6          2.39          3.50         1.52 o
  11   3   6         25.77         31.97         1.71 o
  12   3   6         13.26         13.70         1.57 o
 -15   4   6          5.62          3.16         1.92 o
 -14   4   6          8.04          7.67         1.77 o
 -13   4   6         16.38         13.51         2.72 o
 -12   4   6         22.11         20.45         1.43 o
 -11   4   6         56.37         61.33         1.69 o
 -10   4   6        309.52        314.21         4.86 o
  -9   4   6        248.81        246.82         3.50 o
  -8   4   6        183.49        159.73         5.57 o
  -7   4   6        322.89        343.04         4.20 o
  -6   4   6        990.51        981.60        19.45 o
  -5   4   6       2094.22       2206.23        21.58 o
  -4   4   6        825.51        843.34         9.32 o
  -3   4   6       1715.19       1663.82        10.29 o
  -2   4   6       4892.06       5166.74        33.36 o
  -1   4   6       3974.10       4131.74        52.81 o
   0   4   6        788.66        732.17         6.29 o
   1   4   6        235.37        291.17         3.98 o
   2   4   6       1367.99       1394.26         9.88 o
   3   4   6        627.24        604.21         4.38 o
   4   4   6        219.84        218.68         2.30 o
   5   4   6        166.07        142.95         2.67 o
   6   4   6        281.44        269.04         3.76 o
   7   4   6        239.04        217.04         3.53 o
   8   4   6         50.97         45.90         2.22 o
   9   4   6          3.29          4.68         2.29 o
  10   4   6         12.75         15.89         2.34 o
  11   4   6          3.79          3.70         1.29 o
  12   4   6          5.73          5.63         1.17 o
 -15   5   6          0.08         -0.78         1.70 o
 -14   5   6         16.67         16.45         1.84 o
 -13   5   6        102.00        111.72         3.53 o
 -12   5   6         56.89         54.55         2.67 o
 -11   5   6        501.54        503.46         5.15 o
 -10   5   6        711.03        736.70        11.25 o
  -9   5   6        198.96        206.43         4.91 o
  -8   5   6         59.55         58.51         2.68 o
  -7   5   6        474.41        475.29         3.71 o
  -6   5   6        123.77        134.39         3.47 o
  -5   5   6       2039.55       2075.17        15.32 o
  -4   5   6       6998.70       6887.05        33.93 o
  -3   5   6       3224.08       3177.20        25.47 o
  -2   5   6       1333.61       1285.60         8.44 o
  -1   5   6        802.79        774.49         8.55 o
   0   5   6       3645.24       3601.61        28.30 o
   1   5   6       7197.54       7332.23        37.51 o
   2   5   6       1974.94       1947.86        20.73 o
   3   5   6        137.77        143.53         1.87 o
   4   5   6        514.34        535.46         4.47 o
   5   5   6         53.11         46.84         1.38 o
   6   5   6        206.83        204.33         4.25 o
   7   5   6        347.81        333.84         4.40 o
   8   5   6        191.96        171.57         3.17 o
   9   5   6         32.13         25.64         2.83 o
  10   5   6         28.36         31.30         2.58 o
  11   5   6          5.75          6.05         1.27 o
  12   5   6          2.36          3.81         1.31 o
 -15   6   6          0.18         -1.46         1.46 o
 -14   6   6          1.01         -0.24         1.41 o
 -13   6   6         50.80         48.46         2.58 o
 -12   6   6        204.81        211.69         3.78 o
 -11   6   6         15.38         15.84         1.21 o
 -10   6   6        272.25        246.29         3.70 o
  -9   6   6         99.82        111.83         2.54 o
  -8   6   6       1269.25       1283.20         9.14 o
  -7   6   6       1760.63       1727.49        25.21 o
  -6   6   6       1109.42       1064.63         7.90 o
  -5   6   6       2526.30       2548.67        23.49 o
  -4   6   6        617.80        573.40         4.61 o
  -3   6   6       1075.81       1134.87         8.04 o
  -2   6   6       5454.29       5113.35        61.11 o
  -1   6   6       4467.29       4369.82        28.96 o
   0   6   6        583.11        616.02         7.08 o
   1   6   6        412.73        416.76         5.18 o
   2   6   6        943.04        984.50         7.36 o
   3   6   6        846.76        853.02         4.37 o
   4   6   6       1369.48       1288.95         9.56 o
   5   6   6        843.80        823.17         4.94 o
   6   6   6        260.90        259.74         5.06 o
   7   6   6        386.41        346.85         5.30 o
   8   6   6         15.68         14.25         1.52 o
   9   6   6        201.48        209.46        10.27 o
  10   6   6         27.72         28.93         1.83 o
  11   6   6          1.27          1.63         1.11 o
 -14   7   6          6.50          4.28         1.27 o
 -13   7   6         31.12         29.54         1.65 o
 -12   7   6          7.80          8.30         1.52 o
 -11   7   6        162.38        157.44         3.07 o
 -10   7   6       1106.83       1088.81        14.78 o
  -9   7   6        503.78        515.97         7.53 o
  -8   7   6         76.32         77.75         2.10 o
  -7   7   6        233.41        226.95         3.00 o
  -6   7   6        669.03        679.68         6.05 o
  -5   7   6       2002.40       1948.31        13.28 o
  -4   7   6        603.88        564.43         4.60 o
  -3   7   6       1090.97       1010.15         8.10 o
  -2   7   6       1046.39        880.11         7.10 o
  -1   7   6        494.39        431.63         5.19 o
   0   7   6        807.48        787.92         7.31 o
   1   7   6        712.87        672.48         5.93 o
   2   7   6       1969.78       2010.89        12.13 o
   3   7   6        557.92        561.44         2.91 o
   4   7   6        325.12        291.06         2.14 o
   5   7   6        113.59        107.24         1.61 o
   6   7   6        542.38        499.03         9.86 o
   7   7   6        644.06        601.97         6.96 o
   8   7   6         43.63         46.22         2.80 o
   9   7   6          6.06          5.68         3.00 o
  10   7   6         11.06         14.37         1.50 o
  11   7   6         11.02         13.09         1.39 o
 -14   8   6         13.83         11.85         1.87 o
 -13   8   6         20.06         22.36         1.47 o
 -12   8   6         18.57         14.80         1.55 o
 -11   8   6         41.08         39.46         1.53 o
 -10   8   6        197.29        197.34         5.06 o
  -9   8   6        175.57        166.22         2.97 o
  -8   8   6         20.15         23.38         1.46 o
  -7   8   6         88.72         80.18         2.38 o
  -6   8   6        188.32        176.32         2.62 o
  -5   8   6          2.39          2.14         0.69 o
  -4   8   6        139.54        118.88         1.69 o
  -3   8   6         71.72         80.96         2.42 o
  -2   8   6        241.35        236.74         3.83 o
  -1   8   6        415.51        418.73         5.29 o
   0   8   6        104.33        117.76         2.93 o
   1   8   6         76.76         60.41         1.22 o
   2   8   6          7.33          4.95         0.67 o
   3   8   6        261.90        244.95         1.81 o
   4   8   6        280.74        284.05         3.84 o
   5   8   6         76.66         68.67         1.31 o
   6   8   6        181.12        156.22         3.48 o
   7   8   6         78.39         60.47         2.67 o
   8   8   6         38.61         34.81         2.93 o
   9   8   6          2.63          3.94         1.58 o
  10   8   6         50.83         55.26         2.12 o
 -13   9   6         60.17         64.01         2.20 o
 -12   9   6        120.32        125.96         4.31 o
 -11   9   6        307.31        292.33         5.01 o
 -10   9   6         17.82         15.04         1.56 o
  -9   9   6         59.69         59.23         3.11 o
  -8   9   6        192.35        204.51         3.55 o
  -7   9   6        786.74        757.43         9.10 o
  -6   9   6        331.51        326.32         4.18 o
  -5   9   6        434.75        430.03         6.34 o
  -4   9   6        835.34        824.84         5.86 o
  -3   9   6       1478.68       1476.17         9.66 o
  -2   9   6        426.96        412.76         4.28 o
  -1   9   6        605.67        632.04         5.57 o
   0   9   6        982.35        954.06         8.41 o
   1   9   6       1052.13       1026.33        12.21 o
   2   9   6        545.73        529.16         3.81 o
   3   9   6        261.68        258.98         2.04 o
   4   9   6        419.77        398.36         3.73 o
   5   9   6        229.86        225.98         2.68 o
   6   9   6         76.67         78.39         2.04 o
   7   9   6         25.09         18.51         1.89 o
   8   9   6        221.34        212.65        16.39 o
   9   9   6        104.09        103.19         2.81 o
  10   9   6         26.15         28.52         3.27 o
 -13  10   6          8.40          9.68         2.08 o
 -12  10   6          7.35          4.95         2.49 o
 -11  10   6          6.27          7.00         1.84 o
 -10  10   6         89.39         80.64         4.25 o
  -9  10   6        383.23        369.19        12.77 o
  -8  10   6        791.98        829.34        12.70 o
  -7  10   6        111.78        112.63         2.78 o
  -6  10   6        225.11        227.49         3.65 o
  -5  10   6       1027.90       1019.42         9.87 o
  -4  10   6         85.57         82.95         3.05 o
  -3  10   6        382.56        345.49         3.48 o
  -2  10   6       1662.71       1518.19        12.14 o
  -1  10   6       2085.59       1972.11        11.64 o
   0  10   6        369.19        359.28         3.65 o
   1  10   6        114.27         97.93         2.00 o
   2  10   6        770.74        769.80         5.91 o
   3  10   6         50.78         46.54         0.98 o
   4  10   6        136.99        126.51         1.72 o
   5  10   6        681.70        678.56         9.36 o
   6  10   6        275.64        255.19         3.63 o
   7  10   6         77.09         66.87         3.35 o
   8  10   6         10.90         10.61         3.47 o
   9  10   6          0.28         -1.11         2.86 o
  10  10   6          6.80          6.21         2.38 o
 -13  11   6         13.01         13.22         2.06 o
 -12  11   6          4.64          2.40         2.27 o
 -11  11   6        156.71        150.99         4.96 o
 -10  11   6         58.86         62.74         3.88 o
  -9  11   6         50.83         60.53         2.79 o
  -8  11   6        145.88        134.86         3.76 o
  -7  11   6          4.71          6.46         1.93 o
  -6  11   6        157.54        170.29         3.94 o
  -5  11   6        199.53        221.62         4.32 o
  -4  11   6        598.53        626.61         5.08 o
  -3  11   6       1474.41       1475.10         8.93 o
  -2  11   6        806.61        807.78         9.65 o
  -1  11   6        885.28        876.54         6.11 o
   0  11   6        958.66        954.66         6.54 o
   1  11   6        420.06        446.60         4.24 o
   2  11   6        327.21        314.77         3.25 o
   3  11   6        221.77        221.70         1.91 o
   4  11   6         31.67         28.50         1.11 o
   5  11   6        111.04        101.92         2.76 o
   6  11   6         23.89         25.93         1.31 o
   7  11   6         54.14         50.98         4.71 o
   8  11   6         49.12         45.41         4.28 o
   9  11   6          4.55          3.28         2.59 o
 -13  12   6          3.60          3.23         1.72 o
 -11  12   6         45.05         53.63         3.34 o
 -10  12   6         11.81         11.65         2.08 o
  -9  12   6         85.48         72.42         2.60 o
  -8  12   6        110.38        102.39         3.39 o
  -7  12   6        459.88        453.77         6.60 o
  -6  12   6        514.93        504.18         6.86 o
  -5  12   6        403.34        405.43         6.01 o
  -4  12   6        291.97        305.76         4.24 o
  -3  12   6        380.66        383.27         3.90 o
  -2  12   6        302.68        295.64         4.10 o
  -1  12   6        563.87        550.30         4.74 o
   0  12   6        648.11        610.46         5.15 o
   1  12   6        131.27        119.85         2.29 o
   2  12   6        336.43        337.96         3.26 o
   3  12   6        550.44        556.48         3.24 o
   4  12   6        402.99        433.06         6.47 o
   5  12   6         82.28         71.34         1.66 o
   6  12   6          8.93          9.47         1.11 o
   7  12   6          8.93          8.81         3.21 o
   8  12   6         21.12         20.93         3.35 o
 -13  13   6         37.45         40.33         2.29 o
 -12  13   6         18.99         22.20         2.06 o
 -11  13   6          0.14         -0.68         1.62 o
 -10  13   6         75.21         78.55         3.10 o
  -9  13   6        170.96        177.04         6.62 o
  -8  13   6        245.01        253.62         4.94 o
  -7  13   6        135.43        151.62         3.92 o
  -6  13   6         90.20         83.89         3.20 o
  -5  13   6        111.26        100.06         2.71 o
  -4  13   6        424.00        429.18         5.16 o
  -3  13   6        959.49        907.69         6.90 o
  -2  13   6        144.86        150.97         4.95 o
  -1  13   6         42.74         39.78         1.55 o
   0  13   6       1034.08        947.44         6.79 o
   1  13   6        361.60        357.72         3.92 o
   2  13   6         77.23         72.85         1.67 o
   3  13   6         48.54         40.23         1.06 o
   4  13   6        167.12        172.02         5.31 o
   5  13   6        251.74        249.91         6.04 o
   6  13   6        136.62        143.80         2.41 o
   7  13   6         93.68         97.58         5.32 o
 -12  14   6         12.95         12.46         1.60 o
 -11  14   6         45.99         46.72         2.24 o
 -10  14   6        132.36        143.74         3.84 o
  -9  14   6         45.04         59.29         4.31 o
  -8  14   6         16.89         16.56         1.82 o
  -7  14   6          2.88          2.53         1.33 o
  -6  14   6         35.68         39.14         1.84 o
  -5  14   6        285.12        288.86         3.83 o
  -4  14   6         63.64         50.33         2.62 o
  -3  14   6        212.44        203.88         3.79 o
  -2  14   6        185.10        162.33         3.20 o
  -1  14   6        304.23        275.56         4.11 o
   0  14   6        221.52        187.73         2.91 o
   1  14   6        100.89         96.07         2.17 o
   2  14   6        150.90        158.52         2.28 o
   3  14   6         37.95         38.01         1.14 o
   4  14   6         16.26         16.99         1.21 o
   5  14   6          4.06          6.52         1.24 o
   6  14   6         57.36         65.97         1.75 o
 -12  15   6         14.60         15.17         1.23 o
 -11  15   6         28.15         30.14         1.94 o
 -10  15   6         69.52         73.02         4.11 o
  -9  15   6         11.45         11.31         2.07 o
  -8  15   6         14.37         19.93         2.25 o
  -7  15   6        131.36        139.63         3.28 o
  -6  15   6          2.37          2.48         1.32 o
  -5  15   6         30.13         29.67         1.68 o
  -4  15   6         10.19         12.01         1.56 o
  -3  15   6         71.88         60.04         2.35 o
  -2  15   6        152.55        155.59         2.86 o
  -1  15   6        144.60        140.18         3.14 o
   0  15   6          4.43          3.66         1.09 o
   1  15   6          6.62          5.83         1.11 o
   2  15   6         90.14         85.84         1.75 o
   3  15   6         25.60         24.14         1.14 o
   4  15   6        106.52        110.73         2.30 o
   5  15   6          2.21          2.24         1.14 o
   6  15   6         12.48         11.79         1.16 o
 -12  16   6         14.14         12.57         0.96 o
 -11  16   6          8.96          8.80         1.34 o
 -10  16   6         94.76         94.28         4.10 o
  -9  16   6         60.58         62.55         2.73 o
  -8  16   6         60.29         63.31         2.91 o
  -7  16   6        111.97        109.14         3.60 o
  -6  16   6         13.17         19.33         2.15 o
  -5  16   6        342.68        332.84         4.08 o
  -4  16   6        352.11        323.55         6.06 o
  -3  16   6         10.85         11.20         1.64 o
  -2  16   6         90.00         77.91         2.16 o
  -1  16   6         39.40         32.31         2.14 o
   0  16   6          3.01          1.37         1.18 o
   1  16   6        226.19        201.96         3.11 o
   2  16   6        282.67        257.51         6.17 o
   3  16   6         63.59         66.53         1.64 o
   4  16   6         85.30         83.59         2.01 o
   5  16   6         27.57         30.42         1.42 o
   6  16   6         95.47        101.52         3.17 o
 -11  17   6         49.05         41.68         1.55 o
 -10  17   6         98.78         94.84         3.71 o
  -9  17   6         46.10         47.02         2.29 o
  -8  17   6         79.00         72.51         4.58 o
  -7  17   6         17.91         19.77         2.03 o
  -6  17   6         41.42         44.40         3.78 o
  -5  17   6         27.57         33.36         2.27 o
  -4  17   6        204.34        187.41         6.05 o
  -3  17   6        219.93        212.14         3.67 o
  -2  17   6         13.99         11.66         1.46 o
  -1  17   6          3.94          4.20         1.44 o
   0  17   6        259.90        261.39         4.29 o
   1  17   6        443.21        417.39         5.30 o
   2  17   6          7.65         11.10         2.22 o
   3  17   6         13.08         14.82         1.13 o
   4  17   6         17.61         18.07         1.32 o
   5  17   6         89.58         85.67         2.06 o
 -10  18   6         35.38         37.01         1.61 o
  -9  18   6         56.30         48.02         3.39 o
  -8  18   6         25.02         17.03         1.73 o
  -7  18   6         46.70         45.46         3.60 o
  -6  18   6        116.84        103.31         4.70 o
  -5  18   6        125.80        116.09         4.80 o
  -4  18   6         90.80         92.21         3.15 o
  -3  18   6         39.13         44.13         1.95 o
  -2  18   6         29.47         25.79         2.12 o
  -1  18   6         15.18         15.75         1.71 o
   0  18   6         56.77         59.58         2.16 o
   1  18   6         89.68         97.30         2.49 o
   2  18   6         71.33         73.25         1.90 o
   3  18   6         79.71         83.75         1.93 o
   4  18   6         46.00         47.45         1.49 o
   5  18   6         10.29          9.58         0.96 o
 -10  19   6         11.11          7.93         1.72 o
  -9  19   6         46.19         42.99         1.81 o
  -8  19   6         50.86         41.65         4.65 o
  -7  19   6         54.31         47.32         3.10 o
  -6  19   6          5.92          5.78         1.60 o
  -5  19   6          2.59          1.96         1.50 o
  -4  19   6          1.42          1.75         1.24 o
  -3  19   6          0.94          1.02         1.50 o
  -2  19   6          5.91          7.56         1.48 o
  -1  19   6          8.87          6.17         1.35 o
   0  19   6         21.41         17.60         1.97 o
   1  19   6         11.24         10.51         1.92 o
   2  19   6         12.02         10.20         0.99 o
   3  19   6         14.45         14.07         1.15 o
   4  19   6         41.53         45.45         1.51 o
   5  19   6         42.03         46.41         2.00 o
  -9  20   6        113.23        101.64         1.61 o
  -8  20   6         79.69         69.33         2.75 o
  -7  20   6         29.56         20.70         1.56 o
  -6  20   6          8.19          4.76         1.09 o
  -5  20   6          0.47         -0.02         1.06 o
  -4  20   6          5.18          3.23         1.36 o
  -3  20   6         12.54         12.72         1.47 o
  -2  20   6         19.82         22.47         1.89 o
  -1  20   6         20.43         21.43         1.94 o
   0  20   6         15.06         17.55         2.10 o
   1  20   6          7.79          7.17         1.06 o
   2  20   6          7.02          5.64         1.04 o
   3  20   6          8.87          7.53         0.95 o
   4  20   6         21.47         18.16         0.98 o
  -8  21   6         21.44         16.68         1.40 o
  -7  21   6         45.83         37.13         1.48 o
  -6  21   6         93.47         80.74         2.15 o
  -5  21   6         37.48         35.97         1.66 o
  -4  21   6         22.84         20.11         1.39 o
  -3  21   6         28.18         25.25         1.83 o
  -2  21   6         22.88         19.89         1.77 o
  -1  21   6         22.26         24.10         2.16 o
   0  21   6         30.70         27.20         1.50 o
   1  21   6         54.74         52.32         1.42 o
   2  21   6         56.35         64.07         1.41 o
   3  21   6         62.81         73.03         1.33 o
   4  21   6         37.24         43.11         1.57 o
  -5  22   6         27.97         19.22         1.56 o
  -4  22   6         19.56         13.79         1.42 o
  -2  22   6          7.99          5.94         1.58 o
  -1  22   6         11.82         10.53         1.55 o
   0  22   6         13.06         12.95         0.81 o
   1  22   6         23.06         24.49         1.04 o
   2  22   6         35.05         35.89         0.99 o
   3  22   6         14.40         15.36         0.79 o
  -4  23   6         30.22         19.80         0.98 o
  -3  23   6         24.84         20.45         1.06 o
  -2  23   6         18.16         15.37         0.98 o
  -1  23   6         41.38         37.88         1.07 o
   0  23   6         46.20         48.36         1.07 o
   1  23   6         13.67         12.28         0.83 o
  -1 -23   7         92.26         74.13         1.97 o
  -6 -22   7         31.37         31.20         1.60 o
  -4 -22   7         64.91         76.42         3.85 o
  -3 -22   7         46.92         45.39         1.52 o
  -2 -22   7         53.10         52.64         1.59 o
  -1 -22   7         43.72         47.43         4.40 o
   0 -22   7         15.63         17.83         1.62 o
   1 -22   7         53.66         53.61         2.10 o
  -7 -21   7          6.63          7.65         1.20 o
  -6 -21   7         26.84         31.22         1.51 o
  -5 -21   7         15.32         21.05         1.81 o
  -4 -21   7         48.30         59.38         1.60 o
  -3 -21   7         83.40         90.08         3.01 o
  -2 -21   7         99.73        104.19         3.34 o
  -1 -21   7        115.22        128.95         2.96 o
   0 -21   7         76.44         78.40         5.49 o
   1 -21   7         17.82         22.00         1.42 o
   2 -21   7         26.03         20.11         1.83 o
  -8 -20   7         38.10         40.62         1.46 o
  -7 -20   7         26.26         24.93         1.51 o
  -6 -20   7         15.45         17.75         1.53 o
  -5 -20   7          4.09          5.92         1.02 o
  -4 -20   7          3.32          5.66         1.30 o
  -3 -20   7         24.38         22.40         1.24 o
  -2 -20   7         10.22         13.21         1.18 o
  -1 -20   7         25.38         29.34         1.32 o
   0 -20   7         14.51         12.88         1.30 o
   1 -20   7          0.15          1.48         1.61 o
   2 -20   7          7.10         11.48         2.99 o
   3 -20   7         28.54         20.58         2.18 o
   4 -20   7         40.68         31.65         1.72 o
  -9 -19   7         53.62         51.92         1.57 o
  -8 -19   7         18.59         20.83         1.26 o
  -7 -19   7         36.39         42.94         1.64 o
  -6 -19   7         56.89         55.41         1.90 o
  -5 -19   7         24.50         31.95         2.78 o
  -4 -19   7          6.35          5.06         1.07 o
  -3 -19   7          6.14          9.98         1.18 o
  -2 -19   7         11.56         11.98         1.26 o
  -1 -19   7         17.60         16.93         1.32 o
   0 -19   7          7.31         11.44         1.35 o
   1 -19   7          6.26         10.84         0.97 o
   2 -19   7         43.66         56.16         2.07 o
   3 -19   7         36.79         33.32         3.44 o
   4 -19   7         14.55         12.20         1.78 o
   5 -19   7         44.32         41.16         1.40 o
 -10 -18   7         20.83         19.96         2.03 o
  -9 -18   7          8.01         10.01         1.09 o
  -8 -18   7          3.09          3.32         1.17 o
  -7 -18   7          0.61          1.29         1.23 o
  -6 -18   7          3.76          5.93         1.19 o
  -5 -18   7         86.64         99.91         2.81 o
  -4 -18   7        379.44        376.08         5.59 o
  -3 -18   7        253.45        262.75         4.36 o
  -2 -18   7         67.31         69.82         4.26 o
  -1 -18   7         68.68         81.23         3.09 o
   0 -18   7        254.08        275.50         3.18 o
   1 -18   7        145.34        151.16         2.57 o
   2 -18   7         33.24         38.66         2.12 o
   3 -18   7         18.70         19.14         2.27 o
   4 -18   7         16.55         14.62         2.03 o
   5 -18   7          0.86          0.88         1.38 o
   6 -18   7          6.33          7.27         1.16 o
 -11 -17   7          4.11          3.10         1.49 o
 -10 -17   7          6.54          5.82         1.07 o
  -9 -17   7         17.41         18.13         1.58 o
  -8 -17   7         39.56         43.29         1.82 o
  -7 -17   7         25.43         30.45         1.77 o
  -6 -17   7        110.08        111.54         2.70 o
  -5 -17   7         88.22         94.73         2.55 o
  -4 -17   7         13.04          8.03         1.22 o
  -3 -17   7         88.01         83.38         3.22 o
  -2 -17   7        533.50        555.85        13.36 o
  -1 -17   7        213.98        221.30         2.97 o
   0 -17   7          9.49         10.67         1.21 o
   1 -17   7         43.81         50.92         1.82 o
   2 -17   7        127.53        143.33         6.96 o
   3 -17   7         35.62         41.74         2.65 o
   4 -17   7         42.58         44.56         2.94 o
   5 -17   7         46.74         45.27         2.74 o
   6 -17   7          8.36          6.44         1.47 o
   7 -17   7          2.18          1.89         0.88 o
 -12 -16   7          3.77          3.23         1.22 o
 -11 -16   7          3.29          4.97         1.92 o
 -10 -16   7         23.18         23.35         1.28 o
  -9 -16   7         47.23         49.25         2.08 o
  -8 -16   7         38.25         46.40         1.90 o
  -7 -16   7        103.97        112.36         1.97 o
  -6 -16   7         20.06         24.26         1.48 o
  -5 -16   7        298.56        311.40         6.70 o
  -4 -16   7        168.79        167.41         2.83 o
  -3 -16   7        139.48        145.76         2.46 o
  -2 -16   7        166.15        180.98         4.97 o
  -1 -16   7         60.19         71.85         1.91 o
   0 -16   7         95.13         96.67         1.97 o
   1 -16   7        360.96        377.58         6.80 o
   2 -16   7        105.73        117.87         2.44 o
   3 -16   7         42.62         43.66         1.84 o
   4 -16   7         46.26         43.37         2.34 o
   5 -16   7         14.73         17.43         1.79 o
   6 -16   7         15.97         14.98         2.00 o
   7 -16   7          6.36          6.15         1.35 o
 -12 -15   7          4.41          5.06         1.53 o
 -11 -15   7         40.55         44.14         1.98 o
 -10 -15   7         63.01         68.44         2.02 o
  -9 -15   7         13.32         15.73         1.31 o
  -8 -15   7          4.22          2.38         1.29 o
  -7 -15   7        131.43        129.42         2.22 o
  -6 -15   7        154.79        147.40         2.28 o
  -5 -15   7         69.52         64.85         1.53 o
  -4 -15   7         81.24         80.74         1.85 o
  -3 -15   7        103.62        108.93         2.19 o
  -2 -15   7          1.87          2.66         0.99 o
  -1 -15   7        116.35        119.85         2.81 o
   0 -15   7         68.06         67.20         1.63 o
   1 -15   7        100.94         90.98         1.74 o
   2 -15   7         39.30         43.99         1.38 o
   3 -15   7        259.69        237.01         5.76 o
   4 -15   7         45.04         43.24         2.51 o
   5 -15   7          1.91          1.25         1.59 o
   6 -15   7         41.67         41.50         2.42 o
   7 -15   7         64.26         65.06         2.69 o
   8 -15   7         12.27         11.46         1.20 o
 -12 -14   7         52.81         50.55         2.77 o
 -11 -14   7         74.13         76.37         2.14 o
 -10 -14   7          9.53          8.81         1.18 o
  -9 -14   7         59.90         68.27         1.92 o
  -8 -14   7         81.79         81.89         2.09 o
  -7 -14   7        183.26        166.47         2.49 o
  -6 -14   7         17.75         16.18         0.90 o
  -5 -14   7         32.55         37.45         1.24 o
  -4 -14   7         19.49         15.37         1.09 o
  -3 -14   7         11.90          8.91         1.03 o
  -2 -14   7        169.43        163.37         2.25 o
  -1 -14   7         12.02         13.27         0.99 o
   0 -14   7         39.52         33.56         1.23 o
   1 -14   7        111.94        112.08         2.00 o
   2 -14   7         28.71         25.55         1.26 o
   3 -14   7        122.88        121.16         4.54 o
   4 -14   7         94.51         86.78         3.51 o
   5 -14   7         68.56         69.26         4.54 o
   6 -14   7         37.92         35.63         2.20 o
   7 -14   7         16.42         15.22         1.62 o
   8 -14   7         37.90         35.07         1.56 o
 -13 -13   7          4.36          1.44         1.49 o
 -12 -13   7          7.87          8.07         2.25 o
 -11 -13   7         20.01         21.34         1.66 o
 -10 -13   7        135.73        146.61         2.89 o
  -9 -13   7        118.32        118.44         2.45 o
  -8 -13   7        116.57        113.90         2.62 o
  -7 -13   7         79.68         74.65         1.55 o
  -6 -13   7         47.91         48.41         1.11 o
  -5 -13   7         48.30         55.07         1.17 o
  -4 -13   7        171.64        164.96         2.47 o
  -3 -13   7         45.86         44.70         1.37 o
  -2 -13   7        135.77        115.56         1.84 o
  -1 -13   7         15.81         19.68         1.12 o
   0 -13   7        111.15        104.76         1.74 o
   1 -13   7         42.68         44.67         1.31 o
   2 -13   7         78.45         81.86         1.62 o
   3 -13   7         38.57         40.04         1.66 o
   4 -13   7        133.72        138.08         4.62 o
   5 -13   7         73.30         69.11         3.10 o
   6 -13   7        109.46        107.49         6.71 o
   7 -13   7         69.87         75.09         4.06 o
   8 -13   7          9.53          9.87         1.35 o
   9 -13   7         10.52          6.83         1.02 o
 -14 -12   7         31.80         25.85         1.43 o
 -13 -12   7         32.03         27.93         2.19 o
 -12 -12   7         60.48         54.40         3.12 o
 -11 -12   7         71.03         73.49         2.76 o
 -10 -12   7         63.39         67.98         1.96 o
  -9 -12   7         77.50         88.68         2.56 o
  -8 -12   7        104.67         93.96         2.44 o
  -7 -12   7        158.87        161.25         2.86 o
  -6 -12   7        228.59        218.39         2.20 o
  -5 -12   7        458.05        425.39         2.70 o
  -4 -12   7        661.49        640.34         5.10 o
  -3 -12   7        299.85        291.46         6.06 o
  -2 -12   7        154.82        164.56         2.33 o
  -1 -12   7         70.71         70.65         1.55 o
   0 -12   7        305.03        303.28         2.57 o
   1 -12   7        665.57        683.64         5.67 o
   2 -12   7        163.67        160.69         2.68 o
   3 -12   7        307.52        298.88         3.67 o
   4 -12   7          5.47          9.09         1.36 o
   5 -12   7         36.73         27.60         2.23 o
   6 -12   7         26.91         29.29         2.59 o
   7 -12   7         69.18         70.88         3.06 o
   8 -12   7         56.08         58.26         2.62 o
   9 -12   7         26.47         20.01         1.55 o
 -14 -11   7         11.04         10.20         1.59 o
 -13 -11   7          8.44          8.75         1.49 o
 -12 -11   7          0.20         -0.44         1.88 o
 -11 -11   7         47.12         47.20         3.54 o
 -10 -11   7         14.55         13.50         1.51 o
  -9 -11   7         75.32         76.93         2.97 o
  -8 -11   7        481.35        475.08         7.21 o
  -7 -11   7        508.69        498.50         9.46 o
  -6 -11   7         47.93         50.97         2.97 o
  -5 -11   7         33.96         33.60         1.02 o
  -4 -11   7        101.99         92.04         1.37 o
  -3 -11   7        571.89        581.23        10.57 o
  -2 -11   7        998.66       1015.95         6.71 o
  -1 -11   7       1255.42       1206.54         7.23 o
   0 -11   7        361.48        331.28         2.94 o
   1 -11   7        143.57        134.12         1.54 o
   2 -11   7         45.50         40.73         1.14 o
   3 -11   7        297.07        288.04         3.07 o
   4 -11   7        778.39        724.14         7.57 o
   5 -11   7        168.94        195.45        10.57 o
   6 -11   7         30.20         25.89         5.58 o
   7 -11   7         37.44         38.18         2.69 o
   8 -11   7          2.14          1.25         2.31 o
   9 -11   7          8.95          8.53         2.26 o
  10 -11   7          6.73          6.00         1.05 o
 -14 -10   7         23.76         24.85         1.53 o
 -13 -10   7          3.44          3.70         1.53 o
 -12 -10   7         12.84         14.74         1.87 o
 -11 -10   7         17.93         17.16         2.85 o
 -10 -10   7        129.95        135.60         3.34 o
  -9 -10   7        491.14        508.71         7.59 o
  -8 -10   7        656.89        602.78         8.14 o
  -7 -10   7        286.88        257.61         4.46 o
  -6 -10   7         77.17         71.79         1.25 o
  -5 -10   7        409.09        396.61         4.14 o
  -4 -10   7        666.42        679.89         6.29 o
  -3 -10   7        450.37        448.36         3.31 o
  -2 -10   7         38.96         44.26         1.12 o
  -1 -10   7        574.17        602.34         4.73 o
   0 -10   7        351.65        368.34         3.22 o
   1 -10   7        362.76        378.82         4.76 o
   2 -10   7          7.97          7.80         0.90 o
   3 -10   7         79.08         68.42         1.58 o
   4 -10   7        238.79        216.82         5.59 o
   5 -10   7        492.58        451.46        42.59 o
   6 -10   7        185.43        201.34         6.60 o
   7 -10   7         77.24         74.49         4.46 o
   8 -10   7          6.33          6.37         3.03 o
   9 -10   7          0.04          0.85         2.32 o
  10 -10   7         13.94         14.16         1.35 o
 -14  -9   7          9.74         10.32         1.40 o
 -13  -9   7         15.77         19.71         1.93 o
 -12  -9   7        137.40        147.27         3.76 o
 -11  -9   7        208.47        213.14         4.81 o
 -10  -9   7        151.06        155.32         5.58 o
  -9  -9   7        180.07        161.61         4.96 o
  -8  -9   7        263.15        240.35         3.39 o
  -7  -9   7        140.19        127.78         2.15 o
  -6  -9   7        368.76        365.17         3.27 o
  -5  -9   7        139.55        128.08         1.78 o
  -4  -9   7        749.03        715.10         4.85 o
  -3  -9   7        273.14        261.88         2.13 o
  -2  -9   7        567.13        556.49         3.85 o
  -1  -9   7        151.34        142.80         1.95 o
   0  -9   7        814.58        797.56        10.93 o
   1  -9   7         39.27         40.58         1.09 o
   2  -9   7        338.26        342.66         5.00 o
   3  -9   7        230.67        239.45         3.19 o
   4  -9   7        193.44        181.24         4.38 o
   5  -9   7        151.34        136.31         3.86 o
   6  -9   7         34.94         35.59         3.74 o
   7  -9   7         95.43         99.89         4.89 o
   9  -9   7         40.21         46.85         3.80 o
  10  -9   7          6.67          8.72         1.43 o
 -15  -8   7          1.32          0.23         0.98 o
 -14  -8   7         94.68         95.95         3.85 o
 -13  -8   7        122.72        140.23         5.02 o
 -12  -8   7         25.86         28.83         2.25 o
 -11  -8   7        154.76        153.59         2.84 o
 -10  -8   7         70.30         62.69         2.06 o
  -9  -8   7        254.51        250.27         4.20 o
  -8  -8   7        271.36        297.01         5.53 o
  -7  -8   7        426.10        424.30         3.64 o
  -6  -8   7         92.37         89.90         1.47 o
  -5  -8   7        217.62        216.58         2.12 o
  -4  -8   7        129.32        119.59         1.59 o
  -3  -8   7         61.93         61.93         1.28 o
  -2  -8   7         12.16          8.25         0.96 o
  -1  -8   7         45.24         52.63         1.37 o
   0  -8   7         18.46         22.47         1.29 o
   1  -8   7        176.39        165.32         1.97 o
   2  -8   7         35.94         32.63         1.32 o
   3  -8   7        277.17        256.16         4.49 o
   4  -8   7        362.60        369.77         4.39 o
   5  -8   7        310.39        285.23         5.28 o
   6  -8   7         58.67         57.58         2.57 o
   7  -8   7         70.05         67.20         3.16 o
   8  -8   7         45.54         44.33         3.82 o
  10  -8   7         88.89        106.83         3.50 o
 -15  -7   7         17.75         13.53         1.41 o
 -14  -7   7         16.74         18.24         2.23 o
 -13  -7   7         15.97         18.46         2.85 o
 -12  -7   7          0.99          1.43         1.15 o
 -11  -7   7        168.32        169.07         3.14 o
 -10  -7   7        651.67        615.36         8.63 o
  -9  -7   7        434.15        429.93         4.84 o
  -8  -7   7        330.16        327.41         3.79 o
  -7  -7   7        108.30         85.42         1.68 o
  -6  -7   7         73.14         66.54         1.32 o
  -5  -7   7        185.87        210.11         2.74 o
[truncated: 307,210 more chars]
