# Supplementary material for: Stereoselective Pudovik reaction of aldehydes, aldimines, and nitroalkenes with CAMDOL-derived H-phosphonate
Source: Commun Chem. 2025 Nov 14;8:349. doi: 10.1038/s42004-025-01735-4 (PMC12618634; doi:10.1038/s42004-025-01735-4)
Supplement: Supplementary file 5 — Supplementary Data 3 [file 42004_2025_1735_MOESM5_ESM.zip › Supplementary Data 5-the cif file of 6a/bj02.hkl]

   0 -24   0 659.608 53.4824   2
   0 -24  -1 1077.17 55.4798   2
   0 -24   1 1226.17 65.5128   2
   0 -24   2 3671.66 99.9895   2
   0 -24   3 120.377 43.3903   2
   0 -24  -4 507.744 45.2969   7
   0 -23   0 150.599 60.2712   2
   0 -23  -1 3760.47 113.564   2
   0 -23   1 4261.19 128.346   2
   0 -23  -2 1144.88 64.3771   2
   0 -23   2 1401.65 82.8668   2
   0 -23  -2 1311.82 79.4743   7
   0 -23   3 583.526 61.3860   2
   0 -23  -3 514.698 61.3757   7
   0 -23  -4 2496.00 97.7990   7
   0 -23   5 1003.54 58.8248   2
   0 -23  -5 810.931 63.0867   7
   0 -22   0 7628.14 184.755   2
   0 -22  -1 4096.68 138.707   2
   0 -22   1 4416.65 148.347   2
   0 -22  -1 4252.03 137.684   7
   0 -22  -2 493.149 73.8964   7
   0 -22  -2 480.549 73.6160  21
   0 -22  -2 572.450 83.5679  23
   0 -22  -2 332.636 60.9345   2
   0 -22   2 409.005 75.2908   2
   0 -22  -3 161.498 45.8932   2
   0 -22   3 258.028 66.7333   2
   0 -22  -3 159.792 57.2004  21
   0 -22  -3 181.468 65.6718   7
   0 -22  -3 265.149 76.9718  23
   0 -22  -4 1095.42 87.6669   7
   0 -22  -4 1293.28 95.4221  23
   0 -22   5 1863.65 85.8256   2
   0 -22   6 650.675 54.7733   2
   0 -22  -7 655.564 59.4838   7
   0 -22  -8 1479.19 57.0429   7
   0 -21   0 52.7947 82.9474  21
   0 -21   0 75.5458 61.3567   7
   0 -21   0-79.9388 80.1599   2
   0 -21  -1 969.909 92.9117   7
   0 -21  -1 969.610 101.645  23
   0 -21  -1 858.866 92.1140   2
   0 -21   1 794.779 94.9784   2
   0 -21  -1 786.839 98.5976  21
   0 -21   2 240.841 82.9641   2
   0 -21  -2 188.118 68.8528   2
   0 -21  -2 310.912 80.9954  21
   0 -21  -2 322.983 90.2342  23
   0 -21  -2 323.739 81.6461   7
   0 -21  -3 884.946 94.9218   7
   0 -21  -3 1022.64 105.746  23
   0 -21  -3 794.680 74.8596   2
   0 -21   3 932.438 96.0141   2
   0 -21  -3 909.940 88.3010  21
   0 -21  -4 217.073 87.9007  23
   0 -21  -4 210.292 78.6596   7
   0 -21  -4 260.937 62.6614  21
   0 -21   5 1851.33 96.3576   2
   0 -21  -6 1271.65 93.5409   7
   0 -21   6 1332.78 77.6916   2
   0 -21  -6 1336.75 95.2787  23
   0 -21  -7 2669.75 109.739   7
   0 -21  -7 3073.55 111.392  23
   0 -21  -8 100.376 47.4480   7
   0 -21  -8 192.243 56.7842  23
   0 -21  -9 1234.03 53.6709   7
   0 -20   0 828.737 86.7616   7
   0 -20   0 699.606 103.516  21
   0 -20   0 780.775 98.0971  23
   0 -20   0 554.733 90.2589   2
   0 -20  -1 6633.20 194.501   2
   0 -20   1 6863.01 206.178   2
   0 -20   1 7312.63 219.148  21
   0 -20  -1 6815.53 209.112  21
   0 -20  -1 7300.46 204.307   7
   0 -20   1 6841.35 179.904   7
   0 -20  -1 7719.62 205.367  23
   0 -20  -1 7812.78 221.820   6
   0 -20   2 15479.7 304.353   2
   0 -20  -2 13940.7 277.689   2
   0 -20  -2 14148.2 296.112  21
   0 -20  -2 15428.0 307.264   7
   0 -20   2 15674.0 319.140  21
   0 -20  -2 16186.4 306.284  23
   0 -20  -2 16310.8 322.960   6
   0 -20   3 4020.17 162.638   2
   0 -20  -3 3348.60 133.415   2
   0 -20  -3 4177.63 169.333  23
   0 -20  -3 3963.74 169.280   7
   0 -20  -3 3624.77 152.632  21
   0 -20  -4 9247.95 195.977   2
   0 -20  -4 11627.5 254.275  23
   0 -20  -4 10733.2 259.568   7
   0 -20  -4 11420.4 264.863   6
   0 -20  -4 9716.57 220.707  21
   0 -20   5 3107.57 129.383   2
   0 -20  -5 3306.49 147.240   6
   0 -20  -6 517.544 85.4458   7
   0 -20   6 749.561 73.4612   2
   0 -20  -6 671.307 95.3517  23
   0 -20  -7 330.728 74.2812   7
   0 -20   7 527.577 59.2618   2
   0 -20  -7 479.681 82.1037  23
   0 -20  -8 720.513 74.8255  23
   0 -20  -8 531.369 72.2408   7
   0 -20  -9 2810.22 89.4798  23
   0 -20  -9 2310.37 87.1834   7
   0 -19   0 82.8315 96.8747  21
   0 -19   0 98.9254 92.4594  23
   0 -19   0 122.610 92.6830  24
   0 -19   0 128.426 82.6218   6
   0 -19   0 11.5809 73.1072   7
   0 -19   0 36.8102 70.5060   9
   0 -19  -1 1608.63 131.734  21
   0 -19   1 1450.99 132.460  21
   0 -19  -1 1509.45 117.182   7
   0 -19   1 1490.35 101.471   7
   0 -19  -1 1512.27 128.155  23
   0 -19   1 1636.49 113.649  23
   0 -19  -1 1611.78 135.623  24
   0 -19  -1 1680.75 124.537   6
   0 -19   2 11784.0 271.093   2
   0 -19  -2 11537.0 273.665  21
   0 -19   2 11978.2 286.543  21
   0 -19   2 11088.8 229.587   7
   0 -19  -2 12612.2 273.514  23
   0 -19  -2 12742.2 298.756  24
   0 -19  -2 12116.5 279.997   7
   0 -19  -2 12262.6 290.677   6
   0 -19   3 5267.93 185.379   2
   0 -19  -3 5220.98 195.526   7
   0 -19  -3 5109.13 182.499  21
   0 -19  -4 2007.31 137.378   6
   0 -19  -4 1805.06 123.451  21
   0 -19   5 1785.61 115.900   2
   0 -19  -5 1928.58 130.095   6
   0 -19  -6 325.298 92.3770   7
   0 -19  -6 618.477 89.2078   6
   0 -19   6 589.922 76.4225   2
   0 -19  -6 554.271 104.343  23
   0 -19  -7 488.316 79.1181   6
   0 -19  -7 268.673 80.1274   7
   0 -19   7 461.098 63.8065   2
   0 -19  -7 336.787 90.0324  23
   0 -19  -8 1654.49 101.231  23
   0 -19  -8 1598.70 103.053   7
   0 -19  -9 1037.76 77.3943  23
   0 -19  -9 855.033 75.7347   7
   0 -19 -10 1043.65 61.0155   7
   0 -18   0 30604.3 452.958   7
   0 -18   0 29485.2 473.452  21
   0 -18   0 30820.1 478.333  24
   0 -18   0 29618.4 459.184   6
   0 -18   1 2979.54 134.640   7
   0 -18   1 2657.65 126.405   9
   0 -18   1 3002.30 163.579  21
   0 -18  -1 2787.72 157.449  21
   0 -18  -1 2988.01 159.856  24
   0 -18   1 3238.48 140.973  23
   0 -18  -1 3074.57 154.713  23
   0 -18   1 2962.73 151.529  24
   0 -18  -1 3245.44 158.009   6
   0 -18  -1 2967.50 149.870   7
   0 -18   1 2965.70 140.899   6
   0 -18  -2 8523.12 240.217   7
   0 -18  -2 8845.22 246.957   6
   0 -18   2 8735.98 248.200  21
   0 -18  -2 8496.79 238.910  21
   0 -18   2 8311.12 199.904   7
   0 -18   2 9033.75 202.100  23
   0 -18  -2 9135.34 239.631  23
   0 -18  -2 9177.29 259.166  24
   0 -18  -2 7861.95 265.099  18
   0 -18   3 150.728 57.8896   7
   0 -18  -3-7.88496 97.8950   7
   0 -18  -3 127.375 85.8950  21
   0 -18   3 140.622 100.557  21
   0 -18   3 175.373 86.5580   2
   0 -18  -3-35.6497 115.548  23
   0 -18  -3 42.5956 77.5715  18
   0 -18  -4 3375.86 160.612   6
   0 -18  -4 2757.65 142.356  21
   0 -18  -4 3351.43 170.079  24
   0 -18  -4 2805.05 176.561  18
   0 -18  -5 2170.37 128.645  21
   0 -18  -5 2543.57 158.260  23
   0 -18  -5 2499.46 154.069  24
   0 -18  -5 2581.57 148.768   6
   0 -18   5 2336.31 126.709   2
   0 -18  -6 2686.80 153.923  23
   0 -18  -6 2915.83 148.182   6
   0 -18   6 2821.08 129.198   2
   0 -18  -7 10250.8 237.204  23
   0 -18  -7 10224.1 244.041   6
   0 -18  -7 9875.13 250.455   7
   0 -18   7 10140.0 209.244   2
   0 -18  -8 80.6776 81.0754  23
   0 -18  -8 267.603 68.4585   6
   0 -18  -8 89.7107 72.6687   7
   0 -18   8 244.499 54.1756   2
   0 -18  -9 28.1954 67.1194  23
   0 -18  -9-30.7229 65.2836   7
   0 -18 -10 271.222 55.8721  23
   0 -18 -10 169.900 54.1367   7
   0 -17   0 21.6004 74.7670   7
   0 -17   0 7.13532 77.2976   6
   0 -17   0-13.2608 92.7923  21
   0 -17   0-60.0964 95.5133  23
   0 -17   0 1.90005 90.0636  24
   0 -17   0 69.5984 66.8314  18
   0 -17   1 7142.83 206.858   6
   0 -17  -1 7027.70 212.188   7
   0 -17  -1 6961.68 215.835   6
   0 -17  -1 7622.92 224.421   1
   0 -17  -1 6982.50 219.350  21
   0 -17   1 7534.20 227.896  21
   0 -17   1 7167.54 195.346   7
   0 -17   1 6498.77 184.290   9
   0 -17  -1 7343.71 213.498  23
   0 -17  -1 7336.86 228.174  24
   0 -17   1 7167.27 195.066  23
   0 -17   1 7098.36 216.695  24
   0 -17  -1 6610.70 230.997  18
   0 -17  -2 19424.4 362.871   7
   0 -17   2 20214.3 337.221   6
   0 -17  -2 20297.1 363.790   1
   0 -17  -2 19050.2 362.348  21
   0 -17   2 19735.6 371.811  21
   0 -17   2 19445.1 319.621   7
   0 -17   2 21079.0 360.642  24
   0 -17  -2 19586.3 351.867  23
   0 -17   2 19739.4 312.725  23
   0 -17  -2 19610.4 423.663  18
   0 -17  -3 7090.46 204.665   1
   0 -17   3 6901.94 173.109   7
   0 -17  -3 6768.14 222.067  24
   0 -17  -3 6677.30 254.782  18
   0 -17  -3 6793.55 213.302  21
   0 -17   3 7081.06 224.339  21
   0 -17  -4 687.867 97.7056   6
   0 -17   4 811.752 95.4976   4
   0 -17  -4 569.867 97.5282  21
   0 -17  -4 689.385 108.041  24
   0 -17  -4 757.689 112.778  18
   0 -17  -5 3256.56 159.305   6
   0 -17   5 3145.14 145.581   4
   0 -17  -5 2923.80 143.829  21
   0 -17   5 3083.19 144.683   2
   0 -17  -5 3101.12 161.529  24
   0 -17  -5 2967.29 190.285  18
   0 -17   6 11670.3 257.042   4
   0 -17  -6 11127.2 274.818   6
   0 -17  -6 10062.0 236.320  21
   0 -17   6 11094.1 241.544   2
   0 -17  -6 11789.6 280.871  24
   0 -17  -6 10593.6 256.166  23
   0 -17  -6 9800.10 329.752  18
   0 -17  -7 424.059 87.4975   6
   0 -17   7 407.123 73.9554   2
   0 -17   7 368.638 98.2215   4
   0 -17  -7 323.790 106.608  23
   0 -17  -8 3461.67 140.809   6
   0 -17   8 3645.68 151.751   4
   0 -17   8 3472.23 121.366   2
   0 -17  -8 3472.40 146.977  23
   0 -17  -9 124.269 69.3206   7
   0 -17  -9 199.129 74.3600  23
   0 -17 -10 236.066 61.7385   7
   0 -17 -10 386.877 65.3288  23
   0 -17 -11 760.989 58.1193   7
   0 -16   0 16789.5 310.534   7
   0 -16   0 16737.5 322.081   6
   0 -16   0 17312.8 334.135   1
   0 -16   0 16838.2 330.858  21
   0 -16   0 17057.7 304.817  23
   0 -16   0 16417.2 333.944  24
   0 -16   0 15947.5 338.255  18
   0 -16   1 29593.5 436.560   6
   0 -16  -1 29764.6 459.618   6
   0 -16  -1 29278.1 441.757   7
   0 -16  -1 31051.5 459.731   1
   0 -16   1 29554.0 458.552  21
   0 -16  -1 30022.6 457.105  21
   0 -16   1 29554.3 420.706   7
   0 -16  -1 30534.2 473.523  24
   0 -16   1 30202.3 456.749  24
   0 -16  -1 28722.3 426.163  23
   0 -16   1 30477.7 418.367  23
   0 -16  -1 29505.9 507.094  18
   0 -16   2 1503.24 96.7643   6
   0 -16  -2 1552.41 111.653   1
   0 -16  -2 1389.65 119.456  21
   0 -16   2 1490.54 126.093  21
   0 -16   2 1387.19 93.6970   9
   0 -16   2 1414.87 94.1421   7
   0 -16   2 1514.46 103.736  23
   0 -16   2 1617.34 109.740  24
   0 -16  -2 1437.86 125.367  18
   0 -16   3 4712.38 159.705   4
   0 -16  -3 4375.81 178.828   6
   0 -16  -3 4471.86 162.847   1
   0 -16   3 4408.12 181.456  21
   0 -16   3 4559.74 140.388   7
   0 -16   3 4673.79 157.961  24
   0 -16  -3 4715.21 188.987  24
   0 -16  -3 4670.01 215.395  18
   0 -16  -4 3136.55 157.309   6
   0 -16   4 3183.16 143.184   4
   0 -16  -4 3069.72 134.398   1
   0 -16   4 2961.99 142.560   2
   0 -16   4 3257.10 166.256  21
   0 -16  -4 3248.68 164.634  24
   0 -16  -4 3174.25 189.041  18
   0 -16   5 4905.71 174.338   4
   0 -16  -5 4793.80 186.353   6
   0 -16   5 4699.68 169.430   2
   0 -16  -5 4994.43 195.374  24
   0 -16  -5 4980.95 239.093  18
   0 -16  -6 199.535 85.2999   6
   0 -16   6 222.846 96.0306   4
   0 -16   6 202.447 73.9503   2
   0 -16  -6 282.914 93.3860  24
   0 -16  -6 155.416 96.9628  18
   0 -16  -7 3451.38 155.675   6
   0 -16   7 3554.50 167.840   4
   0 -16   7 3510.77 135.558   2
   0 -16  -7 3840.41 166.318  24
   0 -16  -7 3343.25 205.997  18
   0 -16  -8 1667.21 123.903  23
   0 -16   8 1783.15 133.810   4
   0 -16  -8 1971.08 118.361   6
   0 -16   8 1958.85 99.4111   2
   0 -16  -9 1929.85 113.638  23
   0 -16  -9 1894.48 103.307   6
   0 -16 -10 1044.87 83.9162  23
   0 -16 -10 918.352 84.3084   7
   0 -16 -11 2544.46 81.8848  23
   0 -16 -11 2392.20 95.1202   7
   0 -15   0 68.8438 64.4816   7
   0 -15   0 79.2281 68.3470   6
   0 -15   0 6.74299 79.4767  21
   0 -15   0 81.8551 69.6140   1
   0 -15   0-26.8142 78.3570  23
   0 -15   0 41.8343 76.8662  24
   0 -15   0 34.8396 62.6161  18
   0 -15   1 23626.7 356.793   7
   0 -15  -1 23332.1 384.184   6
   0 -15   1 23406.2 368.618   6
   0 -15  -1 23701.0 382.646   1
   0 -15   1 23841.8 389.851   1
   0 -15  -1 23469.4 384.069  21
   0 -15   1 23261.8 383.191  21
   0 -15  -1 23126.7 393.016  24
   0 -15   1 23329.2 346.707  23
   0 -15   1 23549.7 381.534  24
   0 -15   1 22044.8 376.413  18
   0 -15  -1 23279.1 429.026  18
   0 -15   2 3810.30 137.032   6
   0 -15   2 3978.10 139.620   4
   0 -15  -2 3609.41 145.584   1
   0 -15   2 3548.11 157.028  21
   0 -15   2 3801.10 131.200   7
   0 -15   2 3603.04 127.769  23
   0 -15   2 3843.98 146.581  24
   0 -15  -2 3590.34 176.817  18
   0 -15  -3 7934.63 227.268   6
   0 -15   3 8359.43 202.903   4
   0 -15   3 7945.23 187.820   6
   0 -15  -3 7862.76 205.261   1
   0 -15   3 8262.74 227.272  21
   0 -15   3 7967.47 180.693   7
   0 -15  -3 7993.15 233.008  24
   0 -15   3 8223.67 201.179  24
   0 -15  -3 8009.37 271.627  18
   0 -15  -4 11699.9 249.655   1
   0 -15   4 12056.3 260.092   4
   0 -15  -4 11720.8 280.551   6
   0 -15   4 12785.1 287.868  21
   0 -15  -4 11735.4 344.034  18
   0 -15  -4 12107.3 285.967  24
   0 -15  -5 12747.2 294.263   6
   0 -15   5 13165.9 283.200   4
   0 -15  -5 12905.0 374.583  18
   0 -15  -5 13325.1 301.847  24
   0 -15   5 12564.5 264.356   2
   0 -15   6 155.311 71.3193   2
   0 -15   6 168.648 93.1203   4
   0 -15  -6 79.3275 66.8120  15
   0 -15  -6 145.781 79.3219   6
   0 -15  -6 145.677 94.9343  18
   0 -15  -6 277.339 90.4417  24
   0 -15  -7 2513.92 136.977   6
   0 -15   7 2590.84 153.955   4
   0 -15  -7 2356.83 126.857  15
   0 -15  -7 2398.11 141.127  24
   0 -15   7 2508.10 118.751   2
   0 -15  -8 929.873 93.7927   6
   0 -15   8 1094.34 124.370   4
   0 -15  -8 872.317 91.7668  15
   0 -15   8 1055.62 80.4817   2
   0 -15  -8 825.943 126.693  18
   0 -15  -9 702.277 98.5018  23
   0 -15   9 935.956 120.126   4
   0 -15  -9 844.131 83.0687   6
   0 -15 -10 565.405 79.9112  23
   0 -15  10 653.275 109.244   4
   0 -15 -11 1646.65 79.0833  23
   0 -15  11 1714.61 119.881   4
   0 -15  12 1214.25 92.1473   4
   0 -14   0 88421.9 909.472   6
   0 -14   0 88406.8 913.635   1
   0 -14   0 88939.8 913.884  21
   0 -14   0 86827.5 917.966  24
   0 -14   0 89120.4 962.157  18
   0 -14  -1 11512.8 251.571   6
   0 -14   1 11483.2 227.445   7
   0 -14   1 11620.5 237.533   6
   0 -14  -1 11498.3 245.714   1
   0 -14   1 11848.4 252.674   1
   0 -14   1 11713.3 253.091  21
   0 -14  -1 11808.4 253.254   8
   0 -14   1 11640.9 249.827  24
   0 -14   1 11202.9 222.239  23
   0 -14  -1 11604.8 260.142  24
   0 -14  -1 12050.2 289.422  18
   0 -14   1 11469.9 252.125  18
   0 -14   2 2845.90 116.212   6
   0 -14   2 2936.85 122.520   4
   0 -14   2 2985.93 134.464   1
   0 -14  -2 3044.51 129.267   1
   0 -14   2 3082.39 139.123  21
   0 -14   2 2955.84 113.595   7
   0 -14   2 2735.15 122.199  24
   0 -14   2 2689.04 111.850  23
   0 -14  -2 2853.17 156.583  18
   0 -14  -3 15762.4 313.556   6
   0 -14   3 15468.7 262.890   6
   0 -14   3 15476.4 281.543   4
   0 -14  -3 15599.4 287.653   1
   0 -14   3 16472.1 308.378  21
   0 -14   3 15722.6 257.272   7
   0 -14  -3 15739.5 315.848  24
   0 -14   3 15890.3 276.443  24
   0 -14  -3 16189.1 380.021  18
   0 -14   4 23648.5 371.917   4
   0 -14  -4 23720.1 399.703   6
   0 -14   4 24511.9 394.677  21
   0 -14  -4 24479.5 492.589  18
   0 -14  -4 23421.5 397.505  24
   0 -14   5 2182.12 116.107   2
   0 -14  -5 2487.38 122.632  15
   0 -14  -5 2411.60 134.644   6
   0 -14   5 2427.42 137.529   4
   0 -14  -5 2413.39 173.654  18
   0 -14  -5 2268.90 135.884  24
   0 -14   6 7031.47 191.086   2
   0 -14   6 7194.54 222.466   4
   0 -14  -6 7013.77 215.467   6
   0 -14  -6 6765.48 197.223  20
   0 -14  -6 6754.66 197.137  15
   0 -14  -6 6929.07 216.525  24
   0 -14  -7 1156.59 104.954   6
   0 -14   7 1265.58 130.950   4
   0 -14   7 1357.65 94.4060   2
   0 -14   7 1213.27 145.196   3
   0 -14  -7 1174.32 100.659  15
   0 -14  -7 1180.04 113.293  24
   0 -14  -8 14624.9 300.117  15
   0 -14  -8 14664.3 299.520   6
   0 -14   8 16234.4 343.891   4
   0 -14   8 15310.7 264.055   2
   0 -14   8 15605.5 409.391   3
   0 -14  -8 13976.8 408.623  18
   0 -14  -8 16198.2 310.925  24
   0 -14  -9 3088.21 141.012  15
   0 -14  -9 3233.58 136.113   6
   0 -14  10 434.181 114.533   4
   0 -14 -10 331.852 78.5295  23
   0 -14  11 1868.93 135.147   4
   0 -14 -11 1476.07 81.9284  23
   0 -14  12 138.563 84.0167   4
   0 -14  13 18.3860 63.5216   4
   0 -13   0 55.5934 55.6221   1
   0 -13   0 190.222 66.4868  21
   0 -13   0 178.149 62.4431   8
   0 -13   0 49.2480 61.6596  24
   0 -13   0 95.7685 55.4513  18
   0 -13   1 27579.5 381.723   6
   0 -13   1 27273.9 367.554   7
   0 -13  -1 27897.0 400.686   6
   0 -13   1 27912.1 399.926   1
   0 -13  -1 27906.6 395.898   1
   0 -13   1 27861.3 399.068  21
   0 -13  -1 27619.0 401.891   8
   0 -13   1 27953.4 384.917   8
   0 -13   1 28220.6 397.938  24
   0 -13  -1 27692.9 409.595  24
   0 -13  -1 28585.2 457.769  18
   0 -13   1 27537.0 405.538  18
   0 -13   2 76062.5 771.093   6
   0 -13   2 77496.1 762.220   7
   0 -13  -2 75358.4 799.241   1
   0 -13   2 78738.6 813.834   1
   0 -13   2 80357.7 819.769  21
   0 -13   2 75352.0 786.978  24
   0 -13   2 75485.1 745.612  23
   0 -13  -2 80790.6 925.524  18
   0 -13   2 75180.4 784.131  18
   0 -13   3 43299.0 516.250   4
   0 -13   3 41892.2 487.327   6
   0 -13  -3 42860.3 552.545   6
   0 -13  -3 40955.2 516.417   1
   0 -13   3 43923.1 544.729  21
   0 -13  -3 44436.1 559.435   8
   0 -13   3 43908.6 483.619   7
   0 -13  -3 42601.9 559.054  24
   0 -13   3 41745.0 499.148  24
   0 -13  -3 44576.9 652.363  18
   0 -13  -4 26406.8 383.399   1
   0 -13   4 27998.9 409.868   4
   0 -13  -4 27827.9 427.274   6
   0 -13  -4 28126.1 405.145  20
   0 -13   4 29151.1 422.409  21
   0 -13  -4 29268.5 536.752  18
   0 -13  -4 27580.2 428.880  24
   0 -13  -5 10618.8 255.201  24
   0 -13   5 11673.9 263.155  21
   0 -13   5 11423.0 324.985   3
   0 -13   5 10395.2 224.613   2
   0 -13  -5 10570.7 253.358   6
   0 -13   5 10989.2 254.550   4
   0 -13  -5 10742.4 239.009  20
   0 -13  -5 11333.8 339.131  18
   0 -13  -5 10799.8 234.114  15
   0 -13   6 35657.6 467.301   2
   0 -13  -6 35673.1 514.420   6
   0 -13   6 36173.5 521.562   4
   0 -13  -6 36055.3 485.375  20
   0 -13  -6 35902.1 489.132  15
   0 -13  -6 36134.3 514.565  24
   0 -13   7 3873.63 138.874   2
   0 -13   7 3964.55 215.940   3
   0 -13  -7 3835.69 154.040  15
   0 -13  -7 3909.65 163.116   6
   0 -13   7 3922.66 185.070   4
   0 -13  -7 3699.10 218.664  18
   0 -13  -7 3745.79 158.355  24
   0 -13   8 2022.65 102.321   2
   0 -13   8 2126.30 175.116   3
   0 -13  -8 1956.55 123.399  15
   0 -13  -8 1955.22 121.063   6
   0 -13   8 2058.89 155.894   4
   0 -13  -8 1773.84 170.496  18
   0 -13  -8 2000.71 126.296  24
   0 -13  -9 3433.73 139.395   6
   0 -13   9 3655.11 190.247   4
   0 -13  -9 3157.56 147.172  15
   0 -13  -9 2935.42 200.630  18
   0 -13   9 3579.04 121.292   2
   0 -13   9 3476.14 204.351   3
   0 -13  10 3537.79 184.083   4
   0 -13 -10 3238.72 129.886  23
   0 -13 -10 3234.22 146.395  15
   0 -13  11 723.275 122.122   4
   0 -13 -11 690.789 83.0720  15
   0 -13  12 1349.02 120.881   4
   0 -13  13 1278.05 100.123   4
   0 -13  14 143.120 52.8508   4
   0 -12   0 193305. 1734.72  18
   0 -12  -1 43708.5 578.056  18
   0 -12   1 43889.3 531.391  18
   0 -12  -1 42649.5 526.265  24
   0 -12   2 5635.55 160.739  21
   0 -12  -2 5597.89 194.854  18
   0 -12   2 5282.93 143.413  18
   0 -12  -3 4132.99 142.566   6
   0 -12   3 4273.67 140.194   1
   0 -12   3 4144.37 143.236  21
   0 -12  -3 4027.03 143.389   8
   0 -12  -3 4351.97 183.792  18
   0 -12  -3 4124.12 148.053  24
   0 -12   4 11639.7 303.045   3
   0 -12  -4 11556.2 250.898  24
   0 -12   4 11877.6 244.306  21
   0 -12  -4 11528.0 232.923  20
   0 -12   4 11262.1 237.776   4
   0 -12  -4 10964.0 242.681   6
   0 -12  -4 12300.9 321.158  18
   0 -12   5 10895.5 304.806   3
   0 -12  -5 10213.6 241.203  24
   0 -12   5 11001.3 246.149  21
   0 -12  -5 10455.0 225.447  20
   0 -12  -5 10479.3 222.236  15
   0 -12  -5 9964.88 238.986   6
   0 -12   5 10520.1 244.189   4
   0 -12   6 22905.6 341.422   2
   0 -12   6 24208.5 477.738   3
   0 -12  -6 23110.1 383.145  24
   0 -12  -6 22957.3 358.686  20
   0 -12   6 23396.2 396.738   4
   0 -12  -6 22664.3 380.604   6
   0 -12  -6 23367.2 364.825  15
   0 -12  -7 11108.1 259.482   6
   0 -12   7 11443.7 288.995   4
   0 -12   7 11178.8 224.029   2
   0 -12   7 11639.8 341.530   3
   0 -12  -7 10776.7 250.959  24
   0 -12  -7 10942.8 242.622  20
   0 -12  -7 11176.1 357.101  18
   0 -12  -7 11230.5 253.166  15
   0 -12   8 26530.6 362.970   2
   0 -12   8 27815.5 473.288   4
   0 -12  -8 26570.2 423.347  15
   0 -12  -8 26240.8 415.110   6
   0 -12  -8 25747.5 566.372  18
   0 -12  -8 27068.7 404.694  24
   0 -12   9 4226.49 130.800   2
   0 -12   9 4323.26 208.417   4
   0 -12   9 4312.83 224.314   3
   0 -12  -9 4137.35 151.387   6
   0 -12   9 4236.70 169.117  10
   0 -12  -9 3814.88 228.897  18
   0 -12  -9 4208.24 167.885  15
   0 -12  10 1075.19 140.053   4
   0 -12  10 987.084 132.997   3
   0 -12 -10 1072.93 103.605  15
   0 -12 -10 969.043 134.163  18
   0 -12  11 3177.73 180.102   4
   0 -12 -11 2776.49 136.806  15
   0 -12  12 3854.31 175.108   4
   0 -12 -12 3301.74 135.128  15
   0 -12  13 1547.39 114.980   4
   0 -12  14 72.6372 63.9514   4
   0 -11   0 91.1540 46.5567  18
   0 -11  -1 914.490 81.3227  18
   0 -11   1 866.639 67.8043  18
   0 -11   2 14378.2 238.714  18
   0 -11  -2 14391.8 304.434  18
   0 -11  -3 15029.3 272.661  24
   0 -11  -3 15690.9 334.571  18
   0 -11  -4 12663.4 250.424   6
   0 -11   4 13547.5 251.634  21
   0 -11  -4 13379.7 258.141   8
   0 -11  -4 12791.6 255.622  24
   0 -11  -4 13205.0 321.981  18
   0 -11  -5 31963.6 451.887   6
   0 -11  -5 32702.4 453.015  24
   0 -11   5 33205.8 457.026   4
   0 -11  -6 36857.7 506.824   6
   0 -11   6 38773.8 529.191   4
   0 -11   6 38959.6 470.020   2
   0 -11  -6 37825.8 504.435  24
   0 -11  -6 38698.0 488.309  20
   0 -11  -6 40155.9 502.864  15
   0 -11  -6 38923.9 655.050  18
   0 -11  -7 11819.1 254.199  24
   0 -11  -7 11807.5 262.149   6
   0 -11   7 12291.6 293.017   4
   0 -11   7 12563.5 229.948   2
   0 -11   7 12084.7 269.856  11
   0 -11  -7 12511.7 265.246  15
   0 -11  -7 11983.5 356.826  18
   0 -11  -8 12205.7 252.441  24
   0 -11  -8 11994.8 261.707   6
   0 -11   8 12625.5 227.752   2
   0 -11   8 12386.5 310.592   4
   0 -11   8 12722.9 293.630  11
   0 -11  -8 12637.8 279.267  15
   0 -11  -8 12508.4 376.946  18
   0 -11   8 12214.3 272.338  10
   0 -11   9 1904.48 167.490   4
   0 -11   9 2417.59 184.171   3
   0 -11   9 2154.94 134.475  10
   0 -11  -9 1959.03 131.648  15
   0 -11  -9 1886.71 174.391  18
   0 -11  10 1280.82 153.394   4
   0 -11  10 1358.15 149.973   3
   0 -11  10 1277.87 119.023  10
   0 -11 -10 1292.80 114.527  15
   0 -11 -10 1169.23 147.027  18
   0 -11  11 301.336 88.8760  10
   0 -11  11 180.069 124.698   4
   0 -11 -11 279.533 82.8842  15
   0 -11 -12 1574.67 110.409  15
   0 -11  12 1703.58 150.278   4
   0 -11 -13 2021.88 105.257  15
   0 -11  13 2566.65 146.617   4
   0 -10   0 77313.8 787.049  18
   0 -10  -1 37683.1 491.730  18
   0 -10   1 36187.8 437.767  18
   0 -10  -2 46936.9 607.168  22
   0 -10   2 46970.7 504.380  18
   0 -10  -2 46363.0 594.448  18
   0 -10  -3 21643.8 400.429  22
   0 -10  -3 22093.0 390.994  18
   0 -10  -4 5782.78 215.022  22
   0 -10  -5 48537.8 546.141  30
   0 -10  -5 47003.5 565.074  24
   0 -10  -6 14510.7 273.300  24
   0 -10  -6 15000.9 370.709  18
   0 -10   6 15112.9 249.972   2
   0 -10  -6 14087.0 273.262   6
   0 -10  -6 14150.1 281.349  30
   0 -10  -6 15029.9 272.142  15
   0 -10  -7 14179.0 281.311  15
   0 -10  -7 13224.1 257.609  24
   0 -10  -7 13305.0 268.726   6
   0 -10   7 13902.9 236.268   2
   0 -10   7 13220.4 285.106  11
   0 -10   7 13690.0 276.634  10
   0 -10  -7 13074.4 297.143  30
   0 -10  -7 13555.3 371.643  18
   0 -10  -8 17621.2 314.060   6
   0 -10   8 17871.7 270.845   2
   0 -10   8 17920.6 353.932  11
   0 -10   8 17340.4 334.676  10
   0 -10  -8 18134.0 340.619  15
   0 -10  -8 17305.8 441.944  18
   0 -10   9 3393.79 204.847   3
   0 -10   9 3347.48 171.262  11
   0 -10  -9 3035.33 155.001  15
   0 -10  -9 3062.49 202.342  18
   0 -10   9 3359.37 163.399  10
   0 -10  10 2628.09 188.960   3
   0 -10  10 2662.54 157.515  10
   0 -10 -10 2428.53 147.192  15
   0 -10 -10 2091.63 178.228  18
   0 -10  11 3193.18 164.790  10
   0 -10  11 2775.69 185.721   4
   0 -10  11 2809.44 185.592   3
   0 -10 -11 2584.40 147.086  15
   0 -10 -12 900.732 100.304  15
   0 -10  12 1119.53 115.458  10
   0 -10 -13 355.938 78.9400  15
   0 -10 -14 248.782 61.1736  15
   0  -9   0 105.935 39.7022  18
   0  -9  -1 1405.03 83.9969  18
   0  -9   1 1522.87 73.7965  18
   0  -9  -1 1470.30 89.2040  22
   0  -9  -2 66480.3 745.903  18
   0  -9   2 68659.4 653.244  18
   0  -9  -2 67020.3 755.560  22
   0  -9  -3 52088.8 663.634  22
   0  -9  -3 52711.9 483.781  30
   0  -9  -4 18862.4 380.535  22
   0  -9  -4 19408.1 273.432  30
   0  -9   5 24201.1 413.531   3
   0  -9  -5 22930.4 342.987  30
   0  -9  -5 23436.7 438.921  18
   0  -9   6 38909.7 571.645   3
   0  -9  -6 37577.0 604.664  18
   0  -9  -7 29895.7 428.362  15
   0  -9  -7 28219.8 391.216  24
   0  -9  -7 29359.3 409.744   6
   0  -9   7 30358.1 370.129   2
   0  -9   7 32547.3 537.085   3
   0  -9   7 29428.1 444.182  11
   0  -9   7 28895.0 428.755  10
   0  -9  -7 27669.2 530.455  18
   0  -9  -7 27246.4 458.407  30
   0  -9  -8 3781.50 207.043  18
   0  -9   8 4043.55 206.501   3
   0  -9   8 3731.66 115.885   2
   0  -9   8 3873.35 169.638  11
   0  -9   8 3792.85 161.733  10
   0  -9  -8 3512.04 155.466  15
   0  -9  -8 3529.63 179.098  30
   0  -9  -9 27140.7 565.285  18
   0  -9   9 27618.9 474.647  11
   0  -9   9 26927.0 456.254  10
   0  -9  -9 27679.8 448.248  15
   0  -9 -10 4423.07 234.581  18
   0  -9  10 4712.60 200.388  10
   0  -9  10 5016.29 238.895   3
   0  -9 -10 4297.36 185.615  15
   0  -9 -10 4225.80 216.797  30
   0  -9  11 4635.33 227.499   3
   0  -9  11 4646.30 200.460  10
   0  -9 -11 4070.56 184.501  15
   0  -9 -12 2138.88 136.500  15
   0  -9  12 2825.84 160.107  10
   0  -9 -13 512.862 86.4737  15
   0  -9  13 737.829 105.191  10
   0  -9 -14 2781.79 118.314  15
   0  -9 -15 629.436 57.5147  15
   0  -8   0 2411.74 88.9013  18
   0  -8   0 1676.07 77.3780  22
   0  -8   1 37449.6 415.041  18
   0  -8  -1 38738.6 459.928  18
   0  -8  -1 38508.1 464.971  22
   0  -8   2 78171.7 708.447  18
   0  -8  -2 76769.9 811.637  22
   0  -8  -3 23330.5 276.120  30
   0  -8  -3 22664.1 379.873  22
   0  -8  -4 30977.4 470.353  18
   0  -8   5 3047.59 145.261   3
   0  -8  -5 2908.45 156.904  22
   0  -8  -5 2936.49 153.075  18
   0  -8  -6 4422.57 192.915  18
   0  -8  -6 4584.23 205.327  22
   0  -8   7 659.251 110.679   3
   0  -8   7 801.685 88.7002  11
   0  -8   7 904.534 78.9063  27
   0  -8  -7 828.356 113.708  18
   0  -8   8 59333.5 726.034  10
   0  -8   8 59448.3 741.101  11
   0  -8  -8 60126.2 864.516  18
   0  -8   9 32423.3 519.753  11
   0  -8   9 31414.3 504.843  10
   0  -8  -9 30398.1 588.934  18
   0  -8  -9 29777.9 551.685  30
   0  -8 -10 27382.9 570.276  18
   0  -8  10 27668.0 484.248  10
   0  -8 -10 26565.3 543.755  30
   0  -8 -10 27413.8 460.807  15
   0  -8 -11 17747.8 454.806  18
   0  -8 -11 18855.7 379.841  15
   0  -8 -11 17824.5 447.665  30
   0  -8  12 4822.73 205.983  10
   0  -8 -12 4331.36 181.828  15
   0  -8  13 563.237 110.170  10
   0  -8 -13 370.029 90.2683  15
   0  -8  13 213.538 126.513   4
   0  -8 -14 1836.42 110.351  15
   0  -8  14 2163.65 142.616   4
   0  -8 -15 26.6470 49.4611  15
   0  -8  15 31.8995 72.8338   4
   0  -7   0 106.042 35.7332  22
   0  -7   0 100.192 35.3050  18
   0  -7  -1 51093.5 548.274  22
   0  -7  -1 50004.3 539.484  18
   0  -7   1 50417.9 498.926  18
   0  -7  -2 5652.70 157.331  22
   0  -7   2 5933.56 112.947  18
   0  -7  -2 5825.86 95.9596  30
   0  -7   3 252943. 2058.71  19
   0  -7   4 78105.8 779.770  19
   0  -7  -4 78717.7 854.935  18
   0  -7   5 9148.54 217.053  19
   0  -7  -5 9267.14 244.807  18
   0  -7  -5 9167.41 251.490  22
   0  -7   6 28405.2 459.111  19
   0  -7  -6 29251.0 490.567  18
   0  -7  -7 25742.7 483.845  18
   0  -7   7 25514.4 364.534  27
   0  -7   7 25096.7 462.274  19
   0  -7   8 19073.6 356.123  10
   0  -7   8 19340.8 363.416  11
   0  -7   8 20329.4 337.489  27
   0  -7  -8 19907.0 440.592  18
   0  -7  -9 6762.10 268.721  18
   0  -7   9 6951.89 233.360  11
   0  -7   9 6746.46 224.810  10
   0  -7  10 5537.29 223.839  11
   0  -7  10 5259.60 213.989  10
   0  -7 -10 4753.77 233.601  18
   0  -7 -10 4935.61 243.632  30
   0  -7  11 24992.5 467.303  10
   0  -7 -11 23883.2 535.678  30
   0  -7  12 4531.11 209.686  10
   0  -7  12 4403.39 216.674   3
   0  -7 -12 4076.09 184.896  15
   0  -7  13 6338.80 221.952  10
   0  -7 -13 5147.33 193.865  15
   0  -7 -14 1811.80 114.981  15
   0  -7  14 1957.84 145.658   4
   0  -7 -15 102.577 57.2336  15
   0  -7  15 43.7004 81.0426   4
   0  -7 -16 187.953 37.4284  15
   0  -7  16 241.737 52.0348   4
   0  -6   0 242078. 1963.22  18
   0  -6   0 241295. 1959.40  22
   0  -6   1 12928.9 178.646  18
   0  -6  -1 13024.1 210.944  18
   0  -6  -1 12716.8 208.560  22
   0  -6   1 13074.4 169.827  22
   0  -6   2 65536.7 586.128  19
   0  -6  -2 64549.8 677.534  22
   0  -6  -3 270360. 2301.17  18
   0  -6   3 277210. 2232.64  19
   0  -6   4 16123.8 268.165  19
   0  -6  -4 15893.1 291.529  18
   0  -6  -4 15892.3 304.014  22
   0  -6   5 36705.0 496.000  19
   0  -6  -5 36353.6 512.203  18
   0  -6  -5 37248.8 530.777  22
   0  -6   6 26034.6 439.873  19
   0  -6  -6 27024.6 450.962  18
   0  -6  -6 27026.0 466.601  22
   0  -6  -7 5570.23 210.254  18
   0  -6   7 5479.24 212.294  19
   0  -6   8 34172.2 595.264  19
   0  -6   8 33394.1 491.227  10
   0  -6   8 35062.4 465.005  27
   0  -6  -8 34305.2 585.723  18
   0  -6   8 33428.2 498.664  11
   0  -6   9 14694.9 327.757  10
   0  -6   9 15646.4 305.471  27
   0  -6  -9 14895.0 385.023  18
   0  -6   9 14842.9 334.292  11
   0  -6  10 27581.5 483.544  10
   0  -6  10 27891.7 495.254  11
   0  -6 -11 1156.59 137.345  18
   0  -6  11 1520.80 153.816  10
   0  -6 -11 1397.02 173.271  30
   0  -6  12 10574.9 303.908  10
   0  -6 -12 10021.2 355.575  30
   0  -6  13 3079.06 175.984  10
   0  -6 -13 2418.40 155.881  15
   0  -6  14 1013.37 120.483  10
   0  -6  15 1022.87 105.711   4
   0  -6 -16 948.708 58.7132  15
   0  -6  16 1263.48 75.5159   4
   0  -5   0 18.2545 24.5588  18
   0  -5   0 11.2903 27.3157  22
   0  -5   1 205512. 1636.47  18
   0  -5   1 206503. 1620.48  22
   0  -5  -1 209223. 1693.45  22
   0  -5   2 21805.4 249.469  19
   0  -5   2 21868.7 230.784  18
   0  -5  -3 50369.7 555.449  18
   0  -5   3 51681.3 525.106  19
   0  -5  -4 9724.46 211.643  18
   0  -5   4 9778.49 203.941  19
   0  -5  -4 9600.47 220.591  22
   0  -5  -5 42227.7 542.204  18
   0  -5   5 41776.2 542.623  19
   0  -5  -5 41921.8 555.833  22
   0  -5  -6 135463. 1327.73  18
   0  -5   6 132011. 1340.95  19
   0  -5  -6 136629. 1353.42  22
   0  -5   7 11381.1 304.977  19
   0  -5  -7 11676.4 292.416  18
   0  -5   8 18132.5 336.835  10
   0  -5   8 18338.5 311.957  27
   0  -5  -8 18231.4 398.434  18
   0  -5   8 18281.7 420.934  19
   0  -5   8 18555.6 345.665  11
   0  -5   9 17465.6 356.365  10
   0  -5   9 18062.9 329.834  27
   0  -5  -9 18299.8 417.956  18
   0  -5   9 18249.9 366.948  11
   0  -5   9 18222.3 452.936  19
   0  -5 -10 9065.12 302.054  18
   0  -5  10 9610.36 279.764  10
   0  -5  10 9265.06 280.530  11
   0  -5 -11 5718.59 246.037  18
   0  -5  11 6235.64 243.774  10
   0  -5 -11 6326.37 290.526  30
   0  -5 -12 4837.10 266.645  30
   0  -5  15 1872.11 125.365   4
   0  -5  16 154.869 60.3137   4
   0  -4   0 27728.4 287.063  18
   0  -4   0 28143.0 287.519  22
   0  -4   1 119446. 971.927  18
   0  -4   1 116781. 954.341  22
   0  -4  -2 29583.2 349.464  18
   0  -4   2 31696.6 326.135  19
   0  -4  -3 214101. 1691.98  22
   0  -4   3 220901. 1663.26  19
   0  -4  -4 36425.7 465.993  22
   0  -4   4 37390.2 460.450  19
   0  -4  -5 30432.3 436.112  22
   0  -4   5 30017.1 437.581  19
   0  -4  -6 30772.3 467.601  22
   0  -4   6 30522.5 483.584  19
   0  -4  -7 55660.3 705.724  18
   0  -4   7 54108.3 745.558  19
   0  -4  -8 43440.5 632.732  18
   0  -4   8 42603.3 681.916  19
   0  -4   8 42880.9 570.033  11
   0  -4   9 19263.8 466.176  19
   0  -4   9 18560.1 364.007  10
   0  -4  -9 19723.9 419.848  18
   0  -4 -10 1313.03 128.501  18
   0  -4 -12 4008.69 253.988  30
   0  -4  14 1886.66 146.053  10
   0  -4 -15 349.723 80.3842  15
   0  -4  16 939.752 78.9353   4
   0  -4 -16 828.372 66.4852  15
   0  -3   0 264.441 25.9795   3
   0  -3   0 262.781 25.6876  22
   0  -3   1 78891.6 643.056  18
   0  -3   1 77351.1 625.695  22
   0  -3   2 344480. 2627.37  19
   0  -3  -2 338999. 2658.40  22
   0  -3   3 488917. 3847.21  19
   0  -3  -3 484056. 3857.24  22
   0  -3   4 5572.11 152.053  19
   0  -3  -4 5458.76 146.870  22
   0  -3   5 4447.75 154.961  19
   0  -3  -5 4571.42 147.325  22
   0  -3   6 42921.7 597.308  19
   0  -3  -6 43156.2 558.024  22
   0  -3   7 15935.3 365.655  19
   0  -3   8 4454.83 213.725  19
   0  -3  -8 4390.29 180.531  18
   0  -3   9 6245.17 209.351  11
   0  -3   9 6844.04 278.656  19
   0  -3   9 6268.38 186.806  27
   0  -3  -9 6697.51 233.430  18
   0  -3  10 15845.2 357.546  11
   0  -3  10 16369.7 322.773  27
   0  -3  10 14990.7 438.208  19
   0  -3 -10 15773.1 377.393  18
   0  -3  11 1352.37 149.760  10
   0  -3  12 1290.52 145.064  10
   0  -3 -12 967.110 167.917  30
   0  -3  13 5624.11 230.150  10
   0  -3  14 282.349 107.410  10
   0  -3 -15 565.796 88.0133  15
   0  -3  16 1637.99 92.2759   4
   0  -3 -16 1444.83 80.0562  15
   0  -2   0 69122.5 568.522   3
   0  -2   1 95809.3 737.541  18
   0  -2   1 93937.1 756.976  19
   0  -2  -2 491721. 3885.08  22
   0  -2   2 503854. 3878.89  19
   0  -2   3 479277. 3720.50  39
   0  -2  -3 489527. 3809.16  22
   0  -2   3 486022. 3816.05  19
   0  -2   4 57411.5 526.263  39
   0  -2   4 56438.7 617.813  19
   0  -2   5 82035.4 746.799  39
   0  -2   5 80440.3 867.579  19
   0  -2   6 422.462 84.4192  19
   0  -2  -6 543.897 69.7221  22
   0  -2   6 605.102 53.0725  39
   0  -2   7 6263.54 153.212  39
   0  -2  -8 12121.6 287.210  18
   0  -2   8 12137.0 242.762  27
   0  -2   9 10399.7 265.309  11
   0  -2  -9 10289.9 279.061  18
   0  -2   9 10184.4 259.430  10
   0  -2   9 9693.95 331.365  19
   0  -2   9 10397.7 238.111  27
   0  -2  10 1816.89 139.948  11
   0  -2  10 1742.52 109.737  13
   0  -2 -10 1672.88 128.032  18
   0  -2  10 1874.07 178.007  19
   0  -2  10 1856.97 139.319  10
   0  -2  10 1943.43 120.865  27
   0  -2  11 13264.2 278.541  13
   0  -2  11 14467.0 348.498  10
   0  -2  12 1895.57 161.170  10
   0  -2  12 1762.73 117.894  13
   0  -2 -12 1719.15 193.845  30
   0  -2  13 894.357 135.936  10
   0  -2  14 2528.88 158.748  10
   0  -2 -15 321.071 79.2043  15
   0  -2  15 538.942 99.0068  10
   0  -2  16 1880.27 97.6287   4
   0  -2 -16 1805.94 88.2211  15
   0  -1   0 19.8443 5.91782   3
   0  -1  -1 400119. 3087.44  22
   0  -1  -2 492302. 3862.43  22
   0  -1   2 501089. 3824.57  39
   0  -1  -3 357490. 2842.78  22
   0  -1   3 359900. 2808.34  39
   0  -1  -4 4563.38 115.720  22
   0  -1   4 3825.66 96.1550  39
   0  -1  -5 63349.8 643.062  22
   0  -1   5 60190.8 605.995  39
   0  -1  -6 16506.3 278.970  22
   0  -1   6 15452.1 253.001  39
   0  -1   7 51101.4 586.896  39
   0  -1   8 10091.8 228.671  39
   0  -1   8 10572.8 222.739  27
   0  -1   9 7828.73 204.635  27
   0  -1  -9 7891.35 233.773  18
   0  -1   9 7914.27 229.668  11
   0  -1  10 6031.84 220.550  11
   0  -1  10 5521.21 209.458  10
   0  -1  10 6219.96 194.770  27
   0  -1  11 11698.1 268.532  13
   0  -1  11 12278.5 320.533  10
   0  -1  12 18173.6 399.935  10
   0  -1  12 17248.6 333.331  13
   0  -1  13 7095.03 252.176  10
   0  -1  14 7577.14 242.264  10
   0  -1 -15 694.880 92.0763  15
   0  -1  15 955.020 109.461  10
   0  -1 -16 1035.58 75.9819  15
   0  -1  16 1139.03 84.5711   4
   0   0  -1 873474. 6664.92  22
   0   0   1 877882. 6682.90  19
   0   0   2 808124. 6303.21  32
   0   0   2 831308. 6287.89  39
   0   0   2 818308. 6304.92  28
   0   0   2 805121. 6315.22  19
   0   0  -2 806394. 6277.93  22
   0   0   2 832194. 6249.11  36
   0   0   3 7971.83 137.005  39
   0   0   3 8308.79 158.768  19
   0   0  -3 8210.58 131.280  22
   0   0   4 4363.73 110.598  39
   0   0   4 4496.74 132.350  19
   0   0  -4 4556.49 106.496  22
   0   0   4 4486.51 120.740  37
   0   0   5 13147.7 265.327  19
   0   0  -5 13444.0 214.375  22
   0   0   5 12969.9 222.441  39
   0   0   6 29634.6 399.748  39
   0   0   6 30867.1 477.947  19
   0   0   7 12954.3 262.609  39
   0   0   7 13415.0 334.102  19
   0   0   8 25771.9 411.770  39
   0   0   8 26420.6 517.324  19
   0   0   9 1551.91 115.168  11
   0   0   9 1497.36 153.111  19
   0   0  -9 1502.84 105.652  18
   0   0   9 1459.61 108.539  39
   0   0   9 1612.80 101.588  27
   0   0   9 1560.79 96.5606  45
   0   0  10 16817.9 361.643  11
   0   0  10 15908.2 454.108  19
   0   0  10 16369.4 349.102  10
   0   0  10 17020.8 322.556  27
   0   0  11 4425.39 202.516  10
   0   0  11 4081.75 170.720  13
   0   0 -12-92.2985 135.505  30
   0   0  12 162.768 92.9606  13
   0   0  12 188.876 116.497  10
   0   0  13 1126.68 112.860  13
   0   0  13 1204.89 138.964  10
   0   0  14 360.060 112.472  10
   0   0  15 274.068 88.9230  10
   0   0 -16-6.05361 51.7086  15
   0   0  16-26.0780 62.4306   4
   0   1   0 354.337 12.5002  39
   0   1   1 416074. 3162.06  28
   0   1   1 412616. 3161.03  32
   0   1   1 413751. 3173.15  39
   0   1   2 483969. 3779.85  19
   0   1   2 499763. 3775.08  28
   0   1   2 490940. 3740.35  36
   0   1   2 472184. 3766.47  37
   0   1  -2 478178. 3720.42  22
   0   1   2 495761. 3772.94  32
   0   1   3 362058. 2835.99  36
   0   1  -3 362436. 2832.20  22
   0   1   3 371408. 2895.55  39
   0   1   3 362932. 2911.09  19
   0   1   4 3083.27 74.9618  36
   0   1  -4 3093.35 79.1910  22
   0   1   4 3216.47 113.648  19
   0   1   4 3165.74 102.262  39
   0   1   5 62124.3 670.058  39
   0   1   5 61809.8 717.494  19
   0   1   6 14272.1 269.646  39
   0   1   6 14954.4 315.942  19
   0   1   7 50499.6 631.149  39
   0   1   7 53289.0 726.524  19
   0   1   8 9618.54 253.174  39
   0   1   8 9784.28 308.092  19
   0   1   9 8804.91 313.210  19
   0   1   9 7971.34 240.732  39
   0   1   9 8699.59 235.875  11
   0   1   9 8628.92 210.939  27
   0   1   9 8656.68 199.059  45
   0   1  10 5817.39 208.305  10
   0   1  10 5850.85 177.327  45
   0   1  10 5465.11 274.497  19
   0   1  10 6037.58 188.820  27
   0   1  11 12110.7 313.054  10
   0   1  12 17108.2 351.217  13
   0   1  12 17710.1 389.405  10
   0   1 -12 17748.6 489.830  30
   0   1  13 6703.63 236.657  10
   0   1  13 6379.35 209.520  13
   0   1  14 7654.38 235.727  10
   0   1 -16 1113.89 76.0848  15
   0   2   0 75363.6 612.406  39
   0   2   1 86672.7 713.646  19
   0   2   1 89277.8 741.675  39
   0   2   2 482473. 3757.98  19
   0   2   3 488712. 3794.11  36
   0   2   3 490603. 3836.05  37
   0   2   3 480001. 3841.81  19
   0   2   4 55235.5 589.534  39
   0   2   4 54695.8 598.754  19
   0   2  -4 55112.5 441.056  34
   0   2   4 54631.3 526.046  36
   0   2   5 76007.7 796.576  39
   0   2   5 78426.4 716.999  36
   0   2   5 77083.4 829.846  19
   0   2   6 218.818 64.8048  39
   0   2   6 291.590 45.8930  36
   0   2   6 179.116 71.2828  19
   0   2   7 5797.32 219.059  19
   0   2   7 5590.55 188.081  39
   0   2   8 14297.8 244.576  45
   0   2   8 13358.9 313.387  39
   0   2   8 13699.3 362.777  19
   0   2   8 14387.7 241.737  42
   0   2   9 12056.6 277.694  11
   0   2   9 12108.4 365.534  19
   0   2   9 11850.9 235.934  45
   0   2   9 11257.9 301.293  39
   0   2   9 12023.7 207.565  40
   0   2   9 12154.0 208.527  43
   0   2   9 12293.5 238.526  42
   0   2   9 11939.7 249.074  27
   0   2  10 2154.41 148.361  39
   0   2  10 2343.47 123.632  27
   0   2  10 2313.12 122.231  45
   0   2  10 2240.93 141.853  10
   0   2  10 2079.48 185.483  19
   0   2  11 15644.1 352.750  10
   0   2  12 1742.29 146.500  10
   0   2 -12 1534.71 185.111  30
   0   2  12 1776.78 141.341  13
   0   2  13 647.262 113.317  13
   0   2  13 808.181 125.708  10
   0   2  14 2104.84 131.553  13
   0   2  14 2202.86 140.550  10
   0   2 -16 1479.51 79.5216  15
   0   3   0 75.2024 20.0583  39
   0   3   1 73741.3 616.621  19
   0   3   1 74148.9 662.022  39
   0   3  -1 75575.4 593.395  39
   0   3  -2 333449. 2574.29  38
   0   3   2 338088. 2650.43  19
   0   3   3 442447. 3508.42  36
   0   3   3 448344. 3540.29  37
   0   3   3 448247. 3538.04  19
   0   3   4 6507.56 137.721  36
   0   3   4 6653.30 162.017  37
   0   3   4 6561.80 165.082  19
   0   3   5 6424.80 187.169  19
   0   3   5 5962.61 174.210  37
   0   3   5 6593.16 145.979  36
   0   3   5 6295.65 180.804  39
   0   3   6 42392.7 588.451  19
   0   3   6 42929.0 477.071  36
   0   3   6 41640.9 566.306  39
   0   3   7 15652.3 333.655  39
   0   3   7 16329.4 367.792  19
   0   3   8 6197.53 156.105  47
   0   3   8 5676.72 151.714  42
   0   3   8 5540.54 210.491  39
   0   3   8 5664.51 237.825  19
   0   3   9 5890.73 259.792  19
   0   3   9 5912.81 151.796  46
   0   3   9 5891.33 168.501  45
   0   3   9 6144.87 148.454  43
   0   3   9 5798.12 165.551  42
   0   3   9 5642.22 187.092  10
   0   3   9 5826.85 143.993  40
   0   3   9 5488.78 222.148  39
   0   3   9 5839.67 170.842  27
   0   3  10 15392.0 445.104  19
   0   3  10 14628.3 375.505  39
   0   3  10 16508.2 261.103  43
   0   3  10 16401.9 307.803  27
   0   3  10 14746.3 323.736  10
   0   3  10 16227.2 297.367  45
   0   3  11 982.679 119.461  10
   0   3  11 907.735 108.409  45
   0   3 -12 870.744 162.870  30
   0   3  12 1211.07 131.970  13
   0   3  12 1031.22 127.475  10
   0   3  13 5416.50 207.459  13
   0   3  13 5432.79 205.930  10
   0   3  14 115.684 89.1297  13
   0   3  14 208.760 88.0963  10
   0   3 -16 1345.56 72.8921  15
   0   4   0 31881.1 318.603  39
   0   4   1 113664. 987.475  39
   0   4   1 113072. 916.440  19
   0   4   2 29716.5 353.696  39
   0   4   2 28772.0 311.643  19
   0   4   3 208160. 1763.08  39
   0   4   3 205064. 1722.12  19
   0   4   4 38047.8 435.744  36
   0   4   4 37834.9 466.502  37
   0   4   4 37931.3 465.047  19
   0   4   5 26879.8 398.150  37
   0   4   5 26825.9 353.943  36
   0   4   5 26729.1 406.474  19
   0   4   6 26160.7 437.487  39
   0   4   6 26794.4 438.666  37
   0   4   6 27318.5 369.885  36
   0   4   6 27240.1 448.363  19
   0   4   7 51976.7 709.802  39
   0   4   7 54339.0 610.156  36
   0   4   7 53672.5 738.375  19
   0   4   8 44152.5 479.896  46
   0   4   8 44725.2 502.527  47
   0   4   8 42061.3 649.119  39
   0   4   8 43062.4 687.080  19
   0   4   9 17434.2 444.550  19
   0   4   9 17165.3 407.072  39
   0   4   9 18022.9 269.057  40
   0   4   9 18150.2 278.347  46
   0   4   9 17527.7 304.473  27
   0   4   9 18132.8 269.965  43
   0   4   9 17116.3 326.225  10
   0   4  10 1449.53 120.721  10
   0   4  10 1636.97 97.2523  43
   0   4  10 1652.61 113.381  42
   0   4  10 1740.10 107.699  27
   0   4  10 1296.32 139.040  39
   0   4  10 1609.25 95.0601  40
   0   4  11 26757.5 457.902  10
   0   4  12 3949.34 191.742  13
   0   4 -12 3553.52 238.055  30
   0   4  12 3979.35 182.627  10
   0   4  13 329.597 112.661  13
   0   4  13 418.018 98.4354  10
   0   4  14 1366.25 126.380  13
   0   4  14 1405.41 113.512  10
   0   4 -16 689.124 54.0073  15
   0   5   0 62.1316 29.2527  39
   0   5   1 216211. 1781.03  39
   0   5  -1 215795. 1704.13  39
   0   5   2 21183.1 245.110  19
   0   5   2 21075.7 297.555  39
   0   5   3 47568.7 504.835  19
   0   5  -3 48464.3 404.886  38
   0   5   3 47618.0 552.885  39
   0   5   4 10412.5 211.884  19
   0   5   4 10857.0 222.701  37
   0   5   4 10223.9 203.432  36
   0   5   5 48765.5 595.166  37
   0   5   5 47484.4 590.601  19
   0   5   6 134258. 1308.40  19
   0   5   6 132767. 1216.35  36
   0   5   6 130174. 1305.75  37
   0   5   7 10741.4 295.315  19
   0   5   7 10743.6 296.460  39
   0   5   7 10767.5 235.839  36
   0   5   7 10254.2 294.026  37
   0   5   8 20461.0 286.412  46
   0   5   8 20325.4 314.713  45
   0   5   8 20288.2 278.969  43
   0   5   8 20719.7 278.951  40
   0   5   8 19604.1 430.592  39
   0   5   8 19968.4 441.751  19
   0   5   9 18181.3 451.902  19
   0   5   9 18414.3 275.357  40
   0   5   9 17281.8 422.221  39
   0   5   9 17992.8 303.334  47
   0   5   9 18558.4 285.445  46
   0   5   9 18045.0 332.229  10
   0   5   9 18199.6 304.770  27
   0   5   9 18477.0 277.000  43
   0   5  10 9871.05 213.693  46
   0   5  10 9780.62 202.784  40
   0   5  10 9800.35 203.569  43
   0   5  10 9407.92 250.291  10
   0   5  11 5924.99 165.091  43
   0   5  11 5779.54 206.109  10
   0   5 -11 5843.06 278.497  30
   0   5  12 4124.14 196.018  13
   0   5  12 4238.80 180.961  10
   0   5 -12 3782.00 239.767  30
   0   5  13 13313.3 294.010  10
   0   5  13 13738.6 320.689  13
   0   5  14 16119.5 321.275  13
   0   5  15 1628.10 103.231  13
   0   5 -16 70.3691 32.8355  15
   0   6   0 250263. 2029.24  39
   0   6  -1 10626.0 146.841  39
   0   6   1 10455.5 190.869  39
   0   6   2 64231.9 670.257  39
   0   6   2 63722.6 571.445  19
   0   6   3 279263. 2376.22  39
   0   6   3 281292. 2281.14  19
   0   6   4 15894.8 269.513  19
   0   6   4 15566.6 307.753  39
   0   6   4 15936.8 287.840  37
   0   6   4 16183.5 278.978  36
   0   6   5 31621.1 450.119  19
   0   6   5 32216.2 437.347  36
   0   6   5 31961.5 469.157  37
   0   6   6 22154.9 364.430  36
   0   6   6 22941.8 418.778  37
   0   6   6 22969.9 403.296  19
   0   6   7 4908.72 201.984  19
   0   6   7 5025.65 143.550  42
   0   6   7 4825.63 141.273  45
   0   6   7 5013.20 173.260  36
   0   6   7 5064.37 216.776  37
   0   6   7 4797.11 210.062  39
   0   6   8 33488.5 586.704  19
   0   6   8 31978.1 429.399  45
   0   6   8 33303.5 396.666  46
   0   6   8 32342.1 479.137  36
   0   6   8 32912.0 588.839  37
   0   6   8 32976.2 386.062  40
   0   6   8 31084.4 575.768  39
   0   6   8 32492.6 427.137  42
   0   6   8 31762.3 385.074  43
   0   6   9 15024.0 255.518  46
   0   6   9 14848.1 245.819  40
   0   6   9 15017.6 249.203  43
   0   6  10 29001.9 383.657  43
   0   6  10 29112.9 394.535  46
   0   6  10 28273.6 427.772  45
   0   6  10 29441.4 384.246  40
   0   6  10 26862.5 567.697  39
   0   6  10 27178.6 436.363  10
   0   6  11 1613.21 111.851  43
   0   6 -11 1593.76 177.346  30
   0   6  11 1507.84 109.289  40
   0   6  11 1517.19 160.009  39
   0   6  11 1632.10 126.767  10
   0   6  12 9650.17 281.509  13
   0   6 -12 9294.11 338.541  30
   0   6  12 9435.07 245.486  10
   0   6  13 2623.37 170.163  13
   0   6  13 2653.57 136.724  10
   0   6  14 914.393 117.978  13
   0   6  15 1083.07 92.5078  13
   0   7   0 105.429 36.5067  39
   0   7   1 53064.0 571.862  39
   0   7  -1 52781.4 499.656  39
   0   7  -2 3728.86 75.4811  30
   0   7   2 3975.78 134.142  39
   0   7   3 261955. 2262.79  39
   0   7   4 83088.9 823.908  19
   0   7   4 82378.0 864.897  36
   0   7   4 84165.9 880.853  37
   0   7   4 83404.5 921.082  39
   0   7   5 7917.95 202.150  19
   0   7   5 7619.95 223.437  37
   0   7   5 7549.38 205.858  36
   0   7   5 7360.70 234.434  39
   0   7   6 28983.3 464.680  19
   0   7   6 29006.3 489.679  37
   0   7   6 28935.1 445.799  36
   0   7   7 24336.8 478.405  37
   0   7   7 24129.3 412.067  36
   0   7   7 23732.8 345.330  42
   0   7   7 25002.9 458.907  19
   0   7   7 23339.3 344.556  45
   0   7   8 20584.8 289.343  40
   0   7   8 20181.0 465.412  39
   0   7   8 20576.5 332.839  45
   0   7   8 20577.1 296.962  46
   0   7   8 20680.3 465.117  37
   0   7   8 21314.8 388.249  36
   0   7   8 20893.6 331.323  42
   0   7   9 7457.93 174.170  40
   0   7   9 6992.37 289.270  39
   0   7   9 7562.71 178.376  43
   0   7   9 7197.54 199.471  42
   0   7   9 7518.57 183.586  46
   0   7   9 7059.44 200.277  45
   0   7  10 4079.34 236.391  39
   0   7  10 4504.66 148.693  40
   0   7  10 4284.31 173.613  45
   0   7  10 4536.88 155.497  46
   0   7  10 4607.15 151.413  43
   0   7  10 4245.42 167.758  42
   0   7 -10 4280.26 232.142  30
   0   7  11 27988.3 379.018  40
   0   7  11 27707.7 381.124  43
   0   7  11 27190.3 431.443  45
   0   7  12 4941.07 186.068  45
   0   7  13 5743.97 220.723  13
   0   7  14 2077.60 135.777  13
   0   7  15 163.185 71.7726  13
   0   8   0 2461.87 93.6625  39
   0   8   1 41095.6 490.273  39
   0   8  -1 40211.2 415.521  39
   0   8   2 77911.2 826.203  39
   0   8  -3 23147.1 275.999  30
   0   8   3 21865.6 379.576  39
   0   8   4 31322.5 496.528  39
   0   8   4 32219.6 468.637  36
   0   8   5 2004.48 141.940  39
   0   8   5 2064.81 132.453  37
   0   8   5 2190.55 130.495  36
   0   8   6 4218.33 206.140  39
   0   8   6 4233.39 132.514  42
   0   8   6 4217.42 175.479  36
   0   8   6 4754.82 201.102  37
   0   8   7 657.620 79.2477  45
   0   8   7 818.458 81.5825  42
   0   8   7 911.633 103.309  36
   0   8   7 649.427 121.789  37
   0   8   8 56984.0 600.470  46
   0   8   8 56258.8 627.104  47
   0   8   8 56060.7 648.145  45
   0   8   8 56051.7 644.113  42
   0   8   8 56638.6 843.828  37
   0   8   8 56058.5 732.307  36
   0   8   9 31775.5 402.744  40
   0   8   9 29208.7 608.928  39
   0   8   9 32525.5 416.918  46
   0   8   9 31342.3 454.266  45
   0   8   9 31378.9 405.469  43
   0   8   9 29937.5 440.969  42
   0   8  -9 29179.4 550.507  30
   0   8  10 28594.9 388.053  40
   0   8  10 29033.3 400.408  46
   0   8  10 27998.5 436.221  45
   0   8  10 28631.9 435.240  42
   0   8  10 28718.0 392.083  43
   0   8 -10 27265.9 551.505  30
   0   8  11 17668.4 476.462  39
   0   8  11 21543.6 326.009  40
   0   8  11 20901.1 369.272  42
   0   8  11 21401.7 329.602  43
   0   8 -11 18512.1 455.783  30
   0   8  11 20588.2 368.848  45
   0   8  11 21605.0 335.820  46
   0   8  12 5282.04 188.500  45
   0   8  12 5441.94 158.129  43
   0   8  14 2114.83 135.135  13
   0   8  15 97.9424 68.7959  13
   0   9   0 57.2958 41.9812  39
   0   9  -1 2196.60 77.2695  39
   0   9   1 2149.97 104.057  39
   0   9   2 67553.8 761.934  39
   0   9   3 59620.4 731.247  39
   0   9   4 20924.3 409.391  39
   0   9   4 21137.5 378.237  37
   0   9  -4 22004.1 297.411  30
   0   9   5 22634.5 451.041  39
   0   9   5 22625.4 421.557  37
   0   9   5 23250.2 415.979  36
   0   9   6 34579.9 446.975  45
   0   9   6 35638.2 613.724  39
   0   9   6 34409.1 443.791  42
   0   9   6 35826.0 551.980  36
   0   9   6 35699.9 585.566  37
   0   9   7 27996.8 403.533  45
   0   9   7 28124.0 560.968  39
   0   9   7 28848.0 497.809  36
   0   9   7 28067.8 543.878  37
   0   9   7 28320.9 402.859  42
   0   9  -8 3431.54 183.487  30
   0   9   8 3331.11 128.302  46
   0   9   8 3499.70 144.291  47
   0   9   8 3418.09 149.362  45
   0   9   8 3328.79 144.978  42
   0   9   8 3410.97 214.805  37
   0   9   8 3518.59 176.860  36
   0   9   9 25543.6 406.220  45
   0   9   9 26574.0 372.356  46
   0   9   9 25418.6 392.989  47
   0   9  -9 24317.7 486.853  30
   0   9   9 25159.0 359.141  43
   0   9   9 25558.4 403.298  42
   0   9   9 23481.5 547.746  39
   0   9   9 25743.5 357.817  40
   0   9   9 25001.3 468.066  36
   0   9  10 3943.53 238.805  39
   0   9  10 4190.19 150.527  40
   0   9  10 4420.03 179.011  45
   0   9  10 4412.01 177.442  47
   0   9  10 4418.70 159.028  46
   0   9  10 4341.89 154.715  43
   0   9  10 4237.57 175.154  42
   0   9  11 4783.45 156.629  40
   0   9  11 4831.51 160.872  43
   0   9  11 4450.29 179.142  42
   0   9  11 4387.17 179.322  45
   0   9  11 4940.16 164.487  46
   0   9  12 2454.24 170.733  13
   0   9  12 2440.52 115.944  43
   0   9  12 2471.43 139.983  45
   0   9  15 858.792 77.2241  13
   0  10   0 80217.1 804.260  39
   0  10  -1 39808.1 433.019  39
   0  10   1 40877.7 519.339  39
   0  10   2 47555.3 616.674  39
   0  10   3 19746.2 377.596  36
   0  10   3 20558.9 392.653  39
   0  10   4 6033.71 204.079  37
   0  10   4 5776.84 218.850  39
   0  10   5 44776.3 527.651  45
   0  10   5 46528.7 701.818  39
   0  10   5 46146.0 658.480  37
   0  10   5 46911.3 659.421  36
   0  10   6 13209.9 253.464  42
   0  10   6 13132.0 254.369  45
   0  10   6 13052.0 368.049  39
   0  10   6 13152.1 347.422  37
   0  10   6 13532.7 337.713  36
   0  10   7 11926.8 248.770  42
   0  10   7 11727.3 249.340  45
   0  10   7 11474.2 364.212  39
   0  10   7 11813.9 321.653  36
   0  10   7 11755.1 352.001  37
   0  10   8 19127.8 337.741  42
   0  10   8 18672.8 319.727  47
   0  10   8 19165.8 339.299  45
   0  10   8 18519.7 480.477  39
   0  10   8 18777.5 409.813  36
   0  10   8 18492.5 465.666  37
   0  10   9 3744.04 142.979  43
   0  10   9 3809.78 164.855  42
   0  10   9 3770.59 163.994  45
   0  10   9 3931.50 148.968  46
   0  10   9 3648.17 158.692  47
   0  10   9 3610.06 138.842  40
   0  10   9 3788.76 191.923  36
   0  10  10 2951.45 134.728  40
   0  10  10 2479.56 202.884  39
   0  10  10 2633.54 150.678  45
   0  10  10 2918.88 139.983  46
   0  10  10 2822.47 153.004  47
   0  10  10 2691.66 150.519  42
   0  10  10 2995.57 137.402  43
   0  10  11 2804.53 127.330  40
   0  10  11 2656.31 146.741  45
   0  10  11 2821.89 133.319  46
   0  10  11 2784.82 149.356  42
   0  10  11 2721.29 127.819  43
   0  10  12 1010.85 136.830  13
   0  10  12 1021.00 86.9655  40
   0  10  12 1105.27 91.2290  43
   0  10  12 1025.76 107.784  45
   0  10  13 661.396 117.472  13
   0  10  14 417.485 89.6024  13
   0  11   0 167.927 50.4422  39
   0  11   1 797.868 79.9159  39
   0  11   2 15172.7 319.583  39
   0  11   3 14618.4 334.618  36
   0  11   3 14271.3 332.294  39
   0  11   4 12487.3 303.608  37
   0  11   4 12719.0 332.321  39
   0  11   5 33421.6 594.804  39
   0  11   5 34381.4 567.234  36
   0  11   5 33920.4 557.698  37
   0  11   6 34878.2 464.440  42
   0  11   6 34939.1 466.591  45
   0  11   6 35307.4 638.461  39
   0  11   6 35253.1 587.248  36
   0  11   6 35417.5 606.800  37
   0  11   7 12226.4 260.094  42
   0  11   7 11705.2 256.332  45
   0  11   7 12219.0 383.956  39
   0  11   7 12935.9 347.321  36
   0  11   7 11905.9 358.692  37
   0  11   8 13027.8 279.144  42
   0  11   8 13080.7 279.681  45
   0  11   8 12941.8 267.597  47
   0  11   8 12356.1 401.084  39
   0  11   8 12330.2 343.031  36
   0  11   8 12513.9 389.876  37
   0  11   9 2413.26 127.765  43
   0  11   9 2435.06 142.450  42
   0  11   9 2381.21 140.985  45
   0  11   9 2615.60 134.064  46
   0  11   9 2515.46 144.556  47
   0  11   9 2372.78 123.819  40
   0  11   9 2318.61 165.679  36
   0  11  10 1266.76 105.973  40
   0  11  10 1304.43 112.163  46
   0  11  10 1447.20 125.152  47
   0  11  10 1227.08 119.766  45
   0  11  10 1290.13 120.575  42
   0  11  10 1401.05 110.242  43
   0  11  11 59.5648 118.085  13
   0  11  11 165.700 79.2062  40
   0  11  11 290.144 86.7802  46
   0  11  11 180.585 88.4965  45
   0  11  11 156.726 89.7890  42
   0  11  11 189.580 82.0538  43
   0  11  12 1599.84 142.824  13
   0  11  12 1959.59 101.986  40
   0  11  12 1879.07 102.569  43
   0  11  12 1990.26 121.953  45
   0  11  13 2409.74 142.825  13
   0  11  14 1975.87 108.499  13
   0  12   0 193600. 1704.44  39
   0  12   1 43205.2 569.401  39
   0  12   2 7729.30 249.665  36
   0  12   2 7562.19 229.661  39
   0  12   3 4288.76 195.291  36
   0  12   3 4495.63 193.896  39
   0  12   4 9829.17 278.902  37
   0  12   4 10151.9 303.774  39
   0  12   5 10513.0 230.623  45
   0  12   5 10848.2 336.361  39
   0  12   5 10483.0 305.322  37
   0  12   5 10659.3 316.533  36
   0  12   6 22189.2 359.483  42
   0  12   6 22232.7 360.953  45
   0  12   6 22897.9 515.521  39
   0  12   6 22867.2 483.873  37
   0  12   6 22458.0 472.578  36
   0  12   7 10700.0 247.424  42
   0  12   7 10550.3 247.361  45
   0  12   7 11053.0 375.241  39
   0  12   7 10310.6 343.037  37
   0  12   7 10919.2 328.824  36
   0  12   8 26273.2 408.590  42
   0  12   8 25466.2 394.450  47
   0  12   8 25558.7 406.614  45
   0  12   8 22935.6 557.223  39
   0  12   8 24078.9 495.633  36
   0  12   8 24207.9 550.029  37
   0  12   9 3861.37 152.556  43
   0  12   9 3786.18 166.215  42
   0  12   9 3989.91 169.952  45
   0  12   9 4028.80 167.406  47
   0  12   9 3967.94 155.899  46
   0  12   9 3679.54 236.170  39
   0  12   9 4092.35 150.198  40
   0  12   9 3433.39 195.289  36
   0  12  10 1060.39 100.925  40
   0  12  10 1066.78 107.185  46
   0  12  10 968.213 115.624  47
   0  12  10 1114.61 113.441  45
   0  12  10 1059.13 104.427  43
   0  12  10 1092.03 113.301  42
   0  12  11 2776.89 171.945  13
   0  12  11 3274.80 129.920  40
   0  12  11 3228.15 147.295  45
   0  12  11 3334.01 136.215  46
   0  12  11 3259.51 133.244  43
   0  12  11 3364.46 150.578  42
   0  12  12 3762.45 147.132  45
   0  12  12 3892.53 129.539  43
   0  12  12 3648.71 173.152  13
   0  12  13 1347.85 112.859  13
   0  12  14 185.259 64.5181  13
   0  13   0 250.395 92.6424  36
   0  13   1 29441.1 514.750  36
   0  13   1 28592.3 449.312  39
   0  13   2 78286.3 966.386  36
   0  13  -2 76606.5 892.415  36
   0  13   2 77333.7 916.688  39
   0  13   3 42698.7 668.800  36
   0  13  -3 42426.3 576.663  36
   0  13   3 40524.8 600.437  37
   0  13   3 42145.1 644.629  39
   0  13   4 26224.8 382.614  45
   0  13   4 27432.1 529.018  39
   0  13   4 26537.3 485.960  37
   0  13   4 26939.5 520.679  36
   0  13   5 10625.7 234.416  42
   0  13   5 10899.0 238.761  45
   0  13   5 10901.4 342.512  39
   0  13   5 10549.6 310.707  37
   0  13   6 34634.1 480.175  42
   0  13   6 35208.2 482.398  45
   0  13   6 34943.4 667.748  39
   0  13   6 35179.0 623.998  36
   0  13   6 34115.9 619.395  37
   0  13   7 3553.57 156.503  42
   0  13   7 3388.95 150.665  45
   0  13   7 3162.41 215.263  39
   0  13   7 3565.02 205.484  36
   0  13   7 3181.62 211.808  37
   0  13   8 1595.25 123.616  42
   0  13   8 1806.75 130.293  45
   0  13   8 1739.76 127.250  47
   0  13   8 1656.49 173.489  39
   0  13   8 1794.21 158.512  36
   0  13   9 2800.93 145.823  42
   0  13   9 2845.49 137.968  43
   0  13   9 2881.50 148.981  47
   0  13   9 2844.78 146.600  45
   0  13   9 3046.60 142.030  46
   0  13   9 2366.64 200.734  39
   0  13   9 3029.48 137.430  40
   0  13   9 2620.47 177.104  36
   0  13  10 3108.54 176.081  13
   0  13  10 3424.52 140.019  40
   0  13  10 3367.12 143.121  46
   0  13  10 3159.50 153.159  47
   0  13  10 3264.96 148.839  45
   0  13  10 3401.88 142.989  43
   0  13  10 3279.35 148.943  42
   0  13  11 783.202 119.460  13
   0  13  11 938.835 90.1555  40
   0  13  11 859.439 95.5273  45
   0  13  11 1022.73 93.3083  46
   0  13  11 960.149 94.0025  43
   0  13  11 850.685 95.1344  42
   0  13  12 1786.55 104.765  45
   0  13  12 1806.25 96.1550  43
   0  13  12 1526.93 122.855  13
   0  13  13 1246.18 97.5448  13
   0  13  14 195.323 53.8228  13
   0  14   0 92916.3 1089.77  36
   0  14   1 11913.0 331.574  36
   0  14  -1 12148.5 315.390  36
   0  14   2 3123.08 155.581  37
   0  14  -2 3469.40 170.858  36
   0  14   2 3634.92 201.948  36
   0  14   2 3329.67 167.232  39
   0  14  -3 16269.4 339.917  36
   0  14   3 16765.5 413.388  36
   0  14   3 15579.6 353.309  37
   0  14   3 16034.8 380.350  39
   0  14   4 21740.0 349.060  45
   0  14   4 22591.5 489.496  36
   0  14   4 21689.2 442.376  37
   0  14   5 2300.11 124.522  42
   0  14   5 2313.21 123.222  45
   0  14   5 2320.43 183.469  39
   0  14   5 2287.98 166.933  37
   0  14   6 7083.68 203.450  42
   0  14   6 6881.01 199.071  45
   0  14   6 6805.38 293.374  39
   0  14   6 6893.77 280.546  36
   0  14   6 6698.31 271.272  37
   0  14   7 889.039 104.776  42
   0  14   7 1107.43 104.956  45
   0  14   7 921.180 144.267  39
   0  14   7 900.961 137.606  37
   0  14   7 1093.71 145.154  36
   0  14   8 15325.9 304.455  42
   0  14   8 15301.3 301.300  47
   0  14   8 14928.8 302.898  45
   0  14   8 14074.4 433.968  39
   0  14   8 14355.4 390.264  36
   0  14   9 2765.35 161.215  13
   0  14   9 3169.31 137.641  40
   0  14   9 2664.04 202.185  39
   0  14   9 3192.97 151.373  47
   0  14   9 2995.45 143.984  45
   0  14   9 3410.42 146.872  46
   0  14   9 3333.28 144.693  43
   0  14   9 3076.38 146.827  42
   0  14  10 323.948 103.857  13
   0  14  10 463.730 86.0447  40
   0  14  10 474.356 95.5020  47
   0  14  10 497.338 89.3349  46
   0  14  10 444.984 87.5201  45
   0  14  10 539.323 92.6166  42
   0  14  10 448.095 90.0407  43
   0  14  11 1437.45 123.982  13
   0  14  11 1490.35 96.6505  40
   0  14  11 1510.45 103.876  45
   0  14  11 1701.17 102.047  46
   0  14  11 1546.10 100.255  43
   0  14  12 106.908 59.2465  43
   0  14  12 146.411 79.3374  13
   0  14  13 109.527 61.3973  13
   0  15   0 162.287 106.937  36
   0  15  -1 23035.2 462.954  36
   0  15   1 23970.8 497.974  36
   0  15   2 4004.95 218.691  36
   0  15  -2 3850.37 183.824  36
   0  15   3 8342.74 259.663  37
   0  15   3 8707.81 280.884  39
   0  15   4 12022.0 251.756  45
   0  15   4 12630.3 361.929  39
   0  15   4 11910.0 327.303  37
   0  15   5 14116.6 281.265  42
   0  15   5 14384.4 282.608  45
   0  15   5 14189.0 402.650  39
   0  15   5 13668.7 369.665  37
   0  15   6 98.5023 75.7744  42
   0  15   6 194.674 76.9039  45
   0  15   6 141.227 105.944  39
   0  15   6 137.388 111.425  36
   0  15   6 95.8014 97.8539  37
   0  15   7 2394.00 182.990  36
   0  15   7 2240.71 180.099  37
   0  15   7 2529.50 143.189  13
   0  15   7 2540.67 196.990  39
   0  15   7 2863.55 138.225  45
   0  15   7 2458.74 137.549  42
   0  15   8 1027.64 134.565  36
   0  15   8 1034.77 118.405  13
   0  15   8 837.286 137.496  39
   0  15   8 945.851 108.403  47
   0  15   8 1107.64 104.319  45
   0  15   8 1086.96 104.841  42
   0  15   9 551.940 104.783  13
   0  15   9 648.403 92.0946  40
   0  15   9 695.653 99.5970  47
   0  15   9 626.776 90.1756  45
   0  15   9 658.870 97.8941  46
   0  15   9 712.425 94.4293  42
   0  15   9 669.109 97.2418  43
   0  15  10 361.553 93.8763  13
   0  15  10 447.779 80.5704  40
   0  15  10 466.709 85.6386  46
   0  15  10 506.056 92.6717  47
   0  15  10 419.209 78.0325  45
   0  15  10 574.040 80.7407  42
   0  15  10 379.721 84.0558  43
   0  15  11 1549.07 113.258  13
   0  15  11 1662.46 93.9869  40
   0  15  11 1593.46 96.2307  45
   0  15  11 1803.13 99.3885  46
   0  15  11 1723.78 97.2636  43
   0  15  12 1167.53 89.8257  13
   0  15  13 57.8186 46.6037  13
   0  16   0 18110.2 427.731  36
   0  16  -1 30414.4 549.325  36
   0  16   1 30702.2 583.203  36
   0  16   2 1611.62 163.751  36
   0  16  -2 1569.98 137.887  36
   0  16   3 4377.80 234.460  36
   0  16   4 3024.00 133.565  42
   0  16   4 3063.46 133.287  45
   0  16   4 2940.33 188.189  39
   0  16   4 3115.04 207.187  36
   0  16   5 4860.42 238.336  39
   0  16   5 5280.14 170.521  45
   0  16   5 5202.30 172.563  42
   0  16   6-22.8057 80.4565  42
   0  16   6 112.829 72.2641  45
   0  16   6 70.3583 97.0900  39
   0  16   6 32.3301 110.225  36
   0  16   7 2891.09 138.105  42
   0  16   7 2746.41 135.233  45
   0  16   7 2416.95 194.090  39
   0  16   7 2732.56 190.896  36
   0  16   8 1861.28 124.207  13
   0  16   8 1709.43 120.995  47
   0  16   8 1853.30 120.308  46
   0  16   8 1766.07 113.637  45
   0  16   8 1796.08 116.413  42
   0  16   9 1883.19 118.917  13
   0  16   9 1994.69 114.535  40
   0  16   9 2168.73 119.795  46
   0  16   9 2069.59 120.658  47
   0  16   9 1880.79 107.676  45
   0  16   9 2031.41 113.472  42
   0  16  10 1173.41 98.7518  13
   0  16  10 1399.33 96.6298  40
   0  16  10 1337.31 89.4556  45
   0  16  10 1426.08 97.8441  46
   0  16  10 1377.88 94.0393  42
   0  16  10 1363.28 97.6952  43
   0  16  11 2613.88 113.059  13
   0  16  11 2909.39 104.184  40
   0  16  11 2930.01 109.020  46
   0  16  11 2662.60 102.797  45
   0  16  11 2838.36 106.501  43
   0  16  12 325.954 57.0518  13
   0  17   0-56.5674 110.474  36
   0  17   1 6434.27 272.702  36
   0  17  -1 6179.79 248.024  36
   0  17   2 19563.3 473.477  36
   0  17   3 6724.95 286.158  36
   0  17   3 6356.59 177.775  42
   0  17   4 927.488 143.681  36
   0  17   4 934.516 93.0134  42
   0  17   5 3145.38 137.597  42
   0  17   5 3349.30 212.320  36
   0  17   5 3408.97 135.733  45
   0  17   6 9635.43 226.178  42
   0  17   6 9589.27 220.209  45
   0  17   7 515.214 81.0860  45
   0  17   7 512.226 88.8395  42
   0  17   8 4036.57 152.299  46
   0  17   8 3905.98 151.028  47
   0  17   8 3519.03 133.420  45
   0  17   8 3883.57 140.791  42
   0  17   9 255.805 68.7256  13
   0  17   9 237.322 76.7758  40
   0  17   9 379.973 81.6538  47
   0  17   9 303.471 64.4494  45
   0  17   9 278.399 80.8030  46
   0  17   9 294.159 68.1368  42
   0  17  10 341.212 65.9413  13
   0  17  10 404.648 71.6792  40
   0  17  10 394.699 73.6594  46
   0  17  10 400.297 60.9557  45
   0  17  10 394.401 75.3060  43
   0  17  11 1063.64 72.4797  40
   0  17  11 880.995 64.4902  13
   0  17  11 1057.92 74.6655  43
   0  18   0 28172.4 549.542  36
   0  18  -1 2794.49 177.096  36
   0  18   1 3080.72 200.199  36
   0  18   2 8894.01 318.647  36
   0  18   3 165.590 112.330  36
   0  18   4 2887.76 200.611  36
   0  18   4 2749.78 122.591  42
   0  18   5 2163.38 118.051  42
   0  18   6 2119.83 108.916  45
   0  18   6 2266.45 116.148  42
   0  18   7 9593.96 200.232  45
   0  18   7 9626.62 208.208  42
   0  18   8 97.3415 74.1527  47
   0  18   8 80.8723 55.2590  45
   0  18   8 132.323 59.7697  42
   0  18   9 112.205 51.2174  45
   0  18   9 117.123 67.3994  47
   0  18   9 46.6745 69.8705  46
   0  18   9-20.5527 66.8497  40
   0  18   9 78.2650 53.0771  42
   0  18  10 206.862 65.4355  46
   0  18  10 226.533 63.3973  40
   0  18  10 195.989 64.1016  43
   0  18  11 232.623 53.7885  43
   0  19   0 87.9493 95.2800  36
   0  19   1 1361.14 147.310  36
   0  19   2 10703.8 345.250  36
   0  19   6 647.128 72.4784  42
   0  19   7 318.274 75.9460  47
   0  19   7 278.168 57.3023  42
   0  19   8 1487.15 93.6212  47
   0  19   8 1542.10 97.7801  43
   0  19   8 1486.23 76.8377  42
   0  19   9 1457.18 88.8969  46
   0  19   9 1405.35 84.7334  40
   0  19  10 1433.68 74.0034  46
   0  19  10 1420.63 76.4601  43
   0  19  10 1419.18 72.0183  40
   0  20   6 645.176 77.2235  47
   0  20   7 501.577 69.9275  47
   0  20   7 507.314 77.2942  43
   0  20   7 510.513 79.0023  40
   0  20   8 612.289 67.7969  47
   0  20   8 634.085 75.1350  43
   0  20   9 3214.27 103.320  46
   0  20   9 3312.94 99.6955  40
   0  20  10 1941.35 65.8634  43
   0  21   5 1684.94 87.3977  47
   0  21   6 988.442 72.5810  47
   0  21   6 1016.16 85.3358  46
   0  21   7 2719.30 91.9684  47
   0  21   7 2886.26 104.693  43
   0  21   7 2917.87 104.855  40
   0  21   8 49.0264 54.6419  43
   0  21   9 1962.12 65.8390  46
   0  21   9 1942.80 67.2063  40
   0  22   4 971.480 63.9769  47
   0  22   5 1660.68 72.5561  47
   0  22   6 529.760 67.6983  46
   0  22   6 482.801 48.9632  47
   0  22   6 455.598 62.5129  43
   0  22   6 428.926 63.4897  40
   0  22   7 868.894 66.7546  46
   0  22   7 754.697 62.3648  43
   0  22   7 781.181 61.9645  40
   0  22   8 1813.44 64.3045  43
   0  23   5 855.306 66.3037  46
   0  23   5 853.053 60.0605  43
   0  23   5 910.572 63.4809  40
   0  23   6 1792.35 71.9645  46
   0  23   6 1754.68 65.4358  43
   0  23   6 1790.61 68.1077  40
   0  24   4 543.169 45.1431  40
   0  24   4 481.222 47.4767  46
  -1 -24   3 93.8441 42.4160   2
  -1 -24   2 3849.50 104.915   2
   1 -24  -1 1665.94 61.3086   2
  -1 -24   1 1833.16 77.3391   2
   1 -24   0 2485.34 79.0418   2
  -1 -24   0 2444.08 84.1247   2
  -1 -24  -1 2019.15 71.9653   2
   1 -24   1 2439.62 80.4411   2
   1 -24   2 2622.42 83.9160   2
   1 -23  -7 2726.02 72.3020   7
   1 -23  -5 1612.47 83.1703  23
  -1 -23   5 1465.34 70.8870   2
   1 -23  -4 3729.09 114.244  23
   1 -23  -4 3117.28 107.147   7
   1 -23  -3 450.304 62.0429   7
  -1 -23   3 513.651 62.7901   2
   1 -23  -2 2359.02 95.6839   7
   1 -23  -2 2230.74 77.3001   2
  -1 -23   2 2467.33 105.005   2
   1 -23  -1 2310.39 87.5292   2
  -1 -23   1 2558.23 110.730   2
  -1 -23   0 1512.59 90.1041   2
   1 -23   0 1657.44 83.0351   2
  -1 -23  -1 585.649 65.6444   2
   1 -23   1 804.271 66.7182   2
  -1 -23  -2 1254.84 69.1316   2
   1 -23   2 1613.59 81.3107   2
  -1 -23  -3 319.777 53.8808   7
   1 -23   3 395.425 55.5397   2
  -1 -23  -4 1896.86 83.9109   7
  -1 -23  -5 555.487 55.8578   7
   1 -22  -8 1033.79 59.5268  23
   1 -22  -8 695.775 47.4424   7
   1 -22  -7 1916.40 86.9242  23
   1 -22  -7 1592.88 74.3045   7
   1 -22  -6 488.757 64.1050   7
  -1 -22   6 491.284 54.3100   2
  -1 -22   5 484.040 65.6319   2
   1 -22  -5 614.181 83.2947  23
   1 -22  -4 259.212 78.4517  23
   1 -22  -4 256.397 66.5091   7
   1 -22  -3 508.181 81.6350  23
   1 -22  -3 458.856 71.4128   7
   1 -22  -3 432.283 49.2600   2
  -1 -22   3 416.658 75.7612   2
   1 -22  -2 781.422 79.8431   7
   1 -22  -2 751.879 66.6603   2
  -1 -22   2 739.444 88.1783   2
   1 -22  -1 5010.78 148.107   7
  -1 -22   1 4714.08 158.551   2
   1 -22  -1 4532.46 135.483   2
  -1 -22   0 1852.30 115.477   2
   1 -22   0 1994.59 102.481   2
  -1 -22   0 2065.20 123.767  21
  -1 -22  -1 4237.32 145.547   2
   1 -22   1 4503.98 138.104   2
  -1 -22  -1 4096.40 151.077  21
  -1 -22  -2 1651.21 96.9344   7
  -1 -22  -2 1446.67 89.6013   2
   1 -22   2 1683.08 96.3932   2
  -1 -22  -2 1592.10 102.834  21
  -1 -22  -3 1033.13 84.4619   7
  -1 -22  -3 807.128 63.7666   2
   1 -22   3 1104.40 79.8861   2
  -1 -22  -3 938.843 79.9996  21
  -1 -22  -3 1187.97 92.3552  23
  -1 -22  -4 412.525 70.5197   7
  -1 -22  -4 484.336 78.2765  23
  -1 -22  -4 361.208 58.4350  21
  -1 -22  -5 625.744 72.4471   7
   1 -22   5 719.351 62.0416   2
  -1 -22  -7 1971.31 77.2246   7
   1 -21  -9 2394.98 76.0043  23
   1 -21  -9 1779.29 63.3789   7
   1 -21  -8 1001.69 75.8744  23
   1 -21  -8 1010.61 67.4553   7
   1 -21  -7 5002.54 142.364  23
   1 -21  -7 4694.98 137.566   7
  -1 -21   7 4586.68 115.916   2
   1 -21  -6 1227.39 92.6278   7
  -1 -21   6 1189.32 79.3876   2
   1 -21  -5 2406.82 126.164  23
  -1 -21   5 2436.35 112.552   2
   1 -21  -4 1805.79 120.554  23
   1 -21  -4 1701.15 110.992   7
   1 -21  -3 435.621 98.0675  23
   1 -21  -3 363.263 84.1693   7
  -1 -21   3 314.403 87.8590   2
   1 -21  -3 261.926 55.8345   2
   1 -21  -2 178.312 72.9939   7
   1 -21  -2 190.294 63.6687   2
  -1 -21   2 50.7081 82.2091   2
   1 -21  -2 176.357 90.7030  23
  -1 -21   2 170.091 97.3292  21
   1 -21  -2 192.519 70.3326  21
   1 -21  -1 2017.30 111.678   7
  -1 -21   1 1700.36 119.171   2
   1 -21  -1 1843.66 103.668   2
  -1 -21   1 1955.57 134.625  21
   1 -21   0 2594.58 117.323   7
  -1 -21   0 2711.70 118.386   7
   1 -21   0 2755.01 124.655   2
  -1 -21   0 2547.67 132.842   2
  -1 -21   0 2785.05 147.564  21
  -1 -21  -1 2876.34 140.417   6
  -1 -21  -1 2724.55 125.606   7
  -1 -21  -1 2427.28 126.555   2
   1 -21   1 2713.08 123.864   2
  -1 -21  -1 3005.13 135.262  23
  -1 -21  -1 2781.54 145.353  21
  -1 -21  -2 1315.92 108.903   6
  -1 -21  -2 1171.60 101.008   7
  -1 -21  -2 1299.58 111.255  23
  -1 -21  -2 1171.91 110.543  21
   1 -21   2 1174.86 94.6964   2
  -1 -21  -2 954.022 91.0395   2
  -1 -21  -3 180.443 77.3259   7
  -1 -21  -3 216.489 87.1010  23
  -1 -21  -3 268.287 80.6205  21
   1 -21   3 186.633 70.9453   2
  -1 -21  -3 65.9182 59.1107   2
  -1 -21  -4 350.396 73.2644  21
  -1 -21  -4 291.785 81.9608   7
  -1 -21  -4 410.634 81.5185   6
  -1 -21  -4 207.902 50.3036   2
  -1 -21  -5 958.956 91.7047   6
   1 -21   5 1000.21 75.7394   2
  -1 -21  -5 906.450 89.1976  23
  -1 -21  -5 700.913 69.4519  21
  -1 -21  -6 2148.95 101.717  23
  -1 -21  -7 765.002 73.8671   7
  -1 -21  -7 848.925 74.3041  23
  -1 -21  -8 289.351 49.7580   7
   1 -20  -9 5309.22 128.969   7
   1 -20  -9 6046.01 133.872  23
   1 -20  -8 229.315 74.4435  23
   1 -20  -8 244.444 62.2964   7
   1 -20  -7 1085.96 98.9361  23
   1 -20  -7 1086.03 90.5823   7
  -1 -20   7 1070.78 70.7718   2
   1 -20  -6 995.235 98.1361   7
  -1 -20   6 938.052 80.4603   2
   1 -20  -5 4590.70 177.675  24
  -1 -20   5 3938.39 148.163   2
   1 -20  -4 7141.18 209.646  23
   1 -20  -4 6969.52 222.124  24
   1 -20  -3 930.876 109.987   7
   1 -20  -3 865.971 84.4562   2
  -1 -20   3 696.633 110.716   2
   1 -20  -3 956.894 125.136  23
  -1 -20   3 1087.80 127.977  21
   1 -20  -3 931.982 92.0876  21
   1 -20  -2 16544.4 311.741   7
  -1 -20   2 16348.3 322.204   2
   1 -20  -2 15654.9 282.647   2
   1 -20  -2 17715.2 349.563  24
   1 -20  -2 17348.0 314.876  23
   1 -20  -2 14783.8 284.166  21
  -1 -20   2 17214.4 343.809  21
  -1 -20   1 5036.32 172.041   6
   1 -20  -1 4482.75 161.960   7
   1 -20  -1 4033.86 157.092   9
  -1 -20   1 4379.41 147.015   7
   1 -20  -1 4955.00 171.026  23
   1 -20  -1 5006.25 188.732  24
   1 -20  -1 4204.98 160.519  21
  -1 -20   1 4852.90 192.281  21
   1 -20  -1 4150.50 153.707   2
  -1 -20   0 107.336 75.2778   6
  -1 -20   0 50.7222 65.5819   7
   1 -20   0 41.7509 64.8888   7
   1 -20   0-21.4780 75.6055   2
  -1 -20   0-8.14650 85.1668  23
   1 -20   0 72.4210 82.7269  24
   1 -20   0-59.3664 85.8372  21
  -1 -20   0 19.6456 93.6187  21
  -1 -20  -1 3863.41 165.396   6
   1 -20   1 3543.46 133.922   7
  -1 -20  -1 3909.30 158.888   7
  -1 -20  -1 3823.59 158.180  23
  -1 -20  -1 3904.66 174.599  21
   1 -20   1 3738.27 149.828   2
  -1 -20  -2 1510.68 126.221   6
  -1 -20  -2 1247.23 114.670   7
  -1 -20  -2 1453.30 127.099  23
  -1 -20  -2 1257.77 123.721  21
   1 -20   2 1233.12 107.660   2
  -1 -20  -3 2719.41 148.825   7
  -1 -20  -3 2796.28 143.954  23
  -1 -20  -3 2460.75 142.849  21
   1 -20   3 2716.74 134.962   2
  -1 -20  -4 1234.74 110.140  21
  -1 -20  -4 1286.00 119.562   7
  -1 -20  -4 1533.68 120.554   6
  -1 -20  -5 1025.98 100.185   6
  -1 -20  -5 1079.81 103.091  23
  -1 -20  -5 751.829 86.9849  21
   1 -20   5 995.334 84.5089   2
   1 -20   6 356.023 63.5090   2
  -1 -20  -6 437.831 76.7957   6
  -1 -20  -6 178.873 79.3084   7
  -1 -20  -6 335.706 80.4537  23
  -1 -20  -7-5.49285 66.8885   7
  -1 -20  -7 112.947 65.3283  23
  -1 -20  -8 1767.35 93.9290   7
  -1 -20  -8 2170.02 89.2582  23
  -1 -20  -9 440.832 52.7339   7
   1 -19 -10 1915.72 81.6290  23
   1 -19 -10 1669.52 72.8566   7
   1 -19  -9 1783.08 95.9942  23
   1 -19  -9 1655.47 89.2661   7
   1 -19  -8 985.348 97.1366  23
   1 -19  -8 996.752 89.0001   7
  -1 -19   7 641.099 70.8719   2
   1 -19  -7 602.029 88.6797   7
   1 -19  -7 609.395 101.750  23
  -1 -19   6 320.918 75.4671   2
   1 -19  -6 214.900 86.9215   7
   1 -19  -6 105.713 109.964  23
   1 -19  -6 312.519 96.3744  24
  -1 -19   5 2462.09 131.654   2
   1 -19  -5 2675.16 141.333   6
   1 -19  -5 2312.43 143.326   7
   1 -19  -5 2203.91 147.866  24
   1 -19  -4 1048.85 84.1115   2
   1 -19  -4 1218.48 133.274  23
   1 -19  -4 1348.01 135.708  24
   1 -19  -4 1472.10 122.215   6
   1 -19  -3 7396.81 218.522   7
   1 -19  -3 6876.64 184.903   2
   1 -19  -3 7798.78 226.206  23
   1 -19  -3 6667.66 190.442  21
  -1 -19   3 7727.00 240.915  21
   1 -19  -2 11735.6 276.849   6
  -1 -19   2 11774.1 254.943   6
   1 -19  -2 11344.4 263.022   7
  -1 -19   2 10050.0 217.049   7
   1 -19  -2 10537.2 238.670   2
   1 -19  -2 11790.3 295.041  24
   1 -19  -2 11478.9 267.558  23
   1 -19  -2 10603.4 244.564  21
  -1 -19   2 11526.0 291.169  21
  -1 -19   1 1120.53 104.431   6
  -1 -19   1 1100.99 92.1288   7
   1 -19  -1 1162.66 107.101   7
   1 -19  -1 980.790 98.3587   2
  -1 -19   1 1232.42 107.138  23
   1 -19  -1 1018.38 119.696  24
   1 -19  -1 1087.50 120.058  23
   1 -19  -1 1133.90 110.130  21
  -1 -19   1 1019.66 131.059  21
  -1 -19   0 12597.6 284.647   6
  -1 -19   0 12360.2 269.545   7
   1 -19   0 12391.8 261.268   7
   1 -19   0 12047.3 265.920   2
  -1 -19   0 13017.3 262.752  23
   1 -19   0 12678.0 296.100  24
   1 -19   0 12511.3 259.106  23
   1 -19   0 11801.2 271.086  21
  -1 -19   0 12300.8 303.845  21
  -1 -19  -1 1185.96 113.282   7
  -1 -19  -1 1409.83 119.176   6
   1 -19   1 1125.78 98.1143   9
   1 -19   1 1087.00 92.0248   7
   1 -19   1 1092.22 107.235   2
  -1 -19  -1 1138.11 120.916  23
   1 -19   1 1341.14 116.886  24
   1 -19   1 1185.29 117.885  21
  -1 -19  -1 1285.95 136.737  21
  -1 -19  -2 7992.78 238.235   6
  -1 -19  -2 7550.25 227.748   7
   1 -19   2 7375.09 185.036   7
  -1 -19  -2 8216.63 220.177  23
  -1 -19  -2 7579.30 236.413  21
   1 -19   2 7809.65 214.911   2
  -1 -19  -3 499.823 104.819   7
  -1 -19  -3 639.637 116.210  23
  -1 -19  -3 530.924 111.141  21
   1 -19   3 671.342 97.6851   2
  -1 -19  -4 14693.0 320.832   7
  -1 -19  -4 15414.3 328.229   6
  -1 -19  -5 3133.75 151.946   6
  -1 -19  -5 2797.02 144.045  23
   1 -19   5 2922.62 125.094   2
  -1 -19  -6 318.851 83.8059   6
  -1 -19  -6 133.853 85.9626   7
  -1 -19  -6 336.607 91.8281  23
  -1 -19  -6 127.050 71.6595  21
   1 -19   6 319.420 67.6612   2
   1 -19   7 458.689 60.6969   2
  -1 -19  -7 264.347 82.3507   7
  -1 -19  -7 385.685 70.2496   6
  -1 -19  -7 378.147 78.5455  23
  -1 -19  -8 358.160 74.9781   7
  -1 -19  -8 608.600 75.0772  23
  -1 -19  -9 1253.62 81.4087   7
  -1 -19  -9 1547.16 75.5958  23
  -1 -19 -10 3169.17 86.4013   7
   1 -18 -11 884.240 47.5780   7
   1 -18 -11 1125.48 56.6478  23
   1 -18 -10 135.304 62.2885  23
   1 -18 -10 226.907 53.5110   7
   1 -18  -9 247.755 78.6525  23
   1 -18  -9 230.577 65.3107   7
   1 -18  -8 408.797 96.2200  23
   1 -18  -8 458.534 82.0033   7
  -1 -18   8 637.719 90.8897   4
  -1 -18   8 608.631 64.2549   2
   1 -18  -7 3222.06 151.935  24
   1 -18  -7 2679.16 151.255  23
   1 -18  -7 3148.46 144.995   6
  -1 -18   7 3345.00 145.317   4
   1 -18  -7 2825.32 145.117   7
  -1 -18   7 2688.48 119.786   2
   1 -18  -6 676.237 107.311  24
  -1 -18   6 779.396 103.645   4
   1 -18  -6 606.347 105.075   7
   1 -18  -6 607.364 97.7245   6
  -1 -18   6 596.384 88.2074   2
   1 -18  -5 3866.31 187.010  24
   1 -18  -5 3726.49 168.605   7
   1 -18  -5 3879.13 167.470   6
  -1 -18   5 3546.36 156.825   2
   1 -18  -4 4264.61 175.624   6
   1 -18  -4 3820.65 146.852  21
  -1 -18   4 4445.12 193.115  21
   1 -18  -4 3687.72 132.089   2
   1 -18  -4 4432.81 194.095  24
   1 -18  -4 3876.24 201.059  18
   1 -18  -3 893.320 96.8271  21
  -1 -18   3 886.163 124.328  21
   1 -18  -3 798.666 106.707   7
   1 -18  -3 838.513 110.739  18
   1 -18  -2 7520.46 226.414   6
   1 -18  -2 7622.12 221.545   7
  -1 -18   2 7655.92 207.660   6
  -1 -18   2 6849.00 183.506   7
  -1 -18   2 7639.48 242.276  21
   1 -18  -2 7305.10 208.483  21
   1 -18  -2 7554.21 242.881  24
  -1 -18   2 8259.14 200.370  23
   1 -18  -2 7551.51 224.948  23
   1 -18  -2 6445.84 239.161  18
  -1 -18   1 933.845 100.724   6
   1 -18  -1 781.086 102.766   6
   1 -18  -1 873.898 106.193  21
  -1 -18   1 765.241 126.264  21
   1 -18  -1 808.550 98.3966   7
  -1 -18   1 717.877 88.5106   7
   1 -18  -1 720.588 116.318  23
   1 -18  -1 905.637 117.805  24
  -1 -18   1 820.453 106.955  23
   1 -18  -1 613.096 91.8340  18
  -1 -18   0 8402.71 228.178   7
  -1 -18   0 8113.88 234.260   6
   1 -18   0 8239.46 225.589   6
   1 -18   0 7980.98 213.233   7
   1 -18   0 7337.57 207.204   9
   1 -18   0 7572.15 212.770   2
  -1 -18   0 8747.74 252.371   1
  -1 -18   0 8909.00 224.462  23
   1 -18   0 8419.33 246.935  24
  -1 -18   0 8916.56 247.565  24
   1 -18   0 8543.86 220.966  23
   1 -18   0 7885.16 223.789  21
  -1 -18   0 8095.30 253.652  21
  -1 -18  -1 2255.96 139.125   7
  -1 -18  -1 2421.69 147.007   6
  -1 -18  -1 2461.50 147.724   1
   1 -18   1 2078.09 130.210   2
   1 -18   1 2479.41 124.373   7
   1 -18   1 2125.95 119.937   9
   1 -18   1 2504.20 145.608  24
  -1 -18  -1 2378.49 143.066  23
   1 -18   1 2434.43 124.133  23
  -1 -18  -1 2637.56 154.975  24
  -1 -18  -1 2362.04 162.181  21
   1 -18   1 2317.54 141.885  21
  -1 -18  -2 9266.51 261.738   6
  -1 -18  -2 9137.63 260.894  21
  -1 -18  -2 9318.48 248.748   1
   1 -18   2 8969.64 232.383   2
   1 -18   2 9050.63 209.163   7
   1 -18   2 8409.17 213.426   9
   1 -18   2 9595.95 239.019  24
   1 -18   2 9228.33 246.212  21
  -1 -18  -2 9396.19 237.721  23
  -1 -18  -2 8018.20 272.901  18
  -1 -18  -3 3615.69 176.689  21
   1 -18   3 3766.91 157.802   2
  -1 -18  -3 3762.26 157.301   1
  -1 -18  -3 4126.66 180.489  24
  -1 -18  -3 3548.63 192.574  18
  -1 -18  -4 9449.39 257.233  21
  -1 -18  -4 9741.72 263.824   6
  -1 -18  -4 9960.74 236.051   1
  -1 -18  -5 5303.47 192.386  21
  -1 -18  -5 5732.51 194.396  23
  -1 -18  -5 6009.44 211.667   6
   1 -18   5 5947.33 177.665   2
  -1 -18  -6 3710.39 157.109  21
  -1 -18  -6 4132.26 165.085  23
  -1 -18  -6 4060.14 169.271   6
   1 -18   6 4289.01 144.434   2
  -1 -18  -7 5402.80 167.302  23
  -1 -18  -7 5492.05 177.364   6
   1 -18   7 5721.21 149.816   2
  -1 -18  -8 1611.14 99.2302  23
  -1 -18  -8 1547.34 96.2494   6
  -1 -18  -9 1386.61 79.6791  23
  -1 -18  -9 1109.02 88.1414   7
  -1 -18 -10-54.4391 49.6169   7
   1 -17 -11 178.964 53.0496  23
   1 -17 -11 127.928 44.2895   7
   1 -17 -10 253.230 73.4962  23
   1 -17 -10 298.932 63.1239   7
  -1 -17  10 423.320 84.3135   4
   1 -17  -9 140.547 82.3756  23
   1 -17  -9 138.474 69.7035   7
  -1 -17   9 289.314 88.2492   4
  -1 -17   8 1246.34 116.499   4
   1 -17  -8 909.620 103.937   7
  -1 -17   8 1143.00 82.3004   2
   1 -17  -7 8538.20 237.287  24
   1 -17  -7 8084.56 222.823   6
  -1 -17   7 8076.57 220.850   4
  -1 -17   7 7926.73 198.998   2
   1 -17  -6 110.414 84.9322   6
  -1 -17   6 17.8090 79.2159   2
  -1 -17   6 105.759 92.8706   4
   1 -17  -6 54.4610 97.1925  24
   1 -17  -6 107.149 87.4500  18
  -1 -17   5 4088.85 163.418   4
   1 -17  -5 3675.02 165.261   6
   1 -17  -5 3510.72 164.685   7
  -1 -17   5 3565.72 154.477   2
   1 -17  -5 3789.82 179.758  24
   1 -17  -5 3709.52 201.594  18
   1 -17  -4 2837.80 145.672   6
  -1 -17   4 2586.15 159.614  21
   1 -17  -4 2397.73 125.284  21
   1 -17  -4 2509.65 153.584  24
   1 -17  -4 2590.82 168.224  18
  -1 -17   3 2105.67 99.9833   7
  -1 -17   3 1930.64 151.653  21
   1 -17  -3 1920.75 122.208  21
  -1 -17   3 2135.51 110.409   6
   1 -17  -3 1996.10 150.413  18
  -1 -17   2 21001.6 354.158   6
   1 -17  -2 21273.8 377.149   7
   1 -17  -2 20213.4 372.553   6
  -1 -17   2 21811.9 404.648  21
   1 -17  -2 20109.4 353.160  21
  -1 -17   2 20434.7 330.657   7
  -1 -17   2 22511.4 337.391  23
   1 -17  -2 21124.4 404.396  24
   1 -17  -2 20285.7 426.380  18
   1 -17  -1 11422.9 262.593   7
   1 -17  -1 11016.5 265.070   6
  -1 -17   1 10940.3 246.726   7
  -1 -17   1 11103.7 260.780   6
  -1 -17   1 11609.6 288.973   1
  -1 -17   1 11312.3 291.425  21
   1 -17  -1 11227.9 261.662  21
  -1 -17   1 12014.4 276.148  24
   1 -17  -1 11516.1 291.335  24
   1 -17  -1 11550.9 260.855  23
  -1 -17   1 12078.0 250.782  23
   1 -17  -1 10408.7 285.338  18
  -1 -17   0 5578.29 187.609   7
   1 -17   0 5646.93 184.068   6
  -1 -17   0 5420.82 193.911   6
  -1 -17   0 5813.37 215.523  21
   1 -17   0 5337.49 187.914  21
  -1 -17   0 5682.86 202.773   1
   1 -17   0 5352.09 176.754   7
   1 -17   0 5397.04 200.929  24
  -1 -17   0 5668.68 197.153  24
  -1 -17   0 5539.08 183.263  23
   1 -17   0 5609.67 184.590  23
   1 -17   0 4885.30 185.589  18
  -1 -17  -1 13941.1 315.405   6
   1 -17   1 14466.0 288.068   6
  -1 -17  -1 14269.5 322.593  21
   1 -17   1 13998.1 296.768  21
  -1 -17  -1 14163.7 313.519   1
   1 -17   1 13969.3 270.992   7
   1 -17   1 12908.0 269.508   9
  -1 -17  -1 14771.4 315.324  24
  -1 -17  -1 14216.4 287.329  23
   1 -17   1 14037.0 306.247  24
   1 -17   1 13885.6 265.803  23
  -1 -17  -1 12632.6 325.958  18
  -1 -17  -2 20187.2 384.850  21
   1 -17   2 19253.4 354.934  21
   1 -17   2 18206.3 333.495   2
  -1 -17  -2 20025.7 371.864   1
   1 -17   2 19079.0 313.198   7
  -1 -17  -2 19166.5 427.302  18
  -1 -17  -2 19524.6 346.239  23
   1 -17   2 19780.0 351.430  24
   1 -17   2 19007.1 296.796  23
  -1 -17  -3 4575.68 190.811   6
  -1 -17  -3 4930.56 176.488   1
   1 -17   3 4800.04 173.102   2
   1 -17   3 4470.17 156.854   9
   1 -17   3 4725.11 147.170   7
  -1 -17  -3 4731.15 221.625  18
   1 -17   3 5040.87 162.940  24
  -1 -17  -3 5359.42 196.715  24
  -1 -17  -4 684.748 87.9185   1
  -1 -17  -4 835.784 108.689   6
  -1 -17  -4 686.072 114.032  18
  -1 -17  -4 711.576 108.107  24
  -1 -17  -4 655.216 112.020  23
   1 -17   5 7552.36 201.095   2
  -1 -17  -5 7574.91 233.573   6
  -1 -17  -5 7163.01 286.857  18
  -1 -17  -5 7459.70 216.069  23
   1 -17   6 16899.1 292.233   2
  -1 -17  -6 17234.3 317.851  23
  -1 -17  -6 16741.0 343.305   6
   1 -17   7 1923.82 101.703   2
  -1 -17  -7 1823.13 127.011  23
  -1 -17  -7 1839.79 123.459   6
  -1 -17  -8 328.221 81.5785  23
  -1 -17  -8 252.023 69.2509   6
  -1 -17  -9 579.699 73.3451  23
  -1 -17  -9 602.017 68.2028   6
  -1 -17 -10 292.999 51.9340  23
  -1 -17 -10 140.447 58.8447   7
  -1 -17 -11 1499.57 65.8791   7
  -1 -16  12 379.079 70.2765   4
  -1 -16  11 2742.06 127.205   4
   1 -16 -11 2421.54 95.9917  23
   1 -16 -10 1245.78 91.9422   7
   1 -16 -10 1387.60 99.6373  23
  -1 -16   9 610.855 106.433   4
   1 -16  -9 418.589 82.7025   7
  -1 -16   8 391.401 108.298   4
  -1 -16   8 492.626 70.2334   2
   1 -16  -8 522.247 82.1965   6
   1 -16  -8 639.323 95.0750  24
   1 -16  -7 2562.37 137.661   6
  -1 -16   7 2702.76 155.258   4
   1 -16  -7 2799.89 152.564  24
  -1 -16   7 2552.13 123.905   2
  -1 -16   6 1456.52 107.920   2
   1 -16  -6 1597.49 117.900   6
  -1 -16   6 1583.21 128.379   4
   1 -16  -6 1441.22 116.525  15
   1 -16  -6 1550.19 145.639  18
   1 -16  -6 1396.91 127.508  24
  -1 -16   5 697.528 103.390   4
   1 -16  -5 569.820 96.0500   6
   1 -16  -5 678.803 94.0169  15
  -1 -16   5 815.111 118.209  21
   1 -16  -5 729.659 116.809  24
   1 -16  -5 595.831 111.497  18
  -1 -16   4 5324.56 180.295   4
   1 -16  -4 5090.05 186.846   6
   1 -16  -4 4838.29 164.777  21
  -1 -16   4 5213.97 201.953  21
   1 -16  -4 4926.47 200.429  24
   1 -16  -4 4608.21 216.584  18
   1 -16  -3 6035.67 198.176   6
  -1 -16   3 5816.27 168.992   6
   1 -16  -3 5602.59 179.848  21
  -1 -16   3 5950.81 213.939  21
  -1 -16   3 5905.12 157.289   7
  -1 -16   3 6156.81 165.112  23
   1 -16  -3 5900.41 232.117  18
   1 -16  -2 1306.18 109.653   7
  -1 -16   2 1452.60 98.6560   6
   1 -16  -2 1418.55 112.251  21
  -1 -16   2 1350.77 128.618  21
  -1 -16   2 1538.71 122.208   1
  -1 -16   2 1622.48 98.9550   7
  -1 -16   2 1483.63 104.122  23
   1 -16  -2 1450.40 129.970  24
  -1 -16   2 1574.89 112.766  24
   1 -16  -2 1590.42 132.602  18
   1 -16  -1 27654.5 419.566   7
  -1 -16   1 27352.8 408.155   7
   1 -16  -1 27568.3 428.431   6
  -1 -16   1 27436.9 427.257   6
  -1 -16   1 27981.8 452.200   1
   1 -16  -1 27093.9 417.487  21
  -1 -16   1 28197.5 458.671  21
  -1 -16   1 28318.9 434.009  24
  -1 -16   1 28922.1 400.049  23
   1 -16  -1 28141.2 466.306  24
   1 -16  -1 26211.1 467.268  18
  -1 -16   0 29934.7 464.394   6
   1 -16   0 29423.9 436.070   6
   1 -16   0 29830.6 440.753  21
  -1 -16   0 30462.1 479.339  21
  -1 -16   0 30296.9 471.425   1
   1 -16   0 29705.1 427.385   7
  -1 -16   0 30398.0 461.019  24
   1 -16   0 29729.6 472.597  24
   1 -16   0 28934.7 417.825  23
  -1 -16   0 30198.5 424.029  23
   1 -16   0 27519.0 462.330  18
  -1 -16   0 28412.9 478.332  18
  -1 -16  -1 33465.2 508.589   6
   1 -16   1 33936.7 470.051   6
  -1 -16  -1 35258.8 521.191  21
   1 -16   1 33641.7 482.100  21
  -1 -16  -1 34154.0 507.370   1
   1 -16   1 33505.3 459.327   9
   1 -16   1 34397.5 458.577   7
   1 -16   1 34167.6 501.164  24
  -1 -16  -1 35153.7 503.205  24
  -1 -16  -1 33960.9 464.568  23
   1 -16   1 33700.6 446.874  23
  -1 -16  -1 33063.0 553.078  18
   1 -16   2 485.929 97.0776  21
  -1 -16  -2 503.402 88.7885   1
   1 -16   2 498.255 73.2859   7
   1 -16   2 469.680 76.0878   9
  -1 -16  -2 629.844 105.139  18
  -1 -16  -2 243.446 105.807  23
   1 -16   2 517.308 88.0624  24
   1 -16   2 415.218 77.6108  23
  -1 -16  -3 6585.18 221.920   6
  -1 -16  -3 6687.10 203.450   1
   1 -16   3 6154.26 180.477   9
   1 -16   3 6745.59 171.001   7
  -1 -16  -3 6993.20 265.075  18
   1 -16   3 6860.20 213.505  21
   1 -16   3 6455.51 183.354  24
  -1 -16  -3 6877.14 218.129  24
   1 -16   4 2740.30 129.508   4
  -1 -16  -4 2690.00 153.700   6
  -1 -16  -4 2686.16 182.173  18
  -1 -16  -4 2659.08 133.407   1
  -1 -16  -4 2904.93 153.716  24
  -1 -16  -4 2415.43 140.741  23
  -1 -16  -5 5447.12 206.036   6
   1 -16   5 5737.92 182.750   4
  -1 -16  -5 5375.04 255.738  18
   1 -16   5 5700.00 177.109   2
  -1 -16  -5 5041.67 183.045  23
  -1 -16  -5 6003.02 204.631  24
  -1 -16  -6 8489.72 245.875   6
   1 -16   6 8879.82 228.828   4
  -1 -16  -6 8034.04 311.928  18
   1 -16   6 8782.47 206.628   2
  -1 -16  -6 8098.51 221.283  23
   1 -16   7 14332.3 258.045   2
  -1 -16  -7 13444.0 300.158   6
  -1 -16  -7 13711.6 277.076  23
   1 -16   8 1000.69 79.8166   2
   1 -16   8 974.369 111.578   4
  -1 -16  -8 932.843 91.4476   6
  -1 -16  -8 848.799 98.2871  23
  -1 -16  -9 2890.76 120.495   6
  -1 -16  -9 2997.61 119.052  23
  -1 -16 -10 885.358 68.9931  23
  -1 -16 -11 1744.21 82.6936   7
  -1 -15  13 366.764 63.0513   4
  -1 -15  12 1118.82 97.3543   4
   1 -15 -11 2168.83 99.2374  23
   1 -15 -11 1968.78 96.1190   7
   1 -15 -10 965.629 96.4757  23
   1 -15 -10 901.587 88.3581   7
  -1 -15  10 1171.40 123.549   4
   1 -15  -9 2284.40 131.471  15
   1 -15  -9 2518.31 121.153   6
  -1 -15   9 2729.08 157.892   4
  -1 -15   8 179.305 107.908   4
  -1 -15   8 172.393 64.8957   2
   1 -15  -8 96.3959 70.4980   6
   1 -15  -8 65.8978 74.4111  15
   1 -15  -8 95.0326 86.9239  18
   1 -15  -8 45.6956 82.1631  24
  -1 -15   7 4587.64 186.908   4
   1 -15  -7 4600.49 172.416   6
   1 -15  -7 4122.89 168.329  15
   1 -15  -7 4579.21 181.460  24
  -1 -15   7 4203.78 153.307   2
  -1 -15   6 5447.01 176.081   2
   1 -15  -6 5491.76 189.655   6
  -1 -15   6 5656.05 199.347   4
   1 -15  -6 5162.62 185.334  15
   1 -15  -6 5366.13 245.549  18
   1 -15  -6 5605.46 207.607  24
   1 -15  -5 9199.67 260.691  24
  -1 -15   5 9312.69 254.648  21
   1 -15  -5 8604.90 295.812  18
  -1 -15   5 8967.04 236.154   4
   1 -15  -5 8822.03 239.052   6
   1 -15  -5 8581.52 234.523  15
   1 -15  -4 3298.61 168.919  24
  -1 -15   4 3276.01 147.231   4
   1 -15  -4 3078.26 148.744   6
  -1 -15   4 3292.53 161.673  21
   1 -15  -4 3297.52 184.005  18
   1 -15  -4 3095.15 146.348  15
   1 -15  -3 7749.19 217.263   6
  -1 -15   3 8060.11 204.609   4
  -1 -15   3 7525.09 185.926   6
   1 -15  -3 7474.10 197.521  21
  -1 -15   3 8073.19 230.901  21
   1 -15  -3 7740.10 200.022   1
  -1 -15   3 7580.49 173.816   7
   1 -15  -3 7912.71 236.239  24
  -1 -15   3 8048.04 180.234  23
  -1 -15   3 8457.70 202.614  24
   1 -15  -3 7660.22 257.879  18
  -1 -15   2 5275.26 164.722   6
  -1 -15   2 5193.33 151.667   7
  -1 -15   2 5098.05 187.630  21
   1 -15  -2 4900.81 169.074  21
  -1 -15   2 5550.50 185.631   1
   1 -15  -2 5255.74 169.615   1
  -1 -15   2 5199.56 169.106   8
  -1 -15   2 5129.87 164.629  24
  -1 -15   2 5210.86 154.711  23
   1 -15  -2 5025.71 201.615  18
   1 -15  -1 15003.4 293.635   6
  -1 -15   1 15037.6 277.058   7
  -1 -15   1 15440.2 297.569   6
   1 -15  -1 15006.7 285.118   7
  -1 -15   1 15233.7 315.214  21
   1 -15  -1 14932.5 285.524  21
  -1 -15   1 16118.6 317.146   1
  -1 -15   1 15489.7 299.026   8
  -1 -15   1 15121.2 268.988  23
  -1 -15   1 15082.2 292.782  24
   1 -15  -1 14917.9 315.429  24
  -1 -15   1 13976.4 289.900  18
   1 -15  -1 14985.5 332.975  18
  -1 -15   0 18381.7 337.869   6
   1 -15   0 18583.6 314.833   7
   1 -15   0 18255.5 319.710   6
  -1 -15   0 18962.1 352.298  21
   1 -15   0 18066.1 323.307  21
  -1 -15   0 18837.1 345.781   1
  -1 -15   0 19107.0 344.129   8
  -1 -15   0 18005.6 305.795  23
   1 -15   0 18266.4 348.771  24
  -1 -15   0 18456.4 334.518  24
  -1 -15   0 18344.6 361.792  18
   1 -15   0 18097.1 352.526  18
  -1 -15  -1 14865.3 309.342   6
   1 -15   1 14686.3 276.830   6
   1 -15   1 14763.5 289.111  21
  -1 -15  -1 14976.8 305.604   1
  -1 -15  -1 15272.8 310.038   8
   1 -15   1 15363.2 273.818   7
  -1 -15  -1 14997.7 300.473  24
   1 -15   1 14954.4 303.359  24
  -1 -15  -1 14631.2 275.664  23
   1 -15   1 14399.6 261.896  23
  -1 -15  -1 15154.0 346.987  18
   1 -15   2 7102.56 181.392   6
   1 -15   2 6837.27 198.542  21
  -1 -15  -2 6911.15 202.773   1
   1 -15   2 6489.05 177.353   9
   1 -15   2 7076.21 175.329   7
   1 -15   2 6619.89 192.249  24
   1 -15   2 6359.31 162.092  23
  -1 -15  -2 7033.55 247.974  18
  -1 -15  -3 5784.39 202.009   6
   1 -15   3 5821.31 168.095   4
   1 -15   3 6085.95 194.262  21
  -1 -15  -3 5967.02 189.387   1
  -1 -15  -3 6239.88 211.315   8
   1 -15   3 6201.15 159.709   7
   1 -15   3 5608.81 168.103   9
   1 -15   3 5622.29 169.941  24
  -1 -15  -3 5710.13 196.479  24
  -1 -15  -3 6296.28 249.204  18
   1 -15   4 16339.1 297.789   4
  -1 -15  -4 15972.2 338.576   6
  -1 -15  -4 15557.8 303.202   1
   1 -15   4 15885.0 298.769   2
  -1 -15  -4 16178.6 328.230  24
  -1 -15  -4 16318.8 416.603  18
   1 -15   5 11429.8 245.938   2
  -1 -15  -5 11924.9 280.782  20
  -1 -15  -5 11607.1 365.446  18
  -1 -15  -5 12329.1 286.560  24
   1 -15   5 11838.9 265.701   4
  -1 -15  -5 11467.4 289.647   6
   1 -15   6 527.404 78.5863   2
   1 -15   6 380.258 98.6264   4
  -1 -15  -6 376.650 92.3540  20
  -1 -15  -6 457.913 116.264  18
  -1 -15  -6 519.736 94.2255  24
  -1 -15  -6 416.109 92.6925   6
   1 -15   7 3496.03 129.729   2
  -1 -15  -7 3364.77 154.296  20
  -1 -15  -7 3167.34 211.710  18
   1 -15   7 3335.59 166.335   4
  -1 -15  -7 3308.60 157.966   6
  -1 -15  -7 3237.95 150.571  23
   1 -15   8 1393.19 89.7529   2
  -1 -15  -8 1437.30 107.089   6
   1 -15   8 1366.70 127.873   4
  -1 -15  -8 1319.28 110.763  23
  -1 -15  -9 1052.58 87.1540   6
  -1 -15  -9 1009.37 92.7339  23
   1 -15  10 1554.86 121.132   4
  -1 -15 -10 1437.71 83.2041  23
  -1 -14  14 489.400 52.3513   4
  -1 -14  13 89.1038 72.4156   4
  -1 -14  12 38.1255 86.9001   4
   1 -14 -11 1101.31 97.2276  15
   1 -14 -11 1000.44 87.5566  23
   1 -14 -11 1046.65 83.5578   7
   1 -14 -10 6537.73 201.718  15
  -1 -14  10 7774.47 239.499   4
  -1 -14   9 7733.38 296.527   3
  -1 -14   9 7557.90 170.033   2
  -1 -14   9 8547.23 252.276   4
   1 -14  -9 7829.99 203.018   6
   1 -14  -9 7553.55 221.377  15
   1 -14  -9 6769.19 277.228  18
   1 -14  -9 7865.47 205.566  24
  -1 -14   8 10087.4 215.606   2
  -1 -14   8 10386.9 344.781   3
   1 -14  -8 9942.03 242.028   6
  -1 -14   8 10559.5 279.605   4
   1 -14  -8 9941.80 252.951  15
   1 -14  -8 9875.56 248.526  24
  -1 -14   7 461.648 115.113   4
  -1 -14   7 346.373 124.461   3
  -1 -14   7 407.581 74.7224   2
   1 -14  -7 558.768 86.4519   6
   1 -14  -7 508.098 89.5106  15
   1 -14  -7 507.976 110.229  18
   1 -14  -7 541.093 101.283  24
   1 -14  -6 11143.9 262.042   6
  -1 -14   6 11233.8 269.174   4
   1 -14  -6 10769.5 257.572  15
   1 -14  -6 11120.0 276.168  24
  -1 -14   6 10545.4 236.248   2
  -1 -14   5 588.301 100.596   4
   1 -14  -5 509.880 85.0894   6
   1 -14  -5 472.832 81.5487  15
   1 -14  -5 463.449 102.697  18
   1 -14  -5 498.755 98.1319  24
   1 -14  -4 12901.9 295.732  24
  -1 -14   4 13010.5 268.369   4
   1 -14  -4 12691.9 275.312   6
   1 -14  -4 12934.5 248.796   1
  -1 -14   4 13526.8 289.062  21
   1 -14  -4 13024.5 342.700  18
   1 -14  -4 12632.9 271.187  15
  -1 -14   3 2711.70 108.825  23
   1 -14  -3 2908.22 147.344  24
  -1 -14   3 2828.08 117.578  24
   1 -14  -3 2775.30 132.407   6
  -1 -14   3 2750.06 127.587   4
  -1 -14   3 2712.50 111.269   6
  -1 -14   3 3112.89 146.440  21
   1 -14  -3 2825.46 119.618   1
  -1 -14   3 2680.05 117.311   8
   1 -14  -3 2885.90 161.991  18
   1 -14  -3 2653.54 127.382  15
  -1 -14   2 6811.64 168.902   7
  -1 -14   2 6836.29 178.663   6
  -1 -14   2 7190.50 184.302   4
   1 -14  -2 6539.77 179.159  21
  -1 -14   2 7203.14 206.952  21
  -1 -14   2 6995.31 199.770   1
   1 -14  -2 6831.27 183.707   1
  -1 -14   2 6726.96 182.691   8
  -1 -14   2 6731.03 166.810  23
  -1 -14   2 6848.80 181.488  24
   1 -14  -2 6719.01 225.321  18
  -1 -14   1 10622.2 233.387   6
   1 -14  -1 10515.8 231.662   6
   1 -14  -1 10251.8 221.884   7
  -1 -14   1 10690.6 248.925  21
   1 -14  -1 10521.9 226.608  21
  -1 -14   1 10772.7 244.847   1
   1 -14  -1 10687.0 232.175   1
  -1 -14   1 10333.2 233.501   8
  -1 -14   1 10217.3 227.309  24
  -1 -14   1 10474.3 214.719  23
   1 -14  -1 10195.1 249.277  24
   1 -14  -1 10508.7 266.775  18
  -1 -14   1 10528.1 240.217  18
   1 -14   0 48783.5 566.624   7
   1 -14   0 49078.8 578.885   6
  -1 -14   0 48184.1 598.985   6
   1 -14   0 48042.8 576.812  21
   1 -14   0 50727.2 595.932   1
  -1 -14   0 48623.2 604.264   1
  -1 -14   0 48674.2 599.236   8
   1 -14   0 48204.4 607.610  24
  -1 -14   0 47980.8 590.730  24
  -1 -14   0 47266.8 550.106  23
  -1 -14   0 48788.4 636.449  18
   1 -14   0 48848.9 627.531  18
  -1 -14  -1 4061.43 155.985   6
   1 -14   1 4247.45 139.412   6
   1 -14   1 4133.83 150.242  21
  -1 -14  -1 4020.64 152.833   1
   1 -14   1 4218.20 135.949   7
  -1 -14  -1 4250.03 158.597   8
   1 -14   1 4042.33 152.283  24
  -1 -14  -1 4534.07 161.992  24
  -1 -14  -1 4395.72 180.371  18
   1 -14   1 3883.57 148.801  18
   1 -14   2 2610.37 110.071   6
   1 -14   2 2647.49 129.891  21
  -1 -14  -2 2674.36 129.422   1
   1 -14   2 2696.09 115.311   9
   1 -14   2 2753.08 109.104   7
   1 -14   2 2770.06 125.166  24
   1 -14   2 2480.62 105.694  23
  -1 -14  -2 2745.22 160.708  18
  -1 -14  -3 34185.5 507.822   6
   1 -14   3 34268.5 450.643   4
  -1 -14  -3 36363.4 504.507  20
   1 -14   3 35514.4 481.061  21
  -1 -14  -3 34308.3 481.011   1
   1 -14   3 36483.1 434.978   7
   1 -14   3 33317.6 447.582   9
  -1 -14  -3 34950.9 509.104   8
  -1 -14  -3 35763.5 500.399  24
   1 -14   3 34650.3 458.725  24
  -1 -14  -3 38092.3 631.446  18
  -1 -14  -4 4657.87 181.146   6
   1 -14   4 4802.39 164.260   4
  -1 -14  -4 5108.90 183.483  20
  -1 -14  -4 4530.37 160.138   1
   1 -14   4 4610.18 155.733   2
  -1 -14  -4 5156.99 189.255   8
   1 -14   4 4782.24 153.021   9
  -1 -14  -4 4824.27 178.466  24
  -1 -14  -4 4953.22 233.100  18
   1 -14   5 4108.39 146.742   2
  -1 -14  -5 4433.34 176.290  20
  -1 -14  -5 4338.23 230.824  18
  -1 -14  -5 4508.11 176.645  24
  -1 -14  -5 4181.03 175.914   6
   1 -14   5 4234.90 168.153   4
   1 -14   6 4026.84 143.800   2
  -1 -14  -6 4229.86 172.662  20
  -1 -14  -6 4146.68 235.301  18
  -1 -14  -6 4419.24 174.091  24
  -1 -14  -6 4038.83 175.006   6
   1 -14   6 4176.02 176.866   4
  -1 -14  -7 4278.65 173.893  20
   1 -14   7 4381.08 185.497   4
  -1 -14  -7 4050.98 169.496   6
  -1 -14  -7 3877.26 145.673  15
   1 -14   7 4116.89 138.711   2
  -1 -14  -8 3436.59 146.078  23
   1 -14   8 3517.53 125.850   2
   1 -14   8 3620.70 180.973   4
  -1 -14  -8 3392.49 151.684   6
  -1 -14  -8 3380.51 219.295  18
  -1 -14  -8 3310.32 149.527  20
  -1 -14  -8 3298.77 136.991  15
  -1 -14  -9 564.743 77.6580   6
  -1 -14  -9 532.227 84.8912  23
   1 -14  10 201.388 98.6856   4
  -1 -14 -10 207.234 64.3357  23
   1 -14  11 2530.94 139.098   4
   1 -14  12 2272.58 112.772   4
  -1 -13  14 85.6191 59.8955   4
  -1 -13  13 992.906 97.9570   4
   1 -13 -12 3631.86 141.300  15
  -1 -13  12 4512.73 177.303   4
   1 -13 -11 3635.93 153.337  15
   1 -13 -11 3498.56 127.653  23
  -1 -13  11 3844.92 185.171   4
   1 -13 -10 6386.37 204.447  15
  -1 -13  10 7066.86 241.193   4
  -1 -13   9 4723.00 137.116   2
  -1 -13   9 4340.43 233.796   3
   1 -13  -9 4695.60 159.343   6
  -1 -13   9 5086.22 213.162   4
   1 -13  -9 4747.21 180.445  15
   1 -13  -9 4300.80 230.481  18
   1 -13  -9 4850.26 165.647  24
  -1 -13   8 13130.0 244.757   2
  -1 -13   8 13703.1 390.442   3
   1 -13  -8 13145.9 275.754   6
  -1 -13   8 14341.2 326.054   4
   1 -13  -8 13525.6 294.156  15
   1 -13  -8 12297.9 373.052  18
   1 -13  -8 12735.2 279.397  24
  -1 -13   7 689.256 84.2476   2
  -1 -13   7 740.452 125.501   4
   1 -13  -7 768.259 93.1733   6
   1 -13  -7 819.829 96.9047  15
   1 -13  -7 555.600 116.298  18
   1 -13  -7 676.502 103.844  24
   1 -13  -6 1746.70 116.421   6
  -1 -13   6 1950.23 135.857   4
   1 -13  -6 2144.28 119.069  15
  -1 -13   6 1758.12 105.548   2
   1 -13  -6 1813.25 129.686  24
   1 -13  -5 1031.45 88.5335  15
   1 -13  -5 998.855 105.214  24
   1 -13  -5 1049.38 95.7285   6
  -1 -13   5 1107.52 106.649   4
   1 -13  -4 5598.06 189.547  24
   1 -13  -4 5731.89 177.703   6
  -1 -13   4 5798.63 176.508   4
  -1 -13   4 5756.72 175.765   1
  -1 -13   4 5887.59 185.221  21
   1 -13  -4 5643.60 222.852  18
   1 -13  -4 5494.37 166.719  15
  -1 -13   3 43315.6 476.237  23
  -1 -13   3 43856.3 506.889  24
   1 -13  -3 43843.6 572.464  24
  -1 -13   3 44276.0 527.102   4
  -1 -13   3 42174.2 499.376   6
   1 -13  -3 44210.8 552.272   6
  -1 -13   3 45957.5 563.886  21
   1 -13  -3 43082.6 518.613   1
  -1 -13   3 43525.5 548.229   1
  -1 -13   3 42211.8 506.158   8
   1 -13  -3 45199.5 641.713  18
   1 -13  -3 43694.7 539.504  15
  -1 -13   2 88880.3 848.101   4
  -1 -13   2 83706.3 844.582   6
  -1 -13   2 87642.5 891.853  21
   1 -13  -2 83979.3 852.796   1
  -1 -13   2 83568.7 849.978   8
  -1 -13   2 83126.6 809.817  23
  -1 -13   2 85078.4 846.987  24
   1 -13  -2 84771.4 962.008  18
  -1 -13   2 83285.0 836.880  18
   1 -13  -1 15902.1 280.223   6
  -1 -13   1 15974.5 281.558   6
  -1 -13   1 16246.1 297.181  21
   1 -13  -1 15929.1 272.840  21
   1 -13  -1 15956.8 278.970   1
  -1 -13   1 15821.2 292.546   1
  -1 -13   1 15976.6 284.082   8
  -1 -13   1 16081.3 281.661  24
   1 -13  -1 15523.9 297.647  24
  -1 -13   1 15604.0 256.422  23
  -1 -13   1 16261.8 293.585  18
   1 -13  -1 16312.9 326.395  18
   1 -13   0 1186.73 80.9161   6
   1 -13   0 1127.08 77.9051   7
  -1 -13   0 1085.81 84.2584   6
   1 -13   0 1094.39 87.2652  21
   1 -13   0 1236.97 87.3901   1
  -1 -13   0 1262.06 92.0441   1
  -1 -13   0 1188.83 92.5451   8
  -1 -13   0 1011.40 85.3091  24
   1 -13   0 1038.67 91.5611  24
   1 -13   0 1070.19 90.0219  18
  -1 -13   0 1182.41 95.0131  18
   1 -13   1 6657.49 165.980   6
   1 -13   1 6810.53 162.704   7
  -1 -13  -1 6494.64 186.056   6
   1 -13   1 6395.84 172.517  21
  -1 -13  -1 6918.13 186.831   1
   1 -13   1 6906.31 183.032   1
  -1 -13  -1 6555.48 187.522   8
   1 -13   1 6408.72 181.120  24
  -1 -13  -1 6620.24 185.287  24
  -1 -13  -1 6745.49 215.528  18
   1 -13   1 6539.05 183.307  18
   1 -13   2 6046.32 156.057   6
  -1 -13  -2 6437.12 185.916  20
   1 -13   2 6318.92 176.547  21
  -1 -13  -2 6321.80 182.263   1
   1 -13   2 6519.39 162.266   9
   1 -13   2 6522.70 157.579   7
  -1 -13  -2 6255.56 185.782  24
   1 -13   2 6335.76 175.710  24
  -1 -13  -2 6736.90 233.468  18
  -1 -13  -3 14602.7 297.342   6
   1 -13   3 14879.1 266.148   4
  -1 -13  -3 15608.4 297.320  20
   1 -13   3 15324.2 283.315  21
  -1 -13  -3 14499.6 280.408   1
   1 -13   3 14265.4 256.084   9
   1 -13   3 15460.3 247.320   7
  -1 -13  -3 15358.7 303.146   8
  -1 -13  -3 15164.5 293.410  24
   1 -13   3 14535.7 259.965  24
  -1 -13  -3 15986.8 381.891  18
   1 -13   4 18839.4 325.202   4
  -1 -13  -4 18304.4 347.178   6
  -1 -13  -4 20094.7 348.362  20
  -1 -13  -4 18926.2 324.568   1
   1 -13   4 18799.8 309.010   2
  -1 -13  -4 19622.7 354.230   8
   1 -13   4 18649.0 305.429   9
  -1 -13  -4 19531.5 344.149  24
   1 -13   4 20348.5 340.329  21
  -1 -13  -4 20309.3 449.641  18
   1 -13   5 3049.80 126.827   2
  -1 -13  -5 3171.80 147.119  20
  -1 -13  -5 3163.68 194.883  18
  -1 -13  -5 3153.49 144.787  24
  -1 -13  -5 2927.12 146.472   6
   1 -13   5 2900.64 144.377   4
   1 -13   6 12489.2 246.449   2
  -1 -13  -6 13263.3 288.518  20
  -1 -13  -6 12771.2 258.130  15
  -1 -13  -6 13476.9 283.302  24
   1 -13   6 12732.4 293.694   4
  -1 -13  -6 12728.9 294.119   6
  -1 -13  -7 1765.87 123.676  20
  -1 -13  -7 1667.20 119.769   6
   1 -13   7 1574.42 137.799   4
  -1 -13  -7 1565.54 105.488  15
   1 -13   7 1646.42 97.1735   2
   1 -13   7 1624.69 147.822   3
   1 -13   8 732.992 77.9641   2
   1 -13   8 701.958 121.885   3
   1 -13   8 688.244 127.300   4
  -1 -13  -8 694.275 98.1603  20
  -1 -13  -8 628.181 86.1141  15
  -1 -13  -8 648.224 134.916  18
  -1 -13  -8 640.587 95.4788   6
  -1 -13  -9 2240.65 118.864  23
   1 -13   9 2368.61 162.723   3
   1 -13   9 2516.69 164.281   4
  -1 -13  -9 2277.94 119.301   6
  -1 -13  -9 1910.74 176.857  18
  -1 -13  -9 2155.77 122.567  20
  -1 -13  -9 2232.54 120.246  15
   1 -13  10 1604.58 143.414   4
  -1 -13 -10 1445.42 89.8632  23
   1 -13  11 66.3196 100.871   4
   1 -13  12 103.020 86.9972   4
   1 -13  13 336.252 71.2151   4
   1 -12 -13 994.089 85.1679  15
   1 -12 -12 1383.37 107.170  15
  -1 -12  12 1481.55 139.518   4
   1 -12 -11 5907.47 194.384  15
  -1 -12  11 6426.58 231.535   4
  -1 -12  10 3284.56 188.770   4
   1 -12 -10 3070.83 152.806  15
   1 -12 -10 2736.96 188.418  18
  -1 -12  10 3014.93 201.098   3
  -1 -12   9 15954.6 424.571   3
  -1 -12   9 14947.0 247.142   2
   1 -12  -9 14754.7 280.006   6
  -1 -12   9 16221.2 354.606   4
   1 -12  -9 15324.9 316.906  15
   1 -12  -9 13930.1 398.746  18
   1 -12  -9 14970.4 282.601  24
  -1 -12   8 46861.0 540.699   2
  -1 -12   8 49945.4 777.955   3
   1 -12  -8 47420.3 594.765   6
  -1 -12   8 49638.6 657.015   4
   1 -12  -8 49321.4 624.629  15
   1 -12  -8 45509.4 759.928  18
   1 -12  -8 47035.0 595.783  24
  -1 -12   7 2509.22 116.256   2
   1 -12  -7 2600.63 129.697   6
  -1 -12   7 2764.15 164.842   4
   1 -12  -7 2359.71 172.426  18
   1 -12  -7 2635.71 143.393  24
   1 -12  -7 2690.23 136.896  15
   1 -12  -6 19729.4 342.666   6
  -1 -12   6 20176.8 359.852   4
   1 -12  -6 19976.7 440.622  18
   1 -12  -6 19927.1 357.214  24
   1 -12  -6 20838.9 343.580  15
   1 -12  -5 13939.4 262.475  15
   1 -12  -5 13543.3 285.196  24
   1 -12  -5 13979.8 380.978  22
  -1 -12   5 13225.0 272.161   4
   1 -12  -5 12981.0 266.612   6
  -1 -12   4 2912.54 127.035   4
   1 -12  -4 3046.31 127.394   6
  -1 -12   4 3223.45 125.419   1
  -1 -12   4 3077.04 168.584   3
   1 -12  -4 3000.74 172.874  22
   1 -12  -4 3063.65 135.854  24
   1 -12  -4 3147.79 163.389  18
   1 -12  -3 781.629 72.4231   6
  -1 -12   3 849.779 74.1453   1
  -1 -12   3 734.496 80.6004  21
   1 -12  -3 810.977 94.3091  18
   1 -12  -3 723.545 82.0031  24
   1 -12  -3 781.739 100.131  22
  -1 -12   2 6115.58 170.194  21
   1 -12  -2 6066.57 208.692  22
  -1 -12   2 5850.84 149.728  18
   1 -12  -2 6077.09 198.674  18
   1 -12  -1 53339.6 627.933  24
   1 -12  -1 54456.9 664.770  18
  -1 -12   1 55427.9 628.021  18
   1 -12   0 39677.2 519.473  18
  -1 -12   0 40797.3 533.518  18
  -1 -12  -1 76405.1 802.230   8
   1 -12   1 76801.0 785.611   1
   1 -12   1 76013.8 805.614  18
  -1 -12  -2 6686.30 178.981  20
   1 -12   2 6467.41 169.711  21
  -1 -12  -2 6570.72 182.644   8
  -1 -12  -2 6269.22 173.976  24
  -1 -12  -2 6944.65 225.369  18
   1 -12   3 5537.85 162.623  21
  -1 -12  -3 5861.63 171.504  20
  -1 -12  -3 5487.88 161.315   1
  -1 -12  -3 5625.19 173.268   8
  -1 -12  -3 5909.58 172.792  24
  -1 -12  -3 6024.21 224.187  18
   1 -12   4 11830.4 245.811   4
  -1 -12  -4 12199.9 256.141  20
  -1 -12  -4 11417.2 235.070   1
   1 -12   4 11403.7 224.439   2
   1 -12   4 12342.8 234.194   9
  -1 -12  -4 12281.5 263.682   8
  -1 -12  -4 11640.1 250.793  24
   1 -12   4 12058.5 250.177  21
  -1 -12  -4 12439.3 338.843  18
  -1 -12  -5 7826.15 217.043   6
   1 -12   5 8053.98 221.211   4
  -1 -12  -5 8505.77 220.180  20
   1 -12   5 8124.36 191.021   2
  -1 -12  -5 8487.58 224.775   8
  -1 -12  -5 8042.96 209.197  24
  -1 -12  -5 7992.94 289.142  18
   1 -12   6 4673.53 145.542   2
   1 -12   6 5150.05 216.508   3
   1 -12   6 4680.78 183.918   4
  -1 -12  -6 4862.25 174.440  20
  -1 -12  -6 4667.62 166.188  24
  -1 -12  -6 4455.15 170.671   6
  -1 -12  -6 4535.30 151.345  15
  -1 -12  -7 24731.7 392.301  15
  -1 -12  -7 26477.0 401.182  24
   1 -12   7 24560.9 418.086  11
   1 -12   7 25707.8 358.151   2
   1 -12   7 25030.2 438.710   4
  -1 -12  -7 25222.2 411.100  20
  -1 -12  -7 25097.2 558.614  18
  -1 -12  -7 23849.8 409.427   6
  -1 -12  -8 977.997 100.477   6
   1 -12   8 990.479 111.283  11
  -1 -12  -8 1024.41 109.683  20
   1 -12   8 1256.64 86.0914   2
   1 -12   8 1184.52 139.260   3
   1 -12   8 1125.93 138.981   4
   1 -12   8 994.776 101.139  10
  -1 -12  -8 934.888 137.758  18
  -1 -12  -8 945.708 96.2648  15
  -1 -12  -9 3836.12 156.581  15
   1 -12   9 4031.02 166.190  10
   1 -12   9 4407.85 205.358   4
   1 -12   9 4267.50 210.275   3
  -1 -12  -9 3895.68 157.541  20
  -1 -12  -9 3619.01 228.672  18
  -1 -12  -9 3975.77 150.203   6
  -1 -12  -9 3736.77 141.316  23
  -1 -12 -10 194.967 72.3650  15
   1 -12  10 231.607 117.299   4
  -1 -12 -10 237.906 68.0362  23
  -1 -12 -11 1355.12 100.296  15
   1 -12  11 1622.51 143.891   4
   1 -12  12 1655.37 130.956   4
   1 -12  13 1349.21 104.508   4
   1 -12  14 1867.34 79.8459   4
   1 -11 -14 817.996 72.4049  15
   1 -11 -13 1067.24 93.9165  15
   1 -11 -12 4457.59 169.891  15
   1 -11 -11 1398.91 118.157  15
  -1 -11  10 9798.31 257.131  10
   1 -11 -10 9222.39 250.222  15
  -1 -11  10 9606.90 333.803   3
  -1 -11  10 9610.06 286.462   4
  -1 -11   9 3559.94 158.241  10
   1 -11  -9 3330.51 158.808  15
   1 -11  -9 3289.31 202.316  18
  -1 -11   9 3402.92 219.868   3
  -1 -11   9 3512.74 191.210   4
   1 -11  -8 25522.2 396.627  24
  -1 -11   8 26722.6 450.045   4
  -1 -11   8 28365.8 559.373   3
  -1 -11   8 25877.9 353.175   2
  -1 -11   8 26614.3 410.186  10
   1 -11  -8 25992.7 396.659   6
   1 -11  -8 25242.1 537.037  18
   1 -11  -8 27577.9 428.222  15
   1 -11  -7 46046.7 570.515  15
   1 -11  -7 44072.4 557.567   6
  -1 -11   7 43705.2 512.049   2
  -1 -11   7 44437.7 592.089   4
   1 -11  -7 43908.5 710.167  18
   1 -11  -7 43961.1 566.579  24
   1 -11  -6 35698.5 603.198  18
  -1 -11   6 35585.4 493.276   4
   1 -11  -6 34659.7 472.659   6
   1 -11  -6 34144.2 483.371  24
  -1 -11   5 29550.7 420.041   4
   1 -11  -5 29086.5 412.163   6
   1 -11  -5 28524.6 425.301  24
   1 -11  -5 29455.2 550.607  22
   1 -11  -4 446.760 68.7356  24
   1 -11  -4 429.071 94.2945  22
  -1 -11   4 538.735 95.0047   3
   1 -11  -4 384.338 60.9283   6
  -1 -11   3 3804.82 165.887   3
   1 -11  -3 3915.26 176.250  22
   1 -11  -3 3629.12 157.335  18
   1 -11  -2 13967.0 305.616  22
  -1 -11   2 14129.1 233.401  18
   1 -11  -2 14029.8 289.891  18
   1 -11  -1 4573.26 161.131  22
   1 -11  -1 4872.80 160.871  18
  -1 -11   1 5030.80 144.194  18
   1 -11   0 3150.51 122.352  22
  -1 -11   0 3271.27 127.516  18
   1 -11   0 3107.39 122.012  18
   1 -11   1 19194.1 304.312  18
  -1 -11  -1 19513.5 348.203  18
  -1 -11  -2 2605.93 137.561  18
   1 -11   3 17960.6 346.008   3
  -1 -11  -3 17373.2 368.017  18
  -1 -11  -3 16989.6 290.937  24
  -1 -11  -4 1631.32 100.824  20
   1 -11   4 1486.44 121.213   3
   1 -11   4 1408.82 81.5463   2
  -1 -11  -4 1619.12 100.455   8
  -1 -11  -4 1795.69 134.267  18
   1 -11   4 1709.21 100.897  21
  -1 -11  -4 1626.76 98.3796  24
   1 -11   5 44120.3 514.232   2
   1 -11   5 43579.7 560.046   4
  -1 -11  -5 44687.8 569.071   8
  -1 -11  -5 44616.9 551.311  24
  -1 -11  -6 16661.0 297.625  24
   1 -11   6 15906.9 311.342  11
   1 -11   6 16610.5 271.137   2
   1 -11   6 16270.7 326.297   4
  -1 -11  -6 17226.2 315.953  20
  -1 -11  -6 15489.1 408.589  18
  -1 -11  -6 16819.9 295.718  15
  -1 -11  -7 4932.24 167.868  15
  -1 -11  -7 4932.98 163.821  24
   1 -11   7 4634.01 181.098  11
  -1 -11  -7 5025.16 178.025  20
   1 -11   7 5334.43 222.618   3
   1 -11   7 5135.58 145.128   2
   1 -11   7 4877.33 196.767   4
   1 -11   7 4808.35 169.978  10
  -1 -11  -7 4821.80 242.142  18
  -1 -11  -7 4743.74 173.131   6
  -1 -11  -8 4959.79 174.538   6
   1 -11   8 5192.09 199.277  11
  -1 -11  -8 5103.08 181.157  20
   1 -11   8 5027.22 145.421   2
   1 -11   8 4969.80 211.816   4
   1 -11   8 5051.02 184.416  10
  -1 -11  -8 5015.62 253.430  18
  -1 -11  -8 5087.16 179.597  15
  -1 -11  -9 3737.80 140.990  23
   1 -11   9 4144.55 189.655  11
  -1 -11  -9 3937.78 163.445  20
   1 -11   9 4440.02 215.542   3
   1 -11   9 4295.62 211.867   4
   1 -11   9 3980.46 174.293  10
  -1 -11  -9 3938.14 165.235  15
  -1 -11  -9 4030.22 233.952  18
  -1 -11 -10 142.228 77.0721  20
   1 -11  10 259.199 99.0604   3
   1 -11  10 341.843 128.371   4
   1 -11  10 374.349 95.3618  10
  -1 -11 -10 134.449 99.1620  18
  -1 -11 -10 398.337 83.5055  15
  -1 -11 -11 879.353 95.9985  15
   1 -11  11 1063.92 110.466  10
   1 -11  11 894.697 137.411   4
   1 -11  12 878.588 124.089   4
  -1 -11 -12 856.619 87.4669  15
   1 -11  13 1700.59 121.235   4
   1 -11  14 584.754 74.4423   4
  -1 -10  15 959.637 81.5119   4
   1 -10 -15 804.234 62.0906  15
  -1 -10  14 3140.31 146.179   4
   1 -10 -14 2898.22 121.363  15
   1 -10 -13 744.433 93.7623  15
   1 -10 -12 2468.50 140.264  15
  -1 -10  11 3504.83 213.656   3
  -1 -10  11 4002.31 178.673  10
   1 -10 -11 3239.28 196.534  18
   1 -10 -11 3546.33 168.984  15
  -1 -10  10 6396.82 276.756   3
  -1 -10  10 6335.26 217.345  10
   1 -10 -10 5547.66 255.296  18
   1 -10 -10 6264.73 214.378  15
  -1 -10   9 30840.9 590.466   3
  -1 -10   9 28399.3 482.175   4
  -1 -10   9 29792.8 462.060  10
   1 -10  -9 27726.5 568.678  18
   1 -10  -9 28574.7 454.702  15
   1 -10  -8 21959.4 350.977  24
   1 -10  -8 20833.2 405.098  30
  -1 -10   8 22085.9 401.439   4
  -1 -10   8 22214.3 310.412   2
  -1 -10   8 24000.8 498.558   3
  -1 -10   8 22709.4 374.256  10
   1 -10  -8 23402.6 383.715  15
   1 -10  -8 21859.2 480.316  18
   1 -10  -7 21657.9 461.814  18
   1 -10  -7 22377.6 349.347   6
  -1 -10   7 22521.7 383.887   4
  -1 -10   7 21829.2 312.203   2
  -1 -10   7 22298.3 348.686  10
   1 -10  -7 23137.2 365.007  15
   1 -10  -7 21087.5 349.584  24
   1 -10  -7 22222.5 502.959  22
  -1 -10   6 77734.0 837.753   4
   1 -10  -6 78927.0 974.325  18
   1 -10  -6 76573.3 827.732  24
   1 -10  -6 78235.0 816.925   6
   1 -10  -5 42864.1 627.265  18
   1 -10  -5 43190.5 664.184  22
   1 -10  -5 41626.8 526.180  24
  -1 -10   4 1026.88 102.918   3
   1 -10  -4 865.315 102.250  22
  -1 -10   3 6898.30 205.507   3
   1 -10  -3 7356.38 211.088  18
   1 -10  -3 6834.74 218.328  22
  -1 -10   2 27138.7 423.436   3
  -1 -10   2 27103.8 337.716  18
   1 -10  -2 27031.0 409.310  18
   1 -10  -2 27692.2 432.009  22
   1 -10  -1 60858.5 682.196  18
  -1 -10   1 61363.8 640.843  18
   1 -10  -1 62851.0 701.037  22
   1 -10   0 12792.3 239.985  18
  -1 -10   0 13192.0 249.949  18
   1 -10   0 13339.0 243.184  22
   1 -10   1 18149.5 281.644  18
  -1 -10  -1 18818.9 327.492  18
  -1 -10  -2 107678. 1105.45  18
   1 -10   3 41586.2 554.924   3
  -1 -10  -3 42132.1 605.288  18
   1 -10   4 1343.89 109.352   3
   1 -10   5 88981.2 856.747   2
  -1 -10  -5 90130.5 916.366   8
  -1 -10  -5 88431.7 886.377  30
  -1 -10  -5 88447.4 895.485  24
  -1 -10  -6 4064.84 144.013  15
  -1 -10  -6 4073.76 143.452  24
   1 -10   6 4121.05 159.119  11
  -1 -10  -6 4226.57 153.494  20
   1 -10   6 4161.89 128.743   2
  -1 -10  -6 4171.03 153.091   8
  -1 -10  -6 4006.25 154.044  30
  -1 -10  -6 4017.82 216.302  18
  -1 -10  -7 12922.0 294.071  30
  -1 -10  -7 14199.4 285.225  15
  -1 -10  -7 14163.6 260.724  24
   1 -10   7 13900.6 306.700  11
  -1 -10  -7 13819.8 282.623  20
   1 -10   7 14404.3 241.198   2
   1 -10   7 15612.6 362.612   3
   1 -10   7 13171.5 284.509  10
  -1 -10  -7 13934.6 397.209  18
  -1 -10  -7 13255.0 277.259   6
  -1 -10  -8 222.696 69.8080   6
   1 -10   8 305.171 96.8866  11
  -1 -10  -8 242.511 85.7027  20
   1 -10   8 248.926 60.5014   2
   1 -10   8 449.351 111.640   3
   1 -10   8 240.621 91.2566  10
  -1 -10  -8 233.602 80.2943  15
  -1 -10  -8 226.160 102.311  18
   1 -10   9 15316.1 355.636  11
  -1 -10  -9 14816.5 301.684  20
   1 -10   9 15133.7 335.628  10
  -1 -10  -9 14998.9 319.167  15
  -1 -10  -9 14538.7 424.482  18
   1 -10  10 1797.24 151.713  11
  -1 -10 -10 1853.71 120.862  20
   1 -10  10 1742.29 153.535   3
   1 -10  10 2032.63 146.700  10
  -1 -10 -10 1793.04 127.470  15
  -1 -10 -10 1727.48 167.653  18
  -1 -10 -11 772.245 97.9777  15
   1 -10  11 1023.72 119.878  10
   1 -10  11 793.283 144.545   4
  -1 -10 -12 60.9237 70.9439  15
   1 -10  12 74.8554 83.2677  10
   1 -10  12-2.05005 113.304   4
  -1 -10 -13 80.8354 58.6091  15
   1 -10  13 8.26194 97.5512   4
   1 -10  14 1827.42 108.913   4
   1 -10  15 795.743 54.9321   4
  -1  -9  16 181.161 41.4214   4
   1  -9 -15 186.882 55.7911  15
  -1  -9  15 184.103 77.0372   4
   1  -9 -14 1254.80 99.0201  15
  -1  -9  14 1318.10 124.823   4
  -1  -9  13 955.972 141.516   4
   1  -9 -13 797.972 102.572  15
  -1  -9  12 726.086 143.972   4
  -1  -9  12 871.591 117.448  10
   1  -9 -12 647.735 103.705  15
  -1  -9  11 8293.11 254.504  10
  -1  -9  11 8365.61 308.430   3
   1  -9 -11 8113.10 244.650  15
   1  -9 -10 8341.73 306.949  18
  -1  -9  10 9020.62 256.750  10
   1  -9 -10 8147.21 289.923  30
  -1  -9  10 9394.44 327.107   3
   1  -9 -10 8669.40 248.491  15
   1  -9  -9 15810.5 414.845  18
  -1  -9   9 16736.2 338.046  10
   1  -9  -9 16181.6 330.551  15
  -1  -9   8 3756.09 210.477   3
  -1  -9   8 4212.22 167.797  11
   1  -9  -8 3956.79 158.407  15
  -1  -9   8 4445.83 157.898  27
   1  -9  -8 3972.02 207.264  18
  -1  -9   8 3809.83 157.347  10
   1  -9  -7 5151.66 165.332  15
  -1  -9   7 5566.69 160.376  27
   1  -9  -7 5368.86 245.991  22
   1  -9  -7 4989.22 156.561  24
   1  -9  -7 5029.11 150.958   6
   1  -9  -7 5074.36 216.247  18
  -1  -9   7 5456.69 170.935  11
  -1  -9   7 5367.09 165.373  10
   1  -9  -6 22830.2 471.977  22
   1  -9  -6 24567.5 452.521  18
   1  -9  -5 4369.65 178.104  18
   1  -9  -4 82507.4 941.135  22
  -1  -9   4 78606.2 879.532   3
   1  -9  -3 28630.8 269.411  17
  -1  -9   3 29290.0 428.640   3
  -1  -9   2 61431.1 690.325   3
   1  -9  -2 62931.1 712.499  22
  -1  -9   2 61625.9 594.692  18
   1  -9  -1 11970.9 237.426  22
   1  -9  -1 11993.8 228.974  18
  -1  -9   1 11914.1 204.343  18
   1  -9   0 11625.2 214.950  22
   1  -9   0 11428.4 212.193  18
  -1  -9   0 11787.1 220.646  18
   1  -9   1 5134.32 132.048  18
  -1  -9  -1 4860.18 149.531  18
  -1  -9  -2 103682. 1064.41  18
   1  -9   2 103195. 1017.35   3
  -1  -9  -3 73140.0 839.372  18
   1  -9   3 73673.2 783.202   3
   1  -9   4 2943.79 112.108  19
  -1  -9  -4 3216.52 109.803  30
   1  -9   5 1841.54 108.685  19
   1  -9   5 2091.88 133.413   3
  -1  -9  -5 1733.84 143.217  18
  -1  -9  -5 1766.68 102.782  30
  -1  -9  -6 37366.7 523.873  30
   1  -9   6 38279.1 440.494   2
   1  -9   6 37015.4 553.406  19
  -1  -9  -6 38179.6 486.977  20
  -1  -9  -6 38694.7 646.927  18
  -1  -9  -6 38203.8 466.712  24
   1  -9   7 1390.84 118.391  11
  -1  -9  -7 1469.12 104.546  20
   1  -9   7 1475.24 127.658  19
   1  -9   7 1738.44 138.451   3
   1  -9   7 1495.42 79.8710   2
   1  -9   7 1457.43 112.108  10
  -1  -9  -7 1529.23 152.045  18
  -1  -9  -7 1422.11 120.652  30
   1  -9   8 6913.67 230.764  11
  -1  -9  -8 6764.33 197.085  20
   1  -9   8 6918.72 160.725   2
   1  -9   8 7066.81 223.749  10
  -1  -9  -8 6402.40 233.368  30
  -1  -9  -8 6579.32 283.054  18
  -1  -9  -9 16714.0 448.752  18
  -1  -9  -9 17898.7 333.402  20
  -1  -9  -9 17821.3 352.496  15
   1  -9   9 18371.9 380.338  10
   1  -9   9 18974.3 397.896  11
  -1  -9  -9 17260.5 398.246  30
   1  -9  10 12748.3 336.150  11
  -1  -9 -10 11773.1 263.946  20
   1  -9  10 13196.7 348.715   3
   1  -9  10 12653.7 318.647  10
  -1  -9 -10 11380.3 375.873  18
  -1  -9 -10 12418.9 296.274  15
   1  -9  11 2646.06 164.836  10
  -1  -9 -11 2197.04 173.875  18
  -1  -9 -11 2418.98 148.027  15
  -1  -9 -12 1059.94 103.791  15
   1  -9  12 1283.71 125.702  10
  -1  -9 -13 797.202 88.4666  15
   1  -9  13 788.404 104.009  10
   1  -9  13 902.376 126.414   4
  -1  -9 -14 1178.70 79.7303  15
   1  -8 -16 969.651 58.4622  15
  -1  -8  16 1271.30 68.9552   4
   1  -8 -15 930.634 79.0165  15
  -1  -8  15 1086.43 98.5381   4
   1  -8 -14 559.562 88.4768  15
  -1  -8  14 577.740 116.202   4
   1  -8 -13 1319.74 119.781  15
  -1  -8  13 1479.40 159.355   4
  -1  -8  12 134.522 107.043  10
  -1  -8  12 158.425 108.231   3
   1  -8 -12 43.2557 92.5672  15
   1  -8 -11 5561.20 262.918  30
  -1  -8  11 6072.68 224.846  10
   1  -8 -11 5769.79 214.795  15
  -1  -8  11 6370.44 272.971   3
  -1  -8  10 18097.9 370.906  10
   1  -8 -10 18082.8 359.062  15
   1  -8 -10 17049.3 429.077  18
   1  -8  -9 45783.1 726.165  18
   1  -8  -9 46054.2 604.813  15
  -1  -8   9 46746.7 625.254  10
  -1  -8   9 47694.7 602.204  27
   1  -8  -8 48406.3 776.110  22
  -1  -8   8 49716.6 625.052  11
   1  -8  -8 47871.8 721.822  18
  -1  -8   8 48331.4 589.993  27
  -1  -8   8 48793.6 611.351  10
   1  -8  -8 47901.7 596.522  15
   1  -8  -7 2026.99 158.251  22
   1  -8  -7 1894.89 103.308  15
  -1  -8   7 1932.82 97.8453  27
  -1  -8   7 1960.62 99.3348  26
   1  -8  -7 1887.33 136.642  18
   1  -8  -6 14294.0 348.013  22
   1  -8  -6 14099.3 319.906  18
   1  -8  -5 22321.0 391.944  18
   1  -8  -4 125792. 1198.54  18
  -1  -8   4 115764. 1167.30   3
   1  -8  -3 85531.7 900.225  22
  -1  -8   3 79812.6 846.022   3
   1  -8  -2 74198.7 769.814  18
  -1  -8   2 74333.1 675.558  18
  -1  -8   2 72207.0 764.352   3
  -1  -8   1 34537.3 391.104  18
   1  -8  -1 34099.9 421.006  18
  -1  -8   1 33227.1 427.201   3
  -1  -8   0 32346.5 395.002  18
   1  -8   0 32046.1 387.569  18
   1  -8   0 32348.1 390.848  22
   1  -8   1 2200.52 83.0468  18
   1  -8   1 2223.12 77.2169  22
  -1  -8  -2 59121.5 672.403  18
   1  -8   2 59824.7 639.001   3
  -1  -8  -3 301410. 2405.84  30
   1  -8   3 302728. 2509.25   3
  -1  -8  -4 60013.4 640.481  30
   1  -8   4 59894.1 666.160  19
  -1  -8  -5 138301. 1316.46  30
  -1  -8  -5 141049. 1458.23  18
   1  -8   5 141325. 1364.74  19
  -1  -8  -6 2321.47 131.394  30
   1  -8   6 2318.10 140.404  19
  -1  -8  -6 2312.72 158.557  18
   1  -8   7 5996.48 199.958  11
  -1  -8  -7 5938.39 174.750  20
   1  -8   7 5925.04 227.369  19
  -1  -8  -7 6152.78 215.773  30
   1  -8   7 5928.19 189.889  10
  -1  -8  -7 6133.72 253.679  18
   1  -8   7 6294.89 142.243   2
   1  -8   8 27514.4 469.679  11
  -1  -8  -8 26459.5 405.342  20
   1  -8   8 26626.9 534.051  19
  -1  -8  -8 26148.1 488.604  30
   1  -8   8 26990.2 451.363  10
  -1  -8  -8 27900.1 571.984  18
   1  -8   9 15925.5 365.074  11
  -1  -8  -9 15142.5 300.297  20
  -1  -8  -9 14513.4 376.388  30
   1  -8   9 15331.2 352.074  10
  -1  -8  -9 15492.8 435.713  18
   1  -8  10 1915.94 161.718  11
  -1  -8 -10 1835.07 122.027  20
  -1  -8 -10 1604.44 162.542  30
   1  -8  10 1981.00 159.746  10
   1  -8  10 1998.18 156.955   3
  -1  -8 -10 1800.97 167.162  18
   1  -8  11 19850.4 422.689   3
  -1  -8 -11 18036.4 322.018  20
  -1  -8 -11 17070.1 449.544  18
   1  -8  11 19710.1 411.488  10
  -1  -8 -11 17274.9 429.877  30
  -1  -8 -11 17750.7 364.105  15
  -1  -8 -12 3187.46 158.408  15
   1  -8  12 3551.30 184.237  10
   1  -8  13 835.430 112.076  10
  -1  -8 -13 694.218 91.7505  15
  -1  -8 -14 2334.07 107.817  15
  -1  -8 -15 53.7865 41.0938  15
  -1  -7  16 377.766 61.3783   4
  -1  -7  15 456.854 93.8667   4
  -1  -7  14 3123.40 166.667   4
  -1  -7  13 8668.76 259.560  10
  -1  -7  12 13096.4 324.932  10
   1  -7 -12 11651.9 378.862  30
   1  -7 -12 11293.1 291.861  15
  -1  -7  12 12938.5 372.441   3
   1  -7 -11 5587.56 244.574  18
   1  -7 -11 5614.78 211.992  15
  -1  -7  10 5181.41 185.957  27
  -1  -7  10 4905.53 197.789  10
   1  -7  -9 643.515 108.415  18
  -1  -7   9 961.214 112.908  11
  -1  -7   9 840.083 90.2871  27
  -1  -7   9 740.828 101.792  10
   1  -7  -8 33679.3 602.291  22
   1  -7  -8 32158.1 553.072  18
  -1  -7   8 33980.8 484.820  11
  -1  -7   8 33248.9 454.462  27
  -1  -7   8 32773.5 473.698  10
   1  -7  -7 13003.3 312.500  18
   1  -7  -7 13725.1 352.636  22
   1  -7  -6 15195.2 318.326  18
   1  -7  -6 15119.6 349.049  22
   1  -7  -5 5929.42 185.395  18
   1  -7  -5 5745.59 201.386  22
  -1  -7   4 105122. 1039.77   3
   1  -7  -4 108398. 1057.41  18
  -1  -7   3 318393. 2706.04   3
   1  -7  -3 343533. 2779.93  22
   1  -7  -2 7312.57 92.1155  17
   1  -7  -2 7076.38 176.908  22
  -1  -7   2 6497.54 159.243   3
  -1  -7   2 6732.43 116.931  18
  -1  -7   1 6963.24 156.538   3
  -1  -7   1 7018.83 133.970  18
   1  -7  -1 6906.85 151.750  18
  -1  -7   0 153.403 37.4936  18
   1  -7   0 153.092 35.8838  18
   1  -7   1 83119.9 687.161  19
   1  -7   1 87458.5 806.921   3
  -1  -7  -1 81676.0 671.643  29
   1  -7   1 85239.5 768.188  18
  -1  -7  -1 86681.3 825.231  18
   1  -7   1 84619.7 747.651  22
   1  -7   2 14626.2 245.283   3
  -1  -7  -2 14606.9 190.834  30
  -1  -7  -2 14305.2 262.435  18
   1  -7   2 14689.5 161.998  22
   1  -7   3 43749.6 510.153   3
   1  -7   3 43380.6 485.900  19
  -1  -7  -3 43684.6 466.613  30
   1  -7   4 47666.2 571.294  19
  -1  -7  -4 47154.6 542.027  30
  -1  -7  -5 42007.5 601.725  18
   1  -7   5 41170.2 560.153  19
  -1  -7  -6 27773.0 496.390  18
  -1  -7  -6 26946.9 431.952  30
   1  -7   6 27462.5 474.407  19
   1  -7   7 19729.9 360.797  11
   1  -7   7 20118.7 426.430  19
  -1  -7  -7 18535.4 425.066  18
  -1  -7  -7 17825.7 370.712  30
   1  -7   8 24771.1 437.916  11
   1  -7   8 23802.7 418.325  10
   1  -7   8 24562.0 512.101  19
  -1  -7  -8 23777.7 512.270  18
  -1  -7  -8 23810.7 467.380  30
   1  -7   9 3624.08 186.562  11
   1  -7   9 3453.35 214.195  19
   1  -7   9 3638.70 182.892  10
  -1  -7  -9 3557.32 217.205  18
  -1  -7  -9 2976.94 193.154  30
   1  -7  10 5937.91 239.945  11
  -1  -7 -10 5651.27 185.394  20
   1  -7  10 5910.86 236.562  10
   1  -7  10 6638.57 249.441   3
  -1  -7 -10 5854.05 269.055  18
  -1  -7 -10 5862.40 264.050  30
   1  -7  11 3034.24 194.889  11
  -1  -7 -11 2617.58 135.823  20
   1  -7  11 2971.61 188.822  10
  -1  -7 -11 2307.06 190.555  30
   1  -7  11 2658.84 173.815   3
  -1  -7 -11 2415.44 181.523  18
  -1  -7 -12 3015.63 161.877  15
   1  -7  12 3818.98 194.580  10
  -1  -7 -13 1982.70 130.029  15
   1  -7  13 2305.86 152.114  10
  -1  -7 -14 597.159 80.3902  15
   1  -7  14 804.771 101.354  10
  -1  -7 -15 737.511 64.4118  15
   1  -7  15 978.057 89.5402   4
  -1  -6  16 631.215 72.6214   4
  -1  -6  15 31.0711 88.9807   4
  -1  -6  14 661.591 131.941   4
  -1  -6  13 4831.82 208.132  10
  -1  -6  12 589.720 122.672  10
   1  -6 -12 517.759 141.159  30
  -1  -6  11 5656.88 225.912  10
   1  -6 -11 5110.11 230.392  18
  -1  -6  10 5936.95 216.942  10
  -1  -6  10 6374.16 203.304  27
   1  -6 -10 5855.48 236.684  18
  -1  -6   9 19167.1 363.189  10
  -1  -6   9 19879.1 376.605  11
  -1  -6   9 19669.2 345.806  27
   1  -6  -9 19605.1 420.337  18
   1  -6  -8 41675.0 628.386  18
  -1  -6   8 43989.5 567.842  11
  -1  -6   8 42503.0 557.081  10
   1  -6  -8 44776.0 687.651  22
  -1  -6   8 43126.3 539.412  27
   1  -6  -7 703.254 104.119  22
   1  -6  -7 699.787 88.8740  18
   1  -6  -6 160967. 1586.85  22
   1  -6  -6 162586. 1537.02  18
   1  -6  -5 71271.9 824.763  22
   1  -6  -5 71556.9 787.971  18
   1  -6  -4 4800.61 165.523  22
   1  -6  -4 4807.67 150.606  18
  -1  -6   3 307723. 2432.14  32
  -1  -6   3 312428. 2434.80  28
   1  -6  -3 304224. 2509.62  18
  -1  -6   2 29611.2 366.892   3
  -1  -6   2 30820.0 302.150  18
  -1  -6   2 30166.9 302.337  32
  -1  -6   2 30223.0 302.159  28
   1  -6  -1 87083.2 699.864  17
  -1  -6   1 89476.5 710.916  28
  -1  -6   1 89974.2 711.393  32
   1  -6  -1 86851.7 811.772  18
  -1  -6   1 89689.6 777.111  18
  -1  -6   1 87170.3 812.734   3
  -1  -6   0 339395. 2550.64  18
   1  -6   0 335314. 2538.61  18
   1  -6   1 137821. 1169.17   3
  -1  -6  -1 132190. 1077.67  29
  -1  -6  -1 133840. 1190.86  18
   1  -6   1 133791. 1091.48  19
   1  -6   1 137955. 1140.76  18
   1  -6   2 96404.6 843.942  33
   1  -6   2 100528. 870.985  19
   1  -6   2 95489.6 794.338  22
  -1  -6  -2 102308. 858.568  30
   1  -6   2 103270. 912.657   3
   1  -6   3 355107. 2841.59  19
   1  -6   3 358331. 2848.23   3
   1  -6   3 344816. 2743.64  33
  -1  -6  -3 349230. 2813.63  30
   1  -6   4 53322.7 598.292  19
   1  -6   4 50451.9 461.690  33
   1  -6   5 15564.1 306.439  19
   1  -6   5 12538.4 157.281  33
   1  -6   6 15823.1 350.883  19
   1  -6   7 1993.78 123.007  11
  -1  -6  -7 2076.00 147.612  18
   1  -6   7 2056.95 151.150  19
  -1  -6  -8 5574.54 230.158  30
   1  -6   8 5256.56 242.962  19
  -1  -6  -8 5507.44 240.501  18
   1  -6   8 5735.45 206.002  11
   1  -6   9 11902.0 378.342  19
   1  -6   9 11971.3 307.471  10
   1  -6   9 12465.0 319.543  11
  -1  -6  -9 11607.3 358.790  18
  -1  -6  -9 11739.1 348.344  30
   1  -6  10 22339.3 445.708  10
   1  -6  10 22717.7 459.369  11
  -1  -6 -10 21259.1 505.069  18
  -1  -6 -10 22465.5 508.561  30
   1  -6  11 11728.2 327.639  10
   1  -6  11 11816.0 341.484  11
  -1  -6 -11 10972.2 366.158  30
  -1  -6 -12 1165.42 97.8015  20
   1  -6  12 1340.46 148.957  10
   1  -6  13 6557.27 233.924  10
  -1  -6 -13 5263.71 194.886  15
  -1  -6 -14 3748.16 150.051  15
   1  -6  14 4817.65 183.092  10
  -1  -6 -15 288.182 59.2664  15
   1  -6  15 383.124 83.9133   4
   1  -5 -16 44.3050 49.6826  15
  -1  -5  16-22.9707 65.9673   4
   1  -5 -15 1439.45 106.128  15
  -1  -5  15 1574.21 123.337   4
   1  -5 -14 7232.67 223.624  15
   1  -5 -13 767.934 118.742  15
   1  -5 -11 8793.14 286.257  18
  -1  -5  11 8805.78 271.979  10
  -1  -5  10 10779.7 283.196  10
   1  -5 -10 10532.1 306.613  18
  -1  -5  10 11057.3 264.290  27
  -1  -5   9 32343.2 493.192  11
  -1  -5   9 30852.6 455.008  27
  -1  -5   9 31517.1 481.433  10
   1  -5  -9 31870.1 535.786  18
  -1  -5   8 31736.8 458.785  11
   1  -5  -8 32211.9 519.970  18
  -1  -5   8 31013.7 452.189  10
   1  -5  -8 31877.0 548.434  22
  -1  -5   8 31460.4 434.033  26
  -1  -5   8 30948.2 431.970  27
   1  -5  -7 3835.12 163.032  18
   1  -5  -7 3969.64 180.626  22
   1  -5  -6 26709.8 416.237  18
   1  -5  -6 25368.1 434.459  22
  -1  -5   6 26173.3 423.337  19
   1  -5  -5 57389.7 658.421  18
  -1  -5   5 58753.0 657.220  19
   1  -5  -4 3134.68 116.201  18
  -1  -5   4 3244.62 106.408  28
  -1  -5   4 3088.14 103.669  32
   1  -5  -4 3358.43 132.933  22
   1  -5  -3 27232.9 355.974  18
  -1  -5   3 27853.7 319.875  28
  -1  -5   3 27810.8 320.340  32
  -1  -5   2 6971.72 112.290  28
  -1  -5   2 6245.52 136.008   3
  -1  -5   2 6871.78 94.6606  18
   1  -5  -2 6515.90 140.011  18
  -1  -5   2 7033.49 113.309  32
  -1  -5   1 37794.4 365.055  18
   1  -5  -1 37801.3 319.592  17
   1  -5   0 309372. 2466.07  18
  -1  -5   0 309176. 2473.79  18
  -1  -5   0 311153. 2385.02  29
   1  -5   1 260129. 2115.02   3
   1  -5   1 257147. 2094.54  33
  -1  -5  -1 263513. 2061.76  30
   1  -5   1 262900. 2073.90  19
   1  -5   2 32547.9 367.827   3
   1  -5   2 31559.7 318.794  33
   1  -5   2 32265.5 355.170  19
  -1  -5  -2 31799.3 344.167  30
   1  -5   3 80787.9 695.173  33
   1  -5   3 83665.0 795.615  19
   1  -5   4 5016.44 154.867  19
   1  -5   5 137554. 1339.31  19
   1  -5   6 270122. 2435.74  19
   1  -5   7 13436.2 250.532  27
   1  -5   7 13096.7 347.039  19
  -1  -5  -8 12558.3 345.206  18
   1  -5   8 12961.3 301.032  11
   1  -5   8 13142.4 375.667  19
   1  -5   9 10173.7 286.939  11
   1  -5   9 10611.5 360.366  19
  -1  -5  -9 10518.4 330.084  18
  -1  -5  -9 10229.4 327.847  30
   1  -5  10 28131.6 505.591  10
   1  -5  10 27082.7 616.747  19
  -1  -5 -10 28314.9 581.534  30
  -1  -5 -10 26735.5 562.340  18
  -1  -5 -11 6113.41 289.503  30
   1  -5  11 6271.26 253.575  10
  -1  -5 -12 171.065 124.056  30
  -1  -5 -14 3423.44 150.990  15
   1  -5  15 232.187 85.8966   4
  -1  -5 -15 184.483 61.2819  15
   1  -5  16 845.937 61.9272   4
  -1  -5 -16 651.444 47.5310  15
  -1  -4  16 1197.55 88.1484   4
   1  -4 -16 1054.45 76.8081  15
  -1  -4  15 739.004 108.315   4
   1  -4 -15 720.181 92.3300  15
  -1  -4  14 2772.03 164.585  10
   1  -4 -14 2196.81 143.585  15
   1  -4 -10 766.813 100.116  18
  -1  -4   9 8500.97 235.132  11
  -1  -4   9 7815.52 225.420  10
   1  -4  -9 8305.54 247.490  18
   1  -4  -8 34579.0 523.147  18
  -1  -4   8 32245.8 443.693  27
  -1  -4   8 32749.6 444.417  26
   1  -4  -8 33697.3 545.355  22
   1  -4  -7 1309.88 98.9039  18
  -1  -4   7 1315.98 116.303  19
   1  -4  -7 1256.52 108.438  22
   1  -4  -6 160795. 1471.90  18
  -1  -4   6 156305. 1506.65  19
   1  -4  -6 160955. 1517.69  22
   1  -4  -5 67755.6 720.789  18
  -1  -4   5 67609.5 736.279  19
   1  -4  -5 68231.2 756.736  22
  -1  -4   4 31917.5 395.896  19
  -1  -4   4 30653.7 378.149  28
   1  -4  -4 31174.8 393.674  18
  -1  -4   4 30724.5 379.610  32
  -1  -4   3 309080. 2461.59  28
  -1  -4   3 309664. 2462.13  32
  -1  -4   2 31239.6 316.633  28
  -1  -4   2 31144.3 269.132  18
  -1  -4   2 30964.3 315.704  32
  -1  -4   1 347903. 2778.94   3
   1  -4  -1 356559. 2715.25  17
  -1  -4   1 350574. 2744.70  18
  -1  -4   0 462796. 3561.85  29
   1  -4   0 459684. 3628.99  33
   1  -4   0 461188. 3617.21  18
   1  -4   0 473339. 3575.73  17
   1  -4   1 812741. 6463.52  33
  -1  -4  -1 840781. 6457.30  30
   1  -4   1 831934. 6486.43   3
   1  -4   1 861144. 6470.32  18
   1  -4   1 866931. 6473.30  19
   1  -4   2 164279. 1321.95  33
   1  -4   2 165993. 1383.05  19
   1  -4   3 662620. 5210.70  19
   1  -4   4 28979.7 407.051  19
   1  -4   5 7586.95 211.621  19
   1  -4   6 10545.8 281.660  19
   1  -4   7 73349.3 945.456  19
   1  -4   8 10082.8 331.793  19
  -1  -4  -9 22388.9 481.100  18
   1  -4   9 23107.8 536.640  19
  -1  -4 -10 2584.09 176.816  18
  -1  -4 -10 2635.81 205.028  30
   1  -4  10 2597.67 209.597  19
  -1  -4 -11 39431.1 729.516  30
   1  -4  11 39754.4 644.614  11
  -1  -4 -12 7767.46 319.935  30
   1  -4  14 2996.78 162.078  10
   1  -4  15 1076.89 101.283  10
   1  -4  16 212.045 56.0629   4
   1  -3 -17 350.055 37.4881  15
   1  -3 -16 532.915 70.3273  15
  -1  -3  16 590.834 80.6994   4
   1  -3 -15 1192.81 105.147  15
   1  -3 -14 277.583 102.748  15
  -1  -3  14 592.697 119.906  10
  -1  -3  13 7645.07 257.688  10
  -1  -3  12 5898.92 232.059  10
  -1  -3  12 6420.22 220.750  27
  -1  -3  11 14352.9 340.591  10
  -1  -3  11 14356.5 318.105  27
  -1  -3  10 18897.9 374.982  10
   1  -3 -10 19541.9 394.104  18
  -1  -3  10 20110.4 361.379  27
   1  -3  -9 12432.3 300.405  18
   1  -3  -8 27567.9 445.394  18
   1  -3  -8 26877.8 460.282  22
  -1  -3   8 26477.1 501.799  19
   1  -3  -7 777.489 78.6555  18
   1  -3  -7 753.928 87.3565  22
  -1  -3   7 680.353 97.1228  19
  -1  -3   6 7232.70 211.235  19
   1  -3  -6 7496.29 203.988  22
  -1  -3   5 13344.6 260.219  19
  -1  -3   5 13411.7 247.755  28
   1  -3  -5 13343.8 237.843  18
  -1  -3   5 13044.4 243.323  32
   1  -3  -5 14131.5 265.324  22
  -1  -3   4 230909. 1915.39  19
  -1  -3   4 224672. 1893.20  28
   1  -3  -4 226970. 1887.94  18
  -1  -3   4 223723. 1894.58  32
   1  -3  -3 38765.1 422.496  18
  -1  -3   3 39597.1 418.634  32
  -1  -3   3 39554.7 417.569  28
   1  -3  -2 312652. 2482.55  18
   1  -3  -1 258581. 2074.00  18
  -1  -3   1 257162. 2062.48   3
  -1  -3   0 403913. 3171.80  29
   1  -3   0 411464. 3210.51  33
   1  -3   0 405635. 3200.96   3
   1  -3   1 251134. 1966.38  33
  -1  -3  -1 249439. 1978.28  30
   1  -3   1 245165. 1978.54   3
   1  -3   2 486183. 3819.62  19
   1  -3   3 373468. 2975.00  19
   1  -3   3 366152. 2843.36  39
   1  -3   4 12340.3 244.693  19
   1  -3   4 11879.0 157.054  39
   1  -3   5 42287.3 425.717  39
   1  -3   5 44345.9 574.892  19
   1  -3   6 33298.9 375.014  39
   1  -3   6 34063.3 532.073  19
   1  -3   7 764.369 58.0716  39
   1  -3   7 769.099 113.083  19
   1  -3   8 9777.50 220.521  27
   1  -3   8 9309.19 245.805  11
   1  -3   8 9167.24 316.855  19
  -1  -3  -9 9464.67 294.520  18
   1  -3   9 9349.48 268.734  11
   1  -3   9 9257.15 343.161  19
  -1  -3 -10 7971.69 316.763  30
   1  -3  10 7363.16 326.862  19
  -1  -3 -10 7526.92 275.424  18
   1  -3  10 8188.87 270.377  11
   1  -3  11 3213.91 241.865  19
   1  -3  11 3274.57 195.989  11
  -1  -3 -11 2675.46 221.206  30
   1  -3  11 3259.64 194.620  10
  -1  -3 -12 266.621 138.132  30
   1  -3  12 340.201 124.414  10
   1  -3  13 4696.47 215.257  10
   1  -3  14 485.176 111.374  10
   1  -3  15 496.917 88.0877  10
   1  -3  16 1867.32 86.3938   4
   1  -2 -17 1978.21 65.6471  15
  -1  -2  16 3199.31 118.357   4
   1  -2 -16 3043.29 115.424  15
   1  -2 -15 2478.98 132.469  15
  -1  -2  14 8193.64 254.918  10
   1  -2 -13 1534.89 187.589  30
  -1  -2  13 2012.53 158.457  10
  -1  -2  12 3530.71 171.491  27
  -1  -2  12 3347.13 146.698  13
  -1  -2  12 3475.95 186.248  10
  -1  -2  11 11521.3 280.394  27
  -1  -2  11 11063.9 250.475  13
  -1  -2  11 11434.0 301.886  10
  -1  -2  10 11226.8 260.744  27
  -1  -2  10 10812.1 278.243  10
  -1  -2  10 10706.9 233.789  13
  -1  -2   9 6675.50 192.235  27
   1  -2  -9 6901.69 211.745  18
  -1  -2   9 6672.22 201.728  10
  -1  -2   9 6910.40 208.764  11
   1  -2  -8 10339.2 245.448  18
   1  -2  -8 10345.3 257.953  22
   1  -2  -7 8148.30 202.057  18
   1  -2  -7 8373.90 218.826  22
   1  -2  -6 30915.9 404.567  18
   1  -2  -6 31394.4 434.094  22
  -1  -2   5 31618.2 441.553  19
   1  -2  -5 32876.7 399.075  18
  -1  -2   4 11518.0 212.947  19
  -1  -2   4 11341.5 202.586  32
  -1  -2   4 10970.2 199.892  28
   1  -2  -4 11275.6 187.180  18
  -1  -2   3 130697. 1136.07  32
  -1  -2   3 130400. 1135.05  28
   1  -2  -3 132367. 1123.11  18
   1  -2  -2 488038. 3790.86  18
   1  -2  -1 384418. 3059.33  33
   1  -2  -1 399684. 3045.27  18
  -1  -2   0 42628.9 381.769   3
  -1  -2   0 43246.5 379.020  29
  -1  -2  -1 325057. 2538.80  30
   1  -2   2 56892.4 552.220  19
   1  -2   3 671285. 5263.14  19
   1  -2   3 669094. 5163.03  39
   1  -2   4 40968.9 509.108  19
   1  -2   4 41548.0 422.137  39
   1  -2   5 67808.9 647.218  39
   1  -2   5 63387.1 754.855  19
   1  -2   6 65190.9 663.135  39
   1  -2   7 4454.61 138.406  39
   1  -2   8 2655.23 113.142  39
   1  -2   8 3003.38 123.007  27
   1  -2   8 2845.21 140.211  11
   1  -2   9 16058.7 348.357  11
   1  -2   9 15286.4 439.342  19
  -1  -2 -10 3237.27 180.241  18
   1  -2  10 3649.93 190.373  11
   1  -2  10 3401.82 234.852  19
  -1  -2 -10 3503.69 225.713  30
   1  -2  11 9781.00 299.094  10
   1  -2  11 9706.80 304.329  11
   1  -2  11 8958.13 230.791  13
  -1  -2 -11 9287.81 357.389  30
   1  -2  11 9340.92 379.127  19
  -1  -2 -12 1298.62 176.398  30
   1  -2  12 1315.35 151.407  10
   1  -2  13 2401.67 173.605  10
   1  -2  14 3515.31 174.615  10
   1  -2  15 390.002 86.9976  10
  -1  -2 -15 207.636 72.0201  15
   1  -2  16 280.941 61.5740   4
  -1  -2 -16 247.071 48.8989  15
   1  -1 -17 268.882 36.6756  15
  -1  -1  16 626.319 77.1404   4
   1  -1 -16 605.353 72.4531  15
   1  -1 -15 1224.80 107.598  15
  -1  -1  14 11401.6 296.844  10
  -1  -1  13 4887.22 173.423  13
  -1  -1  13 5144.43 215.269  10
  -1  -1  12 25527.9 414.986  13
  -1  -1  12 26391.5 477.897  10
  -1  -1  11 6584.29 214.075  27
  -1  -1  11 6689.04 201.080  13
  -1  -1  11 6846.15 234.457  10
  -1  -1  10 14215.7 295.650  27
  -1  -1  10 13180.0 267.847  13
  -1  -1  10 13831.5 311.074  10
  -1  -1   9 16148.7 316.769  10
  -1  -1   9 17678.3 285.964  45
   1  -1  -9 16508.0 321.300  18
  -1  -1   9 17385.0 332.372  11
  -1  -1   9 15962.4 303.096  27
   1  -1  -8 21087.8 364.905  22
   1  -1  -8 21266.7 352.828  18
   1  -1  -7 73789.3 798.505  22
   1  -1  -7 74396.6 775.618  18
   1  -1  -6 50436.5 579.976  22
   1  -1  -6 49906.0 551.172  18
   1  -1  -5 132394. 1159.90  18
  -1  -1   5 129845. 1142.11  39
   1  -1  -4 4672.44 106.462  18
  -1  -1   4 4981.39 105.218  39
   1  -1  -3 348369. 2737.71  18
   1  -1  -2 514142. 4011.07  18
  -1  -1   2 517351. 3960.23  38
   1  -1  -1 154440. 1234.00  33
   1  -1  -1 155456. 1221.56  18
   1  -1   0 451040. 3450.89   3
  -1  -1   0 455207. 3472.02  35
  -1  -1  -1 333209. 2573.88  35
  -1  -1  -2 168527. 1363.26  35
   1  -1   2 179932. 1392.91  37
   1  -1   3 129470. 1087.29  37
   1  -1   3 124716. 1068.05  39
   1  -1   4 5955.55 141.972  37
   1  -1   4 6142.80 132.123  39
   1  -1   5 66608.2 673.756  39
   1  -1   6 3728.88 128.139  39
   1  -1   7 29996.3 425.066  39
   1  -1   8 11271.4 254.490  39
   1  -1   8 11493.8 267.818  11
   1  -1   9 2791.83 134.263  39
   1  -1   9 3129.19 136.482  27
   1  -1   9 3040.33 158.466  11
   1  -1  10 7662.42 254.869  11
   1  -1  11 4440.62 217.205  11
   1  -1  11 4132.51 207.355  10
   1  -1  12 4862.35 179.513  13
   1  -1  12 5443.78 234.966  10
   1  -1  13 4846.82 220.037  10
   1  -1  14 2722.33 162.224  10
   1  -1  15 420.228 87.0075  10
  -1  -1 -16 1256.21 71.4569  15
   1  -1  16 1192.05 77.1087   4
   1   0 -16 122.197 59.9548  15
  -1   0  16 134.932 63.9508   4
   1   0 -15 517.046 92.0484  15
  -1   0  14 4588.72 196.769  10
   1   0 -13 677.994 153.385  30
  -1   0  13 1013.49 130.861  10
  -1   0  13 956.372 109.371  13
  -1   0  12 4529.05 203.705  10
  -1   0  12 4436.35 179.647  13
  -1   0  12 4764.53 190.310  27
  -1   0  11 13549.1 323.035  10
  -1   0  11 14021.1 298.570  13
  -1   0  11 13920.2 304.456  27
  -1   0  10 6049.80 175.087  45
  -1   0  10 5692.90 198.838  10
  -1   0  10 5798.06 187.984  27
  -1   0   9 15219.8 291.348  27
  -1   0   9 15886.0 407.395  19
  -1   0   9 15053.1 302.452  10
  -1   0   9 16230.0 272.118  45
  -1   0   8 21023.0 437.721  19
   1   0  -8 21788.1 341.949  18
   1   0  -7 157.279 53.0946  22
  -1   0   7 188.643 54.9914  39
   1   0  -7 138.907 48.4203  18
  -1   0   7 184.173 80.4314  19
  -1   0   6 57179.6 696.726  19
   1   0  -6 57797.3 588.957  18
   1   0  -6 58102.3 612.921  22
   1   0  -5 483.231 50.5489  22
  -1   0   5 489.089 67.3420  19
  -1   0   5 478.738 60.6018  32
  -1   0   5 449.211 59.5003  28
  -1   0   5 345.105 46.7623  39
  -1   0   4 33388.5 409.937  19
  -1   0   4 32242.3 361.044  39
  -1   0   4 32629.6 395.801  32
  -1   0   4 32954.1 395.748  28
   1   0  -3 819.276 36.4827  18
  -1   0   3 773.212 54.4123  19
  -1   0   3 825.386 45.3669  39
  -1   0   3 812.816 52.6393  32
  -1   0   3 837.973 53.1934  28
   1   0  -2 875952. 6571.66  18
  -1   0   2 853099. 6551.14  34
   1   0  -1 138801. 1085.36  33
   1   0  -1 137695. 1075.08  18
  -1   0  -1 59664.5 499.814  30
  -1   0  -1 55071.3 454.941  34
   1   0   2 3093.34 88.2084  19
   1   0   3 427.912 25.7578  36
   1   0   3 371.389 46.2955  37
   1   0   3 348.979 42.4836  39
   1   0   4 47605.9 414.119  36
   1   0   4 47935.2 520.793  37
   1   0   4 46328.4 554.082  19
   1   0   4 47038.3 508.426  39
   1   0   5 14363.4 263.742  37
   1   0   5 14270.1 294.673  19
   1   0   5 14125.3 249.023  39
   1   0   6 397.001 83.0775  19
   1   0   6 240.674 57.7942  39
   1   0   7 29019.0 528.613  19
   1   0   7 28233.4 433.523  39
   1   0   8 1403.96 147.282  19
   1   0   8 1645.76 91.8742  45
   1   0   8 1436.15 107.778  39
   1   0   8 1429.18 107.476  11
   1   0   8 1629.44 95.1995  27
   1   0   9 3623.45 164.078  39
   1   0   9 4157.99 153.145  27
   1   0   9 3917.02 171.149  11
   1   0   9 3822.71 228.770  19
   1   0  10 6631.93 236.754  11
   1   0  10 6383.25 305.868  19
  -1   0 -10 6814.28 294.849  30
   1   0  11 1108.92 170.173  19
  -1   0 -11 844.416 167.626  30
   1   0  11 964.461 136.317  10
  -1   0 -12 4062.30 255.244  30
   1   0  12 4474.09 217.088  10
   1   0  12 4033.04 175.080  13
   1   0  13 2501.27 174.432  10
   1   0  14 3624.54 174.134  10
   1   0  15 480.098 87.1420  10
   1   0  16 65.4970 55.1334   4
  -1   0 -16 87.9271 46.6086  15
  -1   1  16 669.813 69.1308   4
   1   1 -16 548.877 66.1709  15
  -1   1  14 11681.6 262.074  13
  -1   1  14 12152.9 295.286  10
  -1   1  13 4691.59 200.841  10
  -1   1  13 4505.87 182.039  13
   1   1 -13 4089.95 255.363  30
  -1   1  12 26225.5 469.870  10
  -1   1  12 25696.3 434.971  13
  -1   1  11 7056.03 233.337  10
  -1   1  11 7172.36 215.435  27
  -1   1  11 7073.96 205.122  45
  -1   1  11 6705.42 214.735  13
  -1   1  10 14270.0 272.413  45
  -1   1  10 14134.6 292.598  27
  -1   1  10 13362.7 300.367  10
  -1   1   9 18659.9 445.309  19
  -1   1   9 18569.3 323.774  27
  -1   1   9 19214.6 303.600  45
  -1   1   9 18341.2 334.676  10
  -1   1   9 19424.2 302.313  42
  -1   1   8 17097.1 391.847  19
  -1   1   8 16285.6 320.222  39
   1   1  -8 17083.6 277.836  18
   1   1  -7 75401.8 740.675  22
  -1   1   7 71131.3 873.618  19
  -1   1   7 69415.1 785.806  39
   1   1  -7 73898.8 723.097  18
   1   1  -6 53985.9 556.918  22
   1   1  -6 52958.0 535.579  18
  -1   1   6 52112.2 600.103  39
  -1   1   6 52525.5 660.516  19
  -1   1   5 131927. 1208.67  28
   1   1  -5 134004. 1135.75  22
  -1   1   5 130063. 1205.53  32
  -1   1   5 127966. 1225.61  19
  -1   1   5 126924. 1169.85  39
  -1   1   4 4845.52 129.187  32
  -1   1   4 4677.62 126.787  28
  -1   1   4 4567.90 116.254  39
  -1   1   3 359193. 2754.84  19
  -1   1   3 344641. 2742.63  32
  -1   1   3 336047. 2630.76  34
  -1   1   3 363532. 2693.22  36
  -1   1   3 344757. 2741.59  28
   1   1  -3 339473. 2652.07  18
  -1   1   2 518763. 3932.39  34
   1   1  -2 511897. 3917.93  18
  -1   1   1 157157. 1239.39  36
   1   1   0 462081. 3565.74  17
  -1   1   0 463986. 3554.55  34
  -1   1   0 468362. 3553.55  38
  -1   1   0 461647. 3564.06  29
  -1   1  -1 322271. 2492.71  30
  -1   1  -1 317844. 2454.40  34
   1   1   2 182785. 1488.98  19
  -1   1  -2 178057. 1391.19  34
   1   1   3 131159. 1100.10  37
   1   1   3 130070. 1098.67  39
   1   1   3 129270. 1124.47  19
   1   1   4 4704.25 133.741  37
   1   1   4 4710.60 91.9761  36
   1   1   4 4564.04 144.631  19
   1   1   4 4874.86 133.934  39
   1   1   5 66948.6 770.402  19
   1   1   5 67127.7 721.157  39
   1   1   5 66605.9 602.479  36
   1   1   5 68101.5 733.090  37
   1   1   6 1282.58 113.011  19
   1   1   6 1427.61 98.3180  39
   1   1   6 1522.06 110.824  37
   1   1   7 32249.1 558.794  19
   1   1   7 31801.0 486.113  39
   1   1   8 13926.1 294.103  11
   1   1   8 14029.2 390.547  19
   1   1   8 15354.8 272.447  27
   1   1   8 14906.5 252.824  45
   1   1   8 13895.5 319.431  39
   1   1   9 3647.87 167.695  11
   1   1   9 3586.28 174.910  39
   1   1   9 3679.25 228.873  19
   1   1   9 3937.15 148.335  27
   1   1   9 3535.63 135.377  45
   1   1  10 6958.70 240.124  39
   1   1  10 7628.19 249.999  11
   1   1  10 7127.06 318.813  19
  -1   1 -10 7686.27 310.296  30
   1   1  11 4542.25 209.553  10
   1   1  11 4648.79 277.834  19
  -1   1 -11 4607.87 266.071  30
   1   1  12 5104.10 199.078  13
   1   1  12 5410.31 230.759  10
  -1   1 -12 5216.16 281.172  30
   1   1  13 3895.87 170.110  13
   1   1  13 4287.09 202.473  10
   1   1  14 2339.83 145.584  10
   1   1  15 473.588 84.5397  10
  -1   1 -16 1116.20 65.9448  15
   1   2 -16 2765.37 104.188  15
  -1   2  16 2762.54 93.4503   4
  -1   2  14 8167.39 240.442  10
  -1   2  14 8025.78 224.621  13
   1   2 -13 1554.01 182.844  30
  -1   2  13 1974.61 146.131  10
  -1   2  13 2015.23 144.996  13
  -1   2  12 2908.31 165.503  10
  -1   2  12 2912.71 162.940  13
  -1   2  12 3283.93 161.038  27
  -1   2  11 12480.3 301.092  10
  -1   2  11 12173.0 288.443  13
  -1   2  11 12679.2 287.568  27
  -1   2  11 12926.6 274.530  45
  -1   2  10 10862.1 266.687  10
  -1   2  10 11404.5 242.055  45
  -1   2  10 11423.9 259.762  27
  -1   2   9 6229.52 179.465  27
  -1   2   9 5928.56 183.931  10
  -1   2   9 5897.02 210.742  39
  -1   2   9 6337.02 166.852  42
  -1   2   9 6412.27 169.845  45
  -1   2   8 10849.4 308.619  19
  -1   2   8 10649.7 268.422  39
  -1   2   7 7377.71 234.154  19
  -1   2   7 7562.20 212.305  39
   1   2  -7 7477.16 148.066  18
   1   2  -6 27304.6 320.075  22
   1   2  -6 27044.9 306.798  18
  -1   2   6 27351.4 429.301  19
  -1   2   5 30904.1 421.542  19
  -1   2   5 32102.5 348.589  36
   1   2  -5 30816.2 323.325  22
  -1   2   5 31079.6 406.707  28
  -1   2   5 29537.1 390.250  39
  -1   2   5 30062.3 400.426  32
  -1   2   4 12531.6 131.981  34
  -1   2   4 11670.0 208.812  32
  -1   2   4 11978.2 219.613  19
  -1   2   4 11850.6 209.750  28
  -1   2   4 11501.5 205.274  39
  -1   2   4 12112.9 210.136  37
  -1   2   4 12215.8 180.619  36
  -1   2   3 137002. 1151.19  32
  -1   2   3 137215. 1150.90  28
  -1   2   3 139495. 1121.81  36
  -1   2   3 139093. 1148.38  37
  -1   2   2 491969. 3827.04  37
  -1   2   2 494409. 3843.95  39
  -1   2   1 415819. 3216.84  37
  -1   2   1 415668. 3232.18  36
  -1   2   1 423866. 3241.25  39
   1   2   0 45026.3 386.952  17
  -1   2   0 42942.2 381.417  29
  -1   2  -1 319216. 2433.84  38
  -1   2  -1 313590. 2418.93  36
  -1   2  -1 314787. 2466.41  30
  -1   2  -2 63925.9 533.219  34
   1   2   2 62713.3 602.225  19
   1   2   3 688585. 5391.15  19
   1   2   3 687494. 5385.66  39
  -1   2  -3 686225. 5250.59  34
   1   2   4 43868.5 512.033  39
   1   2   4 44605.4 528.113  19
   1   2   4 43603.7 437.808  36
   1   2   5 59848.6 681.735  39
   1   2   5 58765.5 703.499  19
   1   2   5 59417.2 576.290  36
   1   2   5 59631.3 676.198  37
   1   2   6 64838.0 759.856  39
   1   2   6 63454.1 791.167  19
   1   2   6 62804.9 616.963  36
   1   2   7 4590.18 182.483  39
   1   2   7 4774.85 195.918  37
   1   2   7 4547.73 209.329  19
   1   2   8 1860.80 113.839  11
   1   2   8 1894.56 164.401  19
   1   2   8 2247.80 104.477  27
   1   2   8 1810.54 129.817  39
   1   2   8 2025.84 88.7710  40
   1   2   8 1981.46 88.0980  43
   1   2   9 16658.2 452.345  19
   1   2   9 16376.1 339.552  11
   1   2  10 4086.96 252.485  19
  -1   2 -10 3766.57 233.336  30
   1   2  10 4270.98 193.676  11
   1   2  10 3907.92 196.565  39
  -1   2 -11 11087.3 384.498  30
   1   2  11 10716.2 303.320  10
   1   2  11 10828.0 406.642  19
   1   2  12 1153.08 138.451  10
  -1   2 -12 911.858 159.134  30
   1   2  13 1721.90 138.379  13
   1   2  13 1916.59 147.193  10
   1   2  14 3194.75 155.380  10
  -1   2 -16 168.352 44.2310  15
   1   3 -16 457.588 57.9569  15
  -1   3  14 713.507 110.718  13
  -1   3  14 868.963 110.198  10
  -1   3  13 7504.52 234.120  13
  -1   3  13 7424.28 231.694  10
  -1   3  12 5658.88 192.204  45
  -1   3  12 5198.73 207.190  13
  -1   3  12 5304.75 204.474  10
  -1   3  11 15023.0 296.338  45
  -1   3  11 14157.8 317.883  10
  -1   3  11 14479.0 304.188  27
  -1   3  10 20082.1 348.462  27
  -1   3  10 21134.7 344.200  45
  -1   3  10 21058.3 339.811  42
  -1   3  10 20391.2 288.942  43
  -1   3  10 20369.8 286.049  40
  -1   3   9 13229.8 264.043  27
  -1   3   9 12789.7 269.503  10
  -1   3   9 13349.4 213.033  43
  -1   3   9 13122.9 248.565  42
  -1   3   9 12144.0 313.742  39
  -1   3   9 13118.2 219.013  46
  -1   3   9 14213.2 253.157  47
  -1   3   9 12999.3 248.862  45
  -1   3   8 27634.7 470.556  39
  -1   3   8 28261.1 517.096  19
  -1   3   7 568.997 83.9044  39
  -1   3   7 722.034 95.7132  19
  -1   3   6 7392.76 201.250  39
   1   3  -6 7551.53 115.599  18
   1   3  -5 15730.3 183.591  22
  -1   3   5 14658.9 269.569  39
  -1   3   5 15547.8 271.389  28
  -1   3   5 15659.3 274.801  37
  -1   3   5 15219.4 232.288  36
  -1   3   5 15413.6 283.327  19
  -1   3   5 15396.5 269.035  32
  -1   3   4 228793. 1890.31  28
  -1   3   4 224136. 1848.14  36
  -1   3   4 220750. 1888.13  37
  -1   3   4 224605. 1902.17  19
  -1   3   4 227608. 1890.96  32
  -1   3   3 45829.3 492.108  39
  -1   3   3 46024.3 470.057  28
  -1   3   3 45561.2 469.347  32
  -1   3   3 47949.0 477.643  37
  -1   3   3 43908.0 455.768  36
  -1   3   3 47234.2 480.882  19
  -1   3   2 337400. 2659.87  39
  -1   3   2 331331. 2628.16  37
  -1   3   1 283842. 2213.69  39
   1   3  -1 279603. 2166.32  17
  -1   3   1 280189. 2181.62  37
  -1   3   1 276346. 2208.30  36
   1   3   0 421982. 3195.25  17
  -1   3   0 415449. 3214.62  36
   1   3   1 250298. 1996.98  19
  -1   3  -1 253604. 1985.83  30
  -1   3  -1 252041. 1962.68  36
   1   3   2 465304. 3651.47  19
  -1   3  -2 465541. 3543.55  36
  -1   3  -2 460714. 3565.32  38
  -1   3  -3 340718. 2672.61  34
   1   3   3 351278. 2792.00  19
   1   3   4 10540.7 224.890  39
  -1   3  -4 10250.8 127.123  34
  -1   3  -5 41322.5 355.128  34
   1   3   5 42100.1 464.330  36
   1   3   5 42109.6 557.085  19
   1   3   5 42155.4 551.476  39
   1   3   6 33803.3 408.421  36
   1   3   6 33882.9 513.338  37
   1   3   6 34785.7 536.552  19
   1   3   6 35145.8 519.787  39
   1   3   7 1273.11 125.784  37
   1   3   7 1267.57 75.8102  36
   1   3   7 1265.99 117.928  39
   1   3   7 1373.32 130.700  19
   1   3   8 9018.75 175.050  43
   1   3   8 8665.03 305.565  19
   1   3   8 8697.70 273.177  39
   1   3   8 8836.81 173.971  40
   1   3   8 9411.92 205.107  27
   1   3   8 8923.27 183.127  46
   1   3   8 8452.42 189.640  45
   1   3   9 9207.10 340.006  19
   1   3   9 9815.32 197.144  40
   1   3   9 9336.03 299.592  39
   1   3   9 9516.48 255.992  11
   1   3   9 9739.95 196.095  43
   1   3  10 7186.44 272.760  39
   1   3  10 7362.49 240.304  10
   1   3  10 7262.43 321.031  19
  -1   3 -10 7362.82 307.174  30
  -1   3 -11 3438.28 241.012  30
   1   3  11 3789.36 192.090  10
   1   3  11 3168.51 194.213  39
   1   3  12 320.212 111.021  10
  -1   3 -12 175.070 132.099  30
   1   3  13 4021.68 184.776  13
   1   3  13 4479.76 192.848  10
   1   3  14 386.144 89.9722  13
   1   3  14 397.878 88.5579  10
  -1   3 -16 1279.75 62.8671  15
   1   4 -16 848.615 60.0009  15
  -1   4  15 1166.55 100.677  13
  -1   4  14 2586.48 150.232  13
  -1   4  13 2477.85 160.057  13
  -1   4  13 2569.52 149.000  10
  -1   4  12 1752.15 146.221  13
  -1   4  12 1619.35 132.445  10
  -1   4  12 1705.60 127.565  45
  -1   4  11 6565.79 214.963  10
  -1   4  11 6768.06 205.026  27
  -1   4  11 7069.10 168.157  43
  -1   4  11 7212.86 207.330  42
  -1   4  11 6920.19 207.490  45
  -1   4  10 995.998 101.518  10
  -1   4  10 1039.15 78.1208  40
  -1   4  10 974.031 89.4330  27
  -1   4  10 1007.48 95.9380  42
  -1   4  10 980.162 77.8800  43
  -1   4  10 1053.82 99.1512  45
  -1   4  10 970.320 80.1393  46
  -1   4   9 8001.62 208.300  10
  -1   4   9 8502.43 169.662  43
  -1   4   9 8319.64 196.960  42
  -1   4   9 8505.10 196.679  47
  -1   4   9 8463.81 175.640  46
  -1   4   9 8388.75 202.395  45
  -1   4   9 8074.01 201.681  27
  -1   4   9 8396.18 268.694  39
  -1   4   9 8444.22 168.037  40
  -1   4   8 31457.4 526.139  39
  -1   4   8 32882.4 403.135  47
  -1   4   8 32530.5 420.834  45
  -1   4   8 32884.0 415.896  42
  -1   4   7 1467.55 120.625  19
  -1   4   7 1345.31 115.265  39
  -1   4   6 147877. 1427.00  39
  -1   4   6 146943. 1202.09  34
  -1   4   6 156035. 1446.79  19
  -1   4   6 156157. 1434.82  37
  -1   4   6 153977. 1344.54  36
  -1   4   5 68166.3 741.722  19
  -1   4   5 68120.6 730.847  37
  -1   4   5 67991.8 685.920  36
  -1   4   4 31349.8 383.353  28
  -1   4   4 31399.2 383.439  32
  -1   4   4 31540.2 395.091  19
  -1   4   4 30652.1 370.711  36
  -1   4   4 30725.1 392.245  37
  -1   4   3 313785. 2498.38  32
  -1   4   3 308495. 2509.89  37
  -1   4   3 309970. 2546.07  39
  -1   4   3 313124. 2496.76  28
  -1   4   2 33150.5 333.589  32
  -1   4   2 32983.4 332.592  28
  -1   4   2 33831.0 378.195  39
  -1   4   2 32689.2 347.434  37
  -1   4   2 33348.9 364.497  36
   1   4  -1 370252. 2883.70  17
  -1   4   1 375925. 2953.45  36
   1   4   0 489179. 3630.39  17
  -1   4   0 463328. 3669.95  36
  -1   4   0 458130. 3614.90  29
  -1   4   0 481749. 3651.26  39
   1   4   1 844199. 6490.31  19
  -1   4  -1 845469. 6477.25  30
   1   4   2 164206. 1389.72  19
  -1   4  -2 167191. 1321.00  38
  -1   4  -2 166125. 1316.46  36
   1   4   3 653648. 4706.44  19
   1   4   3 642504. 4746.35  39
  -1   4  -4 25971.8 272.926  34
   1   4   4 27640.9 388.264  19
   1   4   5 5372.39 183.282  39
  -1   4  -5 4857.83 84.9776  34
   1   4   5 5031.21 171.703  19
   1   4   5 5458.46 147.277  36
   1   4   6 10680.0 281.808  19
   1   4   6 10781.7 216.362  36
   1   4   6 10606.2 279.316  39
   1   4   7 70886.7 915.056  19
   1   4   7 69287.1 727.927  36
   1   4   7 68375.6 878.280  39
   1   4   8 11516.7 350.992  19
   1   4   8 11763.3 341.401  37
   1   4   8 11254.2 221.172  42
   1   4   8 11706.8 204.703  43
   1   4   8 11734.7 211.781  46
   1   4   8 11560.1 226.098  45
   1   4   8 12009.6 206.721  40
   1   4   8 11288.6 324.761  39
   1   4   9 24539.3 558.226  19
   1   4   9 25824.1 344.993  40
   1   4   9 26059.4 345.904  43
   1   4   9 24889.5 372.544  45
   1   4   9 26512.3 358.965  46
   1   4  10 2405.88 152.773  10
  -1   4 -10 2298.80 197.531  30
   1   4  10 2424.46 178.802  39
   1   4  10 2623.90 119.019  43
   1   4  10 2531.04 208.985  19
  -1   4 -11 39153.5 718.511  30
   1   4  11 39097.3 585.331  10
  -1   4 -12 6914.05 303.003  30
   1   4  12 7112.95 240.773  10
   1   4  13 1362.80 122.495  10
   1   4  13 1103.16 131.626  13
   1   4  14 2488.79 129.941  10
   1   4  14 2516.48 137.266  13
  -1   4 -16 116.182 34.3806  15
   1   5 -16 12.2349 34.4119  15
  -1   5  15 1504.25 109.433  13
  -1   5  14 7854.39 231.728  13
  -1   5  13 1079.71 111.539  10
  -1   5  13 1042.03 135.013  13
  -1   5  12 3299.42 159.832  10
  -1   5  12 3435.50 162.207  45
  -1   5  12 3361.65 181.260  13
  -1   5  11 8525.78 238.517  10
  -1   5  11 8834.15 227.880  27
  -1   5  11 9290.73 196.069  43
  -1   5  11 9429.97 238.935  42
  -1   5  11 9643.99 195.040  40
  -1   5  11 9122.04 238.245  45
  -1   5  10 10436.0 251.017  10
  -1   5  10 10581.1 239.243  27
  -1   5  10 10448.4 241.248  42
  -1   5  10 11022.2 209.826  43
  -1   5  10 10885.9 205.234  40
  -1   5  10 10034.9 320.034  39
  -1   5  10 11312.4 217.159  46
  -1   5  10 11556.6 245.384  47
  -1   5   9 30058.5 432.529  10
  -1   5   9 30164.8 421.697  27
  -1   5   9 30900.1 375.628  43
  -1   5   9 30638.0 422.203  42
  -1   5   9 31677.3 419.161  47
  -1   5   9 31009.2 384.725  46
  -1   5   9 30511.3 554.136  39
  -1   5   9 30900.2 374.436  40
  -1   5   8 32510.9 405.193  47
  -1   5   8 31432.4 547.950  39
  -1   5   7 2701.18 152.177  39
  -1   5   7 3274.26 133.674  36
  -1   5   6 28564.4 445.529  37
  -1   5   6 28393.5 443.426  19
  -1   5   5 56001.9 643.544  37
  -1   5   5 56530.5 642.653  19
  -1   5   4 3134.43 128.517  39
  -1   5   4 2952.41 113.007  37
  -1   5   4 3111.22 108.357  36
  -1   5   3 26665.9 310.224  32
  -1   5   3 26222.1 357.771  39
  -1   5   3 25552.7 329.343  37
  -1   5   3 26748.0 310.576  28
  -1   5   2 8111.85 123.039  32
  -1   5   2 8076.51 122.818  28
  -1   5   1 44043.6 447.615  39
   1   5  -1 43825.6 372.499  17
  -1   5   0 307328. 2387.36  29
  -1   5   0 318619. 2447.08  39
  -1   5  -1 262164. 2032.88  30
   1   5   1 254926. 2042.80  19
  -1   5  -2 29895.3 299.052  38
  -1   5  -2 30713.8 332.951  30
   1   5   2 30419.2 342.359  19
   1   5   3 78699.2 826.937  39
   1   5   3 79961.5 776.519  19
  -1   5  -3 79441.1 657.162  36
   1   5   4 5367.61 158.685  19
  -1   5  -5 145174. 1185.99  34
   1   5   5 143596. 1398.34  37
   1   5   5 142660. 1320.61  36
   1   5   5 143031. 1382.97  19
   1   5   6 267405. 2293.74  36
   1   5   6 272400. 2431.93  19
   1   5   6 269259. 2450.11  39
   1   5   7 13437.6 350.875  39
   1   5   7 13366.3 349.045  19
   1   5   7 13431.5 268.619  36
   1   5   7 13266.6 224.817  47
   1   5   7 12946.9 230.721  45
   1   5   7 13529.8 214.213  46
   1   5   7 12921.4 227.876  42
   1   5   8 12547.7 215.092  40
   1   5   8 12137.4 348.933  39
   1   5   8 12135.8 361.117  19
   1   5   8 11753.3 251.817  36
   1   5   8 12492.0 215.351  43
   1   5   8 12345.7 236.120  42
   1   5   8 12288.9 237.378  45
   1   5   8 12285.0 232.015  47
   1   5   8 12661.5 223.724  46
   1   5   9 11377.2 373.982  19
   1   5   9 11742.1 245.012  42
   1   5   9 11997.9 222.721  43
  -1   5  -9 11136.6 345.358  30
   1   5   9 12152.1 224.025  40
   1   5   9 10995.7 345.453  39
   1   5   9 11777.7 245.596  45
   1   5   9 11982.0 231.526  46
   1   5  10 27918.1 626.813  19
   1   5  10 27573.6 466.128  10
   1   5  10 29966.8 392.766  43
  -1   5 -10 29049.3 592.417  30
   1   5  10 25823.9 561.944  39
   1   5  10 29920.1 392.114  40
   1   5  10 28677.7 426.953  45
  -1   5 -11 6310.71 290.793  30
   1   5  11 6097.74 220.728  10
   1   5  11 5894.86 266.455  39
   1   5  11 6672.26 210.212  45
  -1   5 -12 280.486 127.264  30
   1   5  12 585.379 107.847  10
   1   5  13 6813.51 231.264  13
   1   5  13 6814.58 210.076  10
   1   5  14 4101.35 165.573  13
   1   5  14 3968.72 144.033  10
  -1   6  15 251.190 83.8073  13
  -1   6  14 856.833 120.662  13
  -1   6  13 4439.07 201.421  13
   1   6 -12 206.829 120.836  30
  -1   6  12 449.089 125.047  13
  -1   6  12 360.252 88.8067  10
  -1   6  11 6770.78 170.013  43
  -1   6  11 6664.74 203.525  42
  -1   6  11 6218.57 197.278  10
  -1   6  11 6693.32 167.316  40
  -1   6  10 6099.94 156.425  40
  -1   6  10 6141.98 158.858  43
  -1   6  10 5950.22 173.282  27
  -1   6  10 6184.81 166.682  46
  -1   6  10 6081.96 186.833  47
  -1   6   9 18742.2 310.684  47
  -1   6   9 19155.2 285.688  46
  -1   6   9 18972.8 278.997  43
  -1   6   9 18898.4 274.808  40
  -1   6   9 18028.0 429.569  39
  -1   6   8 41629.4 657.144  39
  -1   6   8 41402.5 486.677  47
  -1   6   8 40968.5 507.971  45
  -1   6   8 41180.4 455.221  46
  -1   6   7 563.056 79.5548  36
  -1   6   7 396.021 98.8425  37
  -1   6   6 161524. 1477.29  36
  -1   6   6 159764. 1536.44  37
  -1   6   5 71907.6 825.200  39
  -1   6   5 73782.9 771.674  36
  -1   6   5 72950.8 797.069  37
  -1   6   4 5575.41 173.014  39
  -1   6   4 5193.34 150.349  36
  -1   6   4 5589.29 156.860  37
  -1   6   3 315481. 2619.96  39
  -1   6   3 314371. 2568.30  37
  -1   6   2 31474.5 389.164  36
  -1   6   2 32676.1 316.986  28
  -1   6   2 31920.1 315.234  32
  -1   6   2 32152.3 398.686  39
  -1   6   1 97376.3 894.470  36
  -1   6   1 99667.7 774.405  28
  -1   6   1 98804.5 888.545  39
  -1   6   1 98601.5 774.331  32
  -1   6   0 343462. 2714.11  39
   1   6   1 130969. 1060.83  19
  -1   6  -1 128461. 1049.56  29
   1   6   2 101745. 906.374  19
  -1   6  -2 103430. 892.742  30
   1   6   3 356146. 2940.91  19
  -1   6  -3 360892. 2844.34  36
  -1   6  -3 361535. 2918.60  30
  -1   6  -3 368712. 2829.60  38
   1   6   3 368496. 3043.63  39
   1   6   4 55152.8 689.098  39
   1   6   4 54375.4 624.493  19
   1   6   5 14306.3 295.414  19
   1   6   5 13964.7 312.195  37
   1   6   5 13387.7 272.401  36
  -1   6  -5 13614.5 200.116  34
   1   6   6 15280.0 301.132  36
   1   6   6 15141.5 351.814  37
   1   6   6 15552.8 344.365  19
   1   6   7 1677.90 140.323  19
   1   6   7 1451.16 88.6533  45
   1   6   7 1554.38 88.4892  47
   1   6   7 1685.46 81.5826  46
   1   6   7 1695.90 113.959  36
   1   6   7 1548.19 147.505  37
   1   6   7 1331.09 104.798  12
   1   6   7 1651.03 89.3753  42
   1   6   7 1516.97 76.8956  43
   1   6   7 1549.10 78.7367  40
   1   6   7 1590.87 144.604  39
   1   6   8 5565.94 250.652  39
   1   6   8 5472.59 142.868  40
   1   6   8 5190.03 241.093  19
   1   6   8 5614.95 161.557  47
   1   6   8 5889.53 155.458  46
   1   6   8 5431.06 163.398  45
  -1   6  -8 5454.48 230.291  30
   1   6   8 5366.87 182.372  36
   1   6   8 5636.59 145.997  43
   1   6   8 5359.27 160.060  42
   1   6   9 12029.6 381.917  19
   1   6   9 11993.8 276.136  10
   1   6   9 12750.4 258.310  42
   1   6   9 12738.5 235.004  43
   1   6   9 12764.5 262.254  45
   1   6   9 12911.2 241.873  46
  -1   6  -9 12348.3 360.499  30
   1   6   9 11753.6 369.349  39
   1   6   9 13154.7 236.942  40
   1   6  10 21287.2 396.122  10
   1   6  10 23322.6 378.719  42
   1   6  10 23199.4 341.287  43
   1   6  10 24043.1 353.665  46
   1   6  10 22414.5 373.801  45
  -1   6 -10 22307.1 509.935  30
   1   6  10 23771.0 342.489  40
   1   6  10 20838.3 515.763  39
   1   6  11 10993.7 278.860  10
   1   6  11 11567.9 234.093  43
   1   6  11 10802.2 262.213  45
  -1   6 -11 10445.8 355.870  30
   1   6  12 1528.69 120.757  10
   1   6  13 6523.21 228.772  13
   1   6  13 6433.10 190.575  10
   1   6  14 4348.94 168.477  13
   1   6  15 380.158 69.5079  13
  -1   7  15 528.064 86.6182  13
  -1   7  14 3489.32 164.207  13
  -1   7  12 13380.9 291.154  42
  -1   7  12 13286.2 237.343  43
  -1   7  11 6014.13 165.175  40
  -1   7  11 6227.36 169.323  43
  -1   7  11 5773.75 170.118  46
  -1   7  10 4202.71 227.983  39
  -1   7  10 4335.47 139.872  40
  -1   7  10 4326.90 141.012  43
  -1   7  10 4354.33 147.132  46
  -1   7  10 4385.81 165.631  47
  -1   7   9 501.990 69.7577  40
  -1   7   9 438.042 121.553  39
  -1   7   9 482.436 71.0306  43
  -1   7   9 494.666 86.9892  47
  -1   7   9 476.189 73.1184  46
  -1   7   9 395.836 87.7480  45
  -1   7   8 28927.6 411.553  42
  -1   7   8 28222.3 542.842  39
  -1   7   8 29742.2 418.765  45
  -1   7   7 12021.4 276.293  36
  -1   7   7 11593.6 309.544  37
  -1   7   7 11876.7 188.670  34
  -1   7   7 11400.1 226.978  45
  -1   7   7 11307.1 223.269  42
  -1   7   6 15997.7 311.566  36
  -1   7   6 15862.4 333.235  37
  -1   7   6 15720.2 349.830  39
  -1   7   5 6167.45 191.762  37
  -1   7   5 5646.80 175.310  36
  -1   7   5 5552.54 199.084  39
  -1   7   4 114292. 1089.74  37
  -1   7   4 111893. 1131.83  39
  -1   7   3 337412. 2642.96  36
  -1   7   3 335946. 2608.03  37
  -1   7   2 9709.40 201.372  36
   1   7  -2 10139.5 151.509  39
  -1   7   2 9893.12 203.936  39
   1   7  -2 10190.5 122.807  17
  -1   7   1 7894.23 164.182  39
   1   7  -1 8037.79 152.051  39
  -1   7   1 7857.22 170.185  36
  -1   7   0 689.900 48.1195  39
   1   7   0 724.229 59.3568  39
   1   7   1 87658.6 838.086  39
   1   7   1 85141.2 677.620  19
  -1   7  -2 10578.1 157.512  30
   1   7   2 10196.2 164.375  19
  -1   7  -3 40594.8 443.570  30
  -1   7  -3 39711.3 408.639  36
   1   7   3 39718.3 461.356  19
   1   7   3 40490.2 549.612  39
  -1   7  -3 41352.3 391.001  38
   1   7   4 45948.3 560.596  19
  -1   7  -4 46930.1 533.304  30
   1   7   4 46339.8 636.502  39
  -1   7  -5 39188.1 509.037  30
  -1   7  -5 39426.9 431.970  34
   1   7   5 38570.5 603.853  39
   1   7   5 38943.6 538.218  36
   1   7   5 38894.5 580.608  37
   1   7   5 40468.3 548.379  19
   1   7   6 25168.3 450.620  19
   1   7   6 24709.2 418.462  36
   1   7   6 24406.4 468.374  37
  -1   7  -6 24615.3 413.008  30
   1   7   7 19480.9 419.841  19
   1   7   7 18510.1 294.205  42
   1   7   7 18226.1 440.105  39
   1   7   7 18279.5 296.936  45
   1   7   7 18499.2 284.793  47
   1   7   7 18735.1 270.025  46
   1   7   7 18765.5 435.104  37
   1   7   7 19309.3 366.204  36
  -1   7  -7 19624.0 394.219  30
   1   7   8 27042.1 540.604  19
   1   7   8 25949.2 380.816  42
   1   7   8 26608.9 352.846  43
   1   7   8 28048.1 355.967  40
   1   7   8 26311.3 557.265  39
   1   7   8 27138.0 378.367  47
   1   7   8 27166.6 392.493  45
   1   7   8 27148.8 361.479  46
   1   7   8 26227.7 441.498  36
   1   7   8 26421.0 556.368  37
  -1   7  -8 27808.6 513.977  30
   1   7   9 3170.34 143.251  42
   1   7   9 3429.39 133.252  43
   1   7   9 3266.91 216.451  39
   1   7   9 3296.49 130.540  40
   1   7   9 3137.88 145.295  45
   1   7   9 3556.10 140.503  46
   1   7   9 3321.41 144.264  47
  -1   7  -9 3138.87 199.995  30
   1   7   9 3540.71 217.829  19
   1   7  10 5988.06 177.246  46
   1   7  10 5780.58 193.347  45
   1   7  10 5955.45 171.248  40
   1   7  10 5169.39 271.532  39
  -1   7 -10 5363.07 256.449  30
   1   7  10 5895.48 192.984  42
   1   7  10 6118.26 174.530  43
   1   7  11 2869.16 157.004  45
  -1   7 -11 2421.79 194.154  30
   1   7  11 3144.88 138.311  43
   1   7  11 3250.48 138.236  40
   1   7  11 2459.41 194.998  39
   1   7  13 2267.36 158.691  13
   1   7  14 736.523 104.798  13
   1   7  15 861.270 76.8976  13
  -1   8  15 1354.84 99.0663  13
  -1   8  12 234.314 71.7314  40
  -1   8  12 104.406 123.803  13
  -1   8  12 267.440 74.6646  43
  -1   8  11 5132.78 162.178  43
  -1   8  11 5090.39 157.548  40
  -1   8  11 4893.26 198.302  45
  -1   8  11 5281.39 166.207  46
  -1   8  11 4676.42 209.629  13
   1   8 -11 4583.10 239.597  30
  -1   8  10 17979.6 286.478  40
  -1   8  10 17728.2 288.097  43
  -1   8  10 17725.6 294.368  46
  -1   8  10 17200.6 321.251  47
  -1   8  10 16929.3 336.284  45
  -1   8   9 46102.3 516.087  40
  -1   8   9 45480.6 578.803  42
  -1   8   9 46893.3 528.577  46
  -1   8   9 46343.4 589.578  45
  -1   8   8 46625.5 570.660  42
  -1   8   8 45680.5 573.439  45
  -1   8   7 1915.98 103.264  42
  -1   8   7 1839.22 98.3863  44
  -1   8   7 1751.86 144.873  37
  -1   8   7 1922.51 128.110  36
  -1   8   7 1919.18 107.003  45
  -1   8   7 1933.15 149.215  39
  -1   8   6 15292.9 335.179  37
  -1   8   6 15728.4 323.227  36
  -1   8   6 15099.1 355.268  39
  -1   8   5 23278.2 386.221  36
  -1   8   5 22683.4 389.852  37
  -1   8   5 22276.7 415.616  39
  -1   8   4 124699. 1198.90  37
  -1   8   4 126351. 1257.56  39
  -1   8   3 83615.1 868.684  36
  -1   8   3 81576.5 827.618  37
  -1   8   3 84074.5 883.283  39
  -1   8   2 77941.4 776.209  36
   1   8  -2 77819.7 667.675  39
  -1   8   2 77517.5 770.829  39
  -1   8   1 33860.5 436.579  36
   1   8  -1 35237.4 405.970  39
  -1   8   1 34798.4 421.529  39
  -1   8   0 33553.1 380.530  39
   1   8   0 35013.6 431.392  39
   1   8   1 1861.80 99.9328  39
   1   8   2 53850.5 500.716  19
   1   8   2 54391.2 656.109  39
   1   8   3 286424. 2345.29  19
  -1   8  -3 280836. 2271.43  38
   1   8   3 289059. 2516.04  39
  -1   8  -3 283303. 2313.63  36
   1   8   4 58741.7 770.791  39
   1   8   4 59742.3 663.710  19
  -1   8  -4 60006.4 637.827  30
   1   8   5 140929. 1346.60  19
  -1   8  -5 140055. 1302.40  30
   1   8   5 136520. 1460.05  39
   1   8   5 136860. 1372.01  36
   1   8   5 135817. 1419.52  37
   1   8   6 2025.07 99.7077  42
   1   8   6 2217.84 101.308  45
   1   8   6 2297.51 142.471  36
   1   8   6 2505.46 167.659  37
   1   8   6 2161.44 121.243  12
  -1   8  -6 2229.83 133.254  30
   1   8   6 2302.58 168.554  39
   1   8   6 2288.88 137.854  19
   1   8   7 5956.77 229.801  19
   1   8   7 5986.00 210.709  36
   1   8   7 6195.47 260.848  37
  -1   8  -7 6333.58 221.475  30
   1   8   7 5936.16 157.376  47
   1   8   7 5829.52 146.407  46
   1   8   7 5840.13 166.288  45
   1   8   7 5660.51 161.066  42
   1   8   8 25142.2 517.628  19
   1   8   8 25703.0 351.201  46
   1   8   8 25133.8 380.491  45
   1   8   8 25136.6 365.849  47
   1   8   8 25341.6 376.979  42
   1   8   8 24537.7 341.965  43
  -1   8  -8 25298.2 483.366  30
   1   8   8 23879.7 543.835  39
   1   8   8 25472.6 343.853  40
   1   8   8 24786.5 547.145  37
   1   8   8 23740.5 437.331  36
   1   8   9 14494.6 263.707  46
   1   8   9 13806.7 273.628  47
   1   8   9 13907.6 283.374  45
   1   8   9 13748.8 278.641  42
   1   8   9 13797.8 254.638  43
  -1   8  -9 13313.9 364.660  30
   1   8   9 14071.6 253.258  40
   1   8   9 12954.3 411.290  39
   1   8   9 12837.7 308.837  36
   1   8  10 1669.52 118.536  46
   1   8  10 1755.12 127.291  45
   1   8  10 1709.20 112.488  40
   1   8  10 1593.77 179.013  39
   1   8  10 1609.51 113.956  43
   1   8  10 1576.48 123.822  42
  -1   8 -10 1481.70 158.733  30
   1   8  11 22599.0 336.858  40
   1   8  11 21674.8 371.320  45
   1   8  11 22783.7 341.523  43
   1   8  14 2492.55 132.708  13
   1   8  15 137.497 57.8667  13
  -1   9  13 983.092 128.977  13
  -1   9  13 859.018 109.687  45
  -1   9  12 598.607 108.205  45
  -1   9  12 669.287 83.5839  43
  -1   9  12 646.054 128.668  13
  -1   9  11 9482.55 210.260  40
  -1   9  11 9963.13 221.650  46
  -1   9  11 9337.17 256.018  45
  -1   9  11 9589.02 214.598  43
  -1   9  11 8867.86 244.568  42
  -1   9  11 9364.21 277.643  13
  -1   9  10 8001.70 192.279  40
  -1   9  10 7882.16 196.133  43
  -1   9  10 7877.99 231.374  42
  -1   9  10 7771.27 232.304  45
  -1   9  10 7949.17 198.511  46
  -1   9   9 12938.6 286.901  42
  -1   9   9 13214.1 248.406  46
  -1   9   9 13274.3 290.253  45
  -1   9   8 3088.04 147.848  45
  -1   9   8 3392.17 178.006  36
  -1   9   8 3028.66 145.456  42
  -1   9   7 4622.75 222.356  39
  -1   9   7 4843.16 162.203  45
  -1   9   7 4601.41 215.544  37
  -1   9   7 4752.67 199.019  36
  -1   9   7 4827.11 160.386  42
  -1   9   7 4891.47 153.594  44
  -1   9   6 23499.1 467.541  39
  -1   9   6 23299.0 434.569  37
  -1   9   6 23679.5 421.879  36
  -1   9   6 22749.1 346.230  45
  -1   9   5 5932.98 198.254  36
  -1   9   5 5731.52 195.904  37
  -1   9   5 5639.49 213.546  39
  -1   9   4 79741.9 861.685  37
  -1   9   4 81432.6 920.721  39
  -1   9   3 30822.6 421.893  37
  -1   9   3 31456.5 460.940  36
  -1   9   3 31644.8 466.756  39
  -1   9   2 64019.3 726.198  36
   1   9  -2 64713.0 611.741  39
  -1   9   2 65135.0 717.972  39
  -1   9   1 12808.1 254.283  36
   1   9  -1 13006.7 223.830  39
  -1   9   1 12668.5 233.262  39
  -1   9   0 11811.0 234.037  36
  -1   9   0 11592.6 196.168  39
   1   9   0 12356.1 237.277  39
   1   9   1 5593.08 171.917  39
  -1   9  -2 102870. 969.526  36
   1   9   2 103858. 1082.37  39
  -1   9  -3 80582.0 759.233  36
   1   9   3 81327.1 929.833  39
   1   9   4 2782.50 163.798  39
   1   9   4 2886.54 112.361  19
  -1   9  -4 2965.20 108.382  30
   1   9   5 1421.47 137.509  37
   1   9   5 1363.02 128.095  36
  -1   9  -5 1374.73 97.8404  30
   1   9   5 1405.77 143.604  39
   1   9   5 1339.85 99.4178  19
   1   9   6 38276.0 563.139  19
   1   9   6 36291.1 458.270  45
   1   9   6 37441.6 661.613  39
  -1   9  -6 40211.3 539.870  30
   1   9   6 36502.5 458.255  42
   1   9   6 38943.0 594.730  36
   1   9   6 37235.7 627.966  37
   1   9   7 1914.32 110.003  45
   1   9   7 2002.65 105.211  47
   1   9   7 1907.30 142.540  36
   1   9   7 1913.08 176.690  37
  -1   9  -7 1866.73 134.071  30
   1   9   7 1867.48 107.163  42
   1   9   8 6533.31 189.598  45
   1   9   8 6628.58 172.759  46
   1   9   8 6673.72 185.259  47
   1   9   8 6543.88 168.524  40
   1   9   8 6397.10 285.202  37
   1   9   8 6582.26 236.791  36
  -1   9  -8 6644.16 239.791  30
   1   9   8 6566.46 187.668  42
   1   9   8 6459.73 170.703  43
   1   9   9 18561.8 298.921  40
   1   9   9 16440.8 471.211  39
   1   9   9 18134.8 298.098  43
   1   9   9 18142.1 327.175  42
   1   9   9 17940.2 326.967  45
   1   9   9 19011.9 309.570  46
   1   9   9 18342.6 322.542  47
   1   9   9 16162.8 365.895  36
   1   9  10 14040.2 269.066  46
   1   9  10 13465.6 286.374  45
   1   9  10 14004.2 261.369  40
   1   9  10 13389.0 285.331  42
   1   9  10 13890.7 263.194  43
   1   9  11 3328.43 155.066  45
   1   9  11 3703.57 139.994  40
   1   9  11 3534.69 140.306  43
   1   9  15 464.856 60.0835  13
  -1  10  14 3274.12 145.731  13
  -1  10  13 766.181 116.892  13
  -1  10  13 843.567 100.437  45
  -1  10  12 2429.62 142.018  42
  -1  10  12 2577.43 115.083  43
  -1  10  12 2357.19 143.420  45
  -1  10  12 2515.07 164.454  13
  -1  10  11 4300.12 148.107  40
  -1  10  11 4239.10 180.314  42
  -1  10  11 4216.75 150.866  43
  -1  10  11 4186.47 151.566  46
  -1  10  11 4070.15 180.668  45
  -1  10  11 3962.52 195.449  13
  -1  10  10 6671.58 189.277  46
  -1  10  10 6617.62 219.452  45
  -1  10  10 6672.98 181.967  40
  -1  10  10 6720.24 186.792  43
  -1  10  10 6759.62 219.496  42
  -1  10   9 28472.3 392.513  46
  -1  10   9 28008.2 443.607  45
  -1  10   9 27926.2 440.696  42
  -1  10   8 20575.2 487.739  39
  -1  10   8 21953.8 370.301  42
  -1  10   8 21566.4 370.518  45
  -1  10   8 21406.4 438.019  36
  -1  10   7 20305.8 467.126  39
  -1  10   7 20301.7 342.390  42
  -1  10   7 19879.0 324.553  44
  -1  10   7 20750.1 348.626  45
  -1  10   7 20872.1 423.597  36
  -1  10   7 20007.3 440.984  37
  -1  10   6 72729.8 952.755  39
  -1  10   6 72035.8 747.292  44
  -1  10   6 73296.8 888.391  36
  -1  10   6 73984.1 904.617  37
  -1  10   6 71179.3 770.944  45
  -1  10   5 40814.5 627.870  39
  -1  10   5 40415.0 578.436  37
  -1  10   4 1111.17 108.667  39
  -1  10   4 1047.27 93.5239  37
  -1  10   3 6995.35 212.785  39
  -1  10   3 7175.86 214.613  36
  -1  10   3 6868.50 186.380  37
  -1  10   2 28895.2 427.291  39
  -1  10   2 28272.1 442.270  36
   1  10  -1 56666.7 612.092  39
  -1  10   1 55704.9 625.179  39
  -1  10   1 57391.9 674.500  36
   1  10   0 14473.1 272.484  39
  -1  10   0 13736.8 225.208  39
  -1  10   0 13886.7 272.242  36
   1  10   1 24048.3 396.691  39
  -1  10  -1 23796.0 362.847  36
   1  10   2 113236. 1184.17  39
  -1  10  -2 112228. 1068.29  36
   1  10   3 35282.1 561.163  39
  -1  10  -3 34594.4 425.466  36
   1  10   4 1375.22 134.699  39
   1  10   4 1535.48 131.619  36
   1  10   5 89929.5 937.619  12
   1  10   5 89785.7 1111.70  39
   1  10   5 85494.5 851.623  42
   1  10   5 85243.4 853.443  45
   1  10   5 90382.0 1070.85  37
   1  10   5 90683.5 1048.34  36
   1  10   6 3376.81 216.092  39
   1  10   6 3642.34 134.735  42
   1  10   6 3613.87 133.252  45
   1  10   6 3577.58 205.872  37
   1  10   6 3671.87 189.322  36
   1  10   7 13408.1 413.022  39
   1  10   7 13562.1 263.350  42
   1  10   7 13866.0 267.581  45
   1  10   7 13131.6 249.737  47
   1  10   7 13634.4 347.965  36
   1  10   7 13347.4 394.809  37
   1  10   8 160.348 74.9653  40
   1  10   8 157.997 78.8676  42
   1  10   8 182.245 79.4345  45
   1  10   8 163.791 80.7291  47
   1  10   8 233.946 79.7907  46
   1  10   8 183.191 123.779  37
   1  10   8 181.393 95.1487  36
   1  10   9 18265.9 300.327  40
   1  10   9 18024.6 329.365  42
   1  10   9 18000.8 302.534  43
   1  10   9 18647.9 313.162  46
   1  10   9 18164.5 332.679  45
   1  10   9 18457.0 326.872  47
   1  10  10 1603.13 121.814  45
   1  10  10 1849.02 122.093  46
   1  10  10 1725.64 114.648  40
   1  10  10 1392.91 172.702  39
   1  10  10 1785.23 117.014  43
   1  10  10 1635.13 123.482  42
   1  10  11 739.551 95.1477  46
   1  10  11 678.085 99.6188  45
   1  10  11 746.262 90.6039  40
   1  10  11 802.088 93.5856  43
   1  10  12 2.11868 116.479  13
   1  10  13 15.7873 100.574  13
  -1  11  14 1217.25 101.330  13
  -1  11  13 1121.29 116.844  13
  -1  11  13 1265.99 105.382  45
  -1  11  12 4906.31 178.445  42
  -1  11  12 4945.72 146.593  43
  -1  11  12 4854.92 178.714  45
  -1  11  12 4820.95 199.462  13
  -1  11  11 2006.10 113.456  40
  -1  11  11 2060.82 140.557  42
  -1  11  11 1978.19 116.389  43
  -1  11  11 1987.24 138.396  45
  -1  11  11 2032.41 118.366  46
  -1  11  11 1942.19 154.457  13
  -1  11  10 10154.2 222.851  40
  -1  11  10 9897.39 259.706  42
  -1  11  10 9709.49 223.456  43
  -1  11  10 9875.53 225.877  46
  -1  11  10 9736.20 260.149  45
  -1  11  10 9488.41 274.785  13
  -1  11   9 3377.53 166.753  45
  -1  11   9 3569.92 144.996  46
  -1  11   9 3614.29 164.425  47
  -1  11   9 3273.73 216.501  39
  -1  11   9 3635.00 169.551  42
  -1  11   8 22620.7 525.620  39
  -1  11   8 24080.5 400.844  42
  -1  11   8 23796.7 399.132  45
  -1  11   8 23848.9 478.467  36
  -1  11   7 38836.3 680.916  39
  -1  11   7 38079.4 496.065  44
  -1  11   7 38594.7 522.300  42
  -1  11   7 39730.7 529.720  45
  -1  11   7 38276.0 643.356  37
  -1  11   7 40004.2 630.767  36
  -1  11   6 32535.7 594.371  39
  -1  11   6 31820.6 427.913  44
  -1  11   6 32121.0 547.853  37
  -1  11   6 32836.6 550.664  36
  -1  11   6 32166.0 452.239  45
  -1  11   5 29283.5 531.135  39
  -1  11   5 29095.4 485.830  37
  -1  11   5 28718.1 387.305  44
  -1  11   4 381.965 87.5405  39
  -1  11   4 276.568 73.7531  37
  -1  11   4 432.660 95.2205  36
  -1  11   3 4255.74 176.479  39
  -1  11   3 4043.51 150.639  37
  -1  11   3 4262.57 180.251  36
  -1  11   2 12957.7 279.216  39
  -1  11   2 13012.5 297.414  36
  -1  11   2 12351.8 243.603  37
   1  11  -1 6580.74 166.411  39
  -1  11   1 6557.30 176.551  39
  -1  11   1 6598.95 204.378  36
   1  11   0 1884.72 107.908  39
  -1  11   0 2131.05 119.990  36
   1  11   1 18043.3 349.005  39
  -1  11  -1 18025.5 323.203  36
   1  11   2 1844.34 132.046  39
  -1  11  -2 1923.21 107.657  36
   1  11   3 17698.3 392.528  39
  -1  11  -3 16762.2 244.932  38
  -1  11  -3 17745.2 292.240  36
   1  11   4 1983.11 156.598  39
   1  11   4 1688.48 88.2911  42
   1  11   4 1670.17 146.122  36
   1  11   5 42092.9 716.213  39
   1  11   5 40646.6 496.448  42
   1  11   5 40777.5 497.821  45
   1  11   5 42023.7 674.575  37
   1  11   6 16289.3 443.866  39
   1  11   6 16483.4 287.590  42
   1  11   6 16302.4 287.204  45
   1  11   6 16276.7 419.708  37
   1  11   6 16765.7 401.192  36
   1  11   7 4489.37 255.474  39
   1  11   7 4786.36 163.467  42
   1  11   7 5021.09 167.067  45
   1  11   7 4901.30 255.269  37
   1  11   7 5031.55 228.148  36
   1  11   8 5809.12 167.277  40
   1  11   8 5289.48 281.733  39
   1  11   8 5706.86 181.631  42
   1  11   8 5887.35 185.916  45
   1  11   8 5703.17 182.272  47
   1  11   8 5800.83 173.812  46
   1  11   8 5558.23 238.049  36
   1  11   8 5533.36 279.645  37
   1  11   9 4197.57 153.421  40
   1  11   9 4237.24 167.897  42
   1  11   9 4456.41 159.630  43
   1  11   9 4192.84 167.679  45
   1  11   9 4536.83 163.557  46
   1  11   9 4190.20 166.730  47
   1  11   9 3961.86 201.174  36
   1  11  10 497.721 94.1446  45
   1  11  10 346.916 89.2594  46
   1  11  10 359.672 86.4432  40
   1  11  10 427.475 128.249  39
   1  11  10 369.969 88.2914  43
   1  11  10 452.048 92.3918  42
   1  11  11 598.062 91.7942  46
   1  11  11 537.003 94.5993  45
   1  11  11 605.552 88.4206  40
   1  11  11 642.107 89.4983  43
   1  11  12 1133.00 131.273  13
   1  11  13 1535.74 121.803  13
   1  11  14 694.456 77.7140  13
  -1  12  14 836.565 82.5814  13
  -1  12  13 1167.26 110.186  13
  -1  12  13 1159.78 96.4161  45
  -1  12  12 1687.60 99.3972  43
  -1  12  12 1780.37 119.841  42
  -1  12  12 1683.50 120.477  45
  -1  12  12 1536.16 132.057  13
  -1  12  11 6111.55 167.968  40
  -1  12  11 6047.95 200.553  42
  -1  12  11 6127.39 173.353  43
  -1  12  11 6014.97 173.723  46
  -1  12  11 5760.99 197.766  45
  -1  12  11 5734.62 216.360  13
  -1  12  10 3215.58 137.523  40
  -1  12  10 3182.82 164.204  42
  -1  12  10 3126.97 140.914  43
  -1  12  10 3188.67 165.773  45
  -1  12  10 3185.01 143.148  46
  -1  12  10 3282.61 163.019  47
  -1  12  10 3011.39 173.872  13
  -1  12   9 15276.5 319.422  45
  -1  12   9 15571.3 312.265  47
  -1  12   9 15396.0 283.387  46
  -1  12   9 15293.3 319.723  42
  -1  12   8 46348.0 602.536  42
  -1  12   8 45993.0 602.298  45
  -1  12   8 45686.2 710.023  36
  -1  12   7 2168.64 182.316  39
  -1  12   7 2120.85 117.408  44
  -1  12   7 2278.27 138.622  42
  -1  12   7 2324.84 139.274  45
  -1  12   7 2157.02 172.160  37
  -1  12   7 2116.54 164.498  36
  -1  12   6 20526.2 467.304  39
  -1  12   6 20085.9 325.919  44
  -1  12   6 20601.7 437.463  36
  -1  12   6 20222.5 428.924  37
  -1  12   6 20009.3 348.434  45
  -1  12   5 13504.0 358.187  39
  -1  12   5 14064.2 333.305  37
  -1  12   5 13747.4 255.128  44
  -1  12   4 2596.10 158.383  39
  -1  12   4 2437.95 137.899  37
  -1  12   4 2775.63 161.551  36
  -1  12   3 596.321 90.4658  39
  -1  12   3 581.610 79.5141  37
  -1  12   3 674.062 101.063  36
  -1  12   2 4042.50 163.003  39
  -1  12   2 4152.28 145.213  37
  -1  12   2 4455.45 190.082  36
  -1  12   1 55543.0 650.019  39
  -1  12   1 58491.4 732.508  36
   1  12   0 41148.1 551.643  39
  -1  12   0 41790.9 579.569  36
   1  12   1 76784.8 893.700  39
  -1  12  -1 77053.1 863.029  36
   1  12   2 8372.14 262.601  39
  -1  12  -2 8388.36 217.356  36
   1  12   3 6642.78 248.447  39
  -1  12  -3 6494.81 176.047  36
   1  12   4 11614.6 223.889  45
   1  12   4 11535.8 223.550  42
   1  12   5 9057.95 326.054  39
   1  12   5 8449.89 199.380  42
   1  12   5 8347.18 196.480  45
   1  12   5 8529.26 298.179  37
   1  12   5 8987.05 302.740  36
   1  12   6 4287.60 246.742  39
   1  12   6 4483.19 154.267  42
   1  12   6 4472.21 153.313  45
   1  12   6 4129.02 227.142  37
   1  12   6 4449.84 221.794  36
   1  12   7 24707.9 583.867  39
   1  12   7 25911.0 394.613  42
   1  12   7 25276.1 388.509  45
   1  12   7 24758.3 560.734  37
   1  12   7 25254.9 521.671  36
   1  12   8 970.818 161.923  39
   1  12   8 1042.88 104.445  42
   1  12   8 1195.31 112.729  47
   1  12   8 1143.83 109.613  46
   1  12   8 1131.31 108.018  45
   1  12   8 1219.55 166.488  37
   1  12   8 1142.37 137.612  36
   1  12   9 4167.17 151.693  40
   1  12   9 3245.93 234.192  39
   1  12   9 3970.71 152.217  43
   1  12   9 3620.18 154.742  42
   1  12   9 3549.41 158.195  47
   1  12   9 3728.97 156.413  45
   1  12   9 4002.23 156.232  46
   1  12   9 3306.74 188.726  36
   1  12  10 241.529 82.5217  45
   1  12  10 328.567 89.0289  46
   1  12  10 294.106 83.7983  40
   1  12  10 253.767 85.7173  43
   1  12  10 234.796 86.3120  42
   1  12  11 1512.29 99.7584  40
   1  12  11 1521.38 102.794  43
   1  12  11 1704.57 106.511  46
   1  12  11 1479.05 106.441  45
   1  12  12 1599.53 132.945  13
   1  12  13 1498.64 108.999  13
   1  12  14 1844.62 85.7574  13
  -1  13  14 170.727 58.3590  13
  -1  13  13 980.803 93.6511  13
  -1  13  12 5479.83 170.905  42
  -1  13  12 5036.00 165.325  45
  -1  13  12 5020.71 179.090  13
  -1  13  11 3865.28 136.620  40
  -1  13  11 3925.98 161.561  42
  -1  13  11 4141.87 144.988  43
  -1  13  11 4065.39 167.076  47
  -1  13  11 3905.33 161.876  45
  -1  13  11 4046.30 143.510  46
  -1  13  11 3684.56 173.791  13
  -1  13  10 5730.15 170.959  40
  -1  13  10 5835.54 198.535  42
  -1  13  10 5877.21 177.382  43
  -1  13  10 5520.57 208.551  13
  -1  13  10 5660.48 196.184  47
  -1  13  10 6122.78 180.077  46
  -1  13  10 5733.74 197.911  45
  -1  13   9 5169.28 193.734  42
  -1  13   9 5396.36 191.687  47
  -1  13   9 5257.01 195.256  45
  -1  13   9 5224.94 172.822  46
  -1  13   9 4846.01 197.608  13
  -1  13   8 13253.5 299.968  13
  -1  13   8 12779.1 399.558  39
  -1  13   8 13472.7 299.722  42
  -1  13   8 13713.8 300.339  45
  -1  13   8 12926.3 366.517  36
  -1  13   7 868.615 141.064  39
  -1  13   7 698.893 107.931  42
  -1  13   7 700.844 108.039  45
  -1  13   7 859.034 135.753  36
  -1  13   6 1369.41 153.294  39
  -1  13   6 1519.66 102.009  44
  -1  13   6 1538.12 146.269  36
  -1  13   6 1486.62 143.792  37
  -1  13   6 1363.55 116.005  45
  -1  13   5 1367.02 142.389  39
  -1  13   5 1133.23 120.843  37
  -1  13   5 1276.69 92.9663  44
  -1  13   4 5538.73 225.268  39
  -1  13   4 5584.27 201.476  37
  -1  13   4 5657.70 229.853  36
  -1  13   3 45118.0 645.973  39
  -1  13   3 44860.8 665.632  36
  -1  13   2 90939.9 983.010  39
  -1  13   2 92436.9 1047.95  36
  -1  13   1 18102.6 380.067  36
   1  13   0 1525.90 106.362  39
  -1  13   0 1660.62 128.570  36
   1  13   1 6452.05 217.887  39
  -1  13  -1 6323.04 210.928  36
   1  13   2 4584.08 203.529  39
  -1  13  -2 4336.53 166.786  36
   1  13   3 16235.1 399.778  39
   1  13   3 16265.8 407.838  36
   1  13   4 19462.7 462.491  39
   1  13   4 17940.5 296.104  42
   1  13   4 17744.1 293.338  45
   1  13   4 19386.1 433.623  37
   1  13   5 3170.96 210.399  39
   1  13   5 3078.20 129.035  42
   1  13   5 2929.65 126.882  45
   1  13   5 3216.74 200.254  36
   1  13   5 3256.34 202.427  37
   1  13   6 12884.0 407.859  39
   1  13   6 13218.3 265.315  42
   1  13   6 13145.2 262.561  45
   1  13   6 12736.4 389.466  37
   1  13   6 13649.8 385.998  36
   1  13   7 1758.82 183.028  39
   1  13   7 1741.08 114.753  42
   1  13   7 1746.12 117.166  47
   1  13   7 1810.11 117.057  45
   1  13   7 1889.21 167.441  36
   1  13   7 1795.48 182.185  37
   1  13   8 952.038 157.347  39
   1  13   8 1021.67 105.011  42
   1  13   8 943.018 110.169  46
   1  13   8 985.266 104.009  45
   1  13   8 950.248 109.576  47
   1  13   8 997.639 153.769  37
   1  13   8 832.973 129.223  36
   1  13   9 2131.48 121.739  40
   1  13   9 1733.47 182.491  39
   1  13   9 2005.05 122.782  42
   1  13   9 2035.58 124.338  43
   1  13   9 1851.48 120.751  45
   1  13   9 2077.94 126.388  46
   1  13   9 2039.36 127.574  47
   1  13   9 1525.12 144.383  36
   1  13  10 1515.69 109.118  45
   1  13  10 1801.50 116.233  46
   1  13  10 1822.73 111.902  40
   1  13  10 1832.25 112.946  43
   1  13  10 1708.84 113.243  42
   1  13  11 102.429 70.6687  40
   1  13  11 174.573 77.2393  43
   1  13  11 215.299 76.4695  46
   1  13  11 93.8591 71.0248  45
   1  13  11-15.7195 105.712  13
   1  13  12 50.5957 88.8523  13
   1  13  13 354.360 74.7616  13
   1  13  14 542.238 50.6336  13
  -1  14  13 216.720 66.8538  13
  -1  14  12 143.754 71.0930  45
  -1  14  12 176.265 80.9772  13
  -1  14  11 1103.43 90.5704  40
  -1  14  11 1102.19 103.152  42
  -1  14  11 1047.81 94.3505  43
  -1  14  11 1132.47 95.1788  46
  -1  14  11 968.352 101.838  45
  -1  14  11 1052.68 109.905  13
  -1  14  10 7316.45 187.485  40
  -1  14  10 7780.96 197.964  46
  -1  14  10 6907.01 206.441  45
  -1  14  10 7449.54 215.893  47
  -1  14  10 6920.18 220.765  13
  -1  14  10 7233.02 214.418  42
  -1  14  10 7470.75 194.537  43
  -1  14   9 7493.20 222.373  45
  -1  14   9 7691.60 201.553  46
  -1  14   9 7245.94 216.803  47
  -1  14   9 7537.38 228.506  13
  -1  14   9 7272.73 217.915  42
  -1  14   8 9507.41 253.625  13
  -1  14   8 10064.7 257.729  42
  -1  14   8 10182.1 255.641  45
  -1  14   8 9773.03 320.073  36
  -1  14   7 586.020 101.190  13
  -1  14   7 546.477 123.988  39
  -1  14   7 596.943 102.916  42
  -1  14   7 590.730 100.220  45
  -1  14   7 637.213 121.025  36
  -1  14   6 9923.24 332.109  39
  -1  14   6 10400.0 253.852  42
  -1  14   6 9696.21 304.664  37
  -1  14   6 10266.2 254.056  45
  -1  14   5 960.461 131.223  39
  -1  14   5 768.441 131.691  36
  -1  14   5 694.129 108.729  37
  -1  14   5 651.182 97.0484  45
  -1  14   4 13062.1 345.469  39
  -1  14   4 13558.7 362.326  36
  -1  14   4 12466.4 306.407  37
  -1  14   3 2596.15 153.744  39
  -1  14   3 2820.83 176.826  36
  -1  14   2 5752.51 231.350  36
  -1  14   1 10477.1 298.808  36
  -1  14   0 50609.5 702.212  36
   1  14   1 5063.68 195.083  39
  -1  14  -1 5310.94 198.640  36
   1  14   2 3226.70 177.260  39
  -1  14  -2 3318.19 154.418  36
   1  14   2 3278.03 203.081  36
   1  14   3 38370.1 646.933  39
   1  14   3 39333.0 676.957  36
   1  14   4 4266.59 228.071  39
   1  14   4 4299.01 147.541  42
   1  14   4 4270.76 143.123  45
   1  14   4 4256.24 218.246  37
   1  14   5 4288.53 242.156  39
   1  14   5 4596.16 154.249  42
   1  14   5 4482.15 152.392  45
   1  14   5 4332.98 231.133  37
   1  14   5 4431.00 238.435  36
   1  14   6 3567.78 237.304  39
   1  14   6 3497.75 144.343  42
   1  14   6 3613.21 143.158  45
   1  14   6 3268.70 216.494  37
   1  14   6 3634.65 219.205  36
   1  14   7 3800.97 242.041  39
   1  14   7 4164.16 157.093  42
   1  14   7 4005.58 154.356  45
   1  14   7 3850.37 155.935  47
   1  14   7 4049.99 222.529  36
   1  14   7 3525.88 228.838  37
   1  14   8 3125.43 227.542  39
   1  14   8 3561.50 149.271  42
   1  14   8 3792.62 151.099  45
   1  14   8 3728.26 154.707  47
   1  14   8 3274.99 224.871  37
   1  14   8 3263.72 198.620  36
   1  14   9 298.012 90.2970  46
   1  14   9 333.703 80.1053  45
   1  14   9 379.963 92.5264  47
   1  14   9 356.436 85.9119  40
   1  14   9 311.271 80.6045  42
   1  14  10 293.376 79.8620  40
   1  14  10 216.605 80.5593  43
   1  14  10 277.224 74.0708  45
   1  14  10 245.236 82.0194  46
   1  14  10 53.2878 101.678  13
   1  14  11 2308.79 105.243  40
   1  14  11 2342.13 108.760  43
   1  14  11 2245.84 108.162  46
   1  14  11 2087.28 134.898  13
   1  14  12 2210.85 118.701  13
   1  14  13 741.354 69.1477  13
  -1  15  12 1143.46 84.9721  45
  -1  15  12 1124.32 89.7464  13
  -1  15  11 2663.84 110.528  40
  -1  15  11 2442.00 122.023  42
  -1  15  11 2598.45 113.681  43
  -1  15  11 2586.10 113.777  46
  -1  15  11 2458.30 119.087  45
  -1  15  11 2447.53 126.692  13
  -1  15  10 956.857 95.1893  40
  -1  15  10 1040.41 109.770  47
  -1  15  10 930.393 101.153  45
  -1  15  10 1057.23 99.5907  46
  -1  15  10 979.571 105.404  13
  -1  15  10 997.936 101.358  42
  -1  15  10 993.563 97.8387  43
  -1  15   9 3287.91 142.376  46
  -1  15   9 3209.74 156.794  47
  -1  15   9 3091.89 148.338  45
  -1  15   9 3218.80 153.020  13
  -1  15   9 3174.47 152.202  42
  -1  15   8 81.7835 84.6629  13
  -1  15   8 84.5107 89.9714  45
  -1  15   8 86.1790 98.9091  36
  -1  15   8 61.3922 87.8534  42
  -1  15   7 5214.92 177.340  13
  -1  15   7 5291.08 188.427  45
  -1  15   7 5269.27 245.251  36
  -1  15   7 5370.61 189.646  42
  -1  15   6 5218.52 185.045  45
  -1  15   6 5168.92 184.865  42
  -1  15   6 5010.16 246.559  39
  -1  15   5 8589.62 227.973  45
  -1  15   5 8882.79 309.376  36
  -1  15   5 8562.74 300.543  39
  -1  15   4 3225.49 194.796  36
  -1  15   4 3099.52 181.167  39
   1  15  -3 7403.48 251.256  36
  -1  15   3 7666.77 277.216  36
  -1  15   2 4775.05 220.618  36
  -1  15   1 16593.0 386.820  36
   1  15   0 19213.1 446.786  36
  -1  15   0 18037.7 395.146  36
   1  15   1 14879.5 401.656  36
  -1  15  -1 14413.1 336.249  36
  -1  15  -2 6935.76 220.037  36
   1  15   2 6688.96 246.897  39
   1  15   3 6807.01 292.659  36
   1  15   3 6125.73 249.122  37
   1  15   3 6352.65 258.669  39
   1  15   4 16188.2 431.771  39
   1  15   4 16199.8 285.031  42
   1  15   4 15757.1 407.584  37
   1  15   5 11048.6 236.720  42
   1  15   5 11201.6 376.978  39
   1  15   5 10818.1 348.366  37
   1  15   5 11174.8 366.578  36
   1  15   5 11073.7 234.706  45
  -1  15  -5 11646.9 292.394  34
   1  15   6 125.826 109.978  39
   1  15   6 214.034 76.5702  42
   1  15   6 271.850 73.8628  45
   1  15   6 184.707 112.231  36
   1  15   6 228.150 108.750  37
   1  15   7 3312.37 226.589  39
   1  15   7 3457.13 142.932  42
   1  15   7 3176.94 202.801  36
   1  15   7 2971.46 212.056  37
   1  15   7 3491.03 140.706  45
   1  15   7 3531.89 149.026  47
   1  15   8 1311.95 100.470  45
   1  15   8 1360.41 112.323  47
   1  15   8 1250.72 100.537  42
   1  15   9 1156.15 101.110  40
   1  15   9 1129.46 96.7922  42
   1  15   9 1102.01 105.973  46
   1  15   9 1073.84 90.6635  45
   1  15   9 1072.94 103.016  47
   1  15   9 957.516 115.192  13
   1  15  10 1513.49 100.195  40
   1  15  10 1475.09 101.967  43
   1  15  10 1532.48 103.459  46
   1  15  10 1426.89 90.6422  45
   1  15  10 1318.24 118.305  13
   1  15  11 2564.61 104.954  40
   1  15  11 2466.60 102.999  43
   1  15  12 828.271 78.6453  13
  -1  16  11 2743.30 103.591  40
  -1  16  11 2745.02 115.458  42
  -1  16  11 2784.39 109.201  43
  -1  16  11 2812.04 107.871  46
  -1  16  11 2556.17 110.208  45
  -1  16  11 2477.77 111.210  13
  -1  16  10 1684.44 100.726  40
  -1  16  10 1556.94 104.703  45
  -1  16  10 1678.67 104.108  46
  -1  16  10 1784.53 115.699  47
  -1  16  10 1534.24 103.891  13
  -1  16  10 1734.18 107.013  42
  -1  16  10 1573.09 103.480  43
  -1  16   9 646.444 93.0245  46
  -1  16   9 674.855 101.896  47
  -1  16   9 652.541 90.6498  45
  -1  16   9 657.920 88.2579  13
  -1  16   9 601.469 92.1591  42
  -1  16   8 461.951 92.7632  45
  -1  16   8 516.013 87.7718  13
  -1  16   8 487.957 93.1732  42
  -1  16   7 2668.78 141.783  45
  -1  16   7 2446.29 184.337  36
  -1  16   7 2816.35 146.428  42
  -1  16   6 1197.75 109.488  45
  -1  16   6 1177.22 113.497  42
  -1  16   5 998.158 104.625  45
  -1  16   5 1181.47 145.460  36
  -1  16   4 4871.23 171.332  45
  -1  16   4 5002.66 241.851  36
  -1  16   3 5635.48 251.838  36
   1  16  -3 5743.83 228.979  36
   1  16  -2 1275.47 143.878  36
  -1  16   2 1449.68 149.280  36
  -1  16   1 27278.6 524.390  36
   1  16  -1 28146.7 556.892  36
  -1  16   0 30442.6 542.410  36
   1  16   0 31647.0 607.558  36
   1  16   1 36305.3 668.671  36
  -1  16  -1 34865.6 566.243  36
   1  16   2 597.801 141.805  36
   1  16   3 6591.73 257.044  37
   1  16   3 7077.12 299.373  36
   1  16   3 6772.87 268.409  39
   1  16   4 2204.28 176.687  39
   1  16   4 2161.59 110.433  42
   1  16   4 2270.31 170.902  37
   1  16   4 2217.18 192.632  36
   1  16   5 6144.05 267.283  37
   1  16   5 6153.00 281.897  39
   1  16   5 6680.58 181.341  42
  -1  16  -5 6657.28 227.996  34
   1  16   6 7133.92 307.383  39
   1  16   6 7366.21 187.388  45
   1  16   6 7351.13 300.374  36
   1  16   6 7628.38 194.571  42
   1  16   7 12610.8 252.860  42
   1  16   7 12923.3 261.221  47
   1  16   7 12207.1 243.620  45
   1  16   8 883.954 104.362  43
   1  16   8 930.245 89.7726  42
   1  16   8 814.274 82.2992  45
   1  16   8 853.003 99.1769  47
   1  16   8 852.652 104.828  13
   1  16   9 3268.28 131.042  40
   1  16   9 3048.64 119.387  42
   1  16   9 3291.22 135.272  46
   1  16   9 2921.53 114.321  45
   1  16   9 3107.66 130.139  47
   1  16   9 2948.31 142.248  13
   1  16  10 843.944 83.0883  40
   1  16  10 761.486 85.1163  43
   1  16  10 801.854 83.4713  46
   1  16  10 624.223 88.0670  13
   1  16  11 2504.73 95.6156  40
   1  16  11 2435.68 95.9917  43
   1  16  12 136.479 46.0800  13
  -1  17  11 243.783 57.9009  45
  -1  17  11 226.586 61.0113  43
  -1  17  10 419.470 80.8966  47
  -1  17  10 396.631 75.6728  46
  -1  17  10 446.464 70.8310  45
  -1  17  10 404.874 70.9830  42
  -1  17  10 355.668 76.8629  43
  -1  17  10 377.356 74.7800  40
  -1  17   9 308.036 81.2694  46
  -1  17   9 222.386 73.6175  45
  -1  17   9 334.049 84.9571  47
  -1  17   9 296.851 75.3749  42
  -1  17   9 286.432 82.6014  43
  -1  17   9 248.792 76.5471  40
  -1  17   8 1104.41 102.598  42
  -1  17   8 1065.25 100.377  45
  -1  17   8 1133.55 109.989  47
  -1  17   7 8244.15 221.258  42
  -1  17   7 8004.58 212.964  45
  -1  17   6 124.046 82.2154  42
  -1  17   6 251.056 82.4404  45
  -1  17   6 57.6732 118.718  34
  -1  17   5 3296.11 147.754  42
  -1  17   5 3212.35 200.447  36
  -1  17   5 3351.94 148.001  45
  -1  17   4 2665.38 186.750  36
  -1  17   4 2453.59 129.310  45
  -1  17   3 2176.94 176.686  36
  -1  17   2 21563.4 475.725  36
   1  17  -2 21343.5 464.503  36
  -1  17   1 13065.9 360.025  36
   1  17  -1 13171.8 379.085  36
  -1  17   0 5472.50 230.538  36
   1  17   0 5898.47 272.800  36
  -1  17  -1 12047.6 316.721  36
   1  17   1 12271.0 388.576  36
   1  17   2 18824.5 483.580  36
   1  17   3 5195.64 263.904  36
   1  17   4 740.499 142.113  36
  -1  17  -4 579.016 129.824  34
   1  17   5 6834.73 284.810  39
   1  17   5 7402.36 183.794  42
   1  17   6 15179.5 269.361  42
   1  17   6 15527.8 281.810  47
   1  17   7 1529.21 97.3092  42
   1  17   7 1786.27 122.741  46
   1  17   7 1639.32 111.964  47
   1  17   7 1563.77 93.8115  45
   1  17   8 248.822 85.1720  43
   1  17   8 342.958 65.9513  42
   1  17   8 283.897 61.8699  45
   1  17   8 248.575 77.8695  47
   1  17   9 533.643 76.6237  13
   1  17   9 574.141 61.3055  45
   1  17  10 241.626 65.8170  40
   1  17  10 179.222 59.8065  13
   1  17  10 246.685 66.5249  46
   1  17  11 1466.22 68.7386  13
   1  17  11 2040.87 81.1787  43
  -1  18  11 1237.88 70.6323  43
  -1  18  10 221.488 58.7115  42
  -1  18  10 83.7571 62.8215  43
  -1  18  10 159.768 62.6230  40
  -1  18  10 198.225 54.5064  45
  -1  18  10 137.239 62.7872  46
  -1  18   9 240.850 65.8129  42
  -1  18   9 170.086 75.7366  43
  -1  18   9 137.455 70.5299  40
  -1  18   9 172.573 73.1430  47
  -1  18   9 265.051 62.6888  45
  -1  18   9 167.953 73.5018  46
  -1  18   8 439.847 73.4160  45
  -1  18   8 426.888 88.9696  47
  -1  18   8 411.086 86.7466  46
  -1  18   8 480.080 78.0792  42
  -1  18   7 2986.29 131.975  45
  -1  18   7 2931.06 133.888  42
  -1  18   6 590.408 87.4666  45
  -1  18   6 566.515 90.9940  42
  -1  18   5 3512.22 144.672  45
  -1  18   5 3414.75 147.759  42
  -1  18   5 3447.91 205.474  36
  -1  18   4 3779.99 146.245  45
  -1  18   4 3876.86 214.664  36
  -1  18   4 3607.41 148.987  42
  -1  18   3 704.152 127.993  36
  -1  18   2 6324.63 263.554  36
   1  18  -1 605.804 127.977  36
  -1  18   1 627.481 122.244  36
   1  18   0 7673.37 302.485  36
  -1  18   0 7402.95 262.550  36
   1  18   1 1866.84 182.609  36
   1  18   2 9075.95 340.263  36
   1  18   3 3544.30 223.356  36
   1  18   4 8004.05 319.766  36
  -1  18  -4 8682.27 269.188  34
   1  18   6 3547.36 123.059  42
   1  18   6 3615.02 137.354  47
   1  18   7 5263.56 139.939  42
   1  18   7 6060.85 167.057  43
   1  18   7 5806.67 170.913  46
   1  18   7 5362.20 158.727  47
   1  18   8 1326.74 96.1129  43
   1  18   8 1315.39 89.7400  47
   1  18  10 47.6848 57.3619  46
   1  18  10 42.5217 57.3955  40
  -1  19  10 1837.71 82.6270  46
  -1  19  10 1824.91 84.5538  43
  -1  19  10 1835.55 81.9083  40
  -1  19   9 2049.07 100.371  46
  -1  19   9 1746.58 79.5091  45
  -1  19   9 1921.39 100.148  47
  -1  19   9 1893.07 86.0111  42
  -1  19   9 1976.26 95.4019  40
  -1  19   8 926.040 89.9258  47
  -1  19   8 885.337 70.7868  45
  -1  19   8 881.661 89.5139  46
  -1  19   8 944.449 77.1104  42
  -1  19   7 472.835 69.7517  45
  -1  19   7 522.114 72.6602  42
  -1  19   6 241.336 67.7911  45
  -1  19   6 208.196 72.5104  42
  -1  19   5 2198.81 109.381  45
  -1  19   5 2226.18 115.867  42
  -1  19   4 1222.49 99.8697  42
  -1  19   3 5854.81 170.015  42
  -1  19   2 10543.0 324.018  36
  -1  19   1 1021.10 126.834  36
   1  19  -1 1231.86 140.610  36
   1  19   0 10896.9 347.077  36
   1  19   1 883.685 142.784  36
   1  19   2 7679.05 308.617  36
   1  19   5 2751.26 118.945  47
   1  19   6 386.326 70.5653  47
   1  19   7 439.012 68.1183  47
   1  19   7 449.604 82.7489  46
   1  19   7 434.683 80.4713  40
   1  19   7 357.439 78.5107  43
   1  19   8 433.593 75.8118  43
   1  19   9 1447.95 81.9744  43
   1  19  10 4612.07 104.465  40
  -1  20  10 4179.84 97.6613  43
  -1  20   9 6548.06 137.611  40
  -1  20   9 6337.81 139.110  46
  -1  20   8 200.204 66.5560  47
  -1  20   8 108.767 69.2085  46
  -1  20   8 166.270 67.0991  40
  -1  20   8 223.921 48.8398  42
  -1  20   7 908.269 83.7974  47
  -1  20   7 834.139 67.5454  42
  -1  20   6 788.156 71.3122  42
  -1  20   5 3378.14 121.092  42
   1  20   5 726.181 72.8687  47
   1  20   6 307.423 59.9878  47
   1  20   6 220.602 75.1687  46
   1  20   6 217.629 69.9214  43
   1  20   7-11.7152 67.3259  46
   1  20   7-43.5243 66.7085  40
   1  20   7-43.1762 67.3080  43
   1  20   8 2100.36 90.9894  40
   1  20   8 2032.46 91.7233  43
   1  20   9 705.736 60.4439  43
  -1  21   9 2529.11 78.4117  40
  -1  21   9 2333.81 78.7665  46
  -1  21   8 971.173 73.6442  46
  -1  21   8 995.530 68.7511  47
  -1  21   8 904.820 73.6157  43
  -1  21   7 4222.87 123.073  47
  -1  21   6 886.039 79.2683  47
   1  21   4 213.425 52.4857  47
   1  21   5 762.566 61.4136  47
   1  21   6 1966.10 96.5462  46
   1  21   6 1774.15 73.6122  47
   1  21   6 2001.07 93.7117  40
   1  21   6 2017.83 91.4037  43
   1  21   7 1047.42 75.3825  46
   1  21   7 1021.05 72.9367  40
   1  21   7 983.291 73.2013  43
   1  21   8 451.837 57.0752  46
   1  21   8 394.814 53.9132  40
   1  21   8 338.901 50.5574  43
  -1  22   8 975.765 57.1280  46
  -1  22   8 922.895 56.6892  43
  -1  22   7 1815.78 71.9555  47
  -1  22   7 1996.00 83.5802  43
  -1  22   6 387.023 56.9675  47
  -1  22   5 488.092 63.8722  47
   1  22   5 589.578 68.7304  46
   1  22   5 698.691 66.4075  40
   1  22   5 649.836 65.0589  43
   1  22   6 929.128 69.9331  46
   1  22   6 914.143 66.6975  40
   1  22   6 863.214 62.1326  43
   1  22   7 2373.06 78.8503  46
   1  22   7 2327.95 76.7976  40
   1  22   7 2164.60 71.6264  43
  -1  23   6 1329.48 69.8069  46
  -1  23   6 1430.93 68.7865  40
  -1  23   6 1410.20 65.3529  43
  -1  23   5 985.498 52.7807  47
  -1  23   4 2459.74 77.9403  47
   1  23   3 162.437 45.4823  43
   1  23   4 2022.58 81.8365  46
   1  23   4 2140.16 78.3841  40
   1  23   4 2109.21 73.9321  43
   1  23   5 553.304 55.7655  46
   1  23   5 517.808 51.7658  40
   1  23   5 585.213 48.5017  43
   1  23   6 429.425 42.9419  40
   1  23   6 472.437 43.7322  46
  -1  24   5 354.793 43.1246  46
  -1  24   4 307.804 49.1657  46
  -1  24   4 262.417 40.8569  43
   1  24   2 2256.90 64.1349  40
   1  24   2 2208.71 70.2516  46
   1  24   3 10.8152 32.4770  40
   1  24   3 6.77619 37.4984  46
  -2 -24   5 492.434 37.7485   2
  -2 -24   3 184.784 44.4921   2
  -2 -24   2 3141.10 99.7140   2
  -2 -24   1 1675.92 76.6788   2
  -2 -24   0 39.3472 40.7109   2
  -2 -24  -1 1145.89 56.6451   2
   2 -23  -6 695.655 53.3842   7
  -2 -23   6 709.589 47.8075   2
   2 -23  -5 1129.11 73.9268  23
  -2 -23   5 933.672 62.3134   2
   2 -23  -4 2413.36 93.2876   7
   2 -23  -3 257.187 55.1557   7
  -2 -23   3 240.683 60.1985   2
   2 -23  -2 1167.97 56.9587   2
  -2 -23   2 1309.65 86.8460   2
  -2 -23   1 369.159 70.8828   2
   2 -23  -1 437.535 51.5131   2
   2 -23   0 1787.96 77.5162   2
  -2 -23   0 1628.64 93.0106   2
  -2 -23   0 1755.62 103.977  21
   2 -23   1 206.223 52.4801   2
  -2 -23  -1 95.2130 56.2774   2
  -2 -23  -2 386.831 52.4754   2
   2 -23   2 524.727 56.2490   2
  -2 -23  -2 410.696 66.7941  21
  -2 -23  -3 724.771 60.8712  21
  -2 -23  -4 244.973 47.9973   7
  -2 -23  -5 63.4982 36.9446   7
   2 -22  -8 158.930 49.0226  23
   2 -22  -8 144.429 37.2173   7
   2 -22  -8 49.7448 42.3884   9
   2 -22  -7 1873.30 85.8348   9
   2 -22  -7 1986.40 79.8072   7
   2 -22  -6 243.385 60.3427   9
   2 -22  -6 341.398 58.0709   7
   2 -22  -6 386.621 74.1425  23
  -2 -22   6 314.845 51.6792   2
   2 -22  -5 2721.69 115.706  23
  -2 -22   5 2521.63 102.970   2
   2 -22  -4 1128.54 94.5207  23
   2 -22  -4 850.079 81.8029   9
   2 -22  -3 620.502 73.3108   7
  -2 -22   3 633.426 84.2807   2
   2 -22  -3 562.135 48.4686   2
   2 -22  -2 2181.22 105.931   7
  -2 -22   2 2016.89 115.790   2
   2 -22  -2 2054.80 82.8797   2
  -2 -22   1 6345.38 194.531  21
  -2 -22   1 6140.93 182.996   2
   2 -22  -1 6043.74 142.623   2
   2 -22   0 303.781 62.6764   2
  -2 -22   0 161.114 81.2663   2
  -2 -22   0 415.506 92.7921  21
   2 -22   1 6733.57 159.277   2
  -2 -22  -1 6196.53 171.618   2
  -2 -22  -1 6515.67 189.317  21
  -2 -22  -2 1040.58 81.1536   7
   2 -22   2 1310.38 82.0233   2
  -2 -22  -2 913.899 80.5562   2
  -2 -22  -2 1197.50 99.1374  21
  -2 -22  -2 1385.39 97.5498   6
  -2 -22  -3 491.594 73.2352  21
  -2 -22  -3 447.258 67.0512   7
   2 -22   3 627.228 65.9202   2
  -2 -22  -3 378.720 55.6643   2
  -2 -22  -4 836.266 75.9581   7
   2 -22   4 1073.37 69.6800   2
  -2 -22  -4 692.523 68.8776  21
  -2 -22  -4 977.308 82.4711   6
  -2 -22  -5 372.358 61.5529   7
   2 -21  -9 3655.12 88.5097   7
   2 -21  -9 4675.06 107.447  23
   2 -21  -8 48.4687 65.4677  23
   2 -21  -8 71.5021 45.4236   7
   2 -21  -7 3831.25 122.732   7
   2 -21  -6 958.473 82.8915   7
  -2 -21   6 809.044 75.0349   2
   2 -21  -5 2948.27 141.158  24
   2 -21  -5 2721.36 135.022  23
  -2 -21   5 2470.60 117.894   2
   2 -21  -4 477.365 95.6860  23
   2 -21  -3 1274.92 98.8775   7
   2 -21  -3 927.279 98.3735   9
   2 -21  -3 1226.83 111.154  23
   2 -21  -3 1323.07 119.269  24
  -2 -21   3 1367.07 125.791  21
   2 -21  -3 1044.77 68.0800   2
  -2 -21   3 1017.50 108.770   2
   2 -21  -2 995.683 97.9043   9
   2 -21  -2 1196.00 94.3469   7
   2 -21  -2 1320.39 117.180  24
  -2 -21   2 1308.00 125.115  21
  -2 -21   2 978.580 108.714   2
   2 -21  -2 1058.41 76.8261   2
  -2 -21   1 2746.76 127.502   6
   2 -21  -1 2463.61 119.545   7
   2 -21  -1 2834.99 142.530  24
  -2 -21   1 2504.81 149.640  21
   2 -21  -1 2385.32 108.968   2
  -2 -21   0 3262.31 142.234   6
   2 -21   0 2870.95 121.059   7
  -2 -21   0 3018.16 156.428  21
   2 -21   0 2805.31 116.053   2
   2 -21   0 3394.60 148.317  24
   2 -21   1 333.445 72.4786   2
  -2 -21  -1 434.208 104.315  21
  -2 -21  -1 292.825 75.3317   7
  -2 -21  -1 429.549 85.7944   6
  -2 -21  -2 1652.08 110.453   7
   2 -21   2 1790.60 101.834   2
  -2 -21  -2 1870.14 122.217   6
  -2 -21  -2 1704.13 125.202  21
   2 -21   3 458.302 68.8646   2
  -2 -21  -3 377.991 81.5131   7
  -2 -21  -3 365.887 87.2421  21
  -2 -21  -4 417.717 56.0901   2
  -2 -21  -4 461.183 79.8953  21
  -2 -21  -4 512.481 84.9518   7
  -2 -21  -4 677.394 85.5850   6
  -2 -21  -5 2730.95 121.972   6
  -2 -21  -5 2558.84 122.584   7
  -2 -21  -6 2209.27 103.358   6
  -2 -21  -7 739.321 67.2185   7
  -2 -21  -8 426.556 44.0100   7
   2 -20 -10 4138.04 97.8740  23
   2 -20  -9 3043.72 97.1042   7
   2 -20  -9 3384.08 114.928  23
   2 -20  -8 236.775 58.9123   7
   2 -20  -8 108.473 76.0653  23
   2 -20  -7 436.271 72.0315   7
   2 -20  -7 409.880 93.7613  23
  -2 -20   7 543.873 64.0424   2
   2 -20  -6 1016.54 92.1056   7
   2 -20  -6 1034.24 104.132  24
  -2 -20   6 838.011 79.8837   2
   2 -20  -5 2073.08 121.137   7
   2 -20  -5 2072.95 138.964  23
   2 -20  -5 2379.90 140.475  24
  -2 -20   5 2086.40 121.440   2
   2 -20  -4 11076.4 260.083  23
   2 -20  -3 5900.52 186.338   7
   2 -20  -3 6415.74 218.843  24
   2 -20  -3 6242.24 200.644  23
  -2 -20   3 6217.71 218.953  21
  -2 -20   2 2772.59 126.464   6
   2 -20  -2 2342.83 131.949   9
   2 -20  -2 2543.40 132.618   7
   2 -20  -2 2820.25 144.862  23
   2 -20  -2 2569.95 157.235  24
  -2 -20   2 2744.55 163.726  21
   2 -20  -2 2305.82 111.053   2
  -2 -20   1 1995.43 120.765   6
   2 -20  -1 1748.27 112.404   7
   2 -20  -1 1683.44 117.200   9
   2 -20  -1 1929.69 118.376  23
   2 -20  -1 2042.17 136.713  24
  -2 -20   1 1893.64 148.840  21
   2 -20  -1 1640.40 101.250   2
  -2 -20   0 446.450 78.4897   7
   2 -20   0 388.913 75.1965   7
  -2 -20   0 443.383 87.7334   6
   2 -20   0 315.401 79.3432   9
  -2 -20   0 559.325 112.951  21
   2 -20   0 417.041 76.8775   2
   2 -20   0 532.995 94.1902  24
  -2 -20  -1 3198.24 146.243   7
  -2 -20  -1 3493.56 160.555   6
  -2 -20  -1 3052.77 169.503  21
   2 -20   1 3286.19 133.114   2
  -2 -20  -1 3401.72 149.502  23
   2 -20   1 3426.86 149.055  24
  -2 -20  -2 1552.22 122.463   6
  -2 -20  -2 1152.60 111.733   7
  -2 -20  -2 1289.80 130.267  21
   2 -20   2 1206.83 97.4294   2
  -2 -20  -2 1322.52 118.804  23
  -2 -20  -3 4822.61 188.854  21
  -2 -20  -3 5095.64 187.433   7
   2 -20   3 5322.18 160.166   2
  -2 -20  -4 1582.26 122.359  21
  -2 -20  -4 1586.56 122.576   7
  -2 -20  -4 1813.63 122.585   6
  -2 -20  -4 1903.33 117.973  23
  -2 -20  -5 1182.71 100.391  21
  -2 -20  -5 1309.65 104.634   6
  -2 -20  -5 1433.39 101.397  23
  -2 -20  -6 193.637 63.5144  21
  -2 -20  -6 376.767 73.8628  23
  -2 -20  -6 304.517 69.6210   6
  -2 -20  -7 274.992 70.3583   7
  -2 -20  -7 494.618 66.1114   6
  -2 -20  -8 984.323 73.4016   7
  -2 -20  -9 958.758 54.0766   7
   2 -19 -10 1068.52 78.5017  23
   2 -19 -10 1089.80 60.9615   7
   2 -19  -9 3245.89 127.179  23
   2 -19  -9 2931.64 106.893   7
   2 -19  -8 1199.80 106.519  23
   2 -19  -8 1321.36 91.7312   7
   2 -19  -7 543.814 91.4817  24
   2 -19  -7 263.519 97.0225  23
  -2 -19   7 415.130 67.7185   2
   2 -19  -7 455.180 80.6185   7
   2 -19  -6 249.493 94.8721  24
   2 -19  -6 204.356 83.7162   7
  -2 -19   6 182.142 73.7939   2
   2 -19  -5 1978.79 128.578   7
  -2 -19   5 1952.87 129.419   2
   2 -19  -5 2142.26 151.297  24
  -2 -19   4 4439.76 198.244  21
   2 -19  -4 3725.58 120.810   2
   2 -19  -3 1302.84 113.981   7
   2 -19  -3 1354.79 133.764  23
  -2 -19   3 1453.04 143.748  21
   2 -19  -3 1229.79 90.7939   2
  -2 -19   2 7053.19 200.466   6
   2 -19  -2 7131.40 206.739   7
   2 -19  -2 7499.04 246.654  24
   2 -19  -2 7186.20 215.410  23
   2 -19  -2 6524.37 179.310  21
  -2 -19   2 7298.24 244.706  21
   2 -19  -2 6595.47 181.812   2
  -2 -19   1 1611.51 117.787   6
   2 -19  -1 1322.45 106.625   7
   2 -19  -1 1400.08 113.250   9
  -2 -19   1 1202.30 95.6068   7
   2 -19  -1 1359.12 122.670  23
   2 -19  -1 1261.58 101.921  21
   2 -19  -1 1357.25 129.247  24
  -2 -19   1 1198.61 138.755  21
  -2 -19   1 1594.25 137.749   1
   2 -19  -1 1291.76 100.327   2
  -2 -19   0 8828.03 229.925   7
  -2 -19   0 9140.98 248.372   6
   2 -19   0 8225.75 223.025   9
   2 -19   0 9043.33 217.620   7
   2 -19   0 8611.12 208.700  23
   2 -19   0 9473.90 258.716  24
  -2 -19   0 9616.14 226.925  23
  -2 -19   0 9063.43 272.604  21
  -2 -19   0 9601.66 267.752   1
   2 -19   0 9204.63 222.248   2
  -2 -19  -1 4223.96 174.546   7
  -2 -19  -1 4497.97 185.733   6
   2 -19   1 4039.31 156.890   9
   2 -19   1 4235.70 149.130   7
  -2 -19  -1 4483.46 168.983  23
   2 -19   1 4096.77 169.511  24
  -2 -19  -1 4214.86 197.596  21
   2 -19   1 4337.87 158.400   2
  -2 -19  -1 4501.12 188.141   1
  -2 -19  -2 8169.72 247.742   6
  -2 -19  -2 7379.32 228.054   7
   2 -19   2 7216.60 197.261   9
  -2 -19  -2 7685.70 248.790  21
   2 -19   2 7799.80 204.925   2
  -2 -19  -2 8105.02 236.683   1
  -2 -19  -2 7976.15 215.303  23
  -2 -19  -3 2995.89 170.914  21
  -2 -19  -3 3225.53 148.452   1
   2 -19   3 3126.55 136.787   2
  -2 -19  -4 8340.33 242.860   6
  -2 -19  -4 8659.49 216.598  23
  -2 -19  -5 203.838 82.3872   6
  -2 -19  -5 93.9706 89.6710  21
   2 -19   5 213.552 69.0261   2
  -2 -19  -5 295.071 90.2104  23
  -2 -19  -6 396.440 81.8765   6
  -2 -19  -6 230.942 78.4644  21
   2 -19   6 458.268 67.4673   2
  -2 -19  -6 506.372 84.2410  23
  -2 -19  -7 2134.82 102.081  23
  -2 -19  -7 1982.29 107.091   6
  -2 -19  -8 476.856 77.2027   7
  -2 -19  -8 710.219 68.2995   6
  -2 -19  -9 2695.26 99.7367   7
   2 -18 -11 850.998 47.4397   7
   2 -18 -11 1086.31 66.8726  23
   2 -18 -10 1412.54 93.9331  23
   2 -18 -10 1402.09 76.8290   7
   2 -18  -9 112.328 81.8254  23
  -2 -18   9 210.033 80.2068   4
   2 -18  -9 148.443 58.2976   7
   2 -18  -8 170.323 78.2264  24
  -2 -18   8 133.348 82.0973   4
  -2 -18   8 112.243 52.1368   2
   2 -18  -8 67.4754 66.7049   7
   2 -18  -7 2817.29 150.913  24
  -2 -18   7 2398.83 120.733   2
   2 -18  -7 2205.61 131.067   7
  -2 -18   7 2871.28 141.917   4
   2 -18  -6 1399.31 133.697  24
  -2 -18   6 1084.81 104.662   2
   2 -18  -6 1156.44 112.031   7
   2 -18  -5 2900.58 170.368  24
   2 -18  -5 3097.40 153.633   7
  -2 -18   5 2836.07 148.094   2
   2 -18  -4 5249.82 188.069   6
   2 -18  -4 4484.73 208.820  18
   2 -18  -4 5112.17 211.565  24
  -2 -18   4 5075.22 208.422  21
   2 -18  -4 4461.69 136.612   2
   2 -18  -3 349.697 68.6944   2
   2 -18  -3 424.202 89.2422  18
  -2 -18   3 339.924 117.085  21
  -2 -18   3 412.880 70.5318   6
  -2 -18   2 10927.8 253.315   6
   2 -18  -2 9124.03 275.221  18
  -2 -18   2 9592.26 216.952   7
   2 -18  -2 11089.2 255.578   7
   2 -18  -2 11016.1 295.481  24
   2 -18  -2 10154.4 226.816  21
  -2 -18   2 10746.5 294.902  21
   2 -18  -2 10264.2 230.415   2
  -2 -18   2 11678.0 298.181   1
  -2 -18   1 3369.16 157.079   6
  -2 -18   1 2949.43 137.121   7
   2 -18  -1 3028.27 141.847   7
   2 -18  -1 2953.37 152.832  23
  -2 -18   1 3323.19 147.416  23
   2 -18  -1 2989.95 171.072  24
  -2 -18   1 3092.54 183.024  21
   2 -18  -1 2901.02 135.316  21
   2 -18  -1 3083.77 139.614   2
  -2 -18   1 3634.55 178.680   1
  -2 -18   0 4478.99 174.982   7
  -2 -18   0 4644.10 187.744   6
   2 -18   0 4272.78 167.613   9
   2 -18   0 4536.40 160.927   7
  -2 -18   0 4873.44 174.780  23
   2 -18   0 4782.63 197.597  24
   2 -18   0 4530.39 165.609  23
  -2 -18   0 4438.02 207.421  21
   2 -18   0 4433.10 164.121  21
   2 -18   0 4485.88 163.130   2
  -2 -18   0 5002.03 201.933   1
  -2 -18  -1 1950.57 140.895   6
  -2 -18  -1 2052.38 134.587  23
   2 -18   1 1902.71 133.049  24
  -2 -18  -1 2060.07 160.895  21
   2 -18   1 1879.39 121.795   2
  -2 -18  -1 2106.20 145.154   1
   2 -18   1 1970.24 114.396   7
   2 -18   1 1952.74 122.278   9
   2 -18   2 11111.4 255.752  24
  -2 -18  -2 11160.9 251.851  23
  -2 -18  -2 10786.1 300.311  21
   2 -18   2 10356.7 245.436   9
   2 -18   2 10975.0 246.383   2
  -2 -18  -2 11385.7 284.892   1
   2 -18   3 1654.05 107.852   9
  -2 -18  -3 1786.13 124.322   1
   2 -18   3 1797.96 117.180   2
  -2 -18  -4 3686.19 163.629  23
  -2 -18  -4 3895.80 181.162   6
  -2 -18  -4 3630.22 150.992   1
  -2 -18  -5 681.113 108.465  23
  -2 -18  -5 864.248 111.598   6
  -2 -18  -5 802.689 81.0010   1
   2 -18   5 843.959 88.6576   2
  -2 -18  -6 2987.06 134.852  23
  -2 -18  -6 2943.54 148.196   6
   2 -18   6 3084.96 119.903   2
  -2 -18  -7 1492.90 98.6682  23
  -2 -18  -7 1336.90 101.855   6
  -2 -18  -8 3695.77 117.366  23
  -2 -18  -8 3362.43 125.754   6
  -2 -18  -9 736.118 78.3876   7
  -2 -18 -10 492.528 53.6358   7
  -2 -17  12 2729.44 96.5580   4
   2 -17 -11 157.130 63.0290  23
  -2 -17  11 214.073 76.1344   4
   2 -17 -11 155.488 43.0193   7
   2 -17 -10 853.104 90.3897  23
   2 -17 -10 935.103 75.4615   7
  -2 -17  10 1113.53 103.595   4
   2 -17  -9 252.069 65.7827   7
  -2 -17   9 287.294 91.4894   4
   2 -17  -8 4684.85 172.259  24
   2 -17  -8 4329.33 162.898   7
  -2 -17   8 4519.33 142.302   2
   2 -17  -7 20915.7 387.996  24
   2 -17  -7 18623.1 370.391  15
  -2 -17   7 20028.7 335.486   2
  -2 -17   7 22295.9 366.857   4
   2 -17  -7 20085.3 362.404   7
   2 -17  -6 211.800 106.660  24
   2 -17  -6 141.239 90.0334  18
   2 -17  -6 334.204 90.6789  15
  -2 -17   6 105.869 80.2411   2
  -2 -17   6 344.463 101.231   4
   2 -17  -6 212.484 90.7851   7
   2 -17  -6 329.765 88.0151   6
   2 -17  -5 2053.16 154.752  24
   2 -17  -5 1969.36 135.310  15
   2 -17  -5 2108.56 155.931  18
   2 -17  -5 2361.89 138.842   6
  -2 -17   5 2458.55 142.542   4
   2 -17  -5 2165.60 135.462   7
  -2 -17   4 520.552 115.354  21
   2 -17  -4 450.053 114.012  24
   2 -17  -4 464.855 96.4309  18
   2 -17  -4 467.723 92.3650  15
   2 -17  -4 507.107 68.3614   2
   2 -17  -4 648.732 96.9469   6
   2 -17  -4 461.169 92.6381   7
  -2 -17   3 8853.59 214.292   6
  -2 -17   3 9010.29 270.712  21
   2 -17  -3 8250.53 269.454  18
   2 -17  -3 7928.62 195.757   2
   2 -17  -3 8544.78 249.748  15
  -2 -17   2 22630.0 425.293  21
   2 -17  -2 20325.8 337.501  21
   2 -17  -2 21040.7 397.505  15
   2 -17  -2 20386.1 421.634  18
   2 -17  -2 22645.8 427.327  24
  -2 -17   2 24311.2 352.141  23
   2 -17  -2 21812.5 371.550   7
  -2 -17   2 20295.2 334.648   7
  -2 -17   2 21932.9 373.913   6
   2 -17  -2 21700.0 381.739   6
   2 -17  -2 20377.1 338.622   2
  -2 -17   2 22502.9 419.215   1
  -2 -17   1 15664.2 327.199   6
  -2 -17   1 15232.4 298.605   7
   2 -17  -1 14813.1 341.863  18
  -2 -17   1 16295.7 339.158   8
   2 -17  -1 15723.2 303.437   7
  -2 -17   1 17176.6 300.147  23
   2 -17  -1 16241.2 354.301  24
  -2 -17   1 16185.3 360.545  21
   2 -17  -1 15405.3 291.935  21
   2 -17  -1 15423.8 293.354   2
  -2 -17   1 16382.2 353.048   1
  -2 -17   0 1864.67 137.084   6
   2 -17   0 1858.31 142.107  24
   2 -17   0 1657.45 123.284  23
  -2 -17   0 1872.93 131.425  23
  -2 -17   0 1975.19 146.610   8
   2 -17   0 1866.74 115.731   7
   2 -17   0 1817.86 123.133   9
   2 -17   0 1741.25 120.195  21
  -2 -17   0 1800.11 160.165  21
  -2 -17   0 1886.77 142.741   1
   2 -17   0 1644.47 116.934   2
  -2 -17  -1 20338.8 395.631   6
  -2 -17  -1 20373.2 345.234  23
   2 -17   1 19942.0 376.116  24
   2 -17   1 19677.2 346.545  21
   2 -17   1 19048.4 313.441  23
   2 -17   1 19126.8 340.675   9
  -2 -17  -1 20416.6 399.612   8
   2 -17   1 19859.8 329.137   7
  -2 -17  -1 20422.3 408.434  21
  -2 -17  -1 21023.1 397.044   1
   2 -17   1 19538.2 338.034   2
   2 -17   2 1102.76 103.432   9
   2 -17   2 1352.60 96.9159   7
  -2 -17  -2 1113.69 128.659  18
   2 -17   2 1046.54 102.886   2
  -2 -17  -2 1152.83 116.826   1
   2 -17   2 1409.12 114.536  24
   2 -17   3 1561.13 110.819   9
   2 -17   3 1676.98 113.458   2
  -2 -17  -3 1765.54 126.597   1
  -2 -17  -3 1726.00 149.688  18
  -2 -17  -3 1674.46 136.065   6
  -2 -17  -4 3430.34 159.352  23
  -2 -17  -4 3376.71 150.237   1
  -2 -17  -4 3181.90 199.574  18
  -2 -17  -4 3707.31 179.994   6
  -2 -17  -5 3756.11 163.370  23
  -2 -17  -5 3905.12 147.945   1
   2 -17   5 4014.07 146.444   2
  -2 -17  -5 3476.21 211.596  18
  -2 -17  -5 3768.79 179.013   6
  -2 -17  -6 844.170 107.682  23
  -2 -17  -6 826.236 109.323   6
   2 -17   6 871.382 85.8407   2
  -2 -17  -7 4980.16 178.459   6
  -2 -17  -7 5492.16 163.837  23
  -2 -17  -8 325.479 68.7139   6
  -2 -17  -8 283.674 71.0145  23
  -2 -17  -9 689.775 64.7258   6
  -2 -17  -9 749.856 66.7453  23
  -2 -17 -10 140.963 54.6573   7
  -2 -16  13 386.799 55.1690   4
  -2 -16  12 2669.41 111.841   4
   2 -16 -12 2406.68 79.0931  23
   2 -16 -11 3386.56 120.107  23
  -2 -16  11 3542.00 139.567   4
  -2 -16  10 3550.43 154.499   4
   2 -16 -10 2936.50 119.051   7
   2 -16  -9 3942.46 151.076  24
  -2 -16   9 3756.45 165.485   4
   2 -16  -9 3300.92 140.349   7
   2 -16  -9 3193.95 151.826  15
   2 -16  -8 1733.48 124.865  24
  -2 -16   8 1655.36 99.1979   2
  -2 -16   8 1648.06 137.826   4
   2 -16  -8 1611.92 119.785   7
   2 -16  -8 1659.91 127.497  15
   2 -16  -7 7019.09 226.777  24
   2 -16  -7 6456.21 218.530  15
  -2 -16   7 6321.21 185.841   2
  -2 -16   7 6976.76 218.732   4
   2 -16  -7 5983.05 199.804   7
   2 -16  -7 7217.55 210.116   6
   2 -16  -6 3182.94 168.837  24
   2 -16  -6 2885.59 178.259  18
   2 -16  -6 2942.98 156.138  15
  -2 -16   6 2938.44 138.476   2
   2 -16  -6 3116.18 152.012   7
  -2 -16   6 3131.33 156.491   4
   2 -16  -6 3244.69 151.108   6
   2 -16  -5 9147.10 270.484  24
   2 -16  -5 8968.32 255.960  15
   2 -16  -5 8747.11 293.964  18
   2 -16  -5 8947.22 239.137   7
  -2 -16   5 9368.34 238.940   4
   2 -16  -5 9258.76 244.452   6
  -2 -16   4 1122.14 129.373  21
   2 -16  -4 1151.10 112.754  15
   2 -16  -4 1273.70 135.024  24
   2 -16  -4 1151.86 126.443  18
  -2 -16   4 1412.88 122.119   1
   2 -16  -4 1142.82 84.9226   2
  -2 -16   4 1555.88 120.452   4
   2 -16  -4 1173.35 108.062   7
   2 -16  -4 1197.63 111.068   6
  -2 -16   3 5833.44 173.940   6
   2 -16  -3 5675.85 190.214   6
   2 -16  -3 5943.76 229.382  18
  -2 -16   3 5633.06 215.018  21
  -2 -16   3 6095.97 187.799   8
   2 -16  -3 5564.79 204.121  15
  -2 -16   2 1629.80 142.149  21
   2 -16  -2 1452.73 102.788  21
   2 -16  -2 1445.66 124.595  15
   2 -16  -2 1656.89 130.288  18
  -2 -16   2 1777.35 112.719  23
   2 -16  -2 1674.39 142.402  24
  -2 -16   2 1689.03 121.130   8
  -2 -16   2 1573.05 97.9775   7
   2 -16  -2 1579.82 113.222   7
  -2 -16   2 1762.93 113.249   6
  -2 -16   2 1650.79 126.597   1
   2 -16  -1 44959.2 561.983  21
  -2 -16   1 48650.3 654.155  21
   2 -16  -1 47519.0 651.562  24
  -2 -16   1 49164.4 562.616  23
   2 -16  -1 45721.2 631.775  15
   2 -16  -1 43786.5 635.546  18
  -2 -16   1 48052.6 625.085   8
   2 -16  -1 45049.7 571.866   7
  -2 -16   1 48005.3 620.153   6
   2 -16  -1 47180.7 594.783   6
   2 -16  -1 44248.3 555.245   2
  -2 -16   1 48161.5 647.196   1
  -2 -16   0 57304.1 641.108  23
   2 -16   0 55611.1 712.696  24
  -2 -16   0 56976.2 709.398   6
  -2 -16   0 51594.1 705.964  18
   2 -16   0 52478.8 695.246  15
  -2 -16   0 55292.8 708.566   8
   2 -16   0 54547.6 635.991   7
  -2 -16   0 58914.6 737.540  21
   2 -16   0 54197.9 640.092  21
   2 -16   0 52973.5 633.854   2
  -2 -16   0 57991.1 725.295   1
  -2 -16  -1 49800.3 662.606   6
  -2 -16  -1 46364.6 692.845  18
   2 -16   1 47951.8 633.259  24
  -2 -16  -1 50875.0 631.610  24
   2 -16   1 45570.2 549.393  23
  -2 -16  -1 48561.8 581.791  23
  -2 -16  -1 48419.1 650.826   8
   2 -16   1 47431.3 568.337   7
   2 -16   1 46531.0 583.876   9
   2 -16   1 47276.1 587.768  21
  -2 -16  -1 48770.8 652.855   1
   2 -16   1 45536.7 575.413   2
   2 -16   2 15868.2 279.467   7
   2 -16   2 14561.8 291.401   9
  -2 -16  -2 15227.8 388.944  18
   2 -16   2 15626.4 294.145   2
  -2 -16  -2 15621.8 332.115   1
   2 -16   2 15438.0 311.450  24
  -2 -16  -3 12540.6 366.823  18
  -2 -16  -3 12413.7 267.228  23
   2 -16   3 12561.4 259.109  24
  -2 -16  -3 13035.9 314.914   8
   2 -16   3 12391.7 269.850   9
  -2 -16  -3 12545.4 292.289   1
   2 -16   3 13013.6 267.526   2
  -2 -16  -3 12411.8 312.049   6
  -2 -16  -4 955.057 130.498  18
  -2 -16  -4 846.022 108.333  23
   2 -16   4 743.484 84.3443   9
  -2 -16  -4 959.052 99.8407   1
  -2 -16  -4 1050.53 117.081   6
  -2 -16  -5 4921.41 177.438  23
   2 -16   5 5323.99 164.941   2
  -2 -16  -5 4745.60 166.552   1
  -2 -16  -5 4806.34 248.928  18
  -2 -16  -5 4877.55 200.801   6
  -2 -16  -6 10074.1 233.670  23
   2 -16   6 10464.2 221.194   2
  -2 -16  -6 10130.7 273.683   6
  -2 -16  -7 4478.40 156.867  23
  -2 -16  -7 4195.12 175.555   6
   2 -16   7 4300.82 139.708   2
  -2 -16  -8 181.118 68.3101   6
  -2 -16  -8 225.104 74.2007  23
  -2 -16  -9 232.804 58.6050   6
  -2 -16  -9 200.806 62.5641  23
  -2 -16 -11 97.4362 44.4931   7
  -2 -15  13 516.578 71.1911   4
  -2 -15  12 779.461 94.6092   4
   2 -15 -12 604.994 62.4638  23
   2 -15 -11 3702.23 120.517   7
   2 -15 -11 3864.87 150.980  15
  -2 -15  10 274.556 108.980   4
   2 -15 -10 250.941 68.0526   7
   2 -15 -10 255.099 80.5618  15
   2 -15  -9 12035.9 262.304  24
   2 -15  -9 11242.8 254.062   7
   2 -15  -9 11529.8 280.137  15
   2 -15  -8 1310.93 117.596  15
   2 -15  -8 1050.93 126.209  18
  -2 -15   8 1280.18 94.6871   2
  -2 -15   8 1303.91 136.686   4
   2 -15  -8 1114.42 105.477   7
   2 -15  -8 1320.25 105.537   6
   2 -15  -8 1365.02 119.915  24
   2 -15  -7 141.806 83.7536  15
  -2 -15   7 114.585 104.096   4
  -2 -15   7 60.4258 68.5616   2
   2 -15  -7 131.532 73.9460   6
   2 -15  -7 44.4074 88.5146  24
   2 -15  -6 5662.91 200.955  15
   2 -15  -6 5790.41 190.886   6
  -2 -15   6 5945.23 202.032   4
   2 -15  -6 5723.29 212.288  24
  -2 -15   6 6021.39 215.004  21
   2 -15  -5 6389.33 212.003  15
   2 -15  -5 6215.24 227.086  24
  -2 -15   5 6891.48 206.372   4
   2 -15  -5 6737.75 204.841   6
   2 -15  -5 6160.84 246.993  18
   2 -15  -4 14580.4 317.065  15
   2 -15  -4 14536.2 364.115  18
   2 -15  -4 15318.7 339.019  24
  -2 -15   4 14631.6 272.000   8
  -2 -15   4 15186.7 294.441   4
   2 -15  -4 14704.1 299.438   6
   2 -15  -4 14524.5 295.562   7
  -2 -15   4 15593.8 322.228   1
  -2 -15   3 4301.84 184.029  21
   2 -15  -3 4114.77 173.630  15
   2 -15  -3 4114.14 191.649  18
  -2 -15   3 4558.07 145.787  23
   2 -15  -3 4187.84 161.140   6
  -2 -15   3 4149.30 147.147   6
  -2 -15   3 4643.71 164.035   4
  -2 -15   3 4504.55 159.069   8
  -2 -15   2 3260.00 162.831  21
   2 -15  -2 2874.57 124.514  21
   2 -15  -2 2840.16 149.577  15
   2 -15  -2 3010.61 157.800  18
   2 -15  -2 2924.04 159.948  24
  -2 -15   2 3080.59 125.568  23
  -2 -15   2 3156.92 144.104   8
  -2 -15   2 3106.96 137.169   6
  -2 -15   2 3058.72 123.125   7
   2 -15  -2 3123.50 136.565   7
  -2 -15   2 3214.47 152.752   1
   2 -15  -1 10780.2 230.840  21
  -2 -15   1 11262.9 279.777  21
   2 -15  -1 10847.8 272.809  15
   2 -15  -1 11041.4 282.704  18
   2 -15  -1 11029.4 278.779  24
  -2 -15   1 11203.2 228.742  23
  -2 -15   1 11297.5 252.715  24
  -2 -15   1 11233.7 262.743   8
  -2 -15   1 11466.0 263.034   6
   2 -15  -1 11085.3 241.098   7
   2 -15  -1 10977.1 246.721   6
  -2 -15   1 11209.2 272.594   1
   2 -15   0 17547.4 305.511  21
   2 -15   0 18075.0 353.703  24
  -2 -15   0 18821.8 334.101  24
  -2 -15   0 17571.4 299.547  23
   2 -15   0 16970.8 346.554  15
  -2 -15   0 17304.0 358.506  18
   2 -15   0 16762.8 340.566  18
  -2 -15   0 17645.5 344.812   8
   2 -15   0 17841.0 302.619   7
  -2 -15   0 18019.9 346.780   6
   2 -15   0 18379.4 316.013   6
  -2 -15   0 18057.8 352.946   1
  -2 -15  -1 11185.2 239.581  23
   2 -15   1 11716.0 273.055  24
  -2 -15  -1 11513.6 280.803   6
  -2 -15  -1 11674.7 309.611  18
   2 -15   1 10762.6 270.366  15
   2 -15   1 11523.8 233.643   7
   2 -15   1 12125.6 248.801   9
  -2 -15  -1 11696.2 283.345   8
   2 -15   1 11175.7 244.978  21
   2 -15   1 11172.4 239.312   2
  -2 -15  -1 11970.7 281.492   1
   2 -15   2 4089.94 138.703   7
   2 -15   2 3896.25 147.398   9
  -2 -15  -2 4211.41 203.669  18
   2 -15   2 4119.74 160.910  21
   2 -15   2 4104.37 161.288  24
  -2 -15  -2 4126.83 168.723  24
   2 -15   2 3844.35 146.133   2
  -2 -15  -2 4143.85 171.907   1
  -2 -15  -3 16589.9 422.625  18
  -2 -15  -3 16443.1 328.541  24
   2 -15   3 15125.2 288.348  24
  -2 -15  -3 15531.1 295.394  23
   2 -15   3 15349.2 297.811   9
  -2 -15  -3 16039.8 343.400   8
  -2 -15  -3 15827.4 345.572   6
  -2 -15  -3 15757.4 323.524   1
  -2 -15  -4 37068.4 569.835   6
  -2 -15  -4 38542.9 695.343  18
  -2 -15  -4 36981.8 493.024  23
  -2 -15  -4 37693.2 561.911   8
   2 -15   4 35179.6 482.719   9
  -2 -15  -4 38485.4 564.552  20
  -2 -15  -4 35438.9 517.336   1
  -2 -15  -5 3656.15 160.404  23
  -2 -15  -5 3839.07 229.677  18
  -2 -15  -5 3747.93 180.618   6
   2 -15   5 3907.37 154.550   4
  -2 -15  -5 3944.54 183.288  20
  -2 -15  -5 3584.18 149.362   1
   2 -15   5 3811.55 141.408   2
  -2 -15  -6 3265.62 149.554  23
  -2 -15  -6 3108.29 215.672  18
  -2 -15  -6 3323.84 167.218   6
   2 -15   6 3534.11 154.534   4
  -2 -15  -6 3112.24 167.726  20
   2 -15   6 3476.84 133.390   2
  -2 -15  -7 1564.64 114.016  23
  -2 -15  -7 1334.27 160.662  18
  -2 -15  -7 1547.04 129.313  20
  -2 -15  -7 1587.45 124.228   6
   2 -15   7 1779.14 129.410   4
   2 -15   7 1700.64 102.076   2
  -2 -15  -8 150.372 71.1233   6
  -2 -15  -8 117.179 81.6617  20
   2 -15   8 139.721 90.6403   4
  -2 -15  -8 182.605 79.2924  23
  -2 -15  -9 3336.06 128.399   6
  -2 -15  -9 3311.20 115.473  23
   2 -14 -12 15.0115 57.3139  23
  -2 -14  12-5.94345 91.6374   4
   2 -14 -12 50.1058 64.4025  15
   2 -14 -11 1217.25 105.916  15
   2 -14 -11 1054.16 80.0283   7
   2 -14 -10 7449.90 222.275  15
   2 -14 -10 7042.86 191.637   7
   2 -14  -9 726.844 96.4642  24
   2 -14  -9 599.472 110.014  18
   2 -14  -9 635.268 97.7101  15
  -2 -14   9 701.614 69.2420   2
  -2 -14   9 937.135 131.412   4
   2 -14  -8 17221.2 345.118  24
   2 -14  -8 15949.4 417.242  18
   2 -14  -8 17387.4 348.209  15
  -2 -14   8 16604.8 288.579   2
   2 -14  -8 17214.8 323.665   6
  -2 -14   8 17931.2 356.114   4
   2 -14  -7 6050.80 212.366  24
   2 -14  -7 5630.59 246.186  18
  -2 -14   7 5721.63 260.107   3
  -2 -14   7 5834.20 176.501   2
   2 -14  -7 6115.84 204.890  15
  -2 -14   7 6096.94 212.941   4
   2 -14  -7 6351.37 194.588   6
  -2 -14   6 6275.09 213.829  21
   2 -14  -6 6070.96 201.986  15
   2 -14  -6 5888.67 212.362  24
   2 -14  -6 6067.28 192.165   6
  -2 -14   6 6047.42 203.729   4
  -2 -14   6 6365.59 266.777   3
   2 -14  -5 3843.77 161.886  15
   2 -14  -5 3792.95 173.240  24
   2 -14  -5 3899.52 219.281  22
   2 -14  -5 3653.72 189.085  18
   2 -14  -5 3899.48 154.004   6
  -2 -14   5 3858.67 161.645   4
  -2 -14   5 4316.95 165.570   1
   2 -14  -4 14608.3 303.735  15
   2 -14  -4 14505.7 356.291  18
   2 -14  -4 14989.0 396.206  22
   2 -14  -4 14333.4 319.779  24
  -2 -14   4 13937.5 260.889   8
  -2 -14   4 14625.5 282.941   4
   2 -14  -4 14165.6 286.870   6
  -2 -14   4 14977.9 304.128   1
  -2 -14   3 21365.8 375.049  21
   2 -14  -3 20137.8 363.536  15
   2 -14  -3 20088.4 408.346  18
   2 -14  -3 20822.0 449.325  22
  -2 -14   3 20727.9 302.375  23
  -2 -14   3 20032.1 332.059   8
  -2 -14   3 19831.3 321.510   6
   2 -14  -3 19805.7 341.639   6
  -2 -14   3 20353.0 331.852   4
  -2 -14   3 20083.1 361.382   1
  -2 -14   2 5858.21 195.805  21
   2 -14  -2 5531.22 156.491  21
   2 -14  -2 5398.69 185.868  15
   2 -14  -2 6172.84 213.206  18
  -2 -14   2 5955.31 156.787  23
   2 -14  -2 5774.97 198.316  24
  -2 -14   2 6284.28 174.629  24
   2 -14  -2 6068.76 226.870  22
  -2 -14   2 5707.48 172.094   6
  -2 -14   2 6026.05 182.258   8
   2 -14  -1 7330.31 182.349  21
   2 -14  -1 7692.80 220.420  15
   2 -14  -1 7634.52 226.324  18
  -2 -14   1 7556.69 203.567  18
  -2 -14   1 7910.37 200.548  24
  -2 -14   1 7552.29 180.652  23
   2 -14  -1 7604.87 223.460  24
  -2 -14   1 7680.85 210.468   8
  -2 -14   1 7887.43 208.809   6
   2 -14  -1 7864.74 198.010   6
   2 -14  -1 7870.51 191.436   7
  -2 -14   1 7822.40 217.952   1
   2 -14   0 3312.98 131.000  21
  -2 -14   0 3410.57 129.892  23
  -2 -14   0 3360.09 139.584  24
   2 -14   0 3393.39 150.943  24
  -2 -14   0 3433.02 155.198  18
   2 -14   0 3262.02 145.482  18
  -2 -14   0 3295.57 146.948   8
   2 -14   0 3255.64 122.398   7
   2 -14   0 3150.53 128.028   6
  -2 -14   0 3102.11 144.612   6
  -2 -14   0 3298.37 149.028   1
  -2 -14  -1 7410.39 214.214   1
   2 -14   1 7196.09 176.629   7
  -2 -14  -1 7571.02 245.811  18
   2 -14   1 7238.34 216.656  15
  -2 -14  -1 7014.62 180.665  23
   2 -14   1 7235.11 206.071  24
   2 -14   1 7301.73 189.291  21
  -2 -14  -2 18416.8 415.237  18
  -2 -14  -2 17802.2 338.170   1
   2 -14   2 16839.7 295.655   2
  -2 -14  -2 16981.5 340.986   8
   2 -14   2 17044.9 297.745   9
   2 -14   2 17546.3 283.134   7
   2 -14   2 16729.1 312.625  24
  -2 -14  -2 17562.5 323.237  24
  -2 -14  -2 18230.9 349.190  20
   2 -14   2 17732.9 310.072  21
  -2 -14  -3 33062.6 602.370  18
  -2 -14  -3 30594.7 467.024   1
   2 -14   3 32451.0 409.267   7
   2 -14   3 30821.6 435.157   9
  -2 -14  -3 31314.0 489.862   8
  -2 -14  -3 32119.3 466.251  24
  -2 -14  -3 29990.0 424.334  23
   2 -14   3 29837.7 428.044  24
  -2 -14  -3 32994.9 495.093  20
  -2 -14  -4 9650.44 330.028  18
  -2 -14  -4 9196.78 236.410   1
   2 -14   4 8828.67 209.940   2
  -2 -14  -4 9438.47 257.946   8
   2 -14   4 8894.16 215.370   9
  -2 -14  -4 8703.24 218.304  23
  -2 -14  -4 9795.53 246.751  24
  -2 -14  -4 9436.61 258.634  20
   2 -14   5 23861.4 384.132   4
  -2 -14  -5 22736.2 421.433   6
  -2 -14  -5 23746.4 545.665  18
   2 -14   5 23629.4 358.406   2
  -2 -14  -5 22336.9 377.135   1
  -2 -14  -5 24225.8 426.634   8
  -2 -14  -5 22878.0 364.376  23
  -2 -14  -5 24080.1 428.393  20
   2 -14   6 5742.92 163.665   2
  -2 -14  -6 5512.90 272.880  18
  -2 -14  -6 5496.75 205.469   6
   2 -14   6 5726.89 196.498   4
  -2 -14  -6 5586.50 178.540  23
  -2 -14  -6 5576.50 208.399  20
  -2 -14  -7 895.873 105.395   6
   2 -14   7 1018.18 121.264   4
  -2 -14  -7 856.772 103.381  23
  -2 -14  -7 904.347 118.191  20
   2 -14   7 989.751 84.6439   2
  -2 -14  -8 992.236 101.556   6
   2 -14   8 1078.21 123.685   4
  -2 -14  -8 1057.84 112.743  20
  -2 -14  -8 1064.33 99.7056  23
  -2 -14  -9 2216.78 113.148   6
  -2 -14  -9 1999.18 122.162  20
  -2 -14  -9 2173.89 103.081  23
  -2 -14 -10 227.258 69.4012  20
   2 -14  10 395.299 99.1178   4
   2 -13 -13 673.647 77.0347  15
   2 -13 -12 3040.17 136.241  15
   2 -13 -12 2738.91 106.683  23
   2 -13 -11 5521.31 188.236  15
   2 -13 -11 5030.52 150.493   7
  -2 -13  10 859.810 138.363   4
   2 -13 -10 671.784 110.993  18
   2 -13 -10 889.153 106.020  15
   2 -13  -9 18248.9 354.381  15
   2 -13  -9 16233.0 419.630  18
  -2 -13   9 18916.6 372.884   4
  -2 -13   9 16814.3 268.952   2
   2 -13  -9 17940.2 329.692  24
   2 -13  -8 4552.27 179.241  15
   2 -13  -8 3919.05 215.542  18
   2 -13  -8 4258.12 159.443   6
  -2 -13   8 4444.36 196.977   4
  -2 -13   8 3971.02 142.217   2
   2 -13  -8 4509.25 183.483  24
   2 -13  -7 4605.72 173.584  15
   2 -13  -7 4241.39 215.581  18
   2 -13  -7 4372.30 162.938   6
  -2 -13   7 4281.01 187.857   4
  -2 -13   7 4152.29 227.180   3
  -2 -13   7 3906.20 146.014   2
   2 -13  -7 4192.47 180.665  24
   2 -13  -6 4479.47 182.031  24
   2 -13  -6 4299.51 239.365  22
   2 -13  -6 4689.79 168.935  15
  -2 -13   6 4298.49 219.601   3
   2 -13  -6 4374.98 160.036   6
  -2 -13   6 4471.90 175.941   4
  -2 -13   6 4851.14 184.000  21
   2 -13  -5 2220.15 136.054  24
   2 -13  -5 2071.52 167.585  22
  -2 -13   5 2086.34 126.016   4
   2 -13  -5 2297.33 120.697   6
   2 -13  -5 2329.08 122.902  15
  -2 -13   5 2270.71 121.512   1
  -2 -13   5 2085.17 161.349   3
  -2 -13   5 2392.05 135.249  21
   2 -13  -4 21694.2 350.456   6
  -2 -13   4 21432.8 343.926   4
  -2 -13   4 20573.9 316.499   5
   2 -13  -4 21279.0 422.428  18
   2 -13  -4 22054.4 362.498  15
  -2 -13   4 20648.5 319.034   8
  -2 -13   4 21739.1 358.327   1
   2 -13  -4 21410.4 469.265  22
   2 -13  -4 21059.0 378.260  24
   2 -13  -3 25465.3 380.979   6
  -2 -13   3 24886.1 360.826   5
  -2 -13   3 24409.3 355.396   6
  -2 -13   3 25027.9 367.730   4
   2 -13  -3 25477.2 453.554  18
   2 -13  -3 25431.9 394.207  15
  -2 -13   3 24569.1 366.640   8
  -2 -13   3 26119.5 400.557   1
  -2 -13   3 25357.2 335.102  23
   2 -13  -3 25680.9 491.476  22
  -2 -13   2 7118.12 165.773  23
  -2 -13   2 7242.25 178.742  24
   2 -13  -2 7247.34 240.018  22
  -2 -13   2 6822.95 180.862   6
  -2 -13   2 7239.79 180.036   4
  -2 -13   2 7034.59 183.138   5
  -2 -13   2 6918.16 169.893  18
   2 -13  -2 7018.31 218.867  18
   2 -13  -2 6882.00 195.797  15
  -2 -13   2 6877.13 186.818   8
  -2 -13   2 7264.71 205.126  21
   2 -13  -1 4185.89 137.357   6
  -2 -13   1 4218.10 146.424   5
   2 -13  -1 4280.22 136.036   7
   2 -13  -1 4163.98 162.851  18
  -2 -13   1 4121.01 146.101  18
  -2 -13   1 4267.25 155.875   1
  -2 -13   1 3925.16 148.511   8
  -2 -13   1 4277.19 141.870  24
  -2 -13   1 4128.62 129.538  23
   2 -13  -1 4276.17 170.845  22
   2 -13  -1 4046.67 131.732  21
   2 -13   0 108.979 51.9163   7
   2 -13   0 133.318 51.1496   6
  -2 -13   0 129.824 58.5374  18
   2 -13   0 110.477 58.5037  18
  -2 -13   0 127.232 65.9464   1
  -2 -13   0 134.726 67.7417   8
   2 -13   0 164.166 59.6203  21
  -2 -13   0 125.269 63.9325  23
  -2 -13   0 170.671 63.6191  24
   2 -13   1 2253.12 118.732  24
   2 -13   1 2349.82 103.006   6
  -2 -13  -1 2516.17 145.883  18
   2 -13   1 2227.63 125.141  15
   2 -13   1 2327.33 99.8097   7
   2 -13   1 2257.66 108.004  21
  -2 -13  -1 2436.59 128.382  20
  -2 -13  -1 2366.07 122.986   1
  -2 -13  -2 20503.6 427.247  18
  -2 -13  -2 19569.4 348.453   1
   2 -13   2 19091.7 306.055   2
  -2 -13  -2 19556.2 355.882   8
   2 -13   2 20077.6 295.309   7
   2 -13   2 20319.3 316.696   9
  -2 -13  -2 20636.4 360.669  20
   2 -13   2 19371.0 316.912  21
   2 -13   2 19252.4 327.603  24
  -2 -13  -2 19724.5 334.526  24
  -2 -13  -3 3392.51 189.078  18
  -2 -13  -3 2960.42 136.856   1
  -2 -13  -3 2928.40 146.562   8
   2 -13   3 3114.93 110.918   7
   2 -13   3 3131.79 127.917   9
  -2 -13  -3 3369.80 154.220  20
  -2 -13  -3 2988.91 135.024  24
   2 -13   4 7593.86 200.024   4
  -2 -13  -4 8245.68 297.807  18
  -2 -13  -4 7605.64 210.066   1
   2 -13   4 7757.44 189.863   2
   2 -13   4 7599.22 196.233   9
  -2 -13  -4 7919.98 228.550   8
  -2 -13  -4 8450.86 236.559  20
  -2 -13  -4 8135.55 215.953  24
  -2 -13  -5 380.579 109.024  18
  -2 -13  -5 282.918 71.0283   1
   2 -13   5 395.590 72.0651   2
   2 -13   5 361.952 90.9860   4
  -2 -13  -5 490.112 97.2180   8
  -2 -13  -5 486.740 101.094  20
  -2 -13  -5 288.953 87.0052  23
  -2 -13  -5 329.922 83.6247  24
   2 -13   6 3655.75 133.104   2
  -2 -13  -6 3459.02 219.155  18
  -2 -13  -6 3442.29 145.363  23
  -2 -13  -6 3550.22 173.333  20
   2 -13   6 3490.48 164.602   4
  -2 -13  -6 3140.66 159.106   6
   2 -13   7 2902.28 150.732  11
   2 -13   7 3159.35 123.846   2
  -2 -13  -7 3041.65 137.207  23
  -2 -13  -7 3014.61 162.356  20
  -2 -13  -7 2800.34 150.845   6
   2 -13   7 3039.64 164.888   4
   2 -13   8 1250.74 118.478  11
  -2 -13  -8 1043.28 150.260  18
   2 -13   8 1390.44 140.676   4
  -2 -13  -8 1063.85 105.170   6
  -2 -13  -8 1227.06 119.281  20
  -2 -13  -8 1286.96 103.156  23
  -2 -13  -9 3371.93 138.242   6
  -2 -13  -9 3299.77 152.005  20
  -2 -13  -9 3353.12 122.009  23
  -2 -13 -10 404.271 80.8919  20
   2 -13  10 639.417 116.967   4
   2 -13  11 1288.98 118.894   4
  -2 -12  15 4.01188 46.8573   4
   2 -12 -14 783.324 71.9358  15
  -2 -12  14 881.589 89.1390   4
   2 -12 -13 589.720 83.6441  15
   2 -12 -12 6583.49 199.159  15
   2 -12 -11 1638.39 123.657  15
   2 -12 -11 1285.90 92.7824   7
   2 -12 -10 7757.82 230.179  15
   2 -12 -10 7161.45 275.427  18
   2 -12  -9 4669.70 184.226  15
  -2 -12   9 4950.27 212.272   4
   2 -12  -9 4978.80 162.632   6
   2 -12  -9 4317.16 222.036  18
   2 -12  -9 4372.17 165.046  24
   2 -12  -8 15361.1 313.502  15
   2 -12  -8 13657.5 380.182  18
   2 -12  -8 14826.1 287.683   6
  -2 -12   8 14793.0 328.656   4
  -2 -12   8 13924.1 255.903   2
   2 -12  -8 14621.3 308.505  24
   2 -12  -7 6367.55 194.782  15
   2 -12  -7 5897.77 243.216  18
   2 -12  -7 6075.67 182.973   6
  -2 -12   7 5877.20 207.881   4
  -2 -12   7 5918.21 256.510   3
   2 -12  -7 6005.78 202.592  24
   2 -12  -6 12541.7 283.314  24
   2 -12  -6 12455.0 379.251  22
   2 -12  -6 13276.0 269.216  15
   2 -12  -6 12233.4 333.768  18
   2 -12  -6 12261.3 258.282   6
  -2 -12   6 12070.1 270.814   4
  -2 -12   6 13123.4 280.831  21
  -2 -12   6 12701.6 346.809   3
   2 -12  -5 23406.5 500.106  22
  -2 -12   5 22211.6 361.244   4
   2 -12  -5 23121.3 364.322   6
  -2 -12   5 23195.3 455.801   3
  -2 -12   5 23653.0 366.702   1
  -2 -12   5 24042.9 383.502  21
   2 -12  -5 23892.3 366.538  15
   2 -12  -4 7237.84 186.979   6
  -2 -12   4 7144.73 186.816   4
   2 -12  -4 7731.82 191.353  15
  -2 -12   4 7511.47 193.154   1
  -2 -12   4 7371.30 243.367   3
   2 -12  -4 7407.52 262.405  22
  -2 -12   3 2368.55 111.629   1
   2 -12  -3 2372.99 133.332  18
   2 -12  -3 2466.07 151.423  22
   2 -12  -3 2248.81 104.476   6
  -2 -12   3 2194.13 106.773   4
  -2 -12   2 10886.2 206.191  18
   2 -12  -2 11079.8 262.550  18
   2 -12  -2 10923.1 282.532  22
  -2 -12   2 11004.4 211.163  24
  -2 -12   2 10413.3 190.322  23
  -2 -12   1 52713.8 609.591   1
  -2 -12   1 52116.0 609.575  18
   2 -12  -1 50599.2 632.537  18
   2 -12  -1 51473.7 570.289   6
   2 -12  -1 50111.0 557.930   7
  -2 -12   1 50936.2 570.066  24
   2 -12  -1 53007.3 663.660  22
  -2 -12   1 49305.4 536.731  23
  -2 -12   0 584.518 79.3964  18
   2 -12   0 654.738 74.4074  18
  -2 -12   0 611.913 75.0823   1
  -2 -12   0 641.178 77.9742   8
  -2 -12   0 726.307 77.2358   5
  -2 -12   0 656.605 68.8822  23
  -2 -12   0 782.115 73.8972  24
   2 -12   0 708.957 73.0604  22
   2 -12   1 7548.52 166.108   7
  -2 -12  -1 8314.54 206.112  20
   2 -12   1 7580.53 195.287  18
  -2 -12  -1 8105.93 236.931  18
  -2 -12  -2 6015.74 219.471  18
   2 -12   2 5328.36 145.802   2
   2 -12   2 5548.70 154.665  21
  -2 -12  -2 5554.95 175.699  20
  -2 -12  -2 5624.79 164.463  24
  -2 -12  -2 5590.64 174.745   8
   2 -12   2 5866.56 154.805   9
   2 -12   2 5636.60 141.708   7
  -2 -12  -3 4250.32 199.105  18
   2 -12   3 4030.05 135.494   9
  -2 -12  -3 3838.80 154.291   8
  -2 -12  -3 4213.57 159.524  20
  -2 -12  -3 4069.67 145.493  24
   2 -12   4 11979.2 251.007   4
  -2 -12  -4 13454.6 375.065  18
   2 -12   4 12763.8 238.121   2
   2 -12   4 12689.5 248.602   9
  -2 -12  -4 12182.5 275.298   8
  -2 -12  -4 12777.8 260.988  24
  -2 -12  -4 13280.3 285.104  20
  -2 -12  -5 9356.47 328.487  18
  -2 -12  -5 9253.34 241.037   8
   2 -12   5 9036.40 232.521   4
   2 -12   5 8837.52 196.881   2
   2 -12   5 10086.4 276.063   3
  -2 -12  -5 9509.62 228.486  24
  -2 -12  -5 9583.96 250.515  20
   2 -12   6 13789.8 330.570   3
   2 -12   6 13475.6 246.501   2
   2 -12   6 12738.2 293.435   4
  -2 -12  -6 13208.5 292.482   8
  -2 -12  -6 13435.9 301.560  20
   2 -12   6 12603.6 292.189  11
  -2 -12  -7 5781.43 208.724  20
  -2 -12  -7 5702.70 171.428  23
  -2 -12  -7 5622.59 198.824   6
  -2 -12  -7 5441.67 169.408  15
  -2 -12  -7 5773.96 275.634  18
   2 -12   7 6073.56 220.894   4
   2 -12   7 6261.10 165.369   2
   2 -12   7 6505.82 232.811   3
   2 -12   7 6081.99 212.469  11
  -2 -12  -8 15103.2 326.593  20
  -2 -12  -8 15691.4 275.856  23
  -2 -12  -8 15087.2 314.420   6
  -2 -12  -8 14181.3 435.536  18
  -2 -12  -8 14079.2 282.820  15
   2 -12   8 14890.1 310.683  10
   2 -12   8 15924.6 364.937   3
   2 -12   8 15902.6 352.191   4
   2 -12   8 15318.1 344.842  11
  -2 -12  -9 1470.17 122.516  20
  -2 -12  -9 1582.33 105.403   6
  -2 -12  -9 1578.73 105.245  15
  -2 -12  -9 1484.76 160.582  18
  -2 -12  -9 1657.46 97.0693  23
   2 -12   9 1568.36 134.653  11
   2 -12   9 1311.92 123.556   3
   2 -12   9 1779.87 153.567   4
   2 -12  10 1070.15 133.953   4
  -2 -12 -10 913.124 98.1657  20
   2 -12  11 2190.37 148.640   4
   2 -12  12 1386.18 114.091   4
  -2 -11  15 1007.45 76.3544   4
   2 -11 -15 862.755 65.0547  15
  -2 -11  14 1269.24 108.154   4
   2 -11 -14 1170.87 88.2297  15
  -2 -11  13 1591.34 133.636   4
   2 -11 -13 1304.96 105.658  15
   2 -11 -12 6089.11 198.393  15
   2 -11 -11 6180.60 205.734  15
  -2 -11  11 5970.24 270.785   3
   2 -11 -10 3602.70 205.571  18
   2 -11 -10 4220.92 179.505  15
   2 -11  -9 9679.20 320.427  18
   2 -11  -9 9339.19 229.642  24
   2 -11  -9 10246.5 257.901  15
   2 -11  -8 26217.4 413.670  15
   2 -11  -8 24528.4 508.967  18
   2 -11  -8 25586.7 383.791   6
  -2 -11   8 24380.0 344.222   2
   2 -11  -8 24913.6 404.101  24
   2 -11  -8 26113.7 581.608  22
   2 -11  -7 37019.3 622.098  18
   2 -11  -7 37790.2 492.912   6
  -2 -11   7 37101.8 526.865   4
  -2 -11   7 38164.1 641.317   3
   2 -11  -7 36801.4 520.553  24
   2 -11  -6 27229.6 554.000  22
   2 -11  -6 26147.3 419.461  24
   2 -11  -6 28950.8 406.349  15
   2 -11  -6 27247.1 502.833  18
   2 -11  -6 27042.3 398.237   6
  -2 -11   6 26613.5 411.558   4
  -2 -11   6 29854.2 427.686  21
  -2 -11   6 27663.5 508.878   3
   2 -11  -5 30460.1 561.249  22
   2 -11  -5 31563.6 415.893  15
   2 -11  -5 29938.4 510.149  18
  -2 -11   5 31523.9 438.687  21
   2 -11  -5 30770.2 421.279   6
  -2 -11   5 29484.7 418.119   4
  -2 -11   5 30451.9 512.664   3
  -2 -11   5 30155.1 414.342   1
  -2 -11   4 8378.61 194.249   4
   2 -11  -4 8882.42 197.887   6
  -2 -11   4 8809.96 251.157   3
  -2 -11   4 9102.45 209.922  21
   2 -11  -4 8570.19 272.788  22
   2 -11  -3 22390.3 392.786  18
  -2 -11   3 23289.1 405.731   3
   2 -11  -3 22575.3 429.355  22
   2 -11  -2 2881.98 144.782  22
   2 -11  -2 2895.58 133.749  18
  -2 -11   2 2861.28 99.1409  18
   2 -11  -1 26583.1 419.405  22
  -2 -11   1 26490.6 376.189  18
   2 -11  -1 25957.8 399.335  18
   2 -11   0 798.889 71.9794  22
  -2 -11   0 832.619 76.1874  18
   2 -11   0 789.190 71.9651  18
   2 -11   1 34099.4 421.129  22
   2 -11   1 33615.9 445.550  18
  -2 -11  -2 8355.03 189.920  24
  -2 -11  -2 9045.73 264.785  18
  -2 -11  -3 7823.25 261.530  18
  -2 -11  -3 7169.81 194.797   8
  -2 -11  -3 7534.81 197.919  20
  -2 -11  -3 7439.15 183.303  24
  -2 -11  -4 3745.71 201.546  18
   2 -11   4 3809.94 131.727   9
  -2 -11  -4 3551.91 146.692   8
  -2 -11  -4 3810.29 150.154  20
   2 -11   4 4178.65 169.881   3
   2 -11   4 3708.72 122.713   2
  -2 -11  -4 3638.53 135.741  24
  -2 -11  -5 13370.9 284.346   8
  -2 -11  -5 14148.1 294.060  20
   2 -11   5 14975.0 324.931   3
   2 -11   5 13028.8 276.183   4
   2 -11   5 13652.5 239.590   2
  -2 -11  -5 14154.5 271.935  24
   2 -11   6 12703.3 295.686  11
  -2 -11  -6 12448.5 250.089  15
  -2 -11  -6 13485.3 286.139   8
   2 -11   6 13908.8 322.302   3
   2 -11   6 13634.5 240.195   2
  -2 -11  -6 12970.8 290.803  20
  -2 -11  -7 1369.66 101.261  23
   2 -11   7 1334.57 128.580  11
  -2 -11  -7 1521.27 167.946  18
  -2 -11  -7 1602.24 106.742  15
   2 -11   7 1286.31 112.608  10
   2 -11   7 1593.35 132.170   3
   2 -11   7 1626.81 94.0356   2
  -2 -11  -7 1529.75 124.612  20
  -2 -11  -8 10178.7 266.990  20
  -2 -11  -8 9782.28 211.431  23
   2 -11   8 10592.3 295.526   3
   2 -11   8 10219.7 267.952  10
  -2 -11  -8 9741.22 354.891  18
  -2 -11  -8 9439.75 235.309  15
   2 -11   8 10262.7 289.978  11
  -2 -11  -8 9828.81 247.573   6
   2 -11   9 8517.23 269.483  11
  -2 -11  -9 7481.70 317.879  18
   2 -11   9 8686.53 251.093  10
   2 -11   9 8158.97 259.464   3
  -2 -11  -9 7681.39 230.856  20
  -2 -11  -9 7802.28 215.996  15
  -2 -11 -10 57.0785 65.4953  15
   2 -11  10 126.904 93.4245  11
   2 -11  10 16.8382 83.4025  10
   2 -11  10 65.1745 114.181   4
  -2 -11 -10 133.460 79.4893  20
   2 -11  11 3017.43 172.267   4
  -2 -11 -11 2190.95 116.161  20
   2 -11  12 202.559 100.885   4
   2 -11  13 427.940 86.6552   4
   2 -10 -15 3078.77 109.869  15
  -2 -10  15 3729.10 125.058   4
   2 -10 -14 2260.17 117.272  15
  -2 -10  14 2783.41 141.356   4
  -2 -10  13 130.064 111.179   4
   2 -10 -13 158.290 83.4506  15
  -2 -10  12 166.755 124.404   4
   2 -10 -12 201.017 87.0750  15
   2 -10 -11 8450.46 242.433  15
  -2 -10  11 8082.17 310.614   3
  -2 -10  11 8322.85 264.072   4
   2 -10 -10 28635.6 454.828  15
   2 -10 -10 26024.1 538.091  18
   2 -10  -9 13384.0 371.695  18
   2 -10  -9 13689.5 432.142  22
   2 -10  -9 13889.3 298.689  15
  -2 -10   9 14629.5 306.071  10
  -2 -10   9 14492.5 301.999  27
   2 -10  -8 7597.39 191.004   6
   2 -10  -8 7341.92 265.622  18
   2 -10  -8 7208.35 203.882  24
   2 -10  -8 7535.17 310.384  22
   2 -10  -8 7909.03 214.145  15
  -2 -10   8 7702.91 209.275  10
  -2 -10   8 8023.59 207.025  27
   2 -10  -7 1687.67 116.737  24
   2 -10  -7 1681.65 170.337  22
   2 -10  -7 1794.21 112.399  15
   2 -10  -7 1660.72 145.283  18
  -2 -10   7 1522.90 97.7670  26
  -2 -10   7 1539.87 96.3722  27
  -2 -10   7 1427.54 148.719   3
   2 -10  -7 1673.33 101.893   6
   2 -10  -6 53436.2 602.442   6
  -2 -10   6 51082.1 617.161   4
   2 -10  -6 51209.3 565.396  17
   2 -10  -6 52235.7 726.649  18
  -2 -10   6 52461.7 728.513   3
   2 -10  -6 55753.7 609.679  15
  -2 -10   6 57061.6 633.134  21
   2 -10  -5 39846.0 586.239  18
  -2 -10   5 40516.5 589.892   3
   2 -10  -5 40688.2 647.158  22
  -2 -10   4 5406.19 189.277   3
   2 -10  -4 5570.02 214.323  22
  -2 -10   3 21359.9 365.978   3
   2 -10  -3 21176.8 399.000  22
   2 -10  -2 89118.8 931.350  18
  -2 -10   2 89176.4 838.221  18
  -2 -10   1 18252.4 290.154  18
   2 -10  -1 17691.9 304.752  18
   2 -10  -1 18731.6 328.950  22
   2 -10   0 19255.4 310.636  18
  -2 -10   0 19879.8 327.181  18
   2 -10   0 19882.8 317.615  22
   2 -10   1 4305.74 133.290  18
   2 -10   1 4314.79 123.294  22
  -2 -10  -2 27241.9 462.574  18
  -2 -10  -3 47919.8 690.008  18
   2 -10   3 47416.2 594.809   3
  -2 -10  -4 14928.9 244.589  29
  -2 -10  -4 15193.9 374.622  18
   2 -10   4 15707.2 309.082   3
   2 -10   4 14843.1 240.961   2
  -2 -10  -4 14307.7 276.379   8
   2 -10   4 14142.6 265.546  19
  -2 -10  -4 14451.7 276.054  20
  -2 -10  -4 14868.5 261.599  24
   2 -10   5 23732.3 325.890   2
  -2 -10  -5 23807.4 377.120   8
  -2 -10  -5 23994.5 383.897  20
  -2 -10  -5 24554.2 358.004  24
  -2 -10  -6 26965.6 428.036  30
   2 -10   6 28748.0 461.436  11
  -2 -10  -6 29322.6 593.248  18
  -2 -10  -6 28075.3 405.939  15
   2 -10   6 27158.5 421.331  10
  -2 -10  -6 28686.8 427.076   8
   2 -10   6 31449.4 490.045   3
   2 -10   6 29228.7 370.644   2
  -2 -10  -6 28875.3 440.304  20
   2 -10   6 27110.8 473.851  19
   2 -10   7 240.843 91.9672  11
   2 -10   7 256.988 84.8327  19
  -2 -10  -7 361.262 121.202  18
  -2 -10  -7 225.737 69.5967  15
   2 -10   7 259.208 85.8662  10
   2 -10   7 381.895 91.5220   3
  -2 -10  -7 293.412 88.3271  20
  -2 -10  -8 568.225 101.288  20
  -2 -10  -8 529.155 80.1749  23
   2 -10   8 577.382 107.770   3
   2 -10   8 637.560 105.472  10
  -2 -10  -8 607.346 128.412  18
  -2 -10  -8 586.230 89.0746  15
   2 -10   8 581.840 112.411  11
  -2 -10  -8 510.320 81.7173   6
   2 -10   9 12638.1 335.313  11
  -2 -10  -9 11335.9 383.695  18
  -2 -10  -9 11868.6 278.272  15
   2 -10   9 12230.5 311.699  10
  -2 -10  -9 11934.8 284.723  20
   2 -10   9 12776.3 323.762   3
   2 -10  10 2381.92 167.458  11
  -2 -10 -10 1859.95 171.832  18
   2 -10  10 2369.06 156.183  10
   2 -10  10 1919.57 137.657   3
  -2 -10 -10 2093.72 128.353  15
  -2 -10 -10 2116.27 133.314  20
   2 -10  11 5094.76 199.567  10
  -2 -10 -11 4919.63 171.338  15
  -2 -10 -11 4851.03 164.730  20
   2 -10  12 640.285 97.0220  10
   2 -10  12 632.285 120.569   4
   2 -10  13 1507.58 115.329   4
   2 -10  14 3548.46 114.337   4
   2  -9 -16 822.073 56.2502  15
  -2  -9  16 958.118 61.5300   4
   2  -9 -15 1937.20 99.3170  15
  -2  -9  15 2467.31 117.318   4
   2  -9 -14 1894.30 115.544  15
  -2  -9  14 2213.28 139.064   4
   2  -9 -13 1087.16 112.630  15
  -2  -9  13 1068.01 138.224   4
  -2  -9  12 1304.89 149.752   4
   2  -9 -12 1434.09 121.931  15
   2  -9 -11 15618.8 331.820  15
  -2  -9  11 16809.7 353.912  10
  -2  -9  11 16050.6 434.113   3
  -2  -9  11 16272.7 357.682   4
   2  -9 -10 1660.66 148.284  18
  -2  -9  10 1758.07 137.115  10
   2  -9 -10 1499.81 125.769  15
  -2  -9  10 1504.52 155.551   4
  -2  -9  10 1791.62 128.850  27
   2  -9  -9 82773.2 1142.74  22
  -2  -9   9 83837.9 909.576  10
   2  -9  -9 83708.0 902.269  15
  -2  -9   9 81108.3 915.023   4
  -2  -9   9 85001.7 907.368  27
   2  -9  -8 7945.75 202.688  24
   2  -9  -8 8371.84 317.932  22
   2  -9  -8 8942.75 287.039  18
  -2  -9   8 8763.46 221.615  10
   2  -9  -8 8662.95 218.003  15
  -2  -9   8 8161.03 287.794   3
  -2  -9   8 8592.92 216.482  26
  -2  -9   8 8808.07 216.703  27
   2  -9  -7 19939.0 460.025  22
  -2  -9   7 20895.6 328.993  10
   2  -9  -7 20406.5 420.042  18
   2  -9  -7 20894.5 332.249  15
  -2  -9   7 20421.6 426.720   3
  -2  -9   7 20657.4 325.059  27
  -2  -9   7 19717.9 320.813  26
  -2  -9   6 15925.8 350.152   3
   2  -9  -6 16583.4 357.550  18
   2  -9  -5 14914.2 316.941  18
  -2  -9   5 15180.9 320.721   3
   2  -9  -5 15392.6 231.862  17
   2  -9  -4 30980.9 460.206  18
  -2  -9   4 30601.7 461.926   3
   2  -9  -4 31327.5 512.535  22
   2  -9  -4 30902.8 333.663  17
  -2  -9   3 107916. 916.045  18
  -2  -9   3 110532. 1084.49   3
   2  -9  -3 107490. 901.509  17
  -2  -9   2 91087.5 824.373  18
   2  -9  -2 89169.8 913.782  18
  -2  -9   2 90211.6 920.991   3
   2  -9  -1 1844.65 92.2563  18
  -2  -9   1 1969.97 85.4382  18
  -2  -9   0 1119.81 76.3996  18
   2  -9   0 1101.38 71.5134  18
   2  -9   1 20529.3 293.077  18
  -2  -9  -1 21241.0 347.307  18
   2  -9   1 20421.5 277.678  22
  -2  -9  -2 9437.76 144.663  29
  -2  -9  -2 10139.4 254.232  18
   2  -9   2 10268.6 221.534   3
   2  -9   2 9133.16 160.837  19
   2  -9   2 9069.33 143.905  22
  -2  -9  -3 49284.5 679.707  18
  -2  -9  -3 50517.9 515.511  29
   2  -9   3 50988.9 593.617   3
   2  -9   4 1239.60 92.4230  19
  -2  -9  -4 1242.68 84.6061  30
  -2  -9  -5 19760.5 338.139  30
   2  -9   5 20409.9 285.618   2
  -2  -9  -5 20137.0 334.524  20
   2  -9   5 19855.0 376.734  19
  -2  -9  -5 20475.2 308.256  24
  -2  -9  -6 19965.6 472.219  18
   2  -9   6 20046.3 285.535   2
  -2  -9  -6 19466.9 326.610   8
  -2  -9  -6 19327.9 341.359  20
   2  -9   6 19436.8 405.202  19
  -2  -9  -6 18882.8 355.019  30
   2  -9   7 12565.9 310.031  11
   2  -9   7 13237.2 228.156   2
  -2  -9  -7 12969.8 395.552  18
   2  -9   7 12213.4 342.338  19
  -2  -9  -7 12331.3 275.479  20
  -2  -9  -7 11827.4 295.873  30
   2  -9   8 3001.73 174.164  11
  -2  -9  -8 2954.35 211.057  18
   2  -9   8 3088.05 166.247   3
   2  -9   8 2559.03 160.017  10
  -2  -9  -8 2798.33 145.864  20
   2  -9   8 2679.64 184.182  19
  -2  -9  -8 2463.50 158.727  30
   2  -9   9 11920.8 329.302  11
  -2  -9  -9 11455.8 392.212  18
   2  -9   9 12378.7 318.310   3
   2  -9   9 11648.4 311.320  10
  -2  -9  -9 10513.0 307.920  30
  -2  -9  -9 11155.6 272.921  20
   2  -9  10 8234.82 281.183  11
  -2  -9 -10 7331.94 306.207  18
   2  -9  10 8037.83 263.649  10
  -2  -9 -10 7455.49 221.561  20
  -2  -9 -10 7255.96 222.868  15
   2  -9  10 8065.65 253.903   3
   2  -9  11 225.457 105.128  10
  -2  -9 -11 280.478 81.3019  15
   2  -9  11 254.315 115.686  11
  -2  -9 -11 266.304 81.4492  20
  -2  -9 -12 655.018 80.0348  20
  -2  -9 -12 693.152 88.5947  15
   2  -9  12 804.852 112.337  10
   2  -9  13 824.620 110.917   4
   2  -9  13 719.320 95.2143  10
   2  -9  14 1323.23 96.0335   4
  -2  -8  16 349.709 60.0327   4
  -2  -8  15 1320.02 104.981   4
  -2  -8  14 357.357 112.557   4
  -2  -8  13 708.356 138.125   4
  -2  -8  12 3196.55 175.736  10
  -2  -8  12 2932.73 201.198   3
  -2  -8  12 2964.80 182.991   4
  -2  -8  11 1778.59 144.722  10
  -2  -8  11 1941.16 140.461  27
   2  -8 -10 737.142 115.595  18
  -2  -8  10 983.957 107.096  27
   2  -8 -10 835.020 108.858  15
  -2  -8  10 983.897 116.648  10
   2  -8  -9 14105.2 365.300  18
  -2  -8   9 14133.9 300.932  10
   2  -8  -9 13741.2 405.908  22
   2  -8  -9 13862.6 288.357  15
  -2  -8   9 13597.0 291.045  27
   2  -8  -8 304.484 92.4131  18
  -2  -8   8 282.055 77.0967  10
   2  -8  -8 505.746 79.0286  15
  -2  -8   8 322.157 74.6626  27
  -2  -8   8 396.029 74.3367  26
   2  -8  -8 350.358 124.008  22
   2  -8  -7 264.396 59.1456  15
   2  -8  -7 279.088 100.951  22
  -2  -8   7 346.183 61.1470  26
   2  -8  -7 297.527 79.5534  18
   2  -8  -6 9931.45 260.900  18
  -2  -8   6 9787.17 262.300   3
   2  -8  -6 10144.2 297.025  22
   2  -8  -5 15946.7 318.625  18
  -2  -8   5 15671.3 314.914   3
  -2  -8   4 77368.3 754.506  32
  -2  -8   4 76197.5 835.313   3
   2  -8  -4 78952.1 842.416  18
   2  -8  -4 79265.9 717.942  17
   2  -8  -4 78282.3 901.287  22
  -2  -8   4 79340.3 758.729  28
  -2  -8   3 132763. 1095.14  18
  -2  -8   3 134215. 1258.19   3
  -2  -8   3 134119. 1150.33  32
  -2  -8   3 134730. 1150.65  28
  -2  -8   2 43792.5 440.975  18
   2  -8  -2 41973.4 390.912  17
  -2  -8   2 43180.0 407.859  28
  -2  -8   2 43408.8 516.339   3
  -2  -8   2 42686.2 407.548  32
   2  -8  -1 7366.76 169.261  18
  -2  -8   1 7731.91 159.355  18
   2  -8   0 23712.9 320.609  18
   2  -8   0 22722.6 238.001  19
  -2  -8  -1 7991.30 119.724  29
   2  -8   1 8144.02 136.812  19
   2  -8   1 8352.94 168.854  18
   2  -8   2 52349.7 563.748  33
   2  -8   2 52809.6 553.540  19
   2  -8   2 52565.3 502.225  22
  -2  -8  -2 53766.5 520.546  29
   2  -8   3 100635. 947.416  33
   2  -8   3 102414. 1002.54  19
  -2  -8  -4 12969.5 243.761  30
   2  -8   4 12410.1 262.934  19
  -2  -8  -5 83375.4 897.387  30
   2  -8   5 83269.2 964.006  19
   2  -8   6 456.433 91.8719  19
  -2  -8  -6 255.906 100.399  18
  -2  -8  -6 430.619 82.4050  30
  -2  -8  -6 380.540 74.1228  20
   2  -8   6 388.431 53.0682   2
   2  -8   7 1124.61 118.053  11
  -2  -8  -7 984.773 135.811  18
  -2  -8  -7 1208.78 118.194  30
  -2  -8  -7 1127.21 102.195  20
   2  -8   7 1190.25 133.847  19
   2  -8   7 1435.87 115.924   3
   2  -8   8 13005.0 329.846  11
  -2  -8  -8 11728.1 319.619  30
  -2  -8  -8 11577.6 379.576  18
   2  -8   8 11750.0 364.478  19
  -2  -8  -8 12008.3 273.959  20
   2  -8   8 13573.3 316.314   3
   2  -8   9 23536.8 469.118  11
  -2  -8  -9 22627.9 550.343  18
  -2  -8  -9 20948.2 454.661  30
   2  -8   9 23063.7 450.253  10
  -2  -8  -9 22232.6 389.281  20
   2  -8   9 22029.3 529.247  19
   2  -8   9 24824.3 451.552   3
   2  -8  10 3444.57 199.940  11
  -2  -8 -10 3314.30 220.960  18
   2  -8  10 3308.68 193.697  10
   2  -8  10 3382.48 173.640   3
  -2  -8 -10 3265.92 160.186  20
  -2  -8 -10 2939.29 188.999  30
   2  -8  11 2745.57 187.396  11
  -2  -8 -11 2491.35 145.053  15
   2  -8  11 2755.78 178.231  10
  -2  -8 -11 2605.18 137.276  20
  -2  -8 -12 1528.44 114.877  15
  -2  -8 -12 1396.25 100.905  20
  -2  -8 -13 1504.89 101.230  15
   2  -8  13 1694.27 126.582  10
   2  -8  14 1894.20 113.483   4
   2  -8  15 53.0706 46.7955   4
  -2  -7  16 251.088 62.9131   4
   2  -7 -16 185.350 54.5673  15
  -2  -7  15 6.75539 86.2896   4
  -2  -7  14 7099.59 220.628   4
  -2  -7  13 7882.28 250.043   4
  -2  -7  12 8820.83 267.929  10
  -2  -7  11 2991.28 160.301  27
  -2  -7  11 3225.31 173.679  10
   2  -7 -10 4968.68 216.329  18
  -2  -7  10 5072.64 195.844  10
  -2  -7  10 5379.29 190.010  27
   2  -7  -9 2497.95 184.436  22
  -2  -7   9 2472.74 133.188  26
  -2  -7   9 2486.45 130.039  27
  -2  -7   9 2688.11 140.788  10
   2  -7  -9 2631.30 160.799  18
   2  -7  -8 38879.5 598.009  18
  -2  -7   8 39778.4 519.050  10
  -2  -7   8 38677.0 507.441  26
  -2  -7   8 38919.4 511.491  27
   2  -7  -8 39206.0 662.678  22
   2  -7  -8 38198.5 496.103  15
   2  -7  -7 1342.47 132.664  22
   2  -7  -7 1288.24 110.829  18
   2  -7  -6 34839.5 566.247  22
   2  -7  -6 34358.2 506.870  18
  -2  -7   5 16496.5 278.957  32
   2  -7  -5 16691.5 312.557  18
   2  -7  -5 16657.8 349.347  22
  -2  -7   5 16695.3 282.168  28
   2  -7  -4 108603. 1044.44  18
  -2  -7   4 106158. 975.500  28
  -2  -7   4 105546. 976.410  32
  -2  -7   3 133998. 1074.03  18
   2  -7  -3 135176. 1235.91  18
  -2  -7   3 133519. 1159.37  28
  -2  -7   3 132019. 1226.33   3
  -2  -7   3 135157. 1162.14  32
  -2  -7   2 30378.8 321.794  18
   2  -7  -2 30449.6 298.862  17
  -2  -7   1 98662.4 882.520  18
   2  -7  -1 94717.3 902.999  18
   2  -7  -1 98152.0 815.467  17
  -2  -7   1 94757.2 903.420   3
  -2  -7   0 83742.7 703.087  29
   2  -7   0 82412.4 786.977  18
   2  -7   1 50334.3 523.574  18
   2  -7   1 50425.1 499.965  19
  -2  -7  -1 48603.4 466.769  29
   2  -7   1 49410.6 537.579  33
   2  -7   2 17884.5 267.020  19
   2  -7   2 18048.1 260.980  33
   2  -7   3 33876.4 445.602  19
  -2  -7  -3 34262.1 414.338  30
  -2  -7  -4 45165.7 532.926  30
   2  -7   4 45203.1 579.598  19
  -2  -7  -5 39074.3 516.951  30
   2  -7   5 38205.9 558.672  19
  -2  -7  -6 76275.5 899.928  30
   2  -7   6 78878.3 985.526  19
  -2  -7  -7 550.362 101.631  30
   2  -7   7 702.137 117.013  19
   2  -7   7 916.704 97.1669   3
   2  -7   8 6730.92 239.672  11
  -2  -7  -8 6434.74 247.131  30
  -2  -7  -8 6059.98 274.823  18
   2  -7   8 6573.24 282.838  19
   2  -7   8 7016.77 226.041   3
   2  -7   9 19202.5 422.417  11
  -2  -7  -9 18463.7 487.749  18
  -2  -7  -9 18386.1 435.018  30
   2  -7   9 18828.4 405.346  10
   2  -7   9 18889.6 497.294  19
   2  -7  10 556.488 128.696  11
   2  -7  10 587.182 137.709  19
  -2  -7 -10 375.319 115.119  18
  -2  -7 -10 439.824 124.032  30
   2  -7  10 371.817 125.846  10
  -2  -7 -10 461.313 97.2770  20
   2  -7  10 465.300 98.5182   3
   2  -7  11 8124.44 285.894  11
  -2  -7 -11 6188.03 274.759  18
   2  -7  11 7902.34 274.364  10
  -2  -7 -11 7218.17 211.172  20
  -2  -7 -11 6759.64 274.126  30
   2  -7  11 7069.42 233.357   3
  -2  -7 -12 214.056 72.1008  20
   2  -7  12 233.968 109.061  10
  -2  -7 -12 162.001 85.0350  15
   2  -7  13 1156.63 120.410  10
  -2  -7 -13 1055.08 97.6928  15
  -2  -7 -14 393.868 64.4867  15
   2  -7  14 608.178 89.5376  10
  -2  -6  16 317.993 67.2540   4
   2  -6 -16 309.466 58.3318  15
  -2  -6  15 359.881 94.6982   4
   2  -6 -15 336.800 78.4479  15
  -2  -6  14 1286.43 136.732   4
   2  -6 -14 1207.37 117.448  15
  -2  -6  13 564.956 124.007  10
   2  -6 -13 345.749 103.537  15
  -2  -6  12 5816.19 211.321  27
  -2  -6  12 5381.00 219.554  10
  -2  -6  11 18808.4 372.403  27
  -2  -6  11 19418.6 389.050  10
  -2  -6  10 1865.61 135.577  10
   2  -6 -10 2038.29 146.293  18
  -2  -6  10 1897.45 126.454  27
   2  -6 -10 1755.46 162.100  22
  -2  -6   9 18230.0 342.645  10
   2  -6  -9 19101.8 400.375  18
  -2  -6   9 18601.9 342.668  27
  -2  -6   9 18548.7 337.931  26
   2  -6  -9 19151.6 450.064  22
  -2  -6   8 14436.8 283.461  10
   2  -6  -8 15019.5 334.040  18
  -2  -6   8 14549.0 279.089  26
  -2  -6   8 14660.7 281.009  27
   2  -6  -8 14746.9 374.153  22
   2  -6  -7 2699.95 162.352  22
   2  -6  -7 2555.38 134.429  18
   2  -6  -6 201199. 1812.00  18
   2  -6  -6 203596. 1907.58  22
  -2  -6   6 197959. 1791.97  32
  -2  -6   6 198775. 1794.69  28
   2  -6  -5 30211.5 425.322  18
  -2  -6   5 29489.3 406.079  32
  -2  -6   5 29494.2 405.709  28
  -2  -6   4 33883.7 415.451  28
  -2  -6   4 33401.0 413.624  32
   2  -6  -3 298241. 2308.61  17
  -2  -6   3 287916. 2394.56   3
   2  -6  -3 300887. 2409.88  18
  -2  -6   3 284134. 2230.13  18
  -2  -6   3 300417. 2357.51  28
  -2  -6   3 303341. 2360.17  32
  -2  -6   2 114533. 973.063  18
  -2  -6   2 115145. 1054.17   3
  -2  -6   1 49778.6 488.379  18
   2  -6  -1 48743.2 447.514  17
  -2  -6   0 38103.8 364.601  29
   2  -6   0 38846.6 387.611  17
   2  -6   0 39041.3 422.101  18
  -2  -6  -1 14730.7 193.480  29
   2  -6   1 14885.4 220.235   3
   2  -6   1 14468.5 223.428  33
   2  -6   2 35339.8 419.495  19
  -2  -6  -2 34998.6 389.621  30
   2  -6   2 36250.9 405.028   3
   2  -6   3 7821.89 191.363  19
  -2  -6  -3 7754.58 172.342  30
   2  -6   3 8083.97 151.537  33
   2  -6   4 10690.9 251.687  19
   2  -6   4 11090.7 215.906   3
   2  -6   4 10726.0 180.986  33
  -2  -6  -4 10740.9 226.427  30
   2  -6   5 15058.3 225.171  33
   2  -6   5 15881.2 339.955  19
  -2  -6  -5 15893.2 305.360  30
   2  -6   6 37056.3 599.107  19
  -2  -6  -6 36777.9 542.010  30
  -2  -6  -7 2940.75 168.430  30
   2  -6   7 2878.95 145.572  14
   2  -6   7 3065.24 190.133  19
  -2  -6  -8 14262.2 363.271  30
   2  -6   8 13619.0 405.780  19
   2  -6   8 13740.0 333.915  11
  -2  -6  -8 13370.4 391.169  18
  -2  -6  -9 2597.45 185.053  30
  -2  -6  -9 2438.73 192.844  18
   2  -6   9 2858.78 214.036  19
   2  -6   9 2742.23 180.253  11
   2  -6  10 175.737 114.655  19
  -2  -6 -10 174.641 107.855  18
  -2  -6 -10 257.112 120.130  30
   2  -6  10 98.0934 120.745  10
   2  -6  10 367.384 128.306  11
   2  -6  10 237.579 89.6352   3
   2  -6  11 3881.74 212.888  10
  -2  -6 -11 3496.27 215.286  18
  -2  -6 -11 3558.35 216.983  30
   2  -6  11 3693.30 175.709   3
  -2  -6 -12 642.868 88.4574  20
   2  -6  12 609.572 126.650  10
  -2  -6 -13 2327.35 108.341  20
  -2  -6 -13 2242.99 130.851  15
  -2  -6 -14 4270.63 143.278  15
   2  -6  14 4748.17 172.121  10
  -2  -6 -15 421.856 49.4853  15
   2  -5 -17 1315.82 56.0329  15
  -2  -5  16 170.750 68.1082   4
   2  -5 -16 169.183 60.3969  15
  -2  -5  15 123.004 92.4932   4
   2  -5 -15 223.850 77.8988  15
  -2  -5  14 980.693 133.104   4
   2  -5 -14 886.074 111.382  15
   2  -5 -13 2018.46 142.248  15
   2  -5 -12 5766.29 211.218  15
  -2  -5  11 15603.8 338.032  27
  -2  -5  11 15897.5 351.416  10
  -2  -5  10 1404.52 124.472  10
   2  -5 -10 1500.25 125.830  18
  -2  -5  10 1457.44 116.660  27
   2  -5 -10 1536.18 144.193  22
  -2  -5   9 16121.2 319.243  10
   2  -5  -9 16466.1 357.750  18
  -2  -5   9 15503.3 308.909  27
  -2  -5   9 16203.2 311.833  26
   2  -5  -9 16182.3 397.643  22
  -2  -5   8 4384.94 155.907  10
   2  -5  -8 4759.90 182.282  18
  -2  -5   8 4540.81 153.418  27
  -2  -5   8 4450.76 152.188  26
   2  -5  -8 4851.71 213.532  22
   2  -5  -7 2572.85 153.483  22
   2  -5  -7 2501.79 125.845  18
   2  -5  -6 53142.3 628.065  18
   2  -5  -6 52441.8 685.609  22
  -2  -5   6 50585.8 625.734  28
  -2  -5   6 50908.5 627.466  32
  -2  -5   5 62362.1 685.844  28
  -2  -5   5 62424.1 687.333  32
  -2  -5   4 15405.4 251.512  28
  -2  -5   4 15194.9 250.307  32
   2  -5  -4 15962.0 262.464  18
   2  -5  -3 79941.6 774.614  18
   2  -5  -2 75213.4 639.528  17
  -2  -5   2 75178.7 630.182  18
   2  -5  -2 73635.6 704.595  18
   2  -5  -1 287445. 2238.65  17
   2  -5  -1 287649. 2337.78  33
   2  -5   0 6025.82 132.468  33
  -2  -5   0 6075.11 103.237  29
   2  -5   0 6124.02 124.299  18
   2  -5   0 6136.02 114.907  17
   2  -5   1 96630.7 876.404  33
   2  -5   1 100955. 870.265   3
   2  -5   2 2488.56 97.8988  19
  -2  -5  -2 2382.26 87.2778  30
   2  -5   2 2494.11 83.4179   3
  -2  -5  -3 20981.4 302.695  30
   2  -5   3 21550.2 284.964   3
   2  -5   3 21282.8 332.464  19
  -2  -5  -4 61568.0 673.654  30
   2  -5   4 62073.2 724.078  19
  -2  -5  -5 19734.7 346.277  30
   2  -5   5 19670.5 384.911  19
   2  -5   6 66191.3 860.479  19
  -2  -5  -6 66891.6 801.985  30
  -2  -5  -7 6336.82 233.228  30
   2  -5   7 6788.93 210.363  14
   2  -5   7 6800.72 266.559  19
  -2  -5  -8 11897.2 338.141  30
   2  -5   8 12395.0 386.380  19
  -2  -5  -9 24503.9 521.748  30
   2  -5   9 24991.1 589.355  19
  -2  -5  -9 24465.8 542.984  18
  -2  -5 -10 15143.0 429.978  18
   2  -5  10 15596.3 383.184  10
  -2  -5 -10 16061.1 432.561  30
   2  -5  10 15334.2 473.386  19
   2  -5  11 4562.72 193.020   3
  -2  -5 -11 4287.66 240.772  30
   2  -5  11 4814.79 230.741  10
  -2  -5 -13 1980.57 106.441  20
  -2  -5 -14 91.0214 67.0873  15
  -2  -5 -15 370.718 54.3428  15
   2  -5  15 404.269 78.0833   4
   2  -4 -17 538.979 47.5564  15
  -2  -4  16 1676.20 96.6605   4
   2  -4 -16 1605.09 91.4033  15
  -2  -4  15 3884.33 156.638   4
   2  -4 -15 3795.27 151.370  15
   2  -4 -14 2913.57 157.197  15
  -2  -4  13 751.211 129.954  10
   2  -4 -13 523.253 106.292  15
   2  -4 -10 10189.2 276.176  18
   2  -4 -10 10457.6 316.058  22
  -2  -4   9 14888.5 299.400  27
   2  -4  -9 15591.5 333.759  18
   2  -4  -9 15287.2 371.741  22
  -2  -4   8 52155.3 620.194  27
  -2  -4   8 52912.6 622.053  26
   2  -4  -8 56348.2 685.153  18
   2  -4  -8 55610.2 750.723  22
   2  -4  -7 6250.07 183.641  18
   2  -4  -7 6112.42 212.997  22
  -2  -4   6 186967. 1718.67  28
  -2  -4   6 189004. 1723.05  32
  -2  -4   5 68894.7 738.455  28
  -2  -4   5 68597.3 738.992  32
  -2  -4   4 31868.6 398.682  28
  -2  -4   4 32081.2 401.441  32
   2  -4  -4 32857.5 396.242  18
   2  -4  -3 472334. 3740.99  18
   2  -4  -2 172907. 1398.29  17
   2  -4  -2 175863. 1451.48  18
  -2  -4   1 863716. 6678.15  29
  -2  -4   1 856418. 6698.68   3
  -2  -4   0 27928.5 289.150  29
   2  -4   0 28304.3 307.660  17
   2  -4   1 417526. 3233.37   3
   2  -4   1 416094. 3251.39  33
   2  -4   2 133580. 1120.92   3
   2  -4   2 135721. 1194.59  19
  -2  -4  -3 389347. 3188.27  30
   2  -4   3 404499. 3250.65  19
   2  -4   4 68127.5 606.907  39
  -2  -4  -4 70384.3 736.063  30
   2  -4   4 70585.7 785.528  19
  -2  -4  -5 58286.7 679.863  30
   2  -4   5 60523.2 749.703  19
   2  -4   6 49253.1 713.148  19
  -2  -4  -6 50061.1 659.091  30
   2  -4   7 7816.54 282.509  19
  -2  -4  -7 7754.59 255.610  30
   2  -4   8 12809.3 391.804  19
  -2  -4  -8 12877.1 354.233  30
   2  -4   9 25845.1 604.698  19
  -2  -4  -9 26419.7 546.660  30
   2  -4   9 25421.5 485.482  11
  -2  -4 -10 1052.75 140.088  18
   2  -4  10 1345.42 151.872  11
   2  -4  10 1313.56 177.861  19
  -2  -4 -10 1122.72 165.231  30
   2  -4  11 6498.66 267.231  11
   2  -4  11 5672.66 310.060  19
  -2  -4 -11 6243.28 289.919  30
  -2  -4 -13 280.937 72.5244  20
  -2  -4 -14 1078.36 98.5023  15
   2  -4  15 150.177 68.8651  10
  -2  -4 -15 84.7736 52.8889  15
   2  -3 -17 854.725 54.8553  15
   2  -3 -16 700.773 75.2732  15
  -2  -3  16 731.814 80.0294   4
   2  -3 -15 504.288 89.7928  15
  -2  -3  15 394.666 96.8475   4
   2  -3 -14 2051.28 142.868  15
  -2  -3  13 1978.51 154.855  10
  -2  -3  13 2074.48 144.617  27
  -2  -3  12 17576.1 308.505  13
  -2  -3  12 16632.4 364.119  10
  -2  -3  12 17200.3 361.455  27
  -2  -3  11 37534.4 482.936  13
  -2  -3  11 36554.4 549.058  27
  -2  -3  11 36641.4 557.471  10
   2  -3 -10 1840.43 120.451  18
  -2  -3  10 1881.09 101.828  13
  -2  -3  10 1772.66 126.853  10
   2  -3 -10 1920.89 144.322  22
   2  -3  -9 46125.6 611.036  18
   2  -3  -9 45877.0 669.551  22
   2  -3  -8 23085.3 380.076  18
   2  -3  -8 22673.1 423.218  22
   2  -3  -7 1773.26 97.2960  18
  -2  -3   7 1626.88 114.562  28
  -2  -3   7 1615.84 114.804  32
   2  -3  -7 1748.32 117.613  22
  -2  -3   6 12146.3 262.189  32
   2  -3  -6 12887.5 235.864  18
  -2  -3   6 12214.7 261.105  28
  -2  -3   5 27587.2 390.467  32
   2  -3  -5 28439.0 363.174  18
  -2  -3   5 27308.1 388.027  28
  -2  -3   4 25222.6 343.402  32
  -2  -3   4 25623.2 344.455  28
   2  -3  -4 26357.9 325.544  18
   2  -3  -3 509004. 3999.19  18
   2  -3  -2 472015. 3711.60  17
   2  -3  -2 479621. 3742.80  18
   2  -3  -1 38557.6 380.409  18
  -2  -3   1 38411.5 365.725  29
   2  -3   0 180046. 1466.42  17
  -2  -3   0 178438. 1449.55  29
   2  -3   0 182283. 1473.59  33
   2  -3   1 9750.67 167.349  17
  -2  -3  -1 9389.32 155.270  30
   2  -3   2 163698. 1387.26  19
  -2  -3  -2 153759. 1337.08  30
   2  -3   3 12009.7 237.944  19
  -2  -3  -3 11238.2 209.878  30
   2  -3   4 101988. 1029.45  19
   2  -3   4 99713.3 878.808  39
  -2  -3  -5 27369.1 418.406  30
   2  -3   5 27249.2 336.701  39
   2  -3   5 28425.2 467.502  19
   2  -3   6 8910.43 178.901  39
   2  -3   6 9255.93 281.055  19
  -2  -3  -6 8823.70 248.136  30
   2  -3   7 3331.44 189.965  19
  -2  -3  -7 3328.16 176.742  30
   2  -3   8 6104.26 279.743  19
   2  -3   8 5773.97 212.788  14
  -2  -3  -8 5700.30 245.539  30
   2  -3   8 5943.02 212.001  11
   2  -3   9 10954.1 306.411  11
  -2  -3  -9 10644.2 350.666  30
   2  -3   9 10574.1 387.356  19
  -2  -3 -10 2072.19 196.615  30
   2  -3  10 2325.73 216.313  19
  -2  -3 -10 2325.39 176.764  18
   2  -3  10 2609.56 181.098  11
   2  -3  11 24321.3 492.433  10
   2  -3  11 23359.8 613.481  19
  -2  -3 -11 24428.9 565.752  30
   2  -3  11 25458.8 508.380  11
   2  -3  12 2696.32 189.238  10
   2  -3  13 1061.39 137.480  10
   2  -3  14 203.770 95.8551  10
  -2  -3 -14 107.934 55.2623  20
   2  -3  15 318.048 74.5399  10
   2  -2 -17 1667.18 66.7382  15
   2  -2 -16 1733.36 95.7729  15
  -2  -2  16 1971.80 98.5707   4
   2  -2 -15 984.571 102.013  15
  -2  -2  14 6985.59 238.893  10
   2  -2 -14 5943.08 208.177  15
  -2  -2  13 2986.29 174.794  10
  -2  -2  13 3088.11 139.627  13
  -2  -2  13 2881.95 160.937  27
  -2  -2  12 1297.98 127.810  27
  -2  -2  12 1295.18 107.809  13
  -2  -2  12 1314.34 135.781  10
  -2  -2  11 6839.78 223.077  27
  -2  -2  11 6797.49 192.650  13
  -2  -2  11 6740.54 227.311  10
  -2  -2  10 16053.3 323.911  27
  -2  -2  10 15876.5 327.923  10
  -2  -2  10 16142.3 285.292  13
   2  -2  -9 1100.92 88.9324  18
   2  -2  -9 996.842 101.295  22
  -2  -2   9 977.755 95.1940  10
  -2  -2   9 991.628 90.2322  27
  -2  -2   9 980.107 90.1894  26
   2  -2  -8 369.340 60.5740  18
   2  -2  -8 326.240 76.1593  22
   2  -2  -7 298.304 55.2390  18
   2  -2  -7 362.823 73.0094  22
   2  -2  -6 35432.6 429.468  18
   2  -2  -5 72262.1 699.246  18
   2  -2  -4 51867.0 518.162  18
   2  -2  -3 937598. 7216.93  18
   2  -2  -2 53499.7 525.554  33
   2  -2  -2 53139.7 493.556  18
  -2  -2   2 54529.1 497.411  35
   2  -2  -1 113708. 922.227  17
   2  -2  -1 112188. 947.430  33
  -2  -2   1 111930. 928.577  29
   2  -2  -1 110835. 929.306  18
  -2  -2   0 752659. 5785.68  29
   2  -2   0 745462. 5796.85  17
  -2  -2   0 757304. 5796.69  35
   2  -2   1 16802.8 177.691   3
  -2  -2  -1 17267.2 221.293  30
  -2  -2  -1 17073.4 214.778  35
  -2  -2  -2 16918.3 241.094  30
  -2  -2  -2 16249.6 217.425  35
   2  -2   3 108634. 921.471  37
   2  -2   3 103846. 1011.25  19
   2  -2   4 8301.20 171.706  37
   2  -2   4 7914.76 157.882  39
   2  -2   5 29916.7 487.918  19
   2  -2   5 32048.0 397.093  39
   2  -2   6 27505.3 383.814  39
   2  -2   7 15033.1 278.501  39
  -2  -2  -7 15635.5 359.449  30
  -2  -2  -8 7525.67 277.664  30
   2  -2   8 8011.77 246.863  14
   2  -2   8 8075.65 240.397  11
   2  -2   8 7792.54 310.512  19
  -2  -2  -9 1433.60 167.538  30
   2  -2   9 1585.12 140.733  11
   2  -2   9 1643.67 184.516  19
  -2  -2 -10 20893.4 477.825  18
   2  -2  10 21799.6 577.670  19
   2  -2  10 22312.2 460.588  11
  -2  -2 -10 23103.5 538.397  30
   2  -2  11 2145.18 214.046  19
   2  -2  11 2496.44 183.686  11
   2  -2  11 2027.51 126.188  13
   2  -2  11 2415.36 181.226  10
  -2  -2 -11 2291.89 205.804  30
   2  -2  12 885.251 144.553  10
   2  -2  13 3612.84 194.735  10
   2  -2  14 804.613 112.951  10
  -2  -2 -14 784.429 72.7373  20
   2  -2  15 149.798 70.8358  10
   2  -1 -17 296.296 41.9367  15
   2  -1 -16 66.6822 59.3751  15
  -2  -1  16 50.5453 62.6047   4
   2  -1 -15 2438.09 133.145  15
  -2  -1  14 8859.72 258.834  10
  -2  -1  13 3951.72 163.042  13
  -2  -1  13 3815.58 189.656  10
  -2  -1  13 3668.47 175.818  27
  -2  -1  12 11616.2 294.860  27
  -2  -1  12 11877.3 267.290  13
  -2  -1  12 11698.0 302.839  10
  -2  -1  11 2186.78 139.391  27
  -2  -1  11 2192.42 147.688  10
  -2  -1  11 2319.74 129.209  13
  -2  -1  10 1348.82 107.109  27
  -2  -1  10 1428.53 115.932  10
  -2  -1  10 1494.47 103.425  13
  -2  -1  10 1438.98 96.9315  45
  -2  -1   9 16757.4 308.030  26
  -2  -1   9 16079.8 306.312  27
   2  -1  -9 16980.5 341.128  22
   2  -1  -9 16447.1 295.044  18
  -2  -1   9 17163.8 275.808  45
  -2  -1   9 16772.5 312.532  10
   2  -1  -8 6887.08 204.152  22
   2  -1  -8 7030.45 175.365  18
   2  -1  -7 123319. 1210.69  22
   2  -1  -7 124510. 1134.16  18
   2  -1  -6 72571.1 704.629  18
  -2  -1   6 72347.0 595.066  38
   2  -1  -5 100413. 892.617  18
  -2  -1   5 99924.6 806.356  38
  -2  -1   4 4280.03 68.2858  38
  -2  -1   4 4204.03 80.4020  35
  -2  -1   3 284593. 2215.71  38
   2  -1  -3 285315. 2258.32  18
  -2  -1   3 289931. 2242.10  35
   2  -1  -2 198613. 1571.18  18
  -2  -1   2 199611. 1570.69  35
   2  -1  -1 216699. 1717.23  18
   2  -1  -1 218931. 1735.97  33
  -2  -1   0 113456. 936.176  35
  -2  -1  -1 10476.2 141.311  35
  -2  -1  -2 217669. 1737.04  35
  -2  -1  -3 34286.9 353.151  35
   2  -1   3 37320.8 399.443  37
   2  -1   4 7307.30 166.676  37
   2  -1   5 61071.4 675.504  37
   2  -1   5 58926.3 649.858  39
   2  -1   6 62980.2 709.847  39
   2  -1   7 29631.2 449.748  39
   2  -1   8 31491.5 484.413  39
   2  -1   8 34115.0 518.710  11
   2  -1   9 22318.9 436.204  11
   2  -1  10 1915.93 159.290  11
   2  -1  11 4625.02 228.025  11
   2  -1  11 4329.85 221.883  10
   2  -1  12 759.030 139.373  10
   2  -1  13 897.657 136.220  10
   2  -1  14 161.411 96.3567  10
   2  -1  15 649.885 84.8787  10
  -2  -1 -15 650.477 73.9748  15
  -2  -1 -16 691.149 44.7300  15
   2   0 -17 28.2462 33.7355  15
  -2   0  16 96.9086 58.7256   4
   2   0 -16 139.757 59.7323  15
   2   0 -15 6524.93 195.626  15
  -2   0  14 12262.7 301.692  10
  -2   0  14 12350.2 263.540  13
  -2   0  13 351.095 106.662  10
  -2   0  13 418.523 97.7703  27
  -2   0  13 449.780 97.5274  13
  -2   0  12 15014.6 341.849  10
  -2   0  12 15615.4 337.472  27
  -2   0  12 15350.5 312.464  13
  -2   0  11 37156.2 551.042  27
  -2   0  11 36521.4 549.161  10
  -2   0  11 37523.4 518.263  13
  -2   0  10 361.897 74.6242  27
  -2   0  10 361.713 70.1097  45
  -2   0  10 275.877 76.0418  13
  -2   0  10 307.704 82.0319  10
  -2   0   9 1825.39 101.149  13
  -2   0   9 2266.07 100.151  42
   2   0  -9 1960.95 112.990  22
  -2   0   9 2020.47 99.6011  45
  -2   0   9 1854.90 109.921  27
  -2   0   9 1891.26 107.247  26
  -2   0   9 1915.94 112.423  10
   2   0  -8 1521.07 78.5197  18
   2   0  -8 1518.59 97.6024  22
   2   0  -7 36604.4 419.588  18
  -2   0   7 35119.7 529.011  32
   2   0  -7 36770.4 481.335  22
  -2   0   7 35189.9 526.762  28
   2   0  -6 70049.1 657.040  18
  -2   0   6 67902.1 772.531  28
  -2   0   6 68529.7 776.242  32
  -2   0   5 243.412 24.7380  35
   2   0  -5 159.715 29.2206  18
  -2   0   5 339.277 63.3825  28
  -2   0   5 298.106 63.7528  32
   2   0  -4 4947.87 90.6358  18
  -2   0   4 4061.52 73.0805  35
   2   0  -3 2761.12 58.7660  18
  -2   0   3 2706.50 58.8109  38
   2   0  -3 2566.58 75.7805  33
  -2   0   2 20154.9 202.321  38
   2   0  -2 20150.1 223.114  33
  -2   0   1 49562.3 451.394  29
   2   0  -1 49996.7 445.295  17
   2   0   0 312223. 2408.90  17
  -2   0   0 312808. 2396.60  29
  -2   0  -1 129155. 1056.38  34
  -2   0  -1 131337. 1109.03  30
  -2   0  -2 13531.8 208.011  30
  -2   0  -3 51125.3 468.281  35
  -2   0  -3 51841.3 555.866  30
   2   0   4 121.651 60.4877  19
   2   0   4 108.709 21.3249  36
   2   0   4 147.086 49.9888  37
  -2   0  -4 243.792 33.5045  35
   2   0   5 117881. 1138.05  37
   2   0   5 116774. 1127.78  39
   2   0   5 115909. 1214.39  19
   2   0   6 5131.94 184.294  37
   2   0   6 4997.35 212.007  19
   2   0   6 5619.83 180.090  39
   2   0   7 15680.8 399.126  19
   2   0   7 16278.5 332.942  39
   2   0   8 9753.07 266.988  39
   2   0   8 10585.4 284.605  14
   2   0   8 10153.5 352.319  19
   2   0   8 10821.1 273.205  11
  -2   0  -8 10422.1 322.165  30
   2   0   9 90.9117 120.155  19
   2   0   9 86.0479 83.0179  11
   2   0   9 19.0046 67.9637  39
  -2   0  -9-65.2467 135.141  30
   2   0  10 8119.26 358.111  19
   2   0  10 8014.20 272.142  11
  -2   0 -10 8832.10 341.631  30
   2   0  11 1817.09 206.098  19
  -2   0 -11 1692.52 192.004  30
   2   0  11 1900.67 168.456  10
   2   0  11 2101.85 168.984  11
  -2   0 -12 7040.30 305.571  30
   2   0  12 6511.52 207.835  13
   2   0  12 7275.76 266.443  10
   2   0  13 927.577 132.243  10
   2   0  14 5462.00 196.154  10
   2   0  15 1438.34 98.6721  10
  -2   0 -16 254.656 38.8866  15
   2   1 -16 56.2104 55.8803  15
  -2   1  16 28.9663 54.3857   4
   2   1 -15 2435.43 129.870  15
  -2   1  14 7769.19 217.346  13
  -2   1  13 3504.02 169.412  27
  -2   1  13 3547.03 165.488  13
  -2   1  13 3698.70 180.628  10
  -2   1  12 11713.2 279.536  13
  -2   1  12 11552.2 296.263  10
  -2   1  12 11782.2 290.243  27
  -2   1  11 1915.13 121.629  45
  -2   1  11 1713.20 130.889  13
  -2   1  11 2042.58 140.158  10
  -2   1  11 1785.96 128.372  27
  -2   1  10 1680.11 99.7887  42
  -2   1  10 1610.59 100.929  45
  -2   1  10 1592.63 111.136  13
  -2   1  10 1524.52 113.991  10
  -2   1  10 1671.03 113.214  27
  -2   1   9 17628.5 279.383  42
  -2   1   9 17390.3 283.591  45
  -2   1   9 16391.4 305.410  10
  -2   1   9 16303.5 304.181  27
  -2   1   9 17374.3 307.206  26
  -2   1   9 15967.7 285.925  13
   2   1  -8 6723.28 175.630  22
  -2   1   7 115678. 1211.68  32
  -2   1   7 117209. 1217.14  28
   2   1  -7 119643. 1035.39  18
   2   1  -6 65144.0 595.352  18
  -2   1   6 65452.0 744.090  28
  -2   1   6 64689.1 744.115  32
   2   1  -5 98192.4 826.959  18
  -2   1   5 99129.6 970.922  32
  -2   1   5 99512.4 969.632  28
   2   1  -4 5132.36 77.5341  18
  -2   1   4 4466.87 73.0319  34
   2   1  -3 282239. 2206.01  33
  -2   1   3 279535. 2167.55  34
   2   1  -3 277026. 2153.53  18
   2   1  -2 199753. 1570.08  33
  -2   1   2 197014. 1555.53  34
  -2   1   1 218806. 1741.94  29
   2   1  -1 219611. 1734.84  17
  -2   1   0 115586. 925.210  34
  -2   1   0 114136. 930.490  38
   2   1   0 115003. 966.286  17
  -2   1   0 114765. 955.108  29
  -2   1  -1 10170.7 155.921  30
   2   1   1 10011.3 168.732  17
  -2   1  -1 9866.84 122.072  34
  -2   1  -2 239461. 1938.84  30
  -2   1  -2 235363. 1851.98  34
   2   1   3 38577.6 478.257  19
  -2   1  -3 37761.1 343.155  34
   2   1   4 5891.55 182.296  19
   2   1   4 6294.60 165.724  37
  -2   1  -4 6133.26 99.0622  35
   2   1   5 53143.6 682.582  19
   2   1   5 50250.5 476.814  36
  -2   1  -5 49796.7 451.082  35
   2   1   5 52219.3 622.893  37
   2   1   5 52944.7 627.607  39
   2   1   6 54210.3 754.837  19
   2   1   6 54625.6 686.174  39
   2   1   6 54161.5 694.923  37
   2   1   7 32464.3 536.444  37
  -2   1  -7 32581.9 539.829  30
   2   1   7 31389.0 578.304  19
   2   1   7 32157.9 394.901  45
   2   1   7 31077.8 509.375  39
   2   1   8 36613.5 688.451  19
   2   1   8 36690.1 564.057  14
   2   1   8 35686.5 532.259  11
  -2   1  -8 37559.9 627.285  30
   2   1   8 35988.7 578.777  39
   2   1   9 23806.2 579.215  19
   2   1   9 24598.7 449.286  11
  -2   1  -9 24730.2 531.605  30
  -2   1 -10 2370.91 209.601  30
   2   1  10 2431.13 217.523  19
   2   1  10 2390.41 163.997  11
  -2   1 -11 4065.97 252.064  30
   2   1  11 4547.73 220.446  11
   2   1  11 4063.27 211.945  10
   2   1  11 3903.31 268.890  19
  -2   1 -12 981.319 156.836  30
   2   1  12 904.600 141.224  10
   2   1  13 1098.65 133.534  10
   2   1  14 205.909 89.7925  10
   2   1  15 890.802 83.7134  10
  -2   1 -16 670.104 44.2944  15
   2   2 -16 1599.00 86.4462  15
   2   2 -15 887.883 93.2353  15
  -2   2  14 6608.33 207.347  13
  -2   2  13 2850.38 151.537  27
  -2   2  13 2972.59 158.955  13
  -2   2  13 2757.31 158.248  10
  -2   2  12 1369.09 124.011  27
  -2   2  12 1362.41 127.435  10
  -2   2  12 1379.75 132.331  13
  -2   2  12 1360.16 120.967  45
  -2   2  11 8243.83 217.657  45
  -2   2  11 7973.09 233.580  27
  -2   2  11 7772.14 234.010  10
  -2   2  11 8586.77 218.227  42
  -2   2  11 7583.05 226.930  13
  -2   2  10 16501.6 294.668  45
  -2   2  10 15306.8 309.722  27
  -2   2  10 15589.8 311.682  10
  -2   2  10 16773.0 291.127  42
  -2   2  10 15066.8 300.843  13
  -2   2   9 1120.77 90.2677  27
  -2   2   9 1060.72 82.0391  42
  -2   2   9 1140.75 87.3250  45
  -2   2   9 1070.06 91.9055  10
   2   2  -8 503.790 55.2071  22
  -2   2   7 315.034 66.6692  39
  -2   2   7 281.521 74.5745  32
  -2   2   7 302.332 73.1353  28
   2   2  -7 278.142 47.2482  22
   2   2  -6 36378.3 336.679  18
  -2   2   6 36415.4 475.028  39
  -2   2   6 38481.8 512.243  32
  -2   2   6 38022.6 508.636  28
   2   2  -5 69386.0 569.315  18
  -2   2   5 71511.6 722.212  39
  -2   2   5 69246.3 582.411  34
  -2   2   5 74299.7 757.646  32
  -2   2   5 73169.0 754.152  28
  -2   2   4 55255.1 477.215  34
  -2   2   3 954763. 7232.57  34
   2   2  -3 935969. 7239.07  33
  -2   2   2 49008.8 436.231  34
   2   2  -1 119880. 985.997  17
  -2   2   1 120873. 993.438  29
  -2   2   0 760068. 5857.10  34
   2   2   0 772782. 5893.46  17
  -2   2   0 779198. 5879.19  29
  -2   2   0 750552. 5858.87  38
  -2   2  -1 15953.6 207.893  30
   2   2   1 15793.1 222.717  17
  -2   2  -1 15487.3 175.755  38
   2   2   2 13428.0 234.183  19
  -2   2  -2 13950.0 170.247  34
   2   2   3 90685.7 891.557  19
  -2   2  -3 88559.5 734.795  34
   2   2   4 9098.91 214.330  39
   2   2   4 9322.65 227.588  19
  -2   2  -4 9185.42 122.326  34
   2   2   5 31330.0 463.753  39
   2   2   5 30875.5 487.852  19
   2   2   5 30550.4 352.902  36
  -2   2  -5 29417.6 290.641  35
   2   2   5 30942.2 455.044  37
   2   2   6 28862.3 507.426  19
   2   2   6 27932.9 463.277  37
   2   2   6 27988.1 463.747  39
   2   2   7 15329.6 392.769  19
   2   2   7 15553.5 358.038  39
   2   2   7 15443.8 362.336  37
  -2   2  -7 16242.9 367.548  30
   2   2   7 16024.9 254.933  45
   2   2   8 8667.45 257.751  14
   2   2   8 8503.47 238.723  11
  -2   2  -8 9014.38 302.739  30
   2   2   8 8643.02 325.327  19
   2   2   8 8984.66 183.822  43
   2   2   8 8500.04 276.817  39
   2   2   8 9240.72 201.591  45
   2   2   9 912.769 155.662  19
   2   2   9 1191.25 119.661  11
   2   2   9 834.031 119.466  39
  -2   2  -9 898.946 156.692  30
   2   2  10 21554.5 576.197  19
  -2   2 -10 22497.8 530.758  30
   2   2  10 22047.4 440.060  11
   2   2  11 2550.22 228.252  19
  -2   2 -11 2632.98 211.297  30
   2   2  11 2659.01 182.170  10
   2   2  12 1079.42 137.295  10
   2   2  13 3896.66 185.304  10
   2   2  13 3364.56 160.639  13
   2   2  14 925.163 104.984  10
   2   3 -16 579.504 60.8427  15
  -2   3  15 527.735 90.2243  13
   2   3 -15 369.850 76.6625  15
  -2   3  14 2778.56 151.366  13
  -2   3  13 1932.94 143.526  13
  -2   3  13 2027.30 139.524  10
  -2   3  13 2097.40 132.677  27
  -2   3  12 17051.5 325.376  45
  -2   3  12 16351.3 341.696  10
  -2   3  12 16284.3 345.201  13
  -2   3  12 16188.7 333.872  27
  -2   3  11 34989.6 522.436  13
  -2   3  11 37114.0 501.588  45
  -2   3  11 34766.4 517.427  10
  -2   3  11 34619.2 517.036  27
  -2   3  11 37221.4 494.125  42
  -2   3  10 1535.10 116.104  13
  -2   3  10 1741.27 109.719  45
  -2   3  10 1725.10 105.014  42
  -2   3  10 1644.96 113.099  10
  -2   3  10 1675.58 112.889  27
  -2   3   9 46075.0 551.607  45
  -2   3   9 46245.2 543.586  42
  -2   3   9 45520.4 573.582  27
  -2   3   9 46603.2 571.499  10
  -2   3   8 22134.5 404.754  39
   2   3  -7 1933.24 74.4405  22
  -2   3   7 2003.85 123.917  32
  -2   3   7 1862.00 115.312  39
  -2   3   7 1958.60 125.025  28
  -2   3   6 11348.1 244.649  39
  -2   3   6 11960.8 258.837  32
  -2   3   6 12156.7 259.447  28
  -2   3   5 23672.3 356.051  32
  -2   3   5 24083.2 245.735  34
  -2   3   5 23839.7 356.163  28
  -2   3   4 23661.0 336.368  28
  -2   3   4 23853.7 337.282  32
  -2   3   3 528358. 4146.48  34
   2   3  -3 536934. 4113.52  33
   2   3  -2 477690. 3717.13  17
  -2   3   2 486207. 3737.92  36
  -2   3   2 473779. 3712.25  34
  -2   3   1 37708.1 365.501  29
  -2   3   1 37887.4 369.661  36
   2   3  -1 38081.7 360.458  17
   2   3   0 181012. 1459.94  17
  -2   3   0 185477. 1431.42  36
  -2   3   0 174315. 1434.74  38
  -2   3   0 173965. 1438.86  34
  -2   3   0 179715. 1444.53  29
  -2   3  -1 8587.00 144.738  30
  -2   3  -1 8370.27 122.623  38
   2   3   1 8667.65 156.348  17
  -2   3  -2 157374. 1297.05  34
  -2   3  -2 161582. 1361.16  30
  -2   3  -3 10825.8 145.421  34
  -2   3  -3 10736.0 204.169  30
  -2   3  -4 94501.9 798.585  34
  -2   3  -4 94851.4 940.521  30
   2   3   4 99205.0 994.831  39
   2   3   4 98698.0 999.605  19
   2   3   5 25153.5 336.547  36
   2   3   5 25175.9 418.222  37
  -2   3  -5 25950.0 255.395  34
  -2   3  -5 24369.6 395.356  30
   2   3   5 25078.3 427.332  39
   2   3   5 25097.4 437.764  19
   2   3   6 9516.23 270.020  39
   2   3   6 9545.71 187.763  36
   2   3   6 9421.49 265.955  37
   2   3   6 9592.59 286.751  19
  -2   3  -6 9562.69 259.293  30
   2   3   7 3535.53 195.442  19
   2   3   7 3601.86 108.598  43
   2   3   7 3621.25 119.098  42
   2   3   7 4009.59 189.959  39
   2   3   7 3568.38 111.029  40
   2   3   7 3283.76 107.743  36
   2   3   7 3562.32 189.677  37
   2   3   7 3482.90 116.458  45
   2   3   7 3696.01 115.346  46
  -2   3  -7 3609.99 185.814  30
  -2   3  -8 5825.87 248.671  30
   2   3   8 6090.10 199.308  11
   2   3   8 5978.19 203.916  12
   2   3   8 5595.93 268.328  19
   2   3   8 5954.34 150.697  43
   2   3   8 5613.17 245.117  37
   2   3   8 5733.02 212.060  14
   2   3   8 6130.69 152.203  40
   2   3   8 5621.81 237.929  39
   2   3   8 6021.20 164.085  45
  -2   3  -9 9940.90 340.405  30
   2   3   9 10169.3 375.854  19
   2   3   9 10264.3 276.063  11
   2   3   9 9308.64 313.335  39
  -2   3 -10 2469.72 206.207  30
   2   3  10 2582.72 182.575  39
   2   3  10 2964.44 172.340  11
   2   3  10 2669.66 227.557  19
   2   3  11 24954.3 476.953  10
   2   3  11 24066.6 624.952  19
  -2   3 -11 24675.0 561.765  30
   2   3  12 2527.21 169.020  10
   2   3  13 909.210 113.969  13
   2   3  13 1048.87 122.418  10
   2   3  14 239.114 78.4792  10
   2   4 -16 1230.74 66.0276  15
   2   4 -15 3591.41 132.150  15
  -2   4  15 4690.57 163.331  13
  -2   4  14 2780.04 154.386  13
  -2   4  13 761.409 106.328  45
  -2   4  13 744.465 120.586  13
  -2   4  12 568.827 100.545  45
  -2   4  12 518.339 97.2800  10
  -2   4  12 582.899 117.842  13
  -2   4  12 560.636 91.4836  27
  -2   4  11 4814.95 199.941  13
  -2   4  11 4888.20 181.467  45
  -2   4  11 5007.88 184.769  10
  -2   4  11 4834.75 182.119  27
  -2   4  11 5351.35 182.379  42
  -2   4  10 9988.87 250.281  13
  -2   4  10 10782.5 238.271  42
  -2   4  10 10735.4 242.425  45
  -2   4  10 10663.6 196.438  46
  -2   4  10 11227.1 235.883  47
  -2   4  10 10219.6 245.374  10
  -2   4  10 10102.9 242.750  27
  -2   4   9 15321.0 275.401  42
  -2   4   9 14621.7 282.913  27
  -2   4   9 15238.5 279.122  45
  -2   4   9 15714.9 267.809  47
  -2   4   9 15159.7 283.840  10
  -2   4   8 53650.9 593.634  45
  -2   4   8 51506.9 702.986  39
  -2   4   7 5315.73 191.042  39
  -2   4   6 192636. 1710.57  28
  -2   4   6 190251. 1707.47  32
  -2   4   6 187696. 1498.04  34
  -2   4   5 73159.5 771.231  32
  -2   4   5 72408.7 646.823  34
  -2   4   5 74038.5 771.507  28
  -2   4   4 31250.9 406.687  39
  -2   4   4 30923.3 327.862  34
  -2   4   4 31382.0 395.031  32
  -2   4   4 31935.2 396.783  28
  -2   4   3 476110. 3418.46  39
  -2   4   3 477345. 3379.68  37
  -2   4   2 174070. 1471.59  36
   2   4  -2 176810. 1432.78  17
  -2   4   1 881467. 6836.12  36
   2   4  -1 898328. 6807.08  17
  -2   4   1 879842. 6812.04  29
  -2   4   0 27277.3 287.441  29
  -2   4   0 28049.6 292.136  36
   2   4   0 28212.9 306.385  17
  -2   4  -1 410704. 3242.04  36
  -2   4  -1 419669. 3260.09  38
  -2   4  -2 122159. 1031.31  34
  -2   4  -2 122318. 1013.91  38
  -2   4  -2 122313. 1075.20  30
  -2   4  -3 370860. 2997.73  30
  -2   4  -3 366744. 2902.28  34
   2   4   4 67492.3 768.360  19
  -2   4  -4 68581.0 728.006  30
  -2   4  -4 68346.9 602.792  34
  -2   4  -5 56804.9 504.421  34
   2   4   5 55723.4 620.940  36
  -2   4  -5 55864.1 673.352  30
   2   4   5 57612.5 733.746  39
   2   4   5 58414.8 735.207  19
   2   4   6 50710.1 705.637  37
   2   4   6 50841.2 582.484  36
  -2   4  -6 52200.2 678.974  30
   2   4   6 52198.0 728.083  39
   2   4   6 50481.1 722.743  19
   2   4   7 7766.86 219.514  12
   2   4   7 8028.33 286.491  19
   2   4   7 8254.24 278.760  39
   2   4   7 7816.98 159.488  40
   2   4   7 7340.94 179.861  36
   2   4   7 8180.13 278.216  37
   2   4   7 7812.30 172.386  42
   2   4   7 7849.19 160.284  43
   2   4   7 8388.56 170.760  46
   2   4   7 7847.11 176.087  45
  -2   4  -7 8265.91 265.739  30
  -2   4  -8 14224.7 374.898  30
   2   4   8 14570.0 304.883  11
   2   4   8 14484.4 325.653  12
   2   4   8 14238.1 415.560  19
   2   4   8 14892.8 243.417  40
   2   4   8 13959.0 384.043  39
   2   4   8 14214.1 395.032  37
   2   4   8 14305.9 332.681  14
   2   4   8 14585.4 241.057  43
   2   4   8 14963.9 252.056  46
   2   4   8 14536.2 261.684  45
   2   4   9 27577.1 469.120  11
   2   4   9 27251.4 625.567  19
   2   4   9 29324.6 382.292  40
   2   4   9 26366.8 558.767  39
  -2   4  -9 28147.7 570.362  30
   2   4   9 28741.4 380.652  43
   2   4   9 28838.0 411.592  45
   2   4  10 979.070 144.668  39
   2   4  10 1134.26 174.671  19
  -2   4 -10 1314.09 169.572  30
  -2   4 -11 5570.27 274.579  30
   2   4  11 5023.76 218.921  10
   2   4  11 5312.00 301.026  19
   2   4  12 830.543 122.416  10
   2   4  13 394.177 96.5399  10
   2   4  13 212.658 100.907  13
   2   4  14 1441.45 102.933  10
   2   5 -15 100.584 56.7078  15
  -2   5  15 185.314 86.4982  13
  -2   5  14 604.169 118.025  13
  -2   5  13 2025.78 134.761  45
  -2   5  13 2019.83 152.708  13
  -2   5  12 5823.14 197.269  45
  -2   5  12 6081.94 199.350  42
  -2   5  12 5474.57 213.533  13
  -2   5  12 5562.76 193.975  10
  -2   5  12 5673.65 189.545  27
  -2   5  11 16941.2 328.159  45
  -2   5  11 16573.7 323.853  27
  -2   5  11 17675.3 327.309  42
  -2   5  11 17369.5 264.077  43
  -2   5  11 16819.8 326.480  10
  -2   5  10 1260.21 100.412  10
  -2   5  10 1357.40 108.491  45
  -2   5  10 1395.21 85.3644  46
  -2   5  10 1507.34 107.176  47
  -2   5  10 1378.01 81.6055  40
  -2   5  10 1381.82 105.636  42
  -2   5  10 1352.53 82.3727  43
  -2   5  10 1466.15 103.223  27
  -2   5   9 15408.2 281.133  10
  -2   5   9 14807.9 281.309  27
  -2   5   9 15333.9 237.431  46
  -2   5   9 15422.5 286.155  45
  -2   5   9 15652.9 272.636  47
  -2   5   9 15410.6 230.253  40
  -2   5   9 15128.9 231.747  43
  -2   5   9 15351.5 282.475  42
  -2   5   8 4571.64 148.061  45
  -2   5   8 4319.19 192.272  39
  -2   5   8 4652.95 144.877  42
  -2   5   7 2546.16 67.2898  34
  -2   5   7 2348.21 142.037  39
  -2   5   6 46930.2 457.972  34
  -2   5   6 47118.5 594.415  32
  -2   5   6 48003.5 600.502  28
  -2   5   5 57444.8 688.195  39
  -2   5   5 58665.3 564.160  34
  -2   5   5 62161.3 668.469  32
  -2   5   5 59935.9 638.658  36
  -2   5   5 61326.7 665.624  28
  -2   5   4 14127.0 264.399  39
  -2   5   4 14546.2 243.571  32
  -2   5   4 14725.2 246.360  37
  -2   5   4 14800.8 244.313  28
  -2   5   3 84787.8 819.214  39
  -2   5   3 83165.7 792.351  36
  -2   5   3 83167.9 775.292  37
  -2   5   2 80903.1 759.177  39
   2   5  -2 80661.7 690.923  17
  -2   5   2 78460.0 746.096  36
  -2   5   2 80011.4 712.422  37
   2   5  -1 293420. 2325.52  17
  -2   5   1 293918. 2371.39  36
  -2   5   1 297166. 2305.14  37
   2   5   0 4622.88 99.8065  17
  -2   5   0 4649.86 102.142  36
  -2   5  -1 98392.8 833.968  36
  -2   5  -1 97221.6 838.228  38
  -2   5  -2 3709.99 85.3372  38
   2   5   2 3938.34 118.705  19
  -2   5  -2 3742.80 104.771  30
  -2   5  -2 3768.21 71.6361  36
   2   5   3 20577.5 323.832  19
  -2   5  -3 20149.1 293.525  30
  -2   5  -3 20101.8 250.620  34
   2   5   4 63375.8 728.380  19
  -2   5  -4 61900.1 575.385  34
  -2   5  -4 62406.2 680.357  30
   2   5   5 21141.3 417.750  39
  -2   5  -5 21339.8 366.449  30
  -2   5  -5 22102.5 247.836  34
   2   5   5 22079.1 406.095  19
   2   5   6 72076.9 926.146  39
   2   5   6 70983.2 781.097  36
  -2   5  -6 73751.3 852.945  30
   2   5   6 69563.8 895.461  19
   2   5   7 6350.50 162.078  45
   2   5   7 6667.80 161.025  47
   2   5   7 6613.60 153.259  46
   2   5   7 6563.94 262.522  19
   2   5   7 6499.27 260.573  39
   2   5   7 6599.18 149.551  40
   2   5   7 6255.19 254.500  37
   2   5   7 6436.96 183.328  36
   2   5   7 6368.30 205.001  14
  -2   5  -7 6520.14 238.078  30
   2   5   7 6548.42 149.446  43
   2   5   7 6525.43 161.543  42
   2   5   8 11615.9 235.159  42
   2   5   8 11972.3 217.175  43
   2   5   8 11713.6 377.104  19
   2   5   8 11932.3 367.810  39
   2   5   8 12373.2 220.851  40
   2   5   8 11486.5 363.685  37
   2   5   8 12248.6 226.360  46
   2   5   8 11974.0 239.282  45
   2   5   8 11523.2 296.563  12
  -2   5  -8 11891.0 340.514  30
   2   5   9 26099.5 606.969  19
  -2   5  -9 26156.7 544.589  30
   2   5   9 27983.4 374.876  40
   2   5   9 24845.6 559.856  39
   2   5   9 27408.2 371.525  43
   2   5   9 28331.6 384.913  46
   2   5   9 26746.1 397.570  45
   2   5  10 15187.0 346.030  10
   2   5  10 15034.3 469.146  19
  -2   5 -10 16107.3 433.953  30
  -2   5 -11 5162.58 260.110  30
   2   5  11 5568.04 218.224  10
   2   5  12 3044.15 163.093  10
   2   5  13 1976.74 146.326  13
   2   5  13 2144.34 128.307  10
   2   5  14 113.010 79.5838  13
   2   5  14 106.203 62.9494  10
   2   6 -15 332.852 54.5291  15
  -2   6  15 485.551 90.7880  13
  -2   6  14 1656.74 135.704  13
  -2   6  13 731.431 108.748  45
  -2   6  13 610.712 124.514  13
  -2   6  12 4840.99 169.591  27
  -2   6  12 4955.84 190.611  45
  -2   6  12 4678.69 179.708  42
  -2   6  11 19102.4 281.262  40
  -2   6  11 19338.9 344.567  10
  -2   6  11 19018.7 357.049  45
  -2   6  11 19692.2 293.091  46
  -2   6  11 19643.6 291.677  43
  -2   6  11 19715.9 354.347  42
  -2   6  11 18727.5 338.128  27
  -2   6  10 1769.22 96.7427  46
  -2   6  10 1829.72 116.006  47
  -2   6  10 1569.12 120.437  45
  -2   6  10 1779.35 91.8320  40
  -2   6  10 1792.52 93.1298  43
  -2   6  10 1777.51 122.636  42
  -2   6  10 1601.52 102.902  27
  -2   6   9 18334.7 303.868  47
  -2   6   9 18505.4 271.008  46
  -2   6   9 17952.7 308.694  27
  -2   6   9 18841.5 321.806  42
  -2   6   9 18433.8 423.949  39
  -2   6   9 18222.4 262.317  40
  -2   6   8 14461.9 265.814  42
  -2   6   8 14299.6 349.944  39
  -2   6   7 2289.48 74.3464  34
  -2   6   7 2290.69 123.901  36
  -2   6   6 189978. 1576.60  34
  -2   6   6 185484. 1776.05  39
  -2   6   5 29540.6 447.212  39
  -2   6   5 29973.3 409.902  32
  -2   6   5 30258.7 410.486  28
  -2   6   5 30288.5 414.580  36
  -2   6   5 30268.0 425.565  37
  -2   6   4 33221.7 455.930  39
  -2   6   4 33357.5 421.713  37
  -2   6   4 33446.2 410.540  32
  -2   6   4 33536.6 409.837  28
  -2   6   3 302694. 2501.59  39
  -2   6   3 301255. 2475.17  36
  -2   6   3 302856. 2444.86  37
   2   6  -3 298765. 2390.90  17
  -2   6   3 299173. 2428.95  32
  -2   6   3 301033. 2428.56  28
  -2   6   2 116295. 1014.31  37
  -2   6   2 116857. 1062.26  36
   2   6  -2 119307. 984.677  17
   2   6  -1 51157.2 480.837  17
  -2   6   1 51609.9 534.707  36
   2   6   0 40268.6 399.448  17
  -2   6   0 40402.3 422.494  36
  -2   6  -1 13912.9 188.465  29
  -2   6  -1 13778.6 193.499  36
   2   6   1 13980.7 207.346  19
  -2   6  -2 32108.8 340.350  38
   2   6   2 32024.0 394.165  19
  -2   6  -2 32358.7 368.957  30
  -2   6  -2 31849.6 324.066  36
   2   6   3 7541.95 186.226  19
  -2   6  -3 7587.42 167.663  30
  -2   6  -3 7333.37 153.907  34
   2   6   4 11805.1 264.313  19
  -2   6  -4 12293.9 194.728  34
   2   6   4 12259.1 300.105  39
  -2   6  -4 12101.4 242.664  30
   2   6   5 16525.6 343.963  19
  -2   6  -5 16565.8 219.060  34
   2   6   6 36404.2 588.010  19
  -2   6  -6 37143.7 544.758  30
   2   6   6 36633.0 624.745  39
   2   6   6 35237.4 409.635  47
   2   6   6 36364.6 514.493  36
   2   6   7 2690.29 135.786  36
   2   6   7 2684.38 146.011  12
   2   6   7 2736.83 185.762  19
   2   6   7 2595.26 139.792  14
  -2   6  -7 2766.27 170.357  30
   2   6   7 2692.89 101.345  40
   2   6   7 2813.97 191.614  39
   2   6   7 2819.27 111.822  42
   2   6   7 2831.52 105.525  43
   2   6   7 2825.54 111.790  47
   2   6   7 2835.56 114.425  45
   2   6   7 2735.52 108.401  46
   2   6   8 14517.6 244.364  43
   2   6   8 14103.2 263.789  42
   2   6   8 14527.4 249.919  46
   2   6   8 14495.6 266.976  45
  -2   6  -8 14535.5 371.586  30
   2   6   8 13669.8 402.888  37
   2   6   8 14477.8 243.333  40
   2   6   8 14113.6 412.497  39
   2   6   8 14538.2 417.858  19
   2   6   9 3025.57 129.148  43
   2   6   9 2836.75 137.019  45
   2   6   9 3177.10 134.089  46
   2   6   9 2896.85 217.902  37
  -2   6  -9 3006.08 197.385  30
   2   6   9 2905.64 126.919  40
   2   6   9 2681.63 207.801  39
   2   6   9 2973.66 218.949  19
   2   6  10 175.718 89.9497  45
   2   6  10 225.959 124.143  19
  -2   6 -10 356.386 128.320  30
   2   6  10 357.385 123.575  39
   2   6  10 252.176 85.9247  43
   2   6  10 231.549 99.0012  10
   2   6  11 3964.13 183.069  10
  -2   6 -11 3740.72 220.261  30
   2   6  11 3629.47 224.005  39
   2   6  12 466.880 94.2290  10
   2   6  13 2621.38 159.939  13
   2   6  13 2671.85 126.753  10
   2   6  14 4392.90 155.931  13
  -2   7  15 82.1527 80.0960  13
  -2   7  14 6667.71 213.084  13
  -2   7  13 7665.65 220.834  45
  -2   7  12 9158.85 242.580  42
  -2   7  12 8722.52 244.393  45
  -2   7  11 3103.67 118.374  40
  -2   7  11 2855.90 152.555  42
  -2   7  11 3231.74 123.072  43
  -2   7  11 2773.92 170.405  13
  -2   7  11 2993.59 123.485  46
  -2   7  11 3311.02 155.438  47
  -2   7  10 5353.48 144.841  40
  -2   7  10 5048.02 145.796  43
  -2   7  10 5009.90 179.170  42
  -2   7  10 5298.31 150.003  46
  -2   7  10 5176.17 173.846  47
  -2   7   9 2355.65 117.358  47
  -2   7   9 2067.68 167.503  39
  -2   7   7 1660.84 115.069  36
  -2   7   7 1499.76 92.1714  45
  -2   7   7 1831.19 79.1629  34
  -2   7   6 32384.1 384.207  34
  -2   7   6 32824.8 464.691  36
  -2   7   6 31738.9 513.670  39
  -2   7   5 17057.5 307.925  37
  -2   7   5 15998.7 296.956  36
  -2   7   5 16938.9 335.365  39
  -2   7   4 100296. 929.702  32
  -2   7   4 100039. 930.085  28
  -2   7   4 98773.5 963.194  37
  -2   7   4 100040. 1020.22  39
  -2   7   3 137353. 1173.71  32
   2   7  -3 135627. 1141.52  17
  -2   7   3 136358. 1172.29  28
  -2   7   3 136840. 1249.80  36
  -2   7   3 137283. 1208.12  37
  -2   7   3 138370. 1271.12  39
  -2   7   2 35985.3 370.447  32
   2   7  -2 38103.1 363.009  17
  -2   7   2 36803.3 396.900  37
  -2   7   2 37103.9 447.476  36
  -2   7   2 38382.0 451.627  39
  -2   7   2 36355.4 370.383  28
   2   7  -1 102386. 854.094  17
  -2   7   1 100813. 938.445  36
  -2   7   0 85230.6 719.617  29
  -2   7   0 83809.8 688.091  37
  -2   7  -1 49554.9 494.899  36
   2   7   1 48394.7 482.125  19
  -2   7  -2 13727.7 194.650  36
   2   7   2 14208.7 230.281  19
   2   7   2 14431.9 297.109  39
  -2   7  -2 14039.1 203.319  38
  -2   7  -3 35139.8 418.077  30
  -2   7  -3 36072.9 361.593  38
   2   7   3 34749.7 529.508  39
  -2   7  -3 33347.7 329.281  36
   2   7   3 33887.6 447.042  19
  -2   7  -4 42816.2 518.011  30
   2   7   4 43018.5 561.410  19
  -2   7  -4 42425.2 465.433  34
   2   7   4 44452.7 646.673  39
  -2   7  -5 41202.0 438.599  34
  -2   7  -5 41399.3 544.285  30
   2   7   5 40209.5 584.551  19
   2   7   6 75145.4 847.357  12
   2   7   6 76012.1 941.002  19
   2   7   6 72556.2 956.722  37
   2   7   6 73549.6 866.064  36
  -2   7  -6 75814.1 866.943  30
   2   7   6 72483.9 734.529  45
   2   7   6 73405.1 720.438  47
   2   7   6 73419.4 732.483  42
   2   7   7 623.962 94.8833  12
   2   7   7 473.005 68.9238  42
   2   7   7 533.580 65.9838  43
   2   7   7 573.207 110.802  19
  -2   7  -7 564.623 108.106  30
   2   7   7 548.880 89.4389  36
   2   7   7 586.980 71.7794  47
   2   7   7 542.234 71.5291  46
   2   7   7 467.261 70.5121  45
   2   7   7 434.008 122.557  39
   2   7   7 587.805 68.4404  40
   2   7   8 7715.42 186.055  46
   2   7   8 7553.43 195.177  45
   2   7   8 7817.42 192.388  47
   2   7   8 7482.59 178.643  40
   2   7   8 7104.46 308.320  39
  -2   7  -8 7843.04 275.457  30
   2   7   8 7698.79 195.402  42
   2   7   8 7685.65 180.969  43
   2   7   8 7414.40 300.954  19
   2   7   8 7000.49 216.309  36
   2   7   9 19320.2 333.284  45
   2   7   9 20789.7 322.770  46
   2   7   9 19679.7 310.206  43
   2   7   9 20582.9 313.947  40
   2   7   9 18432.4 499.736  39
  -2   7  -9 18568.7 443.018  30
   2   7   9 17997.5 498.804  37
   2   7   9 18776.3 495.015  19
   2   7  10 515.852 132.433  19
  -2   7 -10 311.155 120.501  30
   2   7  10 633.790 93.2872  40
   2   7  10 522.770 134.306  39
   2   7  10 544.931 99.6501  45
   2   7  10 548.302 93.2150  43
  -2   7 -11 6716.24 273.255  30
   2   7  11 6482.05 293.825  39
   2   7  13 1036.44 127.663  13
   2   7  14 685.234 93.9861  13
  -2   8  12 2880.40 177.454  13
  -2   8  12 3136.59 160.555  42
  -2   8  11 1810.16 103.576  40
  -2   8  11 1559.64 135.109  42
  -2   8  11 1783.43 107.895  43
  -2   8  11 1531.17 106.736  46
  -2   8  11 1541.46 134.084  47
  -2   8  11 1550.94 150.312  13
  -2   8  10 895.799 83.4354  40
  -2   8  10 859.167 87.0293  43
  -2   8  10 849.290 88.8225  46
  -2   8  10 838.060 107.046  47
  -2   8  10 770.728 119.222  13
  -2   8   9 13436.2 235.750  46
  -2   8   8 634.424 92.7460  45
  -2   8   7 445.223 88.3051  36
  -2   8   7 280.621 67.5606  45
  -2   8   7 392.837 100.494  39
  -2   8   7 310.751 65.5285  41
  -2   8   7 461.398 70.3032  44
  -2   8   7 499.767 65.1475  34
  -2   8   6 8621.45 259.881  39
  -2   8   6 8691.19 231.861  36
  -2   8   6 8792.01 242.237  37
  -2   8   5 14718.3 325.725  39
  -2   8   5 14357.4 288.917  37
   2   8  -4 78883.5 727.384  17
  -2   8   4 77648.3 835.755  36
  -2   8   4 77828.8 809.976  37
  -2   8   4 79357.2 874.556  39
  -2   8   3 145435. 1239.99  32
   2   8  -3 150786. 1225.70  17
  -2   8   3 148010. 1243.02  28
  -2   8   3 148152. 1361.08  36
  -2   8   3 146576. 1307.76  37
  -2   8   3 150477. 1382.60  39
  -2   8   2 45985.2 428.623  32
   2   8  -2 47577.4 437.760  17
  -2   8   2 47870.9 491.308  37
  -2   8   2 48507.0 553.734  36
  -2   8   2 49031.5 549.009  39
  -2   8   2 46122.1 427.915  28
   2   8  -1 8575.18 113.499  17
  -2   8   1 8251.07 133.193  37
  -2   8   1 8899.42 189.087  36
  -2   8   1 7306.79 91.0946  28
  -2   8   1 7300.29 91.4667  32
   2   8   0 23748.1 237.463  19
  -2   8   0 24393.1 328.533  36
  -2   8  -1 7381.71 156.243  36
  -2   8  -1 7019.41 113.533  29
   2   8   1 7074.51 126.558  19
   2   8   1 7519.54 206.808  39
   2   8   2 62408.6 754.966  39
  -2   8  -2 60087.3 592.386  36
  -2   8  -2 61339.1 587.217  38
   2   8   2 61305.7 612.735  19
  -2   8  -2 58984.9 577.577  29
   2   8   3 106176. 1139.71  39
  -2   8  -3 102260. 886.128  38
  -2   8  -3 104656. 946.739  30
  -2   8  -3 99145.3 867.518  36
   2   8   3 100754. 981.172  19
  -2   8  -4 12589.2 230.594  34
   2   8   4 12263.9 329.853  39
   2   8   4 11947.5 262.237  19
  -2   8  -4 12351.9 240.322  30
  -2   8  -5 84940.1 800.892  34
  -2   8  -5 83912.0 890.008  30
   2   8   5 82820.3 952.298  19
   2   8   6 218.027 71.7415  12
   2   8   6 123.343 56.3593  42
   2   8   6 125.051 53.7068  47
   2   8   6 115.048 57.6930  45
  -2   8  -6 218.015 79.7390  30
   2   8   6 182.883 109.208  37
   2   8   6 313.899 88.0973  36
   2   8   6 224.857 83.9025  19
  -2   8  -7 1429.72 127.177  30
   2   8   7 1365.47 137.706  19
   2   8   7 1331.30 93.1200  45
   2   8   7 1370.99 91.0108  47
   2   8   7 1466.72 122.870  12
   2   8   7 1402.44 91.9857  42
   2   8   7 1222.71 153.107  37
   2   8   7 1377.84 122.834  36
   2   8   7 1346.48 87.4065  40
   2   8   8 12752.3 380.476  19
   2   8   8 13517.4 248.511  46
   2   8   8 13133.8 260.267  45
   2   8   8 13264.1 255.283  47
   2   8   8 13085.9 238.128  40
   2   8   8 12666.3 415.109  39
   2   8   8 12996.7 240.699  43
   2   8   8 13080.9 259.593  42
   2   8   8 12075.9 302.713  36
  -2   8  -8 13186.3 343.495  30
   2   8   9 23464.5 350.329  46
   2   8   9 22086.0 361.122  45
   2   8   9 22474.1 364.197  42
   2   8   9 22635.4 338.441  43
   2   8   9 19909.7 511.066  19
  -2   8  -9 20369.9 452.403  30
   2   8   9 22457.6 336.914  40
   2   8   9 19452.1 527.077  39
  -2   8 -10 3508.98 205.566  30
   2   8  10 4133.76 151.208  43
   2   8  10 3935.91 148.623  40
   2   8  10 3622.15 242.891  39
   2   8  10 3826.89 161.694  45
   2   8  10 4255.42 157.039  46
   2   8  13 1231.32 124.749  13
   2   8  14 1432.11 102.088  13
   2   8  15 25.3241 39.4689  13
  -2   9  14 2421.49 137.563  13
  -2   9  13 1280.09 133.411  13
  -2   9  12 1276.80 140.420  13
  -2   9  11 18630.4 292.128  40
  -2   9  11 18596.0 346.766  47
  -2   9  11 18710.3 300.321  46
  -2   9  11 18653.9 299.905  43
  -2   9  11 18056.5 375.384  13
  -2   9  10 1382.19 100.261  40
  -2   9  10 1497.41 104.806  46
  -2   9  10 1543.56 134.412  45
  -2   9  10 1437.67 126.750  47
  -2   9  10 1473.86 142.634  13
  -2   9  10 1230.16 100.332  43
  -2   9   9 79570.9 791.478  46
  -2   9   9 79818.2 886.884  45
  -2   9   8 8646.74 264.739  36
  -2   9   8 8567.32 229.329  45
  -2   9   8 7850.08 289.196  39
  -2   9   8 8543.86 219.698  44
  -2   9   8 8671.47 226.226  42
  -2   9   7 19325.0 293.678  34
  -2   9   7 18890.6 329.872  45
  -2   9   7 18961.3 385.317  36
  -2   9   7 19110.2 321.818  44
  -2   9   7 18533.1 416.093  39
  -2   9   7 18279.3 314.823  41
  -2   9   6 15502.4 326.748  36
  -2   9   6 14952.8 327.565  37
  -2   9   6 15241.7 269.424  44
  -2   9   6 14931.7 354.860  39
  -2   9   5 13155.3 315.092  39
   2   9  -5 13260.8 217.475  17
  -2   9   5 13214.5 282.756  37
  -2   9   4 29563.0 462.604  39
  -2   9   4 29153.9 441.812  36
  -2   9   4 29525.0 414.450  37
  -2   9   3 101313. 972.237  37
  -2   9   3 102116. 1034.42  36
   2   9  -3 102562. 919.466  39
  -2   9   2 88969.9 842.794  37
  -2   9   2 89660.1 925.072  36
   2   9  -2 92962.8 880.203  39
  -2   9   2 94482.6 921.290  39
  -2   9   1 1822.66 99.1689  36
  -2   9   1 1781.82 66.0054  37
  -2   9   0 822.019 71.4939  36
   2   9   0 1017.22 88.4262  39
  -2   9  -1 22361.6 320.809  36
   2   9   1 23571.0 400.614  39
  -2   9  -2 9405.15 175.429  38
  -2   9  -2 9540.16 182.555  36
   2   9   3 49467.8 557.846  19
  -2   9  -3 51180.2 526.183  29
  -2   9  -3 49923.1 494.919  38
   2   9   3 49979.9 710.831  39
   2   9   4 2126.27 115.671  19
  -2   9  -4 2123.46 117.289  34
  -2   9  -4 2058.89 100.930  30
   2   9   4 2020.59 157.115  39
   2   9   5 21491.9 483.443  39
   2   9   5 20033.4 297.238  45
   2   9   5 20869.6 370.380  12
   2   9   5 20976.8 421.834  36
   2   9   5 19992.6 297.620  42
  -2   9  -5 21942.5 317.118  34
  -2   9  -5 21681.6 355.004  30
   2   9   5 20844.4 389.485  19
   2   9   6 20227.2 495.511  39
   2   9   6 19238.1 301.591  45
   2   9   6 18680.7 288.766  47
   2   9   6 19195.7 376.337  12
   2   9   6 19472.2 301.313  42
   2   9   6 19499.6 464.120  37
   2   9   6 20086.6 418.830  36
  -2   9  -6 19924.0 366.838  30
   2   9   6 19840.3 412.004  19
   2   9   7 12481.3 348.102  19
   2   9   7 11429.6 372.785  37
   2   9   7 11842.3 321.546  36
   2   9   7 12619.8 244.752  42
  -2   9  -7 12162.2 303.327  30
   2   9   7 12498.8 246.152  45
   2   9   7 12510.5 237.957  47
   2   9   8 3130.03 197.086  19
   2   9   8 3274.82 134.893  46
   2   9   8 3368.43 141.750  45
   2   9   8 3333.27 138.898  47
  -2   9  -8 3353.60 181.280  30
   2   9   8 3526.72 132.502  40
   2   9   8 3149.81 234.737  39
   2   9   8 3177.82 129.009  43
   2   9   8 3417.78 140.522  42
   2   9   8 3102.63 169.264  36
   2   9   8 3182.69 225.220  37
   2   9   9 12982.5 250.203  40
   2   9   9 12384.5 247.399  43
   2   9   9 12783.6 268.699  42
   2   9   9 13367.8 259.273  46
   2   9   9 12365.6 263.243  45
   2   9  10 8649.34 205.060  40
   2   9  10 8122.44 216.736  45
   2   9  10 8691.47 211.336  46
   2   9  10 8215.86 201.643  43
   2   9  11 740.500 91.1858  43
   2   9  14 1275.54 94.4974  13
  -2  10  14 2812.69 138.176  13
  -2  10  13 167.885 99.7539  13
  -2  10  12 96.6145 102.416  45
  -2  10  12 156.894 109.569  13
  -2  10  11 8377.66 261.327  13
  -2  10  11 8620.59 196.092  40
  -2  10  11 9024.58 206.676  43
  -2  10  11 8764.38 203.720  46
  -2  10  11 8811.12 253.187  45
  -2  10  11 8565.90 239.631  47
  -2  10  10 26891.9 463.355  13
  -2  10  10 27855.3 380.722  40
  -2  10  10 27984.0 456.029  45
  -2  10  10 27806.6 433.611  47
  -2  10  10 28513.5 391.689  46
  -2  10  10 27137.4 448.390  42
  -2  10   9 11489.9 287.132  13
  -2  10   9 11725.1 284.848  42
  -2  10   9 12228.0 295.253  45
  -2  10   8 7185.04 208.512  44
  -2  10   8 6995.30 214.387  42
  -2  10   8 7419.14 256.894  36
  -2  10   8 6738.97 277.727  39
  -2  10   8 7240.54 221.215  45
  -2  10   7 1891.50 120.164  44
  -2  10   7 1965.23 150.978  36
  -2  10   7 1605.77 111.479  41
  -2  10   7 1837.98 161.058  39
  -2  10   7 1598.66 123.365  45
  -2  10   6 54665.1 624.948  41
  -2  10   6 56640.2 740.145  36
  -2  10   6 55770.9 729.669  37
  -2  10   6 57146.6 639.035  44
  -2  10   6 54712.2 776.579  39
  -2  10   5 42077.7 573.236  37
  -2  10   5 42504.9 629.511  39
  -2  10   4 4913.68 161.839  37
  -2  10   4 5026.44 183.278  36
  -2  10   4 4932.34 187.450  39
  -2  10   3 25012.9 411.330  36
  -2  10   3 25237.2 361.775  37
  -2  10   2 94290.1 975.842  36
  -2  10   2 96406.7 957.785  39
   2  10  -2 95692.1 913.566  39
  -2  10   1 14323.1 277.577  36
   2  10  -1 14484.9 275.972  39
  -2  10   0 19571.1 324.843  36
   2  10   0 20748.2 364.421  39
  -2  10  -1 6540.21 171.013  36
   2  10   1 6993.28 220.656  39
  -2  10  -2 25668.3 349.916  36
  -2  10  -2 25728.8 336.102  38
   2  10   3 40846.4 646.541  39
  -2  10  -3 38891.7 422.418  38
  -2  10  -4 16311.6 293.825  34
   2  10   4 16215.3 410.072  39
   2  10   5 26260.3 433.343  12
   2  10   5 25283.7 351.348  42
   2  10   5 25706.4 498.751  36
   2  10   5 26301.6 558.180  39
  -2  10  -5 26770.4 372.896  34
   2  10   5 25109.4 349.480  45
   2  10   6 29357.5 485.797  12
   2  10   6 28919.5 584.660  37
   2  10   6 28811.4 535.706  36
   2  10   6 27961.2 384.563  42
   2  10   6 28437.5 614.268  39
   2  10   6 27315.1 372.563  47
   2  10   6 28397.9 388.565  45
   2  10   7 97.9265 113.342  37
   2  10   7 128.888 93.9249  36
   2  10   7 158.068 68.6021  42
   2  10   7 21.5703 131.244  39
   2  10   7 95.3280 67.7884  45
   2  10   7 183.406 71.0988  47
   2  10   8 794.232 156.567  37
   2  10   8 715.126 114.805  36
   2  10   8 692.951 92.3987  42
   2  10   8 819.483 90.7332  40
   2  10   8 743.830 93.2474  45
   2  10   8 646.343 91.8637  47
   2  10   9 11597.9 415.164  37
   2  10   9 13782.2 260.275  40
   2  10   9 11783.9 419.673  39
   2  10   9 13355.1 259.228  43
   2  10   9 13170.3 273.868  42
   2  10   9 13739.3 266.606  46
   2  10   9 12921.3 270.301  45
   2  10  10 2551.23 126.606  40
   2  10  10 2460.51 130.199  46
   2  10  10 2469.71 131.806  45
   2  10  10 2551.97 126.792  43
   2  10  11 6333.20 173.164  43
  -2  11  14 1768.12 113.033  13
  -2  11  13 1500.63 116.963  45
  -2  11  13 1560.27 124.722  13
  -2  11  12 6705.79 213.373  45
  -2  11  12 6765.44 223.836  13
  -2  11  11 6969.53 231.615  13
  -2  11  11 6895.75 175.290  40
  -2  11  11 7011.88 182.616  43
  -2  11  11 6807.18 222.024  42
  -2  11  11 6825.19 180.573  46
  -2  11  11 6860.87 214.650  47
  -2  11  11 6441.82 221.118  45
  -2  11  10 4377.95 198.664  13
  -2  11  10 4269.73 153.465  40
  -2  11  10 4789.62 195.145  45
  -2  11  10 4346.11 157.644  46
  -2  11  10 4434.31 195.037  42
  -2  11   9 10395.6 273.030  13
  -2  11   9 10611.7 271.602  42
  -2  11   9 10440.2 272.150  45
  -2  11   8 24592.9 409.451  13
  -2  11   8 25951.1 425.758  42
  -2  11   8 25335.2 407.691  44
  -2  11   8 25417.6 488.563  36
  -2  11   8 25978.0 428.240  45
  -2  11   7 37089.4 503.854  44
  -2  11   7 37871.7 602.383  36
  -2  11   7 36765.8 640.964  39
  -2  11   7 36090.9 488.815  41
  -2  11   7 36788.3 522.487  45
  -2  11   7 37918.9 494.851  34
  -2  11   6 29967.1 425.965  44
  -2  11   6 29257.1 546.850  39
  -2  11   5 30439.4 526.025  39
  -2  11   5 29362.2 467.167  37
  -2  11   4 9412.43 263.316  39
  -2  11   4 9127.28 226.599  37
  -2  11   4 9705.85 262.219  36
  -2  11   3 23573.2 403.990  39
  -2  11   3 22927.7 349.738  37
  -2  11   3 23546.5 409.905  36
  -2  11   2 3669.85 156.658  36
  -2  11   2 3505.76 114.844  37
   2  11  -1 29655.5 436.747  39
  -2  11   1 28760.5 439.285  36
   2  11   0 246.770 70.3178  39
  -2  11   0 208.153 65.0060  36
   2  11   1 37289.1 567.647  39
  -2  11  -1 35338.4 472.497  36
   2  11   2 7119.96 247.616  39
  -2  11  -2 6813.70 164.708  38
  -2  11  -2 6799.86 173.002  36
  -2  11  -3 7961.92 161.971  38
   2  11   3 8524.29 290.678  39
   2  11   4 3491.32 147.215  12
   2  11   4 3472.45 116.682  42
   2  11   4 3556.10 208.666  39
  -2  11  -4 3876.52 162.491  34
   2  11   4 3641.74 116.645  45
   2  11   5 14651.6 318.647  12
   2  11   5 13886.7 250.282  42
   2  11   5 13890.1 393.161  37
   2  11   5 13941.5 376.112  36
   2  11   5 14691.9 420.922  39
  -2  11  -5 14624.4 276.774  34
   2  11   5 13459.7 245.117  45
   2  11   6 11316.8 374.157  37
   2  11   6 11850.2 345.943  36
   2  11   6 11693.4 233.675  42
   2  11   6 12064.6 406.216  39
   2  11   6 11654.8 234.588  45
   2  11   6 11193.4 224.349  47
   2  11   7 1593.18 184.021  37
   2  11   7 1784.09 157.882  36
   2  11   7 1722.04 109.687  42
   2  11   7 1508.00 189.852  39
   2  11   7 1711.84 110.603  45
   2  11   7 1667.54 108.312  47
   2  11   8 8712.13 357.258  37
   2  11   8 8550.79 289.487  36
   2  11   8 9988.00 230.717  42
   2  11   8 9820.68 227.521  47
   2  11   8 9466.57 227.938  45
   2  11   9 9849.95 221.450  40
   2  11   9 9352.64 228.936  42
   2  11   9 9650.08 221.308  43
   2  11   9 9847.28 228.298  46
   2  11   9 9386.71 227.664  45
   2  11  10 18.0028 77.5298  40
   2  11  10 13.0288 79.2434  43
   2  11  10 75.3132 82.9228  46
   2  11  10 60.4189 72.1497  45
   2  11  11 2610.79 115.940  40
   2  11  11 2584.61 118.921  43
   2  11  12 136.564 104.512  13
   2  11  13 506.792 94.4176  13
   2  11  14 610.245 64.7357  13
  -2  12  14 1137.81 90.2380  13
  -2  12  13 1013.75 106.499  13
  -2  12  13 898.618 94.8355  45
  -2  12  12 7200.58 221.657  13
  -2  12  12 7661.02 215.994  42
  -2  12  12 7465.21 216.286  45
  -2  12  11 1582.19 140.777  13
  -2  12  11 1677.27 105.646  40
  -2  12  11 1618.92 137.771  42
  -2  12  11 1758.55 113.305  43
  -2  12  11 1626.43 107.533  46
  -2  12  11 1767.85 139.969  45
  -2  12  10 7379.47 237.659  13
  -2  12  10 7350.83 191.290  40
  -2  12  10 7690.91 240.257  45
  -2  12  10 7583.43 197.527  46
  -2  12  10 7413.25 235.331  42
  -2  12   9 4662.05 192.881  13
  -2  12   9 4615.12 197.270  42
  -2  12   9 4843.98 199.374  45
  -2  12   8 14533.0 310.374  13
  -2  12   8 15099.8 380.501  36
  -2  12   8 15417.0 327.314  42
  -2  12   8 15281.3 327.790  45
  -2  12   7 5766.88 187.360  13
  -2  12   7 6171.61 192.633  44
  -2  12   7 5763.39 257.550  39
  -2  12   7 5995.84 242.670  36
  -2  12   7 6023.43 197.141  34
  -2  12   7 6168.61 210.505  45
  -2  12   6 10645.6 233.265  13
  -2  12   6 11047.5 246.554  44
  -2  12   6 10989.0 329.114  39
  -2  12   5 21396.0 430.539  36
  -2  12   5 20722.2 391.465  37
  -2  12   5 21674.1 348.841  44
  -2  12   5 21985.0 448.057  39
  -2  12   4 9095.37 265.956  39
  -2  12   4 8753.61 259.608  36
  -2  12   4 8206.87 221.513  37
  -2  12   3 1873.09 132.438  36
  -2  12   3 1983.40 104.647  37
  -2  12   2 9660.73 259.586  36
   2  12  -1 54716.2 670.172  39
  -2  12   1 56019.0 698.132  36
   2  12   0 602.558 87.1663  39
  -2  12   0 598.648 85.2871  36
   2  12   1 7373.11 245.928  39
  -2  12  -1 7088.35 199.285  36
  -2  12  -2 6196.11 172.942  36
  -2  12  -2 5989.86 158.351  38
   2  12   3 5067.49 235.299  39
   2  12   4 12892.8 236.381  42
   2  12   4 13530.3 377.898  36
   2  12   4 14244.0 406.742  39
  -2  12  -4 14694.4 302.320  34
   2  12   4 13493.5 293.555  12
   2  12   5 8909.85 198.806  42
   2  12   5 8904.40 327.321  37
   2  12   5 9411.92 322.915  36
   2  12   5 9367.53 350.215  39
  -2  12  -5 9748.33 233.719  34
   2  12   5 9016.95 201.229  45
   2  12   6 12205.6 393.623  37
   2  12   6 12501.8 372.478  36
   2  12   6 12346.2 245.689  42
   2  12   6 12197.6 416.698  39
   2  12   6 12567.1 247.562  45
   2  12   6 12495.7 241.639  47
   2  12   7 5901.92 292.028  37
   2  12   7 6047.21 261.704  36
   2  12   7 6449.09 182.950  42
   2  12   7 5865.88 305.870  39
   2  12   7 6507.34 182.038  45
   2  12   7 6383.92 182.110  47
   2  12   8 13362.5 370.055  36
   2  12   8 13389.8 439.663  37
   2  12   8 13044.8 447.195  39
   2  12   8 14970.2 285.189  42
   2  12   8 14993.6 282.259  45
   2  12   8 15110.3 285.006  47
   2  12   9 1600.15 113.913  40
   2  12   9 1774.17 114.488  42
   2  12   9 1613.22 112.547  45
   2  12  10 1101.21 98.6710  40
   2  12  10 1076.20 102.095  43
   2  12  10 1144.47 104.032  46
   2  12  10 922.198 94.2231  45
   2  12  11 2024.31 103.635  40
   2  12  11 1957.00 107.152  43
   2  12  12 1541.41 127.335  13
   2  12  13 1214.66 96.4108  13
  -2  13  13 986.048 94.7608  13
  -2  13  13 899.789 88.9668  45
  -2  13  12 3579.03 155.826  13
  -2  13  12 3581.78 151.334  42
  -2  13  12 3526.35 151.921  45
  -2  13  11 6103.75 204.527  13
  -2  13  11 6225.98 165.054  40
  -2  13  11 6352.92 204.342  42
  -2  13  11 6155.39 168.816  43
  -2  13  11 6071.87 165.922  46
  -2  13  11 6307.00 208.886  45
  -2  13  10 720.056 118.088  13
  -2  13  10 587.138 91.2668  40
  -2  13  10 749.942 96.3842  46
  -2  13  10 679.336 118.555  45
  -2  13  10 589.503 116.106  42
  -2  13   9 18820.8 362.148  13
  -2  13   9 19359.5 379.328  42
  -2  13   9 19388.8 377.139  45
  -2  13   8 4238.98 180.147  13
  -2  13   8 4570.73 221.910  36
  -2  13   8 4612.74 197.477  42
  -2  13   8 4723.73 202.244  45
  -2  13   7 3566.29 154.956  13
  -2  13   7 3320.10 199.049  36
  -2  13   7 3604.70 154.393  44
  -2  13   7 3562.12 175.583  45
  -2  13   7 3485.82 165.242  34
  -2  13   6 5551.18 181.939  44
  -2  13   5 1931.15 115.856  44
  -2  13   5 1835.99 148.207  36
  -2  13   4 22456.1 446.421  36
  -2  13   3 27091.8 485.170  36
  -2  13   2 9796.39 276.248  36
  -2  13   1 4511.80 185.885  36
   2  13   0 179.178 73.2695  39
  -2  13   0 220.077 80.6964  36
   2  13   1 2701.59 160.402  39
  -2  13  -1 2494.64 131.275  36
   2  13   2 21724.5 467.820  39
  -2  13  -2 20983.6 319.816  38
  -2  13  -2 20684.2 346.152  36
   2  13   3 3502.34 214.009  39
   2  13   4 7569.06 309.047  39
   2  13   4 6999.08 173.183  42
  -2  13  -4 7795.79 233.085  34
   2  13   4 7749.43 302.726  36
   2  13   5 342.878 69.9210  42
   2  13   5 307.370 126.262  36
   2  13   5 407.914 134.788  37
   2  13   5 251.702 127.823  39
  -2  13  -5 343.326 98.7916  34
   2  13   5 217.124 64.7250  45
   2  13   6 2924.22 200.943  36
   2  13   6 2511.60 204.659  37
   2  13   6 2786.21 124.617  42
   2  13   6 2580.08 213.137  39
   2  13   6 2624.05 125.505  47
   2  13   6 2608.37 121.933  45
   2  13   7 2879.47 220.436  37
   2  13   7 2981.84 198.909  36
   2  13   7 3122.83 131.632  42
   2  13   7 3001.84 232.533  39
   2  13   7 2987.48 137.820  46
   2  13   7 3081.60 135.589  47
   2  13   7 3075.09 132.419  45
   2  13   8 1164.46 141.026  36
   2  13   8 1133.61 168.596  37
   2  13   8 1193.04 173.602  39
   2  13   8 1496.51 106.803  42
   2  13   8 1341.86 106.564  45
   2  13   8 1415.08 111.960  47
   2  13   9 3465.55 139.815  40
   2  13   9 3135.76 132.092  45
   2  13  10 667.349 90.3172  40
   2  13  10 763.051 92.4779  43
   2  13  10 802.135 96.0814  46
   2  13  11 1049.10 86.5315  40
   2  13  11 764.215 116.802  13
   2  13  11 977.420 86.7501  43
   2  13  12 894.253 101.696  13
   2  13  13 176.568 59.4243  13
  -2  14  13 96.6766 65.2656  13
  -2  14  13 23.0754 58.7040  45
  -2  14  12 186.988 79.7251  13
  -2  14  12 125.266 74.9157  42
  -2  14  12 94.5873 76.5488  45
  -2  14  11 1177.49 111.503  13
  -2  14  11 977.083 88.6170  40
  -2  14  11 1034.85 93.8018  43
  -2  14  11 1024.42 110.958  42
  -2  14  11 1035.67 111.017  45
  -2  14  11 940.402 88.3524  46
  -2  14  10 7537.11 220.792  13
  -2  14  10 7780.05 190.899  40
  -2  14  10 7871.12 198.057  46
  -2  14  10 7914.33 232.540  45
  -2  14  10 7958.44 232.810  42
  -2  14   9 759.482 111.480  13
  -2  14   9 882.075 119.093  45
  -2  14   9 761.692 118.908  42
  -2  14   8 17325.6 330.334  13
  -2  14   8 17955.5 360.611  42
  -2  14   8 18357.2 363.867  45
  -2  14   7 6006.76 186.746  13
  -2  14   7 5454.94 245.412  36
  -2  14   7 5505.20 203.186  42
  -2  14   7 5629.68 187.109  44
  -2  14   7 5860.82 210.413  45
  -2  14   7 5573.51 201.392  34
  -2  14   6 5882.80 188.763  44
  -2  14   6 5876.40 205.071  45
  -2  14   6 6184.30 221.266  34
  -2  14   5 3249.51 143.673  44
  -2  14   5 3286.88 191.534  36
  -2  14   4 15487.8 375.377  36
  -2  14   3 19885.2 420.632  36
  -2  14   2 4749.17 204.396  36
  -2  14   1 6919.84 236.611  36
  -2  14   0 3483.46 165.894  36
  -2  14  -1 8027.05 208.509  38
  -2  14  -1 8197.65 233.140  36
   2  14   1 8603.98 277.186  39
   2  14   2 19296.0 450.724  39
   2  14   3 33732.7 647.005  39
   2  14   4 8106.93 327.957  39
  -2  14  -4 9052.57 261.266  34
   2  14   4 7974.65 310.417  37
   2  14   4 7884.01 318.218  36
   2  14   5 23086.0 568.319  39
   2  14   5 23188.4 347.679  42
   2  14   5 22228.8 536.886  37
   2  14   5 23616.8 548.224  36
   2  14   6 5427.14 273.882  37
   2  14   6 5868.64 273.363  36
   2  14   6 6010.57 171.045  42
   2  14   6 5562.38 289.953  39
   2  14   6 5936.71 168.083  45
   2  14   6 5744.54 171.597  47
   2  14   7 936.193 157.609  37
   2  14   7 897.560 135.701  36
   2  14   7 1006.52 92.0505  42
   2  14   7 866.723 101.955  43
   2  14   7 744.638 152.575  39
   2  14   7 919.889 97.5165  47
   2  14   7 985.195 91.0735  45
   2  14   7 802.355 104.466  46
   2  14   8 886.715 157.899  37
   2  14   8 1061.13 169.584  39
   2  14   8 1013.11 92.0275  42
   2  14   8 932.677 104.906  43
   2  14   8 1070.69 105.353  47
   2  14   8 1126.64 95.9635  45
   2  14   9 1792.64 103.041  45
   2  14  10 424.647 80.7520  40
   2  14  10 470.023 84.7843  46
   2  14  11 1044.83 111.203  13
   2  14  11 1314.93 86.5261  43
   2  14  12 872.502 87.6081  13
   2  14  13 209.146 45.1892  13
  -2  15  12 734.075 81.5908  13
  -2  15  12 680.812 81.1851  45
  -2  15  12 773.147 84.9247  42
  -2  15  11 4582.86 156.845  13
  -2  15  11 4833.70 166.664  42
  -2  15  11 4736.67 144.217  43
  -2  15  11 4752.72 165.993  45
  -2  15  10 303.184 85.7463  13
  -2  15  10 189.931 75.3224  40
  -2  15  10 230.005 80.0592  46
  -2  15  10 153.980 92.7867  45
  -2  15  10 161.116 98.2181  47
  -2  15  10 211.162 81.9088  43
  -2  15  10 216.783 91.5392  42
  -2  15   9 13273.0 278.193  13
  -2  15   9 13630.0 301.333  45
  -2  15   9 13550.5 301.408  42
  -2  15   8 1130.32 103.725  13
  -2  15   8 1158.03 122.232  45
  -2  15   8 1044.47 122.350  42
  -2  15   7 179.400 103.341  36
  -2  15   7 73.9052 97.7373  42
  -2  15   7 227.006 78.7648  44
  -2  15   7 115.218 95.9922  45
  -2  15   6 5534.72 244.521  36
  -2  15   6 5704.08 185.247  44
  -2  15   6 5823.80 205.264  45
  -2  15   6 5770.55 219.041  34
  -2  15   5 5486.89 181.400  44
  -2  15   5 5140.46 234.280  36
  -2  15   4 13464.8 362.143  36
  -2  15   3 3156.25 183.485  36
  -2  15   2 3050.95 175.280  36
  -2  15   1 11943.0 318.330  36
  -2  15   0 17730.5 372.796  36
  -2  15  -1 10954.8 252.035  38
  -2  15  -1 11319.3 280.639  36
   2  15   2 4001.22 240.301  36
   2  15   2 3704.44 208.223  39
   2  15   3 15409.1 428.647  39
   2  15   3 16017.3 454.734  36
  -2  15  -3 16987.9 371.052  34
   2  15   4 35431.4 697.114  39
   2  15   4 34409.4 670.616  37
   2  15   5 3361.90 233.666  39
   2  15   5 3528.27 131.839  42
   2  15   5 3371.94 225.153  37
   2  15   5 3700.70 232.930  36
   2  15   6 2768.16 211.475  37
   2  15   6 3121.16 216.624  36
   2  15   6 3244.51 128.959  42
   2  15   6 3000.42 229.506  39
   2  15   6 3280.37 125.233  45
   2  15   6 3111.27 134.146  47
   2  15   7 979.743 151.340  37
   2  15   7 1011.01 142.394  36
   2  15   7 975.365 158.708  39
   2  15   7 1008.63 106.845  40
   2  15   7 1086.26 92.8335  42
   2  15   7 1028.19 106.250  43
   2  15   7 970.202 108.890  46
   2  15   7 1008.57 99.7845  47
   2  15   7 1104.91 88.3096  45
   2  15   8 36.4086 84.3731  43
   2  15   8 89.4105 66.7848  42
   2  15   8 100.230 78.2897  47
   2  15   8 99.9461 63.4344  45
   2  15   9 3091.31 116.197  45
   2  15  10 3600.03 130.187  46
   2  15  10 3588.55 123.712  40
   2  15  11 3065.89 131.101  13
   2  15  12 291.849 58.5072  13
  -2  16  12 2799.72 107.005  45
  -2  16  11 3465.75 123.894  13
  -2  16  11 3647.81 136.323  42
  -2  16  11 3485.08 119.753  43
  -2  16  11 3457.66 134.259  45
  -2  16  11 3547.94 139.004  47
  -2  16  10 3459.46 131.705  13
  -2  16  10 3337.61 127.537  40
  -2  16  10 3454.73 147.146  45
  -2  16  10 3442.16 152.179  47
  -2  16  10 3458.22 130.836  46
  -2  16  10 3397.02 134.110  43
  -2  16  10 3546.49 148.539  42
  -2  16   9 3772.49 141.038  13
  -2  16   9 3919.04 164.606  42
  -2  16   9 3774.44 161.557  45
  -2  16   9 3753.93 164.195  47
  -2  16   9 3614.22 144.082  46
  -2  16   8 1770.13 132.893  42
  -2  16   8 1603.11 128.846  45
  -2  16   7 6661.80 219.894  42
  -2  16   7 6541.49 215.182  45
  -2  16   6 2941.04 190.642  36
  -2  16   6 2916.58 136.149  44
  -2  16   6 2758.34 152.849  45
  -2  16   6 2846.13 171.356  34
  -2  16   5 7680.74 278.163  36
  -2  16   5 7528.83 208.295  44
  -2  16   5 7239.17 253.723  34
  -2  16   4 1282.15 142.015  36
  -2  16   4 1151.53 102.723  44
  -2  16   3 6195.72 251.334  36
  -2  16   2 1455.49 146.098  36
  -2  16   1 45541.0 682.662  36
  -2  16   0 55031.0 743.926  36
   2  16   1 50786.3 847.062  36
   2  16   2 15220.1 450.267  36
   2  16   3 12185.6 375.738  39
   2  16   3 12687.6 383.923  37
   2  16   3 13603.8 427.541  36
  -2  16  -3 13789.3 341.931  34
   2  16   4 873.248 141.041  39
   2  16   4 838.717 137.151  37
  -2  16  -4 902.249 130.993  34
   2  16   5 4944.96 267.008  39
   2  16   5 5313.23 264.260  37
   2  16   5 5384.00 273.284  36
   2  16   6 8994.60 336.257  36
   2  16   6 8650.26 338.354  37
   2  16   6 9071.96 358.621  39
   2  16   6 9806.51 205.994  42
   2  16   6 9710.93 217.891  47
   2  16   7 4620.86 157.821  40
   2  16   7 4902.92 166.581  46
   2  16   7 4391.83 149.926  47
   2  16   7 4488.64 143.176  42
   2  16   7 4832.73 161.758  43
   2  16   8 283.234 90.3469  46
   2  16   8 248.071 60.4979  45
   2  16   8 303.450 88.0072  43
   2  16   9 180.395 75.3335  43
   2  16   9 57.1226 83.0517  13
   2  16  10 159.778 73.8938  13
   2  16  10 217.070 66.1461  40
   2  16  11 131.817 60.2448  13
  -2  17  12 2495.83 89.3476  45
  -2  17  11 215.288 64.7576  45
  -2  17  11 142.592 61.9506  43
  -2  17  11 227.837 66.2542  42
  -2  17  10 972.223 89.9531  43
  -2  17  10 1045.43 94.0613  42
  -2  17  10 1065.86 100.223  47
  -2  17  10 1093.94 86.0334  46
  -2  17  10 1018.86 93.2468  45
  -2  17  10 1052.85 84.5677  40
  -2  17   9 295.783 81.7343  42
  -2  17   9 297.276 90.1784  47
  -2  17   9 320.801 82.4729  45
  -2  17   9 270.642 78.6795  46
  -2  17   8 4660.99 176.411  42
  -2  17   8 4487.90 171.240  45
  -2  17   7 20038.4 366.584  42
  -2  17   7 19377.4 357.685  45
  -2  17   6 435.522 114.780  36
  -2  17   6 405.902 100.911  42
  -2  17   6 478.075 101.745  45
  -2  17   6 370.849 115.652  34
  -2  17   5 2441.60 176.238  36
  -2  17   5 2324.89 175.103  34
  -2  17   5 2357.73 141.641  45
  -2  17   4 286.423 104.100  36
  -2  17   4 226.267 75.6254  44
   2  17  -3 8017.40 289.329  36
  -2  17   3 7893.23 281.559  36
  -2  17   2 20768.1 446.066  36
   2  17  -2 22052.7 500.060  36
   2  17  -1 16243.5 443.384  36
  -2  17   1 15624.8 372.580  36
   2  17   0 2228.49 202.848  36
  -2  17   0 2006.45 148.143  36
  -2  17   0 2023.99 147.886  38
   2  17   1 20429.4 523.221  36
  -2  17  -2 830.326 157.342  34
   2  17   2 1178.64 168.941  36
  -2  17  -3 1924.92 163.574  34
   2  17   3 2014.26 196.521  36
  -2  17  -4 3341.66 177.225  34
   2  17   4 2949.98 200.197  37
   2  17   5 3886.76 236.953  36
   2  17   5 3681.38 228.681  39
   2  17   5 4046.22 140.468  47
   2  17   6 408.195 81.5612  47
   2  17   7 5117.16 159.307  40
   2  17   7 5006.94 158.195  43
   2  17   7 5179.80 164.079  46
   2  17   7 4773.15 148.575  47
   2  17   8 121.203 72.2467  13
   2  17   8 210.843 79.0300  40
   2  17   8 237.880 81.7226  46
   2  17   8 136.345 75.6365  43
   2  17   9 808.002 82.7221  43
   2  17   9 590.225 77.5074  13
   2  17  10 190.917 56.8314  13
   2  17  10 261.729 60.2010  40
  -2  18  11 1025.70 68.4207  45
  -2  18  10 1259.57 95.3354  47
  -2  18  10 1255.04 85.5632  45
  -2  18  10 1339.62 82.4867  40
  -2  18  10 1270.16 88.1780  42
  -2  18  10 1248.67 86.5935  43
  -2  18   9 114.142 70.7015  46
  -2  18   9 199.354 79.3998  47
  -2  18   9 127.447 67.5770  45
  -2  18   9 21.7996 72.6360  40
  -2  18   9 179.635 67.9071  42
  -2  18   8 58.8921 74.5436  42
  -2  18   8 107.815 71.2074  45
  -2  18   7 2447.02 136.963  42
  -2  18   7 2656.65 137.133  45
  -2  18   6 863.691 107.890  42
  -2  18   6 1019.85 108.008  45
  -2  18   5 2839.64 146.128  42
  -2  18   5 2883.62 145.126  45
  -2  18   5 2578.93 180.403  36
  -2  18   4 3849.74 160.051  45
  -2  18   4 4522.19 220.780  34
  -2  18   4 4214.30 216.335  36
  -2  18   3 503.853 139.285  34
  -2  18   3 309.601 104.900  36
  -2  18   2 9160.93 294.273  36
   2  18  -2 9154.27 323.735  36
  -2  18   1 3479.64 188.869  36
  -2  18   1 3360.26 177.750  38
   2  18  -1 3726.08 232.299  36
   2  18   0 4568.26 258.027  36
  -2  18  -1 1362.25 170.488  34
   2  18   1 1310.83 173.060  36
  -2  18  -2 12109.4 330.648  34
   2  18   2 10654.1 380.401  36
  -2  18  -3 1647.74 152.716  34
   2  18   3 1473.66 173.102  36
   2  18   5 769.595 81.1659  47
   2  18   6 2817.03 129.438  46
   2  18   6 2694.06 112.170  47
   2  18   6 2571.19 122.692  43
   2  18   7 969.097 93.7701  46
   2  18   7 925.911 78.9841  47
   2  18   7 952.078 90.1286  40
   2  18   7 922.857 90.3494  43
   2  18   8 3676.80 127.556  46
   2  18   8 3493.31 124.304  40
   2  18   8 3553.04 124.212  43
   2  18   9 1171.16 79.1796  43
  -2  19  10 1126.01 85.7277  47
  -2  19  10 1014.23 64.9983  45
  -2  19  10 1034.15 71.5040  42
  -2  19  10 1055.96 75.9443  43
  -2  19   9 3281.82 127.115  47
  -2  19   9 2935.28 108.027  45
  -2  19   9 3317.09 115.756  46
  -2  19   9 3340.35 115.012  40
  -2  19   9 2996.59 113.255  42
  -2  19   9 3255.69 118.001  43
  -2  19   8 1343.74 93.7440  42
  -2  19   8 1366.73 90.6384  45
  -2  19   8 1329.43 101.308  47
  -2  19   7 462.446 81.1886  42
  -2  19   7 542.065 78.8480  45
  -2  19   6 282.199 80.2933  42
  -2  19   6 274.074 74.2362  45
  -2  19   5 1550.14 114.737  42
  -2  19   5 1599.81 111.070  45
  -2  19   4 3138.99 139.945  45
  -2  19   3 894.983 94.8713  45
  -2  19   2 6352.44 262.347  34
   2  19  -1 1279.99 154.198  36
  -2  19   1 1427.90 170.340  34
   2  19   0 8269.31 322.237  36
  -2  19   0 8898.34 299.725  34
   2  19   4 7569.63 168.157  47
   2  19   5 177.811 61.4499  47
   2  19   6 401.405 77.0928  43
   2  19   6 401.344 77.5737  40
   2  19   6 340.077 80.8366  46
   2  19   6 357.099 62.0541  47
   2  19   7 2049.86 100.302  43
   2  19   7 2084.44 101.061  40
   2  19   7 2009.00 105.739  46
   2  19   8 874.042 76.3906  43
   2  19   8 844.250 78.6122  40
   2  19   8 907.232 80.6618  46
   2  19   9 3770.24 102.619  43
  -2  20  10 4054.13 98.6674  43
  -2  20   9 3231.93 97.2982  42
  -2  20   9 3786.27 113.170  43
  -2  20   9 3604.95 107.982  40
  -2  20   9 3339.42 113.768  47
  -2  20   9 3545.69 106.725  46
  -2  20   8 135.493 56.3513  42
  -2  20   8 138.605 71.3113  47
  -2  20   8 136.842 67.5838  46
  -2  20   8 112.863 50.2029  45
  -2  20   7 417.818 67.1978  42
  -2  20   7 404.852 62.5910  45
  -2  20   6 747.955 80.0744  42
  -2  20   6 887.278 76.9823  45
  -2  20   5 2141.99 111.346  42
  -2  20   5 2013.25 102.260  45
  -2  20   4 9584.30 214.227  42
   2  20   5 1301.99 89.6258  43
   2  20   5 1222.66 88.8247  40
   2  20   5 1321.64 91.9337  46
   2  20   6 226.811 65.7915  43
   2  20   6 230.009 65.9218  40
   2  20   6 157.466 67.5569  46
   2  20   7 272.325 63.9036  43
   2  20   7 295.117 64.5735  40
   2  20   7 313.115 69.0600  46
   2  20   8 1334.23 72.6088  43
   2  20   8 1301.35 71.1617  40
   2  20   8 1414.45 75.3403  46
   2  20   9 1313.69 58.8744  40
  -2  21   9 4792.91 107.364  43
  -2  21   9 4688.08 101.559  40
  -2  21   8 98.2537 39.2165  42
  -2  21   8-31.9353 59.8981  40
  -2  21   8 45.8974 57.0274  47
  -2  21   8-55.4495 59.7871  46
  -2  21   7 3401.12 99.5066  42
  -2  21   7 3892.78 124.852  47
  -2  21   6 731.331 65.1751  42
  -2  21   5 1815.95 89.0901  42
   2  21   4 284.659 60.7700  43
   2  21   4 248.097 66.1380  46
   2  21   5 2633.33 95.6108  43
   2  21   5 2744.78 100.689  40
   2  21   5 2726.49 103.826  46
   2  21   6 2346.28 87.0731  43
   2  21   6 2363.95 90.0920  40
   2  21   6 2358.48 92.8555  46
   2  21   7 1058.14 63.1216  43
   2  21   7 1059.90 67.2869  40
   2  21   7 1195.57 69.1203  46
   2  21   8 567.085 46.6991  43
   2  21   8 681.855 49.0980  40
   2  21   8 661.615 50.1929  46
  -2  22   8-6.97996 41.7733  40
  -2  22   8 58.6234 43.2184  46
  -2  22   7 1876.75 85.3891  43
  -2  22   7 1894.44 83.9411  46
  -2  22   7 1814.47 78.4678  47
  -2  22   6 218.373 58.0828  47
   2  22   2 1183.84 66.5337  43
   2  22   3 466.762 55.0653  43
   2  22   4 746.614 60.8132  43
   2  22   4 802.201 63.7984  40
   2  22   4 777.765 66.0639  46
   2  22   5 550.259 54.8897  43
   2  22   5 498.390 56.2747  40
   2  22   5 496.030 60.3961  46
   2  22   6 1306.75 60.4819  43
   2  22   6 1288.65 64.0827  40
   2  22   6 1364.02 64.9020  46
   2  22   7 2165.35 62.4271  40
   2  22   7 2111.26 63.8803  46
  -2  23   7 3765.98 84.5652  43
  -2  23   6 543.203 56.9613  43
  -2  23   6 579.081 46.6600  47
  -2  23   5 687.384 56.6057  47
   2  23   1 207.711 41.9925  40
   2  23   2 439.604 47.8674  40
   2  23   2 368.620 50.1375  46
   2  23   3 764.316 46.4262  43
   2  23   3 800.426 53.7889  40
   2  23   3 792.532 56.7274  46
   2  23   4 381.173 39.4155  43
   2  23   4 347.203 44.8567  40
   2  23   4 454.110 49.3745  46
   2  23   5 84.1358 34.1908  40
   2  23   5 83.9470 37.8458  46
  -2  24   5 318.086 40.3508  40
  -3 -24   3 212.460 43.7063   2
  -3 -24   2 638.093 55.9834   2
  -3 -24   1 529.639 51.4261   2
  -3 -24   0 574.202 50.3650   2
  -3 -24  -1 592.071 42.5748   2
   3 -23  -6 1058.36 63.0422  23
  -3 -23   5 642.638 54.5745   2
  -3 -23   3 393.226 63.4905   2
  -3 -23   2 267.227 64.4684   2
  -3 -23   1-99.0370 64.9217   2
  -3 -23   1 100.430 71.4416  21
  -3 -23   0-87.8766 61.4939   2
  -3 -23   0 153.337 70.5815  21
  -3 -23  -1-45.7896 55.3142   2
  -3 -23  -1 94.6453 64.6033  21
  -3 -23  -2-6.77358 41.1384   2
  -3 -23  -2 67.0623 56.7781  21
  -3 -23  -3 145.053 46.9446  21
   3 -22  -8 119.680 42.1148   9
   3 -22  -7 1696.11 75.0131   7
   3 -22  -7 1634.34 83.5085   9
   3 -22  -6 112.799 58.1260   9
  -3 -22   6 179.586 51.0488   2
   3 -22  -6 178.685 52.8384   7
   3 -22  -6 135.230 68.5162  23
   3 -22  -5 2675.84 103.400   7
   3 -22  -5 2421.29 109.612   9
  -3 -22   5 2515.02 102.878   2
   3 -22  -5 2646.04 112.289  23
   3 -22  -4 77.8467 63.8160   9
   3 -22  -3 454.487 74.7075   9
   3 -22  -3 686.607 71.7530   7
   3 -22  -3 722.578 91.1560  24
  -3 -22   2 1892.21 124.696  21
   3 -22  -2 1828.12 74.0093   2
  -3 -22   2 1686.31 110.656   2
   3 -22  -1 4558.38 116.808   2
  -3 -22   1 4601.01 169.683  21
  -3 -22   0 601.976 75.0975   6
   3 -22   0 476.699 58.8058   2
  -3 -22   0 538.273 93.4712  21
  -3 -22  -1 2685.05 121.484   6
   3 -22   1 2598.76 97.3096   2
  -3 -22  -1 2385.31 126.372  21
  -3 -22  -2 613.519 78.4689   6
   3 -22   2 649.843 64.5371   2
  -3 -22  -2 607.752 86.0328  21
  -3 -22  -3 593.194 66.7198   7
  -3 -22  -3 569.183 79.7711  21
  -3 -22  -3 468.622 55.8305   2
  -3 -22  -4 493.521 64.6382  21
  -3 -22  -4 557.308 62.2731   7
  -3 -22  -4 659.727 73.4081   6
  -3 -22  -5-23.0806 44.2515   7
  -3 -22  -6 417.955 45.7000   7
   3 -21  -9 3275.22 97.0584  23
   3 -21  -8 667.593 57.9908   7
   3 -21  -8 648.483 78.5450  23
   3 -21  -7 3312.37 110.734   7
   3 -21  -6 1068.21 79.5677   7
  -3 -21   6 966.867 77.4303   2
   3 -21  -6 985.681 100.262  23
   3 -21  -6 1185.12 101.080  24
   3 -21  -5 2388.33 108.727   7
   3 -21  -5 2137.14 117.435   9
  -3 -21   5 2206.31 115.160   2
   3 -21  -5 2593.49 135.252  24
   3 -21  -5 2325.28 126.161  23
   3 -21  -4 565.466 89.7635   9
   3 -21  -4 574.881 94.5645  23
   3 -21  -3 858.472 94.4503   9
   3 -21  -3 978.236 89.4493   7
   3 -21  -3 851.587 59.6858   2
  -3 -21   3 861.467 114.234  21
   3 -21  -3 1056.44 110.789  24
   3 -21  -2 1044.38 91.7509   7
   3 -21  -2 1027.18 98.4627   9
   3 -21  -2 951.658 68.1310   2
  -3 -21   2 1047.83 118.430  21
   3 -21  -2 1207.74 114.443  24
   3 -21  -1 1917.34 122.930  24
   3 -21  -1 1600.78 108.862   9
  -3 -21   1 1780.11 138.405  21
  -3 -21   1 1664.05 105.376   6
   3 -21  -1 1605.45 87.3808   2
  -3 -21   0 185.988 101.249  21
  -3 -21   0 154.107 74.3794   6
   3 -21   0 112.307 56.1045   2
  -3 -21  -1 2255.91 145.470  21
  -3 -21  -1 2634.26 131.884   6
   3 -21   1 2421.63 105.485   2
  -3 -21  -2 1254.99 118.964  21
  -3 -21  -2 1490.71 111.139   6
  -3 -21  -2 1194.79 96.5820   7
   3 -21   2 1510.39 89.5780   2
  -3 -21  -3 1468.31 114.986  21
  -3 -21  -3 1521.13 103.056   7
  -3 -21  -4 1130.52 93.6842   6
  -3 -21  -4 938.213 88.7089   7
  -3 -21  -5 3823.25 134.271   6
  -3 -21  -5 3544.60 129.354   7
  -3 -21  -6 1768.85 74.4711  21
  -3 -21  -6 2572.84 100.516   6
   3 -20 -10 2610.20 87.4017  23
   3 -20  -9 4116.40 127.510  23
   3 -20  -9 3639.65 101.946   7
   3 -20  -8 196.495 54.6166   7
   3 -20  -8-5.88634 84.1302  23
   3 -20  -7 835.363 79.2837   7
  -3 -20   7 766.760 68.9019   2
   3 -20  -7 900.983 95.9229  24
   3 -20  -6 689.548 79.1681   7
  -3 -20   6 590.031 78.8403   2
   3 -20  -6 698.835 99.8099  24
   3 -20  -6 381.495 99.1373  23
   3 -20  -5 1212.59 95.6332   7
   3 -20  -5 1300.05 122.488  24
   3 -20  -5 1144.10 122.235  23
  -3 -20   5 1192.05 104.772   2
  -3 -20   4 1315.96 135.781  21
   3 -20  -4 1041.65 121.810  23
   3 -20  -3 4559.15 172.484   9
   3 -20  -3 4137.65 121.069   2
  -3 -20   3 4742.84 201.414  21
   3 -20  -3 4624.04 174.894  23
   3 -20  -3 4883.47 197.206  24
   3 -20  -2 2641.24 153.826  24
   3 -20  -2 2491.24 135.071  23
   3 -20  -2 2189.52 129.912   9
   3 -20  -2 2493.97 127.484   7
  -3 -20   2 2499.18 123.052   6
  -3 -20   2 2536.40 163.448  21
   3 -20  -2 2311.88 100.846   2
   3 -20  -1 6031.06 207.159  24
   3 -20  -1 5496.51 170.150   7
   3 -20  -1 5090.47 175.034   9
  -3 -20   1 5743.27 187.431   6
  -3 -20   1 5496.74 215.437  21
   3 -20  -1 5215.72 148.276   2
   3 -20   0 1932.46 129.576  24
   3 -20   0 1685.43 114.983   9
  -3 -20   0 1930.76 129.494   6
  -3 -20   0 1738.41 150.854  21
   3 -20   0 1702.11 97.9718   2
  -3 -20   0 2084.49 142.125   1
   3 -20   1 3895.87 148.438   9
  -3 -20  -1 3580.37 182.703  21
  -3 -20  -1 3816.40 170.099   6
  -3 -20  -1 3550.61 150.762   7
  -3 -20  -1 3744.06 171.370   1
   3 -20   1 3685.80 129.871   2
  -3 -20  -2 380.537 108.551  21
  -3 -20  -2 424.031 95.2493   6
  -3 -20  -2 261.470 84.8667   7
  -3 -20  -2 452.691 90.3411   1
   3 -20   2 470.278 73.4465   2
  -3 -20  -3 3737.60 174.779  21
  -3 -20  -3 3685.41 160.777   7
  -3 -20  -3 4057.24 155.261   1
  -3 -20  -4 1855.96 129.390  21
  -3 -20  -4 2189.67 129.684   6
  -3 -20  -4 2017.46 125.531   7
   3 -20   4 2378.57 103.870   2
  -3 -20  -5 462.692 87.1151  21
  -3 -20  -5 473.641 85.5170   7
  -3 -20  -5 622.180 83.7369   6
  -3 -20  -6 212.360 65.5552  21
  -3 -20  -6 335.845 66.9643   6
  -3 -20  -7 691.124 57.9004  21
  -3 -20  -7 851.540 77.1144   7
  -3 -20  -8 278.401 51.2067   7
   3 -19 -11 1217.95 62.5022  23
   3 -19 -10 431.481 47.1596   7
   3 -19 -10 402.674 73.4122  23
   3 -19  -9 2060.99 89.8421   7
   3 -19  -9 2132.34 114.191  23
   3 -19  -8 1457.95 88.5541   7
   3 -19  -8 1506.05 106.730  24
   3 -19  -7 410.731 72.8506   7
   3 -19  -7 369.779 91.3403  24
  -3 -19   7 318.225 66.7779   2
  -3 -19   6 66.4243 74.3915   2
   3 -19  -6 67.2884 94.7550  24
   3 -19  -6 80.4451 72.5644   7
   3 -19  -5 4323.16 161.046   7
   3 -19  -5 4615.61 200.622  24
   3 -19  -3 1901.38 94.2918   2
  -3 -19   3 2002.75 159.939  21
   3 -19  -3 1936.10 155.810  24
   3 -19  -2 7972.90 254.921  24
   3 -19  -2 7496.21 214.084  23
   3 -19  -2 7501.48 216.421   9
   3 -19  -2 7882.00 208.632   7
  -3 -19   2 7893.41 214.246   6
  -3 -19   2 7809.88 257.750  21
   3 -19  -2 7471.77 181.856   2
   3 -19  -1 3983.84 186.662  24
   3 -19  -1 3682.03 150.503  23
  -3 -19   1 3220.03 135.682   7
   3 -19  -1 3636.91 157.872   9
   3 -19  -1 3807.68 149.741   7
  -3 -19   1 3946.11 165.675   6
  -3 -19   1 3797.63 197.220  21
  -3 -19   1 4092.85 191.522   1
   3 -19  -1 3655.72 134.666   2
   3 -19   0 61.9507 91.1259  24
   3 -19   0 82.0355 81.3976   9
   3 -19   0 99.7179 69.1804   7
  -3 -19   0 33.6614 83.8605   6
  -3 -19   0 55.6346 72.8842   7
  -3 -19   0-25.9811 115.887  21
  -3 -19   0 133.546 98.4323   1
   3 -19   0 93.2412 70.4553   2
   3 -19   1 6226.04 202.770  24
  -3 -19  -1 6857.16 196.166  23
   3 -19   1 6030.25 190.722   9
  -3 -19  -1 6503.19 223.070   6
  -3 -19  -1 5765.77 196.704   7
  -3 -19  -1 6202.24 237.967  21
  -3 -19  -1 6610.97 224.304   1
   3 -19   1 6201.29 174.860   2
   3 -19   2 2002.83 118.125   9
  -3 -19  -2 1904.18 154.998  21
  -3 -19  -2 2200.83 148.626   6
  -3 -19  -2 2105.86 139.149   1
   3 -19   2 2082.51 113.367   2
  -3 -19  -3 493.331 121.672  21
  -3 -19  -3 542.265 105.225  23
  -3 -19  -3 501.347 87.3181   1
   3 -19   3 456.947 79.3265   2
  -3 -19  -4 2087.12 149.176  21
  -3 -19  -4 2328.82 146.858   6
  -3 -19  -4 2368.43 122.611   1
  -3 -19  -5 96.2564 90.0158  21
  -3 -19  -5 256.236 86.4946   6
  -3 -19  -5 389.722 82.7733  23
  -3 -19  -6 312.753 82.3974  21
  -3 -19  -6 405.264 78.4685   6
  -3 -19  -7 1092.63 84.3447  21
  -3 -19  -7 1345.97 89.4534   6
  -3 -19  -8 1672.63 94.6836   7
  -3 -19  -8 1852.68 79.9372   6
  -3 -19  -9 258.125 46.3388   7
   3 -18 -11 1086.38 76.5451  23
   3 -18 -10 751.134 61.8145   7
   3 -18 -10 639.071 85.7926  23
   3 -18  -9 983.159 78.1371   7
   3 -18  -9 1101.18 91.0476  24
   3 -18  -8 768.049 80.8409   7
   3 -18  -8 738.084 96.3703  24
  -3 -18   7 9679.20 222.782   2
   3 -18  -7 9642.75 230.520   7
  -3 -18   6 1491.35 114.249   2
   3 -18  -6 1631.48 119.480   7
   3 -18  -6 1832.69 150.588  24
   3 -18  -5 8315.63 223.797   7
   3 -18  -5 8561.97 267.756  24
   3 -18  -4 4663.74 171.395   7
   3 -18  -4 4543.64 194.607  15
  -3 -18   3 5916.98 230.949  21
   3 -18  -3 5876.22 216.512  15
   3 -18  -3 6142.42 235.205  24
   3 -18  -3 5522.90 218.257  18
  -3 -18   3 6066.89 180.097   6
   3 -18  -3 5843.94 156.699   2
  -3 -18   2 13135.5 332.585  21
   3 -18  -2 12574.1 312.246  15
   3 -18  -2 13463.9 277.473   7
  -3 -18   2 14056.9 310.115   8
   3 -18  -2 13617.9 335.948  24
  -3 -18   2 13467.9 291.555   6
  -3 -18   2 14374.9 337.682   1
   3 -18  -2 12788.0 245.589   2
  -3 -18   1 1610.09 111.105   7
  -3 -18   1 1817.33 132.609   6
   3 -18  -1 1566.31 128.311  15
   3 -18  -1 1705.56 126.322   9
   3 -18  -1 1670.66 111.961   7
  -3 -18   1 1904.80 145.163   8
  -3 -18   1 2016.59 154.719   1
   3 -18  -1 1715.06 105.715   2
  -3 -18   1 1706.51 157.904  21
   3 -18  -1 1784.06 150.195  24
  -3 -18   0 690.053 106.068  23
   3 -18   0 626.591 112.170  24
   3 -18   0 745.803 89.3991   7
   3 -18   0 599.328 95.3870   9
  -3 -18   0 745.693 122.732   8
  -3 -18   0 700.892 108.541   6
  -3 -18   0 483.235 132.601  21
  -3 -18   0 785.111 119.422   1
   3 -18   0 638.580 87.8755   2
   3 -18   1 6527.17 216.160  24
  -3 -18  -1 7192.11 201.633  23
   3 -18   1 6411.49 201.627   9
   3 -18   1 6588.18 185.602   7
  -3 -18  -1 6872.18 242.233   8
  -3 -18  -1 6691.24 233.928   6
  -3 -18  -1 7059.69 239.786   1
   3 -18   1 6472.36 184.292   2
  -3 -18  -1 6596.87 250.491  21
  -3 -18  -2 14224.2 327.285   1
   3 -18   2 13432.0 262.083   2
   3 -18   2 13487.5 283.856   9
  -3 -18  -3 1726.60 124.224   1
   3 -18   3 1800.85 111.478   2
   3 -18   3 1709.37 110.094   9
  -3 -18  -3 1789.94 128.708  23
  -3 -18  -4 3464.40 150.215  23
  -3 -18  -4 3574.51 180.617   6
  -3 -18  -4 3379.95 151.950   1
  -3 -18  -5 1815.01 118.568  23
  -3 -18  -5 2008.45 139.075   6
   3 -18   5 1971.78 107.939   2
  -3 -18  -5 1900.49 107.889   1
  -3 -18  -6 3114.22 124.946  23
  -3 -18  -6 2954.11 146.113   6
  -3 -18  -7 703.772 83.4661   6
  -3 -18  -8 5482.24 145.473   6
  -3 -18 -10 470.659 43.0523   7
   3 -17 -12 3318.23 87.1818  23
   3 -17 -11 328.013 71.9683  23
   3 -17 -11 386.361 44.7080   7
  -3 -17  11 483.630 80.1555   4
   3 -17 -10 839.476 69.4778   7
  -3 -17  10 965.958 100.627   4
   3 -17  -9 72.0641 68.2614  24
   3 -17  -9-12.9543 55.7330   7
  -3 -17   9 33.8398 87.8536   4
   3 -17  -8 2255.75 141.304  15
   3 -17  -8 2131.36 119.761   7
   3 -17  -8 2293.53 137.222  24
  -3 -17   8 2378.91 140.643   4
  -3 -17   8 2089.89 106.616   2
   3 -17  -7 2745.64 156.471  15
   3 -17  -7 3349.44 173.107  24
   3 -17  -7 3058.65 144.162   7
  -3 -17   7 3392.77 161.816   4
  -3 -17   7 2820.53 136.615   2
   3 -17  -6 7124.67 238.138  15
  -3 -17   6 7808.96 245.562  21
   3 -17  -6 7173.35 249.341  24
  -3 -17   6 8260.40 225.826   4
   3 -17  -6 6947.55 207.213   7
   3 -17  -6 6804.00 255.798  18
   3 -17  -5 8463.54 283.289  18
   3 -17  -5 9474.89 283.906  24
   3 -17  -5 9361.71 236.571   7
   3 -17  -5 9134.14 268.121  15
   3 -17  -4 77.4665 86.4766  15
   3 -17  -4 86.2877 106.987  24
   3 -17  -4 153.837 79.7597  18
  -3 -17   4 190.847 93.3536   1
   3 -17  -4 133.135 78.8153   7
  -3 -17   4 159.458 56.4758   6
  -3 -17   3 4281.16 158.962   6
   3 -17  -3 4134.27 188.478  18
  -3 -17   3 3994.20 195.832  21
  -3 -17   3 4481.15 172.607   8
   3 -17  -3 4038.63 136.143   2
   3 -17  -3 4080.32 190.869  15
  -3 -17   2 3375.55 189.774  21
   3 -17  -2 3309.53 174.431  15
   3 -17  -2 3062.65 162.090  18
  -3 -17   2 3442.94 167.383   8
   3 -17  -2 3294.49 146.944   7
   3 -17  -2 3220.10 131.193   2
  -3 -17   2 3619.11 182.059   1
  -3 -17   2 2925.85 126.354   7
  -3 -17   2 3569.34 160.851   6
   3 -17  -2 3416.15 190.257  24
  -3 -17   1 6002.88 238.620  21
   3 -17  -1 6080.05 232.763  24
  -3 -17   1 6458.33 191.692  23
   3 -17  -1 5742.82 171.714  21
  -3 -17   1 6335.35 223.822   8
   3 -17  -1 5935.37 183.313   7
   3 -17  -1 5630.40 217.860  15
  -3 -17   1 6136.27 212.551   6
  -3 -17   1 6243.13 231.709   1
   3 -17  -1 5536.98 170.685   2
  -3 -17   0 7312.35 240.178   6
  -3 -17   0 7574.79 249.243   8
   3 -17   0 7270.43 196.136   7
   3 -17   0 7119.17 208.764   9
   3 -17   0 7251.63 243.862  24
  -3 -17   0 7637.68 207.007  23
  -3 -17   0 7282.13 260.137  21
   3 -17   0 6865.84 190.720   2
  -3 -17   0 7406.12 251.115   1
   3 -17   1 1105.74 123.377  24
  -3 -17  -1 1310.71 122.956  23
   3 -17   1 1237.75 111.100   9
   3 -17   1 1149.30 99.5903   7
  -3 -17  -1 1308.06 133.258   1
   3 -17   1 1220.42 102.938   2
  -3 -17  -1 1228.78 133.381   6
   3 -17   2 11273.8 261.713   9
  -3 -17  -2 11535.0 299.575   1
   3 -17   2 11140.7 240.449   2
   3 -17   2 11284.2 264.811  24
  -3 -17  -3 2431.06 177.965  18
  -3 -17  -3 2943.85 145.395  23
   3 -17   3 2523.94 133.042   9
  -3 -17  -3 2814.41 173.288   8
   3 -17   3 2907.24 130.610   2
  -3 -17  -3 2903.75 154.496   1
  -3 -17  -3 2843.38 169.715   6
  -3 -17  -4 1101.99 113.919  23
  -3 -17  -4 1152.27 106.580   1
  -3 -17  -4 720.306 122.164  18
  -3 -17  -4 1018.62 125.940   6
  -3 -17  -5 1773.34 122.233  23
  -3 -17  -5 1715.98 139.333   6
  -3 -17  -5 1743.46 111.231   1
   3 -17   5 1905.26 109.016   2
  -3 -17  -6 751.344 95.7747  23
  -3 -17  -6 618.230 101.018   6
  -3 -17  -7 1614.27 96.2129  23
  -3 -17  -7 1419.64 108.691   6
  -3 -17  -8 217.722 62.5273   6
  -3 -17  -9 53.8737 41.7249   6
  -3 -17 -10 990.356 68.9073   7
  -3 -16  13 150.227 53.0196   4
  -3 -16  12 4195.15 131.785   4
   3 -16 -12 3779.37 108.566  23
   3 -16 -11 3428.31 103.108   7
  -3 -16  11 4533.81 153.211   4
   3 -16 -10 3175.41 149.257  15
   3 -16 -10 3233.50 118.544   7
  -3 -16  10 3858.35 158.528   4
   3 -16 -10 3620.61 133.031  24
   3 -16  -9 3931.65 172.057  15
   3 -16  -9 4227.20 161.824  24
  -3 -16   9 4444.20 176.490   4
   3 -16  -9 3925.58 144.518   7
   3 -16  -8 178.698 92.8164  24
  -3 -16   8 145.436 105.005   4
  -3 -16   8 121.888 63.2713   2
   3 -16  -8 78.6791 72.7333   7
   3 -16  -8 56.8487 89.5455  15
   3 -16  -7 5406.38 213.325  24
   3 -16  -7 5268.90 207.196  15
  -3 -16   7 5154.62 170.861   2
   3 -16  -7 5223.65 182.008   7
  -3 -16   7 5785.16 197.295   4
  -3 -16   6 371.096 109.892  21
   3 -16  -6 201.559 104.916  24
   3 -16  -6 147.401 86.2765  18
   3 -16  -6 220.491 95.5912  15
  -3 -16   6 215.318 97.7085   4
   3 -16  -6 198.337 83.2134   7
  -3 -16   5 6262.38 223.965  21
   3 -16  -5 6163.14 222.529  15
   3 -16  -5 6388.29 239.584  24
   3 -16  -5 5971.44 237.785  18
   3 -16  -5 6275.96 195.904   7
  -3 -16   5 6948.45 207.950   4
  -3 -16   5 6672.01 218.642   1
   3 -16  -4 1707.82 137.150  15
   3 -16  -4 1699.70 138.070  18
   3 -16  -4 1772.70 151.833  24
  -3 -16   4 1688.24 111.868   8
  -3 -16   4 1621.24 98.3910   6
   3 -16  -4 1680.14 119.723   7
  -3 -16   4 1852.26 135.171   1
   3 -16  -3 11599.5 314.659  18
  -3 -16   3 12197.8 263.435   6
  -3 -16   3 12416.1 281.939   8
   3 -16  -3 11739.3 229.914   2
   3 -16  -3 12022.4 309.858  15
  -3 -16   2 14321.6 341.466  21
   3 -16  -2 13283.6 331.046  15
   3 -16  -2 13205.4 325.111  18
   3 -16  -2 14503.0 346.300  24
  -3 -16   2 15295.9 277.327  23
  -3 -16   2 13310.7 263.417   7
  -3 -16   2 14755.4 311.048   6
   3 -16  -2 14209.0 264.581   2
  -3 -16   2 14374.3 333.503   1
  -3 -16   2 14903.9 321.558   8
  -3 -16   1 49960.9 685.217  21
   3 -16  -1 45395.1 554.111  21
   3 -16  -1 48705.3 679.602  24
  -3 -16   1 49485.2 574.830  23
   3 -16  -1 46611.9 578.757   7
  -3 -16   1 49218.4 660.083   8
   3 -16  -1 45957.4 669.748  15
  -3 -16   1 49064.8 650.669   6
   3 -16  -1 47632.6 575.222   2
  -3 -16   1 50811.1 684.310   1
   3 -16   0 30416.7 427.899   2
  -3 -16   0 32080.8 521.843   1
  -3 -16   0 31430.9 511.461   8
   3 -16   0 30691.9 446.608   9
   3 -16   0 30168.1 427.665   7
  -3 -16   0 31126.7 505.218   6
  -3 -16   0 30766.3 425.037  23
   3 -16   0 30489.5 503.146  24
  -3 -16  -1 13269.9 349.013  18
   3 -16   1 13942.5 317.841  24
   3 -16   1 14068.6 269.913   7
   3 -16   1 14297.7 289.147   9
  -3 -16  -1 14053.5 336.876   6
   3 -16   1 14092.9 275.556   2
  -3 -16  -1 14508.6 339.411   1
   3 -16   2 6755.70 204.236   9
  -3 -16  -2 6919.73 241.656   8
  -3 -16  -2 6641.33 264.380  18
   3 -16   2 7012.79 211.249  24
  -3 -16  -2 7016.98 237.280   1
   3 -16   2 6801.35 191.045   2
  -3 -16  -3 129.898 94.7988  18
  -3 -16  -3 192.974 97.9955  23
  -3 -16  -3 256.801 103.285   8
   3 -16   3 138.401 78.0081   9
  -3 -16  -3 265.716 100.950   6
   3 -16   3 201.044 73.7927   2
  -3 -16  -3 182.057 88.8299   1
  -3 -16  -4 4307.06 240.445  18
  -3 -16  -4 4341.23 163.554  23
  -3 -16  -4 4276.36 197.170   8
  -3 -16  -4 4483.06 200.849   6
  -3 -16  -4 4375.70 178.218   1
  -3 -16  -5 16.9270 90.9728  23
  -3 -16  -5-29.0368 106.837  18
  -3 -16  -5 107.438 101.568  20
  -3 -16  -5-9.44927 98.8793   6
  -3 -16  -5 82.1664 68.0978   1
   3 -16   5 91.4375 67.9578   2
  -3 -16  -6 1811.37 137.817   6
  -3 -16  -6 1910.35 145.627  20
   3 -16   6 1899.34 106.790   2
  -3 -16  -6 2034.16 120.098  23
  -3 -16  -7 1463.56 126.429  20
  -3 -16  -7 1601.30 122.463   6
  -3 -16  -7 1693.89 105.556  23
  -3 -16  -8 128.282 65.4857   6
  -3 -16  -8 184.936 64.0389  23
  -3 -16  -9 650.774 64.3885   6
  -3 -16 -11 1259.37 57.7713   7
   3 -15 -12 668.394 79.7945  15
   3 -15 -12 580.692 71.6862  23
   3 -15 -11 4456.06 123.853   7
   3 -15 -11 4646.35 169.937  15
   3 -15 -10 532.446 96.6235  15
   3 -15 -10 587.433 74.9956   7
  -3 -15  10 662.764 112.636   4
   3 -15 -10 644.523 81.3259  24
   3 -15  -9 8919.32 252.851  15
   3 -15  -9 8944.31 217.100   7
   3 -15  -9 9012.86 236.270  24
   3 -15  -8 690.972 109.699  24
   3 -15  -8 574.950 107.404  18
   3 -15  -8 600.605 105.083  15
  -3 -15   8 506.505 77.1327   2
  -3 -15   8 614.890 117.091   4
   3 -15  -8 564.793 88.4869   7
   3 -15  -7 4065.67 182.099  15
   3 -15  -7 3845.54 201.560  18
  -3 -15   7 3902.17 175.502   4
   3 -15  -7 4058.96 161.742   7
   3 -15  -7 4113.52 188.068  24
   3 -15  -6 2119.10 150.848  24
   3 -15  -6 2196.40 189.617  22
   3 -15  -6 2085.31 127.093   7
   3 -15  -6 2540.09 135.469   6
  -3 -15   6 2340.97 141.089   4
   3 -15  -6 2254.16 147.640  15
  -3 -15   6 2353.49 153.519  21
  -3 -15   5 16649.1 352.823  21
   3 -15  -5 16698.3 353.983  15
   3 -15  -5 16438.4 367.017  24
   3 -15  -5 17127.6 461.117  22
   3 -15  -5 16666.7 398.757  18
   3 -15  -5 17530.4 331.350   6
  -3 -15   5 17025.0 322.238   4
   3 -15  -5 15967.8 314.626   7
  -3 -15   5 16986.2 344.059   1
   3 -15  -4 20992.6 403.005  15
   3 -15  -4 20199.0 430.574  18
   3 -15  -4 21377.1 496.254  22
   3 -15  -4 21533.1 420.104  24
  -3 -15   4 20627.0 352.620   8
  -3 -15   4 19565.3 325.157   6
  -3 -15   4 22061.9 362.028   4
  -3 -15   4 20993.4 351.321   5
   3 -15  -4 20136.6 351.662   7
   3 -15  -4 21390.8 368.388   6
  -3 -15   4 21431.0 391.510   1
   3 -15  -3 3710.43 176.218  15
   3 -15  -3 3697.58 178.711  18
   3 -15  -3 3704.44 204.940  22
  -3 -15   3 3834.72 161.097   8
   3 -15  -3 3603.40 148.133   7
  -3 -15   3 3794.99 147.031   6
  -3 -15   3 4040.53 164.226   5
   3 -15  -3 4069.44 158.234   6
   3 -15  -3 3647.86 131.222   2
  -3 -15   3 3915.41 173.794   1
  -3 -15   2 2344.37 155.081  21
   3 -15  -2 2366.37 148.995  15
   3 -15  -2 2385.39 142.939  18
   3 -15  -2 2418.03 157.318  24
  -3 -15   2 2451.91 122.397  23
   3 -15  -2 2306.83 154.249  22
  -3 -15   2 2412.52 141.413   8
  -3 -15   2 2435.07 131.548   6
   3 -15  -2 2509.21 115.770   2
   3 -15  -1 21670.2 332.466  21
   3 -15  -1 21460.7 416.597  15
   3 -15  -1 21474.4 406.894  18
   3 -15  -1 22039.3 416.256  24
  -3 -15   1 22957.1 341.848  23
  -3 -15   1 22987.4 409.269   8
   3 -15  -1 22347.5 353.635   7
  -3 -15   1 23016.7 401.363   6
   3 -15  -1 22561.8 346.490   2
  -3 -15   1 23314.7 422.417   1
   3 -15   0 25285.7 441.036  24
  -3 -15   0 25023.1 366.021  23
   3 -15   0 23299.8 440.173  15
  -3 -15   0 24125.6 444.150  18
   3 -15   0 24816.4 370.479   7
  -3 -15   0 25533.8 443.080   8
   3 -15   0 25113.9 369.301  21
  -3 -15   0 26933.9 459.227   1
   3 -15   0 25796.2 377.459   2
  -3 -15  -1 25991.0 496.190  18
   3 -15   1 25639.9 374.597   7
   3 -15   1 26479.2 399.069   9
   3 -15   1 25287.5 433.249  24
   3 -15   1 25897.9 382.276   2
  -3 -15  -1 26332.9 457.688   1
   3 -15   2 1254.08 93.2213   7
   3 -15   2 1299.71 108.851   9
  -3 -15  -2 1423.74 134.052   8
  -3 -15  -2 1530.42 144.099  18
  -3 -15  -2 1428.72 114.518  23
   3 -15   2 1210.52 107.492  24
  -3 -15  -2 1403.42 127.398   1
   3 -15   2 1330.79 102.892   2
  -3 -15  -3 19342.6 476.849  18
  -3 -15  -3 18943.8 326.028  23
  -3 -15  -3 18589.2 386.827   8
   3 -15   3 19496.9 346.642   9
  -3 -15  -3 19429.3 399.346  20
  -3 -15  -3 19185.4 380.600   1
   3 -15   3 18922.6 316.638   2
  -3 -15  -4 18989.8 490.793  18
  -3 -15  -4 19152.7 330.168  23
  -3 -15  -4 19293.3 391.587   8
  -3 -15  -4 19137.0 400.135  20
  -3 -15  -4 18533.8 367.501   1
  -3 -15  -5 10041.4 289.584   6
  -3 -15  -5 9628.23 355.290  18
  -3 -15  -5 10266.2 233.934  23
  -3 -15  -5 10527.3 283.971   8
  -3 -15  -5 10181.5 290.815  20
   3 -15   5 10679.0 224.272   2
  -3 -15  -5 9730.56 251.125   1
  -3 -15  -6 1095.70 104.502  23
  -3 -15  -6 1127.80 154.895  18
  -3 -15  -6 1045.29 127.795  20
  -3 -15  -6 994.519 116.781   6
   3 -15   6 1206.59 94.1438   2
  -3 -15  -7 8268.58 248.761  20
  -3 -15  -7 8605.23 246.405   6
  -3 -15  -7 9057.41 203.016  23
  -3 -15  -8 1135.37 113.027  20
  -3 -15  -8 1242.22 99.3587   6
  -3 -15  -8 1248.97 88.9946  23
  -3 -15  -9 1299.77 103.117  20
  -3 -15  -9 1546.77 90.3374   6
   3 -14 -13 13.9308 58.5830  15
   3 -14 -12 475.986 82.4844  15
   3 -14 -11 1280.65 112.125  15
   3 -14 -11 1072.42 76.1506   7
   3 -14 -10 8908.82 244.540  15
   3 -14 -10 8207.50 199.299   7
   3 -14 -10 8621.00 209.466  24
   3 -14  -9 4642.56 179.647  24
   3 -14  -9 4357.98 212.083  18
   3 -14  -9 4919.35 191.010  15
  -3 -14   9 4507.93 235.119   3
   3 -14  -9 4490.46 160.317   7
  -3 -14   9 4902.54 199.599   4
   3 -14  -8 13393.7 314.796  24
   3 -14  -8 12425.5 356.515  18
   3 -14  -8 13924.9 312.893  15
  -3 -14   8 12876.2 379.594   3
  -3 -14   8 12662.0 254.891   2
  -3 -14   8 13646.1 305.497   4
   3 -14  -8 12891.8 276.066   7
   3 -14  -7 361.215 121.998  22
   3 -14  -7 259.459 101.801  24
   3 -14  -7 375.143 97.9594  18
  -3 -14   7 257.916 107.938   4
  -3 -14   7 323.194 119.899   3
   3 -14  -7 353.358 81.0680   7
   3 -14  -7 328.245 91.0063  15
   3 -14  -6 7924.56 252.035  24
   3 -14  -6 8311.61 328.179  22
   3 -14  -6 8227.85 237.619  15
  -3 -14   6 8315.83 245.239  21
  -3 -14   6 8045.33 228.360   4
   3 -14  -6 7689.72 212.610   7
   3 -14  -6 8223.12 221.775   6
  -3 -14   5 1769.90 135.107  21
   3 -14  -5 1826.46 127.280  15
   3 -14  -5 1551.76 162.164  22
   3 -14  -5 1701.44 138.992  24
   3 -14  -5 1703.86 112.819   6
  -3 -14   5 1602.99 123.083   4
  -3 -14   5 1497.27 106.560   5
   3 -14  -5 1693.87 112.259   7
  -3 -14   5 1798.87 120.554   1
  -3 -14   4 6579.37 217.657  21
   3 -14  -4 6440.21 210.892  15
   3 -14  -4 6375.36 235.218  18
   3 -14  -4 6407.93 267.998  22
  -3 -14   4 6420.35 186.587   8
   3 -14  -4 6563.77 194.238   6
  -3 -14   4 6354.33 186.754   5
  -3 -14   4 6369.15 191.047   4
   3 -14  -4 6444.66 185.725   7
  -3 -14   4 6949.69 211.288   1
   3 -14  -3 43167.2 598.927  15
   3 -14  -3 41652.5 626.211  18
   3 -14  -3 44908.7 706.780  22
  -3 -14   3 43462.9 565.760   8
   3 -14  -3 45346.3 561.774   6
   3 -14  -3 43022.9 540.112   7
  -3 -14   3 42341.5 541.247   6
  -3 -14   3 44606.1 545.009   4
  -3 -14   3 43323.4 554.679   5
   3 -14  -3 41716.2 497.079   2
  -3 -14   3 44601.8 595.020   1
   3 -14  -2 18084.0 359.925  15
   3 -14  -2 17715.5 367.335  18
   3 -14  -2 18504.7 408.343  22
  -3 -14   2 18545.0 292.329  23
  -3 -14   2 18710.2 346.614   8
  -3 -14   2 18595.1 333.341   6
  -3 -14   2 18618.5 336.183   5
   3 -14  -2 18285.2 293.141   2
   3 -14  -1 7985.75 183.742  21
   3 -14  -1 7704.44 235.639  15
  -3 -14   1 7566.93 210.714  18
   3 -14  -1 7680.92 227.631  18
   3 -14  -1 8468.84 250.437  22
  -3 -14   1 8363.18 190.377  23
  -3 -14   1 8436.69 234.264   8
   3 -14  -1 8391.51 197.209   7
  -3 -14   1 8480.35 226.598   5
  -3 -14   1 8767.46 242.092   1
   3 -14  -1 8090.82 188.415   2
  -3 -14   0 12023.6 231.913  23
   3 -14   0 11373.6 291.250  15
  -3 -14   0 12611.9 304.081  18
   3 -14   0 12076.6 236.914   7
  -3 -14   0 12624.2 293.795   8
   3 -14   0 11951.0 234.084  21
  -3 -14   0 13118.9 300.395   1
   3 -14   0 12626.7 243.119   2
  -3 -14  -1 11393.6 315.567  18
   3 -14   1 10451.2 278.968  15
   3 -14   1 10836.6 220.041   7
   3 -14   1 11194.0 238.893   9
  -3 -14  -1 11285.2 281.688  20
   3 -14   1 10944.9 228.684   2
  -3 -14  -1 11368.5 281.077   1
  -3 -14  -2 8661.50 293.566  18
  -3 -14  -2 8442.56 250.777  20
   3 -14   2 7926.93 186.443   7
  -3 -14  -2 7625.95 237.123   8
   3 -14   2 8002.17 205.773   9
  -3 -14  -2 7663.16 195.842  23
   3 -14   2 7674.46 214.586  24
   3 -14   2 7539.81 189.786   2
  -3 -14  -2 8082.86 238.059   1
  -3 -14  -3 7183.60 286.265  18
  -3 -14  -3 7149.59 238.674  20
  -3 -14  -3 6999.43 232.282   8
   3 -14   3 7804.03 212.016   9
  -3 -14  -3 6875.15 192.218  23
   3 -14   3 6859.51 184.776   2
  -3 -14  -4 13699.4 409.071  18
  -3 -14  -4 13093.0 324.332  20
  -3 -14  -4 13010.6 314.692   8
   3 -14   4 12832.8 273.089   9
  -3 -14  -4 13239.9 266.521  23
  -3 -14  -4 13079.4 300.118   1
  -3 -14  -5 1443.66 162.627  18
  -3 -14  -5 1280.72 140.960  20
  -3 -14  -5 1502.68 131.555   8
  -3 -14  -5 1329.30 114.197  23
  -3 -14  -5 1198.72 107.005   1
   3 -14   5 1350.63 98.7759   2
  -3 -14  -6 1781.08 145.096  20
  -3 -14  -6 1856.05 177.223  18
   3 -14   6 2056.38 108.727   2
  -3 -14  -6 1810.87 115.507  23
   3 -14   6 2005.86 126.238   4
  -3 -14  -6 1792.34 138.407   6
  -3 -14  -7 4266.44 182.179   6
   3 -14   7 4929.99 177.733   4
  -3 -14  -7 4585.68 152.134  23
  -3 -14  -7 3935.60 239.213  18
  -3 -14  -7 4101.23 190.732  20
  -3 -14  -8 736.376 81.1696  23
  -3 -14  -8 638.778 88.3038   6
  -3 -14  -8 486.929 103.821  20
  -3 -14  -9 3957.49 139.880   6
  -3 -14  -9 3513.74 154.163  20
  -3 -14 -10-28.4805 65.8391  20
  -3 -13  15 650.877 49.1053   4
   3 -13 -14 1632.29 86.7132  15
  -3 -13  14 1927.29 96.2616   4
   3 -13 -13 1355.87 96.3907  15
  -3 -13  13 1649.06 113.293   4
   3 -13 -12 4025.48 157.922  15
   3 -13 -11 3140.17 154.609  15
   3 -13 -10 177.105 69.0711   7
   3 -13 -10 180.322 85.8506  18
   3 -13 -10 255.451 92.2132  15
   3 -13 -10 184.211 75.4930  24
  -3 -13  10 117.007 109.268   3
   3 -13  -9 10287.9 237.497   7
   3 -13  -9 10215.3 322.610  18
   3 -13  -9 10401.9 260.715  24
  -3 -13   9 9887.24 340.047   3
  -3 -13   9 10103.6 203.855   2
   3 -13  -8 22169.0 368.097   7
   3 -13  -8 22294.6 482.230  18
   3 -13  -8 24790.0 415.510  15
   3 -13  -8 23111.6 415.462  24
   3 -13  -8 23940.5 582.866  22
  -3 -13   8 23147.5 509.077   3
  -3 -13   8 22062.0 343.924   2
   3 -13  -7 1764.11 115.841   6
   3 -13  -7 1590.01 110.478   7
  -3 -13   7 1437.84 135.737   4
   3 -13  -7 1605.44 143.364  18
   3 -13  -7 1911.63 127.452  15
   3 -13  -7 1623.18 134.151  24
   3 -13  -7 1548.41 176.749  22
  -3 -13   7 1380.42 157.469   3
   3 -13  -6 33533.1 523.919  24
   3 -13  -6 34469.1 671.838  22
  -3 -13   6 34439.4 505.558  21
   3 -13  -6 32833.5 576.751  18
  -3 -13   6 34798.5 602.426   3
  -3 -13   6 34281.9 483.219   1
   3 -13  -6 35117.3 481.766   6
  -3 -13   6 33327.2 481.030   4
   3 -13  -6 32293.8 459.275   7
   3 -13  -6 35514.3 502.981  15
   3 -13  -5 5226.26 250.812  22
  -3 -13   5 5154.04 176.131   4
  -3 -13   5 5101.39 161.084   5
   3 -13  -5 5638.07 175.742   6
   3 -13  -5 4876.35 161.896   7
  -3 -13   5 5543.16 192.004  21
  -3 -13   5 5331.53 178.449   1
  -3 -13   5 5474.81 230.468   3
   3 -13  -5 5430.61 183.666  15
   3 -13  -4 22152.7 486.151  22
  -3 -13   4 21491.4 346.267   4
   3 -13  -4 22905.3 360.452   6
   3 -13  -4 20858.3 338.886   7
  -3 -13   4 21492.8 347.606   5
   3 -13  -4 21331.9 421.421  18
  -3 -13   4 22065.6 382.864  21
  -3 -13   4 20804.9 343.802   8
  -3 -13   4 22832.2 379.481   1
   3 -13  -4 22321.0 378.485  15
   3 -13  -3 9054.09 233.469  15
   3 -13  -3 8590.81 250.275  18
   3 -13  -3 9124.48 212.234   6
  -3 -13   3 8583.80 202.692   6
  -3 -13   3 8689.68 214.196   5
  -3 -13   3 8786.39 206.311   4
   3 -13  -3 8541.67 202.125   7
  -3 -13   3 8462.42 214.861   8
   3 -13  -3 8332.30 178.675   2
  -3 -13   3 8948.46 231.608   1
   3 -13  -3 8850.59 286.947  22
   3 -13  -2 17951.8 342.022  15
   3 -13  -2 17656.4 353.157  18
  -3 -13   2 17861.7 318.595   5
  -3 -13   2 18298.4 330.666   8
   3 -13  -2 17731.3 277.759   2
  -3 -13   2 18187.3 276.227  23
   3 -13  -2 18440.7 396.936  22
   3 -13  -1 548.458 84.5338  15
  -3 -13   1 537.123 67.7441  18
   3 -13  -1 518.652 77.6754  18
  -3 -13   1 460.515 82.2047   5
   3 -13  -1 434.091 65.7872   6
   3 -13  -1 530.886 64.2759   7
  -3 -13   1 401.786 81.7447   8
   3 -13  -1 401.634 59.2769   2
  -3 -13   1 459.298 80.9184   1
  -3 -13   1 566.962 72.1898  23
   3 -13  -1 492.766 78.9930  22
  -3 -13   0 11179.5 216.007  23
  -3 -13   0 11561.8 258.263   5
  -3 -13   0 11793.5 289.125  18
   3 -13   0 11389.7 218.467  21
   3 -13   0 11592.4 223.336   7
  -3 -13   0 11669.7 268.428   8
   3 -13   0 11340.4 220.814   2
   3 -13   0 10768.8 271.169  15
   3 -13   1 265.615 56.0955   7
  -3 -13  -1 246.464 78.8843  18
   3 -13   1 334.478 67.1113  21
  -3 -13  -1 305.379 85.2419  20
   3 -13   1 326.741 65.8031   9
   3 -13   1 235.071 58.4493   2
   3 -13   1 300.603 77.6782  15
  -3 -13  -2 13300.8 356.817  18
  -3 -13  -2 13332.9 299.590  20
   3 -13   2 13329.0 237.820   7
  -3 -13  -2 12408.5 291.658   8
   3 -13   2 13799.7 263.331   9
   3 -13   2 12935.2 245.659   2
  -3 -13  -2 12118.6 237.135  23
  -3 -13  -3 1776.80 152.328  18
  -3 -13  -3 1851.70 134.825  20
  -3 -13  -3 1675.16 124.660   8
   3 -13   3 1895.35 114.520   9
  -3 -13  -3 1552.00 107.149  23
  -3 -13  -4 10747.9 361.477  18
  -3 -13  -4 10922.2 283.948  20
   3 -13   4 10560.0 240.513   9
  -3 -13  -4 10378.7 270.464   8
   3 -13   4 9916.55 214.121   2
  -3 -13  -4 10220.9 222.859  23
   3 -13   5 9177.91 229.105   4
  -3 -13  -5 8822.16 334.545  18
  -3 -13  -5 8828.81 263.996  20
  -3 -13  -5 9189.91 256.512   8
   3 -13   5 8894.01 203.262   2
  -3 -13  -5 9244.21 214.707  23
  -3 -13  -6 1486.91 109.355  23
   3 -13   6 1497.27 124.849  11
  -3 -13  -6 1355.23 158.765  18
  -3 -13  -6 1703.44 130.462   8
  -3 -13  -6 1468.19 140.323  20
   3 -13   6 1662.43 98.4044   2
   3 -13   6 1598.66 126.854   4
  -3 -13  -7 1509.39 106.470  23
  -3 -13  -7 1290.07 119.191   6
   3 -13   7 1711.12 134.644   4
   3 -13   7 1452.60 127.235  11
  -3 -13  -7 1340.41 138.803  20
  -3 -13  -8 6683.03 226.626  20
  -3 -13  -8 7498.89 175.778  23
  -3 -13  -8 6374.92 298.461  18
  -3 -13  -8 6929.08 213.618   6
   3 -13   8 7840.64 232.944   4
   3 -13   8 6803.96 229.845  11
   3 -13   9 1409.52 122.636  11
  -3 -13  -9 1238.71 114.393  20
  -3 -13  -9 1110.49 89.8600   6
   3 -13   9 1509.70 130.521   4
  -3 -13 -10 172.406 74.9513  20
  -3 -13 -11 1043.68 77.5786  20
  -3 -12  15 575.927 60.1245   4
   3 -12 -15 442.937 53.6010  15
  -3 -12  14 1454.39 101.142   4
   3 -12 -14 1266.28 86.9730  15
  -3 -12  13 341.338 101.513   4
   3 -12 -13 335.157 80.7572  15
   3 -12 -12 12193.6 275.251  15
  -3 -12  12 13314.0 294.995   4
   3 -12 -11 3188.25 156.848  15
  -3 -12  11 3371.94 178.573   4
   3 -12 -10 10288.5 261.285  15
  -3 -12  10 9809.58 340.218   3
   3 -12 -10 9574.79 217.849   7
   3 -12  -9 7132.01 214.994  24
   3 -12  -9 7332.12 327.076  22
   3 -12  -9 6753.43 262.440  18
   3 -12  -9 7596.69 225.794  15
  -3 -12   9 6709.76 285.421   3
   3 -12  -9 6858.40 192.031   7
   3 -12  -8 27839.8 540.412  18
   3 -12  -8 31573.6 468.713  15
  -3 -12   8 27887.9 393.904   2
  -3 -12   8 30624.4 583.815   3
   3 -12  -8 29746.9 472.421  24
   3 -12  -7 10240.8 269.610  24
  -3 -12   7 11479.2 271.781  21
   3 -12  -7 10493.4 368.623  22
   3 -12  -7 9813.96 303.341  18
   3 -12  -7 11083.7 256.396  15
  -3 -12   7 10009.7 321.665   3
   3 -12  -7 11095.4 246.350   6
  -3 -12   6 14526.5 298.020  21
   3 -12  -6 13631.4 400.366  22
  -3 -12   6 13554.5 260.282  25
   3 -12  -6 13227.8 341.587  18
  -3 -12   6 14024.8 359.056   3
  -3 -12   6 13656.3 273.169   1
   3 -12  -6 14654.2 288.071  15
   3 -12  -6 14348.5 278.304   6
  -3 -12   6 13319.9 282.831   4
  -3 -12   5 8341.83 224.119  21
   3 -12  -5 8510.75 306.057  22
   3 -12  -5 8609.48 214.041  15
  -3 -12   5 8744.44 271.955   3
  -3 -12   5 8568.31 214.414   1
   3 -12  -5 8659.29 208.584   6
  -3 -12   5 8135.50 195.871   5
  -3 -12   5 8276.53 211.321   4
  -3 -12   4 22061.3 366.216  21
   3 -12  -4 21820.7 354.395  15
   3 -12  -4 21875.7 468.664  22
  -3 -12   4 20613.9 330.535   8
  -3 -12   4 21671.0 356.846   1
  -3 -12   4 22668.2 426.505   3
  -3 -12   4 21241.3 334.097   5
   3 -12  -4 22222.3 341.155   6
  -3 -12   4 21124.0 333.902   4
   3 -12  -4 20201.9 321.432   7
  -3 -12   3 9505.63 229.942  21
   3 -12  -3 9482.46 224.721  15
   3 -12  -3 9744.86 258.625  18
   3 -12  -3 9576.86 290.135  22
  -3 -12   3 9675.12 186.448  23
   3 -12  -3 9638.35 209.614   6
   3 -12  -3 9117.83 200.274   7
  -3 -12   3 9457.50 203.704   4
  -3 -12   3 9007.08 208.949   5
  -3 -12   3 9658.27 228.474   1
   3 -12  -2 7797.18 205.119  15
   3 -12  -2 7769.79 247.575  22
  -3 -12   2 7681.17 164.683  23
   3 -12  -2 7503.95 216.892  18
  -3 -12   2 7606.72 173.875  18
  -3 -12   2 7970.87 183.001   4
  -3 -12   2 7422.88 192.186   5
  -3 -12   1 2054.70 110.495  18
   3 -12  -1 2161.48 118.698  18
  -3 -12   1 1962.69 92.3737  23
   3 -12  -1 2041.40 125.281  22
   3 -12  -1 1911.71 93.4789   7
  -3 -12   1 1962.42 110.217   5
   3 -12  -1 2102.86 99.8272   6
   3 -12  -1 1928.63 87.8900   2
  -3 -12   0 5808.62 181.170  20
   3 -12   0 5507.08 186.995  15
   3 -12   0 5303.30 173.722  18
  -3 -12   0 6210.90 201.829  18
  -3 -12   0 5267.49 141.715  23
   3 -12   0 5699.30 180.226  22
   3 -12   0 5773.11 148.048   7
  -3 -12   0 5771.26 172.185   5
   3 -12   0 5727.16 150.230   2
   3 -12   1 2208.62 100.392  21
   3 -12   1 2073.43 125.855  15
  -3 -12  -1 2279.60 138.074  18
   3 -12   1 2407.72 106.050   9
   3 -12   1 2172.62 92.6831   7
   3 -12   1 2290.25 98.4554   2
  -3 -12  -1 2239.09 124.037  20
  -3 -12  -2 15622.4 312.386  20
  -3 -12  -2 16571.8 393.658  18
   3 -12   2 14193.3 315.787  15
   3 -12   2 15913.6 275.449   9
  -3 -12  -2 14420.9 303.787   8
   3 -12   2 15197.9 248.012   7
   3 -12   2 15244.9 258.129   2
  -3 -12  -2 14640.8 252.638  23
  -3 -12  -3 17150.7 429.739  18
   3 -12   3 17488.1 303.298   9
  -3 -12  -3 15839.1 323.551   8
  -3 -12  -3 16798.7 332.080  20
  -3 -12  -3 15205.3 266.255  23
  -3 -12  -4 6493.47 280.241  18
   3 -12   4 6246.03 162.776   2
   3 -12   4 6235.99 181.659   9
  -3 -12  -4 6041.11 202.030   8
  -3 -12  -4 6485.38 213.760  20
  -3 -12  -4 5826.74 166.716  23
  -3 -12  -5 1775.97 175.704  18
  -3 -12  -5 1845.11 129.440   8
   3 -12   5 1948.24 101.619   2
   3 -12   5 1712.33 120.395   4
  -3 -12  -5 1825.51 137.250  20
  -3 -12  -5 1774.47 112.224  23
  -3 -12  -6 20627.9 375.305   8
  -3 -12  -6 20092.2 319.139  23
   3 -12   6 20423.7 313.573   2
   3 -12   6 19892.7 367.634   4
  -3 -12  -6 19820.1 391.421  20
   3 -12   7 11456.1 286.816   4
  -3 -12  -7 10940.3 292.813  20
  -3 -12  -7 10902.1 224.634  23
   3 -12   7 10663.1 297.045  11
   3 -12   8 15419.3 363.864  11
   3 -12   8 17556.3 359.338   4
  -3 -12  -8 14017.0 442.209  18
  -3 -12  -8 15377.6 344.038  20
  -3 -12  -8 16367.1 262.858  23
  -3 -12  -8 15463.4 322.758   6
   3 -12   9 1136.24 125.108  11
  -3 -12  -9 1122.53 93.5738   6
  -3 -12  -9 972.190 114.714  20
   3 -12   9 1272.83 135.188   4
  -3 -12 -10 2776.98 139.853  20
   3 -12  10 3606.14 168.777   4
  -3 -12 -11 865.244 83.1459  20
   3 -11 -15 1318.90 79.6080  15
  -3 -11  15 1659.99 89.1151   4
   3 -11 -14 997.750 87.2951  15
  -3 -11  14 1067.96 101.295   4
   3 -11 -13 3530.23 148.448  15
  -3 -11  13 3884.32 168.845   4
   3 -11 -12 9062.68 242.502  15
  -3 -11  12 9630.68 261.795   4
   3 -11 -11 672.519 104.984  18
  -3 -11  11 920.033 135.376   4
   3 -11 -11 813.315 109.437  15
  -3 -11  11 742.253 138.149   3
   3 -11 -10 2343.12 167.208  18
  -3 -11  10 2517.00 176.553   4
   3 -11 -10 2417.78 116.700   7
  -3 -11  10 2471.70 199.335   3
   3 -11 -10 2550.33 150.748  15
   3 -11  -9 7010.79 215.048  15
   3 -11  -9 6499.29 306.962  22
   3 -11  -9 6128.98 197.740  24
   3 -11  -9 6346.35 254.550  18
  -3 -11   9 7070.94 290.913   3
  -3 -11   9 7092.35 204.852  27
   3 -11  -8 31297.7 461.083  15
   3 -11  -8 29738.5 466.259  24
   3 -11  -8 30047.1 641.741  22
   3 -11  -8 29781.9 554.000  18
  -3 -11   8 32709.9 450.461  27
  -3 -11   8 30807.6 447.903  26
  -3 -11   8 30949.5 585.761   3
  -3 -11   8 28945.8 392.452   2
  -3 -11   7 21337.3 456.999   3
   3 -11  -7 19774.0 429.952  18
   3 -11  -7 22069.6 361.402  15
  -3 -11   7 22984.1 379.705  21
   3 -11  -7 21436.1 345.155   6
  -3 -11   7 20163.3 339.418  26
   3 -11  -6 50319.4 800.606  22
   3 -11  -6 51571.0 602.456  15
   3 -11  -6 50614.9 712.016  18
   3 -11  -6 51076.6 594.006   6
  -3 -11   6 51301.0 618.859  21
  -3 -11   6 50075.5 717.836   3
  -3 -11   6 49058.0 588.010   1
   3 -11  -5 35888.4 636.834  22
   3 -11  -5 37133.8 474.188  15
   3 -11  -5 36041.0 557.762  18
   3 -11  -5 36974.2 470.455   6
  -3 -11   5 35111.2 468.250   4
  -3 -11   5 37063.5 493.066  21
  -3 -11   5 37017.8 569.448   3
  -3 -11   5 35684.4 473.156   1
   3 -11  -4 1443.65 135.626  22
   3 -11  -4 1630.19 91.5794  15
  -3 -11   4 1257.46 115.231   3
  -3 -11   4 1363.62 89.7585   1
  -3 -11   4 1168.40 94.8013  21
  -3 -11   4 1256.02 90.7334   4
   3 -11  -3 6204.58 196.678  18
  -3 -11   3 7403.68 219.213   3
   3 -11  -3 7170.50 244.082  22
   3 -11  -3 6842.63 168.554   6
   3 -11  -3 6186.35 155.562   7
  -3 -11   2 8188.17 177.291  18
   3 -11  -2 8760.04 226.352  18
   3 -11  -2 8441.30 254.186  22
  -3 -11   1 32531.1 448.229  18
   3 -11  -1 32799.1 497.922  22
  -3 -11   0 39539.1 548.472  18
  -3 -11   0 38432.8 462.778  24
   3 -11   0 38130.8 516.232  22
   3 -11   1 15083.6 245.396   2
  -3 -11  -1 16397.1 354.640  18
  -3 -11  -1 15349.3 286.801  20
   3 -11   1 14383.6 258.861  22
  -3 -11  -1 15470.5 264.872  24
  -3 -11  -1 14030.0 234.638  23
  -3 -11  -2 6368.59 184.910   5
  -3 -11  -2 7011.03 246.980  18
   3 -11   2 6538.72 157.401   2
  -3 -11  -2 6900.55 177.697  24
  -3 -11  -2 6113.41 153.895  23
  -3 -11  -2 6660.69 193.436  20
   3 -11   2 6695.58 152.699   7
  -3 -11  -2 6096.24 186.080   8
   3 -11   2 6994.97 170.615   9
  -3 -11  -3 11202.1 331.429  18
   3 -11   3 11643.7 233.923   9
  -3 -11  -3 10202.0 246.724   8
  -3 -11  -3 9695.00 200.842  23
  -3 -11  -3 10928.6 253.498  20
  -3 -11  -4 5314.55 247.194  18
   3 -11   4 5547.17 147.409   2
   3 -11   4 5256.09 163.736   9
  -3 -11  -4 5028.67 179.085   8
  -3 -11  -4 4889.76 146.618  23
  -3 -11  -4 5157.21 186.036  20
  -3 -11  -5 18111.5 472.000  18
   3 -11   5 17566.9 279.766   2
   3 -11   5 18247.1 349.394   3
  -3 -11  -5 17080.7 333.600   8
  -3 -11  -5 16587.9 278.609  23
  -3 -11  -5 17670.0 349.097  20
   3 -11   6 7898.17 232.321   3
   3 -11   6 8525.09 190.295   2
  -3 -11  -6 7966.70 225.580   8
  -3 -11  -6 7791.23 187.642  23
  -3 -11  -6 7849.75 239.839  20
   3 -11   7 10347.3 298.090  11
  -3 -11  -7 10467.9 386.823  18
   3 -11   7 10902.4 275.890   3
   3 -11   7 10488.7 271.669  10
  -3 -11  -7 10474.8 280.879  20
  -3 -11  -7 10692.1 217.294  23
  -3 -11  -8 3491.93 178.908  20
  -3 -11  -8 3583.89 128.704  23
   3 -11   8 3414.52 162.201   3
   3 -11   8 3398.78 171.630  10
  -3 -11  -8 3199.52 136.524  15
   3 -11   8 3414.64 193.068  11
  -3 -11  -8 3446.49 157.394   6
   3 -11   9 4083.24 200.912  11
  -3 -11  -9 3473.88 226.303  18
   3 -11   9 3709.01 175.327  10
  -3 -11  -9 3500.55 140.326  15
  -3 -11  -9 3822.56 175.341  20
   3 -11  10 920.966 127.928   4
   3 -11  10 793.629 120.212  11
  -3 -11 -10 594.723 96.9573  20
  -3 -11 -11 2456.84 121.870  20
   3 -11  11 3611.91 165.598   4
   3 -11  12 2117.38 121.365   4
  -3 -10  16 214.948 42.4964   4
  -3 -10  15 3374.72 120.263   4
  -3 -10  14 2036.94 126.761   4
  -3 -10  13 261.344 113.806   4
  -3 -10  12 4382.79 196.760   4
   3 -10 -12 3998.21 169.978  15
  -3 -10  11 21422.6 501.752   3
  -3 -10  11 22603.6 411.376   4
   3 -10 -11 21767.6 389.221  15
   3 -10 -10 21473.5 549.286  22
   3 -10 -10 20253.2 454.370  18
  -3 -10  10 21689.0 401.098   4
  -3 -10  10 22339.3 392.807  27
  -3 -10  10 21846.1 505.468   3
   3 -10 -10 21558.9 383.755  15
   3 -10  -9 30936.4 660.612  22
   3 -10  -9 29388.4 445.668  24
   3 -10  -9 30222.4 559.075  18
  -3 -10   9 30576.9 478.211   4
  -3 -10   9 31831.5 470.355  27
  -3 -10   9 31614.1 472.980  26
  -3 -10   9 30496.8 592.031   3
   3 -10  -9 31676.2 467.334  15
   3 -10  -8 13396.4 288.395  24
   3 -10  -8 13893.1 423.366  22
  -3 -10   8 13515.9 295.918   4
   3 -10  -8 15160.8 272.930   6
   3 -10  -8 14092.8 357.217  18
  -3 -10   8 14189.6 287.365  26
  -3 -10   8 14416.1 283.356  27
  -3 -10   8 14472.5 379.556   3
   3 -10  -8 14119.6 285.431  15
   3 -10  -7 16752.0 288.501   6
   3 -10  -7 16071.9 280.921  17
   3 -10  -7 16157.3 370.858  18
  -3 -10   7 16154.0 298.847  26
  -3 -10   7 16535.5 293.120  27
   3 -10  -7 17146.1 301.408  15
  -3 -10   7 16449.8 386.369   3
   3 -10  -6 10931.1 226.420  15
   3 -10  -6 10805.7 222.973   6
   3 -10  -6 10379.7 199.807  17
   3 -10  -6 10592.7 287.321  18
  -3 -10   6 11397.1 303.507   3
  -3 -10   6 10638.2 219.266   1
  -3 -10   6 10635.1 226.321  25
  -3 -10   6 11324.7 240.913  21
  -3 -10   5 64181.5 788.780   3
   3 -10  -5 62429.3 780.625  18
   3 -10  -5 64071.1 678.624  15
   3 -10  -5 64184.5 877.366  22
   3 -10  -4 2281.44 128.239  18
  -3 -10   4 2498.17 135.596   3
  -3 -10   3 31459.2 463.971   3
  -3 -10   2 24759.5 331.976  18
   3 -10  -2 24735.2 388.892  18
   3 -10  -1 4299.65 147.983  18
  -3 -10   1 4462.03 140.466  18
  -3 -10   0 8234.49 217.231  18
   3 -10   0 7272.73 186.849  18
  -3 -10  -1 1074.71 100.410  18
  -3 -10  -2 27172.9 369.410  24
  -3 -10  -2 27497.3 492.605  18
  -3 -10  -3 41092.5 450.756  29
  -3 -10  -3 42803.3 662.443  18
  -3 -10  -3 37775.3 505.778   8
  -3 -10  -3 36238.1 437.575  23
  -3 -10  -3 40027.9 517.063  20
   3 -10   3 37620.1 492.572  19
  -3 -10  -4 22191.3 332.263  29
  -3 -10  -4 22660.1 492.118  18
   3 -10   4 22876.0 344.391   9
  -3 -10  -4 21216.7 363.495   8
   3 -10   4 22885.5 312.153   2
   3 -10   4 22813.5 372.911   3
  -3 -10  -4 20151.6 302.491  23
   3 -10   4 21364.2 381.646  19
  -3 -10  -4 22076.5 369.541  20
  -3 -10  -5 15987.8 296.743  29
  -3 -10  -5 15431.5 306.262   8
  -3 -10  -5 15933.1 319.081  20
   3 -10   5 15043.3 343.901  19
  -3 -10  -5 14757.4 255.362  23
   3 -10   5 16613.7 319.307   3
   3 -10   5 15950.0 253.966   2
  -3 -10  -6 2420.65 129.104   8
   3 -10   6 2458.59 134.069   3
   3 -10   6 2550.31 106.916   2
   3 -10   6 2346.17 158.510  19
  -3 -10  -6 2520.58 144.490  20
  -3 -10  -6 2350.96 111.095  23
  -3 -10  -7 2532.84 111.808  23
   3 -10   7 2650.92 168.861  11
  -3 -10  -7 2397.66 123.169  15
   3 -10   7 2550.07 141.631   3
  -3 -10  -7 2467.93 151.182  20
  -3 -10  -7 2573.93 207.923  18
   3 -10   8 5017.42 226.680  11
  -3 -10  -8 4975.99 276.042  18
  -3 -10  -8 4561.93 165.871  15
   3 -10   8 4943.59 187.787   3
  -3 -10  -8 4692.37 194.427  20
   3 -10   8 4593.02 200.407  10
   3 -10   9 8679.60 288.325  11
  -3 -10  -9 8193.49 220.954  15
  -3 -10  -9 8228.79 345.910  18
  -3 -10  -9 8462.88 248.917  20
   3 -10   9 8843.25 269.476  10
  -3 -10 -10 2440.94 124.952  15
  -3 -10 -10 2680.81 147.282  20
   3 -10  10 2774.17 163.463  10
   3 -10  10 2742.32 178.665  11
  -3 -10 -11 3458.70 147.509  20
   3 -10  11 3801.20 173.830  10
   3 -10  12 628.245 106.944   4
  -3 -10 -12 442.212 69.4049  20
   3 -10  13 1928.97 103.689   4
  -3  -9  16 1381.50 69.5961   4
  -3  -9  15 4129.98 137.421   4
  -3  -9  14 5299.25 180.828   4
  -3  -9  13 4954.95 196.922   4
  -3  -9  12 514.883 127.979   4
  -3  -9  11 24732.2 435.499   4
  -3  -9  11 24021.4 536.437   3
  -3  -9  11 25366.7 434.375  27
  -3  -9  10 2782.40 199.182   3
  -3  -9  10 2768.40 166.358   4
   3  -9 -10 2910.99 217.598  22
   3  -9 -10 2795.46 173.323  18
  -3  -9  10 2897.96 153.764  27
   3  -9  -9 32097.6 569.977  18
   3  -9  -9 32592.6 669.075  22
  -3  -9   9 34202.1 617.552   3
  -3  -9   9 33943.3 501.053   4
   3  -9  -9 34084.3 483.786  15
  -3  -9   9 33625.8 497.278  26
  -3  -9   9 33681.8 496.661  27
   3  -9  -8 5151.85 170.684  17
   3  -9  -8 5420.18 219.702  18
   3  -9  -8 5464.49 266.654  22
  -3  -9   8 5516.93 236.598   3
  -3  -9   8 5258.20 186.429   4
   3  -9  -8 5753.65 176.644  15
  -3  -9   8 5330.15 179.071  26
  -3  -9   8 5596.37 179.806  27
  -3  -9   7 9455.69 219.787  26
  -3  -9   7 9552.32 216.019  27
   3  -9  -7 9596.09 326.247  22
   3  -9  -7 9427.68 214.377  17
  -3  -9   7 9630.90 285.697   3
  -3  -9   7 9134.39 223.247   4
   3  -9  -7 9654.52 274.121  18
   3  -9  -7 10326.3 208.852   6
   3  -9  -7 9710.22 215.194  15
   3  -9  -6 53188.0 582.895  17
   3  -9  -6 54259.3 706.878  18
  -3  -9   6 53508.2 706.800   3
   3  -9  -6 55592.7 596.908  15
   3  -9  -5 17134.9 338.484  18
  -3  -9   5 17472.2 294.046  28
  -3  -9   5 17968.8 344.778   3
   3  -9  -5 17285.5 252.572  17
  -3  -9   5 17116.2 290.427  32
   3  -9  -4 7050.00 203.593  18
  -3  -9   4 6841.30 160.002  28
  -3  -9   4 7082.48 204.073   3
   3  -9  -4 6887.07 136.945  17
  -3  -9   4 6774.10 159.942  32
  -3  -9   3 34597.6 389.106  28
   3  -9  -3 33393.5 361.390  17
  -3  -9   3 35320.7 469.929   3
  -3  -9   3 33890.4 387.612  32
  -3  -9   2 5681.19 134.960  18
  -3  -9   2 5899.34 172.608   3
   3  -9  -2 5422.60 111.922  17
   3  -9  -1 33436.3 449.746  18
  -3  -9   1 36559.6 454.437  18
   3  -9   0 1447.72 84.2811  18
   3  -9   0 1512.27 66.8536  19
   3  -9   1 30310.9 373.454  19
  -3  -9  -1 30381.4 335.038  29
  -3  -9  -2 29014.8 345.749  29
   3  -9   2 28748.6 411.777  33
   3  -9   3 2487.30 117.871   3
  -3  -9  -3 2589.17 105.594  29
   3  -9   3 2365.53 120.044  19
   3  -9   3 2340.90 106.854  33
   3  -9   4 1080.92 89.3295   3
   3  -9   4 1241.91 70.3941   2
   3  -9   4 1030.15 97.8104  19
  -3  -9  -4 927.902 74.2343  23
   3  -9   5 25648.7 396.498   3
   3  -9   5 24979.3 327.511   2
  -3  -9  -5 24450.4 382.477   8
  -3  -9  -5 23763.3 388.424  20
   3  -9   5 23764.7 454.399  19
  -3  -9  -5 23014.8 319.516  23
   3  -9   6 9738.73 241.244   3
   3  -9   6 9391.39 189.498   2
  -3  -9  -6 8946.99 220.478   8
  -3  -9  -6 8295.03 322.826  18
  -3  -9  -6 8897.31 237.558  20
   3  -9   6 8926.83 294.873  19
  -3  -9  -6 8473.46 183.523  23
  -3  -9  -7 8512.38 253.256  30
   3  -9   7 9164.80 242.962   3
  -3  -9  -7 8532.73 342.313  18
  -3  -9  -7 8969.22 245.653  20
   3  -9   7 8379.70 306.600  19
  -3  -9  -7 8866.18 182.952  23
   3  -9   8 706.395 129.662  11
   3  -9   8 802.359 99.1713   3
   3  -9   8 768.098 132.489  19
  -3  -9  -8 841.731 143.519  18
  -3  -9  -8 779.893 111.069  20
  -3  -9  -8 753.251 111.506  30
  -3  -9  -9 4582.62 265.767  18
   3  -9   9 5999.51 236.697  10
   3  -9   9 4717.61 182.427   3
  -3  -9  -9 4906.42 197.928  20
   3  -9   9 5422.45 271.614  19
   3  -9   9 6158.72 256.408  11
   3  -9  10 1542.40 158.355  11
   3  -9  10 1213.84 136.819  10
  -3  -9 -10 1077.30 147.128  18
  -3  -9 -10 1206.68 107.382  15
  -3  -9 -10 1311.46 120.790  20
   3  -9  11 413.888 118.987  11
   3  -9  11 309.671 103.659  10
  -3  -9 -11 313.107 76.4697  15
  -3  -9 -11 356.923 86.6589  20
  -3  -9 -12 2698.31 119.125  20
   3  -9  12 3016.79 152.436  10
   3  -9  13 1325.58 106.400   4
   3  -9  14 765.631 64.5860   4
   3  -8 -16 640.372 64.1576  15
  -3  -8  16 821.225 67.9377   4
   3  -8 -15 612.845 78.5653  15
  -3  -8  15 792.221 91.2266   4
   3  -8 -14 575.071 94.2948  15
  -3  -8  14 798.859 115.333   4
  -3  -8  13 29.9177 115.400   4
  -3  -8  12 7819.26 241.412  27
  -3  -8  12 8028.07 247.055   4
  -3  -8  11 2277.57 191.356   3
  -3  -8  11 2313.50 166.267   4
  -3  -8  11 2364.60 147.147  27
   3  -8 -11 2072.86 153.255  18
  -3  -8  10 5119.64 200.535   4
  -3  -8  10 5353.41 197.528  27
  -3  -8  10 5181.20 195.666  26
   3  -8 -10 5076.76 269.791  22
   3  -8 -10 4796.83 213.629  18
   3  -8  -9 16721.0 383.932  18
  -3  -8   9 18050.0 338.486  10
  -3  -8   9 16517.0 326.991   4
   3  -8  -9 16809.7 454.202  22
  -3  -8   9 16585.0 331.321  26
  -3  -8   9 16968.8 333.212  27
   3  -8  -8 35150.6 564.372  18
  -3  -8   8 35773.9 480.364  10
  -3  -8   8 32775.4 469.492   4
  -3  -8   8 35971.1 489.528  27
  -3  -8   8 33456.8 479.950  26
   3  -8  -8 34486.7 645.867  22
   3  -8  -7 2292.66 103.164  15
   3  -8  -7 2342.09 139.209  18
  -3  -8   7 2357.27 150.788   3
  -3  -8   7 2167.50 117.112   4
   3  -8  -7 2480.09 174.746  22
  -3  -8   7 2211.00 114.182  25
  -3  -8   7 2235.54 111.432  26
   3  -8  -6 3008.92 112.552  17
  -3  -8   6 4477.49 176.888   3
   3  -8  -6 3266.40 151.930  18
  -3  -8   6 3111.29 135.236  32
   3  -8  -6 4028.81 196.464  22
  -3  -8   6 3106.56 136.644  28
   3  -8  -5 34215.5 489.313  18
  -3  -8   5 33060.0 449.758  32
  -3  -8   5 33227.0 484.491   3
  -3  -8   5 33448.9 450.721  28
   3  -8  -5 33566.1 396.823  17
   3  -8  -4 47552.9 585.124  18
  -3  -8   4 45869.9 535.411  32
  -3  -8   4 47020.4 537.936  28
   3  -8  -4 47325.3 481.715  17
  -3  -8   4 46854.3 577.124   3
  -3  -8   3 211604. 1785.36   3
   3  -8  -3 208285. 1664.04  17
  -3  -8   2 56626.9 625.804   3
   3  -8  -2 55192.3 546.468  17
   3  -8  -1 19266.3 256.606  17
   3  -8  -1 19101.6 299.137  18
   3  -8   0 9288.31 194.177  18
   3  -8   0 9658.25 222.152  33
  -3  -8   0 9850.71 159.371  29
   3  -8   1 16628.9 269.240  19
  -3  -8  -1 17510.9 234.914  29
   3  -8   1 17059.6 301.051  33
   3  -8   2 47349.9 565.046  33
  -3  -8  -2 48315.0 508.933  29
   3  -8   3 30650.0 404.721   3
   3  -8   3 30107.7 449.879  19
   3  -8   3 29449.5 406.180  33
  -3  -8  -3 31049.4 399.230  29
   3  -8   4 11671.9 288.727  19
   3  -8   4 11339.8 224.992  33
   3  -8   5 6540.72 234.920  19
  -3  -8  -5 6788.23 192.128  20
   3  -8   5 7357.74 196.186   3
   3  -8   5 7032.92 153.249   2
  -3  -8  -5 6778.42 200.713  30
  -3  -8  -6 9191.47 251.071  30
  -3  -8  -6 8883.68 176.726  23
   3  -8   6 9272.37 304.625  19
  -3  -8  -6 9251.73 234.089  20
   3  -8   6 9013.20 243.058  14
   3  -8   7 9901.99 249.913   3
  -3  -8  -7 9303.36 245.439  20
   3  -8   7 9168.28 326.201  19
  -3  -8  -7 9125.99 269.288  30
   3  -8   8 11079.6 322.097  11
  -3  -8  -8 10483.1 379.324  18
   3  -8   8 11012.1 272.090   3
  -3  -8  -8 10837.7 272.373  20
   3  -8   8 10626.2 370.283  19
  -3  -8  -8 10081.7 299.947  30
   3  -8   9 797.812 138.268  11
  -3  -8  -9 657.915 136.208  18
   3  -8   9 661.371 129.389  10
   3  -8   9 821.039 97.2354   3
  -3  -8  -9 1158.37 120.559  20
   3  -8   9 896.855 146.646  19
  -3  -8  -9 764.599 126.302  30
  -3  -8 -10 3743.79 239.336  18
  -3  -8 -10 3424.28 194.561  30
  -3  -8 -10 4070.45 175.858  20
   3  -8  10 4310.76 221.391  11
   3  -8  10 4007.59 210.418  10
  -3  -8 -11 820.773 100.083  15
  -3  -8 -11 859.270 102.524  20
   3  -8  11 901.894 137.172  11
   3  -8  11 934.072 128.692  10
   3  -8  12 454.778 105.925  10
  -3  -8 -12 411.764 79.9705  20
  -3  -8 -12 404.262 76.4588  15
   3  -8  13 1735.71 115.976  10
  -3  -8 -13 1377.12 78.9136  20
   3  -8  14 814.092 77.3996   4
   3  -7 -16 418.021 61.8112  15
  -3  -7  16 494.268 66.5599   4
   3  -7 -15 530.721 80.3232  15
  -3  -7  15 696.770 92.1396   4
   3  -7 -14 3201.15 150.088  15
  -3  -7  14 3650.97 168.058   4
  -3  -7  13 6918.43 227.757   4
   3  -7 -13 6650.44 212.567  15
  -3  -7  12 20993.8 399.003  27
   3  -7 -12 19677.1 373.551  15
  -3  -7  12 20645.2 391.214   4
  -3  -7  11 3307.60 167.873  27
   3  -7 -11 2809.83 164.832  18
  -3  -7  11 3349.64 174.755  10
   3  -7 -11 3328.86 219.759  22
   3  -7 -11 3005.69 155.482  15
  -3  -7  11 3014.47 171.436   4
  -3  -7  10 2185.48 140.125  10
   3  -7 -10 2048.53 183.867  22
   3  -7 -10 1932.19 140.506  18
   3  -7 -10 1922.00 125.653  15
  -3  -7  10 1961.72 133.231  27
  -3  -7  10 2057.97 134.820  26
   3  -7  -9 1395.62 121.917  18
  -3  -7   9 1168.51 105.591  26
  -3  -7   9 1130.49 104.781  27
   3  -7  -9 1187.12 149.181  22
  -3  -7   9 1369.36 111.128  10
   3  -7  -8 20323.2 396.943  18
  -3  -7   8 20556.3 341.574  10
   3  -7  -8 20778.3 470.832  22
  -3  -7   8 19397.4 343.455  26
  -3  -7   8 19634.2 339.860  27
  -3  -7   7 13028.0 248.895   4
   3  -7  -7 14202.0 309.523  18
   3  -7  -7 14812.9 377.958  22
  -3  -7   7 13639.5 305.426  32
  -3  -7   7 14004.5 311.124  28
   3  -7  -6 39121.0 538.981  18
  -3  -7   6 38905.8 529.559  28
  -3  -7   6 37834.4 525.462  32
   3  -7  -5 19438.0 279.089  17
  -3  -7   5 19428.5 338.856   3
   3  -7  -5 19557.9 335.724  18
  -3  -7   5 19279.9 322.353  28
  -3  -7   5 18939.4 321.811  32
   3  -7  -4 21489.7 275.657  17
  -3  -7   4 21446.5 337.866   3
   3  -7  -4 21697.9 344.814  18
  -3  -7   4 21671.5 323.984  28
  -3  -7   4 21554.3 324.060  32
   3  -7  -3 34546.1 440.050  18
  -3  -7   3 35359.8 436.850   3
   3  -7  -3 34690.2 364.940  17
  -3  -7   2 14374.9 208.340  18
  -3  -7   2 14404.8 240.598   3
   3  -7  -2 13929.8 199.349  17
   3  -7  -1 19260.0 262.656  17
   3  -7  -1 20414.4 333.408  33
   3  -7   0 29697.5 377.114  18
  -3  -7   0 30156.6 334.018  29
   3  -7   1 17995.9 295.466  33
  -3  -7  -1 17857.7 244.519  29
   3  -7   1 17983.2 286.971  19
   3  -7   2 71772.7 777.135  19
   3  -7   2 71555.1 745.888  33
  -3  -7  -2 71753.8 706.453  29
   3  -7   2 74083.9 716.857   3
   3  -7   3 7715.31 214.681  19
   3  -7   3 7544.08 177.299  33
   3  -7   4 71621.3 859.528  19
  -3  -7  -4 71084.2 774.937  30
   3  -7   4 69019.3 735.329  33
   3  -7   5 15783.3 368.522  19
   3  -7   5 14037.1 252.195  33
   3  -7   5 16486.8 284.334   3
  -3  -7  -5 14936.6 307.037  30
  -3  -7  -6 20881.7 394.401  30
   3  -7   6 20954.5 459.646  19
   3  -7   6 21440.1 384.363  14
   3  -7   7 4301.24 162.423   3
   3  -7   7 3978.37 179.650  14
   3  -7   7 3841.93 224.879  19
  -3  -7  -7 3763.75 185.888  30
   3  -7   8 2973.35 185.128  11
   3  -7   8 3294.28 150.354   3
  -3  -7  -8 2940.57 212.472  18
   3  -7   8 3007.98 215.388  19
  -3  -7  -8 2890.30 178.442  30
   3  -7   9 15735.0 398.917  11
  -3  -7  -9 14882.4 450.741  18
   3  -7   9 15833.4 326.235   3
   3  -7   9 14507.4 453.649  19
  -3  -7  -9 14997.6 385.286  30
  -3  -7 -10 2860.99 212.556  18
  -3  -7 -10 2647.22 186.845  30
   3  -7  10 2780.28 191.150  10
   3  -7  10 3111.19 201.248  11
  -3  -7 -10 2835.99 155.152  20
   3  -7  10 2629.76 214.704  19
   3  -7  11 2159.73 168.383  10
  -3  -7 -11 2204.95 132.708  20
   3  -7  11 2388.82 182.006  11
   3  -7  12 2216.35 155.816  10
  -3  -7 -12 2207.32 119.749  20
  -3  -7 -12 2083.87 122.509  15
   3  -7  13 1445.53 119.256  10
  -3  -7 -13 1344.64 89.7268  15
  -3  -7 -13 1287.68 83.3461  20
   3  -7  14 1414.51 94.4224  10
   3  -7  14 1716.91 101.962   4
   3  -6 -17 218.983 38.1282  15
  -3  -6  16 427.830 68.2416   4
   3  -6 -16 475.430 64.6177  15
  -3  -6  15 637.716 95.4035   4
   3  -6 -15 555.492 83.3005  15
   3  -6 -14 6214.91 198.554  15
  -3  -6  14 6394.45 207.639   4
   3  -6 -13 1170.25 120.429  15
  -3  -6  13 1230.08 129.953  27
  -3  -6  13 1093.16 137.544   4
   3  -6 -12 1706.64 134.157  15
  -3  -6  12 1860.51 142.292  27
  -3  -6  11 29867.8 489.616  10
   3  -6 -11 29279.0 603.653  22
   3  -6 -11 28354.7 455.460  15
  -3  -6  11 28778.2 481.286  27
  -3  -6  10 1527.42 123.361  10
   3  -6 -10 1681.60 163.746  22
   3  -6 -10 1682.34 126.496  18
   3  -6 -10 1320.58 107.933  15
  -3  -6  10 1591.81 125.781  26
  -3  -6  10 1682.55 124.151  27
  -3  -6   9 15822.3 311.737  10
   3  -6  -9 16027.9 417.729  22
   3  -6  -9 16043.8 350.159  18
   3  -6  -9 15181.3 287.514  15
  -3  -6   9 15365.9 311.034  26
  -3  -6   9 15249.9 313.033  27
  -3  -6   8 28828.5 414.796  10
   3  -6  -8 28988.0 470.733  18
   3  -6  -8 28287.7 391.170  15
   3  -6  -8 28331.2 542.350  22
  -3  -6   8 27356.9 417.712  26
  -3  -6   7 569.789 83.8581  32
   3  -6  -7 635.983 80.5901  18
   3  -6  -7 494.517 97.6814  22
  -3  -6   7 509.410 82.4810  28
  -3  -6   6 38730.4 533.995  28
  -3  -6   6 37803.2 530.887  32
  -3  -6   5 38476.7 502.846  28
   3  -6  -5 39552.0 503.271  18
  -3  -6   5 39176.3 506.497  32
   3  -6  -4 48201.9 556.677  18
   3  -6  -4 47670.2 493.837  17
   3  -6  -3 238890. 1958.51  18
   3  -6  -3 240840. 1874.00  17
  -3  -6   3 235366. 1939.32   3
  -3  -6   2 19471.0 276.584   3
   3  -6  -2 19621.9 288.036  18
   3  -6  -2 20236.7 248.924  17
   3  -6  -2 19284.4 328.545  33
   3  -6  -1 20318.0 266.092  17
  -3  -6   1 20143.9 254.936  29
  -3  -6   1 20322.8 271.789   3
   3  -6  -1 21097.3 328.465  33
   3  -6   0 18249.4 262.377  18
   3  -6   0 18674.2 291.650  33
  -3  -6   0 18326.3 236.248  29
  -3  -6  -1 32675.3 372.989  29
   3  -6   1 33027.2 414.127  33
   3  -6   2 30890.4 434.874  19
   3  -6   2 30396.4 391.627  33
   3  -6   2 31562.7 365.252   3
   3  -6   3 77282.9 870.419  19
   3  -6   3 76480.6 776.448  33
  -3  -6  -3 78054.8 796.301  30
   3  -6   4 17984.2 366.181  19
   3  -6   4 18114.4 288.753  33
   3  -6   4 18993.5 285.716   3
  -3  -6  -4 17898.6 315.300  30
   3  -6   5 6613.23 241.924  19
  -3  -6  -5 6432.55 202.754  30
   3  -6   5 7066.06 176.567   3
  -3  -6  -6 27932.6 473.942  30
   3  -6   6 28698.8 552.740  19
   3  -6   7 16747.2 362.668  14
   3  -6   7 17637.7 455.762  19
  -3  -6  -7 16830.5 381.126  30
   3  -6   8 3486.70 195.070  11
   3  -6   8 3838.05 157.597   3
  -3  -6  -8 3416.85 194.122  30
   3  -6   8 3635.46 236.666  19
  -3  -6  -9 4107.42 243.549  18
   3  -6   9 4806.63 179.350   3
  -3  -6  -9 4406.74 225.571  30
   3  -6   9 4615.61 272.706  19
  -3  -6 -10 2897.21 210.937  18
  -3  -6 -10 2824.89 196.864  30
   3  -6  10 3111.26 234.051  19
  -3  -6 -11 88.8090 83.5780  20
   3  -6  11-25.3235 126.946  10
  -3  -6 -12 534.465 85.4912  20
   3  -6  12 406.032 118.436  10
  -3  -6 -13 939.194 91.6242  15
  -3  -6 -13 931.490 81.0293  20
   3  -6  13 945.137 116.722  10
  -3  -6 -14 1572.46 81.8749  15
   3  -6  14 2000.78 113.201  10
   3  -6  15 272.489 48.6240   4
   3  -5 -17 196.051 39.7997  15
   3  -5 -16 1.10053 53.9066  15
  -3  -5  16-6.42389 60.3716   4
   3  -5 -15 794.439 92.4658  15
  -3  -5  15 919.595 102.647   4
   3  -5 -14 582.997 100.500  15
  -3  -5  14 646.793 116.643   4
   3  -5 -13 3079.70 160.722  15
  -3  -5  13 3047.47 168.001   4
   3  -5 -12 945.829 110.995  15
  -3  -5  12 1171.60 129.073  27
  -3  -5  11 17845.0 367.519  10
   3  -5 -11 17681.1 344.096  15
  -3  -5  11 18492.1 375.080  27
   3  -5 -11 18327.4 454.966  22
  -3  -5  10 312.250 92.6693  10
   3  -5 -10 183.595 94.5687  22
   3  -5 -10 132.888 72.1463  15
   3  -5 -10 163.514 72.1694  18
  -3  -5  10 210.197 83.0759  26
  -3  -5  10 140.226 83.5020  27
  -3  -5   9 31948.2 462.199  10
   3  -5  -9 31090.3 578.661  22
   3  -5  -9 30254.5 425.756  15
  -3  -5   9 30496.9 461.756  26
  -3  -5   9 29752.2 458.168  27
   3  -5  -9 32028.2 500.969  18
   3  -5  -8 36073.0 514.491  18
  -3  -5   8 35043.7 466.005  10
[truncated: 830,886 more chars]
