# Supplementary material for: Stereoselective Pudovik reaction of aldehydes, aldimines, and nitroalkenes with CAMDOL-derived H-phosphonate
Source: Commun Chem. 2025 Nov 14;8:349. doi: 10.1038/s42004-025-01735-4 (PMC12618634; doi:10.1038/s42004-025-01735-4)
Supplement: Supplementary file 5 — Supplementary Data 3 [file 42004_2025_1735_MOESM5_ESM.zip › Supplementary Data 5-the cif file of 6a/bj02.ins]

TITL bj02_auto_a.res in P2(1)
REM Old TITL bj02_auto in P2(1)
REM SHELXT solution in P2(1): R1 0.154, Rweak 0.055, Alpha 0.003
REM <I/s> 3.204 for 12 systematic absences, Orientation as input
REM Flack x = 0.227 ( 0.010 ) from 2559 Parsons' quotients
REM Formula found by SHELXT: C66 N7 O12 S3
CELL 1.54184 12.843974 19.939757 14.011197 90 107.6368 90
ZERR 4 0.000172 0.00019 0.000183 0 0.0014 0
LATT -1
SYMM -X,0.5+Y,-Z
SFAC C H N O P S
UNIT 144 152 4 20 4 4
DELU 0.0008 0.0008 C67 C68
SIMU 0.0007 0.0014 2 C67 C68

L.S. 20
PLAN  16
SIZE 0.12 0.14 0.16
TEMP 20
CONF
BOND 
list 4
fmap 2
ACTA 
MORE -1
BOND $H
ABIN 
WGHT 0.0643 0.2429
FVAR 6.06429
REM <olex2.extras>
REM <HklSrc "%.\\bj02.hkl">
REM </olex2.extras>

S1    6     0.60817  0.41966  0.77977  11.00000  0.07779  0.05159  0.05458 =
 0.00726  0.01439  0.00098 
P1    5     0.57251  0.59793  0.61692  11.00000  0.04954  0.04487  0.04614 =
 0.00210  0.01609 -0.00382 
O1    4     0.57739  0.66668  0.67449  11.00000  0.05339  0.04668  0.06289 =
 -0.00143  0.02333 -0.00366 
O2    4     0.69830  0.59193  0.62875  11.00000  0.05165  0.04750  0.04895 =
 -0.00485  0.01323 -0.00498 
O3    4     0.50350  0.59380  0.51269  11.00000  0.05387  0.05733  0.05095 =
 0.00564  0.01481 -0.00665 
O4    4     0.65822  0.45904  0.86632  11.00000  0.10193  0.07276  0.05577 =
 0.00631  0.00197 -0.01294 
O5    4     0.66574  0.36488  0.75486  11.00000  0.08959  0.06257  0.09290 =
 0.01233  0.02711  0.01901 
N1    3     0.57882  0.47028  0.68383  11.00000  0.06813  0.04663  0.04931 =
 0.00343  0.01980  0.00193 
AFIX 43
H1    2     0.59096  0.45901  0.62891  11.00000 -1.20000 
AFIX 0
C1    1     0.77002  0.63569  0.70419  11.00000  0.05331  0.05004  0.05426 =
 -0.00569  0.01253 -0.00479 
C2    1     0.83013  0.68595  0.65113  11.00000  0.04805  0.06575  0.06616 =
 -0.00234  0.01927 -0.00732 
C3    1     0.74509  0.74360  0.60906  11.00000  0.05893  0.05576  0.06956 =
 0.00198  0.02776 -0.01085 
C4    1     0.72072  0.75341  0.70967  11.00000  0.06425  0.04606  0.07110 =
 -0.00449  0.02478 -0.00903 
AFIX 13
H4    2     0.66762  0.78894  0.70847  11.00000 -1.20000 
AFIX 0
C5    1     0.68816  0.68413  0.73984  11.00000  0.05759  0.04695  0.05693 =
 -0.00407  0.02072 -0.00823 
C6    1     0.68015  0.68047  0.84627  11.00000  0.08203  0.05869  0.05867 =
 -0.01313  0.03068 -0.01671 
C7    1     0.65528  0.73831  0.88961  11.00000  0.13726  0.06602  0.09439 =
 -0.02573  0.06566 -0.02770 
AFIX 43
H7    2     0.64589  0.77853  0.85441  11.00000 -1.20000 
AFIX 0
C8    1     0.64429  0.73679  0.98475  11.00000  0.19676  0.10380  0.11427 =
 -0.05505  0.10177 -0.05566 
AFIX 43
H8    2     0.62943  0.77633  1.01335  11.00000 -1.20000 
AFIX 0
C9    1     0.65477  0.67891  1.03690  11.00000  0.19339  0.13042  0.08412 =
 -0.03824  0.08052 -0.06351 
AFIX 43
H9    2     0.64660  0.67858  1.10062  11.00000 -1.20000 
AFIX 0
C10   1     0.67765  0.62039  0.99508  11.00000  0.16633  0.10179  0.06230 =
 -0.00801  0.04444 -0.05386 
AFIX 43
H10   2     0.68540  0.58040  1.03071  11.00000 -1.20000 
AFIX 0
C11   1     0.68909  0.62110  0.90007  11.00000  0.10325  0.07022  0.05615 =
 -0.00884  0.02472 -0.02636 
AFIX 43
H11   2     0.70298  0.58121  0.87175  11.00000 -1.20000 
AFIX 0
C12   1     0.83750  0.76765  0.78158  11.00000  0.07571  0.06082  0.08191 =
 -0.01442  0.02446 -0.02183 
AFIX 23
H12a  2     0.85540  0.81493  0.78191  11.00000 -1.20000 
H12b  2     0.84395  0.75358  0.84940  11.00000 -1.20000 
AFIX 0
C13   1     0.91221  0.72488  0.73638  11.00000  0.05820  0.07399  0.08657 =
 -0.00571  0.01614 -0.01561 
AFIX 23
H13a  2     0.95895  0.75321  0.71063  11.00000 -1.20000 
H13b  2     0.95735  0.69450  0.78591  11.00000 -1.20000 
AFIX 0
C14   1     0.79509  0.80853  0.57818  11.00000  0.08381  0.07339  0.09970 =
 0.00962  0.03627 -0.02321 
AFIX 137
H14a  2     0.73846  0.84120  0.55321  11.00000 -1.50000 
H14b  2     0.82785  0.79785  0.52692  11.00000 -1.50000 
H14c  2     0.84966  0.82641  0.63546  11.00000 -1.50000 
AFIX 0
C15   1     0.65030  0.72798  0.51549  11.00000  0.06542  0.06540  0.06914 =
 0.01157  0.01910 -0.00739 
AFIX 137
H15a  2     0.62040  0.68482  0.52265  11.00000 -1.50000 
H15b  2     0.67615  0.72769  0.45799  11.00000 -1.50000 
H15c  2     0.59474  0.76161  0.50700  11.00000 -1.50000 
AFIX 0
C16   1     0.87847  0.65203  0.57776  11.00000  0.06476  0.08626  0.09448 =
 -0.00410  0.04228 -0.00609 
AFIX 137
H16a  2     0.82192  0.62876  0.52802  11.00000 -1.50000 
H16b  2     0.93341  0.62061  0.61283  11.00000 -1.50000 
H16c  2     0.91078  0.68517  0.54583  11.00000 -1.50000 
AFIX 0
C17   1     0.85010  0.58858  0.77660  11.00000  0.06233  0.06100  0.06333 =
 -0.00395  0.00567  0.00006 
C18   1     0.90956  0.60540  0.87436  11.00000  0.08819  0.07094  0.06593 =
 -0.00644 -0.00592 -0.00068 
AFIX 43
H18   2     0.89933  0.64723  0.89947  11.00000 -1.20000 
AFIX 0
C19   1     0.98345  0.56119  0.93481  11.00000  0.13283  0.09918  0.07590 =
 -0.00582 -0.02356  0.01136 
AFIX 43
H19   2     1.02257  0.57376  0.99970  11.00000 -1.20000 
AFIX 0
C20   1     0.99938  0.50029  0.90086  11.00000  0.16445  0.10791  0.11066 =
 -0.00751 -0.04855  0.05768 
AFIX 43
H20   2     1.04866  0.47065  0.94236  11.00000 -1.20000 
AFIX 0
C21   1     0.94187  0.48158  0.80326  11.00000  0.15333  0.09448  0.11176 =
 -0.02787 -0.03901  0.05779 
AFIX 43
H21   2     0.95393  0.43995  0.77859  11.00000 -1.20000 
AFIX 0
C22   1     0.86700  0.52537  0.74373  11.00000  0.09432  0.07986  0.07052 =
 -0.01348 -0.01074  0.02609 
AFIX 43
H22   2     0.82669  0.51200  0.67959  11.00000 -1.20000 
AFIX 0
C23   1     0.53096  0.53576  0.69432  11.00000  0.06720  0.04519  0.04464 =
 -0.00016  0.02035 -0.00486 
AFIX 13
H23   2     0.56369  0.54968  0.76409  11.00000 -1.20000 
AFIX 0
C24   1     0.40855  0.53573  0.67521  11.00000  0.06931  0.04674  0.06298 =
 0.00986  0.03105 -0.00088 
C25   1     0.36576  0.57123  0.74034  11.00000  0.10083  0.06040  0.09619 =
 0.01156  0.05807  0.01378 
AFIX 43
H25   2     0.41125  0.59620  0.79253  11.00000 -1.20000 
AFIX 0
C26   1     0.25348  0.56871  0.72595  11.00000  0.11286  0.08957  0.14481 =
 0.02346  0.08471  0.02981 
AFIX 43
H26   2     0.22448  0.59166  0.76982  11.00000 -1.20000 
AFIX 0
C27   1     0.18638  0.53375  0.64993  11.00000  0.07278  0.10284  0.18187 =
 0.04776  0.06226  0.01911 
AFIX 43
H27   2     0.11166  0.53283  0.64111  11.00000 -1.20000 
AFIX 0
C28   1     0.22912  0.49927  0.58511  11.00000  0.06376  0.08763  0.13898 =
 0.01303  0.02738 -0.00486 
AFIX 43
H28   2     0.18260  0.47483  0.53289  11.00000 -1.20000 
AFIX 0
C29   1     0.33927  0.50031  0.59621  11.00000  0.06574  0.07408  0.08604 =
 0.00501  0.02618 -0.00562 
AFIX 43
H29   2     0.36688  0.47752  0.55123  11.00000 -1.20000 
AFIX 0
C30   1     0.48307  0.38937  0.79046  11.00000  0.08626  0.05119  0.04906 =
 0.01003  0.02125  0.00012 
C31   1     0.43181  0.33666  0.73172  11.00000  0.08874  0.07532  0.07279 =
 -0.00521  0.02137 -0.00821 
AFIX 43
H31   2     0.46475  0.31530  0.68936  11.00000 -1.20000 
AFIX 0
C32   1     0.33166  0.31582  0.73612  11.00000  0.09969  0.09941  0.09635 =
 0.00255  0.01749 -0.02287 
AFIX 43
H32   2     0.29772  0.27974  0.69685  11.00000 -1.20000 
AFIX 0
C33   1     0.28060  0.34637  0.79620  11.00000  0.07808  0.11457  0.11902 =
 0.04646  0.02881  0.00894 
C34   1     0.43525  0.42001  0.85434  11.00000  0.11581  0.06602  0.07103 =
 0.00913  0.04437  0.00672 
AFIX 43
H34   2     0.47132  0.45439  0.89629  11.00000 -1.20000 
AFIX 0
C35   1     0.33357  0.39945  0.85577  11.00000  0.12430  0.09888  0.09596 =
 0.02789  0.05690  0.02932 
AFIX 43
H35   2     0.29978  0.42128  0.89706  11.00000 -1.20000 
AFIX 0
C36   1     0.16907  0.32403  0.79934  11.00000  0.08501  0.22169  0.18490 =
 0.05818  0.03579 -0.00566 
AFIX 137
H36a  2     0.12748  0.30764  0.73460  11.00000 -1.50000 
H36b  2     0.13167  0.36133  0.81742  11.00000 -1.50000 
H36c  2     0.17733  0.28896  0.84802  11.00000 -1.50000 
AFIX 0

S2    6     0.60340  0.58085  0.27057  11.00000  0.07755  0.05654  0.07067 =
 0.00393  0.03931 -0.00668 
P2    5     0.57061  0.40212  0.41619  11.00000  0.04279  0.04911  0.04769 =
 0.00159  0.01755  0.00387 
O6    4     0.69693  0.40690  0.47226  11.00000  0.04468  0.05628  0.05490 =
 -0.00657  0.01958  0.00502 
O7    4     0.57164  0.33267  0.36106  11.00000  0.04549  0.05221  0.05984 =
 -0.00182  0.01366  0.00506 
O8    4     0.50253  0.40715  0.48302  11.00000  0.05306  0.06226  0.05619 =
 0.00738  0.02684  0.00971 
O9    4     0.64467  0.54061  0.20619  11.00000  0.12791  0.07517  0.10434 =
 0.00798  0.08363  0.00470 
O10   4     0.66745  0.63405  0.32698  11.00000  0.08087  0.07008  0.10191 =
 0.00196  0.03283 -0.02427 
N2    3     0.57780  0.52998  0.35220  11.00000  0.05981  0.05168  0.05009 =
 0.00081  0.02360 -0.00343 
AFIX 43
H2    2     0.59153  0.54127  0.41403  11.00000 -1.20000 
AFIX 0
C37   1     0.84078  0.41000  0.39890  11.00000  0.04784  0.07124  0.07299 =
 -0.00344  0.02543  0.00173 
C38   1     0.89865  0.39101  0.33323  11.00000  0.06544  0.08122  0.09862 =
 0.00347  0.04564  0.01137 
AFIX 43
H38   2     0.89219  0.34743  0.30846  11.00000 -1.20000 
AFIX 0
C39   1     0.96459  0.43563  0.30498  11.00000  0.07977  0.11069  0.14042 =
 0.01298  0.07287  0.01292 
AFIX 43
H39   2     1.00239  0.42194  0.26130  11.00000 -1.20000 
AFIX 0
C40   1     0.97589  0.50042  0.34014  11.00000  0.10308  0.10129  0.20491 =
 0.00983  0.10289 -0.01057 
AFIX 43
H40   2     1.02072  0.53030  0.31999  11.00000 -1.20000 
AFIX 0
C41   1     0.92102  0.52084  0.40485  11.00000  0.08373  0.08406  0.16297 =
 -0.01633  0.06734 -0.02155 
AFIX 43
H41   2     0.92829  0.56463  0.42880  11.00000 -1.20000 
AFIX 0
C42   1     0.85439  0.47577  0.43456  11.00000  0.05828  0.07803  0.09943 =
 -0.01280  0.03559 -0.01179 
AFIX 43
H42   2     0.81803  0.48975  0.47924  11.00000 -1.20000 
AFIX 0
C43   1     0.76561  0.36276  0.43322  11.00000  0.04796  0.05402  0.05393 =
 -0.00509  0.01795  0.00701 
C44   1     0.82799  0.31260  0.51924  11.00000  0.04976  0.07288  0.05723 =
 0.00023  0.01231  0.01357 
C45   1     0.90767  0.27369  0.47590  11.00000  0.05724  0.07840  0.08545 =
 0.00625  0.02088  0.02323 
AFIX 23
H45a  2     0.95071  0.30416  0.44913  11.00000 -1.20000 
H45b  2     0.95651  0.24563  0.52658  11.00000 -1.20000 
AFIX 0
C46   1     0.83093  0.23079  0.39202  11.00000  0.08032  0.07051  0.07638 =
 0.00112  0.02750  0.02974 
AFIX 23
H46a  2     0.84925  0.18357  0.40167  11.00000 -1.20000 
H46b  2     0.83459  0.24452  0.32669  11.00000 -1.20000 
AFIX 0
C47   1     0.71531  0.24501  0.40291  11.00000  0.06144  0.05294  0.06535 =
 -0.00148  0.01614  0.00936 
AFIX 13
H47   2     0.66173  0.20947  0.37606  11.00000 -1.20000 
AFIX 0
C48   1     0.68151  0.31450  0.35451  11.00000  0.04916  0.05359  0.05250 =
 -0.00372  0.01602  0.00666 
C49   1     0.66881  0.31698  0.24262  11.00000  0.06805  0.06716  0.05186 =
 -0.00326  0.01733  0.01855 
C50   1     0.63813  0.25907  0.18667  11.00000  0.13424  0.07032  0.06174 =
 -0.01138  0.01472  0.02182 
AFIX 43
H50   2     0.62882  0.21966  0.21863  11.00000 -1.20000 
AFIX 0
C51   1     0.62108  0.25848  0.08489  11.00000  0.20774  0.10019  0.06407 =
 -0.02434  0.00985  0.05031 
AFIX 43
H51   2     0.60069  0.21887  0.04902  11.00000 -1.20000 
AFIX 0
C52   1     0.63413  0.31650  0.03566  11.00000  0.21505  0.12704  0.05298 =
 -0.00372  0.03152  0.07062 
AFIX 43
H52   2     0.62503  0.31582 -0.03275  11.00000 -1.20000 
AFIX 0
C53   1     0.66051  0.37478  0.08865  11.00000  0.13672  0.10868  0.06547 =
 0.01787  0.04557  0.05549 
AFIX 43
H53   2     0.66708  0.41434  0.05578  11.00000 -1.20000 
AFIX 0
C54   1     0.67758  0.37528  0.19143  11.00000  0.08087  0.07705  0.05943 =
 0.00361  0.03236  0.02424 
AFIX 43
H54   2     0.69520  0.41537  0.22655  11.00000 -1.20000 
AFIX 0
C55   1     0.64988  0.27100  0.56038  11.00000  0.07288  0.07414  0.07287 =
 0.01336  0.02904  0.00828 
AFIX 137
H55a  2     0.59059  0.24035  0.53348  11.00000 -1.50000 
H55b  2     0.62505  0.31607  0.54300  11.00000 -1.50000 
H55c  2     0.67565  0.26660  0.63195  11.00000 -1.50000 
AFIX 0
C56   1     0.74349  0.25493  0.51662  11.00000  0.06295  0.06352  0.06173 =
 0.00896  0.01777  0.01423 
C57   1     0.79508  0.19050  0.57495  11.00000  0.10096  0.08388  0.08400 =
 0.02652  0.02755  0.03155 
AFIX 137
H57a  2     0.82242  0.20041  0.64519  11.00000 -1.50000 
H57b  2     0.85403  0.17541  0.55155  11.00000 -1.50000 
H57c  2     0.74059  0.15601  0.56403  11.00000 -1.50000 
AFIX 0
C58   1     0.87922  0.34724  0.61820  11.00000  0.06806  0.09570  0.06744 =
 -0.00273  0.00018  0.00905 
AFIX 137
H58a  2     0.93259  0.37899  0.61114  11.00000 -1.50000 
H58b  2     0.91397  0.31454  0.66794  11.00000 -1.50000 
H58c  2     0.82368  0.37021  0.63842  11.00000 -1.50000 
AFIX 0
C59   1     0.53058  0.46444  0.31604  11.00000  0.04922  0.05095  0.04938 =
 0.00059  0.02199  0.00267 
AFIX 13
H59   2     0.56345  0.45032  0.26464  11.00000 -1.20000 
AFIX 0
C60   1     0.40769  0.46396  0.26693  11.00000  0.05333  0.05313  0.04858 =
 0.00890  0.01721 -0.00042 
C61   1     0.36465  0.42617  0.18091  11.00000  0.07104  0.05882  0.06457 =
 0.00542  0.01085 -0.00187 
AFIX 43
H61   2     0.41053  0.40051  0.15537  11.00000 -1.20000 
AFIX 0
C62   1     0.25309  0.42672  0.13308  11.00000  0.08023  0.08634  0.07462 =
 0.01522 -0.00379 -0.01933 
AFIX 43
H62   2     0.22374  0.40107  0.07578  11.00000 -1.20000 
AFIX 0
C63   1     0.18588  0.46544  0.17081  11.00000  0.05071  0.12367  0.09546 =
 0.04059  0.00368 -0.00770 
AFIX 43
H63   2     0.11106  0.46616  0.13853  11.00000 -1.20000 
AFIX 0
C64   1     0.22867  0.50288  0.25560  11.00000  0.05245  0.12590  0.09688 =
 0.01776  0.02795  0.01243 
AFIX 43
H64   2     0.18288  0.52921  0.28031  11.00000 -1.20000 
AFIX 0
C65   1     0.33989  0.50168  0.30473  11.00000  0.05446  0.08915  0.06799 =
 0.00619  0.02269  0.00853 
AFIX 43
H65   2     0.36853  0.52636  0.36314  11.00000 -1.20000 
AFIX 0
C66   1     0.41878  0.58768  0.10745  11.00000  0.13503  0.06187  0.06139 =
 0.00098  0.02758 -0.01581 
AFIX 43
H66   2     0.44561  0.55097  0.08134  11.00000 -1.20000 
AFIX 0
C67   1     0.31856  0.61628  0.05600  11.00000  0.12094  0.08449  0.08110 =
 0.01477 -0.00063 -0.02811 
AFIX 43
H67   2     0.27856  0.59794 -0.00514  11.00000 -1.20000 
AFIX 0
C68   1     0.27635  0.67099  0.09258  11.00000  0.12021  0.08385  0.08283 =
 0.01618 -0.00006 -0.02709 
C69   1     0.47740  0.61536  0.19846  11.00000  0.09568  0.05195  0.05242 =
 0.00561  0.02763 -0.00948 
C70   1     0.43605  0.66950  0.23471  11.00000  0.09292  0.06343  0.07081 =
 -0.00371  0.01878 -0.00166 
AFIX 43
H70   2     0.47493  0.68765  0.29635  11.00000 -1.20000 
AFIX 0
C71   1     0.33659  0.69789  0.18071  11.00000  0.11159  0.07209  0.09751 =
 0.00701  0.02138  0.00957 
AFIX 43
H71   2     0.31126  0.73576  0.20548  11.00000 -1.20000 
AFIX 0
C72   1     0.16960  0.70225  0.03127  11.00000  0.12326  0.12733  0.18690 =
 0.03884 -0.02778 -0.01183 
AFIX 137
H72a  2     0.11331  0.69136  0.06077  11.00000 -1.50000 
H72b  2     0.14998  0.68513 -0.03588  11.00000 -1.50000 
H72c  2     0.17782  0.75006  0.03006  11.00000 -1.50000 
AFIX 0
HKLF 4

END
