# Supplementary material for: Stereoselective Pudovik reaction of aldehydes, aldimines, and nitroalkenes with CAMDOL-derived H-phosphonate
Source: Commun Chem. 2025 Nov 14;8:349. doi: 10.1038/s42004-025-01735-4 (PMC12618634; doi:10.1038/s42004-025-01735-4)
Supplement: Supplementary file 5 — Supplementary Data 3 [file 42004_2025_1735_MOESM5_ESM.zip › Supplementary Data 5-the cif file of 6a/bj02.p4p]

TITLE CrysAlis p4p export at Sat Jan 27 21:00:26 2024
CHEM C H O N P S
REM BRAVAISTYPE P
CELL  12.843974  19.939757  14.011197    90.0000   107.6368    90.0000  3419.6815
CELLSD   0.000172   0.000190   0.000183     0.0000     0.0014     0.0000     0.0718
SOURCE CU    1.54184     1.54056     1.54439
REM BINNINGDURINGDATAREDUCTION 1 1
