# Supplementary material for: Stereoselective Pudovik reaction of aldehydes, aldimines, and nitroalkenes with CAMDOL-derived H-phosphonate
Source: Commun Chem. 2025 Nov 14;8:349. doi: 10.1038/s42004-025-01735-4 (PMC12618634; doi:10.1038/s42004-025-01735-4)
Supplement: Supplementary file 5 — Supplementary Data 3 [file 42004_2025_1735_MOESM5_ESM.zip › Supplementary Data 5-the cif file of 6a/bj02.res]

TITL bj02_auto_a.res in P2(1)
    bj02.res
    created by SHELXL-2018/3 at 17:15:21 on 29-Jan-2024
REM Old TITL bj02_auto in P2(1)
REM SHELXT solution in P2(1): R1 0.154, Rweak 0.055, Alpha 0.003
REM <I/s> 3.204 for 12 systematic absences, Orientation as input
REM Flack x = 0.227 ( 0.010 ) from 2559 Parsons' quotients
REM Formula found by SHELXT: C66 N7 O12 S3
CELL 1.54184 12.843974 19.939757 14.011197 90 107.6368 90
ZERR 4 0.000172 0.00019 0.000183 0 0.0014 0
LATT -1
SYMM -X,0.5+Y,-Z
SFAC C H N O P S
UNIT 144 152 4 20 4 4
DELU 0.0008 0.0008 C67 C68
SIMU 0.0007 0.0014 2 C67 C68

L.S. 20
PLAN  16
SIZE 0.12 0.14 0.16
TEMP 20
CONF
BOND
list 4
fmap 2
ACTA
MORE -1
BOND $H
ABIN
REM <olex2.extras>
REM <HklSrc "%.\\bj02.hkl">
REM </olex2.extras>

WGHT    0.064300    0.242900
FVAR       6.06394
S1    6    0.608165    0.419677    0.779774    11.00000    0.07778    0.05159 =
         0.05457    0.00725    0.01440    0.00098
P1    5    0.572503    0.597947    0.616922    11.00000    0.04954    0.04486 =
         0.04615    0.00209    0.01610   -0.00382
O1    4    0.577384    0.666689    0.674485    11.00000    0.05340    0.04665 =
         0.06295   -0.00146    0.02337   -0.00365
O2    4    0.698305    0.591942    0.628756    11.00000    0.05168    0.04751 =
         0.04887   -0.00486    0.01316   -0.00506
O3    4    0.503500    0.593814    0.512692    11.00000    0.05385    0.05730 =
         0.05095    0.00565    0.01482   -0.00664
O4    4    0.658218    0.459045    0.866300    11.00000    0.10201    0.07274 =
         0.05576    0.00628    0.00205   -0.01295
O5    4    0.665731    0.364874    0.754865    11.00000    0.08960    0.06265 =
         0.09290    0.01226    0.02707    0.01900
N1    3    0.578822    0.470295    0.683828    11.00000    0.06813    0.04660 =
         0.04929    0.00338    0.01977    0.00197
AFIX  43
H1    2    0.590964    0.459023    0.628912    11.00000   -1.20000
AFIX   0
C1    1    0.770002    0.635700    0.704198    11.00000    0.05328    0.04999 =
         0.05436   -0.00565    0.01252   -0.00484
C2    1    0.830112    0.685943    0.651127    11.00000    0.04803    0.06584 =
         0.06610   -0.00229    0.01930   -0.00730
C3    1    0.745108    0.743606    0.609070    11.00000    0.05904    0.05577 =
         0.06948    0.00193    0.02775   -0.01091
C4    1    0.720732    0.753418    0.709683    11.00000    0.06427    0.04608 =
         0.07110   -0.00450    0.02480   -0.00897
AFIX  13
H4    2    0.667624    0.788944    0.708477    11.00000   -1.20000
AFIX   0
C5    1    0.688169    0.684144    0.739841    11.00000    0.05761    0.04693 =
         0.05695   -0.00407    0.02075   -0.00817
C6    1    0.680146    0.680469    0.846283    11.00000    0.08204    0.05869 =
         0.05874   -0.01316    0.03078   -0.01677
C7    1    0.655282    0.738323    0.889589    11.00000    0.13693    0.06599 =
         0.09428   -0.02562    0.06537   -0.02759
AFIX  43
H7    2    0.645884    0.778538    0.854376    11.00000   -1.20000
AFIX   0
C8    1    0.644312    0.736787    0.984786    11.00000    0.19669    0.10379 =
         0.11438   -0.05520    0.10174   -0.05564
AFIX  43
H8    2    0.629463    0.776321    1.013403    11.00000   -1.20000
AFIX   0
C9    1    0.654777    0.678912    1.036906    11.00000    0.19335    0.13056 =
         0.08427   -0.03834    0.08067   -0.06368
AFIX  43
H9    2    0.646585    0.678583    1.100618    11.00000   -1.20000
AFIX   0
C10   1    0.677651    0.620411    0.995092    11.00000    0.16670    0.10207 =
         0.06225   -0.00794    0.04452   -0.05392
AFIX  43
H10   2    0.685414    0.580423    1.030730    11.00000   -1.20000
AFIX   0
C11   1    0.689087    0.621106    0.900087    11.00000    0.10332    0.07024 =
         0.05619   -0.00895    0.02474   -0.02636
AFIX  43
H11   2    0.702979    0.581215    0.871767    11.00000   -1.20000
AFIX   0
C12   1    0.837500    0.767658    0.781585    11.00000    0.07563    0.06085 =
         0.08180   -0.01440    0.02445   -0.02176
AFIX  23
H12A  2    0.855403    0.814934    0.781895    11.00000   -1.20000
H12B  2    0.843941    0.753597    0.849410    11.00000   -1.20000
AFIX   0
C13   1    0.912231    0.724865    0.736394    11.00000    0.05814    0.07401 =
         0.08647   -0.00575    0.01609   -0.01548
AFIX  23
H13A  2    0.958992    0.753182    0.710651    11.00000   -1.20000
H13B  2    0.957353    0.694480    0.785928    11.00000   -1.20000
AFIX   0
C14   1    0.795063    0.808532    0.578148    11.00000    0.08382    0.07344 =
         0.09940    0.00955    0.03612   -0.02332
AFIX 137
H14A  2    0.738411    0.841187    0.553169    11.00000   -1.50000
H14B  2    0.827820    0.797848    0.526877    11.00000   -1.50000
H14C  2    0.849635    0.826433    0.635409    11.00000   -1.50000
AFIX   0
C15   1    0.650271    0.727993    0.515507    11.00000    0.06532    0.06537 =
         0.06917    0.01155    0.01905   -0.00740
AFIX 137
H15A  2    0.620290    0.684865    0.522721    11.00000   -1.50000
H15B  2    0.676120    0.727628    0.458000    11.00000   -1.50000
H15C  2    0.594778    0.761670    0.506976    11.00000   -1.50000
AFIX   0
C16   1    0.878491    0.652037    0.577772    11.00000    0.06477    0.08622 =
         0.09468   -0.00405    0.04236   -0.00604
AFIX 137
H16A  2    0.821993    0.628663    0.528139    11.00000   -1.50000
H16B  2    0.933572    0.620717    0.612882    11.00000   -1.50000
H16C  2    0.910622    0.685203    0.545724    11.00000   -1.50000
AFIX   0
C17   1    0.850096    0.588605    0.776588    11.00000    0.06235    0.06096 =
         0.06329   -0.00403    0.00563   -0.00005
C18   1    0.909589    0.605389    0.874365    11.00000    0.08789    0.07104 =
         0.06593   -0.00647   -0.00594   -0.00076
AFIX  43
H18   2    0.899396    0.647218    0.899512    11.00000   -1.20000
AFIX   0
C19   1    0.983439    0.561154    0.934750    11.00000    0.13272    0.09932 =
         0.07599   -0.00583   -0.02370    0.01136
AFIX  43
H19   2    1.022521    0.573696    0.999655    11.00000   -1.20000
AFIX   0
C20   1    0.999420    0.500352    0.900867    11.00000    0.16427    0.10774 =
         0.11029   -0.00743   -0.04820    0.05747
AFIX  43
H20   2    1.048795    0.470759    0.942358    11.00000   -1.20000
AFIX   0
C21   1    0.941840    0.481562    0.803251    11.00000    0.15354    0.09471 =
         0.11198   -0.02829   -0.03955    0.05793
AFIX  43
H21   2    0.953864    0.439913    0.778621    11.00000   -1.20000
AFIX   0
C22   1    0.866970    0.525363    0.743720    11.00000    0.09454    0.07978 =
         0.07032   -0.01352   -0.01088    0.02615
AFIX  43
H22   2    0.826628    0.511996    0.679583    11.00000   -1.20000
AFIX   0
C23   1    0.530967    0.535777    0.694305    11.00000    0.06727    0.04515 =
         0.04461   -0.00014    0.02034   -0.00485
AFIX  13
H23   2    0.563708    0.549695    0.764076    11.00000   -1.20000
AFIX   0
C24   1    0.408581    0.535734    0.675238    11.00000    0.06932    0.04664 =
         0.06303    0.00985    0.03104   -0.00090
C25   1    0.365729    0.571248    0.740316    11.00000    0.10095    0.06044 =
         0.09635    0.01165    0.05818    0.01382
AFIX  43
H25   2    0.411201    0.596238    0.792480    11.00000   -1.20000
AFIX   0
C26   1    0.253495    0.568715    0.725961    11.00000    0.11276    0.08956 =
         0.14431    0.02324    0.08444    0.02968
AFIX  43
H26   2    0.224512    0.591660    0.769857    11.00000   -1.20000
AFIX   0
C27   1    0.186404    0.533771    0.649945    11.00000    0.07293    0.10300 =
         0.18157    0.04779    0.06233    0.01925
AFIX  43
H27   2    0.111676    0.532871    0.641116    11.00000   -1.20000
AFIX   0
C28   1    0.229136    0.499268    0.585146    11.00000    0.06369    0.08747 =
         0.13914    0.01304    0.02743   -0.00479
AFIX  43
H28   2    0.182626    0.474810    0.532944    11.00000   -1.20000
AFIX   0
C29   1    0.339277    0.500338    0.596253    11.00000    0.06582    0.07402 =
         0.08602    0.00515    0.02624   -0.00561
AFIX  43
H29   2    0.366877    0.477561    0.551253    11.00000   -1.20000
AFIX   0
C30   1    0.483081    0.389377    0.790474    11.00000    0.08621    0.05125 =
         0.04908    0.01005    0.02128    0.00009
C31   1    0.431819    0.336670    0.731741    11.00000    0.08865    0.07550 =
         0.07256   -0.00525    0.02118   -0.00828
AFIX  43
H31   2    0.464776    0.315303    0.689397    11.00000   -1.20000
AFIX   0
C32   1    0.331645    0.315849    0.736106    11.00000    0.09977    0.09960 =
         0.09655    0.00262    0.01761   -0.02305
AFIX  43
H32   2    0.297695    0.279791    0.696797    11.00000   -1.20000
AFIX   0
C33   1    0.280599    0.346354    0.796153    11.00000    0.07810    0.11423 =
         0.11882    0.04621    0.02876    0.00889
C34   1    0.435233    0.420011    0.854332    11.00000    0.11578    0.06610 =
         0.07110    0.00921    0.04439    0.00678
AFIX  43
H34   2    0.471295    0.454388    0.896281    11.00000   -1.20000
AFIX   0
C35   1    0.333521    0.399430    0.855742    11.00000    0.12449    0.09902 =
         0.09604    0.02804    0.05711    0.02959
AFIX  43
H35   2    0.299707    0.421257    0.897029    11.00000   -1.20000
AFIX   0
C36   1    0.169099    0.324061    0.799404    11.00000    0.08517    0.22180 =
         0.18432    0.05789    0.03579   -0.00555
AFIX 137
H36A  2    0.127134    0.308147    0.734479    11.00000   -1.50000
H36B  2    0.132091    0.361250    0.818251    11.00000   -1.50000
H36C  2    0.177340    0.288645    0.847543    11.00000   -1.50000
AFIX   0

S2    6    0.603398    0.580862    0.270566    11.00000    0.07753    0.05652 =
         0.07070    0.00394    0.03932   -0.00667
P2    5    0.570605    0.402132    0.416192    11.00000    0.04279    0.04911 =
         0.04769    0.00157    0.01755    0.00387
O6    4    0.696926    0.406905    0.472271    11.00000    0.04464    0.05629 =
         0.05487   -0.00661    0.01956    0.00497
O7    4    0.571634    0.332680    0.361051    11.00000    0.04548    0.05218 =
         0.05983   -0.00184    0.01362    0.00505
O8    4    0.502523    0.407162    0.483015    11.00000    0.05301    0.06227 =
         0.05622    0.00745    0.02684    0.00979
O9    4    0.644691    0.540630    0.206207    11.00000    0.12790    0.07518 =
         0.10447    0.00790    0.08365    0.00456
O10   4    0.667451    0.634052    0.326975    11.00000    0.08086    0.07004 =
         0.10189    0.00195    0.03279   -0.02431
N2    3    0.577796    0.529989    0.352198    11.00000    0.05981    0.05169 =
         0.05000    0.00085    0.02357   -0.00343
AFIX  43
H2    2    0.591528    0.541277    0.414025    11.00000   -1.20000
AFIX   0
C37   1    0.840776    0.410000    0.398900    11.00000    0.04785    0.07138 =
         0.07290   -0.00347    0.02544    0.00166
C38   1    0.898648    0.391005    0.333243    11.00000    0.06547    0.08112 =
         0.09870    0.00347    0.04570    0.01142
AFIX  43
H38   2    0.892165    0.347430    0.308461    11.00000   -1.20000
AFIX   0
C39   1    0.964619    0.435631    0.305006    11.00000    0.07968    0.11077 =
         0.14024    0.01304    0.07280    0.01298
AFIX  43
H39   2    1.002448    0.421928    0.261353    11.00000   -1.20000
AFIX   0
C40   1    0.975910    0.500446    0.340133    11.00000    0.10296    0.10143 =
         0.20395    0.00988    0.10248   -0.01051
AFIX  43
H40   2    1.020681    0.530344    0.319926    11.00000   -1.20000
AFIX   0
C41   1    0.921045    0.520843    0.404949    11.00000    0.08384    0.08392 =
         0.16246   -0.01628    0.06723   -0.02146
AFIX  43
H41   2    0.928366    0.564616    0.428987    11.00000   -1.20000
AFIX   0
C42   1    0.854417    0.475775    0.434566    11.00000    0.05830    0.07802 =
         0.09967   -0.01285    0.03570   -0.01173
AFIX  43
H42   2    0.818018    0.489746    0.479222    11.00000   -1.20000
AFIX   0
C43   1    0.765611    0.362764    0.433219    11.00000    0.04800    0.05398 =
         0.05400   -0.00519    0.01796    0.00690
C44   1    0.827978    0.312605    0.519227    11.00000    0.04995    0.07294 =
         0.05707    0.00024    0.01241    0.01361
C45   1    0.907691    0.273686    0.475908    11.00000    0.05725    0.07836 =
         0.08539    0.00622    0.02089    0.02314
AFIX  23
H45A  2    0.950735    0.304147    0.449138    11.00000   -1.20000
H45B  2    0.956519    0.245622    0.526593    11.00000   -1.20000
AFIX   0
C46   1    0.830941    0.230800    0.392038    11.00000    0.08026    0.07050 =
         0.07646    0.00094    0.02747    0.02970
AFIX  23
H46A  2    0.849256    0.183579    0.401687    11.00000   -1.20000
H46B  2    0.834599    0.244526    0.326714    11.00000   -1.20000
AFIX   0
C47   1    0.715323    0.245020    0.402924    11.00000    0.06132    0.05301 =
         0.06528   -0.00148    0.01612    0.00930
AFIX  13
H47   2    0.661746    0.209480    0.376077    11.00000   -1.20000
AFIX   0
C48   1    0.681508    0.314509    0.354530    11.00000    0.04912    0.05356 =
         0.05245   -0.00369    0.01595    0.00661
C49   1    0.668797    0.316977    0.242625    11.00000    0.06802    0.06714 =
         0.05187   -0.00326    0.01732    0.01854
C50   1    0.638111    0.259064    0.186691    11.00000    0.13417    0.07034 =
         0.06170   -0.01138    0.01480    0.02174
AFIX  43
H50   2    0.628790    0.219649    0.218642    11.00000   -1.20000
AFIX   0
C51   1    0.621084    0.258480    0.084909    11.00000    0.20737    0.10027 =
         0.06396   -0.02430    0.00982    0.05033
AFIX  43
H51   2    0.600688    0.218882    0.049036    11.00000   -1.20000
AFIX   0
C52   1    0.634153    0.316486    0.035714    11.00000    0.21503    0.12704 =
         0.05298   -0.00384    0.03163    0.07046
AFIX  43
H52   2    0.625074    0.315806   -0.032701    11.00000   -1.20000
AFIX   0
C53   1    0.660534    0.374781    0.088661    11.00000    0.13676    0.10879 =
         0.06546    0.01786    0.04554    0.05567
AFIX  43
H53   2    0.667137    0.414330    0.055789    11.00000   -1.20000
AFIX   0
C54   1    0.677557    0.375291    0.191406    11.00000    0.08085    0.07705 =
         0.05953    0.00364    0.03241    0.02433
AFIX  43
H54   2    0.695129    0.415390    0.226512    11.00000   -1.20000
AFIX   0
C55   1    0.649886    0.271015    0.560385    11.00000    0.07286    0.07412 =
         0.07274    0.01333    0.02901    0.00830
AFIX 137
H55A  2    0.590579    0.240377    0.533467    11.00000   -1.50000
H55B  2    0.625080    0.316092    0.543023    11.00000   -1.50000
H55C  2    0.675641    0.266604    0.631950    11.00000   -1.50000
AFIX   0
C56   1    0.743481    0.254932    0.516625    11.00000    0.06301    0.06349 =
         0.06167    0.00897    0.01772    0.01419
C57   1    0.795109    0.190514    0.574964    11.00000    0.10087    0.08402 =
         0.08383    0.02655    0.02750    0.03164
AFIX 137
H57A  2    0.822194    0.200383    0.645235    11.00000   -1.50000
H57B  2    0.854237    0.175528    0.551744    11.00000   -1.50000
H57C  2    0.740696    0.155955    0.563846    11.00000   -1.50000
AFIX   0
C58   1    0.879178    0.347261    0.618202    11.00000    0.06808    0.09557 =
         0.06738   -0.00266    0.00023    0.00895
AFIX 137
H58A  2    0.932518    0.379038    0.611153    11.00000   -1.50000
H58B  2    0.913953    0.314568    0.667946    11.00000   -1.50000
H58C  2    0.823610    0.370209    0.638426    11.00000   -1.50000
AFIX   0
C59   1    0.530581    0.464455    0.316036    11.00000    0.04917    0.05092 =
         0.04937    0.00060    0.02196    0.00263
AFIX  13
H59   2    0.563447    0.450328    0.264637    11.00000   -1.20000
AFIX   0
C60   1    0.407681    0.463964    0.266932    11.00000    0.05336    0.05314 =
         0.04853    0.00884    0.01723   -0.00040
C61   1    0.364664    0.426178    0.180911    11.00000    0.07101    0.05887 =
         0.06444    0.00536    0.01079   -0.00182
AFIX  43
H61   2    0.410549    0.400527    0.155363    11.00000   -1.20000
AFIX   0
C62   1    0.253086    0.426736    0.133094    11.00000    0.08016    0.08642 =
         0.07463    0.01521   -0.00386   -0.01951
AFIX  43
H62   2    0.223737    0.401084    0.075794    11.00000   -1.20000
AFIX   0
C63   1    0.185863    0.465445    0.170806    11.00000    0.05065    0.12364 =
         0.09558    0.04076    0.00362   -0.00769
AFIX  43
H63   2    0.111042    0.466153    0.138528    11.00000   -1.20000
AFIX   0
C64   1    0.228642    0.502893    0.255585    11.00000    0.05249    0.12621 =
         0.09672    0.01796    0.02790    0.01245
AFIX  43
H64   2    0.182851    0.529234    0.280286    11.00000   -1.20000
AFIX   0
C65   1    0.339900    0.501694    0.304727    11.00000    0.05443    0.08913 =
         0.06813    0.00624    0.02265    0.00860
AFIX  43
H65   2    0.368546    0.526380    0.363133    11.00000   -1.20000
AFIX   0
C66   1    0.418804    0.587688    0.107460    11.00000    0.13507    0.06193 =
         0.06133    0.00095    0.02755   -0.01586
AFIX  43
H66   2    0.445647    0.550975    0.081358    11.00000   -1.20000
AFIX   0
C67   1    0.318565    0.616278    0.056017    11.00000    0.12113    0.08452 =
         0.08123    0.01496   -0.00071   -0.02794
AFIX  43
H67   2    0.278571    0.597926   -0.005120    11.00000   -1.20000
AFIX   0
C68   1    0.276272    0.671016    0.092549    11.00000    0.12038    0.08380 =
         0.08297    0.01638   -0.00013   -0.02694
C69   1    0.477406    0.615377    0.198479    11.00000    0.09560    0.05200 =
         0.05246    0.00560    0.02766   -0.00945
C70   1    0.436033    0.669500    0.234706    11.00000    0.09295    0.06338 =
         0.07074   -0.00372    0.01877   -0.00174
AFIX  43
H70   2    0.474907    0.687641    0.296354    11.00000   -1.20000
AFIX   0
C71   1    0.336556    0.697898    0.180719    11.00000    0.11157    0.07204 =
         0.09761    0.00707    0.02128    0.00961
AFIX  43
H71   2    0.311243    0.735763    0.205515    11.00000   -1.20000
AFIX   0
C72   1    0.169617    0.702290    0.031257    11.00000    0.12325    0.12710 =
         0.18643    0.03883   -0.02748   -0.01177
AFIX 137
H72A  2    0.113704    0.692339    0.061641    11.00000   -1.50000
H72B  2    0.149104    0.684367   -0.035455    11.00000   -1.50000
H72C  2    0.178383    0.750005    0.028701    11.00000   -1.50000
AFIX   0
HKLF 4


REM  bj02_auto_a.res in P2(1)
REM wR2 = 0.0972, GooF = S = 1.069, Restrained GooF = 1.069 for all data
REM R1 = 0.0332 for 12029 Fo > 4sig(Fo) and 0.0345 for all 12615 data
REM 801 parameters refined using 8 restraints

END  
     
WGHT      0.0639      0.2452 

REM Highest difference peak  0.242,  deepest hole -0.250,  1-sigma level  0.029
Q1    1   0.5348  0.4144  0.7731  11.00000  0.05    0.24
Q2    1   0.5385  0.4476  0.6241  11.00000  0.05    0.22
Q3    1   0.5402  0.5562  0.3975  11.00000  0.05    0.19
Q4    1   0.5613  0.5658  0.6570  11.00000  0.05    0.17
Q5    1   0.2951  0.6478  0.0467  11.00000  0.05    0.16
Q6    1   0.5572  0.4393  0.3674  11.00000  0.05    0.16
Q7    1   0.5759  0.4044  0.5007  11.00000  0.05    0.15
Q8    1   0.5231  0.5874  0.2521  11.00000  0.05    0.14
Q9    1   0.7009  0.5977  0.5612  11.00000  0.05    0.13
Q10   1   0.4948  0.5973  0.5980  11.00000  0.05    0.13
Q11   1   0.7037  0.7234  0.7206  11.00000  0.05    0.12
Q12   1   0.4899  0.4042  0.4134  11.00000  0.05    0.12
Q13   1   0.3704  0.5890  0.0338  11.00000  0.05    0.12
Q14   1   0.4803  0.4111  0.4961  11.00000  0.05    0.11
Q15   1   0.5037  0.4217  0.5500  11.00000  0.05    0.11
Q16   1   0.6503  0.5948  0.6281  11.00000  0.05    0.11

  REM The information below was added by Olex2.
  REM
  REM R1 = 0.0332 for 12029 Fo > 4sig(Fo) and 0.0345 for all 37289 data
  REM 801 parameters refined using n/a restraints
  REM Highest difference peak 0.24, deepest hole -0.25
  REM Mean Shift 0, Max Shift 0.020.

  REM +++ Tabular Listing of Refinement Information +++
  REM R1_all = 0.0345
  REM R1_gt = 0.0332
  REM wR_ref = 0.0972
  REM GOOF = 1.069
  REM Shift_max = 0.020
  REM Shift_mean = 0
  REM Reflections_all = 37289
  REM Reflections_gt = 12029
  REM Parameters = 801
  REM Hole = -0.25
  REM Peak = 0.24
  REM Flack = 0.007(5)

  
