# Supplementary material for: Stereoselective Pudovik reaction of aldehydes, aldimines, and nitroalkenes with CAMDOL-derived H-phosphonate
Source: Commun Chem. 2025 Nov 14;8:349. doi: 10.1038/s42004-025-01735-4 (PMC12618634; doi:10.1038/s42004-025-01735-4)
Supplement: Supplementary file 5 — Supplementary Data 3 [file 42004_2025_1735_MOESM5_ESM.zip › Supplementary Data 5-the cif file of 6a/olex2/bj02.metacif]

data_bj02
_publ_section_references          
;
Dolomanov, O.V., Bourhis, L.J., Gildea, R.J, Howard, J.A.K. & Puschmann, H.
 (2009), J. Appl. Cryst. 42, 339-341.

Sheldrick, G.M. (2008). Acta Cryst. A64, 112-122.

Sheldrick, G.M. (2015). Acta Cryst. C71, 3-8.
;

_cell_measurement_reflns_used     29310
_cell_measurement_temperature     293.15
_cell_measurement_theta_max       75.7900
_cell_measurement_theta_min       2.2250
_exptl_absorpt_correction_T_max   1.00000
_exptl_absorpt_correction_T_min   0.56764
_exptl_absorpt_correction_type    multi-scan
_exptl_absorpt_process_details    
;
CrysAlisPro 1.171.42.73a (Rigaku Oxford Diffraction, 2022)
Empirical absorption correction using spherical harmonics,
implemented in SCALE3 ABSPACK scaling algorithm.
;

_exptl_crystal_colour             'light colourless'
_exptl_crystal_description        block
_exptl_crystal_size_max           0.16
_exptl_crystal_size_mid           0.14
_exptl_crystal_size_min           0.12
_diffrn_detector_area_resol_mean  10.0000
_diffrn_detector_type             HyPix
_diffrn_measurement_details       
;
List of Runs (angles in degrees, time in seconds):

  # Type    Start    End  Width  t~exp~   \w     \q     \k     \f   Frames
--------------------------------------------------------------------------
  1  \w     39.00  68.00   0.50    0.50    --  104.75 -99.00   0.00   58
  2  \w     76.00 106.00   0.50    0.50    --  104.75 -99.00   0.00   60
  3  \w     60.00  91.00   0.50    0.30    --   47.88-125.00 -90.00   62
  4  \w     56.00  99.00   0.50    0.50    --  104.75 -99.00-150.00   86
  5  \w     43.00  68.00   0.50    0.50    --  104.75 -57.00 -90.00   50
  6  \w     35.00  68.00   0.50    0.50    --  104.75 -57.00 -30.00   66
  7  \w     35.00  68.00   0.50    0.50    --  104.75 -57.00   0.00   66
  8  \w     41.00  66.00   0.50    0.50    --  104.75 -57.00 -60.00   50
  9  \w     39.00  68.00   0.50    0.50    --  104.75 -57.00  30.00   58
 10  \w     34.00  65.00   0.50    0.50    --  104.75 -57.00 150.00   62
 11  \w     41.00  66.00   0.50    0.50    --  104.75 -57.00 120.00   50
 12  \w     94.00 125.00   0.50    0.50    --  104.75  19.00   0.00   62
 13  \w    150.00 178.00   0.50    0.50    --  104.75  19.00   0.00   56
 14  \w    150.00 175.00   0.50    0.50    --  104.75  42.00 -68.00   50
 15  \w     91.00 175.00   0.50    0.50    --  104.75  57.00-150.00  168
 16  \w     94.00 128.00   0.50    0.50    --  104.75  42.00 -68.00   68
 17  \w     42.00 118.00   0.50    0.30    --   47.88  42.00 -68.00  152
 18  \w    -23.00  45.00   0.50    0.30    --   47.88 -38.00   0.00  136
 19  \w    -23.00  41.00   0.50    0.30    --   47.88 -42.00 138.00  128
 20  \w     80.00 122.00   0.50    0.50    --  104.75 125.00 120.00   84
 21  \w    134.00 166.00   0.50    0.50    --  104.75 125.00 120.00   64
 22  \w    -16.00  10.00   0.50    0.30    --  -47.88  19.00  90.00   52
 23  \w    -59.00 -34.00   0.50    0.50    -- -104.00  57.00  60.00   50
 24  \w    -64.00 -32.00   0.50    0.50    -- -104.00  57.00  90.00   64
 25  \w    -58.00 -33.00   0.50    0.50    -- -104.00  57.00 -30.00   50
 26  \w    -63.00 -36.00   0.50    0.50    -- -104.00  57.00 -60.00   54
 27  \w    -59.00 -32.00   0.50    0.50    -- -104.00  57.00 -90.00   54
 28  \w    -35.00 -10.00   0.50    0.30    --  -47.88  42.00 -68.00   50
 29  \w   -118.00 -72.00   0.50    0.30    --  -47.88 -42.00 138.00   92
 30  \w    -68.00 -39.00   0.50    0.30    --  -47.88 -42.00 138.00   58
 31  \w   -169.00-103.00   0.50    0.50    -- -104.00 -42.00 138.00  132
 32  \w    -35.00 -10.00   0.50    0.30    --  -48.13  42.00 -68.00   50
 33  \w    -20.00  20.00   0.50    0.30    --  -48.13  19.00 150.00   80
 34  \w     30.00  80.00   0.50    0.30    --   48.13  77.00  90.00  100
 35  \w     87.00 116.00   0.50    0.30    --   48.13  77.00  90.00   58
 36  \w     35.00  72.00   0.50    0.30    --   48.13  57.00  60.00   74
 37  \w     84.00 110.00   0.50    0.30    --   48.13  57.00   0.00   52
 38  \w     41.00  70.00   0.50    0.30    --   48.13  38.00 120.00   58
 39  \w     38.00  92.00   0.50    0.30    --   48.13  19.00  60.00  108
 40  \w   -111.00 -85.00   0.50    0.50    -- -104.00 -70.00  23.68   52
 41  \w   -118.00 -85.00   0.50    0.50    -- -104.00 -69.00  93.56   66
 42  \w   -128.00 -92.00   0.50    0.50    -- -104.00 -55.00  49.30   72
 43  \w   -114.00 -88.00   0.50    0.50    -- -104.00 -64.00  22.42   52
 44  \w   -105.00 -80.00   0.50    0.50    -- -104.00 -81.00  88.37   50
 45  \w   -138.00 -91.00   0.50    0.50    -- -104.00 -54.00  53.00   94
 46  \w   -107.00 -82.00   0.50    0.50    -- -104.00 -77.00  30.00   50
 47  \w   -111.00 -94.50   0.50    0.50    -- -104.00 -70.00  48.15   33
;

_diffrn_measurement_device        'four-circle diffractometer'
_diffrn_measurement_device_type   'XtaLAB Synergy R, DW system, HyPix'
_diffrn_measurement_method        '\w scans'
_computing_cell_refinement        'CrysAlisPro 1.171.42.73a (Rigaku OD, 2022)'
_computing_data_collection        'CrysAlisPro 1.171.42.73a (Rigaku OD, 2022)'
_computing_data_reduction         'CrysAlisPro 1.171.42.73a (Rigaku OD, 2022)'
_computing_molecular_graphics     'Olex2 1.5-beta (Dolomanov et al., 2009)'
_computing_publication_material   'Olex2 1.5-beta (Dolomanov et al., 2009)'
_computing_structure_refinement   'SHELXL 2018/3 (Sheldrick, 2015)'
_computing_structure_solution     'SHELXS  (Sheldrick, 2008)'
loop_
  _smtbx_masks_void_nr
  _smtbx_masks_void_average_x
  _smtbx_masks_void_average_y
  _smtbx_masks_void_average_z
  _smtbx_masks_void_volume
  _smtbx_masks_void_count_electrons
  _smtbx_masks_void_content
  1   0.000  -0.883  1.000  404.5  12.9  ?
  2   0.095   0.371  0.566   11.3   0.0  ?
  3  -0.095   0.871  0.434   11.3   0.0  ?

_smtbx_masks_void_probe_radius    1.2
_smtbx_masks_void_truncation_radius 1.2
_olex2_submission_special_instructions 'No special instructions were received'
_oxdiff_exptl_absorpt_empirical_details 
;
Empirical correction (ABSPACK) includes:
- Absorption correction using spherical harmonics
- Frame scaling
;

_audit_creation_date              2024-01-29
_audit_creation_method            
;
Olex2 1.5-beta
(compiled 2022.04.07 svn.rca3783a0 for OlexSys, GUI svn.r6439)
;

_publ_contact_author_email        ?
_publ_contact_author_phone        ?
_publ_contact_author_address      ?
_publ_contact_author_id_orcid     ?
_publ_contact_author_name         ''
