# Supplementary material for: Stereoselective Pudovik reaction of aldehydes, aldimines, and nitroalkenes with CAMDOL-derived H-phosphonate
Source: Commun Chem. 2025 Nov 14;8:349. doi: 10.1038/s42004-025-01735-4 (PMC12618634; doi:10.1038/s42004-025-01735-4)
Supplement: Supplementary file 5 — Supplementary Data 3 [file 42004_2025_1735_MOESM5_ESM.zip › Supplementary Data 5-the cif file of 6a/olex2/bj02.phil]

snum {
  hkl {
    hkl_stat_file = 'C:\\Users\\xw\\Desktop\\BJ02\\bj02.hkl'
  }
  solution {
    program = ShelXS ShelXS-1997 ShelXS-1986 XS XT *ShelXT 'olex2.solve' XM \
              ShelXD ShelXD-1997 SIR2002 SIR2004 SIR2008 SIR2011 Superflip \
              Unknown ShelXS-2013 ShelXS86 ShelXD-2013
    method = 'Dual Space' 'Charge Flipping' 'Direct Methods' \
             'Patterson Method' 'Structure Expansion' '*Intrinsic Phasing' \
             Unknown
  }
  refinement {
    completeness {
      target = '- Laue Group Completeness to 2Θ=135.4: 100.0%%&#013;- Laue Group Completeness to 2Θ=153.4: 97.0%%&#013;- Point Group Completeness to 2Θ=135.4: 92.9%%&#013;- Point Group Completeness to 2Θ=153.4: 87.6%%'
    }
    max_shift_over_esd = '0.020'
    max_peak = '0.24'
    max_hole = '-0.25'
    goof = '1.069'
    hooft_str = '0.007(5)'
    last_R1 = '0.0332'
    last_wR2 = '0.0972'
    program = XL XH ShelXH-1997 *ShelXL ShelXL-1997 'olex2.refine' Unknown
    method = '*Least Squares' CGLS 'Gauss-Newton' 'Levenberg-Marquardt' \
             'Full Matrix' Unknown
    max_cycles = '20'
    max_peaks = '16'
    use_solvent_mask = 'True'
  }
  history {
    current_node = 'b7e3801c68aac2296f2543fc14ef5eef'
  }
  report {
    diffractometer = 'XtaLAB Synergy R, DW system, HyPix'
  }
}
