# Supplementary material for: Stereoselective Pudovik reaction of aldehydes, aldimines, and nitroalkenes with CAMDOL-derived H-phosphonate
Source: Commun Chem. 2025 Nov 14;8:349. doi: 10.1038/s42004-025-01735-4 (PMC12618634; doi:10.1038/s42004-025-01735-4)
Supplement: Supplementary file 6 — Supplementary Data 4 [file 42004_2025_1735_MOESM6_ESM.zip]

Archive with 12 entries (11 files):
- Supplementary Data 6-the cif file of 9a/
- Supplementary Data 6-the cif file of 9a/BJ03-0.png
- Supplementary Data 6-the cif file of 9a/BJ03.cif
- Supplementary Data 6-the cif file of 9a/BJ03.cif_od
- Supplementary Data 6-the cif file of 9a/BJ03.fcf
- Supplementary Data 6-the cif file of 9a/BJ03.hkl
- Supplementary Data 6-the cif file of 9a/BJ03.ins
- Supplementary Data 6-the cif file of 9a/BJ03.p4p
- Supplementary Data 6-the cif file of 9a/BJ03.png
- Supplementary Data 6-the cif file of 9a/BJ03.res
- Supplementary Data 6-the cif file of 9a/BJ03晶体学数据.docx
- Supplementary Data 6-the cif file of 9a/checkcif.pdf
