# Supplementary material for: Stereoselective Pudovik reaction of aldehydes, aldimines, and nitroalkenes with CAMDOL-derived H-phosphonate
Source: Commun Chem. 2025 Nov 14;8:349. doi: 10.1038/s42004-025-01735-4 (PMC12618634; doi:10.1038/s42004-025-01735-4)
Supplement: Supplementary file 6 — Supplementary Data 4 [file 42004_2025_1735_MOESM6_ESM.zip › Supplementary Data 6-the cif file of 9a/BJ03.cif]

data_bj03
_audit_creation_date               2024-01-29
_audit_creation_method
;
Olex2 1.5-beta
(compiled 2022.04.07 svn.rca3783a0 for OlexSys, GUI svn.r6439)
;
_shelx_SHELXL_version_number       '2018/3'
_audit_contact_author_address      ?
_audit_contact_author_email        ?
_audit_contact_author_name         ''
_audit_contact_author_phone        ?
_publ_contact_author_id_orcid      ?
_publ_section_references
;
Dolomanov, O.V., Bourhis, L.J., Gildea, R.J, Howard, J.A.K. & Puschmann, H.
 (2009), J. Appl. Cryst. 42, 339-341.

Sheldrick, G.M. (2008). Acta Cryst. A64, 112-122.

Sheldrick, G.M. (2015). Acta Cryst. C71, 3-8.
;
_chemical_name_common              ?
_chemical_name_systematic          ?
_chemical_formula_moiety           'C30 H32 N O5 P'
_chemical_formula_sum              'C30 H32 N O5 P'
_chemical_formula_weight           517.53
_chemical_absolute_configuration   ad
_chemical_melting_point            ?
_chemical_oxdiff_formula           'C H O N P'
loop_
  _atom_type_symbol
  _atom_type_description
  _atom_type_scat_dispersion_real
  _atom_type_scat_dispersion_imag
  _atom_type_scat_source
 'C' 'C' 0.0181 0.0091 'International Tables Vol C Tables 4.2.6.8 and 6.1.1.4'
 'H' 'H' 0.0000 0.0000 'International Tables Vol C Tables 4.2.6.8 and 6.1.1.4'
 'N' 'N' 0.0311 0.0180 'International Tables Vol C Tables 4.2.6.8 and 6.1.1.4'
 'O' 'O' 0.0492 0.0322 'International Tables Vol C Tables 4.2.6.8 and 6.1.1.4'
 'P' 'P' 0.2955 0.4335 'International Tables Vol C Tables 4.2.6.8 and 6.1.1.4'

_shelx_space_group_comment
;
The symmetry employed for this shelxl refinement is uniquely defined
by the following loop, which should always be used as a source of
symmetry information in preference to the above space-group names.
They are only intended as comments.
;
_space_group_crystal_system        'orthorhombic'
_space_group_IT_number             19
_space_group_name_H-M_alt          'P 21 21 21'
_space_group_name_Hall             'P 2ac 2ab'
loop_
  _space_group_symop_operation_xyz
 'x, y, z'
 '-x+1/2, -y, z+1/2'
 '-x, y+1/2, -z+1/2'
 'x+1/2, -y+1/2, -z'

_cell_length_a                     11.3599(2)
_cell_length_b                     29.0067(4)
_cell_length_c                     25.1663(6)
_cell_angle_alpha                  90
_cell_angle_beta                   90
_cell_angle_gamma                  90
_cell_volume                       8292.6(3)
_cell_formula_units_Z              12
_cell_measurement_reflns_used      22417
_cell_measurement_temperature      293.15
_cell_measurement_theta_max        74.2290
_cell_measurement_theta_min        2.2870
_shelx_estimated_absorpt_T_max     ?
_shelx_estimated_absorpt_T_min     ?
_exptl_absorpt_coefficient_mu      1.200
_exptl_absorpt_correction_T_max    1.00000
_exptl_absorpt_correction_T_min    0.42745
_exptl_absorpt_correction_type     multi-scan
_exptl_absorpt_process_details
;
CrysAlisPro 1.171.42.73a (Rigaku Oxford Diffraction, 2022)
Empirical absorption correction using spherical harmonics,
implemented in SCALE3 ABSPACK scaling algorithm.
;
_exptl_absorpt_special_details     ?
_exptl_crystal_colour              'light colourless'
_exptl_crystal_density_diffrn      1.244
_exptl_crystal_density_meas        ?
_exptl_crystal_density_method      ?
_exptl_crystal_description         block
_exptl_crystal_F_000               3288
_exptl_crystal_size_max            0.15
_exptl_crystal_size_mid            0.12
_exptl_crystal_size_min            0.1
_exptl_transmission_factor_max     ?
_exptl_transmission_factor_min     ?
_diffrn_reflns_av_R_equivalents    0.0462
_diffrn_reflns_av_unetI/netI       0.0417
_diffrn_reflns_Laue_measured_fraction_full  0.997
_diffrn_reflns_Laue_measured_fraction_max  0.974
_diffrn_reflns_limit_h_max         14
_diffrn_reflns_limit_h_min         -14
_diffrn_reflns_limit_k_max         27
_diffrn_reflns_limit_k_min         -35
_diffrn_reflns_limit_l_max         29
_diffrn_reflns_limit_l_min         -31
_diffrn_reflns_number              51998
_diffrn_reflns_point_group_measured_fraction_full  0.993
_diffrn_reflns_point_group_measured_fraction_max  0.954
_diffrn_reflns_theta_full          67.684
_diffrn_reflns_theta_max           76.732
_diffrn_reflns_theta_min           2.324
_diffrn_ambient_temperature        293.15
_diffrn_detector                   'Hybrid Pixel Array Detector'
_diffrn_detector_area_resol_mean   10.0000
_diffrn_detector_type              HyPix
_diffrn_measured_fraction_theta_full  0.997
_diffrn_measured_fraction_theta_max  0.974
_diffrn_measurement_details
;
List of Runs (angles in degrees, time in seconds):

  # Type    Start    End  Width  t~exp~   \w     \q     \k     \f   Frames
--------------------------------------------------------------------------
  1  \w   -175.00-124.00   0.50    1.00    -- -104.00 -38.00-180.00  102
  2  \w   -129.00-103.00   0.50    1.00    -- -104.00 -77.00 -30.00   52
  3  \w   -174.00 -90.00   0.50    1.00    -- -104.00  -5.00  70.00  168
  4  \w    -64.00 -39.00   0.50    1.00    -- -104.00  57.00  30.00   50
  5  \w    -25.00   3.00   0.50    0.30    --  -47.88  19.00 -90.00   56
  6  \w    -23.00  28.00   0.50    0.30    --   47.88 -19.00 -30.00  102
  7  \w    -23.00  44.00   0.50    0.30    --   47.88 -38.00  30.00  134
  8  \w     39.00  65.00   0.50    1.00    --  104.75 -57.00 -30.00   52
  9  \w     38.00  66.00   0.50    1.00    --  104.75 -57.00 -60.00   56
 10  \w     37.00 113.00   0.50    1.00    --  104.75-128.00 -19.00  152
 11  \w     36.00 105.00   0.50    1.00    --  104.75 -99.00 -30.00  138
 12  \w     43.00 102.00   0.50    1.00    --  104.75-125.00 -90.00  118
 13  \w     37.00  74.00   0.50    1.00    --  104.75 -99.00 -90.00   74
 14  \w     25.00  79.00   0.50    0.30    --   47.88 -99.00-180.00  108
 15  \w     86.00 131.00   0.50    1.00    --  104.75  77.00 -60.00   90
 16  \w     69.00 120.00   0.50    0.30    --   47.88 143.00-134.00  102
 17  \w     77.00 168.00   0.50    1.00    --  104.75 129.00 -36.00  182
 18  \w    147.00 173.00   0.50    1.00    --  104.75  77.00 -60.00   52
 19  \w     81.00 120.00   0.50    0.30    --   47.88 141.00 136.00   78
;
_diffrn_measurement_device         'four-circle diffractometer'
_diffrn_measurement_device_type    'XtaLAB Synergy R, DW system, HyPix'
_diffrn_measurement_method         '\w scans'
_diffrn_orient_matrix_type        
 'CrysAlisPro convention (1999,Acta A55,543-557)'
_diffrn_orient_matrix_UB_11        0.1292815000
_diffrn_orient_matrix_UB_12        -0.0033525000
_diffrn_orient_matrix_UB_13        -0.0181181000
_diffrn_orient_matrix_UB_21        0.0403212000
_diffrn_orient_matrix_UB_22        0.0012179000
_diffrn_orient_matrix_UB_23        0.0584251000
_diffrn_orient_matrix_UB_31        -0.0073830000
_diffrn_orient_matrix_UB_32        -0.0529838000
_diffrn_orient_matrix_UB_33        0.0024979000
_diffrn_radiation_monochromator    mirror
_diffrn_radiation_probe            x-ray
_diffrn_radiation_type             'Cu K\a'
_diffrn_radiation_wavelength       1.54184
_diffrn_source                     'Rotating-anode X-ray tube'
_diffrn_source_type                'Rigaku (Cu) X-ray Source'
_reflns_Friedel_coverage           0.790
_reflns_Friedel_fraction_full      0.988
_reflns_Friedel_fraction_max       0.929
_reflns_number_gt                  14202
_reflns_number_total               16681
_reflns_special_details
;
 Reflections were merged by SHELXL according to the crystal
 class for the calculation of statistics and refinement.
 
 _reflns_Friedel_fraction is defined as the number of unique
 Friedel pairs measured divided by the number that would be
 possible theoretically, ignoring centric projections and
 systematic absences.
;
_reflns_threshold_expression       'I > 2\s(I)'
_computing_cell_refinement         'CrysAlisPro 1.171.42.73a (Rigaku OD, 2022)'
_computing_data_collection         'CrysAlisPro 1.171.42.73a (Rigaku OD, 2022)'
_computing_data_reduction          'CrysAlisPro 1.171.42.73a (Rigaku OD, 2022)'
_computing_molecular_graphics      'Olex2 1.5-beta (Dolomanov et al., 2009)'
_computing_publication_material    'Olex2 1.5-beta (Dolomanov et al., 2009)'
_computing_structure_refinement    'SHELXL 2018/3 (Sheldrick, 2015)'
_computing_structure_solution      'SHELXS  (Sheldrick, 2008)'
_refine_diff_density_max           0.620
_refine_diff_density_min           -0.375
_refine_diff_density_rms           0.082
_refine_ls_abs_structure_details
;
 Flack x determined using 5017 quotients [(I+)-(I-)]/[(I+)+(I-)]
 (Parsons, Flack and Wagner, Acta Cryst. B69 (2013) 249-259).
;
_refine_ls_abs_structure_Flack     0.054(8)
_refine_ls_extinction_coef         .
_refine_ls_extinction_method       none
_refine_ls_goodness_of_fit_ref     1.068
_refine_ls_hydrogen_treatment      constr
_refine_ls_matrix_type             full
_refine_ls_number_parameters       1009
_refine_ls_number_reflns           16681
_refine_ls_number_restraints       7
_refine_ls_R_factor_all            0.0957
_refine_ls_R_factor_gt             0.0862
_refine_ls_restrained_S_all        1.224
_refine_ls_shift/su_max            0.008
_refine_ls_shift/su_mean           0.003
_refine_ls_structure_factor_coef   Fsqd
_refine_ls_weighting_details      
 'w=1/[\s^2^(Fo^2^)+(0.1488P)^2^+6.7442P] where P=(Fo^2^+2Fc^2^)/3'
_refine_ls_weighting_scheme        calc
_refine_ls_wR_factor_gt            0.2543
_refine_ls_wR_factor_ref           0.2624
_refine_special_details            ?
_olex2_refinement_description
;
1. Fixed Uiso
 At 1.2 times of:
  All C(H) groups, All C(H,H) groups
 At 1.5 times of:
  All C(H,H,H) groups
2. Rigid bond restraints
 N65, O66
 with sigma for 1-2 distances of 0.0009 and sigma for 1-3 distances of 0.0009
3. Uiso/Uaniso restraints and constraints
O66 \\sim N65: within 2A with sigma of 0.0006 and sigma for terminal atoms of
0.0012 within 2A
4.a Ternary CH refined with riding coordinates:
 C5(H5), C25(H25), C46(H46), C63(H63), C81(H81), C100(H100)
4.b Secondary CH2 refined with riding coordinates:
 C3(H3A,H3B), C4(H4A,H4B), C24(H24A,H24B), C44(H44A,H44B), C45(H45A,H45B),
 C64(H64A,H64B), C82(H82A,H82B), C83(H83A,H83B), C101(H10A,H10B)
4.c Aromatic/amide H refined with riding coordinates:
 C8(H8), C9(H9), C10(H10), C11(H11), C12(H12), C18(H18), C19(H19), C20(H20),
 C21(H21), C22(H22), C27(H27), C28(H28), C29(H29), C30(H30), C31(H31), C48(H48),
  C49(H49), C50(H50), C51(H51), C52(H52), C54(H54), C55(H55), C56(H56),
 C57(H57), C58(H58), C70(H70), C71(H71), C72(H72), C73(H73), C74(H74), C86(H86),
  C87(H87), C88(H88), C89(H89), C90(H90), C92(H92), C93(H93), C94(H94),
 C95(H95), C96(H96), C107(H107), C108(H108), C109(H109), C110(H110), C111(H111)
4.d Idealised Me refined as rotating group:
 C14(H14A,H14B,H14C), C15(H15A,H15B,H15C), C16(H16A,H16B,H16C), C60(H60A,H60B,
 H60C), C61(H61A,H61B,H61C), C62(H62A,H62B,H62C), C97(H97A,H97B,H97C), C98(H98A,
 H98B,H98C), C99(H99A,H99B,H99C)
;
_atom_sites_solution_hydrogens     geom
_atom_sites_solution_primary       direct
_atom_sites_solution_secondary     ?
loop_
  _atom_site_label
  _atom_site_type_symbol
  _atom_site_fract_x
  _atom_site_fract_y
  _atom_site_fract_z
  _atom_site_U_iso_or_equiv
  _atom_site_adp_type
  _atom_site_occupancy
  _atom_site_site_symmetry_order
  _atom_site_calc_flag
  _atom_site_refinement_flags_posn
  _atom_site_refinement_flags_adp
  _atom_site_refinement_flags_occupancy
  _atom_site_disorder_assembly
  _atom_site_disorder_group
 P1 P 0.60196(8) 0.52153(3) 0.32249(4) 0.0476(2) Uani 1 1 d . . . . .
 O1 O 0.5673(2) 0.47867(9) 0.35806(11) 0.0561(7) Uani 1 1 d . . . . .
 O2 O 0.6746(2) 0.54829(7) 0.36705(10) 0.0486(6) Uani 1 1 d . . . . .
 O3 O 0.5040(2) 0.54797(10) 0.29873(12) 0.0619(8) Uani 1 1 d . . . . .
 O4 O 0.8040(4) 0.42625(18) 0.2130(2) 0.1405(18) Uani 1 1 d . . . . .
 O5 O 0.7022(5) 0.45329(19) 0.14986(18) 0.1244(17) Uani 1 1 d . . . . .
 N1 N 0.7219(4) 0.44788(15) 0.19647(19) 0.0881(13) Uani 1 1 d . . . . .
 C1 C 0.7169(3) 0.52054(12) 0.41135(15) 0.0511(9) Uani 1 1 d . . . . .
 C2 C 0.6656(4) 0.53866(16) 0.46535(18) 0.0654(12) Uani 1 1 d . . . . .
 C3 C 0.7219(4) 0.51056(18) 0.50959(19) 0.0738(14) Uani 1 1 d . . . . .
 H3A H 0.698846 0.521953 0.544297 0.089 Uiso 1 1 calc R U . . .
 H3B H 0.807087 0.510893 0.506908 0.089 Uiso 1 1 calc R U . . .
 C4 C 0.6728(5) 0.46248(19) 0.4995(2) 0.0823(15) Uani 1 1 d . . . . .
 H4A H 0.636874 0.450067 0.531407 0.099 Uiso 1 1 calc R U . . .
 H4B H 0.734390 0.441671 0.487798 0.099 Uiso 1 1 calc R U . . .
 C5 C 0.5809(4) 0.46928(16) 0.45591(19) 0.0686(12) Uani 1 1 d . . . . .
 H5 H 0.517689 0.446295 0.456260 0.082 Uiso 1 1 calc R U . . .
 C6 C 0.6497(4) 0.47122(13) 0.40358(17) 0.0572(10) Uani 1 1 d . . . . .
 C8 C 0.8154(5) 0.42086(15) 0.3634(2) 0.0770(15) Uani 1 1 d . . . . .
 H8 H 0.860745 0.446870 0.356523 0.092 Uiso 1 1 calc R U . . .
 C9 C 0.8558(6) 0.37764(17) 0.3475(2) 0.0971(18) Uani 1 1 d . . . . .
 H9 H 0.929392 0.374940 0.331648 0.117 Uiso 1 1 calc R U . . .
 C10 C 0.7882(8) 0.33918(15) 0.3550(3) 0.113(2) Uani 1 1 d . . . . .
 H10 H 0.815810 0.310496 0.344105 0.135 Uiso 1 1 calc R U . . .
 C11 C 0.6772(7) 0.34301(16) 0.3790(2) 0.096(2) Uani 1 1 d . . . . .
 H11 H 0.629199 0.317276 0.383167 0.116 Uiso 1 1 calc R U . . .
 C12 C 0.6410(6) 0.38561(16) 0.3962(2) 0.0822(16) Uani 1 1 d . . . . .
 H12 H 0.568603 0.388226 0.413164 0.099 Uiso 1 1 calc R U . . .
 C13 C 0.5392(5) 0.51869(18) 0.4676(2) 0.0762(14) Uani 1 1 d . . . . .
 C14 C 0.4817(5) 0.5216(2) 0.5236(2) 0.100(2) Uani 1 1 d . . . . .
 H14A H 0.406568 0.506473 0.522989 0.150 Uiso 1 1 calc R U . . .
 H14B H 0.471395 0.553333 0.533330 0.150 Uiso 1 1 calc R U . . .
 H14C H 0.531797 0.506721 0.549160 0.150 Uiso 1 1 calc R U . . .
 C15 C 0.4412(4) 0.54024(19) 0.4301(2) 0.0854(16) Uani 1 1 d . . . . .
 H15A H 0.477965 0.554106 0.399719 0.128 Uiso 1 1 calc R U . . .
 H15B H 0.397906 0.563250 0.449351 0.128 Uiso 1 1 calc R U . . .
 H15C H 0.388436 0.516387 0.418617 0.128 Uiso 1 1 calc R U . . .
 C16 C 0.6745(5) 0.59007(17) 0.4723(2) 0.0841(16) Uani 1 1 d . . . . .
 H16A H 0.634344 0.599019 0.504247 0.126 Uiso 1 1 calc R U . . .
 H16B H 0.639046 0.605196 0.442399 0.126 Uiso 1 1 calc R U . . .
 H16C H 0.755868 0.598805 0.474730 0.126 Uiso 1 1 calc R U . . .
 C17 C 0.8514(3) 0.52631(13) 0.40920(16) 0.0523(9) Uani 1 1 d . . . . .
 C18 C 0.9309(4) 0.49554(18) 0.4328(2) 0.0729(13) Uani 1 1 d . . . . .
 H18 H 0.903333 0.468548 0.448391 0.088 Uiso 1 1 calc R U . . .
 C19 C 1.0497(4) 0.50515(19) 0.4330(2) 0.0797(15) Uani 1 1 d . . . . .
 H19 H 1.101056 0.484450 0.449086 0.096 Uiso 1 1 calc R U . . .
 C20 C 1.0939(4) 0.54377(19) 0.4104(2) 0.0799(15) Uani 1 1 d . . . . .
 H20 H 1.174364 0.549633 0.410847 0.096 Uiso 1 1 calc R U . . .
 C21 C 1.0171(4) 0.57418(18) 0.3869(2) 0.0725(13) Uani 1 1 d . . . . .
 H21 H 1.046080 0.600548 0.370435 0.087 Uiso 1 1 calc R U . . .
 C22 C 0.8975(4) 0.56602(14) 0.38742(18) 0.0611(11) Uani 1 1 d . . . . .
 H22 H 0.846915 0.587765 0.372756 0.073 Uiso 1 1 calc R U . . .
 C23 C 0.7098(4) 0.42550(13) 0.38905(18) 0.0637(12) Uani 1 1 d . . . . .
 C24 C 0.6378(4) 0.46878(15) 0.23491(19) 0.0673(12) Uani 1 1 d . . . . .
 H24A H 0.599867 0.444734 0.255508 0.081 Uiso 1 1 calc R U . . .
 H24B H 0.577351 0.485685 0.215868 0.081 Uiso 1 1 calc R U . . .
 C25 C 0.7053(3) 0.50181(12) 0.27241(16) 0.0510(9) Uani 1 1 d . . . . .
 H25 H 0.765550 0.483515 0.290662 0.061 Uiso 1 1 calc R U . . .
 C26 C 0.7672(3) 0.54023(13) 0.24441(16) 0.0529(10) Uani 1 1 d . . . . .
 C27 C 0.8854(3) 0.54798(14) 0.25245(19) 0.0620(11) Uani 1 1 d . . . . .
 H27 H 0.925666 0.528900 0.275940 0.074 Uiso 1 1 calc R U . . .
 C28 C 0.9464(5) 0.5823(2) 0.2276(2) 0.0846(16) Uani 1 1 d . . . . .
 H28 H 1.025458 0.587230 0.235332 0.102 Uiso 1 1 calc R U . . .
 C29 C 0.8889(5) 0.6099(2) 0.1907(3) 0.0977(18) Uani 1 1 d . . . . .
 H29 H 0.929541 0.632991 0.172786 0.117 Uiso 1 1 calc R U . . .
 C30 C 0.7718(6) 0.6026(2) 0.1808(3) 0.113(2) Uani 1 1 d . . . . .
 H30 H 0.734099 0.620378 0.155182 0.136 Uiso 1 1 calc R U . . .
 C31 C 0.7083(4) 0.56964(17) 0.2080(2) 0.0750(13) Uani 1 1 d . . . . .
 H31 H 0.627682 0.566705 0.202568 0.090 Uiso 1 1 calc R U . . .
 P40 P 0.40781(8) 0.35295(3) 0.19097(4) 0.0493(2) Uani 1 1 d . . . . .
 O39 O 0.4483(2) 0.30478(8) 0.16822(11) 0.0531(7) Uani 1 1 d . . . . .
 O41 O 0.3307(2) 0.36895(8) 0.14186(11) 0.0538(7) Uani 1 1 d . . . . .
 O66 O 0.1961(6) 0.2931(3) 0.3276(3) 0.1715(5) Uani 1 1 d . U . . .
 O67 O 0.3304(8) 0.3182(2) 0.3808(2) 0.176(3) Uani 1 1 d . . . . .
 O68 O 0.5047(3) 0.38385(10) 0.20681(13) 0.0669(8) Uani 1 1 d . . . . .
 N65 N 0.2930(7) 0.3097(2) 0.3365(2) 0.1340(5) Uani 1 1 d . U . . .
 C38 C 0.3769(3) 0.28803(12) 0.12382(16) 0.0517(9) Uani 1 1 d . . . . .
 C42 C 0.2971(3) 0.33128(13) 0.10576(16) 0.0535(10) Uani 1 1 d . . . . .
 C43 C 0.3463(5) 0.34248(17) 0.04849(19) 0.0725(13) Uani 1 1 d . . . . .
 C44 C 0.2996(5) 0.3033(2) 0.01327(19) 0.0867(17) Uani 1 1 d . . . . .
 H44A H 0.314643 0.309586 -0.023983 0.104 Uiso 1 1 calc R U . . .
 H44B H 0.215686 0.298996 0.018393 0.104 Uiso 1 1 calc R U . . .
 C45 C 0.3699(6) 0.26045(19) 0.0325(2) 0.0852(16) Uani 1 1 d . . . . .
 H45A H 0.318150 0.237334 0.047642 0.102 Uiso 1 1 calc R U . . .
 H45B H 0.414686 0.246787 0.003701 0.102 Uiso 1 1 calc R U . . .
 C46 C 0.4503(4) 0.28090(15) 0.07432(19) 0.0698(13) Uani 1 1 d . . . . .
 H46 H 0.520725 0.262196 0.080742 0.084 Uiso 1 1 calc R U . . .
 C47 C 0.3235(4) 0.24267(12) 0.14657(17) 0.0605(11) Uani 1 1 d . . . . .
 C48 C 0.3828(4) 0.20168(13) 0.1366(2) 0.0713(13) Uani 1 1 d . . . . .
 H48 H 0.448755 0.201213 0.114645 0.086 Uiso 1 1 calc R U . . .
 C49 C 0.3413(5) 0.16114(13) 0.1601(2) 0.0849(17) Uani 1 1 d . . . . .
 H49 H 0.379680 0.133539 0.152806 0.102 Uiso 1 1 calc R U . . .
 C50 C 0.2487(6) 0.16063(15) 0.1928(3) 0.102(2) Uani 1 1 d . . . . .
 H50 H 0.222621 0.132903 0.207143 0.123 Uiso 1 1 calc R U . . .
 C51 C 0.1919(6) 0.20104(16) 0.2053(3) 0.0947(19) Uani 1 1 d . . . . .
 H51 H 0.129837 0.201143 0.229383 0.114 Uiso 1 1 calc R U . . .
 C52 C 0.2287(4) 0.24193(13) 0.1812(2) 0.0742(14) Uani 1 1 d . . . . .
 H52 H 0.188750 0.269198 0.188464 0.089 Uiso 1 1 calc R U . . .
 C53 C 0.1627(4) 0.32999(18) 0.10739(17) 0.0667(12) Uani 1 1 d . . . . .
 C54 C 0.0968(5) 0.2900(2) 0.0953(2) 0.0838(16) Uani 1 1 d . . . . .
 H54 H 0.134807 0.262406 0.087451 0.101 Uiso 1 1 calc R U . . .
 C55 C -0.0257(5) 0.2924(3) 0.0952(2) 0.115(3) Uani 1 1 d . . . . .
 H55 H -0.070116 0.266230 0.087978 0.138 Uiso 1 1 calc R U . . .
 C56 C -0.0822(5) 0.3348(4) 0.1061(3) 0.139(3) Uani 1 1 d . . . . .
 H56 H -0.164023 0.336253 0.105913 0.167 Uiso 1 1 calc R U . . .
 C57 C -0.0185(5) 0.3734(3) 0.1168(2) 0.113(2) Uani 1 1 d . . . . .
 H57 H -0.056245 0.401257 0.123379 0.136 Uiso 1 1 calc R U . . .
 C58 C 0.1024(4) 0.37079(19) 0.11773(18) 0.0806(14) Uani 1 1 d . . . . .
 H58 H 0.145415 0.397220 0.125553 0.097 Uiso 1 1 calc R U . . .
 C59 C 0.4792(4) 0.32946(16) 0.0514(2) 0.0728(13) Uani 1 1 d . . . . .
 C60 C 0.3131(6) 0.3914(2) 0.0290(2) 0.1004(19) Uani 1 1 d . . . . .
 H60A H 0.356854 0.413949 0.048789 0.151 Uiso 1 1 calc R U . . .
 H60B H 0.230337 0.396423 0.034266 0.151 Uiso 1 1 calc R U . . .
 H60C H 0.331403 0.394266 -0.008077 0.151 Uiso 1 1 calc R U . . .
 C61 C 0.5359(6) 0.3261(2) -0.0039(2) 0.0999(19) Uani 1 1 d . . . . .
 H61A H 0.545604 0.356498 -0.018383 0.150 Uiso 1 1 calc R U . . .
 H61B H 0.486080 0.308307 -0.026933 0.150 Uiso 1 1 calc R U . . .
 H61C H 0.611326 0.311425 -0.001025 0.150 Uiso 1 1 calc R U . . .
 C62 C 0.5629(5) 0.36148(17) 0.0827(3) 0.0850(16) Uani 1 1 d . . . . .
 H62A H 0.596013 0.383959 0.059020 0.127 Uiso 1 1 calc R U . . .
 H62B H 0.624909 0.343513 0.098226 0.127 Uiso 1 1 calc R U . . .
 H62C H 0.519625 0.376859 0.110250 0.127 Uiso 1 1 calc R U . . .
 C63 C 0.3072(4) 0.34411(12) 0.24695(18) 0.0560(10) Uani 1 1 d . . . . .
 H63 H 0.242314 0.324480 0.234785 0.067 Uiso 1 1 calc R U . . .
 C64 C 0.3725(5) 0.31850(17) 0.2915(2) 0.0798(14) Uani 1 1 d . . . . .
 H64A H 0.402594 0.289471 0.278010 0.096 Uiso 1 1 calc R U . . .
 H64B H 0.438813 0.336861 0.303382 0.096 Uiso 1 1 calc R U . . .
 C69 C 0.2559(3) 0.38993(12) 0.26422(16) 0.0511(9) Uani 1 1 d . . . . .
 C70 C 0.3196(3) 0.42296(14) 0.29063(19) 0.0642(12) Uani 1 1 d . . . . .
 H70 H 0.397750 0.416870 0.299065 0.077 Uiso 1 1 calc R U . . .
 C71 C 0.2721(4) 0.46471(15) 0.3051(2) 0.0795(15) Uani 1 1 d . . . . .
 H71 H 0.317589 0.486231 0.323232 0.095 Uiso 1 1 calc R U . . .
 C72 C 0.1566(4) 0.47444(16) 0.2925(2) 0.0788(14) Uani 1 1 d . . . . .
 H72 H 0.123875 0.502725 0.301700 0.095 Uiso 1 1 calc R U . . .
 C73 C 0.0896(4) 0.44191(17) 0.2660(2) 0.0758(14) Uani 1 1 d . . . . .
 H73 H 0.011636 0.448131 0.257332 0.091 Uiso 1 1 calc R U . . .
 C74 C 0.1397(4) 0.40002(15) 0.25259(19) 0.0632(11) Uani 1 1 d . . . . .
 H74 H 0.094039 0.378061 0.235283 0.076 Uiso 1 1 calc R U . . .
 P78 P 0.55975(8) 0.18610(3) 0.32125(4) 0.0506(2) Uani 1 1 d . . . . .
 O77 O 0.6253(2) 0.20424(7) 0.37234(11) 0.0526(7) Uani 1 1 d . . . . .
 O79 O 0.5108(2) 0.14016(9) 0.34605(11) 0.0558(7) Uani 1 1 d . . . . .
 O103 O 0.7883(5) 0.1096(2) 0.2051(3) 0.162(2) Uani 1 1 d . . . . .
 O104 O 0.6823(6) 0.1367(3) 0.1422(2) 0.163(3) Uani 1 1 d . . . . .
 O105 O 0.4714(3) 0.21683(10) 0.29781(12) 0.0671(8) Uani 1 1 d . . . . .
 N102 N 0.7030(5) 0.12997(19) 0.1884(2) 0.1050(16) Uani 1 1 d . . . . .
 C75 C 0.5832(4) 0.18583(14) 0.46737(16) 0.0601(11) Uani 1 1 d . . . . .
 C76 C 0.6443(4) 0.17013(12) 0.41389(16) 0.0546(10) Uani 1 1 d . . . . .
 C80 C 0.5663(4) 0.12589(12) 0.39627(17) 0.0567(10) Uani 1 1 d . . . . .
 C81 C 0.4762(4) 0.12437(16) 0.4424(2) 0.0715(13) Uani 1 1 d . . . . .
 H81 H 0.405830 0.106016 0.434653 0.086 Uiso 1 1 calc R U . . .
 C82 C 0.5451(6) 0.10776(19) 0.4908(2) 0.0900(17) Uani 1 1 d . . . . .
 H82A H 0.599316 0.083288 0.481232 0.108 Uiso 1 1 calc R U . . .
 H82B H 0.492461 0.096626 0.518310 0.108 Uiso 1 1 calc R U . . .
 C83 C 0.6126(6) 0.15130(18) 0.5097(2) 0.0841(16) Uani 1 1 d . . . . .
 H83A H 0.585280 0.161446 0.544239 0.101 Uiso 1 1 calc R U . . .
 H83B H 0.696728 0.145671 0.511292 0.101 Uiso 1 1 calc R U . . .
 C84 C 0.4495(4) 0.17497(17) 0.4581(2) 0.0712(13) Uani 1 1 d . . . . .
 C85 C 0.7778(4) 0.16616(15) 0.41957(17) 0.0603(11) Uani 1 1 d . . . . .
 C86 C 0.8322(5) 0.1288(2) 0.4438(2) 0.0813(15) Uani 1 1 d . . . . .
 H86 H 0.787173 0.103999 0.455371 0.098 Uiso 1 1 calc R U . . .
 C87 C 0.9528(5) 0.1283(3) 0.4509(3) 0.112(2) Uani 1 1 d . . . . .
 H87 H 0.988804 0.103351 0.467606 0.134 Uiso 1 1 calc R U . . .
 C88 C 1.0216(5) 0.1660(3) 0.4326(2) 0.109(2) Uani 1 1 d . . . . .
 H88 H 1.102829 0.165861 0.437129 0.130 Uiso 1 1 calc R U . . .
 C89 C 0.9675(5) 0.2023(2) 0.4084(2) 0.0982(19) Uani 1 1 d . . . . .
 H89 H 1.011859 0.226966 0.395933 0.118 Uiso 1 1 calc R U . . .
 C90 C 0.8457(4) 0.20238(16) 0.40240(18) 0.0658(12) Uani 1 1 d . . . . .
 H90 H 0.809531 0.227546 0.386374 0.079 Uiso 1 1 calc R U . . .
 C91 C 0.6191(4) 0.07869(13) 0.38059(19) 0.0650(12) Uani 1 1 d . . . . .
 C92 C 0.7243(5) 0.07439(13) 0.3540(2) 0.0750(14) Uani 1 1 d . . . . .
 H92 H 0.771096 0.100262 0.348550 0.090 Uiso 1 1 calc R U . . .
 C93 C 0.7612(6) 0.03172(17) 0.3351(3) 0.096(2) Uani 1 1 d . . . . .
 H93 H 0.831394 0.029494 0.316279 0.115 Uiso 1 1 calc R U . . .
 C94 C 0.6951(6) -0.00716(15) 0.3439(3) 0.102(2) Uani 1 1 d . . . . .
 H94 H 0.720423 -0.035687 0.331533 0.122 Uiso 1 1 calc R U . . .
 C95 C 0.5913(6) -0.00334(15) 0.3713(3) 0.100(2) Uani 1 1 d . . . . .
 H95 H 0.545942 -0.029454 0.377749 0.120 Uiso 1 1 calc R U . . .
 C96 C 0.5538(6) 0.03900(14) 0.3894(2) 0.0851(16) Uani 1 1 d . . . . .
 H96 H 0.483123 0.041043 0.407899 0.102 Uiso 1 1 calc R U . . .
 C97 C 0.6151(6) 0.23644(17) 0.4807(2) 0.0911(17) Uani 1 1 d . . . . .
 H97A H 0.696640 0.238219 0.490598 0.137 Uiso 1 1 calc R U . . .
 H97B H 0.567210 0.246962 0.509717 0.137 Uiso 1 1 calc R U . . .
 H97C H 0.601365 0.255488 0.450168 0.137 Uiso 1 1 calc R U . . .
 C98 C 0.3753(5) 0.1768(2) 0.5100(2) 0.1008(19) Uani 1 1 d . . . . .
 H98A H 0.410393 0.157097 0.536259 0.151 Uiso 1 1 calc R U . . .
 H98B H 0.296633 0.166460 0.502688 0.151 Uiso 1 1 calc R U . . .
 H98C H 0.373053 0.207848 0.523052 0.151 Uiso 1 1 calc R U . . .
 C99 C 0.3798(4) 0.20485(17) 0.4194(2) 0.0809(15) Uani 1 1 d . . . . .
 H99A H 0.366174 0.234581 0.434992 0.121 Uiso 1 1 calc R U . . .
 H99B H 0.305758 0.190358 0.411787 0.121 Uiso 1 1 calc R U . . .
 H99C H 0.423720 0.208430 0.387065 0.121 Uiso 1 1 calc R U . . .
 C100 C 0.6734(3) 0.17214(13) 0.27217(17) 0.0568(10) Uani 1 1 d . . . . .
 H100 H 0.730376 0.151434 0.289071 0.068 Uiso 1 1 calc R U . . .
 C101 C 0.6147(4) 0.14605(18) 0.2272(2) 0.0743(13) Uani 1 1 d . . . . .
 H10A H 0.572330 0.119782 0.241516 0.089 Uiso 1 1 calc R U . . .
 H10B H 0.558343 0.165979 0.209602 0.089 Uiso 1 1 calc R U . . .
 C106 C 0.7376(3) 0.21537(14) 0.25589(16) 0.0548(10) Uani 1 1 d . . . . .
 C107 C 0.6833(4) 0.25169(15) 0.2293(2) 0.0671(12) Uani 1 1 d . . . . .
 H107 H 0.604822 0.248460 0.219466 0.080 Uiso 1 1 calc R U . . .
 C108 C 0.7390(6) 0.29127(18) 0.2173(3) 0.0898(18) Uani 1 1 d . . . . .
 H108 H 0.698409 0.315297 0.201103 0.108 Uiso 1 1 calc R U . . .
 C109 C 0.8570(5) 0.2959(2) 0.2292(2) 0.0919(17) Uani 1 1 d . . . . .
 H109 H 0.896936 0.322734 0.220048 0.110 Uiso 1 1 calc R U . . .
 C110 C 0.9147(4) 0.2610(2) 0.2544(2) 0.0854(16) Uani 1 1 d . . . . .
 H110 H 0.993868 0.264152 0.263065 0.102 Uiso 1 1 calc R U . . .
 C111 C 0.8548(4) 0.22055(18) 0.2670(2) 0.0707(13) Uani 1 1 d . . . . .
 H111 H 0.895285 0.196558 0.283340 0.085 Uiso 1 1 calc R U . . .

loop_
  _atom_site_aniso_label
  _atom_site_aniso_U_11
  _atom_site_aniso_U_22
  _atom_site_aniso_U_33
  _atom_site_aniso_U_23
  _atom_site_aniso_U_13
  _atom_site_aniso_U_12
 P1 0.0413(4) 0.0380(3) 0.0633(5) -0.0022(4) -0.0055(4) 0.0002(3)
 O1 0.0503(13) 0.0492(12) 0.0689(15) 0.0016(12) 0.0030(12) -0.0071(11)
 O2 0.0437(11) 0.0375(10) 0.0646(14) -0.0021(10) -0.0090(11) 0.0027(9)
 O3 0.0476(13) 0.0594(14) 0.0787(17) -0.0027(13) -0.0107(13) 0.0063(11)
 O4 0.105(3) 0.154(3) 0.162(4) -0.067(3) 0.001(3) 0.055(2)
 O5 0.134(4) 0.148(4) 0.091(3) -0.026(3) 0.029(3) -0.025(3)
 N1 0.085(3) 0.088(2) 0.091(3) -0.034(2) 0.015(2) -0.019(2)
 C1 0.0554(19) 0.0455(16) 0.0526(18) 0.0013(15) -0.0069(16) 0.0062(15)
 C2 0.064(2) 0.069(2) 0.064(2) -0.0095(19) 0.0034(19) 0.001(2)
 C3 0.066(2) 0.093(3) 0.062(2) 0.000(2) -0.001(2) -0.008(2)
 C4 0.081(3) 0.098(3) 0.068(3) 0.016(2) -0.002(2) -0.019(3)
 C5 0.058(2) 0.076(2) 0.072(2) 0.006(2) 0.004(2) -0.0201(19)
 C6 0.056(2) 0.0518(18) 0.063(2) 0.0015(17) -0.0007(18) 0.0055(16)
 C8 0.110(4) 0.0481(19) 0.073(3) 0.0074(19) 0.008(3) 0.017(2)
 C9 0.137(4) 0.069(2) 0.086(3) 0.010(2) 0.018(3) 0.041(3)
 C10 0.201(7) 0.040(2) 0.097(4) 0.007(2) 0.002(4) 0.030(3)
 C11 0.147(5) 0.047(2) 0.095(3) 0.011(2) -0.019(4) -0.009(3)
 C12 0.106(4) 0.058(2) 0.083(3) 0.004(2) -0.008(3) -0.002(2)
 C13 0.074(3) 0.082(3) 0.073(3) -0.003(2) 0.020(2) -0.007(2)
 C14 0.079(3) 0.127(5) 0.094(4) -0.017(3) 0.016(3) -0.016(3)
 C15 0.057(2) 0.085(3) 0.114(4) -0.012(3) 0.014(3) 0.009(2)
 C16 0.090(3) 0.073(3) 0.089(3) -0.030(2) 0.008(3) -0.008(2)
 C17 0.0432(16) 0.0561(18) 0.0574(19) -0.0044(16) -0.0064(15) 0.0022(15)
 C18 0.058(2) 0.077(3) 0.084(3) 0.009(2) -0.015(2) 0.003(2)
 C19 0.044(2) 0.096(3) 0.099(3) 0.000(3) -0.007(2) 0.012(2)
 C20 0.043(2) 0.096(3) 0.100(3) -0.006(3) -0.004(2) -0.004(2)
 C21 0.062(2) 0.082(3) 0.074(3) -0.006(2) 0.007(2) -0.019(2)
 C22 0.056(2) 0.0536(19) 0.074(2) -0.0029(18) -0.004(2) -0.0052(17)
 C23 0.078(3) 0.0461(18) 0.067(2) 0.0057(17) -0.004(2) -0.0016(18)
 C24 0.063(2) 0.058(2) 0.081(3) -0.0187(19) 0.002(2) -0.0099(18)
 C25 0.0489(17) 0.0389(15) 0.065(2) -0.0063(15) -0.0048(16) 0.0009(14)
 C26 0.0492(18) 0.0492(17) 0.060(2) -0.0034(16) -0.0056(16) -0.0023(15)
 C27 0.0428(18) 0.061(2) 0.082(3) 0.000(2) 0.0035(18) 0.0021(17)
 C28 0.059(2) 0.099(3) 0.095(3) 0.007(3) 0.007(2) -0.013(3)
 C29 0.088(3) 0.099(3) 0.106(4) 0.025(3) 0.012(3) -0.028(3)
 C30 0.103(4) 0.135(4) 0.101(3) 0.053(3) -0.029(3) -0.029(4)
 C31 0.0491(19) 0.088(3) 0.088(3) 0.027(2) -0.021(2) -0.014(2)
 P40 0.0438(4) 0.0348(3) 0.0693(5) -0.0045(4) -0.0032(4) -0.0033(3)
 O39 0.0417(11) 0.0408(11) 0.0767(16) -0.0106(11) -0.0039(11) 0.0061(9)
 O41 0.0541(13) 0.0357(10) 0.0715(15) -0.0038(11) -0.0034(12) 0.0052(10)
 O66 0.1620(7) 0.1951(10) 0.1574(10) 0.0588(10) 0.0433(9) -0.0052(8)
 O67 0.244(7) 0.189(5) 0.094(3) 0.037(3) 0.032(4) 0.048(5)
 O68 0.0562(14) 0.0574(14) 0.0872(19) -0.0122(13) -0.0007(14) -0.0208(11)
 N65 0.1667(7) 0.1199(10) 0.1155(10) 0.0559(9) 0.0427(9) 0.0053(8)
 C38 0.0501(18) 0.0419(16) 0.063(2) -0.0044(15) -0.0033(16) 0.0028(14)
 C42 0.0499(18) 0.0509(17) 0.060(2) -0.0069(16) -0.0051(16) 0.0038(15)
 C43 0.075(3) 0.080(3) 0.063(2) 0.002(2) -0.002(2) 0.008(2)
 C44 0.084(3) 0.127(4) 0.049(2) -0.007(3) 0.004(2) 0.000(3)
 C45 0.104(4) 0.086(3) 0.066(3) -0.016(2) 0.011(3) -0.007(3)
 C46 0.071(3) 0.058(2) 0.081(3) -0.009(2) 0.005(2) 0.004(2)
 C47 0.073(2) 0.0389(16) 0.069(2) -0.0056(16) -0.014(2) -0.0071(16)
 C48 0.074(3) 0.0424(17) 0.097(3) -0.0147(19) -0.012(2) 0.0022(18)
 C49 0.109(4) 0.0305(16) 0.115(4) -0.007(2) -0.021(3) -0.003(2)
 C50 0.128(4) 0.0354(18) 0.143(5) -0.006(2) 0.014(4) -0.023(2)
 C51 0.113(4) 0.054(2) 0.117(4) 0.001(3) 0.017(3) -0.025(2)
 C52 0.080(3) 0.0384(16) 0.105(3) -0.012(2) 0.013(3) -0.0123(17)
 C53 0.049(2) 0.094(3) 0.057(2) 0.001(2) -0.0088(17) 0.002(2)
 C54 0.068(3) 0.120(4) 0.064(2) -0.009(3) -0.007(2) -0.009(3)
 C55 0.055(2) 0.223(7) 0.068(3) -0.011(4) -0.011(2) -0.032(4)
 C56 0.051(3) 0.283(10) 0.083(4) 0.020(5) -0.007(3) 0.030(4)
 C57 0.057(2) 0.206(6) 0.077(3) 0.026(4) 0.010(2) 0.044(3)
 C58 0.067(2) 0.112(3) 0.063(2) 0.021(2) 0.004(2) 0.035(2)
 C59 0.074(3) 0.068(2) 0.076(3) 0.002(2) 0.021(2) -0.001(2)
 C60 0.106(4) 0.115(4) 0.080(3) 0.030(3) 0.013(3) 0.034(3)
 C61 0.102(4) 0.100(4) 0.097(3) 0.006(3) 0.045(3) -0.002(3)
 C62 0.065(3) 0.062(2) 0.128(4) 0.008(3) 0.022(3) -0.001(2)
 C63 0.0510(19) 0.0397(16) 0.077(2) -0.0005(16) 0.0062(18) -0.0034(14)
 C64 0.092(3) 0.068(2) 0.080(3) 0.019(2) 0.008(3) 0.023(2)
 C69 0.0450(17) 0.0499(17) 0.0584(19) -0.0030(15) 0.0016(15) 0.0021(15)
 C70 0.0386(17) 0.064(2) 0.090(3) -0.016(2) -0.0066(18) 0.0123(16)
 C71 0.072(3) 0.054(2) 0.113(3) -0.029(2) -0.008(3) -0.0087(19)
 C72 0.065(2) 0.065(2) 0.107(3) -0.024(2) 0.001(2) 0.017(2)
 C73 0.047(2) 0.085(3) 0.095(3) -0.012(3) 0.000(2) 0.006(2)
 C74 0.0431(18) 0.068(2) 0.078(3) -0.013(2) -0.0036(18) 0.0017(17)
 P78 0.0489(4) 0.0424(4) 0.0605(5) 0.0061(4) 0.0006(4) 0.0082(3)
 O77 0.0637(14) 0.0320(10) 0.0620(14) 0.0045(10) 0.0022(12) 0.0058(10)
 O79 0.0473(12) 0.0508(12) 0.0694(15) 0.0037(12) -0.0031(12) 0.0010(11)
 O103 0.114(3) 0.204(5) 0.169(5) -0.041(4) 0.009(3) 0.079(3)
 O104 0.152(5) 0.245(6) 0.092(3) -0.046(4) 0.029(3) -0.007(5)
 O105 0.0595(14) 0.0695(15) 0.0725(16) 0.0144(13) 0.0056(13) 0.0278(12)
 N102 0.091(3) 0.130(3) 0.095(3) -0.046(2) 0.017(2) 0.008(3)
 C75 0.066(2) 0.0576(19) 0.056(2) 0.0047(17) 0.0070(18) -0.0022(19)
 C76 0.065(2) 0.0371(15) 0.062(2) 0.0031(15) 0.0037(18) -0.0029(15)
 C80 0.058(2) 0.0402(16) 0.072(2) 0.0059(16) -0.0025(18) -0.0041(15)
 C81 0.062(2) 0.070(2) 0.083(3) 0.011(2) 0.014(2) -0.013(2)
 C82 0.108(4) 0.091(3) 0.072(3) 0.030(2) 0.012(3) -0.007(3)
 C83 0.100(4) 0.090(3) 0.063(2) 0.015(2) -0.001(3) -0.008(3)
 C84 0.059(2) 0.077(3) 0.077(3) 0.008(2) 0.016(2) -0.003(2)
 C85 0.053(2) 0.067(2) 0.061(2) -0.0032(19) -0.0105(18) 0.0059(18)
 C86 0.067(3) 0.098(3) 0.079(3) 0.006(3) -0.013(2) 0.019(2)
 C87 0.076(3) 0.159(5) 0.101(4) -0.002(4) -0.027(3) 0.054(3)
 C88 0.051(2) 0.178(6) 0.097(4) -0.044(4) -0.011(2) 0.023(3)
 C89 0.062(3) 0.141(5) 0.091(3) -0.036(3) -0.002(3) -0.003(3)
 C90 0.057(2) 0.073(2) 0.068(2) -0.015(2) -0.0053(19) -0.0070(19)
 C91 0.071(2) 0.0404(16) 0.084(3) 0.0099(17) -0.018(2) -0.0022(17)
 C92 0.088(3) 0.0377(17) 0.100(3) 0.004(2) 0.007(3) 0.0087(19)
 C93 0.124(5) 0.055(2) 0.109(4) -0.001(3) 0.010(4) 0.016(3)
 C94 0.129(5) 0.0315(18) 0.146(5) -0.001(3) -0.017(4) 0.007(2)
 C95 0.123(4) 0.0399(19) 0.136(4) 0.017(2) -0.030(4) -0.010(3)
 C96 0.103(3) 0.0397(18) 0.113(4) 0.017(2) -0.020(3) -0.010(2)
 C97 0.116(4) 0.072(3) 0.085(3) -0.022(2) 0.026(3) -0.004(3)
 C98 0.092(3) 0.125(4) 0.086(3) 0.001(3) 0.043(2) -0.001(3)
 C99 0.065(2) 0.074(3) 0.104(3) 0.003(3) 0.025(2) 0.008(2)
 C100 0.0496(18) 0.0562(19) 0.064(2) -0.0032(17) 0.0017(17) 0.0124(16)
 C101 0.058(2) 0.081(3) 0.084(3) -0.022(2) 0.008(2) -0.002(2)
 C106 0.0394(16) 0.065(2) 0.059(2) 0.0011(17) 0.0052(15) 0.0024(16)
 C107 0.0450(19) 0.067(2) 0.089(3) 0.017(2) -0.004(2) -0.0033(18)
 C108 0.094(4) 0.069(3) 0.106(4) 0.014(3) 0.008(3) -0.002(3)
 C109 0.092(3) 0.084(3) 0.099(4) 0.005(3) 0.022(3) -0.021(3)
 C110 0.053(2) 0.103(3) 0.100(3) -0.012(3) 0.011(2) -0.008(2)
 C111 0.049(2) 0.083(3) 0.080(3) 0.005(2) 0.001(2) 0.004(2)

_geom_special_details
;
 All esds (except the esd in the dihedral angle between two l.s. planes)
 are estimated using the full covariance matrix.  The cell esds are taken
 into account individually in the estimation of esds in distances, angles
 and torsion angles; correlations between esds in cell parameters are only
 used when they are defined by crystal symmetry.  An approximate (isotropic)
 treatment of cell esds is used for estimating esds involving l.s. planes.
;
loop_
  _geom_bond_atom_site_label_1
  _geom_bond_atom_site_label_2
  _geom_bond_distance
  _geom_bond_site_symmetry_2
  _geom_bond_publ_flag
 P1 O1 1.582(3) . ?
 P1 O2 1.594(3) . ?
 P1 O3 1.478(3) . ?
 P1 C25 1.815(4) . ?
 O1 C6 1.495(5) . ?
 O2 C1 1.456(4) . ?
 O4 N1 1.199(7) . ?
 O5 N1 1.205(7) . ?
 N1 C24 1.489(6) . ?
 C1 C2 1.569(6) . ?
 C1 C6 1.633(5) . ?
 C1 C17 1.538(5) . ?
 C2 C3 1.521(7) . ?
 C2 C13 1.549(7) . ?
 C2 C16 1.505(7) . ?
 C3 H3A 0.9700 . ?
 C3 H3B 0.9700 . ?
 C3 C4 1.524(7) . ?
 C4 H4A 0.9700 . ?
 C4 H4B 0.9700 . ?
 C4 C5 1.527(7) . ?
 C5 H5 0.9800 . ?
 C5 C6 1.532(6) . ?
 C5 C13 1.538(7) . ?
 C6 C23 1.536(6) . ?
 C8 H8 0.9300 . ?
 C8 C9 1.394(7) . ?
 C8 C23 1.368(7) . ?
 C9 H9 0.9300 . ?
 C9 C10 1.367(9) . ?
 C10 H10 0.9300 . ?
 C10 C11 1.403(11) . ?
 C11 H11 0.9300 . ?
 C11 C12 1.372(7) . ?
 C12 H12 0.9300 . ?
 C12 C23 1.408(7) . ?
 C13 C14 1.556(8) . ?
 C13 C15 1.588(8) . ?
 C14 H14A 0.9600 . ?
 C14 H14B 0.9600 . ?
 C14 H14C 0.9600 . ?
 C15 H15A 0.9600 . ?
 C15 H15B 0.9600 . ?
 C15 H15C 0.9600 . ?
 C16 H16A 0.9600 . ?
 C16 H16B 0.9600 . ?
 C16 H16C 0.9600 . ?
 C17 C18 1.402(6) . ?
 C17 C22 1.379(6) . ?
 C18 H18 0.9300 . ?
 C18 C19 1.379(7) . ?
 C19 H19 0.9300 . ?
 C19 C20 1.352(8) . ?
 C20 H20 0.9300 . ?
 C20 C21 1.375(7) . ?
 C21 H21 0.9300 . ?
 C21 C22 1.378(6) . ?
 C22 H22 0.9300 . ?
 C24 H24A 0.9700 . ?
 C24 H24B 0.9700 . ?
 C24 C25 1.548(6) . ?
 C25 H25 0.9800 . ?
 C25 C26 1.494(5) . ?
 C26 C27 1.376(6) . ?
 C26 C31 1.419(6) . ?
 C27 H27 0.9300 . ?
 C27 C28 1.365(7) . ?
 C28 H28 0.9300 . ?
 C28 C29 1.389(8) . ?
 C29 H29 0.9300 . ?
 C29 C30 1.370(9) . ?
 C30 H30 0.9300 . ?
 C30 C31 1.380(8) . ?
 C31 H31 0.9300 . ?
 P40 O39 1.579(2) . ?
 P40 O41 1.584(3) . ?
 P40 O68 1.474(3) . ?
 P40 C63 1.832(4) . ?
 O39 C38 1.464(5) . ?
 O41 C42 1.471(5) . ?
 O66 N65 1.221(10) . ?
 O67 N65 1.217(9) . ?
 N65 C64 1.471(8) . ?
 C38 C42 1.613(5) . ?
 C38 C46 1.513(6) . ?
 C38 C47 1.558(5) . ?
 C42 C43 1.580(6) . ?
 C42 C53 1.529(6) . ?
 C43 C44 1.535(8) . ?
 C43 C59 1.558(7) . ?
 C43 C60 1.549(8) . ?
 C44 H44A 0.9700 . ?
 C44 H44B 0.9700 . ?
 C44 C45 1.556(8) . ?
 C45 H45A 0.9700 . ?
 C45 H45B 0.9700 . ?
 C45 C46 1.514(7) . ?
 C46 H46 0.9800 . ?
 C46 C59 1.557(7) . ?
 C47 C48 1.390(6) . ?
 C47 C52 1.385(7) . ?
 C48 H48 0.9300 . ?
 C48 C49 1.399(6) . ?
 C49 H49 0.9300 . ?
 C49 C50 1.336(9) . ?
 C50 H50 0.9300 . ?
 C50 C51 1.374(7) . ?
 C51 H51 0.9300 . ?
 C51 C52 1.396(7) . ?
 C52 H52 0.9300 . ?
 C53 C54 1.414(8) . ?
 C53 C58 1.391(7) . ?
 C54 H54 0.9300 . ?
 C54 C55 1.394(7) . ?
 C55 H55 0.9300 . ?
 C55 C56 1.413(12) . ?
 C56 H56 0.9300 . ?
 C56 C57 1.361(12) . ?
 C57 H57 0.9300 . ?
 C57 C58 1.376(7) . ?
 C58 H58 0.9300 . ?
 C59 C61 1.536(8) . ?
 C59 C62 1.545(8) . ?
 C60 H60A 0.9600 . ?
 C60 H60B 0.9600 . ?
 C60 H60C 0.9600 . ?
 C61 H61A 0.9600 . ?
 C61 H61B 0.9600 . ?
 C61 H61C 0.9600 . ?
 C62 H62A 0.9600 . ?
 C62 H62B 0.9600 . ?
 C62 H62C 0.9600 . ?
 C63 H63 0.9800 . ?
 C63 C64 1.536(6) . ?
 C63 C69 1.515(5) . ?
 C64 H64A 0.9700 . ?
 C64 H64B 0.9700 . ?
 C69 C70 1.372(6) . ?
 C69 C74 1.383(6) . ?
 C70 H70 0.9300 . ?
 C70 C71 1.374(6) . ?
 C71 H71 0.9300 . ?
 C71 C72 1.380(7) . ?
 C72 H72 0.9300 . ?
 C72 C73 1.383(7) . ?
 C73 H73 0.9300 . ?
 C73 C74 1.384(7) . ?
 C74 H74 0.9300 . ?
 P78 O77 1.577(3) . ?
 P78 O79 1.573(3) . ?
 P78 O105 1.466(3) . ?
 P78 C100 1.832(4) . ?
 O77 C76 1.456(4) . ?
 O79 C80 1.472(5) . ?
 O103 N102 1.211(8) . ?
 O104 N102 1.202(7) . ?
 N102 C101 1.476(7) . ?
 C75 C76 1.582(6) . ?
 C75 C83 1.499(7) . ?
 C75 C84 1.568(6) . ?
 C75 C97 1.549(7) . ?
 C76 C80 1.622(5) . ?
 C76 C85 1.527(6) . ?
 C80 C81 1.548(6) . ?
 C80 C91 1.546(5) . ?
 C81 H81 0.9800 . ?
 C81 C82 1.527(7) . ?
 C81 C84 1.550(7) . ?
 C82 H82A 0.9700 . ?
 C82 H82B 0.9700 . ?
 C82 C83 1.552(8) . ?
 C83 H83A 0.9700 . ?
 C83 H83B 0.9700 . ?
 C84 C98 1.555(7) . ?
 C84 C99 1.525(7) . ?
 C85 C86 1.389(7) . ?
 C85 C90 1.373(6) . ?
 C86 H86 0.9300 . ?
 C86 C87 1.382(8) . ?
 C87 H87 0.9300 . ?
 C87 C88 1.420(10) . ?
 C88 H88 0.9300 . ?
 C88 C89 1.364(10) . ?
 C89 H89 0.9300 . ?
 C89 C90 1.391(7) . ?
 C90 H90 0.9300 . ?
 C91 C92 1.375(7) . ?
 C91 C96 1.387(6) . ?
 C92 H92 0.9300 . ?
 C92 C93 1.391(7) . ?
 C93 H93 0.9300 . ?
 C93 C94 1.373(8) . ?
 C94 H94 0.9300 . ?
 C94 C95 1.370(10) . ?
 C95 H95 0.9300 . ?
 C95 C96 1.377(7) . ?
 C96 H96 0.9300 . ?
 C97 H97A 0.9600 . ?
 C97 H97B 0.9600 . ?
 C97 H97C 0.9600 . ?
 C98 H98A 0.9600 . ?
 C98 H98B 0.9600 . ?
 C98 H98C 0.9600 . ?
 C99 H99A 0.9600 . ?
 C99 H99B 0.9600 . ?
 C99 H99C 0.9600 . ?
 C100 H100 0.9800 . ?
 C100 C101 1.516(6) . ?
 C100 C106 1.507(6) . ?
 C101 H10A 0.9700 . ?
 C101 H10B 0.9700 . ?
 C106 C107 1.392(6) . ?
 C106 C111 1.369(6) . ?
 C107 H107 0.9300 . ?
 C107 C108 1.346(7) . ?
 C108 H108 0.9300 . ?
 C108 C109 1.379(9) . ?
 C109 H109 0.9300 . ?
 C109 C110 1.363(8) . ?
 C110 H110 0.9300 . ?
 C110 C111 1.393(8) . ?
 C111 H111 0.9300 . ?

loop_
  _geom_angle_atom_site_label_1
  _geom_angle_atom_site_label_2
  _geom_angle_atom_site_label_3
  _geom_angle
  _geom_angle_site_symmetry_1
  _geom_angle_site_symmetry_3
  _geom_angle_publ_flag
 O1 P1 O2 96.52(14) . . ?
 O1 P1 C25 107.84(15) . . ?
 O2 P1 C25 107.87(16) . . ?
 O3 P1 O1 116.68(16) . . ?
 O3 P1 O2 114.96(15) . . ?
 O3 P1 C25 111.71(18) . . ?
 C6 O1 P1 113.0(2) . . ?
 C1 O2 P1 116.1(2) . . ?
 O4 N1 O5 123.4(5) . . ?
 O4 N1 C24 119.2(5) . . ?
 O5 N1 C24 117.4(5) . . ?
 O2 C1 C2 110.8(3) . . ?
 O2 C1 C6 103.8(3) . . ?
 O2 C1 C17 103.9(3) . . ?
 C2 C1 C6 102.9(3) . . ?
 C17 C1 C2 111.3(3) . . ?
 C17 C1 C6 123.7(3) . . ?
 C3 C2 C1 107.4(4) . . ?
 C3 C2 C13 99.3(4) . . ?
 C13 C2 C1 104.5(4) . . ?
 C16 C2 C1 114.1(4) . . ?
 C16 C2 C3 114.7(4) . . ?
 C16 C2 C13 115.4(4) . . ?
 C2 C3 H3A 111.3 . . ?
 C2 C3 H3B 111.3 . . ?
 C2 C3 C4 102.4(4) . . ?
 H3A C3 H3B 109.2 . . ?
 C4 C3 H3A 111.3 . . ?
 C4 C3 H3B 111.3 . . ?
 C3 C4 H4A 110.8 . . ?
 C3 C4 H4B 110.8 . . ?
 C3 C4 C5 104.6(4) . . ?
 H4A C4 H4B 108.9 . . ?
 C5 C4 H4A 110.8 . . ?
 C5 C4 H4B 110.8 . . ?
 C4 C5 H5 114.0 . . ?
 C4 C5 C6 105.9(4) . . ?
 C4 C5 C13 101.1(4) . . ?
 C6 C5 H5 114.0 . . ?
 C6 C5 C13 106.7(4) . . ?
 C13 C5 H5 114.0 . . ?
 O1 C6 C1 104.9(3) . . ?
 O1 C6 C5 110.2(3) . . ?
 O1 C6 C23 102.7(3) . . ?
 C5 C6 C1 99.7(3) . . ?
 C5 C6 C23 113.6(3) . . ?
 C23 C6 C1 125.2(3) . . ?
 C9 C8 H8 119.6 . . ?
 C23 C8 H8 119.6 . . ?
 C23 C8 C9 120.8(5) . . ?
 C8 C9 H9 119.7 . . ?
 C10 C9 C8 120.7(6) . . ?
 C10 C9 H9 119.7 . . ?
 C9 C10 H10 120.0 . . ?
 C9 C10 C11 119.9(5) . . ?
 C11 C10 H10 120.0 . . ?
 C10 C11 H11 120.8 . . ?
 C12 C11 C10 118.4(5) . . ?
 C12 C11 H11 120.8 . . ?
 C11 C12 H12 118.9 . . ?
 C11 C12 C23 122.3(6) . . ?
 C23 C12 H12 118.9 . . ?
 C2 C13 C14 113.7(4) . . ?
 C2 C13 C15 118.7(4) . . ?
 C5 C13 C2 93.2(4) . . ?
 C5 C13 C14 110.7(4) . . ?
 C5 C13 C15 118.0(4) . . ?
 C14 C13 C15 102.9(4) . . ?
 C13 C14 H14A 109.5 . . ?
 C13 C14 H14B 109.5 . . ?
 C13 C14 H14C 109.5 . . ?
 H14A C14 H14B 109.5 . . ?
 H14A C14 H14C 109.5 . . ?
 H14B C14 H14C 109.5 . . ?
 C13 C15 H15A 109.5 . . ?
 C13 C15 H15B 109.5 . . ?
 C13 C15 H15C 109.5 . . ?
 H15A C15 H15B 109.5 . . ?
 H15A C15 H15C 109.5 . . ?
 H15B C15 H15C 109.5 . . ?
 C2 C16 H16A 109.5 . . ?
 C2 C16 H16B 109.5 . . ?
 C2 C16 H16C 109.5 . . ?
 H16A C16 H16B 109.5 . . ?
 H16A C16 H16C 109.5 . . ?
 H16B C16 H16C 109.5 . . ?
 C18 C17 C1 123.8(4) . . ?
 C22 C17 C1 118.9(3) . . ?
 C22 C17 C18 117.1(4) . . ?
 C17 C18 H18 119.9 . . ?
 C19 C18 C17 120.2(5) . . ?
 C19 C18 H18 119.9 . . ?
 C18 C19 H19 119.0 . . ?
 C20 C19 C18 122.0(5) . . ?
 C20 C19 H19 119.0 . . ?
 C19 C20 H20 120.8 . . ?
 C19 C20 C21 118.5(4) . . ?
 C21 C20 H20 120.8 . . ?
 C20 C21 H21 119.6 . . ?
 C20 C21 C22 120.7(5) . . ?
 C22 C21 H21 119.6 . . ?
 C17 C22 H22 119.3 . . ?
 C21 C22 C17 121.5(4) . . ?
 C21 C22 H22 119.3 . . ?
 C8 C23 C6 125.9(4) . . ?
 C8 C23 C12 117.8(4) . . ?
 C12 C23 C6 115.6(4) . . ?
 N1 C24 H24A 109.8 . . ?
 N1 C24 H24B 109.8 . . ?
 N1 C24 C25 109.3(4) . . ?
 H24A C24 H24B 108.3 . . ?
 C25 C24 H24A 109.8 . . ?
 C25 C24 H24B 109.8 . . ?
 P1 C25 H25 107.3 . . ?
 C24 C25 P1 107.3(3) . . ?
 C24 C25 H25 107.3 . . ?
 C26 C25 P1 113.4(2) . . ?
 C26 C25 C24 114.0(3) . . ?
 C26 C25 H25 107.3 . . ?
 C27 C26 C25 120.7(4) . . ?
 C27 C26 C31 117.2(4) . . ?
 C31 C26 C25 122.1(4) . . ?
 C26 C27 H27 118.4 . . ?
 C28 C27 C26 123.1(4) . . ?
 C28 C27 H27 118.4 . . ?
 C27 C28 H28 120.4 . . ?
 C27 C28 C29 119.2(5) . . ?
 C29 C28 H28 120.4 . . ?
 C28 C29 H29 120.3 . . ?
 C30 C29 C28 119.3(5) . . ?
 C30 C29 H29 120.4 . . ?
 C29 C30 H30 119.2 . . ?
 C29 C30 C31 121.6(6) . . ?
 C31 C30 H30 119.2 . . ?
 C26 C31 H31 120.3 . . ?
 C30 C31 C26 119.4(4) . . ?
 C30 C31 H31 120.3 . . ?
 O39 P40 O41 97.90(14) . . ?
 O39 P40 C63 109.68(15) . . ?
 O41 P40 C63 107.22(17) . . ?
 O68 P40 O39 114.76(15) . . ?
 O68 P40 O41 116.44(16) . . ?
 O68 P40 C63 110.06(19) . . ?
 C38 O39 P40 114.1(2) . . ?
 C42 O41 P40 114.1(2) . . ?
 O66 N65 O67 124.2(7) . . ?
 O66 N65 C64 118.7(6) . . ?
 O67 N65 C64 117.1(7) . . ?
 O39 C38 C42 105.6(3) . . ?
 O39 C38 C46 111.6(3) . . ?
 O39 C38 C47 102.5(3) . . ?
 C46 C38 C42 100.6(3) . . ?
 C46 C38 C47 113.7(3) . . ?
 C47 C38 C42 122.8(3) . . ?
 O41 C42 C38 105.0(3) . . ?
 O41 C42 C43 108.6(3) . . ?
 O41 C42 C53 105.1(3) . . ?
 C43 C42 C38 102.6(3) . . ?
 C53 C42 C38 122.3(3) . . ?
 C53 C42 C43 112.5(4) . . ?
 C44 C43 C42 104.6(4) . . ?
 C44 C43 C59 100.5(4) . . ?
 C44 C43 C60 114.3(4) . . ?
 C59 C43 C42 104.5(4) . . ?
 C60 C43 C42 113.0(4) . . ?
 C60 C43 C59 118.2(5) . . ?
 C43 C44 H44A 111.1 . . ?
 C43 C44 H44B 111.1 . . ?
 C43 C44 C45 103.5(4) . . ?
 H44A C44 H44B 109.0 . . ?
 C45 C44 H44A 111.0 . . ?
 C45 C44 H44B 111.1 . . ?
 C44 C45 H45A 111.3 . . ?
 C44 C45 H45B 111.3 . . ?
 H45A C45 H45B 109.2 . . ?
 C46 C45 C44 102.3(4) . . ?
 C46 C45 H45A 111.3 . . ?
 C46 C45 H45B 111.3 . . ?
 C38 C46 C45 107.1(4) . . ?
 C38 C46 H46 113.0 . . ?
 C38 C46 C59 107.3(3) . . ?
 C45 C46 H46 112.9 . . ?
 C45 C46 C59 102.9(4) . . ?
 C59 C46 H46 112.9 . . ?
 C48 C47 C38 117.8(4) . . ?
 C52 C47 C38 123.1(3) . . ?
 C52 C47 C48 118.6(4) . . ?
 C47 C48 H48 120.7 . . ?
 C47 C48 C49 118.6(5) . . ?
 C49 C48 H48 120.7 . . ?
 C48 C49 H49 118.8 . . ?
 C50 C49 C48 122.4(4) . . ?
 C50 C49 H49 118.8 . . ?
 C49 C50 H50 120.0 . . ?
 C49 C50 C51 120.1(5) . . ?
 C51 C50 H50 120.0 . . ?
 C50 C51 H51 120.5 . . ?
 C50 C51 C52 119.0(6) . . ?
 C52 C51 H51 120.5 . . ?
 C47 C52 C51 121.3(4) . . ?
 C47 C52 H52 119.4 . . ?
 C51 C52 H52 119.4 . . ?
 C54 C53 C42 122.9(4) . . ?
 C58 C53 C42 118.4(4) . . ?
 C58 C53 C54 118.6(4) . . ?
 C53 C54 H54 120.4 . . ?
 C55 C54 C53 119.1(6) . . ?
 C55 C54 H54 120.4 . . ?
 C54 C55 H55 120.1 . . ?
 C54 C55 C56 119.9(7) . . ?
 C56 C55 H55 120.1 . . ?
 C55 C56 H56 119.6 . . ?
 C57 C56 C55 120.8(5) . . ?
 C57 C56 H56 119.6 . . ?
 C56 C57 H57 120.3 . . ?
 C56 C57 C58 119.3(7) . . ?
 C58 C57 H57 120.3 . . ?
 C53 C58 H58 118.9 . . ?
 C57 C58 C53 122.3(6) . . ?
 C57 C58 H58 118.9 . . ?
 C43 C59 C46 91.9(4) . . ?
 C61 C59 C43 112.3(4) . . ?
 C61 C59 C46 111.5(4) . . ?
 C61 C59 C62 104.0(4) . . ?
 C62 C59 C43 118.3(4) . . ?
 C62 C59 C46 118.9(4) . . ?
 C43 C60 H60A 109.5 . . ?
 C43 C60 H60B 109.5 . . ?
 C43 C60 H60C 109.5 . . ?
 H60A C60 H60B 109.5 . . ?
 H60A C60 H60C 109.5 . . ?
 H60B C60 H60C 109.5 . . ?
 C59 C61 H61A 109.5 . . ?
 C59 C61 H61B 109.5 . . ?
 C59 C61 H61C 109.5 . . ?
 H61A C61 H61B 109.5 . . ?
 H61A C61 H61C 109.5 . . ?
 H61B C61 H61C 109.5 . . ?
 C59 C62 H62A 109.5 . . ?
 C59 C62 H62B 109.5 . . ?
 C59 C62 H62C 109.5 . . ?
 H62A C62 H62B 109.5 . . ?
 H62A C62 H62C 109.5 . . ?
 H62B C62 H62C 109.5 . . ?
 P40 C63 H63 108.1 . . ?
 C64 C63 P40 109.1(3) . . ?
 C64 C63 H63 108.1 . . ?
 C69 C63 P40 109.7(3) . . ?
 C69 C63 H63 108.1 . . ?
 C69 C63 C64 113.6(4) . . ?
 N65 C64 C63 110.5(5) . . ?
 N65 C64 H64A 109.6 . . ?
 N65 C64 H64B 109.5 . . ?
 C63 C64 H64A 109.6 . . ?
 C63 C64 H64B 109.6 . . ?
 H64A C64 H64B 108.1 . . ?
 C70 C69 C63 123.3(3) . . ?
 C70 C69 C74 117.3(4) . . ?
 C74 C69 C63 119.5(4) . . ?
 C69 C70 H70 118.8 . . ?
 C69 C70 C71 122.4(4) . . ?
 C71 C70 H70 118.8 . . ?
 C70 C71 H71 120.2 . . ?
 C70 C71 C72 119.5(4) . . ?
 C72 C71 H71 120.3 . . ?
 C71 C72 H72 120.2 . . ?
 C71 C72 C73 119.6(4) . . ?
 C73 C72 H72 120.2 . . ?
 C72 C73 H73 120.3 . . ?
 C72 C73 C74 119.4(4) . . ?
 C74 C73 H73 120.3 . . ?
 C69 C74 C73 121.8(4) . . ?
 C69 C74 H74 119.1 . . ?
 C73 C74 H74 119.1 . . ?
 O77 P78 C100 106.89(17) . . ?
 O79 P78 O77 97.24(14) . . ?
 O79 P78 C100 109.22(17) . . ?
 O105 P78 O77 116.66(16) . . ?
 O105 P78 O79 115.66(16) . . ?
 O105 P78 C100 110.21(18) . . ?
 C76 O77 P78 115.4(2) . . ?
 C80 O79 P78 115.3(2) . . ?
 O103 N102 C101 118.0(5) . . ?
 O104 N102 O103 124.9(6) . . ?
 O104 N102 C101 117.1(6) . . ?
 C83 C75 C76 108.3(4) . . ?
 C83 C75 C84 100.8(4) . . ?
 C83 C75 C97 115.3(4) . . ?
 C84 C75 C76 104.0(3) . . ?
 C97 C75 C76 110.8(4) . . ?
 C97 C75 C84 116.7(4) . . ?
 O77 C76 C75 110.5(3) . . ?
 O77 C76 C80 105.1(3) . . ?
 O77 C76 C85 105.4(3) . . ?
 C75 C76 C80 102.7(3) . . ?
 C85 C76 C75 112.2(3) . . ?
 C85 C76 C80 120.6(3) . . ?
 O79 C80 C76 104.3(3) . . ?
 O79 C80 C81 111.6(3) . . ?
 O79 C80 C91 101.3(3) . . ?
 C81 C80 C76 100.3(3) . . ?
 C91 C80 C76 124.0(3) . . ?
 C91 C80 C81 115.0(3) . . ?
 C80 C81 H81 113.9 . . ?
 C80 C81 C84 107.1(4) . . ?
 C82 C81 C80 105.6(4) . . ?
 C82 C81 H81 113.9 . . ?
 C82 C81 C84 101.3(4) . . ?
 C84 C81 H81 113.9 . . ?
 C81 C82 H82A 111.0 . . ?
 C81 C82 H82B 111.0 . . ?
 C81 C82 C83 103.9(4) . . ?
 H82A C82 H82B 109.0 . . ?
 C83 C82 H82A 111.0 . . ?
 C83 C82 H82B 111.0 . . ?
 C75 C83 C82 102.5(4) . . ?
 C75 C83 H83A 111.3 . . ?
 C75 C83 H83B 111.3 . . ?
 C82 C83 H83A 111.3 . . ?
 C82 C83 H83B 111.3 . . ?
 H83A C83 H83B 109.2 . . ?
 C81 C84 C75 92.2(3) . . ?
 C81 C84 C98 110.6(4) . . ?
 C98 C84 C75 113.2(4) . . ?
 C99 C84 C75 118.9(4) . . ?
 C99 C84 C81 118.5(4) . . ?
 C99 C84 C98 103.7(4) . . ?
 C86 C85 C76 122.8(4) . . ?
 C90 C85 C76 118.1(4) . . ?
 C90 C85 C86 119.0(4) . . ?
 C85 C86 H86 119.7 . . ?
 C87 C86 C85 120.5(5) . . ?
 C87 C86 H86 119.7 . . ?
 C86 C87 H87 120.2 . . ?
 C86 C87 C88 119.6(6) . . ?
 C88 C87 H87 120.2 . . ?
 C87 C88 H88 120.3 . . ?
 C89 C88 C87 119.5(5) . . ?
 C89 C88 H88 120.3 . . ?
 C88 C89 H89 120.1 . . ?
 C88 C89 C90 119.9(6) . . ?
 C90 C89 H89 120.1 . . ?
 C85 C90 C89 121.6(5) . . ?
 C85 C90 H90 119.2 . . ?
 C89 C90 H90 119.2 . . ?
 C92 C91 C80 122.8(4) . . ?
 C92 C91 C96 117.9(4) . . ?
 C96 C91 C80 119.1(4) . . ?
 C91 C92 H92 119.7 . . ?
 C91 C92 C93 120.6(5) . . ?
 C93 C92 H92 119.7 . . ?
 C92 C93 H93 119.6 . . ?
 C94 C93 C92 120.7(6) . . ?
 C94 C93 H93 119.6 . . ?
 C93 C94 H94 120.5 . . ?
 C95 C94 C93 119.0(5) . . ?
 C95 C94 H94 120.5 . . ?
 C94 C95 H95 119.9 . . ?
 C94 C95 C96 120.3(5) . . ?
 C96 C95 H95 119.9 . . ?
 C91 C96 H96 119.3 . . ?
 C95 C96 C91 121.5(6) . . ?
 C95 C96 H96 119.3 . . ?
 C75 C97 H97A 109.5 . . ?
 C75 C97 H97B 109.5 . . ?
 C75 C97 H97C 109.5 . . ?
 H97A C97 H97B 109.5 . . ?
 H97A C97 H97C 109.5 . . ?
 H97B C97 H97C 109.5 . . ?
 C84 C98 H98A 109.5 . . ?
 C84 C98 H98B 109.5 . . ?
 C84 C98 H98C 109.5 . . ?
 H98A C98 H98B 109.5 . . ?
 H98A C98 H98C 109.5 . . ?
 H98B C98 H98C 109.5 . . ?
 C84 C99 H99A 109.5 . . ?
 C84 C99 H99B 109.5 . . ?
 C84 C99 H99C 109.5 . . ?
 H99A C99 H99B 109.5 . . ?
 H99A C99 H99C 109.5 . . ?
 H99B C99 H99C 109.5 . . ?
 P78 C100 H100 108.0 . . ?
 C101 C100 P78 107.7(3) . . ?
 C101 C100 H100 108.0 . . ?
 C106 C100 P78 109.9(3) . . ?
 C106 C100 H100 108.0 . . ?
 C106 C100 C101 115.2(4) . . ?
 N102 C101 C100 110.6(4) . . ?
 N102 C101 H10A 109.5 . . ?
 N102 C101 H10B 109.5 . . ?
 C100 C101 H10A 109.5 . . ?
 C100 C101 H10B 109.5 . . ?
 H10A C101 H10B 108.1 . . ?
 C107 C106 C100 123.1(3) . . ?
 C111 C106 C100 120.4(4) . . ?
 C111 C106 C107 116.5(4) . . ?
 C106 C107 H107 118.5 . . ?
 C108 C107 C106 123.0(4) . . ?
 C108 C107 H107 118.5 . . ?
 C107 C108 H108 120.3 . . ?
 C107 C108 C109 119.4(5) . . ?
 C109 C108 H108 120.3 . . ?
 C108 C109 H109 120.1 . . ?
 C110 C109 C108 119.7(5) . . ?
 C110 C109 H109 120.1 . . ?
 C109 C110 H110 120.1 . . ?
 C109 C110 C111 119.8(5) . . ?
 C111 C110 H110 120.1 . . ?
 C106 C111 C110 121.4(5) . . ?
 C106 C111 H111 119.3 . . ?
 C110 C111 H111 119.3 . . ?

loop_
  _geom_torsion_atom_site_label_1
  _geom_torsion_atom_site_label_2
  _geom_torsion_atom_site_label_3
  _geom_torsion_atom_site_label_4
  _geom_torsion
  _geom_torsion_site_symmetry_1
  _geom_torsion_site_symmetry_2
  _geom_torsion_site_symmetry_3
  _geom_torsion_site_symmetry_4
  _geom_torsion_publ_flag
 P1 O1 C6 C1 19.5(3) . . . . ?
 P1 O1 C6 C5 126.0(3) . . . . ?
 P1 O1 C6 C23 -112.7(3) . . . . ?
 P1 O2 C1 C2 -120.3(3) . . . . ?
 P1 O2 C1 C6 -10.5(3) . . . . ?
 P1 O2 C1 C17 120.1(3) . . . . ?
 P1 C25 C26 C27 110.4(4) . . . . ?
 P1 C25 C26 C31 -70.7(5) . . . . ?
 O1 P1 O2 C1 20.6(3) . . . . ?
 O1 P1 C25 C24 66.9(3) . . . . ?
 O1 P1 C25 C26 -166.2(3) . . . . ?
 O1 C6 C23 C8 95.2(5) . . . . ?
 O1 C6 C23 C12 -75.1(5) . . . . ?
 O2 P1 O1 C6 -23.7(3) . . . . ?
 O2 P1 C25 C24 170.2(2) . . . . ?
 O2 P1 C25 C26 -63.0(3) . . . . ?
 O2 C1 C2 C3 -175.3(3) . . . . ?
 O2 C1 C2 C13 79.8(4) . . . . ?
 O2 C1 C2 C16 -47.1(5) . . . . ?
 O2 C1 C6 O1 -5.4(4) . . . . ?
 O2 C1 C6 C5 -119.4(3) . . . . ?
 O2 C1 C6 C23 112.5(4) . . . . ?
 O2 C1 C17 C18 -159.3(4) . . . . ?
 O2 C1 C17 C22 27.2(5) . . . . ?
 O3 P1 O1 C6 -145.9(2) . . . . ?
 O3 P1 O2 C1 144.0(2) . . . . ?
 O3 P1 C25 C24 -62.5(3) . . . . ?
 O3 P1 C25 C26 64.3(3) . . . . ?
 O4 N1 C24 C25 58.2(6) . . . . ?
 O5 N1 C24 C25 -122.7(5) . . . . ?
 N1 C24 C25 P1 -174.2(3) . . . . ?
 N1 C24 C25 C26 59.4(5) . . . . ?
 C1 C2 C3 C4 -66.0(4) . . . . ?
 C1 C2 C13 C5 51.1(4) . . . . ?
 C1 C2 C13 C14 165.4(4) . . . . ?
 C1 C2 C13 C15 -73.4(5) . . . . ?
 C1 C6 C23 C8 -23.7(7) . . . . ?
 C1 C6 C23 C12 166.0(4) . . . . ?
 C1 C17 C18 C19 -174.5(4) . . . . ?
 C1 C17 C22 C21 176.6(4) . . . . ?
 C2 C1 C6 O1 110.2(3) . . . . ?
 C2 C1 C6 C5 -3.8(4) . . . . ?
 C2 C1 C6 C23 -131.9(4) . . . . ?
 C2 C1 C17 C18 81.4(5) . . . . ?
 C2 C1 C17 C22 -92.1(4) . . . . ?
 C2 C3 C4 C5 -7.7(5) . . . . ?
 C3 C2 C13 C5 -59.7(4) . . . . ?
 C3 C2 C13 C14 54.6(5) . . . . ?
 C3 C2 C13 C15 175.8(4) . . . . ?
 C3 C4 C5 C6 81.0(5) . . . . ?
 C3 C4 C5 C13 -30.2(5) . . . . ?
 C4 C5 C6 O1 -179.0(3) . . . . ?
 C4 C5 C6 C1 -69.1(4) . . . . ?
 C4 C5 C6 C23 66.3(5) . . . . ?
 C4 C5 C13 C2 54.5(4) . . . . ?
 C4 C5 C13 C14 -62.4(5) . . . . ?
 C4 C5 C13 C15 179.6(4) . . . . ?
 C5 C6 C23 C8 -145.8(5) . . . . ?
 C5 C6 C23 C12 43.9(6) . . . . ?
 C6 C1 C2 C3 74.3(4) . . . . ?
 C6 C1 C2 C13 -30.6(4) . . . . ?
 C6 C1 C2 C16 -157.5(4) . . . . ?
 C6 C1 C17 C18 -41.9(6) . . . . ?
 C6 C1 C17 C22 144.6(4) . . . . ?
 C6 C5 C13 C2 -56.1(4) . . . . ?
 C6 C5 C13 C14 -172.9(4) . . . . ?
 C6 C5 C13 C15 69.1(5) . . . . ?
 C8 C9 C10 C11 -0.2(10) . . . . ?
 C9 C8 C23 C6 -173.4(5) . . . . ?
 C9 C8 C23 C12 -3.3(8) . . . . ?
 C9 C10 C11 C12 -2.3(10) . . . . ?
 C10 C11 C12 C23 2.0(9) . . . . ?
 C11 C12 C23 C6 171.9(5) . . . . ?
 C11 C12 C23 C8 0.8(8) . . . . ?
 C13 C2 C3 C4 42.5(5) . . . . ?
 C13 C5 C6 O1 -71.9(4) . . . . ?
 C13 C5 C6 C1 38.1(4) . . . . ?
 C13 C5 C6 C23 173.5(4) . . . . ?
 C16 C2 C3 C4 166.1(4) . . . . ?
 C16 C2 C13 C5 177.2(4) . . . . ?
 C16 C2 C13 C14 -68.5(6) . . . . ?
 C16 C2 C13 C15 52.7(6) . . . . ?
 C17 C1 C2 C3 -60.2(4) . . . . ?
 C17 C1 C2 C13 -165.1(3) . . . . ?
 C17 C1 C2 C16 68.0(5) . . . . ?
 C17 C1 C6 O1 -122.9(4) . . . . ?
 C17 C1 C6 C5 123.1(4) . . . . ?
 C17 C1 C6 C23 -5.0(6) . . . . ?
 C17 C18 C19 C20 -0.5(8) . . . . ?
 C18 C17 C22 C21 2.6(6) . . . . ?
 C18 C19 C20 C21 0.2(9) . . . . ?
 C19 C20 C21 C22 1.6(8) . . . . ?
 C20 C21 C22 C17 -3.1(7) . . . . ?
 C22 C17 C18 C19 -0.9(7) . . . . ?
 C23 C8 C9 C10 3.1(9) . . . . ?
 C24 C25 C26 C27 -126.4(4) . . . . ?
 C24 C25 C26 C31 52.5(5) . . . . ?
 C25 P1 O1 C6 87.5(3) . . . . ?
 C25 P1 O2 C1 -90.6(3) . . . . ?
 C25 C26 C27 C28 179.5(4) . . . . ?
 C25 C26 C31 C30 -175.8(5) . . . . ?
 C26 C27 C28 C29 -2.8(8) . . . . ?
 C27 C26 C31 C30 3.1(7) . . . . ?
 C27 C28 C29 C30 1.4(9) . . . . ?
 C28 C29 C30 C31 2.2(10) . . . . ?
 C29 C30 C31 C26 -4.5(9) . . . . ?
 C31 C26 C27 C28 0.5(7) . . . . ?
 P40 O39 C38 C42 12.0(3) . . . . ?
 P40 O39 C38 C46 120.4(3) . . . . ?
 P40 O39 C38 C47 -117.6(3) . . . . ?
 P40 O41 C42 C38 -11.9(3) . . . . ?
 P40 O41 C42 C43 -121.1(3) . . . . ?
 P40 O41 C42 C53 118.3(3) . . . . ?
 P40 C63 C64 N65 -178.4(4) . . . . ?
 P40 C63 C69 C70 -72.3(5) . . . . ?
 P40 C63 C69 C74 106.8(4) . . . . ?
 O39 P40 O41 C42 17.7(3) . . . . ?
 O39 P40 C63 C64 62.2(3) . . . . ?
 O39 P40 C63 C69 -172.7(3) . . . . ?
 O39 C38 C42 O41 0.0(4) . . . . ?
 O39 C38 C42 C43 113.4(3) . . . . ?
 O39 C38 C42 C53 -119.3(4) . . . . ?
 O39 C38 C46 C45 176.0(3) . . . . ?
 O39 C38 C46 C59 -74.1(4) . . . . ?
 O39 C38 C47 C48 -93.5(4) . . . . ?
 O39 C38 C47 C52 78.6(5) . . . . ?
 O41 P40 O39 C38 -17.7(3) . . . . ?
 O41 P40 C63 C64 167.5(3) . . . . ?
 O41 P40 C63 C69 -67.4(3) . . . . ?
 O41 C42 C43 C44 -176.1(4) . . . . ?
 O41 C42 C43 C59 78.7(4) . . . . ?
 O41 C42 C43 C60 -51.2(5) . . . . ?
 O41 C42 C53 C54 -155.6(4) . . . . ?
 O41 C42 C53 C58 28.9(5) . . . . ?
 O66 N65 C64 C63 48.3(8) . . . . ?
 O67 N65 C64 C63 -134.0(6) . . . . ?
 O68 P40 O39 C38 -141.7(2) . . . . ?
 O68 P40 O41 C42 140.5(3) . . . . ?
 O68 P40 C63 C64 -64.9(3) . . . . ?
 O68 P40 C63 C69 60.2(3) . . . . ?
 C38 C42 C43 C44 73.2(4) . . . . ?
 C38 C42 C43 C59 -32.1(4) . . . . ?
 C38 C42 C43 C60 -161.9(4) . . . . ?
 C38 C42 C53 C54 -36.4(6) . . . . ?
 C38 C42 C53 C58 148.1(4) . . . . ?
 C38 C46 C59 C43 -55.6(4) . . . . ?
 C38 C46 C59 C61 -170.5(4) . . . . ?
 C38 C46 C59 C62 68.4(5) . . . . ?
 C38 C47 C48 C49 175.0(4) . . . . ?
 C38 C47 C52 C51 -172.7(5) . . . . ?
 C42 C38 C46 C45 -72.4(4) . . . . ?
 C42 C38 C46 C59 37.5(4) . . . . ?
 C42 C38 C47 C48 148.5(4) . . . . ?
 C42 C38 C47 C52 -39.4(6) . . . . ?
 C42 C43 C44 C45 -69.7(5) . . . . ?
 C42 C43 C59 C46 51.1(4) . . . . ?
 C42 C43 C59 C61 165.4(4) . . . . ?
 C42 C43 C59 C62 -73.4(5) . . . . ?
 C42 C53 C54 C55 -176.9(5) . . . . ?
 C42 C53 C58 C57 176.0(5) . . . . ?
 C43 C42 C53 C54 86.4(5) . . . . ?
 C43 C42 C53 C58 -89.1(5) . . . . ?
 C43 C44 C45 C46 -2.1(5) . . . . ?
 C44 C43 C59 C46 -57.1(4) . . . . ?
 C44 C43 C59 C61 57.1(5) . . . . ?
 C44 C43 C59 C62 178.3(4) . . . . ?
 C44 C45 C46 C38 77.7(4) . . . . ?
 C44 C45 C46 C59 -35.2(5) . . . . ?
 C45 C46 C59 C43 57.1(4) . . . . ?
 C45 C46 C59 C61 -57.8(5) . . . . ?
 C45 C46 C59 C62 -178.8(4) . . . . ?
 C46 C38 C42 O41 -116.2(3) . . . . ?
 C46 C38 C42 C43 -2.7(4) . . . . ?
 C46 C38 C42 C53 124.6(4) . . . . ?
 C46 C38 C47 C48 27.1(6) . . . . ?
 C46 C38 C47 C52 -160.8(4) . . . . ?
 C47 C38 C42 O41 116.4(4) . . . . ?
 C47 C38 C42 C43 -130.1(4) . . . . ?
 C47 C38 C42 C53 -2.8(6) . . . . ?
 C47 C38 C46 C45 60.7(5) . . . . ?
 C47 C38 C46 C59 170.6(4) . . . . ?
 C47 C48 C49 C50 -1.6(9) . . . . ?
 C48 C47 C52 C51 -0.7(8) . . . . ?
 C48 C49 C50 C51 -1.4(10) . . . . ?
 C49 C50 C51 C52 3.3(10) . . . . ?
 C50 C51 C52 C47 -2.3(9) . . . . ?
 C52 C47 C48 C49 2.6(7) . . . . ?
 C53 C42 C43 C44 -60.1(5) . . . . ?
 C53 C42 C43 C59 -165.4(4) . . . . ?
 C53 C42 C43 C60 64.8(5) . . . . ?
 C53 C54 C55 C56 1.3(8) . . . . ?
 C54 C53 C58 C57 0.3(7) . . . . ?
 C54 C55 C56 C57 -0.1(10) . . . . ?
 C55 C56 C57 C58 -1.0(10) . . . . ?
 C56 C57 C58 C53 0.9(8) . . . . ?
 C58 C53 C54 C55 -1.4(7) . . . . ?
 C59 C43 C44 C45 38.4(5) . . . . ?
 C60 C43 C44 C45 166.1(5) . . . . ?
 C60 C43 C59 C46 177.8(4) . . . . ?
 C60 C43 C59 C61 -67.9(6) . . . . ?
 C60 C43 C59 C62 53.3(6) . . . . ?
 C63 P40 O39 C38 93.8(3) . . . . ?
 C63 P40 O41 C42 -95.8(3) . . . . ?
 C63 C69 C70 C71 178.7(4) . . . . ?
 C63 C69 C74 C73 -178.0(4) . . . . ?
 C64 C63 C69 C70 50.2(6) . . . . ?
 C64 C63 C69 C74 -130.8(4) . . . . ?
 C69 C63 C64 N65 58.8(5) . . . . ?
 C69 C70 C71 C72 -0.6(8) . . . . ?
 C70 C69 C74 C73 1.1(7) . . . . ?
 C70 C71 C72 C73 0.7(8) . . . . ?
 C71 C72 C73 C74 0.0(8) . . . . ?
 C72 C73 C74 C69 -1.0(8) . . . . ?
 C74 C69 C70 C71 -0.4(7) . . . . ?
 P78 O77 C76 C75 -120.7(3) . . . . ?
 P78 O77 C76 C80 -10.6(4) . . . . ?
 P78 O77 C76 C85 117.8(3) . . . . ?
 P78 O79 C80 C76 10.8(4) . . . . ?
 P78 O79 C80 C81 118.2(3) . . . . ?
 P78 O79 C80 C91 -118.9(3) . . . . ?
 P78 C100 C101 N102 -174.9(4) . . . . ?
 P78 C100 C106 C107 -64.3(5) . . . . ?
 P78 C100 C106 C111 115.7(4) . . . . ?
 O77 P78 O79 C80 -15.8(3) . . . . ?
 O77 P78 C100 C101 169.1(3) . . . . ?
 O77 P78 C100 C106 -64.8(3) . . . . ?
 O77 C76 C80 O79 -0.1(4) . . . . ?
 O77 C76 C80 C81 -115.8(3) . . . . ?
 O77 C76 C80 C91 114.4(4) . . . . ?
 O77 C76 C85 C86 -161.4(4) . . . . ?
 O77 C76 C85 C90 22.2(5) . . . . ?
 O79 P78 O77 C76 15.7(3) . . . . ?
 O79 P78 C100 C101 64.9(3) . . . . ?
 O79 P78 C100 C106 -169.0(3) . . . . ?
 O79 C80 C81 C82 178.3(3) . . . . ?
 O79 C80 C81 C84 -74.4(4) . . . . ?
 O79 C80 C91 C92 81.1(5) . . . . ?
 O79 C80 C91 C96 -93.1(5) . . . . ?
 O103 N102 C101 C100 49.9(7) . . . . ?
 O104 N102 C101 C100 -132.7(6) . . . . ?
 O105 P78 O77 C76 139.2(3) . . . . ?
 O105 P78 O79 C80 -140.0(3) . . . . ?
 O105 P78 C100 C101 -63.2(3) . . . . ?
 O105 P78 C100 C106 62.9(3) . . . . ?
 C75 C76 C80 O79 115.5(3) . . . . ?
 C75 C76 C80 C81 -0.1(4) . . . . ?
 C75 C76 C80 C91 -130.0(4) . . . . ?
 C75 C76 C85 C86 78.2(5) . . . . ?
 C75 C76 C85 C90 -98.2(4) . . . . ?
 C76 C75 C83 C82 -68.2(5) . . . . ?
 C76 C75 C84 C81 52.9(4) . . . . ?
 C76 C75 C84 C98 166.5(4) . . . . ?
 C76 C75 C84 C99 -71.6(5) . . . . ?
 C76 C80 C81 C82 -71.8(4) . . . . ?
 C76 C80 C81 C84 35.6(4) . . . . ?
 C76 C80 C91 C92 -34.8(7) . . . . ?
 C76 C80 C91 C96 151.0(4) . . . . ?
 C76 C85 C86 C87 -175.9(5) . . . . ?
 C76 C85 C90 C89 177.0(5) . . . . ?
 C80 C76 C85 C86 -43.0(6) . . . . ?
 C80 C76 C85 C90 140.6(4) . . . . ?
 C80 C81 C82 C83 78.6(5) . . . . ?
 C80 C81 C84 C75 -55.2(4) . . . . ?
 C80 C81 C84 C98 -170.9(4) . . . . ?
 C80 C81 C84 C99 69.7(5) . . . . ?
 C80 C91 C92 C93 -172.2(5) . . . . ?
 C80 C91 C96 C95 173.3(5) . . . . ?
 C81 C80 C91 C92 -158.3(5) . . . . ?
 C81 C80 C91 C96 27.4(6) . . . . ?
 C81 C82 C83 C75 -4.9(5) . . . . ?
 C82 C81 C84 C75 55.2(4) . . . . ?
 C82 C81 C84 C98 -60.6(5) . . . . ?
 C82 C81 C84 C99 180.0(4) . . . . ?
 C83 C75 C76 O77 -176.0(4) . . . . ?
 C83 C75 C76 C80 72.3(4) . . . . ?
 C83 C75 C76 C85 -58.7(5) . . . . ?
 C83 C75 C84 C81 -59.2(4) . . . . ?
 C83 C75 C84 C98 54.3(5) . . . . ?
 C83 C75 C84 C99 176.3(4) . . . . ?
 C84 C75 C76 O77 77.4(4) . . . . ?
 C84 C75 C76 C80 -34.3(4) . . . . ?
 C84 C75 C76 C85 -165.3(3) . . . . ?
 C84 C75 C83 C82 40.6(5) . . . . ?
 C84 C81 C82 C83 -32.9(5) . . . . ?
 C85 C76 C80 O79 -118.8(4) . . . . ?
 C85 C76 C80 C81 125.6(4) . . . . ?
 C85 C76 C80 C91 -4.2(6) . . . . ?
 C85 C86 C87 C88 -0.8(9) . . . . ?
 C86 C85 C90 C89 0.5(7) . . . . ?
 C86 C87 C88 C89 0.2(10) . . . . ?
 C87 C88 C89 C90 0.7(9) . . . . ?
 C88 C89 C90 C85 -1.1(8) . . . . ?
 C90 C85 C86 C87 0.5(8) . . . . ?
 C91 C80 C81 C82 63.6(5) . . . . ?
 C91 C80 C81 C84 171.0(4) . . . . ?
 C91 C92 C93 C94 -1.9(9) . . . . ?
 C92 C91 C96 C95 -1.2(8) . . . . ?
 C92 C93 C94 C95 0.6(10) . . . . ?
 C93 C94 C95 C96 0.4(10) . . . . ?
 C94 C95 C96 C91 0.0(10) . . . . ?
 C96 C91 C92 C93 2.1(8) . . . . ?
 C97 C75 C76 O77 -48.7(5) . . . . ?
 C97 C75 C76 C80 -160.4(4) . . . . ?
 C97 C75 C76 C85 68.6(5) . . . . ?
 C97 C75 C83 C82 167.2(4) . . . . ?
 C97 C75 C84 C81 175.2(4) . . . . ?
 C97 C75 C84 C98 -71.3(6) . . . . ?
 C97 C75 C84 C99 50.7(6) . . . . ?
 C100 P78 O77 C76 -97.0(3) . . . . ?
 C100 P78 O79 C80 95.0(3) . . . . ?
 C100 C106 C107 C108 176.4(5) . . . . ?
 C100 C106 C111 C110 -177.2(4) . . . . ?
 C101 C100 C106 C107 57.5(5) . . . . ?
 C101 C100 C106 C111 -122.6(5) . . . . ?
 C106 C100 C101 N102 62.1(5) . . . . ?
 C106 C107 C108 C109 3.2(9) . . . . ?
 C107 C106 C111 C110 2.7(7) . . . . ?
 C107 C108 C109 C110 -2.0(9) . . . . ?
 C108 C109 C110 C111 1.2(9) . . . . ?
 C109 C110 C111 C106 -1.7(8) . . . . ?
 C111 C106 C107 C108 -3.6(7) . . . . ?

_shelx_res_file
;
TITL bj03_auto_a.res in P2(1)2(1)2(1)
    bj03.res
    created by SHELXL-2018/3 at 18:22:42 on 29-Jan-2024
REM Old TITL BJ03_auto in P2(1)2(1)2
REM SHELXT solution in P2(1)2(1)2(1): R1 0.162, Rweak 0.079, Alpha 0.015
REM <I/s> 3.214 for 38 systematic absences, Orientation as input
REM Flack x = 0.145 ( 0.007 ) from 5449 Parsons' quotients
REM Formula found by SHELXT: C88 C90 O104 P78
CELL 1.54184 11.3599 29.0067 25.1663 90 90 90
ZERR 12 0.0002 0.0004 0.0006 0 0 0
LATT -1
SYMM 0.5-X,-Y,0.5+Z
SYMM -X,0.5+Y,0.5-Z
SYMM 0.5+X,0.5-Y,-Z
SFAC C H N O P
UNIT 360 384 12 60 12
DELU 0.0009 0.0009 N65 O66
SIMU 0.0006 0.0012 2 O66 N65

L.S. 10
PLAN  13
TEMP 20
CONF
fmap 2
MORE -1
BOND $H
ACTA
OMIT 3 12 0
OMIT 0 12 1
OMIT 0 24 7
OMIT 8 9 7
OMIT 1 6 7
OMIT -8 9 7
OMIT 6 12 0
OMIT -1 6 7
OMIT 3 12 12
OMIT -5 12 1
OMIT 0 3 1
OMIT -3 12 12
OMIT 9 15 0
OMIT 0 18 5
OMIT 4 3 1
REM <olex2.extras>
REM <HklSrc "%.\\BJ03.hkl">
REM </olex2.extras>

WGHT    0.148800    6.744200
FVAR       0.24318
P1    5    0.601963    0.521533    0.322486    11.00000    0.04133    0.03799 =
         0.06334   -0.00220   -0.00550    0.00024
O1    4    0.567265    0.478666    0.358057    11.00000    0.05033    0.04919 =
         0.06891    0.00155    0.00295   -0.00712
O2    4    0.674616    0.548286    0.367047    11.00000    0.04374    0.03755 =
         0.06462   -0.00206   -0.00896    0.00269
O3    4    0.503955    0.547969    0.298728    11.00000    0.04757    0.05943 =
         0.07870   -0.00273   -0.01068    0.00627
O4    4    0.804030    0.426250    0.212974    11.00000    0.10511    0.15377 =
         0.16249   -0.06717    0.00092    0.05466
O5    4    0.702191    0.453292    0.149857    11.00000    0.13410    0.14822 =
         0.09101   -0.02556    0.02924   -0.02452
N1    3    0.721899    0.447877    0.196475    11.00000    0.08525    0.08805 =
         0.09104   -0.03448    0.01501   -0.01897
C1    1    0.716892    0.520539    0.411347    11.00000    0.05537    0.04550 =
         0.05257    0.00132   -0.00693    0.00616
C2    1    0.665641    0.538658    0.465352    11.00000    0.06357    0.06861 =
         0.06411   -0.00952    0.00336    0.00076
C3    1    0.721910    0.510558    0.509587    11.00000    0.06589    0.09322 =
         0.06239    0.00026   -0.00085   -0.00848
AFIX  23
H3A   2    0.698846    0.521953    0.544297    11.00000   -1.20000
H3B   2    0.807087    0.510893    0.506908    11.00000   -1.20000
AFIX   0
C4    1    0.672763    0.462476    0.499492    11.00000    0.08080    0.09798 =
         0.06820    0.01568   -0.00151   -0.01898
AFIX  23
H4A   2    0.636874    0.450067    0.531407    11.00000   -1.20000
H4B   2    0.734390    0.441671    0.487798    11.00000   -1.20000
AFIX   0
C5    1    0.580920    0.469276    0.455907    11.00000    0.05837    0.07584 =
         0.07165    0.00576    0.00405   -0.02008
AFIX  13
H5    2    0.517689    0.446295    0.456260    11.00000   -1.20000
AFIX   0
C6    1    0.649685    0.471217    0.403584    11.00000    0.05629    0.05184 =
         0.06337    0.00148   -0.00074    0.00552
C8    1    0.815378    0.420859    0.363411    11.00000    0.11019    0.04807 =
         0.07274    0.00744    0.00828    0.01714
AFIX  43
H8    2    0.860745    0.446870    0.356523    11.00000   -1.20000
AFIX   0
C9    1    0.855759    0.377640    0.347497    11.00000    0.13670    0.06877 =
         0.08579    0.00997    0.01818    0.04148
AFIX  43
H9    2    0.929392    0.374940    0.331648    11.00000   -1.20000
AFIX   0
C10   1    0.788205    0.339175    0.354953    11.00000    0.20107    0.04003 =
         0.09727    0.00730    0.00152    0.02961
AFIX  43
H10   2    0.815810    0.310496    0.344105    11.00000   -1.20000
AFIX   0
C11   1    0.677164    0.343005    0.378993    11.00000    0.14691    0.04718 =
         0.09480    0.01113   -0.01863   -0.00870
AFIX  43
H11   2    0.629199    0.317276    0.383167    11.00000   -1.20000
AFIX   0
C12   1    0.641025    0.385614    0.396198    11.00000    0.10558    0.05811 =
         0.08295    0.00376   -0.00791   -0.00207
AFIX  43
H12   2    0.568603    0.388226    0.413164    11.00000   -1.20000
AFIX   0
C13   1    0.539241    0.518687    0.467618    11.00000    0.07366    0.08175 =
         0.07304   -0.00341    0.02005   -0.00708
C14   1    0.481744    0.521581    0.523639    11.00000    0.07918    0.12749 =
         0.09430   -0.01718    0.01564   -0.01599
AFIX 137
H14A  2    0.406568    0.506473    0.522989    11.00000   -1.50000
H14B  2    0.471395    0.553333    0.533330    11.00000   -1.50000
H14C  2    0.531797    0.506721    0.549160    11.00000   -1.50000
AFIX   0
C15   1    0.441192    0.540239    0.430118    11.00000    0.05684    0.08497 =
         0.11431   -0.01194    0.01409    0.00932
AFIX 137
H15A  2    0.477965    0.554106    0.399719    11.00000   -1.50000
H15B  2    0.397906    0.563250    0.449351    11.00000   -1.50000
H15C  2    0.388436    0.516387    0.418617    11.00000   -1.50000
AFIX   0
C16   1    0.674529    0.590075    0.472312    11.00000    0.08975    0.07335 =
         0.08906   -0.03017    0.00777   -0.00805
AFIX 137
H16A  2    0.634344    0.599019    0.504247    11.00000   -1.50000
H16B  2    0.639046    0.605196    0.442399    11.00000   -1.50000
H16C  2    0.755868    0.598805    0.474730    11.00000   -1.50000
AFIX   0
C17   1    0.851369    0.526311    0.409195    11.00000    0.04321    0.05612 =
         0.05743   -0.00445   -0.00643    0.00217
C18   1    0.930867    0.495541    0.432798    11.00000    0.05751    0.07747 =
         0.08386    0.00936   -0.01473    0.00324
AFIX  43
H18   2    0.903333    0.468548    0.448391    11.00000   -1.20000
AFIX   0
C19   1    1.049718    0.505149    0.432980    11.00000    0.04352    0.09613 =
         0.09931    0.00022   -0.00657    0.01166
AFIX  43
H19   2    1.101056    0.484450    0.449086    11.00000   -1.20000
AFIX   0
C20   1    1.093881    0.543774    0.410435    11.00000    0.04315    0.09630 =
         0.10015   -0.00570   -0.00450   -0.00404
AFIX  43
H20   2    1.174364    0.549633    0.410847    11.00000   -1.20000
AFIX   0
C21   1    1.017074    0.574184    0.386891    11.00000    0.06187    0.08154 =
         0.07403   -0.00612    0.00652   -0.01855
AFIX  43
H21   2    1.046080    0.600548    0.370435    11.00000   -1.20000
AFIX   0
C22   1    0.897548    0.566017    0.387415    11.00000    0.05601    0.05361 =
         0.07367   -0.00292   -0.00385   -0.00515
AFIX  43
H22   2    0.846915    0.587765    0.372756    11.00000   -1.20000
AFIX   0
C23   1    0.709805    0.425497    0.389046    11.00000    0.07765    0.04614 =
         0.06735    0.00568   -0.00382   -0.00163
C24   1    0.637768    0.468785    0.234906    11.00000    0.06275    0.05821 =
         0.08093   -0.01873    0.00185   -0.00990
AFIX  23
H24A  2    0.599867    0.444734    0.255508    11.00000   -1.20000
H24B  2    0.577351    0.485685    0.215868    11.00000   -1.20000
AFIX   0
C25   1    0.705343    0.501809    0.272407    11.00000    0.04885    0.03893 =
         0.06529   -0.00626   -0.00478    0.00085
AFIX  13
H25   2    0.765550    0.483515    0.290662    11.00000   -1.20000
AFIX   0
C26   1    0.767203    0.540235    0.244406    11.00000    0.04918    0.04924 =
         0.06043   -0.00344   -0.00565   -0.00231
C27   1    0.885411    0.547982    0.252452    11.00000    0.04282    0.06116 =
         0.08190   -0.00034    0.00354    0.00211
AFIX  43
H27   2    0.925666    0.528900    0.275940    11.00000   -1.20000
AFIX   0
C28   1    0.946382    0.582330    0.227609    11.00000    0.05948    0.09934 =
         0.09503    0.00711    0.00684   -0.01267
AFIX  43
H28   2    1.025458    0.587230    0.235332    11.00000   -1.20000
AFIX   0
C29   1    0.888918    0.609875    0.190659    11.00000    0.08825    0.09911 =
         0.10572    0.02540    0.01250   -0.02774
AFIX  43
H29   2    0.929541    0.632991    0.172786    11.00000   -1.20000
AFIX   0
C30   1    0.771785    0.602627    0.180826    11.00000    0.10331    0.13544 =
         0.10089    0.05331   -0.02887   -0.02924
AFIX  43
H30   2    0.734099    0.620378    0.155182    11.00000   -1.20000
AFIX   0
C31   1    0.708304    0.569638    0.208028    11.00000    0.04906    0.08787 =
         0.08804    0.02724   -0.02056   -0.01429
AFIX  43
H31   2    0.627682    0.566705    0.202568    11.00000   -1.20000
AFIX   0

P40   5    0.407813    0.352950    0.190970    11.00000    0.04378    0.03479 =
         0.06929   -0.00455   -0.00324   -0.00331
O39   4    0.448309    0.304778    0.168220    11.00000    0.04166    0.04084 =
         0.07667   -0.01064   -0.00388    0.00615
O41   4    0.330746    0.368951    0.141856    11.00000    0.05405    0.03569 =
         0.07153   -0.00384   -0.00342    0.00519
O66   4    0.196113    0.293133    0.327634    11.00000    0.16203    0.19506 =
         0.15736    0.05883    0.04331   -0.00516
O67   4    0.330421    0.318153    0.380762    11.00000    0.24439    0.18892 =
         0.09356    0.03659    0.03177    0.04835
O68   4    0.504664    0.383855    0.206810    11.00000    0.05622    0.05741 =
         0.08716   -0.01218   -0.00066   -0.02077
N65   3    0.292997    0.309669    0.336519    11.00000    0.16669    0.11991 =
         0.11551    0.05588    0.04266    0.00531
C38   1    0.376866    0.288027    0.123818    11.00000    0.05013    0.04192 =
         0.06299   -0.00444   -0.00330    0.00283
C42   1    0.297125    0.331284    0.105763    11.00000    0.04985    0.05090 =
         0.05973   -0.00693   -0.00508    0.00384
C43   1    0.346304    0.342484    0.048493    11.00000    0.07507    0.07962 =
         0.06292    0.00222   -0.00232    0.00824
C44   1    0.299583    0.303349    0.013269    11.00000    0.08397    0.12669 =
         0.04934   -0.00732    0.00396   -0.00034
AFIX  23
H44A  2    0.314643    0.309586   -0.023983    11.00000   -1.20000
H44B  2    0.215686    0.298996    0.018393    11.00000   -1.20000
AFIX   0
C45   1    0.369938    0.260451    0.032503    11.00000    0.10367    0.08615 =
         0.06572   -0.01619    0.01138   -0.00735
AFIX  23
H45A  2    0.318150    0.237334    0.047642    11.00000   -1.20000
H45B  2    0.414686    0.246787    0.003701    11.00000   -1.20000
AFIX   0
C46   1    0.450304    0.280899    0.074322    11.00000    0.07059    0.05779 =
         0.08106   -0.00922    0.00474    0.00424
AFIX  13
H46   2    0.520725    0.262196    0.080742    11.00000   -1.20000
AFIX   0
C47   1    0.323468    0.242666    0.146570    11.00000    0.07316    0.03892 =
         0.06938   -0.00563   -0.01423   -0.00712
C48   1    0.382844    0.201680    0.136557    11.00000    0.07438    0.04236 =
         0.09728   -0.01474   -0.01167    0.00223
AFIX  43
H48   2    0.448755    0.201213    0.114645    11.00000   -1.20000
AFIX   0
C49   1    0.341346    0.161144    0.160143    11.00000    0.10915    0.03049 =
         0.11503   -0.00728   -0.02089   -0.00274
AFIX  43
H49   2    0.379680    0.133539    0.152806    11.00000   -1.20000
AFIX   0
C50   1    0.248702    0.160633    0.192809    11.00000    0.12819    0.03543 =
         0.14320   -0.00628    0.01406   -0.02345
AFIX  43
H50   2    0.222621    0.132903    0.207143    11.00000   -1.20000
AFIX   0
C51   1    0.191864    0.201038    0.205265    11.00000    0.11306    0.05352 =
         0.11749    0.00105    0.01658   -0.02485
AFIX  43
H51   2    0.129837    0.201143    0.229383    11.00000   -1.20000
AFIX   0
C52   1    0.228668    0.241934    0.181154    11.00000    0.07957    0.03836 =
         0.10475   -0.01178    0.01281   -0.01231
AFIX  43
H52   2    0.188750    0.269198    0.188464    11.00000   -1.20000
AFIX   0
C53   1    0.162655    0.329991    0.107394    11.00000    0.04946    0.09401 =
         0.05666    0.00149   -0.00879    0.00238
C54   1    0.096835    0.289988    0.095269    11.00000    0.06775    0.12013 =
         0.06354   -0.00924   -0.00685   -0.00877
AFIX  43
H54   2    0.134807    0.262406    0.087451    11.00000   -1.20000
AFIX   0
C55   1   -0.025680    0.292422    0.095184    11.00000    0.05493    0.22329 =
         0.06750   -0.01135   -0.01054   -0.03172
AFIX  43
H55   2   -0.070116    0.266230    0.087978    11.00000   -1.20000
AFIX   0
C56   1   -0.082245    0.334759    0.106067    11.00000    0.05097    0.28347 =
         0.08305    0.02042   -0.00705    0.02989
AFIX  43
H56   2   -0.164023    0.336253    0.105913    11.00000   -1.20000
AFIX   0
C57   1   -0.018473    0.373395    0.116776    11.00000    0.05699    0.20575 =
         0.07717    0.02621    0.01023    0.04382
AFIX  43
H57   2   -0.056245    0.401257    0.123379    11.00000   -1.20000
AFIX   0
C58   1    0.102434    0.370790    0.117729    11.00000    0.06697    0.11222 =
         0.06269    0.02140    0.00401    0.03543
AFIX  43
H58   2    0.145415    0.397220    0.125553    11.00000   -1.20000
AFIX   0
C59   1    0.479184    0.329462    0.051364    11.00000    0.07423    0.06817 =
         0.07606    0.00178    0.02128   -0.00066
C60   1    0.313066    0.391433    0.029017    11.00000    0.10629    0.11522 =
         0.07971    0.02953    0.01328    0.03440
AFIX 137
H60A  2    0.356854    0.413949    0.048789    11.00000   -1.50000
H60B  2    0.230337    0.396423    0.034266    11.00000   -1.50000
H60C  2    0.331403    0.394266   -0.008077    11.00000   -1.50000
AFIX   0
C61   1    0.535864    0.326108   -0.003930    11.00000    0.10231    0.09992 =
         0.09740    0.00624    0.04465   -0.00230
AFIX 137
H61A  2    0.545604    0.356498   -0.018383    11.00000   -1.50000
H61B  2    0.486080    0.308307   -0.026933    11.00000   -1.50000
H61C  2    0.611326    0.311425   -0.001025    11.00000   -1.50000
AFIX   0
C62   1    0.562853    0.361479    0.082679    11.00000    0.06523    0.06168 =
         0.12802    0.00782    0.02179   -0.00091
AFIX 137
H62A  2    0.596013    0.383959    0.059020    11.00000   -1.50000
H62B  2    0.624909    0.343513    0.098226    11.00000   -1.50000
H62C  2    0.519625    0.376859    0.110250    11.00000   -1.50000
AFIX   0
C63   1    0.307157    0.344106    0.246949    11.00000    0.05105    0.03974 =
         0.07711   -0.00050    0.00625   -0.00340
AFIX  13
H63   2    0.242314    0.324480    0.234785    11.00000   -1.20000
AFIX   0
C64   1    0.372492    0.318495    0.291495    11.00000    0.09187    0.06783 =
         0.07963    0.01884    0.00815    0.02331
AFIX  23
H64A  2    0.402594    0.289471    0.278010    11.00000   -1.20000
H64B  2    0.438813    0.336861    0.303382    11.00000   -1.20000
AFIX   0
C69   1    0.255860    0.389934    0.264224    11.00000    0.04503    0.04990 =
         0.05843   -0.00296    0.00162    0.00206
C70   1    0.319576    0.422963    0.290635    11.00000    0.03864    0.06438 =
         0.08958   -0.01598   -0.00660    0.01229
AFIX  43
H70   2    0.397750    0.416870    0.299065    11.00000   -1.20000
AFIX   0
C71   1    0.272143    0.464707    0.305086    11.00000    0.07188    0.05387 =
         0.11289   -0.02890   -0.00801   -0.00870
AFIX  43
H71   2    0.317589    0.486231    0.323232    11.00000   -1.20000
AFIX   0
C72   1    0.156554    0.474441    0.292465    11.00000    0.06488    0.06477 =
         0.10661   -0.02358    0.00090    0.01701
AFIX  43
H72   2    0.123875    0.502725    0.301700    11.00000   -1.20000
AFIX   0
C73   1    0.089610    0.441914    0.266018    11.00000    0.04736    0.08473 =
         0.09533   -0.01161   -0.00011    0.00562
AFIX  43
H73   2    0.011636    0.448131    0.257332    11.00000   -1.20000
AFIX   0
C74   1    0.139712    0.400024    0.252595    11.00000    0.04311    0.06806 =
         0.07829   -0.01265   -0.00361    0.00165
AFIX  43
H74   2    0.094039    0.378061    0.235283    11.00000   -1.20000
AFIX   0

P78   5    0.559753    0.186099    0.321247    11.00000    0.04894    0.04240 =
         0.06048    0.00611    0.00058    0.00818
O77   4    0.625338    0.204243    0.372340    11.00000    0.06369    0.03203 =
         0.06198    0.00447    0.00225    0.00575
O79   4    0.510842    0.140163    0.346052    11.00000    0.04726    0.05080 =
         0.06936    0.00366   -0.00312    0.00099
O103  4    0.788282    0.109567    0.205144    11.00000    0.11394    0.20410 =
         0.16856   -0.04102    0.00899    0.07935
O104  4    0.682345    0.136741    0.142230    11.00000    0.15185    0.24519 =
         0.09196   -0.04607    0.02875   -0.00689
O105  4    0.471435    0.216826    0.297808    11.00000    0.05949    0.06947 =
         0.07245    0.01442    0.00557    0.02783
N102  3    0.703001    0.129971    0.188439    11.00000    0.09056    0.12973 =
         0.09480   -0.04637    0.01679    0.00819
C75   1    0.583156    0.185828    0.467370    11.00000    0.06628    0.05763 =
         0.05643    0.00474    0.00701   -0.00219
C76   1    0.644341    0.170135    0.413892    11.00000    0.06512    0.03711 =
         0.06152    0.00310    0.00367   -0.00290
C80   1    0.566313    0.125888    0.396268    11.00000    0.05842    0.04020 =
         0.07152    0.00586   -0.00246   -0.00409
C81   1    0.476191    0.124374    0.442397    11.00000    0.06182    0.06985 =
         0.08271    0.01103    0.01388   -0.01289
AFIX  13
H81   2    0.405830    0.106016    0.434653    11.00000   -1.20000
AFIX   0
C82   1    0.545132    0.107758    0.490820    11.00000    0.10754    0.09096 =
         0.07160    0.03039    0.01177   -0.00728
AFIX  23
H82A  2    0.599316    0.083288    0.481232    11.00000   -1.20000
H82B  2    0.492461    0.096626    0.518310    11.00000   -1.20000
AFIX   0
C83   1    0.612637    0.151300    0.509651    11.00000    0.10004    0.08952 =
         0.06277    0.01542   -0.00129   -0.00836
AFIX  23
H83A  2    0.585280    0.161446    0.544239    11.00000   -1.20000
H83B  2    0.696728    0.145671    0.511292    11.00000   -1.20000
AFIX   0
C84   1    0.449483    0.174973    0.458100    11.00000    0.05926    0.07705 =
         0.07733    0.00774    0.01635   -0.00340
C85   1    0.777789    0.166158    0.419568    11.00000    0.05289    0.06730 =
         0.06076   -0.00319   -0.01047    0.00588
C86   1    0.832231    0.128822    0.443823    11.00000    0.06708    0.09757 =
         0.07921    0.00614   -0.01260    0.01860
AFIX  43
H86   2    0.787173    0.103999    0.455371    11.00000   -1.20000
AFIX   0
C87   1    0.952850    0.128261    0.450935    11.00000    0.07577    0.15918 =
         0.10098   -0.00244   -0.02664    0.05405
AFIX  43
H87   2    0.988804    0.103351    0.467606    11.00000   -1.20000
AFIX   0
C88   1    1.021571    0.165954    0.432632    11.00000    0.05104    0.17834 =
         0.09683   -0.04370   -0.01074    0.02268
AFIX  43
H88   2    1.102829    0.165861    0.437129    11.00000   -1.20000
AFIX   0
C89   1    0.967464    0.202297    0.408405    11.00000    0.06231    0.14112 =
         0.09126   -0.03598   -0.00193   -0.00258
AFIX  43
H89   2    1.011859    0.226966    0.395933    11.00000   -1.20000
AFIX   0
C90   1    0.845749    0.202376    0.402396    11.00000    0.05656    0.07265 =
         0.06823   -0.01500   -0.00535   -0.00696
AFIX  43
H90   2    0.809531    0.227546    0.386374    11.00000   -1.20000
AFIX   0
C91   1    0.619093    0.078686    0.380587    11.00000    0.07053    0.04037 =
         0.08410    0.00992   -0.01832   -0.00216
C92   1    0.724250    0.074393    0.353974    11.00000    0.08785    0.03767 =
         0.09953    0.00361    0.00679    0.00867
AFIX  43
H92   2    0.771096    0.100262    0.348550    11.00000   -1.20000
AFIX   0
C93   1    0.761171    0.031720    0.335101    11.00000    0.12448    0.05474 =
         0.10877   -0.00082    0.01026    0.01566
AFIX  43
H93   2    0.831394    0.029494    0.316279    11.00000   -1.20000
AFIX   0
C94   1    0.695092   -0.007165    0.343947    11.00000    0.12904    0.03150 =
         0.14564   -0.00117   -0.01722    0.00678
AFIX  43
H94   2    0.720423   -0.035687    0.331533    11.00000   -1.20000
AFIX   0
C95   1    0.591271   -0.003343    0.371333    11.00000    0.12288    0.03989 =
         0.13628    0.01698   -0.03014   -0.00954
AFIX  43
H95   2    0.545942   -0.029454    0.377749    11.00000   -1.20000
AFIX   0
C96   1    0.553790    0.039004    0.389390    11.00000    0.10257    0.03971 =
         0.11299    0.01746   -0.01972   -0.00979
AFIX  43
H96   2    0.483123    0.041043    0.407899    11.00000   -1.20000
AFIX   0
C97   1    0.615133    0.236436    0.480734    11.00000    0.11620    0.07220 =
         0.08495   -0.02248    0.02635   -0.00377
AFIX 137
H97A  2    0.696640    0.238219    0.490598    11.00000   -1.50000
H97B  2    0.567210    0.246962    0.509717    11.00000   -1.50000
H97C  2    0.601365    0.255488    0.450168    11.00000   -1.50000
AFIX   0
C98   1    0.375293    0.176766    0.509989    11.00000    0.09165    0.12484 =
         0.08590    0.00064    0.04272   -0.00062
AFIX 137
H98A  2    0.410393    0.157097    0.536259    11.00000   -1.50000
H98B  2    0.296633    0.166460    0.502688    11.00000   -1.50000
H98C  2    0.373053    0.207848    0.523052    11.00000   -1.50000
AFIX   0
C99   1    0.379832    0.204853    0.419402    11.00000    0.06451    0.07425 =
         0.10379    0.00290    0.02496    0.00781
AFIX 137
H99A  2    0.366174    0.234581    0.434992    11.00000   -1.50000
H99B  2    0.305758    0.190358    0.411787    11.00000   -1.50000
H99C  2    0.423720    0.208430    0.387065    11.00000   -1.50000
AFIX   0
C100  1    0.673404    0.172140    0.272175    11.00000    0.04965    0.05619 =
         0.06448   -0.00324    0.00169    0.01242
AFIX  13
H100  2    0.730376    0.151434    0.289071    11.00000   -1.20000
AFIX   0
C101  1    0.614680    0.146046    0.227239    11.00000    0.05755    0.08084 =
         0.08440   -0.02155    0.00777   -0.00236
AFIX  23
H10A  2    0.572330    0.119782    0.241516    11.00000   -1.20000
H10B  2    0.558343    0.165979    0.209602    11.00000   -1.20000
AFIX   0
C106  1    0.737584    0.215372    0.255893    11.00000    0.03938    0.06549 =
         0.05943    0.00109    0.00522    0.00240
C107  1    0.683278    0.251690    0.229343    11.00000    0.04501    0.06750 =
         0.08871    0.01680   -0.00378   -0.00325
AFIX  43
H107  2    0.604822    0.248460    0.219466    11.00000   -1.20000
AFIX   0
C108  1    0.739046    0.291272    0.217299    11.00000    0.09448    0.06906 =
         0.10574    0.01421    0.00846   -0.00191
AFIX  43
H108  2    0.698409    0.315297    0.201103    11.00000   -1.20000
AFIX   0
C109  1    0.856977    0.295897    0.229181    11.00000    0.09249    0.08436 =
         0.09891    0.00487    0.02166   -0.02139
AFIX  43
H109  2    0.896936    0.322734    0.220048    11.00000   -1.20000
AFIX   0
C110  1    0.914718    0.260989    0.254355    11.00000    0.05281    0.10295 =
         0.10045   -0.01240    0.01143   -0.00818
AFIX  43
H110  2    0.993868    0.264152    0.263065    11.00000   -1.20000
AFIX   0
C111  1    0.854792    0.220548    0.267002    11.00000    0.04891    0.08319 =
         0.07988    0.00485    0.00141    0.00450
AFIX  43
H111  2    0.895285    0.196558    0.283340    11.00000   -1.20000
AFIX   0
HKLF 4


REM  bj03_auto_a.res in P2(1)2(1)2(1)
REM wR2 = 0.2624, GooF = S = 1.068, Restrained GooF = 1.224 for all data
REM R1 = 0.0862 for 14202 Fo > 4sig(Fo) and 0.0957 for all 16681 data
REM 1009 parameters refined using 7 restraints

END

WGHT      0.1498      6.7490

REM Highest difference peak  0.620,  deepest hole -0.375,  1-sigma level  0.082
Q1    1   0.4112  0.4758  0.2617  11.00000  0.05    0.62
Q2    1   0.5881  0.3097  0.3981  11.00000  0.05    0.59
Q3    1   0.4102  0.1411  0.1003  11.00000  0.05    0.58
Q4    1   0.4180  0.1430  0.2595  11.00000  0.05    0.58
Q5    1   0.5815  0.3090  0.2369  11.00000  0.05    0.57
Q6    1   0.4159  0.3517  0.3406  11.00000  0.05    0.55
Q7    1   0.5829  0.1830  0.1603  11.00000  0.05    0.54
Q8    1   0.5953 -0.0253  0.3991  11.00000  0.05    0.53
Q9    1   0.5883  0.5180  0.1604  11.00000  0.05    0.51
Q10   1   0.5647  0.1821  0.2814  11.00000  0.05    0.39
Q11   1   0.4168  0.3513  0.0234  11.00000  0.05    0.34
Q12   1   0.4030  0.6358  0.4431  11.00000  0.05    0.33
Q13   1   0.6771  0.2908  0.3458  11.00000  0.05    0.33
;
_shelx_res_checksum                38455
_shelx_hkl_file
;
   0   0   2 2772.91   83.30
   0   0   3    3.27    0.58
   0   0   4  297.42    9.44
   0   0   5   67.45    2.74
   0   0   6   14.54    1.37
   0   0   7   98.39    4.01
   0   0   8  333.89   11.16
   0   0   9   13.96    1.68
   0   0  10  497.95   16.41
   0   0  11    0.88    1.39
   0   0  12   36.44    2.79
   0   0  13    1.68    1.66
   0   0  14   96.24    4.95
   0   0  15    2.15    1.82
   0   0  16   26.65    1.63
   0   0 -16   21.20    1.49
   0   0  17    4.58    1.18
   0   0 -17    3.50    1.00
   0   0  18   33.46    2.01
   0   0 -18   26.88    1.75
   0   0  19    4.97    1.38
   0   0  20   26.49    2.09
   0   0  21    1.61    1.02
   0   0  21   -1.70    1.52
   0   0  22   26.25    2.23
   0   0 -22   28.49    2.45
   0   0  23   -1.96    1.56
   0   0 -23   -0.55    1.68
   0   0 -24    6.26    1.82
   0   0  24    3.63    1.60
   0   0 -25   -0.44    1.69
   0   0  25   -2.27    1.52
   0   0 -26    0.60    1.66
   0   0 -27   -0.72    1.54
   0   0 -28    5.65    1.54
   0   0 -29    0.10    1.24
   0   0 -30   -0.92    1.09
   0   0 -31    1.47    0.84
   0  -1   1   18.67    0.59
   0  -1   1   11.40    0.56
   0  -1   2    5.25    0.50
   0   1   2    5.82    0.41
   0   1   3  184.70    5.83
   0  -1   3  180.78    5.93
   0  -1   4    4.58    0.83
   0   1   4    3.24    0.70
   0   1   5   25.20    1.45
   0  -1   5   26.58    1.58
   0  -1   6   10.48    1.26
   0   1   6   12.35    1.24
   0   1   7   16.55    1.50
   0  -1   7   15.54    1.55
   0  -1   8   71.82    3.37
   0   1   8   73.09    3.29
   0  -1   9  131.12    5.35
   0   1   9  136.41    5.28
   0  -1  10    0.76    1.41
   0   1  10    1.59    1.33
   0   1  11    3.82    1.51
   0  -1  11    4.64    1.56
   0   1  12   -0.69    1.57
   0  -1  12    1.43    1.55
   0  -1  13  112.46    5.33
   0   1  13  111.68    5.22
   0   1  14    0.24    1.64
   0  -1  14    1.59    1.77
   0  -1  15   16.88    2.50
   0  -1 -16    5.94    1.05
   0  -1  16    7.61    1.19
   0   1 -17   40.05    2.05
   0  -1 -17   40.37    2.12
   0   1  17   44.71    2.21
   0  -1  17   45.51    2.27
   0  -1 -18    0.57    0.99
   0   1 -18    0.17    0.93
   0   1  18    1.27    1.14
   0  -1  18   -1.04    1.20
   0  -1  19    1.86    1.31
   0   1  19    2.84    1.27
   0  -1  20   24.35    2.05
   0   1  20   25.09    2.00
   0   1  21    2.57    1.53
   0  -1  21    0.70    1.54
   0   1 -22   20.39    2.21
   0  -1  22   16.63    2.04
   0   1  22   18.37    1.97
   0   1  22   15.77    1.39
   0  -1  23    7.11    1.76
   0   1 -23    7.42    1.92
   0   1  23    8.14    1.68
   0   1  23    5.48    1.10
   0   1 -24    5.35    1.81
   0   1  24    4.00    1.57
   0  -1  24    1.96    1.58
   0   1 -25    2.78    1.75
   0   1  25    1.37    1.44
   0  -1  25    0.94    1.47
   0   1 -26    2.04    1.65
   0   1  26    0.37    1.41
   0   1 -27    3.58    1.61
   0   1 -28   10.01    1.64
   0   1 -29    1.19    1.27
   0   1 -30    0.82    1.08
   0   1 -31    2.17    0.86
   0  -2   0   14.66    0.70
   0  -2   1    0.03    0.38
   0  -2   1    0.45    0.33
   0  -2  -1    0.12    0.33
   0   2   2    0.57    0.26
   0  -2   2    0.82    0.43
   0  -2   3  100.71    3.65
   0   2   3  107.56    3.46
   0   2   4    2.38    0.69
   0  -2   4    2.07    0.80
   0  -2   5  136.40    4.93
   0   2   5  139.04    4.75
   0   2   6   11.87    1.19
   0  -2   6   12.85    1.43
   0   2   7  768.13   23.81
   0  -2   7  761.60   24.03
   0   2   8    7.20    1.31
   0  -2   8    5.81    1.42
   0   2   9  282.70    9.58
   0  -2   9  273.64    9.76
   0   2  10   46.28    2.74
   0  -2  10   48.30    2.96
   0  -2  11  217.64    8.27
   0   2  11  216.54    8.02
   0   2  12   69.65    3.70
   0  -2  12   70.52    3.92
   0  -2  13    0.16    1.59
   0   2  13    0.21    1.48
   0  -2  14   39.72    3.23
   0   2  14   38.22    3.01
   0  -2  15    1.20    0.95
   0  -2  15    1.43    1.82
   0  -2  16    1.55    1.07
   0  -2  16    1.46    1.90
   0  -2 -16    1.81    0.96
   0  -2  17    1.33    1.15
   0  -2 -17    2.52    1.02
   0   2 -17    1.03    0.86
   0  -2  18    8.04    1.41
   0   2  18    8.49    1.28
   0  -2 -18    8.42    1.25
   0  -2  19    1.65    1.39
   0   2  19    3.24    1.26
   0   2  20    9.42    1.55
   0  -2  20    9.30    1.75
   0   2  21   81.36    3.71
   0  -2  21   86.32    3.87
   0   2  22   -1.13    1.54
   0   2 -22    0.35    1.73
   0  -2  22   -0.13    1.61
   0   2  22    1.87    1.05
   0   2  23    0.74    1.47
   0   2 -23   -0.15    1.75
   0  -2  23   -0.13    1.61
   0   2  23    0.68    0.99
   0   2 -24   -2.70    1.77
   0   2  24   -0.16    1.49
   0  -2  24   -1.25    1.61
   0   2  25    0.87    1.46
   0   2 -25    2.05    1.74
   0   2  26   -2.34    1.43
   0   2 -26    0.46    1.67
   0   2 -27    4.13    1.63
   0   2 -28    5.33    1.56
   0   2 -29   -0.06    1.22
   0   2 -30    0.43    1.06
   0   2 -31    0.57    0.80
   0  -3   0   10.15    0.92
   0  -3   0   13.91    0.63
   0  -3  -1  200.78    6.20
   0  -3   1  183.57    6.16
   0  -3  -2 9892.50  295.50
   0  -3   2 9810.85  295.51
   0   3   3   25.88    1.07
   0  -3   3   29.25    1.40
   0   3   4 4315.89  131.70
   0  -3   4 4482.56  131.85
   0  -3   5   45.36    2.27
   0   3   5   47.08    1.97
   0   3   6 2288.92   68.52
   0  -3   6 2229.41   68.84
   0   3   7   57.36    2.70
   0  -3   7   65.73    3.15
   0  -3   8 2114.41   66.36
   0   3   8 2215.73   66.06
   0   3   9    3.11    1.22
   0  -3   9    2.15    1.43
   0   3  10  537.13   17.36
   0  -3  10  534.12   17.75
   0   3  11   84.85    4.05
   0  -3  11   83.85    4.38
   0  -3  12  166.44    6.87
   0   3  12  154.71    6.37
   0  -3  13  213.03    8.58
   0  -3  14   13.05    2.38
   0  -3  15   15.55    2.54
   0  -3  15   13.64    1.32
   0  -3  16  127.51    4.65
   0  -3  16  135.40    6.60
   0  -3 -16  119.30    4.55
   0  -3 -17   46.53    2.41
   0  -3  17   52.88    2.55
   0  -3  18    1.12    2.25
   0  -3 -18    3.12    1.14
   0  -3  18    2.79    1.31
   0   3  19  121.79    4.66
   0  -3  19  123.10    4.84
   0  -3  20  171.66    6.23
   0   3  20  158.70    5.97
   0   3 -21   15.86    2.11
   0  -3 -21   14.02    2.08
   0  -3  21   13.54    1.94
   0   3  21   12.57    1.75
   0  -3 -22    4.27    1.83
   0   3 -22    4.94    1.85
   0   3  22    3.96    1.59
   0  -3  22    3.84    1.71
   0   3  23    2.50    1.06
   0  -3 -23   -1.22    1.86
   0   3 -23   -0.20    1.81
   0  -3  23    1.33    1.66
   0   3  23    1.50    1.47
   0   3 -24   22.69    2.32
   0   3  24   19.66    1.95
   0   3  25    1.33    1.42
   0   3 -25    3.17    1.79
   0   3  26    6.11    1.53
   0   3 -26    8.39    1.85
   0   3 -27    0.80    1.55
   0  -3 -27    0.68    1.48
   0  -3 -28    1.37    1.38
   0   3 -28   -0.04    1.42
   0  -3 -29   -0.15    1.17
   0   3 -29    0.03    1.22
   0  -3 -30   -0.21    0.96
   0   3 -30    0.75    1.03
   0   3 -31    0.10    0.73
   0  -3 -31   -0.26    0.71
   0  -4   0   14.45    0.64
   0  -4   0   17.65    0.78
   0  -4   1  177.18    5.33
   0  -4   1  148.04    5.45
   0  -4  -2    3.92    0.78
   0  -4   2    3.69    0.76
   0  -4   2    3.45    0.89
   0  -4   3 1074.95   32.82
   0   4   4  319.56    9.97
   0  -4   4  331.09   10.36
   0   4   5  153.09    5.03
   0  -4   5  150.55    5.31
   0   4   6  109.85    3.90
   0  -4   6  102.64    4.32
   0  -4   6  109.28    4.15
   0   4   7  184.20    6.32
   0  -4   7  186.37    6.81
   0  -4   8    2.11    1.41
   0   4   8    0.97    0.98
   0  -4   9    8.32    1.75
   0   4   9    8.45    1.31
   0   4  10   10.44    1.43
   0  -4  10   10.10    1.80
   0  -4  11  120.47    5.50
   0   4  11  121.66    5.01
   0  -4  12  335.62   12.19
   0  -4  13  172.74    7.47
   0  -4  14    3.43    2.04
   0  -4  15  101.56    5.52
   0  -4 -15   98.71    3.74
   0  -4  15   98.17    5.06
   0  -4  15   93.28    3.75
   0  -4  16   43.98    3.71
   0  -4  16   37.72    3.42
   0  -4  16   39.80    2.21
   0  -4 -16   38.84    2.10
   0  -4  17    8.40    2.53
   0  -4  17   10.48    1.44
   0  -4 -17   10.17    1.32
   0  -4  18   18.82    3.09
   0  -4  18   21.62    1.83
   0  -4 -18   19.54    1.66
   0  -4  19   57.01    2.97
   0   4  19   54.20    2.68
   0   4  20  102.35    4.19
   0  -4  20  105.06    4.45
   0   4  21   46.70    2.63
   0  -4  21   47.31    2.86
   0   4 -21   47.86    2.94
   0  -4 -21   42.72    2.84
   0  -4  22   24.44    2.30
   0   4  22   24.31    2.05
   0   4 -22   24.61    2.38
   0  -4 -22   21.69    2.28
   0   4  23    6.50    1.61
   0  -4  23    6.51    1.81
   0   4 -23    6.12    1.94
   0  -4 -23    3.98    1.81
   0  -4 -24   13.24    1.96
   0   4 -24   11.85    2.01
   0   4  24   13.03    1.27
   0   4  24    9.95    1.72
   0   4  25    0.35    1.39
   0   4 -25    0.39    1.66
   0  -4 -25    2.20    1.65
   0   4  26   18.70    1.84
   0  -4 -26   22.52    2.11
   0   4 -26   19.64    2.11
   0  -4 -27   -0.54    1.39
   0   4 -27    0.21    1.50
   0   4 -28    1.51    1.41
   0  -4 -28   -0.17    1.29
   0   4 -29   -0.06    1.19
   0  -4 -29    0.85    1.12
   0  -4 -30    4.62    1.03
   0   4 -30    4.81    1.06
   0   4 -31    0.14    0.68
   0  -4 -31   -0.36    0.67
   0  -5   0    0.32    0.33
   0  -5   0    1.79    0.54
   0  -5   1  813.32   26.45
   0  -5   1  885.67   26.26
   0  -5  -1  864.86   25.95
   0  -5   2   69.93    2.75
   0  -5   2   67.33    2.91
   0  -5   2   74.06    2.85
   0  -5  -2   77.26    2.93
   0  -5   3  246.20    8.17
   0  -5   3  252.42    8.25
   0  -5  -3  248.40    8.17
   0  -5   4  469.10   14.87
   0  -5   5  204.99    7.06
   0  -5   6  252.33    8.57
   0  -5   7    1.25    1.25
   0  -5   8  379.59   12.72
   0  -5   8  383.20   12.94
   0  -5   9  421.87   14.48
   0  -5   9  451.87   14.76
   0  -5  10  132.43    5.60
   0  -5  10  142.01    5.94
   0  -5  11    7.78    1.90
   0  -5  11    8.66    1.90
   0  -5  12   96.81    4.88
   0  -5  12  101.40    5.10
   0  -5  13  112.40    5.30
   0  -5  13  104.98    5.52
   0  -5  14  232.58    9.13
   0  -5  14  221.23    9.33
   0  -5 -15   37.44    2.01
   0  -5  15   35.80    3.34
   0  -5  15   33.86    2.00
   0  -5  15   37.63    3.51
   0  -5 -16   65.04    2.91
   0  -5  16   63.13    4.41
   0  -5  16   67.23    2.99
   0  -5  16   67.27    4.66
   0  -5  17   10.56    2.77
   0  -5  17    5.67    1.36
   0  -5 -17   11.01    1.37
   0  -5  18   16.55    3.11
   0  -5  18   20.39    1.86
   0  -5 -18   18.80    1.68
   0  -5  19   22.90    2.09
   0   5  20   10.68    1.55
   0  -5  20   10.44    1.85
   0   5  21   28.30    2.12
   0  -5  21   25.02    2.37
   0   5 -21   26.61    2.43
   0  -5 -21   27.27    2.37
   0   5  22    3.37    1.52
   0  -5  22    2.74    1.78
   0  -5 -22    2.02    1.75
   0   5 -22    2.31    1.78
   0  -5 -23   33.38    2.58
   0   5 -23   34.96    2.64
   0   5  23   34.39    2.31
   0  -5 -24    2.06    1.63
   0   5 -24    2.26    1.69
   0   5  24    3.96    1.09
   0   5  24    0.62    1.43
   0   5 -25    5.46    1.77
   0  -5 -25    5.11    1.71
   0   5  25    2.64    1.46
   0  -5 -26    2.45    1.54
   0   5 -26    3.33    1.65
   0   5  26   -0.07    1.35
   0   5 -27    1.40    1.48
   0  -5 -27    0.94    1.42
   0   5  27   -0.72    1.25
   0   5 -28   -0.41    1.34
   0  -5 -28   -0.03    1.24
   0   5 -29    0.76    1.16
   0  -5 -29    0.29    1.05
   0   5 -30   -0.19    0.90
   0  -5 -30   -0.84    0.88
   0   5 -31   -0.15    0.61
   0  -5 -31   -0.15    0.59
   0  -6   0 9999.00  299.82
   0  -6  -1  421.87   12.40
   0  -6   1  417.49   13.03
   0  -6   2 1247.97   37.03
   0  -6   2 1208.62   37.22
   0  -6   2 1181.12   37.09
   0  -6   3  283.98    9.35
   0  -6   3  279.42    9.42
   0  -6  -3  289.15    9.39
   0  -6   4  713.43   22.76
   0  -6   4  745.58   22.82
   0  -6   5    3.01    1.23
   0  -6   5    2.15    1.34
   0  -6   6  467.99   15.15
   0  -6   7 1050.57   32.71
   0  -6   8  807.26   25.64
   0  -6   9   12.74    1.90
   0  -6  10    7.41    1.82
   0  -6  10    6.23    1.88
   0  -6  11  227.98    8.89
   0  -6  11  238.03    9.21
   0  -6  12  359.76   13.13
   0  -6  12  380.71   13.47
   0  -6  13  116.26    5.74
   0  -6  13  117.81    5.89
   0  -6  14   68.63    4.33
   0  -6  14   49.33    3.97
   0  -6  15  102.37    5.71
   0  -6  15   92.92    3.84
   0  -6  15  103.71    5.57
   0  -6 -15   98.30    3.82
   0  -6  16    5.62    1.32
   0  -6  16    7.40    2.52
   0  -6 -16    7.43    1.25
   0  -6  16    7.00    2.52
   0  -6 -17  123.77    4.74
   0  -6  17  125.14    6.76
   0  -6  17  126.16    4.85
   0  -6 -18   41.90    2.37
   0  -6  18   39.39    2.49
   0  -6  18   40.53    4.17
   0  -6  19   42.44    2.61
   0   6 -20    2.98    1.69
   0  -6 -20    2.04    1.71
   0  -6  20    3.62    1.71
   0   6  20    4.19    1.31
   0  -6 -21   65.60    3.49
   0   6 -21   65.49    3.52
   0   6  21   63.81    3.13
   0  -6  21   75.11    3.56
   0   6 -22   69.18    3.56
   0  -6 -22   65.85    3.49
   0   6  22   58.60    3.06
   0  -6 -23   21.73    2.22
   0   6 -23   25.37    2.35
   0   6  23   21.47    1.96
   0   6 -24    5.36    1.84
   0  -6 -24    5.92    1.77
   0   6  24    6.48    1.55
   0  -6 -25    3.79    1.66
   0   6 -25    6.60    1.81
   0   6  25    5.83    1.53
   0   6  26   -1.78    1.34
   0   6 -26   -1.67    1.62
   0  -6 -26   -0.28    1.46
   0   6  27    4.08    1.28
   0   6 -27    4.93    1.53
   0  -6 -27    5.38    1.47
   0   6 -28   -1.33    1.28
   0  -6 -28   -0.12    1.22
   0   6 -29    1.94    1.09
   0  -6 -29    2.25    1.07
   0   6 -30    0.66    0.83
   0  -6 -30    0.22    0.81
   0  -7   0    0.74    0.63
   0  -7  -1   18.62    0.78
   0  -7  -1   19.59    0.87
   0  -7   1   21.38    1.26
   0  -7   1   22.25    1.56
   0  -7   2   98.22    3.85
   0  -7   2   99.76    3.71
   0  -7   2   97.93    4.00
   0  -7  -3   64.12    2.91
   0  -7   3   65.29    2.93
   0  -7   3   64.62    3.07
   0  -7   3   67.91    2.88
   0  -7   4  294.23    9.77
   0  -7   4  282.72    9.65
   0  -7   5    3.15    1.43
   0  -7   5    3.59    1.26
   0  -7   6  354.50   11.63
   0  -7   6  334.84   11.60
   0  -7   7    3.28    1.56
   0  -7   8  254.48    9.18
   0  -7   9    1.25    1.69
   0  -7  10    2.40    1.89
   0  -7  11   97.84    5.11
   0  -7  11   97.99    5.09
   0  -7  12   13.31    2.49
   0  -7  12   16.31    2.58
   0  -7  13    0.81    2.20
   0  -7  13    1.92    1.99
   0  -7  14  312.45   11.26
   0  -7  14  302.62   11.25
   0  -7  14  271.56    9.09
   0  -7 -14  262.77    9.03
   0  -7  15   18.27    1.63
   0  -7 -15   18.77    1.56
   0  -7  15   19.60    3.12
   0  -7  15   17.47    2.88
   0  -7  16    3.28    1.29
   0  -7 -16    4.71    1.25
   0  -7  16    4.55    2.43
   0  -7  16    4.55    2.64
   0  -7  17   32.00    2.19
   0  -7 -17   33.36    2.12
   0  -7  17   36.55    4.08
   0  -7  18   17.56    3.56
   0  -7  18   18.03    1.89
   0  -7  19    9.34    1.78
   0   7 -20   13.14    1.90
   0  -7 -20   13.67    1.98
   0   7 -21   16.69    2.12
   0  -7 -21   19.44    2.17
   0   7  21   20.08    1.86
   0   7 -22   32.53    2.51
   0  -7 -22   29.67    2.42
   0   7  22   27.82    2.11
   0   7 -23   26.80    2.38
   0  -7 -23   27.91    2.36
   0   7  23   29.79    2.15
   0   7 -24   16.58    2.07
   0  -7 -24   16.95    2.00
   0   7  24   18.24    1.81
   0   7 -25    3.82    1.64
   0  -7 -25    2.10    1.54
   0   7  25    3.26    1.43
   0   7  26   -0.83    1.27
   0  -7 -26    1.66    1.42
   0   7 -26    1.63    1.51
   0   7  27    7.36    1.31
   0   7 -27    9.76    1.59
   0  -7 -27    7.23    1.44
   0  -7 -28    4.69    1.24
   0   7 -28    5.84    1.31
   0  -7 -29   -0.37    0.95
   0   7 -29   -0.47    0.99
   0   7 -30   -0.20    0.75
   0  -8   0  369.96   12.73
   0  -8   0  407.48   12.32
   0  -8   1   19.61    1.57
   0  -8   1   19.80    1.32
   0  -8  -1   18.44    0.79
   0  -8   2  187.03    6.95
   0  -8   2  202.95    6.86
   0  -8   2  194.10    6.66
   0  -8   3    4.60    1.19
   0  -8   3    3.14    1.47
   0  -8   3    3.75    1.16
   0  -8   4  167.42    6.01
   0  -8  -4  164.94    6.01
   0  -8   4  157.07    5.95
   0  -8   4  164.85    6.18
   0  -8   5  103.87    4.31
   0  -8   5  101.75    4.41
   0  -8   6   57.05    3.07
   0  -8   6   61.70    3.18
   0  -8   7    2.35    1.38
   0  -8   7   -0.05    1.69
   0  -8   8  132.92    5.75
   0  -8   8  139.16    5.72
   0  -8   9  179.83    7.20
   0  -8  10  381.07   13.49
   0  -8  11  586.79   19.96
   0  -8  12   10.46    2.51
   0  -8  13  154.14    7.19
   0  -8  13  149.19    7.26
   0  -8  14   44.70    4.05
   0  -8  14   43.66    3.69
   0  -8 -14   38.34    2.10
   0  -8  15   33.97    3.76
   0  -8 -15   29.01    1.89
   0  -8  15   25.40    3.30
   0  -8  16    4.47    2.47
   0  -8  16    1.88    2.88
   0  -8  16    4.09    1.35
   0  -8 -16    4.37    1.24
   0  -8  17   32.22    4.05
   0  -8 -17   30.95    2.08
   0  -8  17   31.33    2.17
   0  -8  18   15.12    3.56
   0   8 -19   17.02    1.98
   0  -8 -19   20.29    2.00
   0  -8 -20   21.86    2.13
   0   8 -20   19.51    2.08
   0  -8 -21  113.04    4.77
   0   8 -21  111.78    4.76
   0   8  21  111.98    4.45
   0  -8 -22    1.14    1.61
   0   8 -22    1.53    1.64
   0   8  22    0.40    1.35
   0  -8 -23   16.67    2.05
   0   8 -23   17.85    2.11
   0   8  23   18.65    1.80
   0  -8 -24   44.56    2.76
   0   8 -24   50.06    2.90
   0   8  24   47.72    2.60
   0   8 -25    8.17    1.74
   0  -8 -25    7.29    1.63
   0   8  25   10.79    1.54
   0   8  26    2.69    1.29
   0   8 -26    4.81    1.51
   0  -8 -26    5.16    1.46
   0   8  27    6.92    1.24
   0   8 -27    8.80    1.50
   0  -8 -27   10.08    1.43
   0   8 -28    1.95    1.17
   0  -8 -28    0.80    1.08
   0   8 -29    1.48    0.94
   0  -8 -29    0.64    0.88
   0   8 -30   -0.25    0.64
   0  -9   0    3.24    0.77
   0  -9   0    4.59    1.29
   0  -9   1 1049.77   32.22
   0  -9   1 1054.24   32.58
   0  -9   2  544.57   15.42
   0  -9   2  564.33   15.31
   0  -9   2  551.64   14.95
   0  -9   3 3075.29   91.49
   0  -9   3 2993.28   91.28
   0  -9   3 2974.28   91.11
   0  -9   4   34.95    2.63
   0  -9   4   31.76    2.23
   0  -9  -4   33.59    2.21
   0  -9   4   33.64    2.26
   0  -9   5  239.46    8.48
   0  -9   5  238.02    8.26
   0  -9   5  225.33    8.28
   0  -9   6  214.39    7.90
   0  -9   6  211.44    7.83
   0  -9   7  109.16    4.88
   0  -9   7  111.12    4.91
   0  -9   8    6.48    1.73
   0  -9   8    8.13    1.88
   0  -9   9   25.29    2.68
   0  -9   9   28.95    2.64
   0  -9  10  744.55   23.39
   0  -9  10  663.11   23.21
   0  -9  11   78.71    4.69
   0  -9  12   40.74    3.65
   0  -9  13   78.17    5.03
   0  -9  14   16.75    3.16
   0  -9 -15    6.94    1.30
   0  -9  15    7.00    2.59
   0  -9  15    6.97    2.89
   0  -9 -16   77.86    3.43
   0  -9  16   87.52    5.85
   0  -9  16   80.46    5.47
   0  -9  17   -1.55    3.03
   0  -9  18   17.99    3.90
   0   9 -18   30.34    2.16
   0  -9 -19  301.32   10.19
   0   9 -19  296.66   10.17
   0   9 -20   73.83    3.69
   0  -9 -20   83.85    3.77
   0   9 -21    4.39    1.71
   0  -9 -21    3.91    1.74
   0   9  21    7.29    1.49
   0  -9 -22    2.37    1.63
   0   9 -22    1.66    1.60
   0   9  22    3.05    1.36
   0  -9 -23   28.67    2.27
   0   9 -23   29.54    2.38
   0   9  23   28.22    2.07
   0   9 -24    4.74    1.68
   0  -9 -24    3.41    1.56
   0   9  24    5.37    1.43
   0   9 -25    4.00    1.55
   0  -9 -25    4.87    1.49
   0   9  25    4.29    1.34
   0  -9 -26   14.96    1.65
   0   9 -26   17.05    1.80
   0   9  26   15.04    1.55
   0  -9 -27    4.35    1.24
   0   9 -27    4.19    1.29
   0   9  27    3.83    1.11
   0   9 -28    2.93    1.07
   0   9 -29   -1.11    0.83
   0  -9 -29    0.53    0.85
   0 -10   0    0.50    0.69
   0 -10   0    1.20    1.13
   0 -10   1   24.52    1.55
   0 -10   1   23.40    1.85
   0 -10   2   60.18    2.35
   0 -10   2   56.59    2.64
   0 -10  -3    7.08    0.64
   0 -10   3   11.57    1.39
   0 -10   3   11.89    1.49
   0 -10   3   10.67    1.76
   0 -10   4    0.22    1.50
   0 -10   4    0.54    1.10
   0 -10   4    0.59    1.15
   0 -10   5    0.61    1.55
   0 -10   5    1.94    1.21
   0 -10   5    2.45    1.30
   0 -10   6   12.13    1.85
   0 -10   6   10.91    1.66
   0 -10   6   12.97    1.57
   0 -10   7   17.15    2.03
   0 -10   7   16.75    1.81
   0 -10   7   21.43    2.20
   0 -10   8    0.46    1.67
   0 -10   8    0.34    1.48
   0 -10   9   56.87    3.65
   0 -10   9   56.25    3.62
   0 -10  10   60.17    4.02
   0 -10  10   54.62    3.73
   0 -10  11    2.99    2.16
   0 -10  11    5.82    2.10
   0 -10  12   11.90    2.73
   0 -10  13    9.83    2.86
   0 -10  14   -2.42    2.80
   0 -10  15   70.09    5.40
   0 -10  16   29.62    4.12
   0 -10  17   15.14    3.60
   0  10 -17   13.27    1.58
   0  10 -18   70.65    3.25
   0 -10 -18   65.85    3.21
   0  10 -19    3.34    1.49
   0 -10 -19    2.91    1.54
   0 -10 -20  173.35    6.55
   0  10 -20  182.41    6.60
   0  10 -21   39.25    2.57
   0 -10 -21   39.58    2.57
   0  10  22    8.08    1.47
   0 -10 -22    2.86    1.57
   0  10 -22    4.15    1.61
   0  10  23    5.36    1.39
   0 -10 -23    2.29    1.52
   0  10 -23    4.21    1.61
   0  10  24    7.74    1.45
   0  10 -24    7.90    1.64
   0 -10 -24    7.48    1.60
   0  10  25    9.33    1.46
   0 -10 -25    6.79    1.49
   0  10 -25    7.96    1.57
   0  10  26   27.57    1.82
   0  10 -26   27.83    1.98
   0  10  27    1.85    1.00
   0  10 -27    1.86    1.17
   0  10 -28    0.27    0.95
   0 -10 -28    0.84    0.98
   0  10 -29   -0.47    0.74
   0 -10 -29   -0.44    0.81
   0 -11   0    1.32    1.16
   0 -11   1    0.27    0.86
   0 -11   1    1.11    1.24
   0 -11  -1    0.60    1.21
   0 -11   2   39.03    2.12
   0 -11   2   37.88    2.41
   0 -11   3  267.32    6.13
   0 -11   3  284.66    6.56
   0 -11   4    1.94    1.58
   0 -11   4    1.14    1.25
   0 -11   4    2.57    1.28
   0 -11   5   29.28    2.19
   0 -11   5   26.99    2.18
   0 -11   6   16.42    1.84
   0 -11   6   17.26    2.19
   0 -11   6   18.49    2.02
   0 -11   7   36.53    2.50
   0 -11   7   37.70    2.85
   0 -11   7   35.41    2.70
   0 -11   8   49.47    2.97
   0 -11   8   45.99    3.27
   0 -11   8   47.42    3.22
   0 -11   9   44.80    2.98
   0 -11   9   50.46    3.42
   0 -11   9   53.52    3.60
   0 -11  10   33.18    3.01
   0 -11  10   34.91    3.22
   0 -11  11   19.25    2.79
   0 -11  11   19.73    2.61
   0 -11 -12   39.80    2.04
   0 -11  12   43.71    3.62
   0 -11  12   46.65    3.82
   0 -11 -13   83.43    3.40
   0 -11  13   93.08    5.41
   0 -11  13   83.79    5.37
   0 -11 -14   18.35    1.48
   0 -11  14   20.18    3.38
   0 -11 -15    2.07    1.13
   0 -11  15   -0.96    2.96
   0 -11  16   30.62    4.12
   0  11 -16   30.36    1.95
   0 -11 -16   32.79    2.01
   0 -11 -16   30.13    1.89
   0  11 -17   18.04    1.72
   0 -11 -17   22.03    1.81
   0 -11  17   17.34    3.74
   0 -11 -18    8.76    1.50
   0  11 -18    5.43    1.41
   0  11 -19   35.96    2.38
   0 -11 -19   42.75    2.48
   0  11 -20   25.25    2.07
   0 -11 -20   27.08    2.13
   0 -11 -21   60.38    3.11
   0  11 -21   61.49    3.13
   0  11  22   22.41    1.80
   0 -11 -22   19.36    1.95
   0  11 -22   19.66    1.97
   0  11  23   31.76    2.03
   0  11 -23   25.08    2.12
   0 -11 -23   27.90    2.13
   0  11  24   43.50    2.32
   0  11 -24   43.82    2.51
   0 -11 -24   36.20    2.36
   0  11  25    2.11    1.20
   0  11 -25    3.78    1.36
   0  11 -26    3.01    1.26
   0  11  26    3.00    1.11
   0  11 -27    2.00    1.09
   0 -11 -27    1.37    1.05
   0  11  27   -0.10    0.87
   0 -11 -28    1.54    0.96
   0  11 -28   -0.45    0.91
   0 -12   0  876.80   27.69
   0 -12   1  158.48    6.33
   0 -12  -1  169.77    6.42
   0 -12   2  333.58   11.28
   0 -12   2  320.84   10.81
   0 -12   3   29.69    2.33
   0 -12   3   30.36    2.05
   0 -12   4  301.70    7.64
   0 -12   4  308.97    7.22
   0 -12   5   49.07    2.95
   0 -12   5   55.58    3.39
   0 -12   5   53.78    3.06
   0 -12   6   23.11    2.30
   0 -12   6   24.44    2.20
   0 -12   7  363.36   13.12
   0 -12   7  378.98   13.32
   0 -12   7  390.35   13.04
   0 -12   8   23.09    2.47
   0 -12   8   19.89    2.51
   0 -12   8   23.07    2.23
   0 -12   9  548.97   19.14
   0 -12   9  592.23   19.35
   0 -12   9  556.07   18.76
   0 -12  10   19.73    2.55
   0 -12  10   20.74    2.26
   0 -12  11    6.52    2.13
   0 -12  11    6.10    1.70
   0 -12  11    7.89    2.46
   0 -12  12    7.12    1.83
   0 -12  12    9.71    2.66
   0 -12 -12    9.02    1.17
   0 -12  12   10.12    2.39
   0 -12 -13  121.54    4.59
   0 -12  13  131.37    6.94
   0 -12  13  123.12    5.83
   0 -12 -13  120.38    4.48
   0 -12 -14   31.54    2.00
   0 -12  14   38.12    4.04
   0 -12 -14   45.85    2.25
   0 -12  14   40.45    3.25
   0 -12  14   52.83    4.88
   0 -12 -15  110.96    4.07
   0 -12  15   98.55    5.29
   0 -12  15  115.20    6.85
   0 -12 -15  101.19    4.06
   0 -12 -16    9.39    1.40
   0 -12  16    6.11    2.00
   0 -12  16    7.22    3.26
   0  12 -16    7.63    1.30
   0 -12 -16    7.37    1.36
   0 -12 -17   59.92    2.75
   0 -12 -17   61.25    2.91
   0  12 -17   58.62    2.82
   0 -12  17   67.59    5.55
   0  12 -18   33.27    2.09
   0 -12 -18   33.95    2.16
   0 -12  18   37.35    4.60
   0 -12 -19    0.89    1.33
   0  12 -19    1.39    1.28
   0  12 -20   28.37    2.11
   0 -12 -20   30.75    2.16
   0 -12 -21   98.88    4.02
   0  12 -21   88.93    3.93
   0 -12 -22    3.96    1.41
   0  12 -22    4.93    1.46
   0  12  22    6.42    1.37
   0 -12 -23    3.17    1.35
   0  12 -23    3.53    1.40
   0  12 -24    5.95    1.46
   0  12  24    8.70    1.35
   0  12 -25    1.19    1.26
   0  12  25   -0.39    1.08
   0 -12 -25    1.61    1.19
   0 -12 -26    7.28    1.29
   0  12 -26    6.35    1.30
   0  12  26    5.52    1.08
   0 -12 -27    1.63    1.02
   0  12 -27    1.84    1.08
   0 -12 -28    1.67    0.90
   0 -13   0    1.65    1.30
   0 -13  -1    3.31    1.33
   0 -13   1    5.48    1.48
   0 -13   2    1.48    1.08
   0 -13   2    2.02    1.41
   0 -13  -2    0.43    1.23
   0 -13   3  447.90   14.85
   0 -13   3  463.02   15.27
   0 -13   4    4.18    1.43
   0 -13   4    5.23    1.56
   0 -13   5    5.19    1.45
   0 -13   5    6.12    1.60
   0 -13   5    5.94    2.02
   0 -13   6   55.90    3.22
   0 -13   6   48.83    3.11
   0 -13   6   53.63    3.59
   0 -13   7    9.74    1.80
   0 -13   7   10.49    1.70
   0 -13   7    9.09    2.18
   0 -13   8   54.00    3.37
   0 -13   8   58.04    3.64
   0 -13   8   55.57    3.79
   0 -13   9   50.35    3.26
   0 -13   9   53.04    3.56
   0 -13   9   54.91    3.81
   0 -13  10    0.29    2.08
   0 -13  10    0.79    1.47
   0 -13  10    0.18    1.75
   0 -13  11    7.61    2.35
   0 -13  11    8.40    1.81
   0 -13  11   10.34    2.26
   0 -13  12   11.21    2.85
   0 -13  12    6.10    1.81
   0 -13 -12    6.78    1.25
   0 -13  12    9.87    2.42
   0 -13  13    1.91    2.65
   0 -13 -13    3.47    1.18
   0 -13  13    0.08    1.83
   0 -13  13    4.04    2.31
   0 -13  14   15.78    2.36
   0 -13 -14   18.63    1.62
   0 -13  14   14.84    3.48
   0 -13  15  156.20    8.27
   0 -13 -15  156.49    5.29
   0 -13  15  141.95    6.64
   0 -13 -15  134.77    5.19
   0 -13 -16   48.54    2.36
   0 -13  16   43.87    4.87
   0 -13 -16   36.40    2.20
   0 -13  17   24.38    4.28
   0 -13 -17   22.80    1.73
   0 -13 -17   17.54    1.65
   0 -13 -18   41.14    2.35
   0  13 -18   39.00    2.26
   0  13 -19   20.86    1.74
   0 -13 -19   24.22    1.85
   0  13 -20   12.48    1.57
   0 -13 -20   15.39    1.63
   0  13 -21    0.38    1.23
   0 -13 -21   -0.10    1.22
   0  13  22    8.29    1.38
   0  13 -22    6.36    1.40
   0  13  23    2.39    1.18
   0  13 -23    0.72    1.28
   0  13  24    9.98    1.31
   0  13 -24    8.35    1.42
   0 -13 -24    8.67    1.46
   0  13  25    2.08    1.05
   0 -13 -25    1.30    1.15
   0  13 -25    2.56    1.25
   0 -13 -26    5.89    1.21
   0 -13 -27    0.43    0.93
   0 -13 -28   -0.39    0.80
   0 -14   0  193.09    7.40
   0 -14   1   16.82    1.91
   0 -14  -1   22.49    2.04
   0 -14  -2  177.94    7.04
   0 -14   2  185.68    7.15
   0 -14   3  171.56    6.85
   0 -14   4  434.85   14.73
   0 -14   4  454.38   15.11
   0 -14   5  129.16    5.60
   0 -14   5  144.23    5.90
   0 -14   6   74.44    4.20
   0 -14   6   67.14    3.72
   0 -14   6   70.55    3.80
   0 -14   7  151.27    6.86
   0 -14   7  150.12    6.52
   0 -14   7  163.58    6.56
   0 -14   8   61.94    4.00
   0 -14   8   54.64    3.60
   0 -14   8   57.21    3.45
   0 -14   9   38.01    3.35
   0 -14   9   37.57    3.12
   0 -14   9   37.94    2.88
   0 -14  10    5.77    2.36
   0 -14  10    5.78    1.73
   0 -14  10    5.94    0.77
   0 -14  10    4.90    2.04
   0 -14 -10    4.12    1.05
   0 -14  11   58.74    4.41
   0 -14 -11   50.68    2.44
   0 -14  11   48.66    3.89
   0 -14  11   55.18    3.55
   0 -14  12  129.24    6.78
   0 -14 -12  112.03    4.32
   0 -14  12  117.87    6.31
   0 -14  12  117.03    5.64
   0 -14  13  119.45    6.84
   0 -14  13  112.16    5.61
   0 -14 -13  113.24    4.32
   0 -14  14  180.91    8.90
   0 -14  14  159.33    7.34
   0 -14 -14  173.80    6.04
   0 -14 -15   71.79    3.15
   0 -14  15   71.46    5.73
   0 -14  16    9.99    3.51
   0 -14 -16   11.87    1.58
   0 -14  17   23.73    4.21
   0 -14 -17   21.67    1.72
   0 -14 -17   29.01    1.90
   0 -14 -18    1.35    1.11
   0 -14 -18    0.66    1.25
   0 -14 -19   71.50    3.17
   0 -14 -20   -0.03    1.07
   0 -14 -22   15.21    1.75
   0  14  22   18.51    1.57
   0 -14 -23   -0.15    1.28
   0  14  23    1.29    1.09
   0 -14 -24    2.21    1.26
   0  14  24    2.04    1.07
   0 -14 -25   -0.12    1.12
   0 -14 -26    1.04    1.02
   0 -14 -27    2.61    0.96
   0 -15   0    1.49    1.46
   0 -15  -1  161.17    6.56
   0 -15   1  161.48    6.61
   0 -15  -2  476.40   16.29
   0 -15   2  497.46   16.44
   0 -15  -3   67.43    3.73
   0 -15   3   75.56    3.98
   0 -15   4  154.43    6.46
   0 -15   5  111.02    5.06
   0 -15   5  100.62    4.73
   0 -15   6   30.38    2.59
   0 -15   6   23.06    2.36
   0 -15   7  148.41    6.61
   0 -15   7  145.39    6.21
   0 -15   7  133.23    6.12
   0 -15   8   39.48    3.41
   0 -15   8   36.06    2.86
   0 -15   8   37.97    3.05
   0 -15  -9  109.74    4.04
   0 -15   9  106.56    5.69
   0 -15   9   97.68    5.27
   0 -15   9  103.69    5.09
   0 -15  -9   98.45    3.86
   0 -15   9  100.57    3.60
   0 -15  10    9.62    0.90
   0 -15 -10    8.15    1.24
   0 -15 -10    9.03    1.32
   0 -15  10    7.78    1.93
   0 -15  10   12.99    2.79
   0 -15  10    9.09    2.29
   0 -15 -11  278.70    9.37
   0 -15  11  292.85   10.86
   0 -15 -11  286.84    9.59
   0 -15  11  299.79   11.87
   0 -15  12   12.19    2.20
   0 -15 -12   16.46    1.58
   0 -15 -12   15.42    1.60
   0 -15  12   13.53    3.16
   0 -15 -13   33.99    2.02
   0 -15  13   28.28    2.85
   0 -15 -13   30.70    2.12
   0 -15  13   32.35    4.18
   0 -15 -14    8.09    1.44
   0 -15  14    5.48    1.83
   0 -15 -14    6.27    1.45
   0 -15  14    3.16    3.05
   0 -15 -15  110.99    4.29
   0 -15  15  104.54    7.10
   0 -15  16   21.93    4.22
   0 -15 -16   28.62    1.99
   0 -15  17   97.94    7.15
   0 -15 -17  109.84    4.24
   0 -15 -18   15.03    1.60
   0 -15 -18   15.26    1.87
   0 -15 -19   57.02    2.67
   0 -15 -19   55.44    3.09
   0 -15 -20    4.34    1.48
   0 -15 -21    3.05    1.42
   0  15  22    1.11    1.07
   0 -15 -22    1.00    1.33
   0  15  23    5.65    1.15
   0 -15 -23    4.24    1.38
   0 -15 -24    9.21    1.41
   0 -15 -25    8.73    1.31
   0 -15 -26    2.49    0.98
   0 -15 -27    2.05    0.87
   0 -16   0   17.22    2.10
   0 -16   1   17.77    2.12
   0 -16  -1   18.58    2.06
   0 -16  -2    0.80    1.37
   0 -16   2   -0.07    1.37
   0 -16   3   20.20    2.24
   0 -16  -3   21.38    2.16
   0 -16   4   92.83    4.64
   0 -16   5    1.84    1.54
   0 -16   6  112.37    5.34
   0 -16  -7  102.21    3.77
   0 -16   7   93.88    3.39
   0 -16   7   96.30    4.82
   0 -16  -7   91.26    3.62
   0 -16   8    1.61    0.70
   0 -16   8    1.51    1.49
   0 -16   8    0.97    0.66
   0 -16  -8    1.44    1.08
   0 -16  -8    0.10    0.98
   0 -16   8    2.68    2.15
   0 -16   9   31.00    3.32
   0 -16  -9   28.11    1.81
   0 -16   9   33.27    2.82
   0 -16  -9   29.25    1.88
   0 -16   9   29.57    1.49
   0 -16  10   14.38    1.09
   0 -16 -10   14.82    1.32
   0 -16 -10   13.37    1.48
   0 -16  10   15.96    2.29
   0 -16  10   15.81    2.94
   0 -16 -10   15.79    1.54
   0 -16 -11   -0.93    1.20
   0 -16  11    0.94    1.55
   0 -16  11   -1.74    2.76
   0 -16 -11    1.39    1.19
   0 -16 -12    9.51    1.47
   0 -16  12   12.61    2.20
   0 -16  12    6.74    3.03
   0 -16 -12   12.46    1.52
   0 -16 -13    8.40    1.51
   0 -16  13    8.15    1.99
   0 -16  13    6.12    3.14
   0 -16 -13   11.38    1.53
   0 -16 -14   15.44    1.85
   0 -16  14   13.27    3.64
   0 -16 -14   20.18    1.74
   0 -16 -15   13.98    1.84
   0 -16 -15   17.69    1.70
   0 -16 -16    4.42    1.60
   0 -16  16    3.44    3.47
   0 -16 -16    8.30    1.51
   0 -16 -17   49.10    2.96
   0 -16 -17   52.16    2.64
   0 -16 -18   47.80    2.90
   0 -16 -18   51.93    2.59
   0 -16 -19    1.09    1.47
   0 -16 -19    0.70    1.18
   0 -16 -20    5.30    1.58
   0 -16 -21    0.21    1.38
   0 -16 -22    0.90    1.34
   0  16  22    1.66    1.04
   0 -16 -23    3.83    1.33
   0 -16 -24    4.70    1.24
   0 -16 -25   -0.66    1.01
   0 -16 -26   -0.30    0.89
   0 -16 -27    2.72    0.79
   0 -17   0    0.97    1.41
   0 -17   1    7.44    1.71
   0 -17  -1    6.17    1.57
   0 -17   2    8.47    1.78
   0 -17  -2    8.53    1.69
   0 -17   3   19.39    2.21
   0 -17  -3   17.27    2.09
   0 -17   4   57.79    3.54
   0 -17   5   45.71    3.17
   0 -17  -5   45.50    2.14
   0 -17   5   39.92    1.90
   0 -17  -5   41.14    2.08
   0 -17  -6   78.16    3.23
   0 -17  -6   86.71    3.32
   0 -17   6   78.94    3.02
   0 -17   6   82.44    4.42
   0 -17  -6   83.58    3.30
   0 -17   6   77.80    3.00
   0 -17   7    6.26    0.86
   0 -17  -7    9.31    1.22
   0 -17   7    7.77    0.91
   0 -17  -7    6.77    1.14
   0 -17   7    6.43    1.82
   0 -17  -7    8.01    1.19
   0 -17   7    7.03    1.06
   0 -17  -7    7.82    1.28
   0 -17  -8   88.48    3.59
   0 -17   8   87.55    3.16
   0 -17   8   88.84    4.73
   0 -17   8   88.84    3.30
   0 -17  -8   85.18    3.28
   0 -17  -8   84.92    3.35
   0 -17   8   82.48    3.17
   0 -17   8   85.51    3.18
   0 -17  -8   84.03    3.46
   0 -17  -9   50.18    2.54
   0 -17  -9   48.50    2.18
   0 -17   9   50.79    2.23
   0 -17  -9   46.83    2.29
   0 -17   9   49.07    2.10
   0 -17  -9   46.49    2.42
   0 -17   9   46.99    3.42
   0 -17  10    2.99    2.56
   0 -17 -10    4.96    1.17
   0 -17  10    5.67    0.87
   0 -17 -10    2.79    1.20
   0 -17 -10    4.52    1.27
   0 -17  10    3.63    1.80
   0 -17 -11   52.11    2.68
   0 -17 -11   51.18    2.56
   0 -17  11   49.75    4.50
   0 -17  11   47.77    3.54
   0 -17 -12   64.85    3.13
   0 -17 -12   65.71    2.97
   0 -17  12   60.43    5.13
   0 -17  12   55.23    3.88
   0 -17 -13   42.50    2.61
   0 -17  13   38.11    3.22
   0 -17 -13   46.33    2.41
   0 -17  13   41.24    4.54
   0 -17 -14    3.08    1.42
   0 -17 -14    1.41    1.43
   0 -17  14   -0.80    3.56
   0 -17 -15   10.08    1.57
   0 -17 -15    7.03    1.69
   0 -17  15    5.38    3.37
   0 -17 -16    0.67    1.33
   0 -17 -16   -0.54    1.62
   0 -17  16   -3.30    3.89
   0 -17 -17   29.42    2.01
   0 -17 -17   26.92    2.28
   0 -17 -18   12.67    1.52
   0 -17 -18   10.35    1.77
   0 -17 -19   28.71    1.83
   0 -17 -19   22.32    2.13
   0 -17 -20    0.88    1.11
   0 -17 -20    1.16    1.39
   0 -17 -21    4.56    1.49
   0 -17 -22   12.78    1.66
   0 -17 -23    1.01    1.20
   0 -17 -24    9.68    1.32
   0 -17 -25    0.98    0.95
   0 -17 -25    0.18    0.80
   0 -17 -26    2.37    0.86
   0 -17 -26    2.34    0.73
   0 -18   0  198.86    7.82
   0 -18   0  189.11    6.45
   0 -18   0  189.84    6.42
   0 -18  -1    3.16    1.08
   0 -18   1    1.36    1.55
   0 -18  -1    3.60    1.61
   0 -18  -1    3.30    1.10
   0 -18  -1    3.05    1.03
   0 -18   1    1.42    0.83
   0 -18  -1    0.23    0.83
   0 -18   2   48.70    2.20
   0 -18  -2   49.49    2.28
   0 -18   2   53.71    2.38
   0 -18  -2   52.36    2.33
   0 -18   2   47.88    2.21
   0 -18  -2   51.01    2.34
   0 -18  -2   51.66    2.32
   0 -18   2   46.80    2.25
   0 -18   2   49.99    3.39
   0 -18  -2   46.87    3.25
   0 -18   3    7.46    1.20
   0 -18  -3    9.98    1.23
   0 -18  -3    6.43    0.99
   0 -18   3    5.34    0.89
   0 -18   3    5.13    1.12
   0 -18  -3   11.34    1.29
   0 -18   3    6.64    1.81
   0 -18  -3    7.48    1.09
   0 -18   3    4.65    0.95
   0 -18   4  172.64    6.11
   0 -18  -4  185.06    6.27
   0 -18  -4  189.80    6.20
   0 -18   4  192.28    6.22
   0 -18  -4  181.24    6.23
   0 -18   4  169.95    6.05
   0 -18  -4  186.06    6.22
   0 -18   4  175.17    6.10
   0 -18   4  182.79    7.61
   0 -18   5   58.55    2.58
   0 -18  -5   70.56    2.87
   0 -18  -5   67.41    2.72
   0 -18   5   55.31    2.63
   0 -18   5   55.99    2.46
   0 -18  -5   66.80    2.78
   0 -18  -5   69.56    2.81
   0 -18   5   56.51    2.57
   0 -18   5   60.77    3.87
   0 -18  -6  383.10   11.98
   0 -18   6  365.41   11.66
   0 -18  -6  366.69   11.75
   0 -18   6  384.27   11.78
   0 -18  -6  388.05   11.96
   0 -18  -6  371.20   11.79
   0 -18   6  357.75   11.65
   0 -18  -6  364.91   11.85
   0 -18   6  346.33   11.63
   0 -18   6  369.25   13.31
   0 -18   7  296.53    9.77
   0 -18  -7  324.18   10.21
   0 -18   7  305.70    9.92
   0 -18  -7  316.01    9.94
   0 -18  -7  327.71   10.18
   0 -18  -7  312.97    9.98
   0 -18   7  297.50    9.80
   0 -18   7  289.50    9.77
   0 -18  -7  309.39   10.06
   0 -18   7  301.05   11.49
   0 -18  -8   73.94    3.21
   0 -18   8   71.82    2.73
   0 -18  -8   65.29    2.85
   0 -18   8   68.92    2.88
   0 -18  -8   75.08    3.03
   0 -18   8   66.82    2.73
   0 -18  -8   73.73    3.15
   0 -18   8   65.61    2.78
   0 -18   8   60.11    4.08
   0 -18  -8   72.15    3.17
   0 -18  -9  109.07    4.32
   0 -18  -9  115.11    4.39
   0 -18   9  104.34    5.45
   0 -18  -9  113.16    4.26
   0 -18  -9  111.31    4.12
   0 -18   9  102.58    3.89
   0 -18 -10    7.81    1.36
   0 -18  10    4.99    1.92
   0 -18 -10    8.19    1.45
   0 -18 -10    7.49    1.25
   0 -18  10    7.86    0.98
   0 -18  11    6.35    1.92
   0 -18 -11    9.88    1.31
   0 -18 -11   11.71    1.55
   0 -18 -11    9.56    1.49
   0 -18  12   15.45    3.39
   0 -18  12   13.29    2.21
   0 -18 -12   17.14    1.74
   0 -18 -12   13.42    1.73
   0 -18  13   76.25    5.90
   0 -18 -13   80.94    3.81
   0 -18 -13   86.26    3.62
   0 -18  14   39.88    4.68
   0 -18 -14   45.23    2.74
   0 -18 -14   46.91    2.54
   0 -18  15   94.84    7.10
   0 -18 -15  104.12    4.75
   0 -18  16    6.44    3.40
   0 -18 -16    8.03    1.77
   0 -18 -16   13.78    1.64
   0 -18 -17    1.39    1.55
   0 -18 -17    5.28    1.38
   0 -18 -18    0.83    1.46
   0 -18 -18    2.82    1.29
   0 -18 -19    9.59    1.71
   0 -18 -19   12.18    1.43
   0 -18 -20   19.32    1.93
   0 -18 -20   19.35    1.52
   0 -18 -21   11.10    1.62
   0 -18 -22   21.13    1.80
   0 -18 -23   18.81    1.59
   0 -18 -24    1.69    1.04
   0 -18 -24    3.28    0.91
   0 -18 -25    3.15    0.79
   0 -18 -25    2.79    0.89
   0 -18 -26    3.11    0.79
   0 -19   0    0.40    0.94
   0 -19   0   -0.03    0.83
   0 -19   0    1.23    1.03
   0 -19   0    0.98    1.47
   0 -19   0   -0.54    0.82
   0 -19  -1    1.16    0.82
   0 -19   1    1.95    0.80
   0 -19  -1    2.26    1.02
   0 -19   1    2.14    1.04
   0 -19  -1    1.91    0.98
   0 -19  -1    0.87    0.85
   0 -19   1    1.43    0.83
   0 -19  -1    1.95    1.07
   0 -19   1    1.41    1.51
   0 -19  -1    2.37    1.58
   0 -19   2   29.81    1.67
   0 -19  -2   29.77    1.71
   0 -19  -2   28.81    1.78
   0 -19  -2   31.36    1.80
   0 -19   2   28.29    1.74
   0 -19  -2   31.48    1.81
   0 -19  -2   29.72    1.68
   0 -19   2   28.74    1.61
   0 -19  -2   29.69    2.64
   0 -19   2   29.32    2.75
   0 -19   3   30.02    1.73
   0 -19  -3   34.61    1.84
   0 -19  -3   33.51    1.90
   0 -19   3   31.43    1.80
   0 -19   3   36.56    1.88
   0 -19  -3   32.85    1.85
   0 -19   3   30.25    1.66
   0 -19  -3   30.46    1.77
   0 -19   3   27.23    2.74
   0 -19  -4    2.68    0.99
   0 -19   4    2.24    1.70
   0 -19   4    3.66    1.06
   0 -19  -4    3.63    1.10
   0 -19   4    0.55    0.91
   0 -19  -4    3.84    1.18
   0 -19   4    3.10    1.08
   0 -19  -4    2.73    0.97
   0 -19   4    3.04    0.83
   0 -19  -5   56.72    2.60
   0 -19   5   56.57    2.38
   0 -19  -5   59.52    2.67
   0 -19   5   55.36    2.43
   0 -19   5   56.03    2.47
   0 -19  -5   58.99    2.59
   0 -19   5   57.54    2.57
   0 -19   5   58.68    3.76
   0 -19  -5   56.52    2.60
   0 -19  -6    1.09    1.01
   0 -19   6    1.42    0.82
   0 -19  -6    1.63    1.08
   0 -19  -6    3.37    1.31
   0 -19   6    1.77    1.07
   0 -19   6    3.12    1.15
   0 -19  -6    4.05    1.13
   0 -19   6    0.81    0.83
   0 -19  -6    1.41    1.20
   0 -19   6    1.13    1.62
   0 -19  -7   95.84    3.90
   0 -19  -7   96.35    3.88
   0 -19   7   96.71    3.63
   0 -19  -7   97.56    3.75
   0 -19   7   96.78    3.73
   0 -19  -7  100.65    3.97
   0 -19   7  103.09    3.61
   0 -19  -7   91.98    3.75
   0 -19   7   98.48    3.62
   0 -19   7   94.26    5.09
   0 -19  -8   39.11    2.24
   0 -19  -8   40.78    2.28
   0 -19   8   42.06    1.91
   0 -19  -8   41.56    2.08
   0 -19   8   36.67    3.17
   0 -19   8   38.45    1.89
   0 -19  -8   37.88    2.11
   0 -19  -8   43.19    2.33
   0 -19   8   42.13    1.99
   0 -19   9    2.23    0.86
   0 -19  -9   -0.15    1.19
   0 -19  -9    2.43    1.33
   0 -19  -9    1.63    1.18
   0 -19  -9    1.81    1.19
   0 -19   9    1.35    1.67
   0 -19 -10   16.30    1.70
   0 -19 -10   16.33    1.50
   0 -19 -10   15.60    1.64
   0 -19  10   17.48    1.26
   0 -19 -10   14.25    1.60
   0 -19  10   11.09    2.22
   0 -19 -11   47.42    2.67
   0 -19 -11   46.39    2.61
   0 -19 -11   48.87    2.32
   0 -19 -11   49.10    2.61
   0 -19 -12   60.90    3.14
   0 -19 -12   63.10    2.71
   0 -19 -12   62.45    3.01
   0 -19 -13    7.69    1.61
   0 -19 -13    6.12    1.53
   0 -19 -14    6.76    1.67
   0 -19 -14   13.01    1.69
   0 -19 -15    8.40    1.71
   0 -19 -15   12.80    1.67
   0 -19 -16   15.36    1.98
   0 -19 -16   16.45    1.70
   0 -19 -17   10.78    1.79
   0 -19 -17   10.43    1.51
   0 -19 -18   10.83    1.76
   0 -19 -18   14.74    1.55
   0 -19 -19   18.90    2.01
   0 -19 -19   24.46    1.72
   0 -19 -20   -0.33    1.42
   0 -19 -20    0.44    1.07
   0 -19 -21   13.99    1.64
   0 -19 -22   -0.30    1.17
   0 -19 -22    1.12    0.97
   0 -19 -23    3.79    0.97
   0 -19 -23    4.61    1.14
   0 -19 -24    0.62    0.74
   0 -19 -24    0.45    0.88
   0 -19 -25    0.85    0.78
   0 -20   0    4.62    0.98
   0 -20   0    5.65    1.15
   0 -20   0    4.89    1.13
   0 -20   0    3.94    0.96
   0 -20   0    4.20    1.65
   0 -20  -1   30.39    1.76
   0 -20   1   30.18    1.70
   0 -20  -1   28.20    1.81
   0 -20  -1   28.41    1.77
   0 -20  -1   32.23    1.87
   0 -20  -1   28.92    1.70
   0 -20   1   29.01    1.66
   0 -20  -1   30.27    2.74
   0 -20   1   26.88    2.63
   0 -20  -2   90.30    3.53
   0 -20   2   89.72    3.45
   0 -20  -2   88.92    3.50
   0 -20  -2   88.50    3.51
   0 -20  -2   86.05    3.51
   0 -20  -2   89.07    3.48
   0 -20   2   86.02    3.38
   0 -20   2   86.95    4.72
   0 -20   3   19.25    1.45
   0 -20  -3   22.05    1.58
   0 -20  -3   21.23    1.56
   0 -20   3   20.61    1.60
   0 -20  -3   20.44    1.65
   0 -20  -3   20.33    1.61
   0 -20   3   21.79    1.57
   0 -20  -3   19.28    1.49
   0 -20   3   20.60    1.38
   0 -20   3   19.23    2.42
   0 -20  -4   66.69    2.89
   0 -20   4   66.11    2.74
   0 -20   4   62.96    2.73
   0 -20  -4   64.68    2.86
   0 -20   4   66.57    2.86
   0 -20  -4   63.81    2.81
   0 -20  -4   61.16    2.79
   0 -20   4   64.60    2.67
   0 -20   4   61.36    3.99
   0 -20  -5    1.38    1.08
   0 -20   5    0.73    1.71
   0 -20   5    3.66    1.15
   0 -20  -5    2.95    1.11
   0 -20   5    1.09    0.89
   0 -20   5    2.33    1.13
   0 -20  -5    1.14    1.23
   0 -20   5    3.07    0.83
   0 -20  -5    1.41    1.02
   0 -20  -6   13.12    1.40
   0 -20  -6   12.50    1.48
   0 -20   6   12.01    1.19
   0 -20  -6   14.54    1.56
   0 -20  -6   14.37    1.51
   0 -20   6   14.89    1.41
   0 -20  -6   16.72    1.48
   0 -20   6   14.81    1.46
   0 -20   6   13.47    2.27
   0 -20   6   13.42    1.16
   0 -20  -7    0.49    1.08
   0 -20   7    1.29    0.85
   0 -20  -7    0.51    1.12
   0 -20   7    1.48    0.87
   0 -20   7    3.78    1.12
   0 -20  -7    3.58    1.37
   0 -20   7    2.69    1.07
   0 -20  -7    3.72    1.16
   0 -20  -7    1.01    1.23
   0 -20   7    1.47    1.63
   0 -20   8    4.50    0.95
   0 -20  -8    2.58    1.19
   0 -20  -8    5.36    1.43
   0 -20   8    4.59    0.92
   0 -20  -8    4.89    1.27
   0 -20  -8    4.09    1.25
   0 -20   8    6.00    1.94
   0 -20  -9   83.84    3.56
   0 -20  -9   84.93    3.39
   0 -20  -9   82.54    3.62
   0 -20   9   81.35    3.18
   0 -20   9   70.30    4.49
   0 -20  -9   80.55    3.56
   0 -20 -10   25.18    1.99
   0 -20 -10   26.66    1.79
   0 -20 -10   25.24    1.97
   0 -20  10   26.48    1.57
   0 -20  10   21.43    2.63
   0 -20 -10   23.73    1.93
   0 -20 -11   -1.19    1.27
   0 -20 -11   -1.83    1.40
   0 -20  11    1.26    1.61
   0 -20 -11   -0.28    1.38
   0 -20 -11    0.63    1.20
   0 -20 -12    7.46    1.59
   0 -20 -12    4.61    1.50
   0 -20 -12    7.21    1.24
   0 -20 -12    4.53    1.38
   0 -20 -13    3.58    1.45
   0 -20 -13    3.63    1.51
   0 -20 -13    5.38    1.56
   0 -20 -14    0.36    1.35
   0 -20 -14   -1.90    1.54
   0 -20 -14    1.93    1.43
   0 -20 -15   -1.01    1.35
   0 -20 -15   -2.70    1.59
   0 -20 -15    1.08    1.40
   0 -20 -16   27.02    2.16
   0 -20 -16   25.43    2.28
   0 -20 -17    6.59    1.48
   0 -20 -17    5.55    1.67
   0 -20 -17    9.74    1.47
   0 -20 -18   25.98    2.08
   0 -20 -18   27.31    2.26
   0 -20 -19    3.65    1.28
   0 -20 -19    2.09    1.47
   0 -20 -19    5.47    1.21
   0 -20 -20    0.37    1.03
   0 -20 -20    1.25    1.14
   0 -20 -20   -1.66    1.42
   0 -20 -21    0.82    1.00
   0 -20 -21   -1.78    1.23
   0 -20 -22    0.54    0.90
   0 -20 -22   -0.03    1.09
   0 -20 -23    0.66    0.80
   0 -20 -23    0.33    0.93
   0 -20 -24    0.36    0.82
   0 -20 -25   -0.31    0.67
   0 -21   0    0.15    0.97
   0 -21   0    2.69    1.17
   0 -21   0    1.63    1.17
   0 -21   0   -0.46    0.99
   0 -21   0    3.05    1.70
   0 -21  -1   97.41    3.86
   0 -21   1   99.16    3.81
   0 -21  -1  103.87    3.90
   0 -21  -1   99.35    3.84
   0 -21  -1  100.63    3.91
   0 -21   1   94.68    3.76
   0 -21  -1   97.79    3.82
   0 -21   1   95.12    5.11
   0 -21   2   97.92    3.86
   0 -21  -2   97.27    3.98
   0 -21  -2  109.27    4.02
   0 -21  -2   98.61    3.92
   0 -21  -2  103.47    3.99
   0 -21  -2   96.44    3.86
   0 -21   2   99.61    3.80
   0 -21  -3  133.22    4.97
   0 -21   3  124.78    4.81
   0 -21  -3  143.24    4.98
   0 -21   3  140.89    4.95
   0 -21   3  131.09    4.84
   0 -21  -3  134.28    4.94
   0 -21  -3  131.47    4.94
   0 -21   3  135.38    4.80
   0 -21  -3  133.91    4.93
   0 -21   3  123.74    6.20
   0 -21   4  230.46    7.56
   0 -21  -4  229.46    7.77
   0 -21   4  232.97    7.64
   0 -21  -4  235.01    7.68
   0 -21  -4  217.97    7.65
   0 -21   4  221.00    7.53
   0 -21   4  221.40    7.49
   0 -21  -4  222.09    7.67
   0 -21   4  203.57    9.00
   0 -21   5  262.20    8.62
   0 -21  -5  272.47    8.92
   0 -21  -5  258.96    8.75
   0 -21   5  258.33    8.61
   0 -21   5  269.86    8.76
   0 -21  -5  266.44    8.77
   0 -21   5  244.69   10.20
   0 -21  -5  262.58    8.82
   0 -21   5  258.11    8.58
   0 -21   6    4.85    0.97
   0 -21  -6    6.34    1.26
   0 -21  -6    5.74    1.31
   0 -21   6    8.02    1.29
   0 -21  -6    7.29    1.52
   0 -21   6    7.69    1.28
   0 -21  -6    6.86    1.27
   0 -21   6    6.42    1.04
   0 -21  -6    8.59    1.45
   0 -21   6    5.82    1.97
   0 -21  -7   43.61    2.39
   0 -21  -7   41.62    2.30
   0 -21   7   40.61    2.08
   0 -21  -7   39.96    2.34
   0 -21   7   38.52    1.95
   0 -21   7   38.66    1.97
   0 -21   7   35.78    3.25
   0 -21  -7   41.43    2.28
   0 -21  -8  243.19    8.30
   0 -21  -8  243.59    8.14
   0 -21  -8  245.81    8.40
   0 -21   8  242.77    7.94
   0 -21   8  245.20    7.98
   0 -21  -8  242.46    8.35
   0 -21  -9    9.11    1.48
   0 -21  -9   10.99    1.70
   0 -21  -9   10.76    1.50
   0 -21  -9    9.65    1.58
   0 -21   9   12.29    1.19
   0 -21   9    9.62    2.09
   0 -21 -10  147.39    5.50
   0 -21 -10  151.71    5.25
   0 -21 -10  146.40    5.57
   0 -21  10  144.41    5.08
   0 -21 -10  146.03    5.51
   0 -21 -11    8.09    1.71
   0 -21 -11    7.57    1.55
   0 -21 -11    8.15    1.33
   0 -21 -11    6.41    1.50
   0 -21 -12  159.67    6.21
   0 -21 -12  166.31    6.32
   0 -21 -12  168.58    5.82
   0 -21 -12  174.07    6.17
   0 -21 -13   21.38    1.97
   0 -21 -13   21.55    2.04
   0 -21 -13   26.05    2.06
   0 -21 -14    3.85    1.52
   0 -21 -14    1.96    1.50
   0 -21 -14    3.72    1.40
   0 -21 -15    3.92    1.47
   0 -21 -15    1.60    1.49
   0 -21 -15    1.22    1.36
   0 -21 -16   12.81    1.61
   0 -21 -16    7.32    1.67
   0 -21 -16   10.25    1.61
   0 -21 -17    2.37    1.31
   0 -21 -17    0.41    1.46
   0 -21 -17    1.37    1.31
   0 -21 -18    5.19    1.57
   0 -21 -18    3.45    1.32
   0 -21 -19    9.40    1.25
   0 -21 -19    8.07    1.34
   0 -21 -20    9.01    1.24
   0 -21 -20    9.21    1.44
   0 -21 -21    2.37    0.96
   0 -21 -21   -0.69    1.13
   0 -21 -22    0.67    0.82
   0 -21 -22   -1.31    1.03
   0 -21 -23   -0.99    0.89
   0 -21 -24    0.40    0.71
   0 -22   0  167.19    5.89
   0 -22   0  167.51    5.86
   0 -22   0  164.19    5.94
   0 -22  -1   21.40    1.68
   0 -22  -1   21.14    1.74
   0 -22  -1   18.28    1.56
   0 -22   1   16.58    1.52
   0 -22  -1   22.11    1.70
   0 -22  -1   18.43    1.52
   0 -22   1   20.56    1.50
   0 -22   1   16.35    2.34
   0 -22  -2   18.81    1.66
   0 -22  -2   18.85    1.69
   0 -22  -2   17.62    1.53
   0 -22   2   15.21    1.45
   0 -22  -2   18.59    1.64
   0 -22  -2   16.78    1.49
   0 -22   2   15.51    1.35
   0 -22   2   15.98    2.35
   0 -22   3   26.70    1.87
   0 -22  -3   25.74    1.93
   0 -22  -3   26.05    1.96
   0 -22   3   25.36    1.74
   0 -22  -3   25.42    1.83
   0 -22  -3   31.83    1.98
   0 -22   3   30.17    1.90
   0 -22   3   25.98    1.63
   0 -22  -3   25.21    1.76
   0 -22   3   22.10    2.68
   0 -22  -4   35.06    2.16
   0 -22   4   33.66    2.03
   0 -22  -4   35.48    2.13
   0 -22   4   33.80    1.92
   0 -22  -4   36.52    2.07
   0 -22   4   37.61    2.17
   0 -22   4   34.11    3.09
   0 -22  -4   36.14    2.04
   0 -22   4   32.30    1.82
   0 -22  -5   62.62    2.94
   0 -22   5   65.85    2.79
   0 -22  -5   65.05    3.05
   0 -22  -5   66.96    3.02
   0 -22   5   66.20    2.88
   0 -22  -5   65.81    2.95
   0 -22   5   70.50    3.00
   0 -22   5   63.19    2.75
   0 -22   5   60.26    4.09
   0 -22  -6    6.48    1.29
   0 -22   6    4.60    1.04
   0 -22   6    7.45    1.34
   0 -22   6    5.22    1.07
   0 -22  -6    4.30    1.33
   0 -22  -6    5.85    1.47
   0 -22   6    5.26    1.93
   0 -22   7    1.70    0.92
   0 -22  -7    2.70    1.23
   0 -22  -7    3.64    1.55
   0 -22   7    3.46    0.99
   0 -22  -7    0.97    1.27
   0 -22  -7    2.85    1.41
   0 -22   7    1.63    1.78
   0 -22  -8    2.25    1.18
   0 -22   8    3.72    0.94
   0 -22  -8    4.02    1.52
   0 -22   8    5.71    1.05
   0 -22  -8    1.00    1.27
   0 -22  -8    4.82    1.36
   0 -22   8    4.15    1.80
   0 -22  -9   -1.22    1.20
   0 -22  -9   -0.21    1.50
   0 -22  -9   -2.13    1.42
   0 -22   9    1.35    0.91
   0 -22  -9    0.69    1.23
   0 -22   9    0.65    1.57
   0 -22  10   34.87    1.83
   0 -22 -10   30.38    2.15
   0 -22 -10   29.55    2.26
   0 -22 -10   35.00    2.05
   0 -22 -10   33.46    2.29
   0 -22 -11   10.11    1.56
   0 -22 -11   12.41    1.78
   0 -22 -11   13.10    1.43
   0 -22 -11    9.09    1.59
   0 -22 -12    5.70    1.55
   0 -22 -12    4.43    1.44
   0 -22 -12    3.58    1.33
   0 -22 -12    5.42    1.21
   0 -22 -13   12.36    1.61
   0 -22 -13   10.29    1.67
   0 -22 -13   13.91    1.73
   0 -22 -14    0.44    1.27
   0 -22 -14   -0.09    1.39
   0 -22 -14    0.95    1.43
   0 -22 -15    4.07    1.36
   0 -22 -15    2.46    1.52
   0 -22 -15    6.80    1.50
   0 -22 -16    7.80    1.49
   0 -22 -16    7.67    1.62
   0 -22 -17    4.84    1.35
   0 -22 -17    4.28    1.49
   0 -22 -17    8.86    1.40
   0 -22 -18    1.74    1.14
   0 -22 -18    1.04    1.35
   0 -22 -18    3.39    1.20
   0 -22 -19    1.83    1.07
   0 -22 -19    0.07    1.30
   0 -22 -19    3.13    1.10
   0 -22 -20   -1.20    1.22
   0 -22 -20    1.68    0.98
   0 -22 -21    3.02    1.07
   0 -22 -21    4.49    0.93
   0 -22 -22    0.24    0.86
   0 -22 -22    1.09    0.75
   0 -22 -23    2.12    0.78
   0 -22 -24    0.51    0.62
   0  22  25    1.59    0.57
   0 -23   0   -1.28    1.12
   0 -23   0    2.14    1.36
   0 -23   0   -0.45    1.18
   0 -23  -1   53.21    2.64
   0 -23  -1   52.06    2.59
   0 -23   1   48.56    2.53
   0 -23   1   50.09    2.46
   0 -23  -1   51.54    2.53
   0 -23  -1   56.89    2.72
   0 -23  -2  209.36    7.36
   0 -23  -2  217.35    7.39
   0 -23   2  221.11    7.35
   0 -23  -2  214.03    7.41
   0 -23  -2  224.52    7.44
   0 -23  -2  210.72    7.35
   0 -23   2  210.99    7.26
   0 -23   2  194.47    8.71
   0 -23  -3   10.70    1.57
   0 -23   3   10.43    1.50
   0 -23  -3    8.37    1.50
   0 -23  -3    8.73    1.37
   0 -23   3    6.15    1.24
   0 -23   3   11.85    1.57
   0 -23  -3   11.60    1.52
   0 -23   3    9.05    1.17
   0 -23  -3    6.21    1.26
   0 -23   3    8.71    2.07
   0 -23   4    5.74    1.89
   0 -23  -4    8.84    1.59
   0 -23   4   10.79    1.48
   0 -23   4    7.05    1.21
   0 -23  -4    9.29    1.44
   0 -23  -4    8.42    1.33
   0 -23   4    9.14    1.12
   0 -23   5   67.58    2.96
   0 -23  -5   71.71    3.25
   0 -23   5   62.08    4.19
   0 -23   5   68.50    2.93
   0 -23   5   74.12    3.08
   0 -23  -5   73.05    3.23
   0 -23  -5   75.38    3.21
   0 -23   6  108.85    4.00
   0 -23  -6  112.16    4.38
   0 -23   6   94.27    5.35
   0 -23   6  101.77    3.96
   0 -23  -6  104.65    4.20
   0 -23   6  108.89    4.05
   0 -23  -6  106.77    4.24
   0 -23   7    5.70    1.11
   0 -23  -7    2.06    1.35
   0 -23   7    2.14    1.67
   0 -23  -7    5.15    1.46
   0 -23  -7    6.11    1.58
   0 -23   7    4.44    1.02
   0 -23  -7    4.72    1.30
   0 -23  -8   19.25    1.91
   0 -23   8   25.38    1.58
   0 -23   8   20.64    2.57
   0 -23  -8   25.26    2.06
   0 -23  -8   27.46    1.90
   0 -23  -8   24.17    1.84
   0 -23   9   16.29    1.34
   0 -23  -9   16.91    1.86
   0 -23  -9   18.20    1.64
   0 -23  -9   12.16    1.74
   0 -23  -9   15.34    1.64
   0 -23 -10    4.88    1.31
   0 -23 -10    2.38    1.51
   0 -23 -10    0.59    1.40
   0 -23 -10    3.63    1.27
   0 -23 -11    1.39    1.20
   0 -23 -11   -0.58    1.25
   0 -23 -11   -2.50    1.55
   0 -23 -11   -0.61    1.52
   0 -23 -12   11.78    1.56
   0 -23 -12   10.08    1.64
   0 -23 -12   14.64    1.38
   0 -23 -12   14.06    1.78
   0 -23 -13    0.08    1.24
   0 -23 -13   -0.75    1.52
   0 -23 -13    0.96    1.44
   0 -23 -13    3.26    1.07
   0 -23 -14   10.13    1.53
   0 -23 -14   10.49    1.73
   0 -23 -14   11.60    1.62
   0 -23 -15   20.15    2.05
   0 -23 -15   25.35    1.97
   0 -23 -16   35.18    2.42
   0 -23 -16   33.10    2.21
   0 -23 -17    7.05    1.33
   0 -23 -17    6.44    1.49
   0 -23 -18   -0.03    1.04
   0 -23 -18    0.04    1.22
   0 -23 -18    1.72    1.09
   0 -23 -19   -0.20    1.12
   0 -23 -19    0.35    0.96
   0 -23 -20    0.67    1.02
   0 -23 -20    0.38    0.86
   0 -23 -21    2.10    0.94
   0 -23 -21    1.84    0.77
   0 -23 -22   -1.10    0.81
   0 -23 -23   -0.20    0.67
   0 -24   0   86.31    3.47
   0 -24   0   81.22    3.51
   0 -24  -1   18.97    1.80
   0 -24  -1   16.81    1.53
   0 -24   1   16.51    1.45
   0 -24  -1   17.46    1.61
   0 -24   1   13.64    1.60
   0 -24  -2   43.08    2.39
   0 -24   2   39.29    2.09
   0 -24  -2   40.60    2.24
   0 -24   2   36.90    2.24
   0 -24  -2   43.66    2.36
   0 -24  -3   77.97    3.53
   0 -24   3   80.96    3.44
   0 -24  -3   82.88    3.54
   0 -24  -3   81.81    3.56
   0 -24   3   77.66    3.38
   0 -24  -3   80.71    3.43
   0 -24   3   77.10    3.22
   0 -24   4   80.44    3.38
   0 -24  -4   92.21    3.69
   0 -24   4   61.99    4.43
   0 -24   4   72.17    3.22
   0 -24   4   80.50    3.42
   0 -24  -4   90.77    3.65
   0 -24  -4   84.68    3.56
   0 -24  -5  114.55    4.43
   0 -24   5  107.57    4.05
   0 -24   5  100.29    4.00
   0 -24  -5  109.95    4.29
   0 -24   5  111.12    4.14
   0 -24  -5  108.94    4.28
   0 -24  -6  239.59    8.11
   0 -24   6  232.97    7.69
   0 -24   6  232.05    7.70
   0 -24  -6  228.88    7.88
   0 -24  -6  238.70    8.00
   0 -24   7   82.40    3.15
   0 -24  -7   79.72    3.60
   0 -24  -7   79.09    3.38
   0 -24  -7   82.46    3.57
   0 -24  -7   78.77    3.42
   0 -24   7   71.47    3.06
   0 -24  -8  179.70    6.48
   0 -24  -8  182.00    6.32
   0 -24  -8  180.97    6.53
   0 -24  -8  178.29    6.58
   0 -24   8  177.41    6.14
   0 -24  -9    5.61    1.31
   0 -24  -9    6.14    1.61
   0 -24  -9    3.26    1.43
   0 -24  -9    7.31    1.38
   0 -24   9    5.47    1.06
   0 -24 -10   27.14    1.79
   0 -24 -10   25.88    2.09
   0 -24 -10   22.53    1.85
   0 -24 -10   21.90    1.99
   0 -24 -11    2.68    1.20
   0 -24 -11    0.42    1.43
   0 -24 -11    3.15    1.51
   0 -24 -11    1.61    1.21
   0 -24 -12   61.06    2.91
   0 -24 -12   57.31    2.49
   0 -24 -12   52.92    2.80
   0 -24 -12   52.79    2.95
   0 -24 -13    9.49    1.65
   0 -24 -13   14.45    1.27
   0 -24 -13   13.77    1.70
   0 -24 -13   10.07    1.47
   0 -24 -14   49.11    2.71
   0 -24 -14   49.14    2.91
   0 -24 -15    3.51    1.46
   0 -24 -15    6.78    1.34
   0 -24 -16   -1.73    1.40
   0 -24 -16    0.25    1.08
   0 -24 -17    2.34    1.09
   0 -24 -17    1.69    1.25
   0 -24 -18    3.63    1.02
   0 -24 -18    2.94    1.18
   0 -24 -19    2.58    0.92
   0 -24 -19    2.07    1.07
   0 -24 -20    4.17    1.03
   0 -24 -21   -0.57    0.81
   0 -24 -22    2.42    0.73
   0 -25   0   -0.31    1.08
   0 -25   1   58.55    2.63
   0 -25  -1   56.93    2.68
   0 -25   1   53.69    2.76
   0 -25  -1   53.05    2.78
   0 -25  -1   61.48    2.85
   0 -25   2    7.40    1.16
   0 -25  -2    4.77    1.30
   0 -25   2    2.72    1.26
   0 -25  -2    7.32    1.36
   0 -25  -2   10.76    1.66
   0 -25   3   47.91    2.27
   0 -25  -3   41.83    2.35
   0 -25  -3   46.05    2.50
   0 -25   3   43.53    2.32
   0 -25   3   49.40    2.47
   0 -25  -3   44.51    2.47
   0 -25  -4   37.47    2.17
   0 -25   4   39.55    2.23
   0 -25  -4   37.58    2.29
   0 -25   4   37.59    2.06
   0 -25  -4   35.48    2.25
   0 -25   4   36.51    1.99
   0 -25  -5    4.60    1.31
   0 -25   5    3.93    1.09
   0 -25   5    5.35    1.15
   0 -25  -5    4.99    1.40
   0 -25  -5    6.21    1.56
   0 -25  -6   13.56    1.58
   0 -25  -6   17.03    1.74
   0 -25   6   17.52    1.40
   0 -25  -6   14.24    1.68
   0 -25   6   15.34    1.35
   0 -25  -7   77.63    3.44
   0 -25  -7   76.97    3.54
   0 -25  -7   77.88    3.38
   0 -25   7   83.88    3.17
   0 -25  -7   75.37    3.54
   0 -25   7   76.63    3.12
   0 -25  -8   11.04    1.42
   0 -25  -8   10.31    1.77
   0 -25  -8   14.10    1.58
   0 -25  -8    9.54    1.59
   0 -25   8    9.72    1.16
   0 -25  -9    7.97    1.32
   0 -25  -9    6.38    1.61
   0 -25  -9    6.07    1.42
   0 -25  -9    8.16    1.41
   0 -25   9    6.56    1.10
   0 -25 -10    5.79    1.29
   0 -25 -10    5.63    1.62
   0 -25 -10    5.21    1.48
   0 -25 -10    8.37    1.31
   0 -25 -11   12.38    1.70
   0 -25 -11   13.74    1.36
   0 -25 -11   10.66    1.43
   0 -25 -12    2.18    1.04
   0 -25 -12    0.96    1.44
   0 -25 -12    1.00    1.12
   0 -25 -12   -0.49    1.40
   0 -25 -13   -0.57    1.45
   0 -25 -13    1.97    1.41
   0 -25 -13    3.61    0.98
   0 -25 -13    1.59    1.17
   0 -25 -14   19.37    1.69
   0 -25 -14   14.55    1.54
   0 -25 -14   14.53    1.74
   0 -25 -15   -0.92    1.33
   0 -25 -15    2.87    1.26
   0 -25 -15    0.73    1.01
   0 -25 -16   10.85    1.49
   0 -25 -16   11.47    1.33
   0 -25 -17    0.23    0.92
   0 -25 -17    1.13    1.12
   0 -25 -18    1.45    0.89
   0 -25 -18   -0.42    1.07
   0 -25 -19   -0.52    0.95
   0 -25 -20    0.50    0.83
   0 -25 -21   -0.30    0.70
   0 -25 -22    2.31    0.60
   0 -26   0   10.52    1.30
   0 -26   0    8.14    1.41
   0 -26  -1   11.94    1.61
   0 -26  -1    6.48    1.45
   0 -26   1    7.42    1.41
   0 -26   1    8.02    1.20
   0 -26  -1    9.06    1.29
   0 -26  -2    8.70    1.32
   0 -26   2   10.17    1.18
   0 -26  -2   10.83    1.61
   0 -26  -2    3.69    1.42
   0 -26   2    6.22    1.30
   0 -26   3   10.29    1.54
   0 -26   3    5.96    1.15
   0 -26  -3    6.58    1.29
   0 -26  -3    8.83    1.44
   0 -26   3    6.50    1.23
   0 -26  -3    7.45    1.61
   0 -26   4    3.20    1.03
   0 -26  -4    2.64    1.20
   0 -26  -4    4.56    1.54
   0 -26  -4    4.41    1.31
   0 -26   4    4.60    1.14
   0 -26  -5   28.70    2.01
   0 -26  -5   26.33    1.87
   0 -26   5   27.26    1.70
   0 -26  -5   26.20    1.97
   0 -26   5   24.88    1.61
   0 -26  -6    4.29    1.26
   0 -26  -6    8.11    1.57
   0 -26   6    8.25    1.13
   0 -26  -6    7.54    1.45
   0 -26   6    7.97    1.16
   0 -26  -7   23.55    1.83
   0 -26  -7   18.12    1.72
   0 -26   7   21.83    1.49
   0 -26  -7   22.54    1.88
   0 -26  -8    3.17    1.35
   0 -26  -8    3.32    1.55
   0 -26  -8   -0.84    1.29
   0 -26   8    2.40    0.94
   0 -26  -8    1.53    1.30
   0 -26  -9   21.25    1.67
   0 -26  -9   21.35    1.95
   0 -26  -9   15.85    1.65
   0 -26  -9   16.29    1.78
   0 -26 -10    0.51    1.46
   0 -26 -10    3.34    1.18
   0 -26 -10    2.13    1.15
   0 -26 -10    0.12    1.29
   0 -26 -11   21.49    1.49
   0 -26 -11   21.92    1.87
   0 -26 -11   18.50    1.63
   0 -26 -12    6.04    1.08
   0 -26 -12    5.67    1.47
   0 -26 -12    2.44    1.16
   0 -26 -12    2.15    1.32
   0 -26 -13   13.79    1.43
   0 -26 -13   12.85    1.62
   0 -26 -14    1.27    1.02
   0 -26 -14   -0.37    1.23
   0 -26 -15    1.46    1.02
   0 -26 -15    0.07    1.16
   0 -26 -16    7.00    1.10
   0 -26 -16    6.65    1.27
   0 -26 -17    5.59    0.97
   0 -26 -17    6.96    1.20
   0 -26 -18    1.81    1.00
   0 -26 -19    9.36    1.05
   0 -26 -20    0.43    0.71
   0 -26 -21    0.27    0.58
   0 -27   0    0.57    0.96
   0 -27   0   -2.67    1.41
   0 -27  -1    2.83    1.51
   0 -27  -1    0.49    1.01
   0 -27   1    2.13    1.00
   0 -27  -1   -2.79    1.45
   0 -27   1   -0.59    1.30
   0 -27  -2   46.97    2.48
   0 -27  -2   43.31    2.27
   0 -27   2   42.73    2.17
   0 -27   2   41.47    2.27
   0 -27  -2   39.63    2.42
   0 -27  -3   19.96    1.75
   0 -27   3   16.84    1.57
   0 -27  -3   18.94    1.94
   0 -27   3   19.83    1.72
   0 -27  -4  341.74   11.24
   0 -27  -4  337.18   11.27
   0 -27   4  342.05   11.09
   0 -27   4  351.07   11.15
   0 -27  -4  352.64   11.41
   0 -27  -5   88.94    3.66
   0 -27  -5   81.24    3.58
   0 -27   5   82.54    3.35
   0 -27  -5   88.86    3.72
   0 -27   5   92.33    3.42
   0 -27  -6   31.34    2.01
   0 -27  -6   27.27    1.95
   0 -27   6   30.94    1.76
   0 -27   6   34.80    1.81
   0 -27  -6   28.60    2.07
   0 -27  -7   18.16    1.63
   0 -27  -7   11.93    1.51
   0 -27   7   14.90    1.29
   0 -27  -7   15.30    1.66
   0 -27  -8   74.57    3.01
   0 -27   8   67.31    2.79
   0 -27  -8   68.31    3.20
   0 -27  -9    8.76    1.46
   0 -27  -9    9.62    1.63
   0 -27 -10   57.15    2.87
   0 -27 -10   58.34    2.98
   0 -27 -11    4.98    1.28
   0 -27 -11    6.92    1.46
   0 -27 -12   19.88    1.65
   0 -27 -12   22.60    1.81
   0 -27 -13    7.08    1.24
   0 -27 -13    8.86    1.39
   0 -27 -14    3.80    1.10
   0 -27 -14    5.47    1.24
   0 -27 -15    1.65    0.95
   0 -27 -15    2.62    1.11
   0 -27 -16    2.22    0.87
   0 -27 -16    3.28    1.09
   0 -27 -17   10.97    1.20
   0 -27 -18    9.86    1.06
   0 -27 -19    1.67    0.74
   0 -27 -20    9.16    0.78
   0 -28   0   17.60    1.39
   0 -28   0   15.34    1.57
   0 -28  -1   14.80    1.35
   0 -28   1   13.12    1.31
   0 -28  -1   13.50    1.56
   0 -28   1   14.49    1.49
   0 -28   2    7.66    1.16
   0 -28  -2    6.93    1.17
   0 -28  -2    3.89    1.39
   0 -28   2    6.42    1.25
   0 -28  -3   12.60    1.36
   0 -28   3   10.63    1.21
   0 -28  -3    8.98    1.55
   0 -28   3   11.24    1.33
   0 -28  -4   26.91    1.90
   0 -28  -4   19.60    1.60
   0 -28   4   21.82    1.49
   0 -28  -4   18.68    1.80
   0 -28   4   25.33    1.60
   0 -28  -5   27.19    1.90
   0 -28  -5   20.35    1.64
   0 -28   5   23.86    1.53
   0 -28  -5   21.75    1.83
   0 -28   5   27.61    1.60
   0 -28  -6   17.56    1.60
   0 -28   6   22.04    1.44
   0 -28  -6   20.45    1.74
   0 -28  -7   20.00    1.61
   0 -28  -7   12.21    1.44
   0 -28   7   17.23    1.29
   0 -28  -7   15.36    1.59
   0 -28  -8    4.48    1.27
   0 -28  -8    2.06    1.24
   0 -28  -9   13.44    1.45
   0 -28  -9   13.55    1.56
   0 -28 -10    9.19    1.30
   0 -28 -10   11.57    1.46
   0 -28 -11   -0.55    1.03
   0 -28 -11    0.20    1.12
   0 -28 -12    4.92    1.14
   0 -28 -12    8.23    1.28
   0 -28 -13   -1.40    1.02
   0 -28 -13    0.13    1.05
   0 -28 -14   -0.61    0.88
   0 -28 -14   -0.03    1.00
   0 -28 -15    5.52    1.08
   0 -28 -16    3.53    0.94
   0 -28 -17    3.21    0.86
   0 -28 -18    0.12    0.69
   0 -28 -19    0.22    0.56
   0 -29   0   -0.24    0.95
   0 -29   0   -0.46    1.14
   0 -29   1    0.98    0.95
   0 -29  -1    4.01    1.02
   0 -29   1    2.41    1.15
   0 -29  -1    0.48    1.18
   0 -29  -2   56.91    2.56
   0 -29  -2   47.28    2.32
   0 -29   2   48.77    2.26
   0 -29  -2   48.48    2.50
   0 -29   2   50.38    2.37
   0 -29  -3    9.73    1.22
   0 -29   3   10.24    1.14
   0 -29   3    9.99    1.21
   0 -29  -3    7.26    1.39
   0 -29   4    0.42    0.84
   0 -29  -4    0.03    0.97
   0 -29  -4   -1.59    1.31
   0 -29   4    2.15    1.00
   0 -29  -5    3.47    1.09
   0 -29   5    5.12    0.96
   0 -29  -6   29.88    1.83
   0 -29  -6   27.16    1.98
   0 -29   6   31.76    1.68
   0 -29  -7    4.45    1.08
   0 -29  -7    3.97    1.28
   0 -29  -8    2.29    1.04
   0 -29  -8    3.15    1.16
   0 -29  -9    0.17    0.96
   0 -29  -9    1.33    1.06
   0 -29 -10    3.88    1.07
   0 -29 -10    7.07    1.25
   0 -29 -11    0.48    0.94
   0 -29 -11    2.35    1.06
   0 -29 -12   -0.43    0.91
   0 -29 -12    0.99    0.99
   0 -29 -13   -0.41    0.96
   0 -29 -14    2.83    0.98
   0 -29 -15    8.03    1.04
   0 -29 -16    1.00    0.79
   0 -29 -17    4.88    0.77
   0 -29 -18    0.40    0.55
   0 -29 -19   -0.35    0.43
   0 -30   0    5.06    1.01
   0 -30   0    6.69    1.17
   0 -30  -1   -0.54    0.92
   0 -30   1   -0.16    0.90
   0 -30  -1   -0.38    1.08
   0 -30   1    1.75    1.06
   0 -30  -2   43.72    2.08
   0 -30  -2   42.89    2.30
   0 -30   2   47.01    2.18
   0 -30   2   44.16    2.05
   0 -30  -3    8.61    1.16
   0 -30  -3    6.69    1.43
   0 -30   3   10.68    1.23
   0 -30   3    8.42    1.07
   0 -30  -4   10.62    1.18
   0 -30  -4    9.02    1.35
   0 -30   4   11.89    1.10
   0 -30  -5    0.13    0.88
   0 -30  -5   -0.65    1.18
   0 -30   5    2.49    0.84
   0 -30  -6   22.83    1.47
   0 -30  -6   20.23    1.64
   0 -30  -7   40.25    2.01
   0 -30  -7   42.11    2.21
   0 -30  -8   18.90    1.40
   0 -30  -8   18.99    1.59
   0 -30  -9   49.10    2.26
   0 -30  -9   50.86    2.44
   0 -30 -10    9.27    1.09
   0 -30 -10   10.89    1.27
   0 -30 -11    3.13    1.00
   0 -30 -12    2.16    0.93
   0 -30 -13   13.05    1.19
   0 -30 -14    2.71    0.86
   0 -30 -15    8.94    0.94
   0 -30 -16    8.03    0.83
   0 -30 -17   -0.53    0.55
   0 -30 -18    1.90    0.43
   0 -31   0    0.08    0.79
   0 -31   0    0.14    0.92
   0 -31   1    1.23    0.77
   0 -31  -1    1.32    0.82
   0 -31   1    1.47    0.90
   0 -31  -1    0.94    0.94
   0 -31  -2    0.33    0.80
   0 -31   2    1.57    0.79
   0 -31  -2    1.36    0.99
   0 -31   2    2.65    0.91
   0 -31  -3   -0.22    0.83
   0 -31   3    1.49    0.88
   0 -31  -3   -0.38    0.99
   0 -31   3    1.26    0.76
   0 -31  -4    0.58    0.81
   0 -31  -4   -0.85    1.03
   0 -31   4    2.49    0.79
   0 -31  -5    1.30    0.81
   0 -31  -5   -0.73    1.05
   0 -31  -6   13.21    1.12
   0 -31  -6   12.94    1.33
   0 -31  -7    6.45    0.94
   0 -31  -7    4.73    1.13
   0 -31  -8    7.02    0.90
   0 -31  -8    3.44    1.09
   0 -31  -9   -0.02    1.00
   0 -31 -10   -0.69    0.99
   0 -31 -11    3.00    0.95
   0 -31 -12    3.04    0.91
   0 -31 -13   -0.19    0.84
   0 -31 -14    2.81    0.75
   0 -31 -15    0.18    0.61
   0 -31 -16    0.32    0.48
   0 -32   0    5.38    0.83
   0 -32   0    7.31    0.95
   0 -32   1    1.48    0.72
   0 -32  -1    0.06    0.72
   0 -32   1    2.27    0.81
   0 -32  -1    1.48    0.82
   0 -32  -2    1.33    0.74
   0 -32  -2    0.80    0.86
   0 -32   2    1.72    0.73
   0 -32  -3    2.24    0.76
   0 -32  -3    3.31    0.93
   0 -32   3    4.56    0.77
   0 -32  -4    3.55    0.79
   0 -32  -4    3.37    0.94
   0 -32  -5   10.46    1.09
   0 -32  -5    9.36    0.94
   0 -32  -6   -0.40    0.87
   0 -32  -7    1.82    0.89
   0 -32  -8    7.66    1.01
   0 -32  -9    0.76    0.83
   0 -32 -10    3.24    0.86
   0 -32 -11    8.38    0.96
   0 -32 -12    0.28    0.71
   0 -32 -13    3.78    0.70
   0 -32 -14    1.56    0.55
   0 -32 -15    0.11    0.41
   0 -33   0    2.11    0.76
   0 -33  -1    4.15    0.79
   0 -33  -2    1.69    0.76
   0 -33  -3   17.15    1.13
   0 -33  -4   13.05    1.06
   0 -33  -5   34.86    1.65
   0 -33  -6    6.65    0.88
   0 -33  -7    8.61    0.91
   0 -33  -8    0.42    0.71
   0 -33  -9    3.44    0.75
   0 -33 -10   -0.03    0.64
   0 -33 -11   21.78    1.13
   0 -33 -12    2.61    0.56
   0 -33 -13    8.92    0.62
   0 -34  -2    2.10    0.64
   0 -34  -3    2.85    0.65
   0 -34  -4    8.00    0.77
   0 -34  -5    2.03    0.62
   0 -34  -6    2.28    0.61
   0 -34  -7    3.19    0.63
   0 -34  -8    2.11    0.58
   0 -34  -9    1.00    0.52
   0 -34 -10    8.96    0.66
   0 -34 -11    0.70    0.40
   0 -35  -4    3.13    0.54
   0 -35  -5    2.52    0.51
   0 -35  -6    2.03    0.48
   0 -35  -7    0.45    0.42
   0 -35  -8    0.36    0.38
   0 -35  -9    2.73    0.38
  -1   0   0    0.01    0.37
   1   0   1 5575.35  167.32
  -1   0  -2 6974.78  209.55
   1   0   2 7040.05  209.84
   1   0   3  269.87    8.66
   1   0   4 2424.01   73.27
   1   0   5 1464.80   44.66
   1   0   6 3529.06  106.60
   1   0   7 3072.26   93.03
   1   0   8 1434.47   30.14
   1   0   8  909.52   28.56
   1   0   9   12.76    1.66
   1   0  10  167.00    6.51
   1   0  11  116.12    5.18
   1   0  12  276.67   10.22
   1   0  13  209.63    8.39
   1   0  14   37.41    3.23
   1   0  15   19.95    2.70
   1   0 -16   22.60    1.56
   1   0  16   23.56    1.60
   1   0  16   27.42    2.98
   1   0 -17   18.87    1.51
   1   0  17   17.16    2.77
   1   0  17   19.12    1.58
   1   0  18    3.27    2.22
  -1   0 -18    1.27    1.34
  -1   0  18    2.46    1.20
   1   0  18    3.18    1.21
   1   0 -18    1.28    1.03
  -1   0 -19   20.29    1.97
  -1   0  19   22.57    1.87
   1   0  19   17.95    1.74
   1   0 -19   19.03    1.61
  -1   0  20   63.47    2.75
  -1   0 -20   73.44    3.43
   1   0  20   65.47    3.20
  -1   0  20   66.90    3.25
   1   0 -20   62.97    3.00
  -1   0  21   62.37    2.74
  -1   0 -21   70.31    3.46
   1   0  21   58.71    3.15
  -1   0  21   65.95    3.26
  -1   0  22    0.45    1.10
   1   0  22   -0.41    1.54
  -1   0 -22    2.66    1.73
  -1   0  22    0.34    1.56
  -1   0  23   -0.83    1.13
  -1   0  23   -3.98    3.15
   1   0  23   -4.36    3.08
  -1   0 -23    0.15    1.66
  -1   0  23    1.26    1.62
   1   0  23   -0.12    1.46
  -1   0  24    7.33    2.94
   1   0  24    8.12    2.86
   1   0  24   10.02    1.71
  -1   0  24    9.27    1.78
  -1   0 -24   13.53    2.00
   1   0 -24   13.50    2.10
  -1   0  25    0.33    1.54
  -1   0 -25    1.90    1.68
   1   0 -25    2.60    1.76
  -1   0  26    8.51    1.73
   1   0 -26    8.98    1.89
  -1   0 -26   11.17    1.90
   1   0 -27    1.22    1.56
  -1   0 -27    2.03    1.61
   1   0 -28    0.74    1.38
  -1   0 -28   -0.74    1.39
   1   0 -29    1.35    1.22
  -1   0 -29    1.63    1.24
   1   0 -30    0.03    1.03
  -1   0 -30    0.75    1.05
   1   0 -31    0.54    0.78
  -1   0 -31    0.05    0.78
   1   1 -31   -1.02    0.82
   1   1 -30    1.33    1.04
   1   1 -29    2.17    1.27
   1   1 -28    2.76    1.48
  -1   1  27   -2.90    1.46
   1   1 -27    0.08    1.57
  -1   1  26    0.31    1.51
   1   1 -26    2.32    1.69
   1   1 -25    6.82    1.83
  -1   1  25    7.90    1.72
  -1   1  24    0.56    1.06
   1   1 -24    2.45    1.74
   1  -1  24   -2.67    2.81
  -1   1  24   -1.71    2.63
  -1   1  24   -0.64    1.60
  -1   1  23   12.77    3.15
   1  -1  23   10.82    3.35
  -1   1  23   18.84    1.51
  -1   1  23   19.42    2.02
   1  -1  23   17.00    1.94
  -1   1  22   25.23    1.66
   1  -1  22   22.23    2.11
  -1   1  22   24.44    2.17
  -1   1  21   18.92    1.48
   1  -1  21    9.98    3.07
   1  -1  21   12.89    1.85
  -1   1  21   18.11    1.99
   1   1 -20   19.47    1.66
  -1   1  20   21.33    1.93
   1  -1  20   18.60    1.91
   1   1 -19   12.84    1.39
   1  -1  19   11.14    1.55
  -1   1  19   11.34    1.57
   1   1 -18    7.07    1.17
   1  -1  18    6.50    1.32
   1  -1  18    3.24    2.30
   1  -1  17   19.36    1.60
   1  -1  17   21.56    3.02
   1   1 -17   17.16    1.44
   1  -1  16   42.79    2.18
   1   1 -16   41.19    2.10
   1  -1  15  105.39    5.65
   1  -1  14    2.88    1.88
   1  -1  13   82.09    4.53
   1  -1  12  394.77   13.86
   1  -1  11   51.88    3.23
   1  -1  10  116.28    5.04
   1  -1   9   29.13    2.21
   1  -1   8  299.68    8.40
   1  -1   8  220.41    7.06
   1  -1   7  975.99   27.80
   1  -1   7  868.09   26.93
   1  -1   6  694.42   21.77
   1  -1   5  305.40   10.01
   1  -1   4   87.78    3.38
   1  -1   3   48.55    2.12
   1  -1   2   94.51    3.22
  -1  -1  -2   87.68    3.00
   1  -1   1  119.21    4.01
  -1  -1  -1  109.69    3.89
  -1  -1   0  180.33    5.78
  -1   1   0  182.59    5.73
  -1  -1   1  132.93    4.32
  -1  -1   1  136.40    4.10
   1   1   2   90.19    3.14
   1   1   4   74.39    2.87
   1   1   5  286.82    9.32
   1   1   6  685.10   21.36
   1   1   7  967.57   30.35
  -1  -1   7 1024.80   30.54
   1  -1  -7  975.76   29.70
   1   1   8  293.04    8.28
  -1  -1   8  305.55    8.48
   1   1   9   30.85    2.16
   1   1  10  113.15    4.83
   1   1  11   47.80    3.01
   1   1  12  414.16   14.32
   1   1  13   78.84    4.31
   1   1  14    4.77    1.85
   1   1  15  105.35    5.57
   1   1  16   43.64    3.57
   1   1  16   40.35    2.05
   1  -1 -16   39.81    2.09
   1   1  17   20.07    2.84
   1  -1 -17   17.66    1.50
   1   1  17   20.99    1.55
  -1  -1  17   20.03    1.61
   1  -1 -18    6.77    1.23
  -1  -1  18    7.87    1.36
   1   1  18    6.98    1.27
  -1   1 -18    6.38    1.52
  -1  -1  18    7.19    1.07
  -1  -1  19   11.40    1.25
  -1   1 -19   14.76    1.76
  -1  -1  19   14.06    1.68
   1   1  19   11.26    1.54
   1  -1 -19   12.60    1.45
  -1  -1  20   16.71    1.45
  -1   1 -20   17.58    2.01
  -1  -1  20   17.40    1.92
   1   1  20   16.77    1.80
   1  -1 -20   18.92    1.68
  -1  -1  21   15.70    1.44
  -1  -1  21    9.91    3.11
  -1   1 -21   15.88    1.99
   1   1  21   13.37    1.78
  -1  -1  21   15.02    1.94
   1  -1 -21   14.42    1.63
  -1  -1  22   25.19    1.71
  -1  -1  22   27.36    2.31
   1   1  22   22.88    2.07
  -1   1 -22   26.49    2.35
  -1  -1  23   15.98    1.45
  -1  -1  23   14.30    3.48
   1   1  23   10.75    3.14
  -1   1 -23   20.70    2.21
  -1  -1  23   18.13    2.08
   1   1  23   14.20    1.86
  -1   1 -24   -0.29    1.68
   1   1  24   -1.18    2.55
  -1  -1  24   -1.27    2.86
  -1  -1  24   -0.61    1.59
   1   1  24    0.36    1.44
  -1  -1  25    5.08    1.67
  -1   1 -25    5.11    1.79
  -1  -1  26    1.87    1.56
  -1   1 -26    2.18    1.63
  -1   1 -27    0.17    1.51
  -1   1 -28    4.60    1.49
  -1   1 -29    1.98    1.26
  -1   1 -30    1.68    1.08
  -1   1 -31   -0.55    0.81
   1   2 -31    1.49    0.78
   1   2 -30   -0.05    1.01
   1   2 -29   -0.56    1.22
   1   2 -28    2.44    1.46
  -1   2  27    5.47    1.47
   1   2 -27    8.11    1.77
  -1   2  26    4.09    1.53
   1   2 -26    8.25    1.83
   1   2 -25    4.60    1.80
  -1   2  25    2.68    1.54
  -1   2  24    7.54    1.20
   1   2 -24    7.52    1.92
  -1   2  24    2.90    2.48
   1  -2  24    6.50    3.06
  -1   2  24    7.60    1.72
  -1   2  23   24.48    1.66
  -1   2  23   25.56    2.17
  -1   2  22   35.31    1.95
  -1   2  22   34.25    2.43
   1  -2  22   37.02    2.47
  -1   2  21   18.23    1.90
   1  -2  21   13.49    1.86
   1  -2  20   14.35    3.11
   1   2 -20   18.49    1.61
   1  -2  20   17.90    1.92
  -1   2  20   21.26    1.89
   1  -2  19   15.07    2.98
   1   2 -19   17.73    1.50
   1  -2  19   14.84    1.74
   1   2 -18    8.18    1.20
   1  -2  18    9.28    1.45
   1  -2  18   11.88    2.79
   1   2 -17   24.02    1.62
   1  -2  17   30.21    3.37
   1  -2  17   26.62    1.82
   1  -2  16   71.00    4.60
   1  -2  16   60.05    2.75
   1  -2  15   48.58    3.73
   1  -2  15   38.64    2.03
   1  -2  14   21.74    2.69
   1  -2  13  141.93    6.44
   1  -2  12   49.96    3.38
   1  -2  11   21.23    2.25
   1  -2  10   68.75    3.68
   1  -2   9   24.72    2.18
   1  -2   8  494.46   14.15
   1  -2   8  408.42   12.98
   1  -2   7  437.57   13.35
   1  -2   7  394.25   12.52
   1  -2   6  840.34   25.10
   1  -2   6  786.89   24.42
   1  -2   5  222.68    7.41
   1  -2   5  211.94    6.85
   1  -2   4  229.74    7.69
   1  -2   3   11.97    1.16
  -1  -2  -3   13.88    0.96
   1  -2   2   24.31    1.12
  -1  -2  -2   22.19    1.20
   1  -2   1   54.41    2.00
  -1  -2  -1   58.78    2.13
  -1   2   0  227.75    7.09
   1   2   1   54.50    1.91
  -1  -2   1   53.68    1.95
   1   2   2   24.06    1.16
  -1  -2   2   23.80    1.11
   1   2   4  227.28    7.39
   1  -2  -5  207.17    6.67
   1   2   5  211.00    6.96
   1  -2  -6  826.12   25.20
  -1  -2   6  877.58   25.86
   1   2   6  793.63   25.54
   1  -2  -7  412.28   13.04
   1   2   7  420.30   13.54
  -1  -2   7  454.92   13.87
   1   2   8  508.91   14.76
  -1  -2   8  513.49   15.05
   1   2   9   23.36    1.89
  -1  -2   9   21.63    2.00
  -1  -2  10   64.78    3.51
   1   2  10   69.69    3.43
   1   2  11   23.38    2.19
   1   2  12   57.24    3.40
   1   2  13  141.01    6.16
   1   2  14   21.22    2.54
  -1  -2  15   39.75    2.05
   1   2  15   45.74    3.38
   1   2  16   67.01    4.29
   1   2  16   57.32    2.57
  -1  -2  16   58.54    2.69
   1  -2 -16   62.37    2.71
  -1  -2  17   23.45    1.47
   1  -2 -17   23.05    1.69
   1   2  17   22.50    2.92
   1   2  17   22.89    1.62
  -1  -2  17   25.32    1.77
  -1  -2  18   13.89    1.59
   1   2  18   14.24    1.44
  -1  -2  18   11.34    1.23
   1  -2 -18   13.40    1.45
  -1   2 -18   12.20    1.62
   1   2  19   18.68    1.71
  -1  -2  19   21.39    1.91
  -1  -2  19   17.71    1.43
  -1  -2  19   16.54    3.05
   1  -2 -19   17.54    1.66
  -1   2 -19   18.75    1.92
  -1  -2  20   22.58    2.08
   1   2  20   19.09    1.81
  -1  -2  20   18.13    1.51
  -1  -2  20   16.75    3.25
   1  -2 -20   21.19    1.79
  -1   2 -20   20.45    2.08
  -1  -2  21   13.68    1.97
   1   2  21   12.64    1.75
  -1  -2  21   14.30    1.42
  -1  -2  21   12.53    3.30
   1  -2 -21   16.38    1.69
  -1   2 -21   17.34    2.08
   1   2  22   37.21    2.45
  -1  -2  22   37.64    2.65
  -1  -2  22   28.64    4.28
  -1  -2  22   32.19    1.97
  -1   2 -22   44.45    2.76
   1   2  23   22.88    2.08
  -1  -2  23   27.19    2.36
  -1  -2  23   23.20    1.64
  -1  -2  23   16.63    3.68
   1   2  23   19.28    3.36
  -1   2 -23   27.27    2.39
  -1  -2  24    2.35    2.95
   1   2  24    3.64    2.45
  -1   2 -24    7.61    1.88
   1   2  24    4.92    1.49
  -1  -2  24    7.10    1.80
  -1   2 -25    4.78    1.75
  -1  -2  25    4.77    1.65
   1   2  25    1.20    1.36
  -1   2 -26    7.18    1.79
  -1   2 -27    7.06    1.72
  -1   2 -28    3.37    1.46
  -1   2 -29   -0.03    1.21
  -1   2 -30    1.23    1.05
  -1   2 -31    0.52    0.76
  -1  -3 -31    1.37    0.70
   1   3 -31    1.29    0.73
  -1  -3 -30    2.19    0.99
   1   3 -30    1.15    0.99
  -1  -3 -29    1.85    1.18
   1   3 -29    2.35    1.26
  -1  -3 -28    2.14    1.36
   1   3 -28    2.39    1.41
  -1  -3 -27    2.80    1.52
   1   3 -27    3.08    1.61
  -1   3  27    0.85    1.37
   1   3 -26    1.65    1.70
  -1   3  26    1.43    1.47
  -1   3  25    2.44    1.50
   1   3 -25    1.77    1.73
   1   3 -24    0.56    1.80
  -1   3  24    2.01    1.51
  -1   3  24    2.41    2.41
   1  -3  24    0.15    2.82
  -1   3  24    4.11    1.13
  -1  -3 -23   23.19    2.39
  -1   3  23   28.23    2.17
  -1   3  23   26.20    1.72
   1  -3  23   20.26    3.89
  -1  -3 -22   34.74    2.64
   1  -3  22   34.57    2.49
  -1   3  22   35.40    2.41
   1  -3  22   27.24    4.35
  -1   3  22   37.25    2.02
  -1   3  21   35.88    2.35
   1  -3  21   31.27    2.39
   1  -3  21   29.09    4.16
  -1  -3 -21   39.47    2.68
  -1   3  20   58.66    2.87
   1  -3  20   57.95    3.00
  -1  -3 -20   65.19    3.25
   1   3 -20   49.95    2.59
   1  -3  20   57.63    4.83
   1  -3  19   41.69    4.14
   1  -3  19   43.99    2.53
  -1  -3 -19   48.97    2.73
   1   3 -19   39.86    2.17
   1  -3  19   42.40    4.03
   1  -3  18   27.11    3.46
   1  -3  18   30.54    2.02
  -1  -3 -18   30.97    2.17
   1   3 -18   23.11    1.67
   1  -3  18   22.48    3.12
   1  -3  17   23.15    1.77
   1  -3  17   25.38    3.24
   1   3 -17   22.44    1.52
   1  -3  17   22.38    2.90
   1  -3  16   67.49    4.63
   1  -3  16   62.37    2.84
   1  -3  15   54.25    4.04
   1  -3  15   51.01    2.42
   1  -3  14  163.52    7.40
   1  -3  13  177.95    7.65
   1  -3  12   88.91    4.71
   1  -3  11  120.27    5.50
   1  -3  10   79.65    4.11
   1  -3   9  987.78   31.16
   1  -3   8  366.77   10.08
   1  -3   8  258.17    8.77
   1  -3   7  406.07   13.17
   1  -3   7  395.34   12.45
   1  -3   6 2442.70   74.12
   1  -3   6 2436.33   73.56
   1  -3   5 8077.25  249.27
   1  -3   5 8410.55  248.86
  -1  -3  -4 1306.48   40.22
   1  -3   4 1232.79   40.44
   1  -3   4 1318.50   40.17
   1  -3   4 1402.31   40.17
  -1  -3  -3 2141.89   67.66
   1  -3   3 2349.40   67.63
   1  -3   3 2225.47   67.60
   1  -3   2   50.86    1.93
   1  -3   2   54.92    2.23
   1  -3   1 2185.68   73.09
  -1  -3  -1 2290.08   73.22
  -1   3   0 9058.19  270.34
  -1  -3   0 8952.65  270.50
   1   3   1 1900.22   58.20
  -1  -3   1 1999.05   58.39
  -1  -3   2   48.23    2.01
  -1  -3   3 2368.77   70.19
   1  -3  -3 2285.53   70.19
   1  -3  -4 1242.56   35.70
  -1  -3   4 1257.36   35.70
   1   3   5 7725.96  239.75
  -1  -3   5 8197.06  240.14
   1  -3  -5 8108.71  239.71
   1   3   6 2252.56   70.09
  -1  -3   6 2335.77   70.47
   1  -3  -6 2358.60   69.95
   1   3   7  404.61   13.42
  -1  -3   7  423.13   13.84
   1  -3  -7  431.16   13.15
  -1  -3   8  389.58   12.71
   1   3   8  392.10   12.36
   1  -3  -8  369.25   11.79
  -1  -3   9  939.83   29.84
   1   3   9  952.08   29.54
  -1  -3  10   71.12    3.91
   1   3  10   90.24    3.92
   1   3  11  127.00    5.21
  -1  -3  11  112.48    5.30
   1   3  12   92.74    4.48
   1   3  13  166.56    6.94
   1   3  14  161.99    6.94
   1  -3 -15   55.24    2.52
  -1  -3  15   54.08    2.48
   1   3  15   52.22    3.71
   1  -3 -16   55.63    2.61
   1   3  16   55.61    2.45
  -1  -3  16   56.08    2.63
   1   3  16   61.13    4.01
  -1  -3  17   28.84    1.58
   1  -3 -17   28.31    1.87
  -1  -3  17   29.22    1.93
   1   3  17   27.05    1.72
  -1  -3  18   21.38    1.52
  -1  -3  18   19.96    3.08
  -1   3 -18   28.01    2.08
   1  -3 -18   26.69    1.87
  -1  -3  18   28.79    2.00
   1   3  18   27.27    1.77
  -1  -3  19   42.14    4.07
  -1  -3  19   45.34    2.19
  -1   3 -19   46.95    2.72
   1  -3 -19   43.92    2.45
  -1  -3  19   51.26    2.69
   1   3  19   47.33    2.45
  -1  -3  20   53.02    2.49
  -1  -3  20   57.18    4.84
  -1   3 -20   55.54    3.08
   1  -3 -20   55.85    2.84
   1   3  20   56.81    2.80
  -1  -3  20   56.41    3.03
  -1  -3  21   28.31    4.05
  -1  -3  21   32.95    1.91
  -1   3 -21   34.90    2.55
   1  -3 -21   33.85    2.22
   1   3  21   29.98    2.22
  -1  -3  21   35.89    2.55
  -1   3 -22   38.85    2.69
  -1  -3  22   35.74    2.64
   1   3  22   34.48    2.40
  -1   3 -23   27.32    2.44
   1   3  23   21.51    1.97
  -1  -3  23   26.13    2.35
  -1   3 -24    1.76    1.77
   1   3  24    1.90    1.45
  -1  -3  24    1.20    1.70
  -1  -3  24    0.62    2.97
   1   3  24    2.05    2.32
   1   3  25   -0.89    1.40
  -1  -3  25   -0.55    1.66
  -1   3 -25    1.38    1.65
  -1   3 -26    2.71    1.70
  -1   3 -27    3.81    1.64
   1  -3 -28    1.24    1.34
  -1   3 -28    3.94    1.45
   1  -3 -29    2.76    1.23
  -1   3 -29    0.80    1.22
  -1   3 -30    0.33    1.01
   1  -3 -30    1.10    0.97
   1  -3 -31    0.74    0.71
  -1   3 -31    1.37    0.74
  -1  -4 -31    0.07    0.56
  -1  -4 -31    0.66    0.63
   1   4 -31   -0.43    0.67
  -1  -4 -30    0.38    0.91
   1   4 -30    1.91    0.96
  -1  -4 -29    3.20    1.16
   1   4 -29    3.37    1.22
  -1  -4 -28    3.23    1.33
   1   4 -28    5.42    1.46
  -1   4  27    1.14    1.37
   1   4 -27    1.54    1.51
  -1  -4 -27    1.61    1.42
   1   4 -26    1.04    1.62
  -1  -4 -26    0.55    1.56
  -1   4  26    0.04    1.42
  -1  -4 -25    1.55    1.60
   1   4 -25    1.69    1.74
  -1   4  25    0.94    1.45
  -1   4  25    0.89    1.04
   1  -4  24    8.81    3.12
  -1   4  24   12.21    1.35
  -1  -4 -24   12.71    1.97
   1   4 -24   12.45    2.09
  -1   4  24   12.73    1.79
   1  -4  23   12.56    3.57
  -1  -4 -23   14.08    2.05
   1   4 -23   16.17    2.22
  -1   4  23   16.46    1.87
  -1   4  23   17.72    1.49
  -1  -4 -22   31.55    2.49
  -1   4  22   31.81    2.29
  -1  -4 -21   33.57    2.57
  -1   4  21   36.67    2.33
   1  -4  21   31.89    2.41
  -1  -4 -20   23.71    2.20
   1  -4  20   20.98    2.05
  -1  -4 -19   34.59    2.41
   1  -4  19   35.43    3.96
   1  -4  19   28.14    3.77
   1  -4  19   28.72    2.22
  -1  -4 -18   15.13    1.78
   1  -4  18   16.52    3.06
   1  -4  18   12.15    2.91
   1  -4  18   15.40    1.67
   1  -4  17    5.95    2.48
   1  -4  17    6.52    2.48
   1  -4  17    9.38    1.41
   1  -4  16   40.37    3.51
   1  -4  16   44.58    3.95
   1  -4  16   44.42    2.31
   1  -4  15   44.65    3.37
   1  -4  15   45.04    3.78
   1  -4  15   41.93    2.19
   1  -4  14   80.89    4.86
   1  -4  13   53.64    3.79
   1  -4  12   21.37    2.57
   1  -4  11   59.27    3.64
   1  -4  10   13.50    2.05
   1  -4   9  321.70   11.28
   1  -4   8  184.50    6.49
   1  -4   8  157.70    5.52
   1  -4   7  183.32    6.40
   1  -4   7  190.34    6.71
   1  -4   7  171.09    5.99
   1  -4   6   34.67    2.01
   1  -4   6   34.40    2.25
   1  -4   6   34.23    1.78
   1  -4   5  387.09   12.01
   1  -4   5  367.64   12.07
   1  -4   4  432.57   13.75
   1  -4   4  437.16   13.81
  -1  -4  -4  442.99   13.83
   1  -4   3  106.92    3.95
   1  -4   3  114.10    3.94
   1  -4   3  112.72    3.96
  -1  -4  -3  107.63    3.96
   1  -4   3  104.18    3.60
   1  -4   2  177.23    6.06
   1  -4   2  177.84    6.08
   1  -4   2  184.89    5.84
  -1  -4  -2  176.39    6.15
   1  -4   1   27.66    1.45
   1  -4   1   37.76    1.71
   1  -4   1   30.48    1.60
   1  -4   1   36.10    1.44
  -1  -4  -1   30.23    1.64
   1  -4   0   84.90    3.07
   1  -4   0  104.58    3.35
  -1  -4   0   78.48    2.97
  -1   4   0   78.81    2.79
   1  -4   0   98.23    3.02
  -1  -4   0   87.45    3.27
  -1  -4   1   30.15    1.57
   1   4   1   29.98    1.15
  -1  -4   2  192.08    6.37
  -1  -4   3  107.11    4.00
   1  -4  -3  114.33    4.04
  -1  -4   4  442.55   13.20
   1  -4  -4  428.07   13.16
   1  -4  -5  378.62   11.59
   1   4   5  349.15   11.41
  -1  -4   5  365.42   11.63
   1  -4  -6   35.34    1.82
   1   4   6   31.19    1.70
  -1  -4   6   34.52    2.00
   1  -4  -7  180.34    6.13
  -1  -4   7  190.74    6.76
   1   4   7  178.18    6.23
   1   4   8  174.06    6.23
  -1  -4   8  178.68    6.69
  -1  -4   9  312.27   11.01
   1   4   9  318.86   10.61
   1   4  10   14.86    1.74
  -1  -4  10   13.68    1.90
   1   4  11   55.75    3.13
  -1  -4  11   53.25    3.35
   1   4  12   21.21    2.13
   1   4  13   58.61    3.52
   1   4  14   76.53    4.22
  -1  -4  15   39.86    3.24
   1   4  15   40.02    3.16
   1  -4 -15   36.72    2.03
  -1  -4  16   42.17    3.55
   1   4  16   38.98    3.22
   1  -4 -16   38.04    2.14
  -1  -4  17    6.89    1.08
  -1  -4  17    7.38    2.45
   1   4  17    7.10    1.12
  -1  -4  17    5.92    1.35
  -1   4 -17    6.35    1.37
   1  -4 -17    8.64    1.33
  -1  -4  18   13.98    2.99
  -1  -4  18   14.61    1.33
  -1  -4  18   18.79    1.76
   1   4  18   16.26    1.47
  -1   4 -18   16.06    1.78
   1  -4 -18   15.89    1.63
  -1  -4  19   27.45    1.75
  -1  -4  19   29.13    3.76
  -1  -4  19   31.45    2.30
   1   4  19   30.62    1.97
  -1   4 -19   34.54    2.33
   1  -4 -19   33.50    2.13
  -1  -4  20   20.51    3.68
  -1  -4  20   24.38    2.24
   1   4  20   21.74    1.84
  -1   4 -20   26.20    2.23
   1  -4 -20   24.60    1.95
  -1  -4  21   27.97    4.18
   1   4  21   29.74    2.21
  -1  -4  21   35.65    2.59
  -1   4 -21   38.50    2.61
   1  -4 -21   31.81    2.24
  -1  -4  22   35.93    2.64
   1   4  22   33.81    2.30
  -1  -4  22   30.88    4.52
  -1   4 -22   38.05    2.66
   1   4  23   11.49    1.72
  -1  -4  23   15.70    2.13
   1  -4 -23   15.03    2.13
  -1   4 -23   19.00    2.19
  -1  -4  23   12.54    3.60
  -1   4 -24   14.40    2.02
   1  -4 -24   11.06    1.94
  -1  -4  24   11.25    3.34
  -1  -4  24   13.48    1.93
   1   4  24    8.50    1.60
   1   4  25   -1.02    1.38
   1  -4 -25    3.46    1.65
  -1   4 -25    0.09    1.62
  -1   4 -26    1.34    1.60
   1  -4 -26    1.10    1.56
   1  -4 -27    1.83    1.43
  -1   4 -27    1.14    1.51
  -1   4 -28    5.20    1.48
   1  -4 -28    6.56    1.39
   1  -4 -29    1.03    1.10
  -1   4 -29    2.39    1.20
  -1   4 -30    1.08    0.98
   1  -4 -30    1.03    0.92
  -1   4 -31    0.13    0.65
   1  -4 -31    0.32    0.65
   1  -4 -31    0.39    0.58
  -1  -5 -31    0.27    0.54
   1   5 -30    3.08    0.92
  -1  -5 -30    1.07    0.87
  -1  -5 -29    2.17    1.10
   1   5 -29    1.13    1.10
  -1  -5 -28    1.31    1.25
   1   5 -28    1.06    1.28
  -1   5  28    1.44    1.15
  -1  -5 -27    4.08    1.48
   1   5 -27    6.45    1.59
  -1   5  27    3.97    1.34
   1   5 -26    6.16    1.74
  -1  -5 -26    3.48    1.60
  -1   5  26    3.77    1.48
  -1  -5 -25    7.56    1.74
   1   5 -25    7.61    1.89
  -1   5  25    5.91    1.59
  -1   5  25    8.16    1.19
  -1  -5 -24    3.71    1.68
   1   5 -24    1.74    1.75
  -1   5  24    4.80    1.51
  -1   5  24    4.09    1.16
   1  -5  23    5.37    3.11
  -1  -5 -23    7.75    1.87
   1   5 -23    5.58    1.93
  -1   5  23    7.93    1.59
   1  -5  22   46.93    5.06
  -1  -5 -22   55.12    3.18
  -1   5  22   57.25    2.96
  -1   5  21   91.18    3.92
  -1  -5 -21   97.81    4.28
  -1  -5 -20   18.74    2.06
   1  -5  20   12.55    3.39
   1  -5  19   24.22    2.09
  -1  -5 -19   24.29    2.15
   1  -5  19   28.28    3.71
   1  -5  19   20.47    3.53
   1  -5  18   31.82    2.21
  -1  -5 -18   35.08    2.31
   1  -5  18   32.80    3.83
   1  -5  18   29.72    3.64
   1  -5  17   67.71    3.15
  -1  -5 -17   71.96    3.27
   1  -5  17   71.66    5.09
   1  -5  17   66.95    4.70
   1  -5  16   57.06    2.76
   1  -5  16   63.34    4.61
   1  -5  16   60.13    4.33
   1  -5  15   30.44    1.90
   1  -5  15   30.99    3.19
   1  -5  15   32.04    3.42
   1  -5  14  122.30    5.93
   1  -5  14  131.67    6.47
   1  -5  13   14.50    2.40
   1  -5  13   16.58    2.50
   1  -5  12   17.22    2.30
   1  -5  12   18.90    2.48
   1  -5  11    3.00    1.84
   1  -5  10   53.04    3.39
   1  -5   9  261.52    9.55
   1  -5   8    7.13    1.60
   1  -5   7   97.82    3.76
   1  -5   6   93.30    3.89
   1  -5   6   96.10    3.68
   1  -5   5  320.46   10.59
   1  -5   5  324.12   10.48
   1  -5   4 1111.01   33.30
   1  -5   4 1074.25   33.00
  -1  -5  -4 1094.00   33.35
   1  -5   4 1067.90   33.33
   1  -5   3   51.48    2.46
   1  -5   3   52.78    2.39
   1  -5   3   52.42    2.47
  -1  -5  -3   53.64    2.44
   1  -5   3   50.24    2.05
   1  -5   2   14.35    0.98
  -1  -5  -2   13.93    1.29
   1  -5   2   15.97    1.33
   1  -5   2   13.80    1.14
   1  -5   2   15.56    1.31
   1  -5   2   13.27    1.32
   1  -5   1   15.48    1.09
   1  -5   1   16.82    1.23
   1  -5   1   21.02    1.39
   1  -5   1   16.63    1.34
   1  -5   1   19.60    1.14
  -1  -5  -1   18.05    1.41
   1  -5   0   21.83    1.22
  -1  -5   0   21.16    1.13
   1  -5   0   27.16    1.56
   1  -5   0   28.16    1.30
  -1  -5   0   25.16    1.53
  -1  -5   1   16.47    1.34
  -1  -5   2   13.74    1.32
   1  -5  -3   58.81    2.56
  -1  -5   3   51.55    2.50
   1  -5  -4 1102.86   31.82
  -1  -5   4 1096.35   31.85
   1  -5  -5  328.44   10.35
   1   5   5  304.93    9.97
  -1  -5   5  330.51   10.46
   1  -5  -6  101.69    3.76
  -1  -5   6  102.10    3.95
   1   5   7  101.40    3.80
  -1  -5   7  106.79    4.22
   1  -5  -7  100.77    3.89
   1   5   8    9.52    1.23
  -1  -5   8    8.65    1.69
  -1  -5   8    9.34    1.62
  -1  -5   9  251.97    9.20
   1   5   9  259.97    8.68
  -1  -5   9  243.58    8.99
   1   5  10   55.50    2.84
  -1  -5  10   52.24    3.23
  -1  -5  10   50.87    3.12
  -1  -5  11    4.00    1.75
   1   5  11    1.47    1.25
  -1  -5  11    2.30    1.70
  -1  -5  12   17.90    2.31
   1   5  12   19.40    2.00
  -1  -5  13   14.00    2.41
   1   5  13   13.50    1.94
  -1  -5  14  129.08    6.12
   1   5  14  127.20    5.71
   1  -5 -15   33.33    1.96
  -1  -5  15   35.77    3.33
   1   5  15   32.41    2.81
   1  -5 -16   63.20    2.88
  -1  -5  16   64.02    4.51
   1  -5 -17   65.35    3.02
  -1   5 -17   65.93    3.08
  -1  -5  17   70.82    4.84
  -1   5 -18   32.07    2.22
   1  -5 -18   32.83    2.10
  -1  -5  18   31.61    2.23
   1   5  18   30.54    1.88
  -1  -5  18   27.61    3.69
  -1   5 -19   23.00    2.05
   1  -5 -19   21.91    1.87
   1   5  19   21.20    1.69
  -1  -5  19   22.42    2.06
  -1  -5  19   19.04    3.50
  -1   5 -20   21.09    2.06
  -1  -5  20   20.72    2.10
   1   5  20   18.45    1.74
   1  -5 -20   19.49    1.86
  -1  -5  20   16.62    3.72
  -1   5 -21   93.67    4.21
  -1  -5  21   86.55    6.45
  -1  -5  21   94.17    4.22
   1   5  21   89.65    3.86
  -1   5 -22   52.56    3.07
  -1  -5  22   43.81    5.12
  -1  -5  22   49.80    3.09
   1   5  22   47.10    2.71
  -1  -5  23    3.19    3.07
  -1   5 -23    9.55    1.91
   1  -5 -23    6.32    1.81
  -1  -5  23    6.36    1.89
   1   5  23    5.05    1.48
  -1   5 -24    4.35    1.75
   1  -5 -24    3.13    1.69
   1   5  24    1.20    1.36
  -1   5 -25    8.04    1.82
   1  -5 -25    6.96    1.77
   1   5  25    4.67    1.43
   1  -5 -26    5.75    1.61
  -1   5 -26    4.34    1.67
   1  -5 -27    6.15    1.52
  -1   5 -27    5.90    1.60
   1  -5 -28    1.30    1.24
  -1   5 -28    2.74    1.36
   1  -5 -29   -0.29    1.05
  -1   5 -29    0.97    1.11
   1  -5 -30    2.42    0.91
  -1   5 -30    1.82    0.93
   1  -5 -31    0.53    0.57
  -1  -6 -31    0.25    0.50
  -1  -6 -30    0.11    0.78
   1   6 -30    1.01    0.81
  -1  -6 -30    0.26    0.74
   1   6 -29    0.62    1.02
  -1  -6 -29    0.15    0.99
  -1  -6 -28    1.27    1.20
   1   6 -28    1.81    1.25
  -1   6  28    0.81    1.12
  -1  -6 -27   -1.07    1.35
   1   6 -27   -0.18    1.37
  -1   6  27    0.57    1.26
  -1  -6 -26    4.93    1.58
   1   6 -26    5.49    1.66
  -1   6  26    5.00    1.43
  -1  -6 -25    4.93    1.67
   1   6 -25    4.16    1.70
  -1   6  25    5.97    1.52
  -1   6  25    4.69    1.13
  -1  -6 -24    7.41    1.80
   1   6 -24    7.89    1.89
  -1   6  24    9.08    1.61
  -1   6  24    9.10    1.27
   1  -6  23    2.71    3.07
  -1  -6 -23    6.98    1.84
   1   6 -23    6.06    1.87
  -1   6  23   11.03    1.66
   1  -6  22    7.40    3.33
  -1  -6 -22   10.69    1.95
  -1   6  22   10.30    1.66
   1  -6  21   66.08    5.85
  -1  -6 -21   76.09    3.71
  -1  -6 -20   31.33    2.43
   1  -6  20   28.72    4.21
  -1  -6 -19   97.91    4.21
   1  -6  19   93.76    6.26
   1  -6  19   91.11    6.17
   1  -6  18   93.99    4.05
  -1  -6 -18   96.18    4.12
   1  -6  18  103.76    6.20
   1  -6  18   96.92    6.22
   1  -6  17   29.05    2.08
  -1  -6 -17   32.12    2.15
   1  -6  17   28.62    3.65
   1  -6  17   33.65    3.80
   1  -6  16   30.59    2.07
  -1  -6 -16   36.54    2.15
   1  -6  16   31.29    3.61
   1  -6  16   32.18    3.50
   1  -6  15  207.03    8.47
   1  -6  15  194.66    8.69
   1  -6  15  177.98    6.46
   1  -6  14   46.65    3.77
   1  -6  14   50.57    4.04
   1  -6  14   49.97    2.40
   1  -6  13  110.37    5.70
   1  -6  13   98.57    5.28
   1  -6  12  396.34   14.39
   1  -6  11  148.51    6.65
   1  -6  10  368.93   13.10
   1  -6   9   60.73    3.52
   1  -6   7  122.68    4.64
   1  -6   6  745.67   23.27
  -1  -6  -5 1939.56   57.60
   1  -6   5 1844.61   57.50
   1  -6   4  861.73   27.47
   1  -6   4  899.89   27.42
  -1  -6  -4  893.37   27.47
   1  -6   4  884.41   27.09
   1  -6   4  878.48   27.45
   1  -6   3 7433.14  223.77
   1  -6   3 7860.33  223.83
   1  -6   3 7375.44  223.77
   1  -6   3 7265.21  223.43
  -1  -6  -3 7409.41  223.80
  -1  -6  -2  769.46   24.88
   1  -6   2  814.68   24.59
   1  -6   2  749.85   24.62
   1  -6   2  854.28   24.84
   1  -6   2  735.57   24.82
   1  -6   1 3533.07  108.41
   1  -6   1 3738.17  108.79
   1  -6   1 3509.14  108.52
   1  -6   1 3792.81  108.50
  -1  -6  -1 3447.79  108.72
   1  -6   0  368.30   12.47
   1  -6   0  386.51   12.57
   1  -6   0  504.06   13.12
  -1  -6   0  352.48   12.39
   1  -6   0  453.54   12.66
  -1  -6   0  413.52   12.87
   1  -6  -1 3899.14  108.09
  -1  -6   1 3277.85  108.07
  -1  -6   2  811.92   25.19
   1  -6  -3 8236.89  243.59
  -1  -6   3 7973.27  243.54
   1   6   4  851.65   26.62
  -1  -6   4  853.74   27.36
  -1  -6   4  915.27   27.33
  -1  -6   5 1845.62   55.64
   1  -6  -5 1969.96   55.51
  -1  -6   5 1965.78   55.60
   1   6   6  662.61   20.56
   1  -6  -6  661.18   21.00
  -1  -6   6  695.97   21.20
   1   6   7  155.18    5.40
   1  -6  -7  142.95    5.61
   1   6   8 1731.76   54.51
  -1  -6   8 1912.27   55.22
  -1  -6   9   75.29    3.72
   1   6   9   61.60    2.93
  -1  -6  10  352.51   12.39
  -1  -6  10  334.87   12.34
   1   6  10  364.00   11.77
  -1  -6  11  129.17    5.85
   1   6  11  135.50    5.29
  -1  -6  11  129.32    5.91
  -1  -6  12  351.60   12.55
   1   6  12  338.18   11.73
  -1  -6  13  125.65    5.83
   1   6  13  104.67    4.89
  -1  -6  14   52.37    3.96
   1  -6 -14   49.82    2.43
  -1  -6  15  221.72    8.82
   1  -6 -15  185.46    6.67
  -1  -6  16   35.68    3.69
  -1   6 -16   32.67    2.08
   1  -6 -16   36.73    2.14
  -1   6 -17   36.53    2.22
   1  -6 -17   31.37    2.07
  -1  -6  17   27.35    3.64
  -1   6 -18   92.27    3.97
  -1  -6  18   92.10    6.02
   1  -6 -18   94.03    3.94
   1   6  19   95.34    3.85
  -1   6 -19  100.35    4.22
   1  -6 -19   92.43    4.05
  -1  -6  19  102.72    6.47
   1   6  20   26.82    1.95
  -1   6 -20   34.20    2.42
  -1  -6  20   28.69    4.30
   1  -6 -20   29.44    2.17
  -1  -6  21   79.20    3.75
   1   6  21   69.04    3.32
  -1   6 -21   79.54    3.71
  -1  -6  21   63.05    5.81
   1   6  22    7.82    1.59
  -1  -6  22    9.06    1.97
  -1   6 -22   10.51    1.88
   1   6  23    5.29    1.46
  -1   6 -23    7.80    1.82
   1  -6 -23    5.26    1.80
  -1  -6  23    5.84    3.38
   1  -6 -24    8.44    1.83
  -1   6 -24    7.46    1.86
   1   6  24    6.06    1.44
   1   6  25    2.78    1.33
  -1   6 -25    3.88    1.70
   1  -6 -25    3.14    1.59
   1  -6 -26    5.82    1.59
  -1   6 -26    8.66    1.75
  -1   6 -27    2.12    1.48
   1  -6 -27    1.02    1.33
  -1   6 -28    0.97    1.29
   1  -6 -28    3.07    1.23
  -1   6 -29    1.59    1.07
   1  -6 -29    1.03    1.02
   1  -6 -30    0.38    0.76
  -1   6 -30   -0.06    0.80
   1  -6 -30    0.55    0.78
   1  -6 -31    0.20    0.53
  -1  -7 -30   -0.59    0.72
   1   7 -30   -0.50    0.72
  -1  -7 -29    1.22    0.95
   1   7 -29    0.99    0.96
  -1   7  28    0.98    1.09
   1   7 -28    0.03    1.14
  -1  -7 -28    0.85    1.13
  -1   7  27   -0.74    1.25
   1   7 -27   -0.10    1.31
  -1  -7 -27   -0.13    1.25
  -1   7  26    5.54    1.45
   1   7 -26    6.78    1.61
  -1  -7 -26    3.38    1.46
  -1   7  25   13.53    1.67
   1   7 -25    9.18    1.79
  -1  -7 -25   10.00    1.78
  -1   7  25   11.83    1.31
  -1   7  24    5.04    1.50
   1   7 -24    4.52    1.72
  -1  -7 -24    1.97    1.61
  -1   7  23   12.22    1.71
   1   7 -23   11.69    1.95
  -1  -7 -23   11.89    1.93
   1  -7  23    8.85    3.26
  -1   7  22    4.03    1.44
   1  -7  22    1.44    3.12
  -1  -7 -22    4.74    1.77
   1   7 -22    2.29    1.77
   1  -7  21  100.22    7.18
  -1  -7 -21  110.33    4.67
   1  -7  20   52.49    5.35
  -1  -7 -20   65.79    3.34
  -1  -7 -19   23.16    2.11
   1  -7  19   20.64    3.56
   1  -7  19   16.49    3.67
   1  -7  18   35.44    4.07
  -1  -7 -18   42.04    2.50
   1  -7  18   35.82    4.26
   1  -7  17   80.21    5.60
   1  -7  17   92.63    5.84
  -1  -7 -17   86.61    3.73
  -1  -7 -16    6.66    1.36
   1  -7  16    4.89    2.76
   1  -7  16    8.67    2.70
   1  -7  15   48.92    2.54
   1  -7  15   51.73    4.25
  -1  -7 -15   50.59    2.52
   1  -7  14   63.89    4.55
   1  -7  14   62.87    2.81
   1  -7  14   63.53    4.40
   1  -7  13  131.24    6.47
   1  -7  13  122.89    6.23
   1  -7  12  276.05   10.79
   1  -7  11   58.46    3.87
   1  -7   6    7.15    1.51
   1  -7   6    7.32    1.31
   1  -7   5    3.69    1.26
  -1  -7  -5    4.19    1.21
   1  -7   5    4.29    0.97
   1  -7   5    4.95    1.27
   1  -7   4   34.21    2.12
   1  -7   4   32.54    2.07
  -1  -7  -4   31.77    2.05
   1  -7   4   33.92    1.79
   1  -7   3   82.75    3.48
   1  -7   3   79.55    3.35
  -1  -7  -3   77.93    3.44
   1  -7   3   78.99    3.11
   1  -7   2  399.85   12.93
   1  -7   2  396.47   12.60
   1  -7   2  396.75   12.72
  -1  -7  -2  391.89   12.91
   1  -7   2  400.39   12.59
  -1  -7  -1  165.78    5.81
   1  -7   1  178.39    6.36
   1  -7   1  176.86    5.92
   1  -7   1  181.02    6.05
  -1  -7  -1  185.77    6.38
   1  -7   1  188.58    6.09
  -1  -7   0  298.58    9.70
   1  -7   0  303.80   10.26
   1  -7   0  304.43    9.77
  -1  -7   0  301.86   10.24
   1  -7   0  337.84   10.06
   1  -7   0  308.18    9.81
   1  -7  -1  164.32    5.64
   1  -7  -1  164.51    5.69
  -1  -7   2  380.64   12.43
   1  -7  -3   85.59    3.66
  -1  -7   3   82.80    3.65
  -1  -7   4   32.22    2.16
   1   7   4   29.64    1.14
   1  -7  -4   34.09    2.14
  -1  -7   5    4.16    1.34
   1  -7  -5    3.73    1.28
   1   7   5    3.63    0.54
  -1  -7   5    3.89    1.32
   1  -7  -6    6.79    1.32
  -1  -7   6    7.78    1.51
   1   7   6    7.18    0.76
  -1  -7   6    9.09    1.51
  -1  -7   7  286.74    9.88
   1   7   7  281.77    9.05
  -1  -7   8   50.59    3.13
   1   7   8   53.55    2.34
  -1  -7   9   17.28    2.18
   1   7   9   13.65    1.36
  -1  -7  10   66.52    3.85
   1   7  10   60.80    2.88
  -1  -7  11   54.90    3.68
   1   7  11   51.65    2.69
  -1  -7  12  232.07    9.07
   1   7  12  215.85    7.87
  -1  -7  13  119.95    6.10
   1  -7 -14   57.57    2.69
  -1  -7  14   59.24    4.39
  -1  -7  14   62.71    2.74
  -1  -7  15   55.17    4.36
  -1   7 -15   54.46    2.59
   1  -7 -15   53.79    2.63
  -1   7 -16    8.19    1.36
   1  -7 -16    7.53    1.39
  -1  -7  16    5.37    2.79
  -1   7 -17   80.55    3.57
  -1  -7  17   85.17    5.72
   1  -7 -17   82.79    3.58
  -1   7 -18   36.69    2.36
  -1  -7  18   33.39    4.31
   1  -7 -18   39.30    2.40
  -1   7 -19   25.75    2.14
   1   7  19   22.23    1.73
   1  -7 -19   22.11    1.95
  -1  -7  19   21.84    3.98
  -1   7 -20   68.04    3.35
   1  -7 -20   63.85    3.18
  -1  -7  20   55.22    5.49
   1   7  20   61.47    2.93
  -1  -7  21   96.06    6.99
  -1   7 -21  110.97    4.55
   1   7  21   97.54    4.13
  -1   7 -22    4.47    1.71
   1  -7 -22    2.93    1.71
   1   7  22    4.20    1.42
  -1  -7  23    8.97    3.42
  -1   7 -23    9.34    1.88
   1  -7 -23    6.84    1.79
   1   7  23    8.66    1.54
   1  -7 -24    3.71    1.63
  -1   7 -24    3.33    1.64
   1   7  24    1.77    1.34
  -1   7 -25    8.42    1.80
   1  -7 -25    8.87    1.68
   1   7  25    7.75    1.43
  -1   7 -26    5.32    1.60
   1  -7 -26    5.83    1.51
  -1   7 -27    0.21    1.36
   1  -7 -27    1.50    1.29
   1  -7 -28    1.66    1.14
  -1   7 -28    2.06    1.25
  -1   7 -29    2.13    1.00
   1  -7 -29    1.93    0.96
  -1   7 -30    0.06    0.71
   1  -7 -30   -0.05    0.72
   1  -7 -31    2.29    0.52
   1   8 -30    1.68    0.66
  -1  -8 -30    0.62    0.69
   1   8 -29    1.31    0.90
  -1  -8 -29    0.95    0.89
  -1  -8 -28    4.49    1.12
   1   8 -28    3.38    1.14
  -1   8  28    4.27    1.12
   1   8 -27    1.35    1.27
  -1  -8 -27   -0.85    1.22
  -1   8  27    0.53    1.18
   1   8 -26    2.47    1.43
  -1  -8 -26    1.89    1.36
  -1   8  26    1.46    1.32
  -1  -8 -25    5.56    1.57
   1   8 -25    5.20    1.70
  -1   8  25    7.53    1.49
  -1   8  25    9.15    1.24
   1   8 -24    1.78    1.61
  -1  -8 -24    2.55    1.58
  -1   8  24    5.96    1.50
   1  -8  23   22.93    4.03
  -1  -8 -23   30.63    2.39
   1   8 -23   30.03    2.42
  -1   8  23   31.60    2.19
  -1  -8 -22    6.68    1.77
   1   8 -22    6.18    1.82
  -1   8  22    6.36    1.48
  -1  -8 -21   31.89    2.39
   1  -8  21   18.14    4.26
  -1  -8 -20   72.47    3.47
   1  -8  20   54.87    5.62
  -1  -8 -19   36.29    2.45
   1  -8  19   32.72    4.14
   1  -8  19   29.54    4.34
   1  -8  18   97.73    6.39
  -1  -8 -18  102.39    4.23
   1  -8  18   93.96    6.37
  -1  -8 -17   33.45    2.16
   1  -8  17   29.23    3.75
   1  -8  17   26.67    3.93
   1  -8  16   55.67    4.53
   1  -8  16   49.79    4.64
  -1  -8 -16   48.69    2.56
   1  -8  15  122.94    6.64
  -1  -8 -15  114.98    4.42
   1  -8  15  112.57    6.54
   1  -8  14   35.87    3.58
   1  -8  14   25.88    3.46
   1  -8  13   40.76    3.63
   1  -8  13   33.50    3.55
   1  -8   8   57.60    3.42
   1  -8   7  433.85   13.90
   1  -8   7  424.71   14.48
   1  -8   6  255.97    8.38
   1  -8   6  238.29    8.61
   1  -8   6  246.51    8.83
  -1  -8  -5   18.66    1.72
   1  -8   5   21.49    1.49
   1  -8   5   17.75    1.73
   1  -8   5   18.41    1.74
  -1  -8  -4  139.10    5.20
   1  -8   4  131.54    4.79
   1  -8   4  127.59    5.12
   1  -8   4  128.19    5.00
   1  -8   3   27.16    1.65
  -1  -8  -3   28.54    1.97
   1  -8   3   24.05    1.74
   1  -8   3   28.22    2.02
  -1  -8  -2  107.29    4.38
   1  -8   2  110.20    4.10
   1  -8   2  108.61    4.03
   1  -8   2  105.50    4.10
   1  -8   2  111.65    4.44
   1  -8   1   13.57    1.58
   1  -8   1   13.33    1.34
  -1  -8  -1   14.89    1.54
   1  -8   1   13.81    1.13
  -1  -8  -1   13.20    0.99
   1  -8   1   12.72    1.26
   1  -8   0    1.12    0.96
   1  -8   0    0.73    0.75
   1  -8   0    0.97    0.70
   1  -8   0    2.17    1.25
   1  -8  -1   12.77    1.03
   1  -8  -1   13.05    1.08
   1  -8  -2   99.83    3.48
  -1  -8   2  109.38    4.30
   1  -8  -3   29.24    2.11
  -1  -8   3   31.53    2.18
   1  -8  -4  131.45    5.23
  -1  -8   4  133.35    5.23
  -1  -8   5   20.78    1.86
   1  -8  -5   18.38    1.76
  -1  -8   5   16.77    1.82
  -1  -8   6  246.17    8.79
  -1  -8   6  250.62    8.88
  -1  -8   7  431.67   12.73
  -1  -8   7  420.58   12.77
  -1  -8   8   59.87    3.27
  -1  -8   8   58.29    3.26
  -1  -8   9  104.62    4.98
  -1  -8  10   46.90    3.33
  -1  -8  11  325.78   12.10
  -1  -8  12   38.36    3.51
  -1  -8  13   37.97    3.69
   1  -8 -14   30.44    1.87
  -1  -8  14   34.42    3.67
  -1  -8  14   28.83    1.89
  -1   8 -15  103.62    4.17
   1  -8 -15  109.81    4.24
  -1  -8  15  116.90    6.52
  -1  -8  15  109.69    4.28
  -1   8 -16   48.21    2.56
  -1  -8  16   50.88    4.63
   1  -8 -16   51.68    2.60
  -1   8 -17   28.42    2.04
  -1  -8  17   27.89    4.14
   1  -8 -17   32.50    2.14
  -1   8 -18  105.62    4.40
  -1  -8  18  109.32    6.91
   1  -8 -18  110.47    4.46
  -1   8 -19   32.58    2.34
   1   8  19   33.85    2.02
   1  -8 -19   35.20    2.35
  -1  -8  19   29.47    4.46
  -1   8 -20   75.43    3.47
   1  -8 -20   70.34    3.36
   1   8  20   63.72    3.03
  -1   8 -21   34.29    2.44
   1   8  21   31.00    2.06
   1  -8 -22    4.17    1.72
  -1   8 -22    3.90    1.69
   1   8  22    4.85    1.39
  -1  -8  23   25.23    4.20
   1  -8 -23   29.58    2.35
  -1   8 -23   28.40    2.38
   1   8  23   28.76    2.03
  -1   8 -24    2.10    1.64
   1  -8 -24    4.33    1.60
   1   8  24    3.55    1.35
   1   8  25    6.82    1.36
   1  -8 -25    7.45    1.59
  -1   8 -25    8.54    1.74
   1   8  26    1.13    1.08
   1  -8 -26    2.58    1.35
  -1   8 -26    1.07    1.45
  -1   8 -27   -0.03    1.28
   1  -8 -27    1.34    1.23
   1  -8 -28    5.91    1.19
  -1   8 -28    4.14    1.20
  -1   8 -29    0.53    0.87
   1  -8 -29    0.09    0.87
  -1   8 -30    1.17    0.62
   1  -8 -30    0.83    0.71
  -1  -9 -30    2.86    0.69
   1   9 -29    2.32    0.85
  -1  -9 -29    2.02    0.87
  -1   9  28    0.18    0.98
   1   9 -28    2.19    1.04
  -1  -9 -28   -0.77    1.00
  -1   9  27    2.88    1.19
   1   9 -27    3.89    1.25
   1   9 -26    6.82    1.47
  -1  -9 -26    6.97    1.42
  -1   9  26    7.30    1.41
  -1   9  26    7.77    1.14
   1   9 -25    7.17    1.61
  -1  -9 -25    5.32    1.52
  -1   9  25    5.98    1.44
  -1   9  25    7.42    1.24
   1   9 -24    7.97    1.74
  -1  -9 -24    8.89    1.73
  -1   9  24    9.67    1.60
   1  -9  23    8.99    3.25
  -1  -9 -23    8.52    1.75
   1   9 -23    8.80    1.80
  -1   9  23   13.10    1.67
  -1  -9 -22   17.69    2.05
   1   9 -22   19.57    2.11
   1  -9  22   16.98    3.72
   1   9 -21   83.60    3.82
  -1  -9 -21   75.69    3.70
  -1  -9 -20   34.51    2.40
   1  -9  20   19.62    4.28
  -1  -9 -19   47.79    2.72
   1  -9  19   32.86    4.57
  -1  -9 -18   66.81    3.22
   1  -9  18   66.98    5.43
   1  -9  18   58.33    5.29
  -1  -9 -17   52.96    2.79
   1  -9  17   63.46    5.08
   1  -9  17   61.95    5.24
  -1  -9 -16   25.60    1.90
   1  -9  16   25.58    3.60
   1  -9  16   30.60    4.03
   1  -9  15  264.68   10.78
   1  -9  15  264.15   10.76
  -1  -9 -14   96.59    3.83
   1  -9  14  120.57    6.30
   1  -9  13   23.85    3.19
   1  -9   9   15.22    2.31
   1  -9   8  377.50   13.33
   1  -9   8  383.36   12.58
   1  -9   7  101.51    4.72
   1  -9   7  103.70    4.18
   1  -9   6  916.40   29.37
   1  -9   6  940.65   28.92
   1  -9   5  174.74    6.32
   1  -9   5  150.33    6.07
  -1  -9  -5  149.69    6.09
   1  -9   5  165.96    5.88
   1  -9   4  586.92   18.04
   1  -9   4  526.37   17.70
   1  -9   4  561.36   17.55
  -1  -9  -4  547.67   17.93
   1  -9   3   47.92    2.76
   1  -9   3   46.28    2.42
   1  -9   3   50.99    2.37
  -1  -9  -3   45.36    2.63
   1  -9   2  647.09   19.98
   1  -9   2  588.41   19.45
  -1  -9  -2  640.13   19.90
   1  -9   2  626.58   19.52
  -1  -9  -1   23.38    1.29
   1  -9   1   25.90    1.48
   1  -9   1   23.48    1.53
  -1  -9  -1   23.46    1.95
   1  -9   1   25.16    1.68
   1  -9   1   24.90    2.04
   1  -9   0  466.31   14.19
   1  -9   0  430.20   14.16
   1  -9   0  479.33   14.57
   1  -9   0  441.86   14.86
   1  -9  -1   25.70    1.44
   1  -9  -1   26.82    1.37
   1  -9  -1   28.31    1.81
   1  -9  -2  603.53   19.19
   1  -9  -2  627.48   18.92
   1  -9  -3   55.99    1.99
   1  -9  -3   61.40    3.12
  -1  -9   3   59.18    3.04
  -1  -9   3   55.21    3.09
  -1  -9   4  605.73   19.51
   1  -9  -4  603.05   19.51
  -1  -9   5  175.43    6.76
   1  -9  -5  163.83    6.49
  -1  -9   6  894.96   27.93
  -1  -9   6  868.57   27.92
  -1  -9   7  100.09    4.56
  -1  -9   7   93.54    4.46
  -1  -9   8  382.97   12.92
  -1  -9   8  357.35   12.85
  -1  -9   9   24.11    2.59
  -1  -9   9   13.97    2.10
  -1  -9  10  118.15    5.73
  -1  -9  11   52.94    3.94
  -1  -9  12  108.14    5.80
  -1  -9  13   20.90    1.60
  -1  -9  13   24.39    3.18
  -1   9 -14   92.54    3.77
  -1  -9  14  103.36    3.97
  -1  -9  14  110.93    6.17
  -1  -9  15  239.43    7.93
  -1  -9  15  256.67   10.56
  -1   9 -16   29.41    1.99
  -1  -9  16   29.40    2.11
   1  -9 -16   30.42    2.08
  -1  -9  16   28.06    4.00
  -1   9 -17   60.48    2.94
  -1  -9  17   63.09    3.10
   1  -9 -17   58.04    2.96
  -1  -9  17   53.30    5.09
  -1   9 -18   71.20    3.34
   1  -9 -18   71.79    3.36
  -1  -9  18   61.40    5.62
  -1   9 -19   48.15    2.74
   1  -9 -19   48.00    2.75
  -1  -9  19   40.96    5.02
   1   9  20   31.95    2.03
  -1   9 -20   35.33    2.40
   1   9  21   80.31    3.55
   1  -9 -21   85.70    3.93
  -1   9 -21   87.64    3.93
  -1  -9  21   80.46    6.51
   1  -9 -22   15.19    1.98
  -1   9 -22   17.84    2.03
   1   9  22   17.03    1.69
  -1  -9  22   15.11    3.73
  -1   9 -23    7.24    1.67
   1  -9 -23    6.60    1.69
   1   9  23   10.12    1.47
  -1  -9  23    6.03    3.07
   1   9  24    6.69    1.36
  -1   9 -24    7.38    1.73
   1  -9 -24    8.37    1.68
   1   9  25    4.85    1.24
  -1   9 -25    4.43    1.53
   1  -9 -25    5.39    1.49
   1  -9 -26    4.65    1.38
  -1   9 -26    4.72    1.45
  -1   9 -27    2.46    1.24
   1  -9 -28   -0.10    0.99
  -1   9 -28    0.56    1.01
   1  -9 -29    1.50    0.87
  -1   9 -29    2.19    0.81
   1  -9 -30    2.05    0.66
  -1 -10 -30    0.15    0.55
  -1 -10 -29    3.29    0.85
   1  10 -29    2.59    0.78
  -1 -10 -28    1.69    0.95
  -1  10  28    2.26    0.91
   1  10 -28    2.15    0.97
  -1 -10 -27    4.50    1.15
   1  10 -27    4.74    1.21
  -1  10  27    5.60    1.17
   1  10 -26    0.13    1.26
  -1  10  26    2.02    1.22
  -1  10  26    3.27    1.05
  -1  10  25   16.82    1.67
   1  10 -25   11.41    1.68
  -1 -10 -25   12.12    1.63
  -1  10  24    4.84    1.46
  -1 -10 -24    2.89    1.46
   1  10 -24    0.44    1.46
  -1  10  23   11.45    1.61
  -1 -10 -23    7.91    1.62
   1  10 -23    7.47    1.67
   1 -10  22   32.78    4.35
   1  10 -22   35.29    2.47
  -1 -10 -22   35.38    2.42
   1 -10  21   10.76    3.37
   1  10 -21   11.74    1.83
  -1 -10 -21   10.19    1.80
   1 -10  20    1.44    3.06
  -1 -10 -20    2.17    1.52
   1  10 -20    2.67    1.57
   1 -10  19   69.08    5.83
  -1 -10 -19   71.74    3.41
   1 -10  18   35.41    4.63
   1 -10  18   44.45    4.55
  -1 -10 -18   45.02    2.52
   1 -10  17   68.39    5.61
  -1 -10 -17   65.41    3.11
   1 -10  17   71.38    5.35
   1 -10  16   13.39    3.47
  -1 -10 -16   15.84    1.56
   1 -10  16   17.19    3.34
  -1 -10 -15   48.76    2.44
   1 -10  15   50.78    4.72
  -1 -10 -14   33.19    1.89
   1 -10  14   33.70    4.04
   1 -10  13   25.21    3.47
   1 -10  12    0.91    1.15
   1 -10  11    5.91    2.21
   1 -10  11    6.96    1.43
   1 -10  10   62.93    3.28
   1 -10  10   72.20    4.34
   1 -10   9  100.32    4.33
   1 -10   9  104.57    5.18
   1 -10   8   17.42    1.72
   1 -10   8   18.58    2.25
   1 -10   7   12.27    1.47
   1 -10   7   13.01    1.94
   1 -10   6   30.18    2.36
   1 -10   6   31.93    2.02
   1 -10   5  106.30    4.57
  -1 -10  -5  108.17    4.64
   1 -10   5  107.05    4.29
   1 -10   4   73.50    3.50
   1 -10   4   81.25    3.42
  -1 -10  -4   83.01    3.80
   1 -10   4   79.14    3.82
   1 -10   3  156.66    5.83
   1 -10   3  162.14    5.84
  -1 -10  -3  167.56    6.22
   1 -10   3  156.60    6.25
   1 -10   2   32.77    2.00
  -1 -10  -2   35.26    2.30
   1 -10   2   32.21    2.36
  -1 -10  -2   32.26    1.57
   1 -10   2   31.43    1.86
   1 -10   1  110.11    4.22
   1 -10   1  101.83    4.57
   1 -10   1  104.45    3.85
  -1 -10  -1  107.04    3.67
   1 -10   1   98.45    3.90
   1 -10   0   53.76    2.26
   1 -10   0   57.76    2.70
   1 -10   0   49.35    2.21
   1 -10   0   49.43    2.97
   1 -10  -1   96.28    3.53
   1 -10  -1  104.03    3.65
   1 -10  -1  106.49    4.13
   1 -10  -2   29.59    1.30
  -1 -10   2   32.86    2.32
   1 -10  -2   33.66    2.06
   1 -10  -2   30.21    1.62
  -1 -10   3  165.05    5.69
   1 -10  -3  157.61    5.72
  -1 -10   3  158.37    5.71
  -1 -10   4   85.07    3.98
  -1 -10   4   84.42    4.07
  -1 -10   5  107.36    4.83
  -1 -10   6   27.44    2.38
  -1 -10   7   13.16    2.01
  -1 -10   8   18.49    2.29
  -1 -10   9   98.17    4.93
  -1 -10  10   71.20    4.38
  -1 -10  11    7.44    2.32
  -1 -10  12   -1.32    2.49
  -1 -10  13   27.42    3.52
   1 -10 -13   27.35    1.76
  -1  10 -14   34.24    1.96
  -1 -10  14   31.39    3.94
  -1  10 -15   50.30    2.51
  -1 -10  15   55.03    4.87
  -1 -10  16    9.63    3.39
  -1  10 -16   12.62    1.48
  -1 -10  17   64.25    5.60
   1 -10 -17   73.28    3.36
  -1  10 -17   70.87    3.23
   1 -10 -18   46.07    2.64
  -1  10 -18   45.23    2.52
   1 -10 -19   76.62    3.49
  -1 -10  19   67.73    5.90
  -1  10 -19   68.68    3.35
   1  10  20    4.08    1.24
  -1  10 -20    5.06    1.56
   1  10  21   11.12    1.49
  -1 -10  21   11.03    3.61
  -1  10 -21   10.60    1.73
   1 -10 -21   11.14    1.81
  -1  10 -22   37.97    2.47
   1 -10 -22   34.70    2.43
  -1 -10  22   35.71    4.53
   1  10  22   36.12    2.19
   1  10  23    7.40    1.34
   1 -10 -23    6.32    1.56
  -1  10 -23    5.57    1.61
   1  10  24    2.01    1.17
   1 -10 -24    1.75    1.40
  -1  10 -24    2.26    1.49
   1  10  25   12.58    1.35
  -1  10 -25   13.48    1.70
   1 -10 -25    9.58    1.55
  -1  10 -26    0.65    1.26
   1 -10 -27    5.06    1.17
  -1  10 -27    5.72    1.23
   1 -10 -28    1.02    0.95
  -1  10 -28    2.30    0.94
   1 -10 -29    3.35    0.87
  -1  10 -29    2.86    0.75
   1 -10 -30    0.92    0.58
  -1 -11 -30    1.15    0.50
  -1 -11 -29    1.95    0.75
  -1 -11 -28    0.83    0.89
  -1  11  28    1.59    0.84
   1  11 -28    0.40    0.93
  -1 -11 -27   -0.27    1.01
  -1  11  27    0.28    1.03
   1  11 -27    0.34    1.10
  -1 -11 -26    2.57    1.16
  -1  11  26    3.81    1.21
   1  11 -26    3.65    1.27
  -1  11  26    4.28    1.06
   1  11 -25    1.50    1.34
  -1  11  25    3.63    1.29
  -1 -11 -24   13.94    1.72
   1  11 -24   16.55    1.81
   1  11 -23   23.62    2.05
  -1 -11 -23   21.59    1.96
  -1  11  23   26.62    1.97
   1 -11  22   27.01    4.05
  -1 -11 -22   26.03    2.13
   1  11 -22   27.74    2.19
   1 -11  21   34.90    4.50
   1  11 -21   40.65    2.58
  -1 -11 -21   41.00    2.56
  -1 -11 -20   13.91    1.81
   1  11 -20   12.95    1.80
   1 -11  20   13.47    3.70
  -1 -11 -19    8.89    1.60
  -1 -11 -19    8.04    1.42
   1 -11  19    9.90    3.59
  -1 -11 -18   -0.67    1.34
   1 -11  18   -1.87    3.47
   1 -11  18    2.85    2.90
  -1 -11 -18    1.90    1.28
  -1 -11 -17   88.35    3.70
   1 -11  17   85.54    6.16
   1 -11  16   27.42    4.02
  -1 -11 -16   25.70    1.83
   1 -11  15   23.30    3.73
  -1 -11 -15   22.93    1.67
   1 -11  14    5.39    2.89
  -1 -11 -14    5.44    1.09
   1 -11  13   35.99    3.74
   1 -11  13   40.83    3.86
   1 -11  13   29.63    2.36
   1 -11  12   26.76    3.13
   1 -11  12   28.38    2.22
   1 -11  11   10.66    2.36
   1 -11  11    8.37    1.45
   1 -11  10   57.07    3.11
   1 -11  10   64.60    4.08
   1 -11   9   70.84    3.53
   1 -11   9   76.86    4.36
   1 -11   8   29.91    2.13
   1 -11   8   29.61    2.68
   1 -11   7   32.23    2.16
   1 -11   7   30.60    2.59
   1 -11   6   19.93    1.76
   1 -11   6   21.53    2.12
   1 -11   5   59.69    2.86
  -1 -11  -5   54.50    3.12
   1 -11   5   52.60    3.03
   1 -11   4  207.16    7.25
  -1 -11  -4  204.29    7.63
   1 -11   4  196.58    7.34
  -1 -11  -3  151.30    5.22
  -1 -11  -3  158.03    6.10
   1 -11   3  154.78    5.71
   1 -11   3  150.29    5.70
  -1 -11  -2   42.27    1.88
   1 -11   2   48.69    2.45
  -1 -11  -2   42.40    2.70
   1 -11   2   42.99    2.27
   1 -11   1  151.95    5.52
   1 -11   1  143.38    5.19
   1 -11   1  141.17    5.90
   1 -11   0   80.09    2.95
   1 -11   0   78.04    3.40
   1 -11   0   70.24    2.92
   1 -11   0   70.91    3.77
   1 -11  -1  140.67    4.91
   1 -11  -1  152.38    5.55
   1 -11  -1  150.42    5.02
   1 -11  -2   41.41    1.68
   1 -11  -2   42.19    1.93
  -1 -11   2   47.52    2.77
   1 -11  -2   48.58    2.50
   1 -11  -3  155.10    5.48
  -1 -11   3  170.15    6.39
  -1 -11   4  223.43    8.26
  -1 -11   4  222.01    8.34
  -1 -11   5   57.91    3.31
  -1 -11   5   61.62    3.50
  -1 -11   6   18.81    2.02
  -1 -11   6   18.99    2.26
  -1 -11   7   37.94    2.85
  -1 -11   8   25.55    2.64
  -1 -11   9   77.40    4.43
  -1 -11  10   60.62    4.00
  -1 -11  11   11.24    2.50
   1 -11 -12   30.35    1.80
  -1 -11  12   37.51    3.57
   1 -11 -13   28.89    1.80
  -1 -11  13   29.40    3.57
   1 -11 -14    9.23    1.35
  -1  11 -14    6.12    1.13
  -1 -11  14    9.84    2.98
  -1 -11  15   31.05    4.09
  -1  11 -15   28.21    1.82
  -1  11 -16   23.53    1.77
  -1 -11  16   23.34    3.92
  -1 -11  17   80.99    6.08
  -1  11 -17   76.19    3.36
  -1  11 -18    2.94    1.31
  -1 -11  18   -1.45    3.54
  -1  11 -19   10.14    1.59
  -1 -11  19    4.30    3.28
   1  11  20   15.97    1.50
  -1  11 -20   13.05    1.75
   1 -11 -20   12.01    1.78
  -1  11 -21   40.22    2.47
   1 -11 -21   37.66    2.49
   1  11  21   37.52    2.19
  -1 -11  21   40.24    4.79
   1  11  22   27.30    1.88
  -1  11 -22   26.22    2.11
   1 -11 -22   23.47    2.07
  -1 -11  22   24.74    4.03
   1  11  23   20.63    1.70
   1 -11 -23   22.04    1.98
  -1  11 -23   25.86    2.04
   1  11  24   15.12    1.44
   1 -11 -24   13.12    1.66
  -1  11 -24   14.45    1.70
  -1  11 -25    3.56    1.33
  -1  11 -26    2.59    1.19
   1 -11 -26    2.42    1.15
  -1  11 -27    1.77    1.02
   1 -11 -27   -0.50    1.01
  -1  11 -28    1.29    0.86
   1 -11 -28    0.40    0.91
   1 -11 -29    1.44    0.75
   1 -11 -30    0.93    0.51
  -1 -12 -29    1.08    0.66
  -1 -12 -28    8.69    1.05
  -1 -12 -27    1.32    1.00
  -1  12  27    1.96    0.95
   1  12 -27    2.78    1.16
  -1 -12 -26    4.69    1.17
  -1  12  26    4.12    1.16
   1  12 -26    3.37    1.30
  -1  12  26    6.17    1.07
  -1 -12 -25    1.18    1.14
  -1  12  25    2.35    1.20
   1  12 -25    2.63    1.37
  -1  12  24   22.62    1.76
   1  12 -24   17.43    1.81
  -1  12  23    9.82    1.47
   1  12 -23    7.92    1.59
  -1 -12 -23    5.28    1.40
   1 -12  22   10.53    3.34
   1  12 -22    7.53    1.58
  -1 -12 -22   10.58    1.59
   1 -12  21    4.77    3.14
  -1 -12 -21    6.03    1.52
   1  12 -21    6.71    1.58
   1 -12  20   84.73    6.38
   1  12 -20   74.43    3.57
  -1 -12 -20   85.21    3.67
  -1 -12 -19   40.80    2.23
   1 -12  19   33.69    4.61
   1  12 -19   33.89    2.26
  -1 -12 -19   36.05    2.29
  -1 -12 -18    3.87    1.33
   1 -12  18    0.80    3.42
  -1 -12 -18    3.66    1.32
   1  12 -18    3.06    1.30
   1 -12  17   48.29    4.92
  -1 -12 -17   52.36    2.60
  -1 -12 -17   49.44    2.59
  -1 -12 -16   70.57    3.13
   1 -12  16   77.93    5.86
   1 -12  15   23.77    3.77
   1 -12  15   19.40    3.35
  -1 -12 -15   16.28    1.55
   1 -12  14  227.44    9.59
   1 -12  14  227.63    9.69
   1 -12  13   50.97    3.21
   1 -12  13   65.26    4.84
   1 -12  13   66.89    4.74
   1 -12  12   11.20    1.63
   1 -12  12   13.60    2.67
   1 -12  11    3.68    1.26
   1 -12  11    4.07    2.10
   1 -12  10   56.12    3.16
   1 -12  10   63.74    4.14
   1 -12   9   20.74    1.92
   1 -12   9   20.44    2.55
   1 -12   8  220.38    8.09
   1 -12   8  223.87    8.82
   1 -12   7   58.79    3.08
   1 -12   7   57.89    3.57
   1 -12   6   77.01    3.61
   1 -12   6   76.89    3.93
   1 -12   5   46.73    2.64
  -1 -12  -5   45.31    2.83
   1 -12   5   46.63    2.81
   1 -12   4  191.99    6.89
  -1 -12  -4  183.00    7.15
   1 -12   4  182.55    6.94
   1 -12   3  291.19    9.19
  -1 -12  -3  283.09    9.54
   1 -12   3  278.84    9.07
   1 -12   2  319.84   10.51
   1 -12   2  298.61   10.25
   1 -12   1  244.80    8.27
   1 -12   1  225.35    7.87
   1 -12   0   23.80    1.84
   1 -12   0   22.23    1.46
   1 -12  -1  227.23    7.30
   1 -12  -1  224.13    7.90
   1 -12  -1  216.20    7.21
   1 -12  -2  351.94   10.52
  -1 -12   2  357.59   10.96
  -1 -12   3  314.53   10.20
   1 -12  -3  265.21    8.96
  -1 -12   4  182.14    7.05
  -1 -12   4  201.46    7.05
  -1 -12   5   59.19    3.56
  -1 -12   5   57.48    3.35
  -1 -12   6   59.66    3.59
  -1 -12   6   59.64    3.43
  -1 -12   7   60.82    3.76
  -1 -12   7   62.66    3.61
  -1 -12   8  231.64    9.15
  -1 -12   8  235.42    9.05
  -1 -12   9   18.79    2.56
  -1 -12  10   71.85    4.50
  -1 -12  11    5.23    2.34
   1 -12 -11    4.81    1.10
   1 -12 -12   11.74    1.28
  -1 -12  12    8.45    2.63
   1 -12 -13   59.79    2.74
  -1 -12  13   61.22    4.80
   1 -12 -14  217.72    7.42
   1 -12 -14  208.20    7.15
  -1 -12  15   21.04    3.67
   1 -12 -15   19.99    1.74
  -1 -12  16   78.54    5.81
  -1  12 -16   68.07    3.04
  -1 -12  17   48.13    4.96
  -1  12 -17   43.34    2.36
  -1  12 -18    4.28    1.29
  -1 -12  18    3.13    3.34
  -1  12 -19   36.55    2.26
   1 -12 -19   38.76    2.36
  -1 -12  19   41.35    4.87
  -1  12 -20   73.66    3.50
   1 -12 -20   78.88    3.57
   1  12  20   83.36    3.35
  -1 -12  20   83.63    6.41
  -1  12 -21    4.99    1.45
   1 -12 -21    4.21    1.43
  -1 -12  21    2.72    2.99
   1  12  21    7.05    1.30
   1 -12 -22    8.51    1.51
  -1  12 -22    7.47    1.51
  -1 -12  22    9.82    3.36
   1  12  22   11.10    1.36
   1  12  23    6.62    1.23
   1 -12 -23    7.45    1.42
  -1  12 -23    6.57    1.46
  -1  12 -24   14.70    1.62
  -1  12 -25    0.06    1.19
   1 -12 -25    2.76    1.21
  -1  12 -26    2.77    1.12
   1 -12 -26    3.00    1.13
  -1  12 -27    3.01    1.01
   1 -12 -27    2.42    1.05
   1 -12 -28    9.02    1.07
   1 -12 -29    0.82    0.68
  -1 -13 -29    1.47    0.59
  -1 -13 -28    1.87    0.82
  -1 -13 -27    2.86    0.97
  -1  13  27    3.37    0.90
  -1  13  26    2.53    0.99
  -1  13  26    0.97    1.01
  -1 -13 -26    1.13    1.07
  -1  13  25    5.42    1.21
   1  13 -25    5.43    1.39
  -1 -13 -25    5.15    1.25
  -1  13  24    2.98    1.24
   1  13 -24    3.23    1.40
  -1 -13 -24    3.47    1.30
  -1  13  23   13.70    1.52
   1  13 -23   10.44    1.60
   1  13 -22    2.78    1.39
  -1 -13 -21   12.02    1.52
   1  13 -21    9.36    1.51
   1 -13  20   33.42    4.42
   1  13 -20   27.82    2.02
  -1 -13 -20   30.11    2.06
  -1 -13 -20   30.35    1.98
   1 -13  19    1.66    3.27
   1  13 -19    3.82    1.29
  -1 -13 -19    4.39    1.32
  -1 -13 -19    6.42    1.40
   1 -13  18   25.02    4.18
  -1 -13 -18   28.64    1.97
  -1 -13 -18   23.73    1.86
   1  13 -18   26.11    1.86
   1 -13  17   25.36    4.13
   1 -13  17   31.19    4.03
  -1 -13 -17   25.70    1.89
  -1 -13 -17   30.75    2.03
   1 -13  16   33.16    4.45
   1 -13  16   37.61    4.21
  -1 -13 -16   31.66    2.01
  -1 -13 -16   37.71    2.16
   1 -13  15  117.38    7.05
  -1 -13 -15  113.46    4.23
  -1 -13 -15   98.42    4.05
   1 -13  15  122.85    6.88
   1 -13  14    0.80    2.46
   1 -13  14    2.86    2.83
   1 -13  13   70.43    5.40
   1 -13  13   83.23    5.39
   1 -13  12    0.58    2.73
   1 -13  12    6.06    2.40
   1 -13  12    3.46    1.34
   1 -13  11   -0.32    1.91
   1 -13  11   -0.52    1.19
   1 -13  10   19.58    2.60
   1 -13  10   14.70    1.74
   1 -13   9   11.45    2.23
   1 -13   9   14.23    1.72
   1 -13   8   14.50    2.18
   1 -13   8   13.22    1.70
   1 -13   7   42.77    3.06
   1 -13   7   39.50    2.54
   1 -13   6   81.58    4.22
   1 -13   6   85.00    3.92
   1 -13   5   91.14    4.36
  -1 -13  -5   92.51    4.45
   1 -13   5   95.41    4.19
   1 -13   4   45.42    2.67
   1 -13   4   47.41    2.64
  -1 -13  -4   43.16    2.85
  -1 -13  -4   38.81    1.94
   1 -13   3   16.72    1.66
  -1 -13  -3   15.00    1.91
   1 -13   3   16.97    1.67
  -1 -13  -3   14.09    1.04
   1 -13   2   38.47    2.22
   1 -13   2   38.25    2.40
   1 -13   1  277.99    9.57
   1 -13   1  300.04    9.98
   1 -13   0    0.66    0.80
   1 -13   0    2.82    1.23
   1 -13  -1  297.60    9.45
   1 -13  -1  292.91    9.43
  -1 -13   1  307.81   10.72
   1 -13  -1  292.47   10.19
   1 -13  -2   34.24    1.67
  -1 -13   2   39.87    2.72
   1 -13  -3   15.07    1.08
  -1 -13   3   17.43    1.99
   1 -13  -4   38.14    1.92
  -1 -13   4   48.14    3.02
  -1 -13   5   99.20    4.67
  -1 -13   5   97.90    4.50
  -1 -13   6   81.80    4.26
  -1 -13   6   79.75    4.39
  -1 -13   7   41.31    2.98
  -1 -13   7   40.21    3.22
  -1 -13   8   13.74    2.10
  -1 -13   8   16.99    2.44
  -1 -13   9   12.15    2.18
  -1 -13   9   17.47    2.55
  -1 -13  10   15.95    2.33
  -1 -13  10   16.79    2.69
   1 -13 -11    0.73    0.89
  -1 -13  11   -1.80    2.44
   1 -13 -11    0.70    1.03
  -1 -13  11   -0.18    1.72
   1 -13 -12    4.59    1.13
  -1 -13  12    3.15    2.62
   1 -13 -12    5.66    1.13
   1 -13 -13   74.05    3.07
  -1 -13  13   78.56    5.40
   1 -13 -13   76.41    3.23
   1 -13 -14    4.40    1.19
  -1 -13  14    3.06    2.88
   1 -13 -14    3.37    1.19
   1 -13 -15  111.28    4.26
   1 -13 -15  119.87    4.56
  -1 -13  15  117.11    7.21
   1 -13 -16   38.05    2.25
  -1 -13  16   25.52    3.15
  -1 -13  16   29.16    4.40
  -1 -13  17   23.88    3.07
  -1 -13  17   24.77    4.22
  -1 -13  18   26.93    4.34
  -1  13 -18   23.99    1.77
   1 -13 -18   25.17    1.88
  -1 -13  19    1.21    3.26
   1 -13 -19    5.19    1.35
  -1  13 -19    4.83    1.30
   1  13  20   29.94    1.85
  -1 -13  20   29.26    4.41
   1 -13 -20   27.69    2.00
  -1  13 -20   27.78    1.93
  -1 -13  21    9.64    3.42
   1 -13 -21    7.84    1.37
  -1  13 -21    9.30    1.42
  -1  13 -22    5.64    1.33
  -1  13 -23    8.95    1.43
  -1  13 -24    2.14    1.19
   1 -13 -24    1.98    1.26
  -1  13 -25    4.69    1.19
   1 -13 -25    4.57    1.25
   1 -13 -26   -0.83    1.07
   1 -13 -27    2.17    0.99
   1 -13 -28    1.09    0.80
   1 -13 -29    1.79    0.60
   1 -13 -29    1.28    0.63
  -1 -14 -29    2.28    0.51
  -1 -14 -28    0.80    0.70
  -1 -14 -27    4.06    0.94
  -1  14  27    4.09    0.81
  -1  14  26    6.31    1.06
  -1 -14 -26    5.72    1.13
  -1 -14 -25    1.39    1.10
  -1  14  25    1.19    1.05
  -1 -14 -24   16.35    1.64
  -1  14  24   22.11    1.63
  -1 -14 -23    4.28    1.36
  -1  14  23    7.69    1.33
  -1 -14 -22   20.06    1.86
   1 -14  21    3.94    3.09
  -1 -14 -21    5.61    1.51
  -1 -14 -20    5.60    1.35
   1 -14  20    4.69    3.24
   1 -14  19    9.24    3.50
  -1 -14 -19   13.35    1.53
  -1 -14 -19   17.62    1.69
   1 -14  18   19.75    4.12
  -1 -14 -18   21.91    1.73
  -1 -14 -18   23.73    1.89
   1 -14  17   53.79    5.39
  -1 -14 -17   55.01    2.76
   1 -14  16   25.34    3.68
   1 -14  16   22.55    3.90
  -1 -14 -16   23.26    1.88
   1 -14  15   19.11    3.31
   1 -14  15   19.52    3.71
  -1 -14 -15   20.63    1.78
  -1 -14 -14   59.40    2.79
   1 -14  14   59.99    4.76
   1 -14  14   52.01    4.98
  -1 -14 -13   51.93    2.55
   1 -14  13   55.22    4.41
   1 -14  13   48.85    4.65
   1 -14  12   88.73    5.68
   1 -14  12   81.07    4.17
   1 -14  12   97.21    5.65
  -1 -14 -12   86.51    3.53
   1 -14  11  199.24    7.92
  -1 -14 -11  212.67    7.28
   1 -14  11  224.62    9.38
   1 -14  10   46.75    2.92
  -1 -14 -10   46.97    2.35
   1 -14  10   52.00    3.82
   1 -14   9    2.04    1.81
   1 -14   9    0.65    1.15
   1 -14   8   25.89    2.71
   1 -14   8   29.31    2.27
   1 -14   7   36.18    2.88
   1 -14   7   33.13    2.45
   1 -14   6  143.93    6.16
   1 -14   6  143.96    5.82
   1 -14   5  276.37    9.67
  -1 -14  -5  277.21    9.82
   1 -14   5  283.57    9.48
  -1 -14  -4  239.34    8.43
   1 -14   4  245.06    8.06
   1 -14   4  225.98    8.02
   1 -14   3  178.66    6.75
   1 -14   3  175.41    6.64
   1 -14   2   24.43    2.01
   1 -14   2   24.95    1.87
   1 -14   1   15.62    1.73
   1 -14   1   14.84    1.43
   1 -14   0   48.43    2.68
   1 -14   0   39.74    2.02
   1 -14  -1   17.22    1.76
  -1 -14   1   15.34    1.99
  -1 -14   2   27.46    2.47
  -1 -14   3  182.25    6.74
   1 -14  -3  147.76    5.11
  -1 -14   4  245.99    8.50
   1 -14  -4  201.01    6.84
  -1 -14   5  289.96    9.66
   1 -14  -5  233.23    8.07
  -1 -14   6  148.05    6.15
  -1 -14   6  149.11    6.32
  -1 -14   7   36.00    2.92
  -1 -14   7   37.82    3.17
  -1 -14   8   29.47    2.82
  -1 -14   8   31.85    3.09
   1 -14  -9    2.02    1.03
  -1 -14   9    0.57    2.09
  -1 -14   9    2.40    1.81
   1 -14 -10   47.02    2.30
  -1 -14  10   47.99    3.54
   1 -14 -10   42.47    2.12
  -1 -14  11  211.28    8.52
   1 -14 -11  184.11    6.54
   1 -14 -11  190.84    6.51
  -1 -14  11  211.87    8.93
  -1 -14  12   93.59    5.31
   1 -14 -12   91.66    3.67
   1 -14 -12   92.26    3.59
  -1 -14  12   94.47    5.80
  -1 -14  13   54.22    4.10
   1 -14 -13   54.41    2.59
   1 -14 -13   52.49    2.49
  -1 -14  13   51.32    4.70
  -1 -14  14   53.49    4.22
   1 -14 -14   63.68    2.91
   1 -14 -14   61.26    2.73
  -1 -14  14   50.94    4.94
  -1 -14  15   16.18    3.60
   1 -14 -15   18.04    1.59
  -1 -14  15   19.14    2.83
   1 -14 -15   19.37    1.72
  -1 -14  16   20.35    2.94
   1 -14 -16   21.53    1.69
  -1 -14  16   21.61    3.96
   1 -14 -17   55.76    2.69
  -1 -14  17   64.19    5.73
  -1 -14  17   57.50    4.30
  -1 -14  18   19.94    4.08
   1 -14 -18   17.71    1.58
  -1 -14  19   12.36    3.76
   1 -14 -19   10.50    1.43
  -1 -14  20    2.08    3.08
  -1 -14  21    7.47    3.21
   1 -14 -22   22.08    1.92
   1 -14 -23    5.89    1.40
   1 -14 -24   17.09    1.66
   1 -14 -25    1.60    1.16
   1 -14 -26    5.18    1.13
   1 -14 -27    5.49    1.01
   1 -14 -28    1.01    0.73
   1 -14 -29    2.08    0.51
   1 -14 -29    1.52    0.52
  -1 -15 -28    2.07    0.65
  -1 -15 -27    1.44    0.84
  -1  15  26    9.42    1.02
  -1 -15 -26    7.81    1.13
  -1 -15 -25    3.42    1.13
  -1  15  25    3.34    1.02
  -1 -15 -24    7.43    1.33
  -1  15  24    8.88    1.27
  -1 -15 -23    2.48    1.31
  -1  15  23    5.58    1.22
  -1 -15 -22   19.23    1.81
  -1 -15 -21    7.66    1.30
  -1 -15 -21    6.92    1.54
  -1 -15 -20    9.61    1.40
   1 -15  20    6.22    3.09
  -1 -15 -20   10.11    1.66
  -1 -15 -19   10.24    1.48
  -1 -15 -19    9.47    1.70
  -1 -15 -18   64.55    3.38
   1 -15  18   62.23    5.87
  -1 -15 -18   68.44    3.08
  -1 -15 -17   10.03    1.75
   1 -15  17    5.38    3.45
  -1 -15 -16   90.28    3.72
   1 -15  16   83.14    6.42
  -1 -15 -16   84.13    3.97
  -1 -15 -15    9.60    1.65
  -1 -15 -15   12.61    1.63
   1 -15  15    6.90    3.27
   1 -15  15    8.75    2.92
  -1 -15 -14   17.75    1.80
   1 -15  14   15.76    3.15
   1 -15  14   14.85    3.55
  -1 -15 -14   21.28    1.78
  -1 -15 -13   55.31    2.63
   1 -15  13   53.54    4.80
  -1 -15 -13   50.88    2.73
   1 -15  13   48.59    4.28
  -1 -15 -12  130.06    4.88
   1 -15  12  130.55    6.91
  -1 -15 -12  130.70    5.02
   1 -15  12  133.24    7.29
   1 -15  11   12.26    1.72
  -1 -15 -11   11.46    1.47
  -1 -15 -11   11.99    1.27
   1 -15  11   12.08    2.60
  -1 -15 -11   10.81    1.42
  -1 -15 -10  223.78    7.33
  -1 -15 -10  203.25    7.16
   1 -15  10  195.47    7.94
   1 -15  10  221.05    9.14
  -1 -15  -9  568.48   16.97
  -1 -15  -9  504.86   16.77
   1 -15   9  549.68   18.75
   1 -15   9  530.48   17.75
   1 -15   8   30.89    2.52
   1 -15   8   26.36    2.89
   1 -15   7  308.69   10.91
   1 -15   7  306.07   11.38
   1 -15   6  591.77   17.20
   1 -15   6  571.16   17.51
   1 -15   5   72.91    3.88
   1 -15   5   74.90    3.77
  -1 -15  -5   69.03    3.96
   1 -15   4  322.52   11.39
   1 -15   4  335.67   11.45
  -1 -15  -4  323.51   11.75
   1 -15   3  418.80   14.52
   1 -15   3  458.32   14.76
   1 -15   2   60.60    3.04
   1 -15   2   67.57    3.44
   1 -15   1  110.53    4.46
   1 -15   1  126.96    5.08
  -1 -15   0  163.37    6.58
   1 -15   0  162.53    6.09
  -1 -15   1  143.42    6.18
   1 -15  -1  137.80    5.68
  -1 -15   2   66.02    3.89
  -1 -15   3  479.37   16.47
  -1 -15   4  285.54   10.67
  -1 -15   5   68.24    4.08
  -1 -15   6  546.33   18.61
  -1 -15   7  311.93   11.78
  -1 -15   7  325.93   12.04
  -1 -15   8   42.33    3.64
   1 -15  -8   38.66    2.09
  -1 -15   8   36.43    3.16
  -1 -15   9  547.89   18.65
  -1 -15   9  568.64   19.02
   1 -15  -9  526.12   16.92
   1 -15  -9  524.55   16.79
  -1 -15   9  533.61   16.57
   1 -15  -9  555.11   17.01
  -1 -15  10  196.07    8.46
   1 -15 -10  196.22    6.42
  -1 -15  10  191.24    8.03
   1 -15 -10  179.14    6.18
   1 -15 -11   13.15    1.31
  -1 -15  11   13.99    3.01
   1 -15 -11   11.43    1.43
   1 -15 -11   12.19    1.42
  -1 -15  11    9.76    2.31
  -1 -15  12  137.55    7.18
   1 -15 -12  116.67    4.55
   1 -15 -12  127.14    4.79
  -1 -15  12  118.23    6.23
   1 -15 -12  124.24    4.54
  -1 -15  13   59.27    5.00
   1 -15 -13   54.74    2.66
  -1 -15  13   56.50    4.15
   1 -15 -13   53.14    2.59
   1 -15 -13   57.89    2.84
   1 -15 -14   17.26    1.75
  -1 -15  14   16.87    3.76
  -1 -15  14   18.69    2.81
   1 -15 -14   17.62    1.59
   1 -15 -15    9.09    1.60
  -1 -15  15    6.51    2.25
   1 -15 -15    9.60    1.45
  -1 -15  15    6.10    3.28
   1 -15 -16   83.82    3.95
  -1 -15  16   77.36    5.17
  -1 -15  16   85.68    6.53
   1 -15 -16   91.70    3.56
   1 -15 -17   11.34    1.80
   1 -15 -17   13.37    1.47
  -1 -15  17    8.85    3.60
  -1 -15  18   72.36    6.16
   1 -15 -18   67.46    3.42
  -1 -15  19    0.53    3.38
   1 -15 -19    7.46    1.62
  -1 -15  20    8.69    3.30
   1 -15 -20   13.16    1.77
   1 -15 -21    9.91    1.62
   1 -15 -22   21.26    1.88
   1 -15 -23    3.51    1.33
   1 -15 -24    9.19    1.41
   1 -15 -25    3.00    1.12
   1 -15 -26   10.06    1.18
   1 -15 -27    1.01    0.83
   1 -15 -28    1.28    0.62
   1 -15 -28    1.30    0.64
  -1 -16 -28    0.98    0.53
  -1 -16 -27    3.23    0.76
  -1  16  26   10.00    1.03
  -1 -16 -26    6.23    1.01
  -1  16  25    3.57    0.94
  -1 -16 -25    2.91    1.05
  -1  16  24    6.60    1.11
  -1 -16 -24    4.27    1.20
  -1  16  23   11.12    1.28
  -1 -16 -23    5.76    1.37
  -1 -16 -22    0.46    1.27
  -1 -16 -21    9.20    1.61
  -1 -16 -21    9.94    1.36
  -1 -16 -20    6.77    1.59
   1 -16  20    4.31    3.09
  -1 -16 -20    8.30    1.37
  -1 -16 -19   14.38    1.88
   1 -16  19   10.05    3.37
  -1 -16 -19   19.08    1.69
  -1 -16 -18    4.80    1.61
   1 -16  18    4.31    3.14
  -1 -16 -18    8.42    1.49
  -1 -16 -17    9.41    1.79
   1 -16  17    6.69    3.38
  -1 -16 -17   12.78    1.63
  -1 -16 -16    0.05    1.55
   1 -16  16   -1.34    3.41
  -1 -16 -16    3.75    1.49
  -1 -16 -15   23.50    2.20
   1 -16  15   23.31    4.17
  -1 -16 -15   29.12    2.07
  -1 -16 -14    3.27    1.42
  -1 -16 -14    0.22    1.41
   1 -16  14    4.17    2.56
  -1 -16 -13   19.85    1.75
   1 -16  13   16.12    3.47
  -1 -16 -13   20.48    1.83
   1 -16  13   20.86    3.12
  -1 -16 -12   17.63    1.66
   1 -16  12   18.62    3.34
   1 -16  12   15.20    2.75
  -1 -16 -12   14.73    1.62
   1 -16  11   12.44    1.75
  -1 -16 -11   14.14    1.57
   1 -16  11   15.66    3.21
  -1 -16 -11   17.11    1.60
   1 -16  11   18.65    2.79
  -1 -16 -11   14.33    1.37
  -1 -16 -10    9.09    1.36
  -1 -16 -10   12.11    1.33
  -1 -16 -10   11.98    1.47
   1 -16  10   14.16    2.51
   1 -16  10   11.73    1.72
  -1 -16  -9   29.89    1.87
  -1 -16  -9   28.28    1.73
   1 -16   9   22.78    2.18
  -1 -16  -9   27.51    1.84
   1 -16   9   27.39    2.90
  -1 -16  -8   13.20    1.42
  -1 -16  -8   13.47    1.34
   1 -16   8    9.51    2.11
  -1 -16  -8   12.55    1.34
   1 -16   8   12.05    0.95
   1 -16   8   13.61    1.83
   1 -16   7   22.62    2.19
   1 -16   7   20.64    2.41
  -1 -16  -7   21.87    1.60
  -1 -16  -7   21.87    1.58
   1 -16   7   23.89    1.27
   1 -16   6   17.58    2.18
   1 -16   6   18.50    1.98
   1 -16   5   30.76    2.51
   1 -16   5   31.68    2.42
  -1 -16  -5   31.90    2.67
   1 -16   4    2.05    1.30
   1 -16   4    3.41    1.45
   1 -16   3   63.98    3.32
   1 -16   3   70.39    3.60
   1 -16   2   45.26    2.55
   1 -16   2   50.75    2.97
   1 -16   1    6.44    1.04
   1 -16   1    9.40    1.59
  -1 -16   0    6.25    1.80
   1 -16   0    6.77    1.43
  -1 -16   1    7.53    1.86
   1 -16  -1    6.54    1.52
  -1 -16   2   52.67    3.49
  -1 -16   3   72.96    4.17
  -1 -16   4    1.80    1.66
  -1 -16   5   32.12    2.83
  -1 -16   6   18.33    2.35
  -1 -16   7   21.58    2.56
   1 -16  -7   25.63    1.68
   1 -16  -7   25.41    1.61
  -1 -16   7   24.73    1.31
   1 -16  -7   24.34    1.63
  -1 -16   8   12.84    0.98
  -1 -16   8   15.05    2.31
  -1 -16   8   11.83    2.50
   1 -16  -8   12.04    1.34
   1 -16  -8   11.06    1.34
  -1 -16   8   13.32    0.98
   1 -16  -8   15.29    1.46
   1 -16  -9   26.54    1.74
   1 -16  -9   26.26    1.84
   1 -16  -9   26.00    1.79
  -1 -16   9   26.66    2.88
  -1 -16   9   25.46    3.17
  -1 -16   9   25.71    1.37
   1 -16 -10   12.92    1.46
  -1 -16  10   10.41    2.70
   1 -16 -10   13.42    1.43
  -1 -16  10   12.82    2.44
   1 -16 -10   15.92    1.56
  -1 -16  11   13.26    3.03
   1 -16 -11   14.41    1.54
   1 -16 -11   16.34    1.52
  -1 -16  11   19.04    2.69
  -1 -16  12   14.14    3.17
   1 -16 -12   16.85    1.65
  -1 -16  12   16.24    2.67
   1 -16 -12   18.25    1.56
  -1 -16  13   18.94    3.61
   1 -16 -13   21.09    1.83
   1 -16 -13   20.77    1.68
  -1 -16  13   19.13    2.75
  -1 -16  14   -2.66    3.27
   1 -16 -14    1.17    1.38
  -1 -16  14    1.22    2.02
   1 -16 -14    1.77    1.25
  -1 -16  15   21.36    4.16
   1 -16 -15   20.48    2.06
  -1 -16  15   22.13    2.95
   1 -16 -15   26.71    1.85
  -1 -16  16   -1.90    3.60
   1 -16 -16    0.23    1.59
   1 -16 -16    2.79    1.27
  -1 -16  17    9.38    3.60
   1 -16 -17    8.94    1.72
   1 -16 -17   10.32    1.43
   1 -16 -18    5.31    1.60
  -1 -16  18    1.96    3.15
   1 -16 -19   16.94    1.87
  -1 -16  19   13.39    3.62
   1 -16 -20    7.41    1.56
  -1 -16  20    6.00    3.25
   1 -16 -21   11.09    1.65
   1 -16 -22    1.83    1.29
   1 -16 -23    7.94    1.42
   1 -16 -24    4.05    1.18
   1 -16 -25    2.37    1.03
   1 -16 -26    5.10    0.99
   1 -16 -27    3.31    0.79
   1 -16 -27    5.16    0.79
   1 -16 -28    1.33    0.55
   1 -16 -28    0.66    0.49
  -1 -17 -27    0.38    0.61
  -1 -17 -26    0.86    0.78
  -1  17  26    2.90    0.85
  -1 -17 -25    7.12    1.08
  -1 -17 -24    4.27    1.14
  -1  17  24    5.89    1.01
  -1 -17 -23    3.77    1.27
  -1  17  23    7.40    1.13
  -1 -17 -22    4.80    1.36
  -1 -17 -21    2.28    1.15
  -1 -17 -21    0.65    1.36
  -1 -17 -20   18.56    1.59
  -1 -17 -20   15.79    1.85
  -1 -17 -19    1.59    1.31
  -1 -17 -19    1.21    1.42
  -1 -17 -18    0.61    1.31
   1 -17  18    0.34    3.02
  -1 -17 -18    0.48    1.48
  -1 -17 -17    9.77    1.57
   1 -17  17    2.92    3.44
  -1 -17 -17    6.08    1.71
  -1 -17 -16   48.87    2.58
   1 -17  16   39.63    4.91
  -1 -17 -16   42.23    2.81
  -1 -17 -15  122.75    4.67
   1 -17  15  106.02    7.31
  -1 -17 -15  113.71    4.90
  -1 -17 -14   37.01    2.31
   1 -17  14   30.64    4.38
  -1 -17 -14   33.80    2.42
   1 -17  13    8.57    3.08
   1 -17  13    9.10    2.69
  -1 -17 -13   11.31    1.61
  -1 -17 -13    7.40    1.55
  -1 -17 -12    2.02    1.29
   1 -17  12   -2.20    2.96
  -1 -17 -12    1.17    1.10
   1 -17  12    2.47    2.20
  -1 -17 -12    0.75    1.26
  -1 -17 -11    5.20    1.38
  -1 -17 -11    3.35    1.27
   1 -17  11    3.07    2.70
   1 -17  11    4.39    2.07
  -1 -17 -11    3.20    1.15
  -1 -17 -10    8.43    1.43
  -1 -17 -10    5.52    1.28
   1 -17  10    7.68    1.57
  -1 -17 -10    6.76    1.26
   1 -17  10   10.08    2.38
  -1 -17  -9   49.60    2.34
  -1 -17  -9   57.56    2.71
   1 -17   9   55.73    3.97
   1 -17   9   49.76    3.21
  -1 -17  -9   57.63    2.54
  -1 -17  -9   53.84    2.63
  -1 -17  -8    8.57    1.17
   1 -17   8    9.75    0.91
  -1 -17  -8    6.10    1.09
  -1 -17  -8    7.56    1.25
  -1 -17  -8    8.22    1.25
   1 -17   8    5.74    1.54
   1 -17   8    7.61    2.11
  -1 -17  -8    7.77    1.33
  -1 -17  -7    3.37    1.22
  -1 -17  -7    3.39    1.14
  -1 -17  -7    2.10    0.93
   1 -17   7    3.04    0.76
  -1 -17  -7    2.49    1.03
   1 -17   7    4.27    1.45
   1 -17   7    2.98    1.67
  -1 -17  -7    1.80    0.96
  -1 -17  -6   63.36    2.75
   1 -17   6   63.21    2.49
   1 -17   6   59.34    3.50
   1 -17   6   66.23    3.81
   1 -17   6   64.15    2.54
  -1 -17  -6   61.63    2.68
  -1 -17  -6   59.45    2.69
   1 -17   5   84.45    3.06
  -1 -17  -5   76.79    3.17
   1 -17   5   75.31    4.05
  -1 -17  -5   81.14    3.22
   1 -17   5   78.03    3.01
   1 -17   5   79.77    4.09
   1 -17   4    0.95    1.19
   1 -17   4    2.62    1.43
   1 -17   3   72.17    3.57
   1 -17   3   76.96    3.88
   1 -17   2  121.85    5.30
   1 -17   1  139.43    5.97
  -1 -17  -1  153.03    6.56
   1 -17   0    6.60    1.47
  -1 -17   0    5.18    1.83
  -1 -17   1  150.77    6.66
  -1 -17   2  128.69    6.00
  -1 -17   3   82.69    4.54
  -1 -17   4    1.90    1.64
   1 -17  -4    2.39    1.00
   1 -17  -5   78.30    3.21
   1 -17  -5   77.93    3.23
  -1 -17   5   82.06    4.61
   1 -17  -5   81.15    3.27
  -1 -17   5   82.93    3.08
   1 -17  -5   88.07    3.34
   1 -17  -6   61.00    2.77
   1 -17  -6   63.12    2.75
   1 -17  -6   59.86    2.67
  -1 -17   6   67.25    4.10
  -1 -17   6   63.05    2.49
   1 -17  -6   63.49    2.75
  -1 -17   6   61.85    2.44
   1 -17  -7    3.38    1.00
  -1 -17   7    2.47    0.71
   1 -17  -7    2.76    1.14
   1 -17  -7    1.55    0.99
  -1 -17   7    2.79    0.72
   1 -17  -7    3.23    1.05
   1 -17  -7    1.75    1.10
  -1 -17   7    2.61    1.70
  -1 -17   7    2.30    1.03
  -1 -17   8    7.86    1.11
   1 -17  -8    9.94    1.34
  -1 -17   8    7.34    2.06
   1 -17  -8    7.05    1.23
  -1 -17   8    9.12    0.89
  -1 -17   8   10.09    0.94
   1 -17  -8    8.98    1.33
  -1 -17   8    8.59    1.06
   1 -17  -8    9.41    1.16
  -1 -17   9   51.28    3.83
  -1 -17   9   51.40    2.29
   1 -17  -9   53.46    2.61
  -1 -17   9   48.57    2.15
   1 -17  -9   52.70    2.49
   1 -17  -9   50.73    2.25
  -1 -17   9   51.44    2.14
   1 -17  -9   54.15    2.61
   1 -17 -10    8.10    1.34
  -1 -17  10    9.89    1.13
   1 -17 -10   10.53    1.38
  -1 -17  10    7.00    2.69
  -1 -17  10   10.16    2.26
   1 -17 -11    4.17    1.27
  -1 -17  11    2.31    2.77
   1 -17 -11    2.63    1.23
  -1 -17  11    4.50    2.08
   1 -17 -12    2.11    1.22
  -1 -17  12   -1.11    2.94
   1 -17 -12    0.20    1.27
  -1 -17  12   -0.11    1.93
   1 -17 -13   13.12    1.50
  -1 -17  13    8.24    3.19
   1 -17 -13   10.24    1.62
  -1 -17  13    9.34    2.41
   1 -17 -14   38.06    2.18
  -1 -17  14   31.44    3.40
  -1 -17  14   31.11    4.38
   1 -17 -14   33.39    2.41
  -1 -17  15  114.91    6.36
   1 -17 -15  126.74    4.67
  -1 -17  15  125.41    7.83
   1 -17 -15  119.58    5.05
   1 -17 -16   48.57    2.42
  -1 -17  16   41.53    5.09
   1 -17 -16   39.09    2.71
   1 -17 -17    7.05    1.70
   1 -17 -17    9.88    1.41
  -1 -17  18    0.35    3.04
   1 -17 -18    1.01    1.43
   1 -17 -18    1.05    1.10
  -1 -17  19   -3.47    3.24
   1 -17 -19    1.54    1.43
   1 -17 -20   19.44    1.98
   1 -17 -21    0.37    1.35
   1 -17 -22    3.99    1.34
   1 -17 -23    5.27    1.28
   1 -17 -24    4.85    1.13
   1 -17 -25    8.78    1.14
   1 -17 -26    0.10    0.80
   1 -17 -26    1.89    0.77
   1 -17 -27    0.70    0.64
   1 -17 -27    0.68    0.58
  -1 -18 -27    1.20    0.53
  -1  18  26    2.52    0.78
  -1 -18 -26   -0.10    0.69
  -1 -18 -25    3.54    0.91
  -1 -18 -24    4.58    1.06
  -1 -18 -23    7.69    1.26
  -1  18  23    8.03    1.08
  -1 -18 -23    6.55    1.01
  -1 -18 -22    5.92    1.33
  -1 -18 -21    9.19    1.55
  -1 -18 -21   11.40    1.34
  -1 -18 -20    8.37    1.64
  -1 -18 -20   12.96    1.47
  -1 -18 -19    0.37    1.41
  -1 -18 -19    3.17    1.34
   1 -18  18    0.34    3.00
  -1 -18 -18   -0.19    1.51
  -1 -18 -18    1.02    1.32
  -1 -18 -17   10.53    1.85
  -1 -18 -17   12.79    1.63
   1 -18  16   11.15    3.60
  -1 -18 -16   12.28    1.94
  -1 -18 -16   18.83    1.83
   1 -18  15   19.01    4.16
  -1 -18 -15   25.26    2.32
  -1 -18 -14  151.93    5.49
  -1 -18 -14  139.07    5.67
   1 -18  14  128.51    8.13
   1 -18  13   65.22    5.49
  -1 -18 -13   65.44    3.39
  -1 -18 -13   71.95    3.26
  -1 -18 -12  115.84    4.77
  -1 -18 -12  117.07    4.60
  -1 -18 -12  117.28    4.37
  -1 -18 -11  105.09    4.27
   1 -18  11   91.56    5.73
  -1 -18 -11   99.80    4.13
  -1 -18 -11  101.80    3.94
  -1 -18 -10   50.46    2.56
  -1 -18 -10   55.91    2.70
   1 -18  10   48.01    3.95
   1 -18  10   44.30    3.08
  -1 -18 -10   51.86    2.47
  -1 -18 -10   49.70    2.31
  -1 -18 -10   52.30    2.65
  -1 -18  -9    9.94    1.40
  -1 -18  -9   10.03    1.32
  -1 -18  -9   11.73    1.47
  -1 -18  -9   11.36    1.26
   1 -18   9    7.69    1.64
  -1 -18  -9   13.61    1.63
   1 -18   9    6.93    2.09
  -1 -18  -8  194.07    6.67
  -1 -18  -8  182.70    6.47
   1 -18   8  180.26    7.53
  -1 -18  -8  191.53    6.60
  -1 -18  -8  193.70    6.69
   1 -18   8  191.48    6.32
  -1 -18  -8  207.05    6.81
   1 -18   8  175.37    8.01
  -1 -18  -7  134.72    4.83
  -1 -18  -7  126.72    4.72
   1 -18   7  127.58    5.74
  -1 -18  -7  132.30    4.82
  -1 -18  -7  132.10    4.89
   1 -18   7  128.52    4.54
  -1 -18  -7  139.38    4.95
   1 -18   7  124.98    6.01
  -1 -18  -6   56.71    2.53
  -1 -18  -6   57.01    2.58
   1 -18   6   51.86    3.32
  -1 -18  -6   54.43    2.58
   1 -18   6   55.34    2.40
  -1 -18  -6   59.52    2.64
   1 -18   6   56.44    2.35
   1 -18   6   47.86    3.37
  -1 -18  -5  129.24    4.73
  -1 -18  -5  131.79    4.80
   1 -18   5  134.47    5.83
  -1 -18  -5  131.60    4.82
   1 -18   5  137.17    4.64
  -1 -18  -5  138.38    4.86
   1 -18   5  131.60    4.64
   1 -18   5  115.25    5.57
  -1 -18  -4   59.56    2.60
   1 -18   4   56.91    2.42
  -1 -18  -4   56.49    2.60
  -1 -18  -4   57.82    2.63
   1 -18   4   56.10    2.41
  -1 -18  -4   57.00    2.54
   1 -18   4   51.05    2.39
  -1 -18  -4   57.31    2.46
   1 -18   4   56.45    3.40
  -1 -18  -3   12.67    1.34
   1 -18   3   14.84    1.34
   1 -18   3   12.90    1.25
  -1 -18  -3   12.82    1.36
  -1 -18  -3   13.27    1.44
   1 -18   3    7.24    1.04
  -1 -18  -3   11.53    1.19
   1 -18   3    9.62    1.06
   1 -18   3   10.35    1.81
  -1 -18  -2   42.44    2.16
  -1 -18  -2   42.13    2.06
  -1 -18  -2   43.63    2.13
  -1 -18  -2   38.87    2.02
   1 -18   2   38.24    1.91
  -1 -18  -2   44.00    3.25
   1 -18   2   41.31    2.87
   1 -18   2   40.76    1.98
  -1 -18  -1  182.58    6.45
   1 -18   1  193.22    6.49
   1 -18   1  192.98    6.47
  -1 -18  -1  194.28    6.50
  -1 -18  -1  197.06    6.58
  -1 -18  -1  207.18    8.17
   1 -18   1  187.39    7.52
   1 -18   0   41.97    2.00
   1 -18   0   39.53    1.96
   1 -18   0   39.89    1.96
  -1 -18   0   38.85    1.94
   1 -18   0   40.06    1.94
  -1 -18   0   46.32    3.33
  -1 -18   0   41.88    2.10
   1 -18   0   43.52    2.03
   1 -18  -1  200.52    6.43
   1 -18  -1  193.97    6.37
   1 -18  -1  184.92    6.35
  -1 -18   1  184.22    6.40
  -1 -18   1  185.21    6.36
   1 -18  -1  186.50    6.40
   1 -18  -1  189.34    6.41
  -1 -18   1  189.73    7.97
   1 -18  -2   45.92    2.06
  -1 -18   2   42.94    2.09
   1 -18  -2   43.66    2.03
  -1 -18   2   36.28    2.00
   1 -18  -2   36.16    1.95
  -1 -18   2   36.37    1.90
   1 -18  -2   40.02    1.99
  -1 -18   2   39.42    3.15
   1 -18  -3   17.26    1.30
  -1 -18   3   12.85    1.33
   1 -18  -3   14.04    1.33
  -1 -18   3    8.24    1.25
   1 -18  -3   10.07    1.17
  -1 -18   3    8.53    1.09
  -1 -18   3   12.17    2.19
   1 -18  -3    8.95    1.15
   1 -18  -4   56.61    2.63
   1 -18  -4   61.96    2.69
   1 -18  -4   67.13    2.66
  -1 -18   4   55.91    2.59
   1 -18  -4   62.58    2.69
  -1 -18   4   57.50    2.52
  -1 -18   4   63.30    4.02
   1 -18  -4   61.71    2.70
  -1 -18   4   57.73    2.43
  -1 -18   4   61.90    2.67
   1 -18  -4   69.34    2.69
   1 -18  -5  142.60    5.09
   1 -18  -5  141.15    5.07
   1 -18  -5  143.04    4.98
  -1 -18   5  135.32    4.93
   1 -18  -5  147.22    5.17
  -1 -18   5  142.29    4.84
   1 -18  -5  143.58    5.14
  -1 -18   5  138.45    4.90
  -1 -18   5  137.19    6.56
  -1 -18   5  144.06    5.09
  -1 -18   6   45.42    3.63
   1 -18  -6   52.10    2.46
   1 -18  -6   52.42    2.35
   1 -18  -6   50.91    2.45
  -1 -18   6   45.71    2.23
  -1 -18   6   48.02    2.10
  -1 -18   6   50.61    2.18
   1 -18  -6   51.31    2.47
   1 -18  -6   57.82    2.54
  -1 -18   6   46.40    2.35
  -1 -18   7  132.43    6.29
   1 -18  -7  126.70    4.71
   1 -18  -7  128.88    4.65
  -1 -18   7  116.60    4.38
   1 -18  -7  126.45    4.48
  -1 -18   7  120.57    4.33
  -1 -18   7  126.18    4.38
   1 -18  -7  132.86    4.77
   1 -18  -7  126.31    4.75
  -1 -18   7  123.95    4.54
  -1 -18   8  176.86    7.90
   1 -18  -8  178.54    6.26
  -1 -18   8  165.55    5.83
   1 -18  -8  186.44    6.35
  -1 -18   8  175.91    6.02
   1 -18  -8  181.38    6.15
  -1 -18   8  161.31    5.84
   1 -18  -8  178.13    5.98
   1 -18  -8  187.15    6.32
  -1 -18   8  176.06    5.86
  -1 -18   9   13.65    1.09
   1 -18  -9   13.98    1.31
   1 -18  -9   14.18    1.54
  -1 -18   9   11.64    1.16
  -1 -18   9   12.46    2.44
   1 -18  -9   14.56    1.49
  -1 -18   9   13.84    1.30
   1 -18 -10   47.25    2.21
   1 -18 -10   47.29    2.42
  -1 -18  10   45.35    3.74
   1 -18 -10   52.05    2.58
  -1 -18  10   43.90    2.15
   1 -18 -11  108.34    4.13
  -1 -18  11   97.75    3.79
  -1 -18  11  100.49    5.75
   1 -18 -11  112.31    4.35
   1 -18 -12  117.32    4.44
  -1 -18  12  109.87    6.09
  -1 -18  12  114.98    6.86
   1 -18 -12  112.68    4.65
  -1 -18  13   67.86    5.59
   1 -18 -13   74.71    3.51
  -1 -18  13   66.07    4.66
   1 -18 -13   74.47    3.23
  -1 -18  14  124.73    8.03
  -1 -18  14  123.55    6.87
   1 -18 -14  154.62    5.36
   1 -18 -14  143.67    5.67
   1 -18 -15   33.29    2.07
  -1 -18  15   25.30    4.41
   1 -18 -15   26.19    2.32
   1 -18 -16   21.18    1.72
   1 -18 -16   17.62    2.02
   1 -18 -17   13.61    1.48
   1 -18 -17   12.34    1.83
   1 -18 -18    1.78    1.14
   1 -18 -18    0.81    1.50
   1 -18 -19    0.92    1.44
   1 -18 -20    9.10    1.65
   1 -18 -21    9.42    1.56
   1 -18 -22    6.36    1.36
   1 -18 -23    7.64    1.28
   1 -18 -24    4.30    1.06
   1 -18 -24    5.07    1.01
   1 -18 -25    5.01    0.88
   1 -18 -25    2.71    0.89
   1 -18 -26    1.14    0.67
   1 -18 -26    0.46    0.69
   1 -18 -27    2.06    0.51
   1 -18 -27    2.02    0.56
  -1  19  26    2.24    0.71
  -1 -19 -26    0.65    0.58
  -1 -19 -25    0.04    0.77
  -1 -19 -24    0.05    0.88
  -1 -19 -23   -1.39    1.04
  -1 -19 -22    8.26    1.12
  -1 -19 -22    9.30    1.36
  -1  19  22   10.42    1.13
  -1 -19 -21    0.83    1.25
  -1 -19 -21    2.58    1.02
  -1 -19 -20    0.60    1.36
  -1 -19 -20    2.98    1.13
  -1 -19 -20    2.15    1.19
  -1 -19 -19    7.51    1.61
  -1 -19 -19   11.82    1.47
  -1 -19 -18   -1.92    1.54
  -1 -19 -18    0.69    1.32
  -1 -19 -17   23.97    2.27
  -1 -19 -17   31.13    2.08
  -1 -19 -16    1.81    1.58
  -1 -19 -16    2.92    1.46
  -1 -19 -15   13.78    1.96
  -1 -19 -15   21.92    1.96
  -1 -19 -14   30.19    2.45
  -1 -19 -14   37.84    2.38
  -1 -19 -13    1.96    1.23
  -1 -19 -13    1.24    1.51
  -1 -19 -13    3.15    1.53
  -1 -19 -12   68.08    3.02
  -1 -19 -12   68.21    3.39
  -1 -19 -12   68.46    3.24
  -1 -19 -12   70.28    3.25
  -1 -19 -11    6.64    1.38
  -1 -19 -11    6.16    1.47
  -1 -19 -11    7.87    1.62
  -1 -19 -11    6.05    1.32
  -1 -19 -10    5.56    1.11
  -1 -19 -10    3.54    1.45
  -1 -19 -10    5.76    1.32
  -1 -19 -10    4.33    1.30
  -1 -19 -10    3.99    1.23
   1 -19   9    3.32    1.39
  -1 -19  -9    5.02    1.11
  -1 -19  -9    4.46    1.42
  -1 -19  -9    3.38    1.28
  -1 -19  -9    3.57    1.22
  -1 -19  -9    2.94    1.11
   1 -19   8   43.93    1.92
  -1 -19  -8   40.56    2.29
  -1 -19  -8   40.83    2.34
  -1 -19  -8   38.99    2.23
  -1 -19  -8   39.14    2.12
  -1 -19  -8   39.51    2.18
   1 -19   8   36.85    2.82
  -1 -19  -7   33.05    1.98
   1 -19   7   32.39    1.65
  -1 -19  -7   32.40    2.07
  -1 -19  -7   29.72    1.95
  -1 -19  -7   33.07    1.91
  -1 -19  -7   30.83    1.87
   1 -19   7   28.27    2.50
  -1 -19  -6  150.65    5.46
   1 -19   6  151.80    5.16
   1 -19   6  155.31    5.20
  -1 -19  -6  146.58    5.38
  -1 -19  -6  144.46    5.33
   1 -19   6  146.27    6.38
  -1 -19  -6  149.65    5.35
  -1 -19  -5    2.73    0.93
   1 -19   5    4.66    0.89
   1 -19   5    3.40    0.92
   1 -19   5    6.80    1.15
  -1 -19  -5    3.14    1.15
  -1 -19  -5    4.43    1.28
  -1 -19  -5    4.24    1.07
   1 -19   5    3.09    1.55
   1 -19   4   18.64    1.36
  -1 -19  -4   19.96    1.48
   1 -19   4   22.27    1.50
  -1 -19  -4   19.49    1.61
  -1 -19  -4   18.13    1.55
  -1 -19  -4   22.11    1.65
   1 -19   4   19.25    2.17
   1 -19   4   21.31    1.37
  -1 -19  -4   18.35    1.38
   1 -19   3    8.49    1.09
  -1 -19  -3   10.19    1.17
  -1 -19  -3   10.68    1.34
   1 -19   3   10.56    1.22
  -1 -19  -3   11.31    1.28
  -1 -19  -3   10.61    1.36
   1 -19   3   10.23    1.81
   1 -19   3   11.16    1.10
  -1 -19  -3   10.17    1.07
  -1 -19  -2   41.68    2.09
   1 -19   2   39.45    2.01
  -1 -19  -2   44.37    2.17
  -1 -19  -2   42.01    2.17
  -1 -19  -2   42.64    2.19
  -1 -19  -2   41.71    1.99
   1 -19   2   39.78    2.01
  -1 -19  -2   43.83    3.28
   1 -19   2   44.76    2.99
  -1 -19  -1   21.01    1.56
   1 -19   1   22.81    2.23
  -1 -19  -1   23.74    2.61
  -1 -19  -1   21.37    1.54
   1 -19   1   19.26    1.38
  -1 -19  -1   20.17    1.40
   1 -19   1   19.73    1.39
  -1 -19  -1   19.20    1.32
  -1 -19   0    1.57    0.81
   1 -19   0    1.28    0.86
  -1 -19   0    2.58    1.06
   1 -19   0    3.22    1.08
  -1 -19   0    3.76    1.05
   1 -19   0    3.44    1.07
   1 -19   0    1.60    0.86
  -1 -19   0    2.18    0.80
  -1 -19   0    3.66    1.81
   1 -19  -1   19.20    1.49
  -1 -19   1   19.78    1.43
   1 -19  -1   21.82    1.51
  -1 -19   1   17.30    2.39
   1 -19  -1   22.82    1.55
   1 -19  -1   20.33    1.43
  -1 -19   1   20.03    1.37
   1 -19  -1   18.94    1.39
  -1 -19   1   19.52    1.28
   1 -19  -2   45.78    2.15
  -1 -19   2   44.71    1.99
   1 -19  -2   40.48    2.06
  -1 -19   2   43.09    2.07
   1 -19  -2   45.05    2.15
   1 -19  -2   46.15    2.18
  -1 -19   2   40.06    2.15
  -1 -19   2   46.92    3.46
   1 -19  -2   44.77    2.13
  -1 -19   2   40.41    2.05
   1 -19  -3   10.21    1.19
  -1 -19   3   10.42    1.29
   1 -19  -3   10.75    1.24
  -1 -19   3    9.76    1.14
  -1 -19   3   10.93    0.98
   1 -19  -3    9.71    1.16
  -1 -19   3   10.46    1.30
  -1 -19   3    9.48    2.08
   1 -19  -3   11.90    1.19
  -1 -19   3    7.64    1.07
   1 -19  -4   16.75    1.26
  -1 -19   4   19.46    1.23
   1 -19  -4   18.82    1.46
   1 -19  -4   18.15    1.47
  -1 -19   4   18.38    1.49
   1 -19  -4   19.70    1.49
   1 -19  -4   19.29    1.56
  -1 -19   4   18.87    1.54
  -1 -19   4   18.98    1.35
   1 -19  -4   22.23    1.49
  -1 -19   4   17.49    2.41
  -1 -19   5    3.67    1.12
   1 -19  -5    5.09    1.15
   1 -19  -5    3.41    1.09
  -1 -19   5    3.09    0.78
  -1 -19   5    2.81    0.91
   1 -19  -5    5.21    1.19
   1 -19  -5    3.65    1.21
   1 -19  -5    4.24    1.10
  -1 -19   5    3.12    1.85
  -1 -19   5    3.13    1.12
   1 -19  -6  142.67    5.21
   1 -19  -6  141.24    5.14
  -1 -19   6  137.33    5.04
  -1 -19   6  140.68    4.84
  -1 -19   6  132.87    4.90
   1 -19  -6  141.23    5.00
   1 -19  -6  141.27    5.10
  -1 -19   6  135.56    6.64
   1 -19  -6  149.06    5.22
  -1 -19   6  142.23    4.89
   1 -19  -7   31.86    2.00
   1 -19  -7   31.31    1.97
  -1 -19   7   30.81    1.83
  -1 -19   7   31.62    1.61
  -1 -19   7   30.76    1.76
   1 -19  -7   31.81    1.83
   1 -19  -7   31.47    1.97
  -1 -19   7   29.75    3.08
  -1 -19   7   32.28    1.66
   1 -19  -7   32.70    1.98
   1 -19  -8   37.18    2.21
   1 -19  -8   38.71    2.24
  -1 -19   8   37.16    1.98
  -1 -19   8   32.84    3.35
  -1 -19   8   34.21    1.85
   1 -19  -8   37.74    2.15
   1 -19  -8   36.59    1.96
  -1 -19   8   38.21    1.79
  -1 -19   8   35.78    1.79
   1 -19  -8   37.88    2.16
  -1 -19   9    3.23    2.08
  -1 -19   9    5.11    1.07
   1 -19  -9    2.85    1.24
  -1 -19   9    6.34    1.07
   1 -19  -9    4.81    1.33
   1 -19  -9    3.64    1.17
  -1 -19   9    3.55    0.86
   1 -19  -9    4.35    1.11
   1 -19 -10    3.60    1.26
  -1 -19  10    6.08    1.14
   1 -19 -10    4.41    1.35
   1 -19 -10    5.98    1.35
   1 -19 -10    5.80    1.11
  -1 -19  10    5.17    2.03
   1 -19 -11    9.24    1.52
   1 -19 -11    4.96    1.37
   1 -19 -11    6.67    1.40
  -1 -19  11    5.79    2.25
   1 -19 -12   75.28    3.25
   1 -19 -12   70.60    3.43
   1 -19 -13    3.17    1.42
   1 -19 -13    0.18    1.50
  -1 -19  13    1.33    1.99
   1 -19 -14   36.36    2.58
   1 -19 -14   41.79    2.38
   1 -19 -15   16.52    2.00
   1 -19 -15   21.75    1.78
   1 -19 -16    2.42    1.32
   1 -19 -16    0.34    1.44
   1 -19 -17   24.95    2.24
   1 -19 -17   30.59    1.90
   1 -19 -18   -1.12    1.45
   1 -19 -18    0.52    1.12
   1 -19 -19    9.00    1.62
   1 -19 -20    0.86    1.33
   1 -19 -21    2.46    1.28
   1 -19 -22    9.70    1.27
   1 -19 -22   11.45    1.38
   1 -19 -23    1.29    0.93
   1 -19 -23   -0.97    1.03
   1 -19 -24    1.42    0.83
   1 -19 -24    0.98    0.90
   1 -19 -25    1.13    0.70
   1 -19 -25    0.94    0.76
   1 -19 -26    1.47    0.58
   1 -19 -26    1.33    0.61
  -1 -20 -26    0.14    0.48
  -1  20  26    1.89    0.60
  -1 -20 -25    0.99    0.64
  -1  20  25    4.23    0.81
  -1 -20 -24    1.69    0.79
  -1 -20 -23    1.39    0.92
  -1 -20 -22    0.86    1.06
  -1 -20 -21    3.08    1.25
  -1 -20 -21    3.52    1.04
  -1 -20 -21    4.03    0.99
  -1 -20 -20    2.54    1.16
  -1 -20 -20    1.77    1.02
  -1 -20 -19    0.83    1.36
  -1 -20 -19    3.09    1.25
  -1 -20 -19    2.80    1.13
  -1 -20 -18    1.82    1.45
  -1 -20 -18    5.28    1.38
  -1 -20 -18    2.69    1.20
  -1 -20 -17    7.81    1.69
  -1 -20 -17   12.00    1.58
  -1 -20 -17    8.42    1.47
  -1 -20 -16   20.30    2.14
  -1 -20 -16   21.49    1.90
  -1 -20 -15    1.15    1.50
  -1 -20 -15    2.54    1.50
  -1 -20 -15    0.90    1.29
  -1 -20 -14   88.69    3.71
  -1 -20 -14   75.23    3.62
  -1 -20 -14   80.89    3.87
  -1 -20 -13   48.22    2.33
  -1 -20 -13   48.37    2.66
  -1 -20 -13   41.23    2.53
  -1 -20 -13   41.34    2.71
  -1 -20 -12    8.41    1.61
  -1 -20 -12    4.64    1.53
  -1 -20 -12    6.96    1.38
  -1 -20 -12    5.90    1.36
  -1 -20 -11   21.20    1.80
  -1 -20 -11   22.38    2.01
  -1 -20 -11   21.89    1.99
  -1 -20 -11   21.24    1.73
  -1 -20 -10   25.54    1.68
  -1 -20 -10   20.04    1.76
  -1 -20 -10   25.25    2.06
  -1 -20 -10   25.00    1.94
  -1 -20 -10   23.88    1.88
  -1 -20  -9   16.37    1.42
  -1 -20  -9   14.14    1.50
  -1 -20  -9   16.72    1.80
  -1 -20  -9   16.41    1.68
  -1 -20  -9   16.96    1.66
  -1 -20  -8    1.80    1.37
   1 -20   8    3.98    0.88
  -1 -20  -8    4.99    1.19
  -1 -20  -8    2.51    1.10
  -1 -20  -8    3.20    1.40
  -1 -20  -8    2.25    1.21
   1 -20   8    2.55    1.41
   1 -20   7   13.60    1.17
  -1 -20  -7   13.47    1.42
  -1 -20  -7   13.40    1.37
  -1 -20  -7   11.62    1.46
  -1 -20  -7   13.05    1.61
   1 -20   7   12.06    1.91
  -1 -20  -6   38.77    2.23
   1 -20   6   38.66    1.92
  -1 -20  -6   42.22    2.19
  -1 -20  -6   39.43    2.09
   1 -20   6   37.08    1.96
  -1 -20  -6   39.61    2.27
   1 -20   6   35.14    2.81
  -1 -20  -5   58.90    2.75
   1 -20   5   57.43    2.49
  -1 -20  -5   59.69    2.70
  -1 -20  -5   55.13    2.58
   1 -20   5   58.24    2.51
   1 -20   5   62.64    2.59
  -1 -20  -5   56.48    2.75
   1 -20   5   54.43    3.48
  -1 -20  -4   50.28    2.48
   1 -20   4   52.57    2.35
  -1 -20  -4   50.52    2.50
   1 -20   4   51.82    2.33
  -1 -20  -4   50.20    2.38
  -1 -20  -4   51.72    2.56
   1 -20   4   54.01    2.40
  -1 -20  -4   53.21    2.59
   1 -20   4   46.81    3.21
  -1 -20  -3   13.69    1.54
  -1 -20  -3   10.59    1.18
   1 -20   3   11.95    1.16
   1 -20   3    9.96    1.17
  -1 -20  -3   11.36    1.28
  -1 -20  -3   11.91    1.38
  -1 -20  -3   12.82    1.45
   1 -20   3   13.89    1.37
  -1 -20  -3   12.14    2.17
   1 -20   3   13.96    1.97
   1 -20   3   11.53    1.08
  -1 -20  -2   35.27    1.86
   1 -20   2   36.54    1.90
  -1 -20  -2   36.95    1.97
   1 -20   2   36.15    1.92
   1 -20   2   36.85    1.77
  -1 -20  -2   34.64    2.02
  -1 -20  -2   36.48    2.08
  -1 -20  -2   36.19    2.08
   1 -20   2   38.93    2.84
  -1 -20  -2   34.56    3.07
  -1 -20  -1   17.13    2.45
  -1 -20  -1   17.77    1.54
  -1 -20  -1   16.70    1.49
   1 -20   1   17.52    1.28
  -1 -20  -1   16.69    1.36
  -1 -20  -1   17.27    1.30
   1 -20   1   17.00    1.34
  -1 -20   0   16.68    2.40
  -1 -20   0   16.15    1.51
   1 -20   0   16.12    1.42
  -1 -20   0   15.07    1.40
   1 -20   0   16.15    1.28
  -1 -20   0   14.69    1.29
   1 -20   0   15.01    1.31
  -1 -20   0   15.98    1.23
   1 -20  -1   15.59    1.37
  -1 -20   1   17.67    1.25
  -1 -20   1   18.89    2.50
   1 -20  -1   15.60    1.29
   1 -20  -1   16.11    1.12
   1 -20  -1   19.67    1.49
  -1 -20   1   18.04    1.44
   1 -20  -1   18.10    1.39
  -1 -20   1   17.42    1.32
  -1 -20   2   38.29    1.82
   1 -20  -2   36.73    1.98
   1 -20  -2   36.05    1.90
  -1 -20   2   37.11    3.22
   1 -20  -2   35.72    1.75
   1 -20  -2   39.75    2.03
  -1 -20   2   36.17    1.94
  -1 -20   2   36.63    2.08
   1 -20  -2   37.89    1.99
  -1 -20   2   36.48    1.93
  -1 -20   3   13.33    1.10
   1 -20  -3   12.70    1.34
   1 -20  -3   12.11    1.27
  -1 -20   3   14.87    2.35
  -1 -20   3   14.98    1.45
   1 -20  -3   13.17    1.09
  -1 -20   3   13.49    1.44
   1 -20  -3   14.05    1.40
  -1 -20   3   12.05    1.22
   1 -20  -3   12.03    1.30
   1 -20  -4   54.23    2.55
  -1 -20   4   54.80    2.27
   1 -20  -4   50.15    2.44
  -1 -20   4   48.39    3.72
  -1 -20   4   54.96    2.59
   1 -20  -4   50.11    2.27
  -1 -20   4   52.26    2.36
   1 -20  -4   55.19    2.53
   1 -20  -4   51.11    2.50
   1 -20  -4   50.45    2.43
  -1 -20   4   50.17    2.44
   1 -20  -5   59.76    2.70
   1 -20  -5   53.49    2.55
  -1 -20   5   55.16    2.55
   1 -20  -5   57.58    2.71
   1 -20  -5   57.17    2.66
  -1 -20   5   54.20    3.96
  -1 -20   5   56.92    2.66
  -1 -20   5   55.12    2.37
   1 -20  -5   53.77    2.44
   1 -20  -5   60.80    2.73
  -1 -20   5   58.13    2.48
   1 -20  -6   41.90    2.31
   1 -20  -6   40.67    2.24
  -1 -20   6   38.07    3.46
  -1 -20   6   42.72    2.22
  -1 -20   6   42.17    1.94
  -1 -20   6   39.88    2.09
   1 -20  -6   42.48    2.16
   1 -20  -6   43.27    2.30
  -1 -20   6   40.76    2.02
   1 -20  -6   38.88    2.27
   1 -20  -7   13.39    1.53
   1 -20  -7   14.37    1.55
  -1 -20   7   13.09    2.44
  -1 -20   7   13.91    1.39
  -1 -20   7   12.28    1.12
   1 -20  -7   13.05    1.49
   1 -20  -7   13.69    1.58
  -1 -20   7   12.94    1.34
   1 -20  -7   16.53    1.47
   1 -20  -8    3.38    1.37
  -1 -20   8    3.74    1.11
  -1 -20   8    2.80    2.00
  -1 -20   8    3.91    1.10
   1 -20  -8    5.15    1.19
   1 -20  -8    2.50    1.20
  -1 -20   8    3.12    0.86
   1 -20  -8    2.83    1.21
   1 -20  -9   16.23    1.66
  -1 -20   9   16.40    2.70
  -1 -20   9   16.92    1.48
  -1 -20   9   19.53    1.31
   1 -20  -9   15.27    1.66
  -1 -20   9   19.86    1.40
   1 -20  -9   18.50    1.74
   1 -20  -9   20.25    1.51
   1 -20 -10   22.09    1.84
  -1 -20  10   25.60    1.64
   1 -20 -10   23.07    1.92
  -1 -20  10   21.09    2.87
   1 -20 -10   25.21    1.62
   1 -20 -10   25.24    1.92
  -1 -20  11   18.05    2.82
   1 -20 -11   22.95    1.97
   1 -20 -11   20.20    1.92
   1 -20 -11   25.01    1.60
   1 -20 -11   26.20    1.94
   1 -20 -12    5.51    1.51
   1 -20 -12   10.76    1.57
  -1 -20  12    6.79    2.23
   1 -20 -12    7.44    1.54
  -1 -20  13   42.47    3.77
   1 -20 -13   49.18    2.86
   1 -20 -13   54.62    2.64
   1 -20 -13   46.13    2.79
   1 -20 -14   94.65    3.76
   1 -20 -14   80.98    3.93
   1 -20 -14   87.07    4.01
   1 -20 -15    2.60    1.33
   1 -20 -15   -0.14    1.44
   1 -20 -15    3.35    1.48
   1 -20 -16   29.24    1.91
   1 -20 -16   21.56    2.06
   1 -20 -16   25.08    2.18
   1 -20 -17    8.73    1.39
   1 -20 -17    6.85    1.56
   1 -20 -17    9.16    1.67
   1 -20 -18    4.05    1.17
   1 -20 -18    3.65    1.36
   1 -20 -18    2.63    1.47
   1 -20 -19    2.61    1.29
   1 -20 -19    0.54    1.36
   1 -20 -20    1.21    1.17
   1 -20 -20   -0.80    1.32
   1 -20 -21    1.82    1.21
   1 -20 -21    4.24    1.16
   1 -20 -22    2.75    1.08
   1 -20 -22    2.85    1.01
   1 -20 -23    0.60    0.94
   1 -20 -23    3.24    0.91
   1 -20 -24    2.81    0.83
   1 -20 -24    1.79    0.74
   1 -20 -25    1.73    0.67
   1 -20 -25    1.35    0.62
   1 -20 -26    0.44    0.48
  -1 -21 -25    2.96    0.60
  -1  21  25    6.50    0.78
  -1 -21 -24    0.66    0.68
  -1 -21 -23    2.32    0.85
  -1 -21 -22    0.21    0.94
  -1 -21 -21    1.47    1.09
  -1 -21 -21    4.49    1.00
  -1 -21 -20    1.50    0.93
  -1 -21 -20   -0.65    1.22
  -1 -21 -20    2.40    1.08
  -1 -21 -19   19.48    1.83
  -1 -21 -19   19.15    1.57
  -1 -21 -19   23.87    1.67
  -1 -21 -18    2.79    1.15
  -1 -21 -18    1.00    1.40
  -1 -21 -18    2.48    1.25
  -1 -21 -17    6.73    1.36
  -1 -21 -17    7.47    1.62
  -1 -21 -17   11.41    1.53
  -1 -21 -16   12.84    1.59
  -1 -21 -16   11.79    1.79
  -1 -21 -16   17.40    1.75
  -1 -21 -15   32.06    2.48
  -1 -21 -15   36.07    2.31
  -1 -21 -14   19.15    1.97
  -1 -21 -14   22.23    1.97
  -1 -21 -13   20.65    2.08
  -1 -21 -13   20.00    1.86
  -1 -21 -13   26.72    2.11
  -1 -21 -13   25.96    1.73
  -1 -21 -12   54.83    3.06
  -1 -21 -12   52.85    2.87
  -1 -21 -12   62.77    3.05
  -1 -21 -12   58.94    2.71
  -1 -21 -11   98.01    4.18
  -1 -21 -11   93.19    3.98
  -1 -21 -11   93.42    4.12
  -1 -21 -11  100.21    3.90
  -1 -21 -10   28.26    2.14
  -1 -21 -10   28.77    2.00
  -1 -21 -10   32.39    2.28
  -1 -21 -10   25.87    1.94
  -1 -21  -9  113.10    4.58
  -1 -21  -9  109.75    4.24
  -1 -21  -9  112.52    4.40
  -1 -21  -9  116.41    4.58
  -1 -21  -9  109.08    4.40
  -1 -21  -8   69.31    3.16
   1 -21   8   68.89    2.74
  -1 -21  -8   70.81    2.98
  -1 -21  -8   66.33    3.09
   1 -21   8   61.31    2.74
  -1 -21  -8   70.52    3.25
  -1 -21  -8   66.99    3.02
  -1 -21  -7   72.88    3.15
  -1 -21  -7   69.03    3.23
   1 -21   7   72.10    2.96
   1 -21   7   76.97    2.92
  -1 -21  -7   73.67    3.31
  -1 -21  -7   74.89    3.16
   1 -21   6  141.41    6.62
  -1 -21  -6  166.21    5.80
  -1 -21  -6  156.10    5.81
   1 -21   6  161.75    5.60
   1 -21   6  161.34    5.55
  -1 -21  -6  167.28    5.91
  -1 -21  -6  161.84    5.76
   1 -21   5   61.40    2.60
  -1 -21  -5   61.35    2.83
  -1 -21  -5   60.88    2.77
  -1 -21  -5   58.13    2.90
   1 -21   5   63.92    2.69
   1 -21   5   62.50    2.62
  -1 -21  -5   57.65    2.69
  -1 -21  -4   72.70    3.09
   1 -21   4   65.22    2.82
   1 -21   4   62.71    3.88
  -1 -21  -4   72.57    3.18
   1 -21   4   68.46    2.92
  -1 -21  -4   67.90    3.10
  -1 -21  -4   70.71    3.05
   1 -21   4   63.90    2.82
  -1 -21  -4   68.07    2.92
  -1 -21  -3   77.66    3.37
   1 -21   3   78.86    3.24
  -1 -21  -3   81.42    3.43
  -1 -21  -3   84.21    3.50
  -1 -21  -3   81.48    3.40
  -1 -21  -3   72.73    3.22
   1 -21   3   78.93    3.21
   1 -21   2  121.41    4.51
  -1 -21  -2  127.70    4.60
  -1 -21  -2  111.65    5.92
  -1 -21  -2  124.45    4.65
  -1 -21  -2  121.28    4.65
   1 -21   2  119.86    4.49
  -1 -21  -2  120.28    4.48
  -1 -21  -2  119.68    4.57
  -1 -21  -1  122.57    6.17
  -1 -21  -1  130.85    4.80
  -1 -21  -1  124.32    4.68
   1 -21   1  123.84    4.64
  -1 -21  -1  127.53    4.61
  -1 -21  -1  127.57    4.69
   1 -21   1  126.60    4.65
  -1 -21   0   52.38    3.83
  -1 -21   0   56.35    2.69
  -1 -21   0   52.95    2.53
   1 -21   0   58.88    2.58
  -1 -21   0   52.23    2.39
   1 -21   0   52.68    2.51
   1 -21   0   49.86    2.47
  -1 -21   0   52.42    2.47
  -1 -21   1  110.77    5.86
  -1 -21   1  116.79    4.27
   1 -21  -1  123.97    4.34
   1 -21  -1  120.83    4.36
  -1 -21   1  116.99    4.31
   1 -21  -1  114.24    4.35
  -1 -21   1  117.50    4.21
  -1 -21   2  110.98    3.99
   1 -21  -2  113.73    4.23
   1 -21  -2   96.20    3.98
  -1 -21   2  115.30    5.85
   1 -21  -2  100.02    3.87
   1 -21  -2  118.94    4.16
  -1 -21   2  106.49    4.17
   1 -21  -2  111.60    4.24
  -1 -21   2  107.04    4.09
  -1 -21   3   76.43    2.97
   1 -21  -3   76.28    3.23
   1 -21  -3   64.04    3.03
  -1 -21   3   77.98    4.72
  -1 -21   3   83.32    3.31
   1 -21  -3   65.63    2.89
   1 -21  -3   85.02    3.25
  -1 -21   3   75.95    3.20
   1 -21  -3   76.58    3.24
  -1 -21   3   72.83    3.08
  -1 -21   4   69.52    2.74
   1 -21  -4   67.83    3.05
   1 -21  -4   63.99    2.92
  -1 -21   4   66.12    4.39
  -1 -21   4   66.09    3.02
   1 -21  -4   66.34    2.77
   1 -21  -4   67.19    3.06
  -1 -21   4   65.09    2.83
   1 -21  -4   70.27    2.99
  -1 -21   4   66.63    2.93
   1 -21  -5   64.38    2.78
  -1 -21   5   63.30    2.73
   1 -21  -5   62.15    2.85
   1 -21  -5   64.26    2.89
   1 -21  -5   54.47    2.74
  -1 -21   5   60.00    4.20
  -1 -21   5   63.40    2.82
  -1 -21   5   60.21    2.53
   1 -21  -5   55.06    2.54
   1 -21  -5   64.74    2.92
  -1 -21   5   58.61    2.60
   1 -21  -6  163.22    5.88
   1 -21  -6  166.11    5.89
  -1 -21   6  150.02    7.39
  -1 -21   6  159.91    5.72
  -1 -21   6  161.03    5.49
   1 -21  -6  151.20    5.56
   1 -21  -6  159.52    5.63
   1 -21  -6  167.36    5.79
  -1 -21   6  158.05    5.57
   1 -21  -7   74.76    3.36
  -1 -21   7   68.13    4.64
  -1 -21   7   74.41    3.20
  -1 -21   7   77.53    2.99
   1 -21  -7   76.48    3.40
   1 -21  -7   76.88    3.34
  -1 -21   7   74.28    3.08
   1 -21  -7   77.85    3.18
   1 -21  -8   66.83    3.21
  -1 -21   8   64.25    4.52
  -1 -21   8   67.67    2.95
  -1 -21   8   68.57    2.77
   1 -21  -8   68.78    3.25
  -1 -21   8   65.14    2.83
   1 -21  -8   70.59    3.17
   1 -21  -8   70.62    2.95
   1 -21  -9  116.72    4.74
  -1 -21   9  107.92    6.14
  -1 -21   9  120.60    4.46
  -1 -21   9  120.33    4.29
   1 -21  -9  124.51    4.81
   1 -21  -9  120.74    4.66
   1 -21  -9  119.64    4.39
   1 -21 -10   33.59    2.27
   1 -21 -10   35.52    1.94
   1 -21 -10   34.00    2.20
   1 -21 -10   30.53    2.23
  -1 -21  11   87.53    5.48
   1 -21 -11  101.26    4.31
   1 -21 -11  102.98    3.80
   1 -21 -11  103.58    4.15
   1 -21 -11   99.91    4.28
   1 -21 -12   66.71    3.29
   1 -21 -12   67.61    3.09
   1 -21 -12   64.13    3.27
   1 -21 -13   30.34    2.29
   1 -21 -13   33.47    2.15
   1 -21 -13   27.07    2.22
   1 -21 -14   20.44    1.98
   1 -21 -14   22.31    1.85
   1 -21 -14   17.20    1.93
   1 -21 -15   41.59    2.62
   1 -21 -15   37.84    2.57
   1 -21 -15   46.09    2.38
   1 -21 -16    8.03    1.59
   1 -21 -16    9.75    1.66
   1 -21 -17    8.03    1.54
   1 -21 -17    5.84    1.55
   1 -21 -18   -0.80    1.37
   1 -21 -18    2.15    1.30
   1 -21 -19   22.41    1.89
   1 -21 -19   24.17    1.85
   1 -21 -20    1.73    1.10
   1 -21 -20   -1.50    1.25
   1 -21 -21    3.91    1.06
   1 -21 -21    0.37    1.09
   1 -21 -22    0.79    0.87
   1 -21 -22   -0.26    0.97
   1 -21 -23    1.60    0.77
   1 -21 -23   -0.07    0.82
   1 -21 -24    0.27    0.62
   1 -21 -24    0.41    0.68
   1 -21 -25    3.51    0.56
   1 -21 -25    3.39    0.62
  -1 -22 -25    1.22    0.44
  -1  22  25    4.00    0.62
  -1 -22 -24    0.17    0.56
  -1 -22 -23    0.46    0.71
  -1 -22 -22    0.75    0.83
  -1 -22 -21    0.11    0.96
  -1 -22 -20    1.97    1.11
  -1 -22 -20    4.43    1.06
  -1 -22 -19    4.08    1.17
  -1 -22 -19    3.25    0.99
  -1 -22 -18    5.42    1.30
  -1 -22 -18    3.39    1.11
  -1 -22 -17   -0.50    1.45
  -1 -22 -17    0.77    1.27
  -1 -22 -17    2.15    1.11
  -1 -22 -16   -2.11    1.49
  -1 -22 -16    0.64    1.34
  -1 -22 -16    1.30    1.13
  -1 -22 -15    0.77    1.43
  -1 -22 -15    4.74    1.48
  -1 -22 -15    2.33    1.23
  -1 -22 -14    2.58    1.52
  -1 -22 -14    6.02    1.60
  -1 -22 -14    3.68    1.28
  -1 -22 -13    1.77    1.17
  -1 -22 -13    0.12    1.17
  -1 -22 -13    3.28    1.56
  -1 -22 -13    0.99    1.36
  -1 -22 -12   31.70    2.31
  -1 -22 -12   29.14    2.11
  -1 -22 -12   34.02    2.02
  -1 -22 -12   36.35    2.36
  -1 -22 -11    7.06    1.40
  -1 -22 -11    9.59    1.74
  -1 -22 -11   10.44    1.49
  -1 -22 -11    4.66    1.60
  -1 -22 -10   48.74    2.84
  -1 -22 -10   52.89    2.64
  -1 -22 -10   56.07    2.87
  -1 -22 -10   48.98    2.63
  -1 -22  -9   15.86    1.50
  -1 -22  -9   14.04    1.76
  -1 -22  -9   12.30    1.63
   1 -22   9   12.87    1.31
  -1 -22  -9    8.99    1.60
  -1 -22  -9   11.35    1.44
  -1 -22  -8   22.51    1.96
  -1 -22  -8   28.08    1.86
  -1 -22  -8   22.84    1.76
  -1 -22  -8   26.84    2.12
  -1 -22  -8   23.71    1.96
   1 -22   8   25.76    1.61
  -1 -22  -7   64.58    2.97
  -1 -22  -7   66.21    2.98
   1 -22   7   72.22    2.77
  -1 -22  -7   65.30    3.14
  -1 -22  -7   67.67    3.12
   1 -22   7   66.35    2.81
   1 -22   6   61.35    3.87
  -1 -22  -6   72.38    3.08
   1 -22   6   72.85    2.89
  -1 -22  -6   67.95    3.20
   1 -22   6   70.44    2.91
  -1 -22  -6   65.55    3.21
  -1 -22  -6   68.85    3.11
   1 -22   5   28.77    1.69
  -1 -22  -5   26.64    1.74
  -1 -22  -5   25.62    2.06
  -1 -22  -5   28.83    1.96
   1 -22   5   24.71    1.65
  -1 -22  -5   26.32    1.91
  -1 -22  -4   32.36    2.04
   1 -22   4   31.32    1.84
  -1 -22  -4   33.59    1.91
   1 -22   4   33.79    1.85
  -1 -22  -4   32.71    2.06
  -1 -22  -4   31.65    2.15
   1 -22   4   35.35    2.02
  -1 -22  -4   30.78    2.16
   1 -22   3    1.70    1.04
  -1 -22  -3    2.59    1.15
  -1 -22  -3    3.92    1.34
   1 -22   3    4.25    1.05
  -1 -22  -3    2.98    1.03
  -1 -22  -3    5.11    1.42
  -1 -22  -3    3.05    1.43
  -1 -22  -2  132.57    6.45
  -1 -22  -2  130.40    4.91
  -1 -22  -2  132.41    4.75
   1 -22   2  128.50    4.76
   1 -22   2  128.68    4.77
  -1 -22  -2  131.97    4.85
  -1 -22  -2  129.75    4.91
  -1 -22  -2  126.02    4.83
  -1 -22  -1    7.20    2.08
  -1 -22  -1    8.67    1.37
  -1 -22  -1    7.59    1.09
   1 -22   1    7.64    1.21
  -1 -22  -1   10.76    1.42
  -1 -22  -1    8.60    1.24
   1 -22   1    4.87    1.18
   1 -22   0    0.09    0.99
  -1 -22   0    0.98    1.03
  -1 -22   0    2.34    1.84
  -1 -22   0    0.90    1.21
   1 -22   0    1.34    1.25
  -1 -22   0    1.52    1.19
  -1 -22   0    0.08    0.86
   1 -22   0   -0.31    1.07
  -1 -22   1    6.87    2.06
  -1 -22   1    4.67    1.18
   1 -22  -1    7.39    1.21
  -1 -22   1    9.26    1.33
   1 -22  -1    9.29    1.43
   1 -22  -1    5.61    1.21
  -1 -22   1    8.17    1.07
   1 -22  -2  137.24    4.91
  -1 -22   2  131.46    4.66
   1 -22  -2  119.62    4.66
  -1 -22   2  126.45    6.40
   1 -22  -2  138.23    4.90
  -1 -22   2  127.96    4.77
   1 -22  -2  131.47    4.78
  -1 -22   2  128.59    4.86
   1 -22  -3    3.25    1.18
  -1 -22   3    4.87    0.95
  -1 -22   3    2.21    1.10
   1 -22  -3    2.50    1.19
   1 -22  -3    3.45    1.15
  -1 -22   3    3.08    1.95
   1 -22  -3    2.77    0.86
  -1 -22   3    6.21    1.38
   1 -22  -3    5.40    1.36
  -1 -22   3    5.38    1.41
   1 -22  -4   37.23    2.10
   1 -22  -4   34.23    2.08
  -1 -22   4   32.01    2.02
  -1 -22   4   33.51    2.03
   1 -22  -4   33.51    2.02
  -1 -22   4   29.88    3.20
   1 -22  -4   30.57    1.72
  -1 -22   4   33.97    1.76
   1 -22  -5   23.79    1.84
   1 -22  -5   23.17    1.87
  -1 -22   5   27.34    1.89
  -1 -22   5   27.73    1.86
   1 -22  -5   27.74    1.89
   1 -22  -5   28.84    2.00
  -1 -22   5   23.69    2.90
   1 -22  -5   23.21    1.54
  -1 -22   5   26.68    1.57
   1 -22  -6   70.15    3.16
   1 -22  -6   67.01    3.13
  -1 -22   6   70.86    3.05
   1 -22  -6   72.45    3.12
   1 -22  -6   68.39    2.95
  -1 -22   6   63.71    2.90
  -1 -22   6   61.86    4.42
   1 -22  -6   58.09    2.75
  -1 -22   6   69.76    2.77
   1 -22  -7   66.58    3.11
   1 -22  -7   67.48    3.15
  -1 -22   7   69.15    2.98
  -1 -22   7   64.56    2.82
   1 -22  -7   68.94    2.94
   1 -22  -7   70.29    3.12
  -1 -22   7   57.68    4.34
   1 -22  -7   59.58    2.77
  -1 -22   7   64.45    2.69
   1 -22  -8   23.74    1.96
  -1 -22   8   27.19    1.82
  -1 -22   8   20.98    2.86
  -1 -22   8   26.45    1.57
   1 -22  -8   24.28    1.96
   1 -22  -8   28.45    2.05
  -1 -22   8   28.41    1.76
   1 -22  -8   26.84    1.79
   1 -22  -9   13.53    1.48
   1 -22  -9   14.88    1.72
  -1 -22   9   10.25    2.43
  -1 -22   9   13.48    1.21
   1 -22  -9   11.25    1.60
   1 -22  -9   11.69    1.66
  -1 -22  10   41.12    3.91
   1 -22 -10   48.14    2.81
   1 -22 -10   54.40    2.91
   1 -22 -10   59.38    2.55
   1 -22 -10   60.41    2.88
  -1 -22  11    7.41    2.16
   1 -22 -11    8.04    1.57
   1 -22 -11   10.29    1.28
   1 -22 -11    9.63    1.65
   1 -22 -11    4.92    1.53
   1 -22 -12   33.80    2.34
   1 -22 -12   37.92    2.29
   1 -22 -12   31.21    2.28
   1 -22 -13    0.81    1.36
   1 -22 -13    3.17    1.44
   1 -22 -13    2.56    1.39
   1 -22 -14    2.86    1.41
   1 -22 -14    7.17    1.47
   1 -22 -14    3.47    1.44
   1 -22 -15    1.76    1.34
   1 -22 -15    3.07    1.36
   1 -22 -15    1.02    1.37
   1 -22 -16    0.22    1.26
   1 -22 -16    3.32    1.26
   1 -22 -16   -1.13    1.40
   1 -22 -17    0.04    1.37
   1 -22 -17    0.04    1.25
   1 -22 -18    0.90    1.30
   1 -22 -18    2.34    1.22
   1 -22 -19    1.25    1.27
   1 -22 -19    4.41    1.20
   1 -22 -20    3.04    1.16
   1 -22 -20    3.04    1.07
   1 -22 -21   -0.33    0.97
   1 -22 -21   -0.21    0.89
   1 -22 -22    0.83    0.84
   1 -22 -22    1.68    0.82
   1 -22 -23    0.48    0.71
   1 -22 -23    0.85    0.67
   1 -22 -24    0.65    0.59
   1 -22 -24    0.62    0.53
   1 -22 -25    1.88    0.47
  -1 -23 -24    1.07    0.47
  -1 -23 -23    1.33    0.62
  -1 -23 -22    0.70    0.74
  -1 -23 -21    1.53    0.91
  -1 -23 -20    0.39    1.01
  -1 -23 -19    1.98    1.07
  -1 -23 -19   -0.83    1.13
  -1 -23 -18    0.92    1.10
  -1 -23 -18   -1.54    1.26
  -1 -23 -18    0.03    0.92
  -1 -23 -17    1.59    1.21
  -1 -23 -17   -1.48    1.35
  -1 -23 -17    0.13    0.99
  -1 -23 -16    2.01    1.34
  -1 -23 -16   -1.83    1.44
  -1 -23 -16    1.58    1.09
  -1 -23 -15    1.01    1.40
  -1 -23 -15   -0.33    1.10
  -1 -23 -14    8.86    1.60
  -1 -23 -14   10.07    1.23
  -1 -23 -14    6.92    1.34
  -1 -23 -13    8.90    1.27
  -1 -23 -13    7.87    1.60
  -1 -23 -13    6.10    1.34
  -1 -23 -12    4.28    1.60
  -1 -23 -12   -0.26    1.49
  -1 -23 -12    2.68    1.21
  -1 -23 -12    2.61    1.18
  -1 -23 -11    6.41    1.69
  -1 -23 -11   -0.43    1.54
  -1 -23 -11    2.50    1.20
  -1 -23 -11    3.66    1.34
  -1 -23 -10   18.98    1.98
  -1 -23 -10   19.58    1.74
   1 -23  10   26.49    1.64
  -1 -23 -10   25.14    1.86
  -1 -23 -10   27.37    2.16
  -1 -23  -9   36.70    2.35
  -1 -23  -9   35.64    2.20
  -1 -23  -9   31.06    2.04
   1 -23   9   36.61    1.92
  -1 -23  -8   60.20    3.17
  -1 -23  -8   69.86    3.29
  -1 -23  -8   71.33    3.19
  -1 -23  -8   73.06    3.07
  -1 -23  -8   64.04    3.04
   1 -23   8   65.63    2.84
   1 -23   7   57.95    2.45
  -1 -23  -7   51.01    2.83
  -1 -23  -7   54.59    2.82
  -1 -23  -7   58.60    2.69
  -1 -23  -7   52.33    2.62
   1 -23   7   53.08    2.47
   1 -23   6   19.27    1.48
  -1 -23  -6   15.85    1.74
  -1 -23  -6   17.59    1.86
  -1 -23  -6   18.35    1.70
  -1 -23  -6   19.45    1.57
   1 -23   6   18.57    1.50
   1 -23   5   79.18    3.17
  -1 -23  -5   76.04    3.44
  -1 -23  -5   75.77    3.50
  -1 -23  -5   77.45    3.49
  -1 -23  -5   80.79    3.44
  -1 -23  -5   77.77    3.31
   1 -23   5   76.00    3.17
  -1 -23  -4  209.69    7.43
  -1 -23  -4  210.18    7.43
  -1 -23  -4  214.25    7.42
   1 -23   4  214.36    7.23
  -1 -23  -4  209.98    7.30
  -1 -23  -4  215.31    7.46
   1 -23   4  217.15    7.23
  -1 -23  -3   25.86    2.00
  -1 -23  -3   21.93    1.88
  -1 -23  -3   25.84    1.85
   1 -23   3   22.63    1.60
  -1 -23  -3   21.28    1.62
  -1 -23  -3   19.55    1.76
   1 -23   3   20.48    1.62
  -1 -23  -2    5.87    1.29
   1 -23   2    5.80    1.23
  -1 -23  -2   10.76    1.46
  -1 -23  -2    8.93    1.50
   1 -23   2    6.93    1.20
  -1 -23  -2    6.90    1.21
  -1 -23  -2    9.03    1.61
  -1 -23  -1   49.19    2.64
  -1 -23  -1   52.12    2.59
  -1 -23  -1   50.87    3.80
   1 -23   1   54.05    2.53
  -1 -23  -1   51.83    2.41
  -1 -23  -1   48.54    2.51
   1 -23   1   50.95    2.51
  -1 -23   0   42.46    2.38
  -1 -23   0   42.47    3.52
   1 -23   0   46.03    2.33
  -1 -23   0   45.62    2.34
  -1 -23   0   43.45    2.14
   1 -23   0   40.92    2.26
   1 -23   0   41.86    2.26
  -1 -23   0   36.30    2.22
  -1 -23   1   51.53    3.84
   1 -23  -1   57.65    2.65
   1 -23  -1   54.74    2.62
  -1 -23   1   52.98    2.39
   1 -23  -1   52.81    2.57
  -1 -23   1   47.88    2.54
   1 -23  -2    8.80    1.36
  -1 -23   2    9.89    1.53
  -1 -23   2    8.13    2.16
  -1 -23   2    8.70    1.10
   1 -23  -2    7.11    1.34
   1 -23  -2    8.69    1.50
  -1 -23   3   23.32    1.90
  -1 -23   3   24.16    1.87
   1 -23  -3   24.54    1.87
  -1 -23   3   18.14    2.65
   1 -23  -3   23.22    1.81
  -1 -23   3   22.61    1.50
   1 -23  -3   23.35    1.81
   1 -23  -4  222.72    7.51
   1 -23  -4  226.72    7.53
  -1 -23   4  219.30    7.44
  -1 -23   4  214.48    7.31
   1 -23  -4  214.55    7.31
  -1 -23   4  199.21    9.07
   1 -23  -4  200.13    7.10
  -1 -23   4  215.71    7.17
   1 -23  -5   76.72    3.38
   1 -23  -5   76.58    3.41
  -1 -23   5   78.79    3.36
   1 -23  -5   74.95    3.23
  -1 -23   5   80.06    3.24
  -1 -23   5   70.81    4.72
   1 -23  -5   69.31    2.98
  -1 -23   5   75.62    3.02
   1 -23  -6   19.78    1.76
   1 -23  -6   18.42    1.80
  -1 -23   6   19.11    1.69
   1 -23  -6   20.85    1.75
  -1 -23   6   20.06    1.69
   1 -23  -6   20.09    1.87
  -1 -23   6   15.50    2.69
   1 -23  -6   16.84    1.36
  -1 -23   6   19.49    1.37
   1 -23  -7   56.14    2.87
   1 -23  -7   55.58    2.88
  -1 -23   7   61.03    2.76
  -1 -23   7   51.24    4.09
  -1 -23   7   54.67    2.45
   1 -23  -7   50.68    2.47
  -1 -23   7   59.64    2.62
   1 -23  -7   59.03    2.69
   1 -23  -7   60.15    2.91
   1 -23  -8   70.03    3.22
  -1 -23   8   69.71    2.86
   1 -23  -8   70.85    3.22
   1 -23  -8   70.78    2.99
  -1 -23   8   58.40    4.37
   1 -23  -8   67.42    3.24
  -1 -23   8   69.91    2.78
   1 -23  -8   58.65    2.81
   1 -23  -9   39.86    2.08
   1 -23  -9   37.28    2.28
   1 -23  -9   32.72    2.29
  -1 -23   9   28.79    3.21
   1 -23  -9   34.98    2.25
   1 -23  -9   31.37    1.89
  -1 -23  10   16.99    2.64
   1 -23 -10   20.81    1.92
   1 -23 -10   24.74    1.97
   1 -23 -10   26.02    1.65
   1 -23 -10   19.25    1.92
   1 -23 -11    1.24    1.27
   1 -23 -11    3.42    1.48
   1 -23 -11    5.21    1.15
   1 -23 -11    1.77    1.44
   1 -23 -12    2.82    1.37
   1 -23 -12    4.81    1.52
   1 -23 -12    6.77    1.13
   1 -23 -12    1.50    1.41
   1 -23 -13    5.82    1.45
   1 -23 -13    8.54    1.50
   1 -23 -14    6.16    1.47
   1 -23 -14    5.65    1.55
   1 -23 -15   -1.15    1.43
   1 -23 -15    0.26    1.25
   1 -23 -16   -0.82    1.37
   1 -23 -16    0.62    1.23
   1 -23 -17    0.51    1.28
   1 -23 -17    0.04    1.14
   1 -23 -18   -1.62    1.21
   1 -23 -18    0.92    1.10
   1 -23 -19   -0.10    1.11
   1 -23 -19   -0.22    1.01
   1 -23 -20   -1.30    1.04
   1 -23 -20    0.52    0.92
   1 -23 -21    1.06    0.90
   1 -23 -21    0.96    0.81
   1 -23 -22    0.28    0.76
   1 -23 -22    1.40    0.70
   1 -23 -23    0.97    0.63
   1 -23 -23    1.77    0.59
   1 -23 -24    0.93    0.48
  -1 -24 -23    2.73    0.55
  -1 -24 -22   -0.47    0.63
  -1 -24 -21    2.63    0.81
  -1 -24 -20    6.29    1.01
  -1 -24 -19   -0.68    1.03
  -1 -24 -18    3.26    1.11
  -1 -24 -18    1.07    1.10
  -1 -24 -17    3.07    1.19
  -1 -24 -17    2.75    1.27
  -1 -24 -17    2.96    0.98
  -1 -24 -16    3.95    1.31
  -1 -24 -16    2.23    1.34
  -1 -24 -16    3.10    1.02
  -1 -24 -15    3.42    1.11
  -1 -24 -15    5.57    1.43
  -1 -24 -14   22.71    1.75
  -1 -24 -14   27.34    1.58
  -1 -24 -14   28.98    2.03
  -1 -24 -13   56.91    2.87
  -1 -24 -13   65.26    3.11
  -1 -24 -13   66.46    2.71
  -1 -24 -12   36.38    2.16
  -1 -24 -12   37.03    2.43
  -1 -24 -12   39.11    2.07
  -1 -24 -11   18.19    1.65
  -1 -24 -11   19.48    1.97
  -1 -24 -11   20.35    1.70
  -1 -24 -10   86.38    3.73
   1 -24  10   91.58    3.54
  -1 -24 -10   93.16    3.98
  -1 -24 -10   91.89    3.71
  -1 -24  -9   46.49    2.55
   1 -24   9   53.19    2.42
  -1 -24  -9   52.35    2.68
  -1 -24  -9   52.88    2.91
  -1 -24  -8   31.27    2.03
   1 -24   8   30.99    1.82
  -1 -24  -8   34.76    2.25
   1 -24   7  201.50    6.40
  -1 -24  -7  181.48    6.66
  -1 -24  -7  180.09    6.58
   1 -24   7  183.25    6.41
  -1 -24  -6  100.41    4.42
   1 -24   6  110.91    4.07
  -1 -24  -6  109.62    4.43
  -1 -24  -6  114.59    4.36
  -1 -24  -6  111.30    4.31
   1 -24   6  109.66    4.14
  -1 -24  -5   54.73    2.95
   1 -24   5   64.03    2.73
  -1 -24  -5   62.57    3.11
  -1 -24  -5   64.00    3.13
  -1 -24  -5   68.15    3.02
  -1 -24  -5   60.31    2.83
   1 -24   5   58.08    2.73
  -1 -24  -4   21.80    1.82
   1 -24   4   18.13    1.47
  -1 -24  -4   17.85    1.57
   1 -24   4   15.53    1.51
  -1 -24  -4   15.69    1.78
  -1 -24  -4   19.27    1.95
  -1 -24  -4   20.04    1.92
  -1 -24  -3   85.62    3.65
  -1 -24  -3   84.38    3.45
   1 -24   3   83.57    3.41
   1 -24   3   80.74    3.42
  -1 -24  -3   80.58    3.57
  -1 -24  -3   84.41    3.69
  -1 -24  -2   49.86    2.60
   1 -24   2   44.05    2.32
  -1 -24  -2   44.02    2.29
   1 -24   2   42.90    2.37
  -1 -24  -2   45.36    2.54
  -1 -24  -2   49.90    2.63
  -1 -24  -1   60.60    2.91
  -1 -24  -1   60.07    2.85
  -1 -24  -1   56.53    2.63
   1 -24   1   57.01    2.71
   1 -24   1   57.18    2.79
  -1 -24   0   45.57    2.52
   1 -24   0   47.60    2.43
   1 -24   0   49.46    2.44
  -1 -24   0   46.90    2.24
   1 -24   0   41.26    2.39
  -1 -24   0   40.05    3.52
   1 -24  -1   58.87    2.74
   1 -24  -1   57.37    2.76
  -1 -24   1   53.87    2.51
   1 -24  -1   60.02    2.79
  -1 -24   1   49.23    3.90
  -1 -24   2   50.48    2.65
   1 -24  -2   56.93    2.67
   1 -24  -2   50.80    2.60
  -1 -24   2   51.01    2.35
   1 -24  -2   51.35    2.63
   1 -24  -3   81.20    3.49
  -1 -24   3   80.22    3.47
  -1 -24   3   79.14    3.41
   1 -24  -3   83.08    3.43
  -1 -24   3   73.53    4.75
   1 -24  -3   79.47    3.47
  -1 -24   3   74.33    3.13
   1 -24  -4   19.94    1.78
  -1 -24   4   21.11    1.86
   1 -24  -4   21.34    1.81
  -1 -24   4   23.41    1.83
  -1 -24   4   17.93    2.65
   1 -24  -4   19.34    1.78
  -1 -24   4   19.34    1.45
   1 -24  -5   68.16    3.13
  -1 -24   5   64.78    2.99
   1 -24  -5   64.39    2.93
  -1 -24   5   55.11    2.83
  -1 -24   5   59.74    2.63
   1 -24  -5   65.18    3.07
   1 -24  -6  113.46    4.36
   1 -24  -6  111.83    4.39
  -1 -24   6  113.27    4.25
  -1 -24   6   89.58    5.57
  -1 -24   6  103.87    3.89
   1 -24  -6   93.25    3.85
  -1 -24   6  104.87    4.03
   1 -24  -6  108.10    4.13
   1 -24  -7  183.25    6.32
  -1 -24   7  178.82    5.95
   1 -24  -7  179.96    6.02
  -1 -24   7  144.34    7.60
   1 -24  -7  170.79    6.28
  -1 -24   7  179.81    5.87
   1 -24  -7  147.89    5.80
   1 -24  -8   28.79    2.13
   1 -24  -8   34.13    2.03
   1 -24  -8   35.25    2.28
  -1 -24   8   21.61    2.97
   1 -24  -8   30.66    2.23
  -1 -24   8   30.58    1.71
   1 -24  -8   23.79    1.66
   1 -24  -9   47.95    2.60
   1 -24  -9   49.66    2.30
   1 -24  -9   42.49    2.55
  -1 -24   9   37.90    3.51
   1 -24  -9   46.43    2.54
   1 -24  -9   32.93    2.01
   1 -24 -10  103.42    3.91
   1 -24 -10   97.44    3.52
   1 -24 -10   87.37    3.88
   1 -24 -10   91.56    3.96
   1 -24 -11   22.59    1.51
   1 -24 -11   21.34    1.90
   1 -24 -11   15.19    1.78
   1 -24 -11   11.99    1.32
   1 -24 -11   17.86    1.73
   1 -24 -12   32.08    2.23
   1 -24 -12   34.77    2.21
   1 -24 -13   58.07    3.01
   1 -24 -13   56.49    2.91
   1 -24 -14   19.18    1.87
   1 -24 -14   22.82    1.87
   1 -24 -15    1.81    1.33
   1 -24 -15    4.97    1.32
   1 -24 -16    1.46    1.27
   1 -24 -16    2.82    1.21
   1 -24 -17    0.75    1.18
   1 -24 -17    2.88    1.16
   1 -24 -18    0.98    1.07
   1 -24 -18    2.50    1.08
   1 -24 -19    0.23    1.00
   1 -24 -19    0.19    0.91
   1 -24 -20    6.53    1.05
   1 -24 -20    5.56    0.96
   1 -24 -21    4.09    0.88
   1 -24 -21    3.79    0.78
   1 -24 -22   -0.07    0.63
   1 -24 -22   -0.30    0.56
   1 -24 -23    3.01    0.57
  -1  25  23    1.28    0.53
  -1 -25 -22    0.56    0.52
  -1 -25 -21    1.67    0.67
  -1 -25 -20    0.52    0.80
  -1 -25 -19   -0.37    0.92
  -1 -25 -18   -1.20    1.05
  -1 -25 -17    8.96    1.25
  -1 -25 -17    4.73    1.24
  -1 -25 -16    2.45    1.18
  -1 -25 -16    0.25    1.19
  -1 -25 -15    3.27    1.03
  -1 -25 -15    3.64    1.31
  -1 -25 -14    3.90    1.09
  -1 -25 -14    4.92    1.44
  -1 -25 -14    6.08    1.01
  -1 -25 -13    2.33    1.06
  -1 -25 -13    2.77    1.05
  -1 -25 -13    2.89    1.46
  -1 -25 -12    6.30    1.18
  -1 -25 -12    6.46    1.22
  -1 -25 -12    5.80    1.58
  -1 -25 -11    1.96    1.06
  -1 -25 -11    4.41    1.26
  -1 -25 -11    3.21    1.58
  -1 -25 -10   17.18    1.57
  -1 -25 -10   20.22    1.71
  -1 -25 -10   22.33    2.00
  -1 -25  -9   44.91    2.39
   1 -25   9   47.22    2.21
  -1 -25  -9   46.71    2.46
  -1 -25  -9   45.72    2.73
  -1 -25  -8   27.81    1.91
   1 -25   8   30.77    1.78
  -1 -25  -8   32.45    2.10
  -1 -25  -7   14.75    1.54
   1 -25   7   16.93    1.41
  -1 -25  -7   16.50    1.84
   1 -25   6   23.27    1.53
  -1 -25  -6   23.66    2.00
  -1 -25  -6   19.57    1.65
   1 -25   6   18.35    1.50
   1 -25   5   60.44    2.68
  -1 -25  -5   61.28    3.05
  -1 -25  -5   61.08    3.03
  -1 -25  -5   60.37    2.94
  -1 -25  -5   60.81    2.81
   1 -25   5   60.78    2.71
   1 -25   4   23.64    1.67
  -1 -25  -4   23.77    2.04
  -1 -25  -4   21.82    2.01
  -1 -25  -4   25.42    1.98
  -1 -25  -4   24.13    1.73
   1 -25   4   21.40    1.62
  -1 -25  -3   54.16    2.71
  -1 -25  -3   51.96    2.49
   1 -25   3   52.51    2.46
   1 -25   3   48.92    2.49
  -1 -25  -3   51.64    2.71
  -1 -25  -3   50.13    2.74
  -1 -25  -2   72.65    3.26
  -1 -25  -2   70.80    3.03
   1 -25   2   70.88    3.06
   1 -25   2   70.58    3.12
  -1 -25  -2   70.05    3.28
  -1 -25  -2   70.55    3.25
  -1 -25  -1    5.62    1.47
   1 -25   1    4.22    1.13
  -1 -25  -1    3.56    1.08
   1 -25   1    1.85    1.29
  -1 -25   0   23.79    1.90
   1 -25   0   24.31    1.87
   1 -25   0   20.02    1.73
  -1 -25   0   22.64    1.57
   1 -25   0   20.88    1.68
   1 -25  -1    7.23    1.53
   1 -25  -1    4.11    1.25
  -1 -25   1    4.25    1.01
  -1 -25   2   70.42    3.22
   1 -25  -2   73.74    3.18
   1 -25  -2   72.73    3.22
  -1 -25   2   72.85    2.96
   1 -25  -2   76.37    3.24
   1 -25  -3   52.49    2.66
  -1 -25   3   53.94    2.74
  -1 -25   3   52.92    2.67
   1 -25  -3   52.64    2.61
  -1 -25   3   43.73    3.67
   1 -25  -3   51.71    2.64
  -1 -25   3   49.77    2.35
   1 -25  -4   23.41    1.89
  -1 -25   4   25.07    1.93
  -1 -25   4   19.12    2.66
  -1 -25   4   21.51    1.51
   1 -25  -4   21.85    1.81
  -1 -25   4   26.29    1.92
   1 -25  -4   25.21    1.87
   1 -25  -5   59.46    2.76
  -1 -25   5   58.79    2.79
   1 -25  -5   58.90    2.89
   1 -25  -5   58.88    2.90
  -1 -25   5   59.82    2.53
  -1 -25   6   23.34    1.74
   1 -25  -6   22.50    1.81
   1 -25  -6   19.24    1.79
  -1 -25   6   17.46    2.60
   1 -25  -6   19.33    1.79
  -1 -25   6   20.91    1.43
   1 -25  -7   16.36    1.62
   1 -25  -7   15.61    1.72
  -1 -25   7   13.94    2.40
  -1 -25   7   17.51    1.31
   1 -25  -7   16.94    1.68
   1 -25  -8   33.49    2.11
   1 -25  -8   35.67    1.97
  -1 -25   8   25.01    2.86
   1 -25  -8   23.68    1.57
  -1 -25   8   31.82    1.70
   1 -25  -8   29.32    2.11
   1 -25  -9   46.98    2.56
   1 -25  -9   49.89    2.35
   1 -25  -9   43.78    2.59
   1 -25 -10   24.24    1.89
   1 -25 -10   25.32    1.64
   1 -25 -11    0.84    1.33
   1 -25 -11    2.45    1.27
   1 -25 -12    4.96    1.43
   1 -25 -12    5.17    1.31
   1 -25 -13    0.40    1.28
   1 -25 -13    2.02    1.19
   1 -25 -14    1.86    1.30
   1 -25 -14    4.43    1.26
   1 -25 -15    2.82    1.29
   1 -25 -15    3.71    1.17
   1 -25 -16    0.21    1.14
   1 -25 -16    1.85    1.10
   1 -25 -17    5.71    1.23
   1 -25 -17    5.75    1.14
   1 -25 -18    0.81    1.02
   1 -25 -18    0.96    0.94
   1 -25 -19    0.60    0.91
   1 -25 -19    1.08    0.84
   1 -25 -20   -0.06    0.81
   1 -25 -20    0.91    0.71
   1 -25 -21    1.87    0.70
   1 -25 -21    1.98    0.62
   1 -25 -22    0.24    0.54
   1 -25 -23    0.05    0.37
  -1 -26 -22    0.55    0.37
  -1 -26 -21    1.63    0.55
  -1 -26 -20    3.16    0.73
  -1 -26 -19    1.58    0.81
  -1 -26 -18    2.69    0.96
  -1 -26 -17    1.33    1.03
  -1 -26 -16    1.06    1.08
  -1 -26 -16   -0.47    1.10
  -1 -26 -15   10.94    1.41
  -1 -26 -15    5.78    1.28
  -1 -26 -14    8.73    1.44
  -1 -26 -14    6.67    1.11
  -1 -26 -13   15.95    1.27
  -1 -26 -13   16.79    1.71
  -1 -26 -12   10.83    1.25
  -1 -26 -12   11.26    1.63
  -1 -26 -12    6.77    1.24
  -1 -26 -11   16.70    1.42
  -1 -26 -11   14.61    1.79
  -1 -26 -10   12.13    1.45
  -1 -26 -10   12.92    1.78
  -1 -26 -10    7.77    1.30
  -1 -26  -9    9.57    1.47
  -1 -26  -9    6.14    1.63
   1 -26   9    6.93    1.11
  -1 -26  -9    4.61    1.19
  -1 -26  -8    9.29    1.55
   1 -26   8    9.69    1.17
  -1 -26  -7    0.96    1.12
   1 -26   7    3.30    1.05
  -1 -26  -6   24.73    1.93
   1 -26   6   23.09    1.54
   1 -26   6   20.60    1.56
  -1 -26  -6   20.16    1.63
  -1 -26  -5    4.96    1.57
   1 -26   5    5.54    1.09
  -1 -26  -5    5.10    1.60
   1 -26   5    3.35    1.10
  -1 -26  -5    2.10    1.07
  -1 -26  -4   22.17    1.96
  -1 -26  -4   22.56    1.95
   1 -26   4   22.02    1.55
   1 -26   4   19.94    1.55
  -1 -26  -4   21.21    1.59
  -1 -26  -3   10.36    1.70
  -1 -26  -3    6.53    1.18
   1 -26   3    8.28    1.22
   1 -26   3    7.26    1.25
   1 -26   2    0.60    1.17
  -1 -26  -2    4.02    1.56
  -1 -26  -2    2.14    1.02
   1 -26   2    3.21    1.09
  -1 -26  -2    3.56    1.48
   1 -26   1    3.30    1.27
  -1 -26  -1    6.01    1.09
   1 -26   1    5.16    1.18
   1 -26   0   20.35    1.78
   1 -26   0   14.91    1.62
  -1 -26   0   20.30    1.84
  -1 -26   0   16.96    1.38
   1 -26   0   16.75    1.55
  -1 -26   1    6.51    1.05
   1 -26  -1    5.00    1.23
   1 -26  -1    2.61    1.31
  -1 -26   2    5.87    1.55
   1 -26  -2    2.25    1.18
  -1 -26   2    1.41    0.94
   1 -26  -2    5.96    1.48
   1 -26  -2   -0.67    1.42
  -1 -26   3    7.83    1.14
   1 -26  -3    8.07    1.41
   1 -26  -3   10.96    1.59
  -1 -26   3    8.52    1.60
   1 -26  -3    8.56    1.41
   1 -26  -4   24.30    1.83
  -1 -26   4   24.39    1.86
  -1 -26   4   20.87    1.44
  -1 -26   4   21.19    2.68
   1 -26  -4   23.60    1.81
   1 -26  -4   22.51    1.83
  -1 -26   5    1.35    1.76
   1 -26  -5    2.51    1.28
  -1 -26   5    2.94    0.93
   1 -26  -5    5.46    1.40
  -1 -26   5    6.90    1.44
   1 -26  -5    2.63    1.32
   1 -26  -6   26.38    1.85
  -1 -26   6   22.46    1.45
  -1 -26   6   17.87    2.57
   1 -26  -6   21.55    1.83
   1 -26  -6   22.27    1.85
   1 -26  -7    4.93    1.36
  -1 -26   7    5.17    0.98
  -1 -26   7    3.02    1.77
   1 -26  -7   -0.04    1.31
   1 -26  -7    4.22    1.35
   1 -26  -8    3.85    1.35
   1 -26  -8    5.69    1.40
   1 -26  -9    7.24    1.31
   1 -26  -9    4.09    1.32
   1 -26 -10   12.56    1.49
   1 -26 -10    8.01    1.47
   1 -26 -11   12.91    1.50
   1 -26 -11   10.63    1.54
   1 -26 -12   11.09    1.45
   1 -26 -12    8.31    1.44
   1 -26 -13   12.65    1.47
   1 -26 -13   11.09    1.51
   1 -26 -14    6.53    1.26
   1 -26 -14    5.11    1.32
   1 -26 -15    6.94    1.22
   1 -26 -15    7.53    1.33
   1 -26 -16   -0.43    0.98
   1 -26 -16   -0.35    1.09
   1 -26 -17    1.43    0.94
   1 -26 -17    0.71    1.01
   1 -26 -18    4.61    0.92
   1 -26 -18    3.15    0.98
   1 -26 -19    2.53    0.77
   1 -26 -19    1.46    0.83
   1 -26 -20    2.89    0.65
   1 -26 -20    3.32    0.75
   1 -26 -21    2.78    0.59
   1 -26 -22    0.35    0.39
  -1 -27 -21    0.34    0.36
  -1 -27 -20    0.60    0.54
  -1 -27 -19    6.82    0.82
  -1 -27 -18   12.16    1.07
  -1 -27 -17    3.41    0.96
  -1 -27 -16    7.92    1.19
  -1 -27 -15    3.01    1.15
  -1 -27 -14    5.45    1.29
  -1 -27 -13   18.99    1.69
  -1 -27 -13   20.56    1.29
  -1 -27 -12   16.33    1.30
  -1 -27 -12   14.85    1.65
  -1 -27 -11   44.84    2.42
  -1 -27 -11   46.21    2.08
  -1 -27 -10    5.68    1.28
  -1 -27 -10    3.20    1.10
  -1 -27 -10    7.48    1.57
  -1 -27  -9   26.39    1.77
  -1 -27  -9   32.30    1.92
   1 -27   8   42.98    2.04
  -1 -27  -8   45.27    2.30
   1 -27   7    9.64    1.16
  -1 -27  -7   11.08    1.56
   1 -27   6   89.17    3.45
  -1 -27  -6   82.87    3.51
  -1 -27  -6   90.53    3.69
  -1 -27  -6   88.73    3.77
   1 -27   5   44.44    2.24
  -1 -27  -5   42.58    2.28
   1 -27   5   48.69    2.23
  -1 -27  -5   51.01    2.61
   1 -27   4   12.01    1.43
  -1 -27  -4   15.42    1.48
   1 -27   4   15.69    1.49
   1 -27   3  109.61    4.25
  -1 -27  -3  113.14    4.23
  -1 -27  -3  113.99    4.48
   1 -27   3  112.69    4.25
   1 -27   2   83.04    3.37
  -1 -27  -2   82.75    3.30
  -1 -27  -2   80.16    3.55
   1 -27   2   79.94    3.41
   1 -27   1   45.40    2.25
  -1 -27  -1   42.11    2.10
   1 -27   1   40.63    2.30
   1 -27   0   80.09    3.36
  -1 -27   0   82.05    3.20
   1 -27   0   79.39    3.43
  -1 -27   1   38.58    1.98
   1 -27  -1   38.08    2.31
   1 -27  -1   39.49    2.17
  -1 -27   2   76.65    3.07
   1 -27  -2   78.80    3.35
   1 -27  -2   72.87    3.40
  -1 -27   2   78.35    3.38
  -1 -27   3  100.78    3.82
   1 -27  -3  104.10    4.11
   1 -27  -3  106.59    4.24
  -1 -27   3  101.14    4.04
  -1 -27   4   14.73    1.29
   1 -27  -4   14.77    1.67
   1 -27  -4   15.72    1.76
  -1 -27   4   16.23    1.69
   1 -27  -4   20.18    1.79
  -1 -27   5   42.17    2.05
   1 -27  -5   40.38    2.38
   1 -27  -5   44.08    2.44
  -1 -27   5   48.94    2.36
  -1 -27   6   94.36    3.46
   1 -27  -6   88.01    3.80
   1 -27  -6   89.38    3.81
  -1 -27   7    8.61    1.05
   1 -27  -7    5.80    1.36
   1 -27  -7    7.01    1.41
   1 -27  -8   33.36    2.16
   1 -27  -8   38.57    2.22
   1 -27  -9   31.53    2.06
   1 -27  -9   30.87    2.06
   1 -27 -10    4.56    1.31
   1 -27 -10    5.76    1.34
   1 -27 -11   41.28    2.36
   1 -27 -11   45.34    2.43
   1 -27 -12   12.53    1.43
   1 -27 -12   12.09    1.50
   1 -27 -13   15.87    1.47
   1 -27 -13   15.81    1.56
   1 -27 -14    1.73    1.04
   1 -27 -14    2.82    1.14
   1 -27 -15    3.64    1.03
   1 -27 -15    4.11    1.11
   1 -27 -16    7.15    1.07
   1 -27 -16    8.57    1.20
   1 -27 -17    4.27    0.91
   1 -27 -17    4.09    0.99
   1 -27 -18   12.12    1.02
   1 -27 -18   12.85    1.11
   1 -27 -19    9.04    0.88
   1 -27 -20    0.12    0.54
   1 -27 -21    0.74    0.40
  -1 -28 -20    0.65    0.37
  -1 -28 -19    1.60    0.55
  -1 -28 -18    1.06    0.66
  -1 -28 -17    0.89    0.77
  -1 -28 -16    1.88    0.90
  -1 -28 -15   -0.18    0.94
  -1 -28 -14    1.63    1.02
  -1 -28 -12    4.48    0.95
  -1 -28 -11    8.42    1.15
  -1 -28 -10   -0.16    0.94
  -1 -28 -10    2.39    1.13
  -1 -28  -9   -0.17    0.97
  -1 -28  -9    3.24    1.17
   1 -28   8    2.99    0.96
  -1 -28  -8   -0.31    0.99
  -1 -28  -8    1.63    1.27
   1 -28   7   11.43    1.18
  -1 -28  -7    7.71    1.18
  -1 -28  -7   12.21    1.50
   1 -28   6    3.48    0.99
  -1 -28  -6    1.36    0.94
  -1 -28  -6    4.92    1.43
   1 -28   5    9.47    1.19
  -1 -28  -5    9.94    1.54
  -1 -28  -5    9.37    1.17
   1 -28   5   12.51    1.21
  -1 -28  -4    5.57    1.09
   1 -28   4    7.01    1.14
   1 -28   4    7.60    1.13
   1 -28   3   20.41    1.55
  -1 -28  -3   20.30    1.45
   1 -28   3   19.86    1.53
   1 -28   2   26.22    1.74
  -1 -28  -2   27.05    1.63
  -1 -28  -2   29.00    2.08
   1 -28   2   30.35    1.83
  -1 -28  -1   11.19    1.16
   1 -28   1   11.91    1.28
   1 -28   1    9.44    1.34
  -1 -28   0    3.14    0.99
   1 -28   0    6.11    1.17
   1 -28   0    2.67    1.23
  -1 -28   1   10.16    1.14
   1 -28  -1    7.56    1.40
  -1 -28   2   27.12    1.60
   1 -28  -2   28.47    1.83
   1 -28  -2   26.72    1.92
  -1 -28   2   29.69    2.02
  -1 -28   3   21.08    1.42
   1 -28  -3   23.93    1.72
   1 -28  -3   19.49    1.75
  -1 -28   3   26.18    1.83
  -1 -28   4    8.54    1.02
   1 -28  -4    5.85    1.24
   1 -28  -4    4.18    1.37
  -1 -28   5   10.68    1.07
   1 -28  -5    7.84    1.31
   1 -28  -5    7.52    1.42
  -1 -28   6    3.23    0.88
   1 -28  -6    1.57    1.15
   1 -28  -6    3.39    1.22
   1 -28  -7    7.82    1.34
   1 -28  -7   10.65    1.38
   1 -28  -8    0.07    1.17
   1 -28  -8    1.63    1.15
   1 -28  -9   -0.98    1.16
   1 -28  -9    1.52    1.13
   1 -28 -10   -1.93    1.17
   1 -28 -10    1.00    1.12
   1 -28 -11    3.19    1.17
   1 -28 -11    4.36    1.19
   1 -28 -12   -0.72    1.13
   1 -28 -12    2.22    1.12
   1 -28 -13    0.98    1.02
   1 -28 -13    3.78    1.09
   1 -28 -14   -0.03    0.97
   1 -28 -14    0.09    0.98
   1 -28 -15    0.12    0.88
   1 -28 -15    0.21    0.92
   1 -28 -16    1.02    0.80
   1 -28 -16    0.65    0.86
   1 -28 -17    0.56    0.70
   1 -28 -17    1.91    0.80
   1 -28 -18    1.24    0.68
   1 -28 -19    2.70    0.60
   1 -28 -20    0.49    0.39
  -1 -29 -19    0.21    0.38
  -1 -29 -18    1.25    0.53
  -1 -29 -17    1.85    0.65
  -1 -29 -16    7.82    0.91
  -1 -29 -15    0.76    0.83
  -1 -29 -14    3.04    0.97
  -1 -29 -13    2.55    1.00
  -1 -29 -10    7.75    1.15
  -1 -29  -9    5.51    1.15
  -1 -29  -8    7.52    1.06
  -1 -29  -8   13.40    1.39
   1 -29   7    6.17    1.00
  -1 -29  -7    4.65    0.96
  -1 -29  -7    6.51    1.36
   1 -29   6    6.35    1.04
  -1 -29  -6    4.89    0.98
  -1 -29  -6    7.83    1.41
  -1 -29  -5    5.35    0.97
   1 -29   5    5.61    1.02
  -1 -29  -5    7.63    1.47
   1 -29   4   42.95    2.13
  -1 -29  -4   42.33    2.07
  -1 -29  -4   45.54    2.40
   1 -29   4   49.41    2.15
  -1 -29  -3    4.43    0.94
   1 -29   3    3.40    1.02
  -1 -29  -3    6.46    1.48
   1 -29   3    4.96    1.08
  -1 -29  -2    3.98    0.92
   1 -29   2    1.12    0.96
   1 -29   2    3.45    1.09
  -1 -29  -2    3.94    1.43
  -1 -29  -1    9.36    1.09
   1 -29   1    8.60    1.23
   1 -29   1   11.37    1.30
  -1 -29   0    9.31    1.07
   1 -29   0   12.61    1.27
   1 -29   0    9.77    1.31
  -1 -29   1   10.96    1.09
   1 -29  -1   12.37    1.26
   1 -29  -1   10.62    1.38
   1 -29  -2    3.61    1.07
  -1 -29   2    2.57    0.86
   1 -29  -2    0.88    1.23
   1 -29  -3    3.59    1.11
  -1 -29   3    3.96    0.88
   1 -29  -3    1.31    1.23
  -1 -29   4   47.73    2.04
   1 -29  -4   44.77    2.29
   1 -29  -4   41.79    2.33
  -1 -29   5    6.77    0.91
   1 -29  -5    4.16    1.12
   1 -29  -5    3.53    1.27
   1 -29  -6    4.69    1.14
   1 -29  -6    1.08    1.25
   1 -29  -7    5.44    1.17
   1 -29  -7    3.63    1.22
   1 -29  -8    9.65    1.28
   1 -29  -8   10.52    1.33
   1 -29  -9    0.49    1.03
   1 -29  -9    2.69    1.10
   1 -29 -10    2.96    1.07
   1 -29 -10    5.52    1.17
   1 -29 -11    1.75    1.03
   1 -29 -11    4.75    1.08
   1 -29 -12   -1.01    1.00
   1 -29 -12    0.90    0.97
   1 -29 -13    1.52    0.93
   1 -29 -13    0.37    0.96
   1 -29 -14    3.48    0.92
   1 -29 -14    3.25    0.96
   1 -29 -15    0.18    0.76
   1 -29 -15    1.01    0.84
   1 -29 -16    7.07    0.81
   1 -29 -16    8.18    0.92
   1 -29 -17    1.59    0.65
   1 -29 -18    1.33    0.54
   1 -29 -19    0.60    0.40
  -1 -30 -17    1.44    0.52
  -1 -30 -16    1.78    0.65
  -1 -30 -15    8.47    0.92
  -1 -30 -14   14.38    1.14
  -1 -30 -13    4.99    0.97
  -1 -30 -12    3.00    0.99
  -1 -30 -11   20.51    1.52
  -1 -30  -8   39.44    1.97
  -1 -30  -7   38.28    2.01
   1 -30   6   18.79    1.31
  -1 -30  -6   21.16    1.60
   1 -30   5    8.48    1.05
  -1 -30  -5   10.39    1.41
   1 -30   4    9.11    1.08
  -1 -30  -4    7.77    0.97
  -1 -30  -4   10.35    1.44
  -1 -30  -3    7.11    0.99
   1 -30   3    7.92    1.07
  -1 -30  -3   11.48    1.52
   1 -30   3   10.91    1.15
  -1 -30  -2   11.81    1.14
   1 -30   2   12.92    1.25
   1 -30   2   14.58    1.29
   1 -30   1   44.09    2.10
   1 -30   1   42.82    2.07
  -1 -30  -1   40.86    1.94
   1 -30   0   13.22    1.33
  -1 -30   0   12.51    1.11
   1 -30   0   12.18    1.27
   1 -30  -1   43.30    2.16
   1 -30  -1   41.58    2.07
  -1 -30   1   42.87    1.93
   1 -30  -2   11.67    1.25
  -1 -30   2   12.34    1.04
   1 -30  -3    7.37    1.26
   1 -30  -3    8.43    1.17
  -1 -30   3    9.92    0.98
   1 -30  -4    6.73    1.12
  -1 -30   4    8.72    0.93
   1 -30  -5    4.46    1.17
   1 -30  -5    6.46    1.08
   1 -30  -6   15.64    1.47
   1 -30  -6   15.34    1.36
   1 -30  -7   30.84    1.88
   1 -30  -7   32.01    1.81
   1 -30  -8   27.76    1.81
   1 -30  -8   28.27    1.71
   1 -30  -9   44.19    2.22
   1 -30  -9   42.79    2.14
   1 -30 -10   12.89    1.34
   1 -30 -10   13.62    1.28
   1 -30 -11   25.28    1.63
   1 -30 -11   25.24    1.55
   1 -30 -12    4.35    0.96
   1 -30 -12    3.25    0.91
   1 -30 -13    6.13    0.97
   1 -30 -13    4.77    0.88
   1 -30 -14   12.60    1.08
   1 -30 -14   12.71    1.01
   1 -30 -15    8.89    0.92
   1 -30 -16    2.12    0.66
   1 -30 -17    1.62    0.54
  -1 -31 -16   -0.05    0.43
  -1 -31 -15    1.68    0.59
  -1 -31 -14   -0.47    0.68
  -1 -31 -13    2.09    0.79
  -1 -31 -12    1.03    0.85
  -1 -31 -11   -1.75    0.97
  -1 -31 -10    3.37    1.01
   1 -31   5    5.88    0.90
   1 -31   4    9.52    1.02
   1 -31   3    7.76    0.98
   1 -31   2    1.84    0.89
   1 -31   2    0.90    0.85
   1 -31   1    1.31    0.89
   1 -31   1    0.52    0.84
   1 -31   0    1.29    0.90
   1 -31   0    0.28    0.86
   1 -31  -1   -0.62    0.92
   1 -31  -1    0.07    0.86
   1 -31  -2    0.17    0.93
   1 -31  -2   -0.33    0.85
   1 -31  -3    6.33    1.10
   1 -31  -3    8.41    1.03
   1 -31  -4    8.27    1.17
   1 -31  -4    8.09    1.04
   1 -31  -5    3.67    1.03
   1 -31  -5    3.81    0.94
   1 -31  -6    0.40    0.96
   1 -31  -6    2.87    0.92
   1 -31  -7   -1.07    1.06
   1 -31  -7    1.12    0.86
   1 -31  -8    2.39    0.98
   1 -31  -8    4.33    0.93
   1 -31  -9    3.21    1.01
   1 -31  -9    4.94    0.92
   1 -31 -10    3.95    0.99
   1 -31 -10    6.21    0.93
   1 -31 -11   -1.39    0.92
   1 -31 -11    0.12    0.73
   1 -31 -12    2.15    0.84
   1 -31 -12    3.05    0.73
   1 -31 -13    1.84    0.79
   1 -31 -14   -0.32    0.69
   1 -31 -15    1.50    0.59
   1 -31 -16   -0.30    0.45
  -1 -32 -15    0.83    0.37
  -1 -32 -14    1.58    0.51
  -1 -32 -13    0.96    0.60
  -1 -32 -12    3.40    0.73
  -1 -32 -11   -1.25    0.76
  -1 -32 -10    1.94    0.82
  -1 -32  -9   -0.56    0.85
  -1 -32  -8   -0.55    0.86
   1 -32   4    2.44    0.78
   1 -32   3   11.69    0.99
   1 -32   2    2.50    0.78
   1 -32   1    4.76    0.85
   1 -32   1    3.52    0.80
   1 -32   0    1.09    0.79
   1 -32   0    0.30    0.75
   1 -32  -1    2.65    0.83
   1 -32  -1    2.38    0.82
   1 -32  -2    1.77    0.84
   1 -32  -2    1.43    0.82
   1 -32  -3    7.20    0.97
   1 -32  -3    7.92    0.95
   1 -32  -4   -0.02    0.85
   1 -32  -4    0.02    0.75
   1 -32  -5    2.27    0.89
   1 -32  -5    3.33    0.81
   1 -32  -6    8.21    1.03
   1 -32  -6    9.13    0.95
   1 -32  -7    1.42    0.87
   1 -32  -7    3.54    0.79
   1 -32  -8    0.06    0.83
   1 -32  -8    1.59    0.71
   1 -32  -9   -0.14    0.80
   1 -32  -9    2.23    0.71
   1 -32 -10    2.06    0.80
   1 -32 -10    3.79    0.72
   1 -32 -11   -1.16    0.75
   1 -32 -12    3.34    0.73
   1 -32 -13    1.59    0.62
   1 -32 -14    0.94    0.51
   1 -32 -15    0.24    0.36
  -1 -33 -13    4.94    0.49
  -1 -33 -12   18.25    0.94
  -1 -33 -11    1.14    0.57
  -1 -33 -10    4.81    0.71
  -1 -33  -9    6.58    0.80
  -1 -33  -8    2.45    0.72
  -1 -33  -7    8.74    0.93
  -1 -33  -6   14.14    1.07
   1 -33   3   10.53    0.89
   1 -33   2   11.26    0.91
   1 -33   1    3.66    0.75
   1 -33   0    1.71    0.70
   1 -33   0   -0.22    0.66
   1 -33  -1    3.30    0.74
   1 -33  -1    1.57    0.71
   1 -33  -2    8.81    0.89
   1 -33  -2    7.53    0.86
   1 -33  -3    6.57    0.86
   1 -33  -3    6.15    0.83
   1 -33  -4   24.91    1.28
   1 -33  -4   20.29    1.23
   1 -33  -5    8.87    0.92
   1 -33  -5    8.23    0.87
   1 -33  -6   14.46    1.03
   1 -33  -6   12.66    0.96
   1 -33  -7    8.71    0.89
   1 -33  -7    8.30    0.82
   1 -33  -8    1.52    0.72
   1 -33  -9    7.70    0.82
   1 -33 -10    5.17    0.70
   1 -33 -11    0.68    0.55
   1 -33 -12   19.24    0.96
   1 -33 -13    5.44    0.50
  -1 -34 -11    2.73    0.40
  -1 -34 -10    0.33    0.42
  -1 -34  -9    0.58    0.50
  -1 -34  -8    5.94    0.64
  -1 -34  -7    1.56    0.57
  -1 -34  -6    3.18    0.63
  -1 -34  -5    2.29    0.61
  -1 -34  -4    1.73    0.62
  -1 -34  -3    5.83    0.72
   1 -34   1    3.76    0.64
   1 -34   0    1.08    0.59
   1 -34  -1    2.92    0.61
   1 -34  -2    1.44    0.59
   1 -34  -2    2.90    0.65
   1 -34  -3    3.59    0.64
   1 -34  -3    7.00    0.72
   1 -34  -4    1.57    0.58
   1 -34  -4    2.16    0.62
   1 -34  -5    3.30    0.64
   1 -34  -6    3.40    0.64
   1 -34  -7    1.84    0.57
   1 -34  -8    6.14    0.65
   1 -34  -9    0.80    0.49
   1 -34 -10    0.26    0.42
   1 -34 -11    2.94    0.41
  -1 -35  -8    0.62    0.35
  -1 -35  -7    0.71    0.40
  -1 -35  -6    3.15    0.49
  -1 -35  -5    3.40    0.51
   1 -35  -5    2.83    0.50
   1 -35  -6    3.72    0.50
   1 -35  -7    0.65    0.41
   1 -35  -8    0.51    0.35
  -2   0   0  893.97   27.41
   2   0   1 4936.30  145.19
  -2   0   1 4718.58  145.17
   2   0   2 4694.91  140.31
  -2   0  -2 4647.31  139.93
   2   0   3  426.29   13.94
  -2   0  -3  443.97   13.44
   2   0   4   95.20    3.77
   2   0   5  542.79   17.31
   2   0   6  581.05   18.55
   2   0   7 1098.02   34.17
   2   0   8  927.12   29.20
   2   0   9   24.41    2.17
   2   0  10   45.76    2.88
   2   0  11   28.55    2.47
   2   0  12   52.45    3.38
   2   0  13  623.39   20.98
   2   0  14   94.92    5.17
   2   0  15   41.79    3.59
   2   0 -15   41.27    2.10
  -2   0 -15   39.08    2.22
   2   0  16   33.88    3.40
   2   0 -16   32.31    1.91
  -2   0 -16   33.88    2.09
   2   0  16   30.83    1.83
   2   0  17   33.85    3.67
   2   0  17   30.63    1.94
   2   0 -17   30.50    1.96
  -2   0 -17   39.29    2.29
   2   0  18   50.14    4.39
  -2   0  18   50.17    2.42
   2   0  18   54.84    2.68
   2   0 -18   52.79    2.66
   2   0  19   98.22    6.18
  -2   0  19  100.99    4.19
   2   0  19   95.54    4.12
  -2   0  19  102.37    3.88
  -2   0 -19  111.87    4.46
   2   0 -19  105.41    4.17
   2   0 -20   10.30    1.53
   2   0  20    8.99    1.58
  -2   0  20   11.67    1.40
   2   0  20   11.00    2.82
  -2   0  20   11.23    1.72
  -2   0 -20   12.75    1.88
   2   0  21    2.93    2.67
  -2   0  21    1.29    2.65
  -2   0  21    3.98    1.65
  -2   0  21    7.15    1.33
   2   0 -21    6.17    1.44
   2   0  21    2.26    1.46
  -2   0 -21    6.83    1.77
   2   0  22   -3.02    2.99
  -2   0  22   -3.17    2.90
  -2   0  22    0.85    1.62
  -2   0  22    0.20    1.22
   2   0 -22    2.17    1.34
  -2   0 -22   -0.10    1.79
  -2   0  23   20.66    2.14
  -2   0 -23   24.69    2.33
  -2   0  23   21.20    1.70
   2   0  23   15.47    3.39
  -2   0  23   13.34    3.25
  -2   0  24   -0.60    1.59
  -2   0  24    0.14    1.13
  -2   0 -24    1.44    1.66
  -2   0  24   -1.21    2.55
   2   0 -25   16.19    2.13
  -2   0 -25   14.64    2.02
  -2   0  25   14.31    1.90
  -2   0 -26    0.96    1.57
   2   0 -26    2.40    1.66
  -2   0  26    0.89    1.50
  -2   0 -27    4.51    1.56
   2   0 -27    6.47    1.66
  -2   0  27    3.51    1.47
   2   0 -28    1.24    1.39
  -2   0 -28   -0.07    1.31
   2   0 -29    1.80    1.19
  -2   0 -29    0.55    1.15
   2   0 -30   -0.02    0.97
  -2   0 -30   -0.71    0.99
   2   0 -31    0.03    0.70
  -2   0 -31   -0.14    0.69
   2   1 -31    0.32    0.70
   2   1 -30    5.44    1.08
   2   1 -29    1.36    1.19
   2   1 -28    1.74    1.38
   2   1 -27    8.70    1.71
  -2   1  27    5.52    1.51
   2   1 -26    3.10    1.67
  -2   1  26    0.84    1.51
   2   1 -25   19.78    2.24
  -2   1  25   16.42    1.97
  -2   1  24    0.91    2.43
  -2   1  24    0.71    1.19
  -2   1  24    0.55    1.59
  -2   1  23    0.45    1.19
  -2   1  23    0.38    1.58
  -2   1  22    5.24    1.31
   2  -1  22   -0.52    2.98
  -2   1  22    2.88    2.64
   2   1 -22    6.63    1.38
  -2   1  22    4.38    1.71
  -2   1  21   19.55    1.58
   2   1 -21   19.89    1.74
  -2   1  21   17.95    1.94
   2  -1  20   29.90    3.75
   2  -1  20   30.72    2.16
  -2   1  20   34.56    2.28
   2  -1  20   24.71    3.45
  -2   1  20   34.50    1.94
   2   1 -20   32.23    2.10
   2  -1  19    0.97    1.34
   2   1 -19    2.00    1.19
   2  -1  19    3.96    2.47
  -2   1  19    4.05    1.19
   2  -1  18   21.83    1.76
   2  -1  18   23.51    3.36
   2   1 -18   26.41    1.80
   2  -1  17   43.58    2.26
   2  -1  17   47.09    4.11
   2   1 -17   40.64    2.24
   2  -1  16   14.72    2.68
   2  -1  16   13.32    1.37
   2   1 -16   12.49    1.32
   2  -1  15    1.78    2.14
   2  -1  14   45.01    3.59
   2  -1  13   78.19    4.51
   2  -1  12  136.12    6.11
   2  -1  11   61.07    3.54
   2  -1  10  246.61    8.01
   2  -1  10  191.61    6.58
   2  -1   9   43.65    2.84
   2  -1   8  278.57    9.82
   2  -1   7   31.52    2.27
   2  -1   6   39.82    2.40
   2  -1   5 1197.45   36.95
  -2  -1  -4   18.44    1.09
   2  -1   4   16.49    1.51
  -2  -1  -3   75.29    2.71
   2  -1   3   74.74    3.11
  -2  -1  -2  290.72    9.18
   2  -1   2  283.28    9.46
   2  -1   2  295.24    8.98
   2  -1   1  101.83    3.70
   2  -1   1   96.83    3.12
  -2   1   1  100.26    3.62
  -2  -1   0  608.96   18.85
  -2   1   0  605.36   18.79
   2   1   1  101.50    3.61
  -2  -1   1   96.72    3.13
  -2  -1   1   96.09    3.66
   2   1   2  298.75    9.62
   2   1   3   69.84    2.93
   2   1   4   18.70    1.54
   2   1   6   41.50    2.39
   2   1   7   32.68    2.26
   2   1   8  266.45    9.33
   2   1   9   49.26    2.95
   2  -1 -10  215.62    7.17
   2   1  10  247.65    8.39
   2   1  11   54.48    3.30
   2   1  12  141.62    6.16
   2   1  13   83.75    4.55
   2   1  14   43.77    3.47
   2  -1 -15    0.95    0.99
   2   1  15    2.89    1.97
  -2   1 -15    1.17    1.11
  -2  -1  16   15.45    1.24
  -2   1 -16   15.27    1.56
   2  -1 -16   13.41    1.39
   2   1  16   13.16    2.54
   2   1  16   14.22    1.32
   2   1  17   38.74    3.71
  -2  -1  17   37.78    1.91
  -2   1 -17   43.08    2.35
   2   1  17   33.72    2.00
   2  -1 -17   34.95    2.11
   2   1  18   22.24    3.21
   2  -1 -18   23.16    1.84
  -2  -1  18   26.08    1.65
  -2   1 -18   25.26    2.00
   2   1  18   22.20    1.75
   2  -1 -19    2.78    1.30
  -2  -1  19    2.60    1.15
  -2  -1  19    1.52    1.43
   2   1  19    2.03    1.28
  -2   1 -19    3.40    1.51
   2   1  19    1.16    2.18
  -2  -1  20   27.45    3.56
  -2  -1  20   35.25    1.97
  -2  -1  20   33.09    2.33
   2   1  20   26.78    2.09
  -2   1 -20   36.27    2.45
   2  -1 -20   33.72    2.18
  -2  -1  21   16.82    3.42
  -2  -1  21   20.84    1.66
   2  -1 -21   21.10    1.87
  -2  -1  21   19.86    2.06
   2   1  21   15.94    1.84
  -2   1 -21   21.99    2.17
   2   1  22    0.84    2.65
  -2  -1  22    1.85    2.87
  -2  -1  22    3.95    1.29
   2  -1 -22    4.84    1.46
   2   1  22    0.12    1.45
  -2  -1  22    3.61    1.74
  -2   1 -22    5.99    1.79
  -2  -1  23    0.98    1.21
  -2   1 -23    0.54    1.63
  -2  -1  23    0.84    1.67
   2   1  23   -2.78    2.91
  -2  -1  23   -5.22    3.32
  -2  -1  24    0.43    1.13
  -2  -1  24    1.35    1.64
  -2  -1  24    0.57    2.71
  -2   1 -24    3.22    1.70
  -2   1 -25   22.89    2.22
  -2  -1  25   19.92    2.15
  -2   1 -26   -0.35    1.56
  -2  -1  26   -1.86    1.59
  -2   1 -27    9.23    1.66
  -2   1 -28    1.33    1.33
  -2   1 -29   -0.20    1.14
  -2   1 -30    4.01    1.06
  -2   1 -31    0.24    0.69
   2   2 -31    0.26    0.68
   2   2 -30    0.83    0.97
   2   2 -29    4.72    1.27
   2   2 -28    2.42    1.38
  -2   2  28    0.99    1.24
   2   2 -27    2.75    1.52
  -2   2  27   -0.10    1.41
  -2   2  26    2.58    1.55
   2   2 -26    0.05    1.63
  -2   2  25    1.57    1.53
   2   2 -25    4.75    1.80
  -2   2  25    2.80    1.16
  -2   2  24    4.62    1.63
  -2   2  24    2.97    1.21
  -2   2  23   14.58    1.50
  -2   2  23    5.96    2.81
   2  -2  23    5.83    3.12
  -2   2  23   13.16    1.86
  -2   2  22   53.59    2.51
   2   2 -22   48.70    2.60
  -2   2  22   53.70    2.92
  -2   2  21   20.49    2.03
  -2   2  21   24.50    1.72
   2   2 -21   21.64    1.79
   2  -2  20   10.29    2.94
  -2   2  20   17.33    1.49
   2  -2  20   12.85    1.75
   2  -2  20   11.47    2.94
   2   2 -20   14.88    1.58
   2  -2  19   26.23    1.99
   2  -2  19   23.07    3.46
   2   2 -19   27.33    1.87
   2  -2  19   24.20    3.22
   2  -2  18   10.18    2.48
   2  -2  18    7.11    2.60
   2  -2  18    7.22    1.37
   2   2 -18    9.85    1.35
   2  -2  17   22.36    1.75
   2  -2  17   26.95    3.36
   2   2 -17   23.70    1.68
   2  -2  16   14.63    2.75
   2  -2  16   10.77    1.30
   2   2 -16   11.76    1.29
   2  -2  15   28.62    3.19
   2  -2  15   26.83    1.69
   2  -2  14   32.55    3.17
   2  -2  13   13.56    2.33
   2  -2  12   60.21    3.77
   2  -2  11   13.39    2.02
   2  -2  10   91.63    4.12
   2  -2  10   68.99    2.83
   2  -2   9  520.67   15.64
   2  -2   9  440.49   14.41
   2  -2   8  156.32    6.22
   2  -2   7  174.47    6.64
   2  -2   6  375.75   12.54
   2  -2   5    8.21    1.45
  -2  -2  -4  257.37    8.10
   2  -2   4  240.21    8.46
  -2  -2  -3  244.17    7.71
   2  -2   3  223.52    7.96
   2  -2   3  240.52    7.55
  -2  -2  -2   36.95    1.77
   2  -2   2   35.19    1.91
   2  -2   2   39.13    1.60
  -2   2   1  403.40   12.71
   2  -2   1  380.99   12.80
   2  -2   1  412.61   12.39
  -2   2   0  127.02    4.41
  -2  -2   1  387.18   11.96
   2   2   1  393.68   12.27
  -2  -2   2   42.65    1.74
   2   2   2   42.82    1.95
  -2  -2   3  240.45    7.72
   2   2   3  250.68    8.08
   2   2   4  259.02    8.62
   2   2   6  387.65   12.66
   2   2   7  176.21    6.48
   2   2   8  151.61    5.84
   2   2   9  509.54   15.72
   2  -2  -9  459.67   14.86
   2   2  10   89.06    3.86
   2  -2 -10   67.25    2.77
   2   2  11   14.35    1.90
   2  -2 -11    6.93    0.71
   2   2  12   62.12    3.63
   2   2  13   14.27    2.13
   2   2  14   33.22    3.05
  -2   2 -15   27.35    1.85
   2   2  15   27.93    3.02
   2  -2 -15   27.91    1.76
   2  -2 -16   12.99    1.42
   2   2  16   13.02    2.52
  -2   2 -16   12.81    1.52
   2   2  16   12.03    1.25
  -2  -2  16   14.72    1.25
   2  -2 -17   26.95    1.85
  -2   2 -17   25.52    1.94
  -2  -2  17   25.10    1.59
   2   2  17   23.03    1.65
   2  -2 -18    8.15    1.36
   2   2  18    9.14    2.57
   2   2  18    8.15    1.30
  -2   2 -18    9.34    1.61
  -2  -2  18    9.38    1.24
  -2  -2  18    5.92    2.37
  -2   2 -19   32.90    2.30
   2  -2 -19   30.62    2.06
   2   2  19   26.20    3.32
  -2  -2  19   29.62    1.79
  -2  -2  19   23.55    3.36
   2   2  19   25.15    1.89
  -2  -2  20   16.10    1.52
  -2  -2  20   10.70    3.05
   2   2  20   13.75    1.65
   2  -2 -20   16.01    1.76
  -2  -2  21   12.91    3.31
  -2  -2  21   21.70    1.72
  -2   2 -21   26.74    2.25
  -2  -2  21   20.98    2.16
   2   2  21   16.23    1.84
   2  -2 -21   21.64    1.94
  -2  -2  22   49.95    2.49
  -2  -2  22   45.58    4.69
  -2   2 -22   56.39    3.15
  -2  -2  22   52.12    3.03
   2   2  22   45.96    2.73
   2  -2 -22   50.66    2.81
  -2   2 -23   16.43    2.07
  -2  -2  23    4.58    3.12
  -2  -2  23   13.69    1.48
   2   2  23    8.58    2.91
  -2  -2  23   14.31    1.98
  -2  -2  24    4.62    1.77
  -2   2 -24    7.07    1.79
  -2   2 -25    2.65    1.71
  -2  -2  25    1.60    1.64
  -2   2 -26    3.92    1.69
  -2  -2  26    0.04    1.54
  -2   2 -27    1.94    1.49
  -2   2 -28    2.65    1.37
  -2   2 -29    5.44    1.28
  -2   2 -30    0.29    0.97
  -2   2 -31    0.46    0.68
   2  -2 -31    0.43    0.53
   2   3 -31    1.56    0.65
  -2  -3 -31    0.87    0.61
  -2  -3 -30    2.00    0.93
   2   3 -30    3.58    0.98
  -2  -3 -29    1.02    1.11
   2   3 -29    1.34    1.13
  -2   3  28   -0.86    1.25
   2   3 -28    0.75    1.29
  -2  -3 -28    0.33    1.26
  -2   3  27    2.38    1.39
  -2  -3 -27    2.80    1.48
   2   3 -27    2.81    1.53
  -2   3  26    9.02    1.67
   2   3 -26   10.49    1.87
  -2  -3 -26    7.79    1.74
  -2   3  25    2.51    1.58
  -2   3  25    2.08    1.16
   2   3 -25    3.05    1.79
  -2  -3 -25    4.18    1.72
  -2   3  24    4.79    1.59
  -2   3  24    2.85    1.20
  -2  -3 -24    4.11    1.78
  -2   3  23   21.75    2.06
  -2  -3 -23   19.28    2.24
  -2   3  23   21.41    1.66
   2   3 -22   10.55    1.43
  -2   3  22   12.59    1.50
  -2   3  22   16.52    1.89
  -2  -3 -22   14.90    2.12
   2   3 -21   60.67    2.96
   2  -3  21   51.63    4.86
  -2   3  21   68.83    2.92
   2  -3  21   57.93    5.03
  -2   3  21   69.26    3.25
  -2  -3 -21   76.75    3.62
   2  -3  20   15.88    3.21
   2   3 -20   18.44    1.65
   2  -3  20   13.85    3.27
  -2  -3 -20   21.18    2.10
   2  -3  19    4.14    2.56
   2   3 -19    4.10    1.21
   2  -3  19    2.23    1.36
  -2  -3 -19    6.64    1.66
   2  -3  19    0.81    2.57
   2  -3  18   10.81    2.70
   2  -3  18   10.03    2.81
   2  -3  18   12.43    1.54
   2   3 -18   13.79    1.44
  -2  -3 -18   14.22    1.76
   2  -3  17   15.71    2.79
   2  -3  17   19.72    3.17
   2  -3  17   18.75    1.66
  -2  -3 -17   20.16    1.84
   2   3 -17   19.32    1.54
   2  -3  16    5.53    1.18
   2   3 -16    4.71    1.06
   2  -3  16    3.46    2.04
  -2  -3 -16    4.95    1.35
   2  -3  16    6.49    2.37
   2  -3  15   29.56    1.82
  -2  -3 -15   32.16    2.02
   2  -3  14   97.68    5.44
   2  -3  13  151.85    6.90
   2  -3  12  119.19    5.70
   2  -3  11   84.67    4.43
   2  -3  10  403.43   13.65
   2  -3  10  546.97   15.25
   2  -3   9  172.13    6.23
   2  -3   9  214.51    7.40
   2  -3   8 1506.06   47.38
   2  -3   8 1678.06   48.37
   2  -3   7 1590.66   49.12
   2  -3   6 1514.38   46.69
  -2  -3  -5  344.82   11.18
   2  -3   5  346.12   11.69
   2  -3   5  357.57   11.19
  -2  -3  -4  915.88   28.16
   2  -3   4  946.98   28.08
   2  -3   4  867.30   28.51
  -2  -3  -3 1101.14   34.68
   2  -3   3 1164.81   34.58
  -2  -3  -2 4851.55  147.04
   2  -3   2 4911.41  146.83
  -2   3   1 4308.96  132.72
   2  -3   1 4480.33  132.53
  -2   3   0  870.47   26.72
  -2  -3   1 3970.56  124.40
   2   3   1 4383.59  124.57
  -2  -3   2 4954.67  143.19
   2   3   2 4550.61  143.25
  -2  -3   3 1161.72   34.25
   2   3   3 1078.42   34.37
  -2  -3   4  966.59   29.54
  -2  -3   5  361.09   11.49
   2   3   6 1439.46   44.10
   2  -3  -7 1547.43   47.35
   2   3   7 1571.73   47.76
   2  -3  -8 1723.40   53.21
   2   3   8 1798.76   53.74
   2  -3  -9  208.11    6.90
   2   3   9  195.35    7.40
   2  -3 -10  483.40   15.55
   2   3  10  529.41   16.44
   2   3  11   80.77    3.98
   2   3  12  133.02    5.81
   2   3  13  142.51    6.30
   2   3  14  107.77    5.44
   2  -3 -15   28.43    1.79
  -2   3 -15   25.82    1.83
   2   3  15   27.81    2.96
  -2  -3  16    4.53    1.00
   2  -3 -16    4.14    1.20
   2   3  16    1.43    1.93
  -2   3 -16    3.39    1.24
   2   3  16    3.83    0.99
   2   3  17   18.79    1.53
  -2  -3  17   18.94    2.91
  -2  -3  17   21.41    1.48
   2  -3 -17   20.53    1.72
  -2   3 -17   19.68    1.78
   2   3  17   24.49    3.02
   2  -3 -18   16.81    1.66
   2   3  18   17.42    1.53
  -2   3 -18   14.62    1.76
  -2  -3  18   14.88    2.89
  -2  -3  18   14.56    1.41
   2   3  18   14.08    2.70
   2   3  19    1.88    2.03
   2  -3 -19    4.54    1.39
   2   3  19    3.85    1.26
  -2  -3  19   -1.30    2.65
  -2   3 -19    4.65    1.61
  -2  -3  19    3.25    1.22
  -2  -3  20   17.55    1.59
  -2  -3  20   13.42    3.25
  -2   3 -20   16.87    1.97
   2  -3 -20   16.71    1.80
   2   3  20   16.14    1.67
  -2  -3  21   65.77    2.93
  -2   3 -21   71.36    3.51
   2  -3 -21   69.08    3.26
   2   3  21   62.49    3.11
  -2  -3  22   12.22    1.48
  -2  -3  22    8.42    3.31
  -2   3 -22   12.58    2.03
   2   3  22    7.98    1.61
   2  -3 -22   12.68    1.75
  -2   3 -23   20.80    2.24
   2   3  23   12.70    2.90
  -2  -3  23   11.12    3.62
  -2  -3  23   18.49    1.60
  -2  -3  23   17.51    2.13
   2   3  23   17.28    1.80
  -2   3 -24    4.07    1.76
  -2  -3  24    5.32    1.77
  -2   3 -25    2.63    1.70
  -2  -3  25    2.44    1.70
  -2   3 -26    8.07    1.73
  -2   3 -27    2.84    1.52
   2  -3 -28    0.66    1.27
  -2   3 -28    2.24    1.35
   2  -3 -29    2.05    1.14
  -2   3 -29    0.11    1.15
   2  -3 -30    2.32    0.97
  -2   3 -30    1.81    0.97
   2  -3 -31    0.64    0.52
   2  -3 -31    1.82    0.66
  -2   3 -31    1.25    0.64
  -2  -4 -30    1.09    0.86
   2   4 -30    1.44    0.88
  -2  -4 -29    1.49    1.08
   2   4 -29    3.28    1.12
   2   4 -28    4.37    1.35
  -2  -4 -28    3.59    1.27
  -2   4  28    2.55    1.27
   2   4 -27    5.20    1.53
  -2  -4 -27    5.85    1.50
  -2   4  27    3.48    1.43
   2   4 -26    3.81    1.63
  -2  -4 -26    3.18    1.55
  -2   4  26    4.20    1.57
  -2  -4 -25    7.54    1.76
   2   4 -25    6.59    1.88
  -2   4  25    6.73    1.27
  -2   4  25    6.34    1.67
  -2  -4 -24    0.05    1.61
  -2   4  24    2.36    1.16
  -2   4  24    3.02    1.56
  -2   4  23   36.93    2.09
  -2  -4 -23   35.31    2.67
  -2   4  23   39.36    2.46
  -2   4  22    5.79    1.36
  -2   4  22    5.53    1.57
  -2  -4 -22    7.39    1.84
   2  -4  21   28.18    3.84
  -2  -4 -21   32.92    2.55
   2  -4  21   26.06    4.02
  -2  -4 -20   20.22    2.09
   2  -4  20   14.09    3.18
   2  -4  20   11.87    3.32
  -2  -4 -19    4.80    1.62
   2  -4  19    0.24    2.69
   2  -4  19    3.65    2.52
   2   4 -19    2.64    1.14
   2  -4  18   57.59    4.51
   2   4 -18   53.62    2.62
  -2  -4 -18   59.90    3.01
   2  -4  18   60.90    4.86
  -2  -4 -17    1.63    1.32
   2   4 -17    1.05    1.02
   2  -4  17    0.88    1.14
   2  -4  17   -0.13    2.26
   2  -4  17   -0.20    2.35
  -2  -4 -16   -0.57    1.21
   2  -4  16   -0.72    1.10
   2   4 -16    0.55    0.94
   2  -4  16    1.48    2.23
   2  -4  16   -0.55    2.04
  -2  -4 -15    3.29    1.19
   2  -4  15    3.92    1.11
   2  -4  15    3.76    2.33
   2  -4  15    6.31    2.21
   2  -4  14    7.60    2.28
   2  -4  14   10.13    2.13
   2  -4  13    4.80    2.05
   2  -4  13    5.26    1.86
   2  -4  12   36.97    2.84
   2  -4  12   46.64    3.36
   2  -4  11  186.41    7.22
   2  -4  11  191.02    7.73
   2  -4  10   35.39    2.58
   2  -4  10   35.94    2.00
   2  -4   9  692.70   21.19
   2  -4   9  704.54   21.74
   2  -4   8   13.55    1.68
   2  -4   8   12.40    1.87
   2  -4   8   13.10    1.37
   2  -4   7  694.60   21.86
   2  -4   7  713.29   22.52
   2  -4   7  697.13   22.01
   2  -4   6  158.36    5.52
   2  -4   6  150.51    4.89
   2  -4   6  155.75    4.98
  -2  -4  -5  103.01    3.89
   2  -4   5   99.89    3.91
  -2  -4  -4  101.12    3.90
   2  -4   4  103.16    3.86
  -2  -4  -3   19.09    1.48
   2  -4   3   18.38    1.40
  -2  -4  -2  150.25    5.44
   2  -4   2  157.87    5.28
  -2  -4  -1  401.28   12.84
   2  -4   0    5.53    1.10
  -2  -4   0    4.90    1.00
  -2   4   0    4.66    0.84
   2   4   1  373.69   11.59
  -2  -4   1  364.37   11.62
  -2  -4   1  369.98   11.85
   2   4   2  159.14    5.28
  -2  -4   2  152.73    5.31
   2   4   3   17.87    1.31
  -2  -4   3   15.14    1.37
  -2  -4   4   98.44    3.72
  -2  -4   5  100.61    3.86
   2  -4  -6  154.84    5.54
  -2  -4   6  156.01    5.60
   2   4   6  158.10    5.65
   2  -4  -7  690.97   21.70
  -2  -4   7  677.27   21.81
   2   4   7  716.27   21.90
   2  -4  -8   12.72    1.41
  -2  -4   8   13.01    1.63
   2   4   8   13.02    1.53
   2  -4  -9  632.57   20.30
  -2  -4   9  664.48   20.82
   2   4   9  658.66   20.73
   2  -4 -10   30.77    1.84
   2   4  10   37.70    2.39
   2   4  11  188.48    7.23
   2   4  12   45.55    3.01
  -2  -4  12   38.15    2.98
   2   4  13    5.35    1.84
  -2  -4  13    5.90    1.95
   2  -4 -14    6.14    1.19
  -2  -4  14    7.77    1.12
  -2  -4  14    8.06    2.11
   2   4  14    4.69    1.82
   2   4  15    6.05    2.02
   2  -4 -15    5.94    1.18
  -2  -4  15    5.59    1.12
  -2  -4  15    4.51    2.09
  -2   4 -15    4.75    1.20
  -2  -4  16    1.86    1.15
   2   4  16    0.80    0.88
   2   4  16    0.10    1.83
   2  -4 -16    0.34    1.11
  -2  -4  16    0.05    0.95
  -2  -4  16    0.58    2.09
  -2   4 -16    0.68    1.15
   2   4  17    0.08    0.94
  -2  -4  17   -2.22    2.45
   2   4  17   -0.41    1.79
  -2  -4  17    1.26    1.02
  -2   4 -17    2.00    1.29
   2  -4 -17   -0.04    1.18
  -2   4 -18   57.18    2.88
   2  -4 -18   55.42    2.80
  -2  -4  18   52.22    4.43
  -2  -4  18   54.76    2.51
   2   4  18   48.72    3.98
   2   4  18   52.89    2.57
  -2   4 -19    5.15    1.59
  -2  -4  19    1.76    2.62
   2   4  19    4.76    1.24
   2  -4 -19    4.66    1.41
  -2  -4  19    4.00    1.23
  -2  -4  20   11.44    3.30
  -2  -4  20   14.41    1.54
   2  -4 -20   18.76    1.85
   2   4  20   14.63    1.62
  -2   4 -20   19.45    2.01
  -2  -4  21   24.50    4.10
  -2  -4  21   29.21    1.95
   2  -4 -21   28.96    2.22
   2   4  21   28.90    2.09
  -2   4 -21   34.55    2.47
   2  -4 -22    4.74    1.60
   2   4  22    1.65    1.38
  -2  -4  22    2.88    3.13
  -2  -4  22    4.94    1.31
  -2   4 -22    7.09    1.80
   2   4  23   26.75    2.08
  -2  -4  23   29.06    4.34
  -2  -4  23   29.60    1.88
  -2   4 -23   37.10    2.59
  -2   4 -24   -0.05    1.64
  -2  -4  25    3.09    1.77
  -2   4 -25    6.60    1.81
   2  -4 -25    5.33    1.68
  -2   4 -26    3.34    1.63
   2  -4 -26    4.54    1.57
   2  -4 -27    4.89    1.46
  -2   4 -27    5.96    1.57
   2  -4 -28    4.49    1.32
  -2   4 -28    5.13    1.40
   2  -4 -29    3.54    1.13
  -2   4 -29    1.21    1.20
   2  -4 -30    2.33    0.90
  -2   4 -30    1.21    0.91
   2  -4 -31    0.44    0.49
  -2  -5 -30    0.70    0.70
  -2  -5 -30    1.62    0.80
   2   5 -30    2.44    0.83
  -2  -5 -29    6.33    1.15
   2   5 -29    6.46    1.14
   2   5 -28    4.80    1.32
  -2  -5 -28    4.97    1.26
  -2   5  28    4.04    1.26
  -2   5  27    2.62    1.34
   2   5 -27    2.26    1.43
  -2  -5 -27    1.46    1.36
  -2   5  26    5.20    1.53
  -2  -5 -26    5.71    1.56
   2   5 -26    5.54    1.61
  -2   5  25    9.44    1.72
  -2  -5 -25    7.22    1.75
   2   5 -25    9.50    1.87
  -2   5  25    7.50    1.29
  -2   5  24    9.94    1.38
  -2   5  24   11.15    1.73
  -2  -5 -24    9.90    1.87
  -2   5  23   24.62    1.79
  -2   5  23   25.47    2.10
  -2  -5 -23   26.11    2.35
  -2  -5 -22   44.85    2.85
  -2   5  22   42.51    2.56
   2  -5  21    1.03    3.03
   2  -5  21    3.92    2.61
  -2  -5 -21    8.21    1.83
   2  -5  20  120.68    7.44
   2  -5  20  118.93    7.31
  -2  -5 -20  143.19    5.46
   2  -5  19   56.41    4.92
  -2  -5 -19   60.48    3.16
   2  -5  19   53.35    4.74
   2  -5  18    5.12    2.81
   2  -5  18   10.95    2.95
  -2  -5 -18   12.14    1.71
   2  -5  17    6.10    2.62
  -2  -5 -17   10.03    1.54
   2  -5  17    9.83    2.74
  -2  -5 -16   19.13    1.72
   2  -5  16   22.12    3.19
   2  -5  16   18.92    2.84
  -2  -5 -15   33.46    2.05
   2  -5  15   34.60    3.31
   2  -5  15   31.64    3.46
   2  -5  14    5.86    2.13
   2  -5  14    9.15    2.46
   2  -5  13   24.48    2.80
   2  -5  13   19.80    2.57
   2  -5  12  100.27    5.21
   2  -5  12   96.06    4.81
   2  -5  11   62.66    3.88
   2  -5  11   61.97    3.63
   2  -5  10  388.09   12.91
   2  -5  10  394.41   12.55
   2  -5   9  189.01    7.20
   2  -5   9  192.86    6.84
   2  -5   8   28.27    1.95
   2  -5   8   29.65    2.25
   2  -5   8   33.87    2.54
   2  -5   7   42.81    2.33
   2  -5   7   44.65    2.47
   2  -5   7   36.66    1.53
   2  -5   6   29.13    2.02
   2  -5   6   28.71    1.17
  -2  -5  -6   31.23    1.85
   2  -5   5  245.84    8.68
   2  -5   5  255.96    8.66
   2  -5   5  260.82    7.90
  -2  -5  -5  249.67    8.63
   2  -5   4  195.65    6.73
   2  -5   4  186.44    6.60
  -2  -5  -4  199.19    6.72
   2  -5   4  183.05    6.77
   2  -5   3    7.95    1.33
   2  -5   3    8.78    1.26
  -2  -5  -3    6.18    1.22
   2  -5   3    8.88    1.26
   2  -5   3    7.58    1.37
  -2  -5  -2  147.52    5.38
   2  -5   2  148.41    5.22
   2  -5   2  147.31    5.31
  -2  -5  -1  115.19    4.39
   2  -5   1  111.72    4.25
   2   5   0  215.96    7.11
   2  -5   0  229.48    7.52
  -2   5   0  223.60    7.16
  -2  -5   0  216.90    7.38
   2   5   1  111.48    3.80
  -2  -5   1  106.21    4.10
  -2  -5   2  147.78    5.26
   2   5   2  150.86    5.05
   2  -5  -3    7.85    1.30
  -2  -5   3    7.62    1.24
  -2  -5   4  192.19    6.71
   2  -5  -4  197.28    6.81
  -2  -5   5  254.57    8.48
   2  -5  -5  248.12    8.52
  -2  -5   6   35.57    2.15
   2   5   6   33.33    1.93
   2  -5  -6   32.13    2.06
  -2  -5   7   39.54    2.39
   2  -5  -7   37.26    2.20
   2   5   7   39.84    2.22
   2  -5  -8   25.64    1.91
  -2  -5   8   28.76    2.18
   2   5   8   29.00    1.97
   2  -5  -9  173.03    6.50
  -2  -5   9  190.68    7.08
   2   5   9  195.65    6.80
   2   5  10  386.04   12.24
  -2  -5  10  383.21   12.60
   2   5  11   64.20    3.33
  -2  -5  11   54.37    3.60
   2   5  12   91.48    4.39
  -2  -5  12   88.04    4.70
   2   5  13   20.70    2.27
  -2  -5  13   20.01    2.63
  -2  -5  14    7.29    2.25
   2   5  14    5.39    1.84
   2  -5 -14    5.81    1.21
  -2  -5  14    7.26    1.12
  -2   5 -14    5.45    1.14
  -2   5 -15   39.34    2.15
   2  -5 -15   35.18    2.10
  -2  -5  15   39.30    2.09
  -2  -5  15   40.43    3.55
   2   5  15   34.13    3.11
  -2   5 -16   19.81    1.71
   2  -5 -16   21.77    1.73
  -2  -5  16   20.08    1.66
   2   5  16   18.95    1.39
   2   5  16   20.05    2.56
  -2  -5  16   21.87    1.51
  -2  -5  16   20.08    3.09
   2  -5 -17   12.00    1.56
   2   5  17    9.38    2.17
   2   5  17   11.27    1.26
  -2  -5  17   13.45    1.58
  -2   5 -17   12.78    1.55
  -2  -5  17    8.86    2.78
  -2  -5  17   11.51    1.31
  -2   5 -18   15.41    1.76
  -2  -5  18   10.10    3.03
  -2  -5  18   12.78    1.42
   2   5  18   13.08    1.40
   2  -5 -18   14.36    1.69
   2  -5 -19   58.10    2.94
  -2  -5  19   53.19    4.82
  -2   5 -19   54.33    2.93
  -2  -5  19   53.52    2.57
   2   5  19   51.30    2.60
   2  -5 -20  123.59    4.86
  -2  -5  20  118.38    7.19
   2   5  20  113.15    4.58
  -2   5 -20  130.53    5.04
  -2  -5  20  117.97    4.48
  -2   5 -21    5.49    1.72
  -2  -5  21    2.13    3.19
  -2  -5  21    3.76    1.27
   2   5  21    4.38    1.39
   2  -5 -21    5.47    1.55
   2  -5 -22   43.08    2.54
  -2  -5  22   34.76    2.08
  -2   5 -22   38.13    2.65
   2   5  22   34.62    2.25
  -2  -5  22   34.62    4.46
   2   5  23   17.24    1.76
  -2  -5  23   21.08    3.90
  -2   5 -23   26.52    2.29
  -2   5 -24    9.51    1.89
  -2   5 -25    7.86    1.80
   2  -5 -25    8.00    1.73
  -2   5 -26    3.78    1.56
   2  -5 -26    6.33    1.53
  -2   5 -27    2.71    1.45
   2  -5 -27    2.40    1.38
   2  -5 -28    5.24    1.29
  -2   5 -28    5.34    1.37
   2  -5 -29    6.23    1.15
  -2   5 -29    7.71    1.27
   2  -5 -30    1.34    0.75
   2  -5 -30    3.09    0.85
  -2   5 -30    1.24    0.85
  -2  -6 -30    0.53    0.65
   2   6 -30   -0.08    0.73
   2   6 -29    3.10    1.01
  -2  -6 -29    3.08    1.02
  -2   6  28    5.49    1.27
   2   6 -28    5.28    1.27
  -2  -6 -28    4.83    1.24
  -2   6  27    1.27    1.32
   2   6 -27    1.62    1.32
  -2  -6 -27    2.49    1.34
  -2   6  26    8.15    1.57
  -2   6  26    8.32    1.25
  -2  -6 -26    9.71    1.64
   2   6 -26    7.51    1.62
  -2  -6 -25   12.68    1.84
   2   6 -25   11.57    1.86
  -2   6  25   11.87    1.75
  -2   6  25   10.71    1.36
  -2  -6 -24   15.14    2.01
   2   6 -24   12.53    1.99
  -2   6  24   14.71    1.49
  -2   6  24   17.93    1.88
  -2   6  23   10.56    1.42
  -2  -6 -23   10.31    1.93
  -2   6  23   11.91    1.72
   2  -6  23    6.95    3.13
   2  -6  22    1.85    3.13
  -2  -6 -22    5.63    1.82
   2  -6  21   10.95    3.40
   2  -6  21   14.18    3.17
  -2  -6 -21   18.70    2.13
   2  -6  20   49.57    4.78
  -2  -6 -20   56.43    3.14
   2  -6  20   54.29    5.08
   2  -6  19   22.93    3.95
   2  -6  19   21.18    3.56
  -2  -6 -19   33.68    2.38
   2  -6  18   78.60    5.79
   2  -6  18   85.79    5.71
  -2  -6 -18   85.55    3.80
   2  -6  17   34.64    3.97
  -2  -6 -17   37.15    2.31
   2  -6  17   35.59    3.82
   2  -6  16    5.41    2.48
   2  -6  16    8.13    2.68
  -2  -6 -16    6.13    1.36
   2  -6  15   11.69    2.69
   2  -6  15    9.37    2.64
  -2  -6 -15   10.26    1.38
   2  -6  14   88.93    5.34
   2  -6  14   89.90    5.02
  -2  -6 -14   82.01    3.42
   2  -6  13   54.64    3.95
   2  -6  13   54.87    4.05
   2  -6  12  119.34    5.77
   2  -6  12  120.73    5.96
   2  -6  11  858.06   27.54
   2  -6  11  845.03   27.84
   2  -6  10  238.82    7.81
   2  -6  10  204.22    7.77
   2  -6   9 1270.79   41.69
   2  -6   9 1335.91   42.52
   2  -6   8 1013.48   31.74
   2  -6   8  989.95   31.03
   2  -6   7  873.74   25.88
   2  -6   7  875.31   26.01
   2  -6   7  794.17   25.01
   2  -6   6  317.27   10.47
   2  -6   6  315.72   10.48
   2  -6   6  303.21    9.62
  -2  -6  -6  321.21   10.40
   2  -6   5  484.73   15.20
   2  -6   5  460.23   15.08
   2  -6   5  464.65   14.33
  -2  -6  -5  465.94   15.11
  -2  -6  -4   70.80    3.28
   2  -6   4   80.13    2.65
   2  -6   4   69.45    3.44
   2  -6   4   70.97    3.34
   2  -6   4   71.25    3.26
   2  -6   4   76.77    3.44
   2  -6   3 1225.31   40.35
   2  -6   3 1265.91   40.51
   2  -6   3 1330.68   40.34
  -2  -6  -3 1296.65   40.44
   2  -6   2  222.09    8.20
  -2  -6  -2  218.78    8.34
  -2  -6  -1  642.46   20.38
  -2  -6  -1  645.48   20.63
   2  -6   1  625.34   20.40
  -2   6   0  420.52   12.65
  -2  -6   0  378.33   12.87
  -2  -6   0  410.99   13.23
   2  -6   0  437.98   13.32
   2  -6   0  408.62   13.03
   2   6   0  389.89   12.57
  -2   6  -1  612.55   19.36
  -2  -6   1  620.14   19.68
   2   6   1  648.99   19.30
  -2  -6   2  200.15    7.26
   2   6   2  221.94    6.95
  -2  -6   3 1340.02   42.86
   2  -6  -3 1483.91   43.17
  -2  -6   4   78.68    3.48
   2  -6  -4   82.51    3.57
  -2  -6   5  487.94   15.78
   2  -6  -5  493.07   15.84
   2   6   6  283.45    9.47
  -2  -6   6  294.06    9.83
   2  -6  -6  291.46    9.82
   2   6   7  872.09   27.58
  -2  -6   7  918.93   27.99
   2  -6  -7  887.97   27.83
   2   6   8 1021.51   32.16
   2  -6  -8 1000.84   32.28
   2   6   9 1273.01   40.14
   2  -6  -9 1255.03   40.14
   2   6  10  194.03    6.86
  -2  -6  10  210.58    7.61
  -2  -6  11  765.70   25.35
   2   6  11  783.74   24.78
  -2  -6  12  133.77    6.26
   2   6  12  138.29    5.76
   2   6  13   41.97    3.04
  -2  -6  13   51.85    3.77
  -2  -6  14   85.40    3.39
   2  -6 -14   87.00    3.51
  -2  -6  14   91.51    5.17
  -2   6 -14   78.48    3.38
   2   6  14   86.49    4.47
  -2  -6  15   11.32    2.82
   2   6  15   10.71    1.99
  -2  -6  15   12.41    1.41
   2  -6 -15   12.04    1.48
  -2   6 -15   11.87    1.43
  -2   6 -16    7.18    1.40
  -2  -6  16    5.79    2.63
  -2  -6  16    9.98    1.43
   2   6  16    6.37    1.03
  -2  -6  16    8.10    1.23
   2  -6 -16    8.77    1.43
   2  -6 -17   36.36    2.22
  -2  -6  17   35.35    3.93
  -2   6 -17   32.80    2.17
  -2  -6  17   30.98    1.88
   2   6  17   28.61    1.81
  -2  -6  17   36.73    2.21
   2  -6 -18   90.54    3.70
  -2  -6  18   82.91    5.72
   2   6  18   74.48    3.27
  -2  -6  18   87.60    3.71
  -2   6 -18   84.67    3.67
  -2  -6  18   72.41    3.25
  -2   6 -19   32.84    2.26
  -2  -6  19   23.60    1.83
  -2  -6  19   26.65    4.13
   2   6  19   27.48    1.89
  -2  -6  19   28.66    2.34
   2  -6 -19   30.87    2.22
   2  -6 -20   53.72    2.91
  -2  -6  20   49.07    4.98
  -2  -6  20   53.03    2.53
   2   6  20   48.83    2.59
  -2   6 -20   56.60    3.02
   2  -6 -21   14.09    1.87
  -2  -6  21   15.80    1.51
  -2  -6  21   11.55    3.50
   2   6  21   11.64    1.56
  -2   6 -21   17.80    2.06
   2  -6 -22    5.49    1.58
  -2  -6  22    2.54    3.24
   2   6  22    5.82    1.43
  -2   6 -22    4.77    1.76
   2   6  23    5.98    1.40
  -2  -6  23    4.27    3.05
  -2   6 -23    8.89    1.86
  -2   6 -24   13.69    2.00
   2  -6 -24   14.80    1.97
   2  -6 -25    8.78    1.72
  -2   6 -25   11.82    1.89
  -2   6 -26    8.29    1.68
   2  -6 -26    6.29    1.53
   2  -6 -27    1.01    1.29
  -2   6 -27    1.69    1.38
  -2   6 -28    5.53    1.34
   2  -6 -28    5.29    1.25
   2  -6 -29    1.64    0.97
  -2   6 -29    2.34    1.04
   2  -6 -30   -0.54    0.69
  -2   6 -30    0.43    0.75
  -2  -7 -30    0.99    0.64
   2   7 -30    1.47    0.67
  -2  -7 -29    0.78    0.84
   2   7 -29    2.30    0.92
  -2   7  28    2.01    1.14
   2   7 -28    4.67    1.15
  -2  -7 -28    3.07    1.13
   2   7 -27    2.67    1.28
  -2  -7 -27    2.31    1.26
  -2   7  27    1.17    1.27
  -2  -7 -26    2.27    1.39
   2   7 -26    2.91    1.43
  -2   7  26    2.88    1.43
  -2   7  26    2.62    1.13
  -2   7  25   15.68    1.76
  -2   7  25   15.56    1.47
   2   7 -25   15.12    1.92
  -2  -7 -25   16.15    1.85
  -2   7  24   13.92    1.73
  -2   7  24   11.77    1.42
  -2  -7 -24   10.26    1.80
   2   7 -24    9.61    1.84
  -2   7  23   28.25    2.10
  -2  -7 -23   23.89    2.26
   2  -7  22    9.66    3.56
  -2  -7 -22   21.38    2.17
   2  -7  21    9.85    2.94
   2  -7  21    5.81    3.10
  -2  -7 -21    9.47    1.83
   2  -7  20    4.32    2.76
   2  -7  20    0.59    3.27
  -2  -7 -20    2.28    1.58
   2  -7  19  153.54    8.40
  -2  -7 -19  162.06    6.07
   2  -7  19  153.10    8.44
   2  -7  18   16.40    3.33
   2  -7  18   11.08    3.35
  -2  -7 -18   18.67    1.86
   2  -7  17    2.02    2.57
   2  -7  17   -0.38    2.86
  -2  -7 -17    2.94    1.34
   2  -7  16    8.50    2.81
   2  -7  16    4.34    2.76
  -2  -7 -16    7.32    1.40
   2  -7  15   20.34    3.12
   2  -7  15   19.68    3.15
  -2  -7 -15   16.46    1.55
   2  -7  14   68.21    4.65
  -2  -7 -14   60.73    2.77
   2  -7  14   67.93    4.72
   2  -7  13   35.08    3.43
   2  -7  13   35.09    3.34
   2  -7  12   16.57    2.59
   2  -7  12   17.71    2.64
   2  -7  11   46.43    3.46
   2  -7  11   43.96    3.48
   2  -7  10  222.47    7.47
   2  -7  10  218.96    7.98
   2  -7   9   72.67    2.93
   2  -7   9   79.86    3.60
   2  -7   8  149.73    5.81
   2  -7   8  143.38    5.43
   2  -7   8  130.46    4.62
   2  -7   7   15.24    1.69
   2  -7   7   11.19    0.95
   2  -7   7   11.86    1.84
   2  -7   6  113.73    4.62
   2  -7   6  109.27    3.79
  -2  -7  -6  111.02    4.53
   2  -7   6  113.11    4.91
   2  -7   6  114.25    4.66
   2  -7   5  353.46   11.85
   2  -7   5  358.18   11.01
  -2  -7  -5  351.35   11.79
   2  -7   5  347.93   12.00
   2  -7   5  339.44   11.72
   2  -7   4  396.57   13.51
   2  -7   4  424.29   12.71
  -2  -7  -4  404.25   13.41
   2  -7   4  406.05   13.48
   2  -7   4  396.44   13.33
   2  -7   4  394.16   13.32
   2  -7   3   38.00    2.33
   2  -7   3   40.58    2.45
   2  -7   3   41.48    2.34
   2  -7   3   36.79    2.18
  -2  -7  -3   37.94    2.31
   2  -7   3   41.82    1.75
   2  -7   2   94.55    3.93
   2  -7   2   88.59    3.67
   2  -7   2   85.62    3.70
   2  -7   2   83.06    3.56
  -2  -7  -2   88.65    3.81
   2  -7   1  155.88    5.76
  -2  -7  -1  151.62    5.66
   2  -7   1  147.70    5.34
  -2  -7  -1  142.90    5.27
  -2  -7   0    0.50    1.19
   2  -7   0    2.31    1.35
   2  -7   0    0.92    1.03
   2   7   0    0.39    0.57
  -2  -7   0   -0.20    0.98
  -2  -7   1  154.63    5.63
   2   7   1  141.50    4.69
   2  -7  -1  138.93    5.23
  -2   7  -1  146.05    4.80
  -2  -7   2   84.47    3.57
  -2  -7   3   39.49    2.33
   2  -7  -3   40.62    2.43
  -2  -7   4  400.95   13.27
   2  -7  -4  409.82   13.42
  -2  -7   5  346.89   11.45
   2  -7  -5  336.67   11.50
   2   7   6  116.89    4.27
  -2  -7   6  113.88    4.73
   2  -7  -6  112.53    4.72
   2   7   7   15.80    1.38
  -2  -7   7   14.13    1.94
   2  -7  -7   16.65    1.79
   2   7   8  140.97    5.18
  -2  -7   8  147.13    5.90
   2  -7  -8  138.41    5.54
   2   7   9   79.43    3.43
  -2  -7   9   81.80    4.19
   2  -7  -9   78.47    3.68
   2   7  10  253.65    8.48
  -2  -7  10  268.79    9.42
  -2  -7  11   43.55    3.41
   2   7  11   41.51    2.56
   2   7  12   14.93    1.82
  -2  -7  12   12.04    2.55
   2   7  13   35.49    2.65
  -2  -7  13   37.54    3.46
   2  -7 -13   34.99    1.99
  -2  -7  14   65.49    4.67
   2  -7 -14   64.12    2.90
  -2  -7  14   62.12    2.82
  -2   7 -14   66.58    2.86
   2   7  14   60.40    3.53
  -2   7 -15   18.58    1.63
  -2  -7  15   19.59    3.20
   2  -7 -15   19.56    1.72
  -2  -7  15   21.60    1.69
  -2   7 -16    8.33    1.42
  -2  -7  16    6.22    2.94
  -2  -7  16    8.52    1.25
   2  -7 -16    9.69    1.48
  -2  -7  16    8.98    1.43
  -2   7 -17    4.56    1.38
  -2  -7  17    0.27    2.89
  -2  -7  17    1.25    1.12
   2  -7 -17    2.78    1.37
  -2  -7  17    0.97    1.33
   2   7  17    2.30    1.00
  -2   7 -18   14.97    1.74
  -2  -7  18   15.61    1.48
  -2  -7  18   13.08    3.49
  -2  -7  18   15.22    1.86
   2   7  18   11.66    1.36
   2  -7 -18   14.95    1.78
   2  -7 -19  159.91    5.81
  -2  -7  19  154.06    8.44
  -2  -7  19  156.93    5.86
   2   7  19  140.39    5.40
  -2  -7  19  145.56    5.36
  -2   7 -19  160.07    5.85
  -2  -7  20    3.16    1.22
  -2  -7  20   -0.16    3.45
  -2  -7  20    3.05    1.68
   2  -7 -20    4.16    1.60
   2   7  20    2.62    1.24
  -2   7 -20    4.16    1.59
  -2  -7  21    7.79    3.40
   2  -7 -21   11.18    1.81
   2   7  21    9.31    1.45
  -2   7 -21   12.04    1.89
  -2  -7  22   12.89    3.60
   2  -7 -22   20.07    1.96
   2   7  22   14.65    1.63
  -2   7 -22   19.40    2.11
   2   7  23   18.59    1.66
  -2   7 -23   21.53    2.15
   2  -7 -24    9.45    1.75
  -2   7 -24    9.23    1.84
   2   7  24    5.99    1.28
   2  -7 -25   13.19    1.78
  -2   7 -25   16.27    1.93
  -2   7 -26    3.26    1.51
   2  -7 -26    2.11    1.35
   2  -7 -27    1.65    1.23
  -2   7 -27    2.14    1.35
  -2   7 -28    3.63    1.21
   2  -7 -28    2.84    1.10
   2  -7 -29    0.55    0.84
  -2   7 -29    2.11    0.95
   2  -7 -30    1.24    0.68
  -2   7 -30    2.25    0.69
  -2  -8 -30    0.59    0.58
  -2  -8 -29    0.87    0.80
   2   8 -29    2.52    0.86
  -2  -8 -28    1.12    0.94
   2   8 -28    2.22    1.07
  -2   8  28    0.91    1.05
   2   8 -27    5.55    1.30
  -2  -8 -27    5.70    1.29
  -2   8  27    5.30    1.34
  -2   8  26    3.75    1.13
   2   8 -26    4.46    1.41
  -2  -8 -26    3.96    1.37
  -2   8  26    4.14    1.36
  -2   8  25    4.84    1.22
  -2  -8 -25    0.86    1.40
   2   8 -25    2.50    1.49
  -2   8  25    2.39    1.41
  -2   8  24    5.99    1.28
  -2   8  24    8.18    1.56
   2   8 -24    1.99    1.59
  -2  -8 -24    5.55    1.68
  -2   8  23   10.24    1.65
  -2  -8 -23    6.91    1.73
  -2  -8 -22   72.46    3.54
   2  -8  22   56.82    5.35
   2  -8  21    4.65    3.42
  -2  -8 -21   16.18    1.97
   2  -8  20    4.98    3.29
   2  -8  20   10.06    2.96
  -2  -8 -20   13.32    1.86
   2  -8  19   23.76    3.79
  -2  -8 -19   28.80    2.22
   2  -8  18   14.76    3.30
  -2  -8 -18   14.31    1.76
   2  -8  17   86.87    5.94
  -2  -8 -17   88.11    3.76
   2  -8  17   88.89    6.07
   2  -8  16   40.08    4.21
  -2  -8 -16   40.87    2.34
   2  -8  16   42.58    4.22
   2  -8  15   35.11    3.74
  -2  -8 -15   29.47    1.95
   2  -8  15   35.54    3.80
   2  -8  14  202.56    8.65
  -2  -8 -14  179.26    6.40
   2  -8  14  196.52    8.80
   2  -8  13   18.69    2.89
   2  -8  13   17.66    2.83
   2  -8  12   66.90    4.43
   2  -8  11  127.42    5.65
   2  -8  11   96.95    3.83
   2  -8  10   96.60    4.59
   2  -8  10   71.53    3.00
   2  -8   9   45.98    2.73
   2  -8   9   48.69    3.26
   2  -8   9   42.24    2.01
   2  -8   8  107.73    4.54
   2  -8   8  108.78    4.86
   2  -8   8   99.72    3.70
   2  -8   7   29.88    1.56
   2  -8   7   31.65    2.46
   2  -8   7   34.05    2.36
   2  -8   7   32.64    2.54
   2  -8   6   29.22    1.50
  -2  -8  -6   30.11    2.19
   2  -8   6   31.45    2.32
   2  -8   6   31.44    2.28
   2  -8   6   31.50    2.43
   2  -8   5  103.29    3.64
  -2  -8  -5   98.09    4.37
   2  -8   5  100.41    4.38
   2  -8   5  103.96    4.47
   2  -8   5  100.28    4.51
   2  -8   4   85.92    3.91
  -2  -8  -4   86.08    3.82
   2  -8   4   85.81    3.12
   2  -8   4   75.38    3.59
   2  -8   4   81.22    3.78
   2  -8   4   83.74    3.84
   2  -8   3   17.91    1.84
  -2  -8  -3   15.88    1.71
   2  -8   3   17.72    1.18
   2  -8   3   14.10    1.48
   2  -8   3   14.44    1.69
   2  -8   3   16.87    1.69
  -2  -8  -2    7.07    1.45
   2  -8   2    7.49    1.22
   2  -8   2    9.36    1.54
   2  -8   2    6.68    1.34
  -2  -8  -1   75.45    3.52
  -2  -8  -1   72.84    3.08
   2  -8   1   81.08    3.67
   2  -8   1   76.79    3.18
   2  -8   1   68.27    3.26
  -2  -8   0  184.02    6.46
  -2  -8   0  178.82    5.94
   2  -8   0  191.33    6.58
   2  -8   0  175.80    6.01
  -2  -8   1   84.55    3.80
  -2   8  -1   80.70    2.87
   2  -8  -1   77.49    3.38
   2  -8  -3   17.49    1.81
  -2  -8   3   15.77    1.74
   2  -8  -4   77.11    3.76
  -2  -8   4   80.56    3.68
   2   8   5  102.20    3.74
  -2  -8   5  102.11    4.41
   2  -8  -5  104.18    4.50
  -2  -8   6   27.01    2.21
   2   8   6   27.75    1.60
   2  -8  -6   29.57    2.23
  -2  -8   7   33.81    2.51
   2   8   7   32.60    1.74
   2  -8  -7   31.66    2.32
  -2  -8   8  101.65    4.61
   2   8   8   89.76    3.62
   2  -8  -8   95.59    4.28
  -2  -8   9   48.52    3.30
   2   8   9   42.25    2.33
   2  -8  -9   51.91    2.88
  -2  -8  10   97.22    4.84
   2   8  10   83.46    3.70
  -2  -8  11  125.09    5.91
   2   8  11  113.43    4.71
  -2  -8  12   59.65    4.24
  -2  -8  13   22.58    3.08
  -2  -8  13   19.43    1.54
  -2   8 -14  172.32    6.26
  -2  -8  14  182.25    6.32
  -2  -8  15   30.60    3.90
  -2   8 -15   31.13    2.01
  -2  -8  15   33.69    2.09
   2  -8 -15   30.61    2.08
   2  -8 -16   45.02    2.45
  -2  -8  16   39.18    4.27
  -2   8 -16   39.90    2.34
  -2  -8  16   39.84    2.14
  -2  -8  16   44.75    2.45
   2  -8 -17   92.00    3.83
  -2  -8  17   84.98    6.02
  -2  -8  17   90.51    3.79
  -2   8 -17   83.78    3.68
  -2  -8  17   81.18    3.41
   2  -8 -18   12.34    1.73
  -2  -8  18   10.14    1.74
  -2   8 -18    7.68    1.58
  -2  -8  18   11.46    3.37
  -2  -8  18    9.90    1.36
  -2   8 -19   27.96    2.20
  -2  -8  19   26.11    1.82
  -2  -8  19   19.78    4.02
   2  -8 -19   33.38    2.32
   2   8  19   26.73    1.80
  -2  -8  19   26.19    2.28
  -2   8 -20   10.14    1.73
   2  -8 -20   13.58    1.81
  -2  -8  20   12.21    1.93
   2   8  20    9.83    1.37
  -2   8 -21   17.25    1.98
   2   8  21   13.66    1.54
  -2  -8  21   14.84    2.04
   2  -8 -21   16.14    1.93
   2   8  22   60.92    2.96
  -2  -8  22   59.70    5.66
   2   8  23    5.73    1.29
  -2   8 -23    7.41    1.79
   2  -8 -24    2.16    1.55
  -2   8 -24    3.81    1.61
  -2   8 -25    2.43    1.51
   2  -8 -25    1.92    1.46
   2  -8 -26    2.64    1.33
  -2   8 -26    4.06    1.45
   2  -8 -27    4.59    1.26
  -2   8 -27    6.29    1.36
  -2   8 -28    1.48    1.11
   2  -8 -29    1.22    0.81
  -2   8 -29    1.79    0.84
   2  -8 -30   -0.04    0.61
  -2  -9 -29    0.30    0.74
   2   9 -29    0.10    0.75
  -2  -9 -28    3.39    0.96
  -2   9  28    4.00    1.08
   2   9 -28    4.68    1.02
  -2   9  27    1.51    1.17
   2   9 -27    1.62    1.13
  -2   9  26    7.53    1.41
  -2   9  26    8.22    1.22
   2   9 -26    5.40    1.37
  -2  -9 -26    5.78    1.37
  -2   9  25    2.79    1.37
  -2   9  25    3.82    1.19
  -2  -9 -25    1.22    1.33
   2   9 -25    2.89    1.45
  -2   9  24   11.27    1.61
  -2  -9 -24    7.75    1.63
   2   9 -24    7.34    1.64
  -2   9  24    9.80    1.39
   2   9 -23    5.96    1.66
  -2  -9 -23    5.05    1.65
   2  -9  22    7.35    3.10
  -2  -9 -22    4.41    1.68
   2  -9  21   19.90    3.82
  -2  -9 -21   24.76    2.21
   2  -9  20    9.66    3.27
   2  -9  20   10.01    3.12
  -2  -9 -20   12.89    1.80
   2  -9  19   12.38    3.56
   2  -9  19   18.35    3.49
  -2  -9 -19   19.55    1.98
   2  -9  18   33.09    4.25
  -2  -9 -18   36.49    2.34
   2  -9  18   37.82    4.32
   2  -9  17   14.25    3.48
   2  -9  17   14.83    3.37
  -2  -9 -17   18.76    1.79
  -2  -9 -16  106.13    4.29
   2  -9  16  113.32    6.71
   2  -9  16  116.64    6.83
  -2  -9 -15   28.18    1.91
   2  -9  15   27.97    3.68
   2  -9  15   36.04    3.92
   2  -9  14  255.70   10.54
   2  -9  14  286.93   10.60
   2  -9  13  109.80    5.97
   2  -9  12   16.74    2.70
   2  -9  11  123.89    6.06
   2  -9  10  106.01    4.10
   2  -9  10  136.85    5.80
   2  -9   9  336.70   12.36
   2  -9   9  324.43   10.91
   2  -9   9  356.39   11.86
   2  -9   8 1261.54   38.99
   2  -9   8 1195.72   37.59
   2  -9   8 1212.44   38.50
   2  -9   7  902.87   27.32
   2  -9   7  847.48   27.41
   2  -9   7  833.56   26.22
   2  -9   7  866.89   27.21
   2  -9   6  809.17   24.93
   2  -9   6  781.86   25.00
   2  -9   6  762.94   23.95
  -2  -9  -6  754.58   24.80
   2  -9   6  807.22   24.95
   2  -9   5  940.61   28.80
   2  -9   5  918.66   28.84
   2  -9   5  905.05   27.95
  -2  -9  -5  882.42   28.73
   2  -9   5  912.83   28.83
   2  -9   4  248.46    8.93
   2  -9   4  246.06    8.88
   2  -9   4  262.01    9.09
  -2  -9  -4  234.76    8.88
   2  -9   4  254.23    8.21
   2  -9   3  614.10   18.07
  -2  -9  -3  541.84   18.67
   2  -9   3  579.47   18.61
   2  -9   3  539.67   18.41
   2  -9   3  557.48   18.60
   2  -9   3  620.44   18.96
  -2  -9  -2  335.37   11.83
   2  -9   2  386.08   11.30
   2  -9   2  346.15   11.65
   2  -9   2  342.02   11.52
  -2  -9  -2  313.51   11.29
   2  -9   2  377.19   12.14
  -2  -9  -1  560.05   16.60
   2  -9   1  530.17   16.11
   2  -9   1  541.36   16.02
   2  -9   1  537.53   16.63
  -2  -9  -1  533.30   15.90
   2  -9   0  151.71    5.55
   2  -9   0  152.88    5.59
   2  -9   0  146.36    6.09
  -2  -9   0  155.75    5.50
  -2  -9   0  164.92    6.12
   2  -9  -1  507.97   16.38
  -2  -9   1  524.52   16.92
   2  -9  -2  349.84   11.44
  -2  -9   2  347.93   11.91
  -2   9  -2  344.28   10.78
   2  -9  -3  584.81   18.46
  -2  -9   3  543.80   18.13
   2  -9  -4  248.88    8.92
  -2  -9   4  240.48    8.74
   2  -9  -5  890.99   27.14
   2   9   5  826.93   26.01
  -2  -9   5  889.24   27.04
   2  -9  -6  785.58   24.54
   2   9   6  745.90   23.44
  -2  -9   6  806.68   24.55
   2  -9  -7  909.86   26.64
  -2  -9   7  898.34   26.65
   2  -9  -8 1185.66   36.67
   2   9   8 1132.94   35.65
   2  -9  -9  330.01   11.68
  -2  -9   9  349.81   12.21
  -2  -9  10  126.68    6.00
  -2  -9  11  118.53    5.96
  -2  -9  12   14.12    2.64
   2  -9 -13   96.77    3.87
  -2  -9  13  101.53    3.90
  -2  -9  13  102.42    5.79
  -2   9 -14  242.06    8.45
  -2  -9  14  257.24    8.55
  -2  -9  15   34.64    2.14
  -2  -9  15   36.82    4.10
  -2   9 -15   31.08    2.01
  -2  -9  15   31.16    1.89
   2  -9 -16  106.42    4.39
  -2  -9  16  116.12    4.47
  -2  -9  16  114.27    6.84
  -2  -9  16  107.10    4.12
  -2   9 -16  107.81    4.33
  -2   9 -17   21.74    1.86
   2  -9 -17   24.07    2.00
  -2  -9  17   15.91    1.53
  -2  -9  17   14.13    3.51
  -2  -9  17   19.38    1.93
  -2   9 -18   40.77    2.50
   2  -9 -18   41.31    2.55
  -2  -9  18   43.89    2.64
  -2   9 -19   17.96    1.89
   2  -9 -19   19.35    1.96
  -2  -9  19   18.84    2.04
  -2   9 -20   14.45    1.89
   2  -9 -20   18.25    1.97
  -2   9 -21   23.87    2.17
  -2  -9  21   22.44    3.98
   2  -9 -21   23.16    2.13
  -2   9 -22    3.54    1.66
  -2  -9  22    4.55    3.03
  -2   9 -23    8.19    1.72
   2  -9 -23    6.37    1.63
  -2   9 -24    7.13    1.66
   2  -9 -24    8.53    1.59
  -2   9 -25    0.99    1.40
   2  -9 -25    1.37    1.34
   2  -9 -26    6.59    1.38
  -2   9 -26    7.49    1.45
  -2   9 -27    2.25    1.15
  -2   9 -28    4.35    1.04
   2  -9 -28    3.58    0.99
  -2   9 -29    0.76    0.73
   2  -9 -29   -0.02    0.77
   2  -9 -30    1.07    0.56
  -2 -10 -29    3.14    0.76
  -2  10  28    2.96    0.99
  -2 -10 -28    3.42    0.91
   2  10 -28    4.65    1.01
  -2  10  27    1.68    1.13
  -2 -10 -27    0.42    0.98
   2  10 -27    1.58    1.08
  -2  10  26    4.88    1.13
  -2  10  26    4.35    1.30
   2  10 -26    3.39    1.29
  -2  10  25    7.01    1.24
   2  10 -25    3.65    1.42
  -2 -10 -25    3.38    1.33
  -2  10  25    4.44    1.40
  -2 -10 -24    0.23    1.33
   2  10 -24   -0.39    1.43
  -2  10  24    2.14    1.37
  -2 -10 -23    5.61    1.57
   2  10 -23    6.54    1.62
   2  10 -22    4.44    1.64
  -2 -10 -22    6.30    1.62
   2 -10  22    3.28    2.82
  -2 -10 -21   23.77    2.10
  -2 -10 -21   22.13    1.79
   2 -10  21   22.87    3.80
   2 -10  20    5.45    3.14
   2 -10  20    9.07    3.03
  -2 -10 -20    6.73    1.61
   2 -10  19   19.95    3.89
   2 -10  19   20.06    3.62
  -2 -10 -19   22.16    1.99
   2 -10  18   15.15    3.52
   2 -10  18   15.68    3.36
  -2 -10 -18   19.44    1.83
  -2 -10 -17   70.60    3.28
   2 -10  17   77.99    5.66
   2 -10  17   71.88    5.56
  -2 -10 -16   56.12    2.77
   2 -10  16   65.19    5.09
   2 -10  16   59.43    4.98
  -2 -10 -15   50.73    2.56
   2 -10  15   61.32    4.80
  -2 -10 -14    2.65    1.06
   2 -10  14    1.40    2.59
   2 -10  13   22.26    3.20
   2 -10  12   42.24    3.67
   2 -10  11   64.09    4.18
   2 -10  11   60.34    4.24
   2 -10  10   28.40    2.84
   2 -10  10   28.36    2.91
   2 -10  10   21.63    1.48
   2 -10   9    4.36    0.88
   2 -10   9    5.23    2.00
   2 -10   9    7.10    2.01
   2 -10   8   14.79    2.12
   2 -10   8   13.47    1.87
   2 -10   8   13.04    2.16
   2 -10   8   12.22    1.19
   2 -10   7  203.21    7.02
   2 -10   7  213.16    8.12
   2 -10   7  215.72    8.07
   2 -10   7  216.45    8.04
  -2 -10  -6   69.35    3.62
   2 -10   6   66.31    2.82
   2 -10   6   72.24    3.76
   2 -10   6   68.41    3.67
   2 -10   6   74.32    3.83
   2 -10   5    8.14    1.06
  -2 -10  -5    8.34    1.63
   2 -10   5    8.69    1.81
   2 -10   5    6.11    1.77
   2 -10   5   11.24    1.73
   2 -10   4  277.84   10.30
   2 -10   4  288.66   10.16
   2 -10   4  290.13   10.27
   2 -10   4  296.65    9.54
  -2 -10  -4  293.70   10.31
   2 -10   3  227.73    8.47
   2 -10   3  221.87    8.12
   2 -10   3  216.91    7.95
  -2 -10  -3  224.91    8.37
   2 -10   3  241.00    7.69
   2 -10   2  370.81   11.15
  -2 -10  -2  343.16   11.80
   2 -10   2  339.11   11.43
   2 -10   2  327.35   11.84
  -2 -10  -2  330.40   11.11
   2 -10   2  327.52   11.27
  -2 -10  -1  327.09   11.16
   2 -10   1  322.18   10.66
   2 -10   1  305.77   11.17
  -2 -10  -1  314.43   10.41
   2 -10   1  320.16   10.55
   2 -10   0   61.35    3.46
  -2 -10   0   63.66    3.36
   2 -10   0   61.94    2.83
   2 -10   0   61.41    2.82
  -2 -10   1  325.25   10.77
   2 -10  -1  304.46   10.08
   2 -10  -1  288.81   10.01
   2 -10  -2  331.03   11.02
   2 -10  -3  221.58    8.31
   2 -10  -4  288.55   10.18
  -2 -10   4  275.67    9.98
   2 -10  -5    9.45    1.85
  -2 -10   5    9.01    1.84
   2  10   5    7.46    0.72
  -2 -10   6   67.96    3.72
   2 -10  -6   71.70    3.74
  -2 -10   7  201.10    7.79
   2 -10  -7  202.12    7.75
  -2 -10   8   16.98    2.27
   2 -10  -8   12.83    1.97
  -2 -10   9    5.36    2.03
  -2 -10  10   25.74    2.77
  -2 -10  11   65.84    4.33
  -2 -10  12   45.71    3.83
   2 -10 -12   41.72    2.17
   2 -10 -12   43.89    2.20
  -2 -10  13   21.96    3.35
   2 -10 -13   24.02    1.73
  -2 -10  13   22.06    1.73
   2 -10 -13   25.41    1.76
  -2  10 -14    2.19    1.08
  -2 -10  14    1.11    2.68
  -2 -10  14    3.27    1.24
  -2 -10  15   63.04    2.95
  -2  10 -15   57.87    2.83
  -2 -10  15   58.90    5.04
  -2 -10  16   60.91    3.03
  -2 -10  16   58.71    5.23
  -2  10 -16   62.25    2.95
  -2 -10  17   67.46    5.68
  -2  10 -17   76.14    3.39
  -2  10 -18   21.27    1.86
   2 -10 -18   20.60    1.94
  -2  10 -19   24.18    2.06
  -2 -10  19   19.49    3.98
   2 -10 -19   25.12    2.16
  -2  10 -20    7.73    1.64
  -2 -10  20    4.10    3.24
   2 -10 -20    9.94    1.77
  -2  10 -21   22.99    2.06
  -2 -10  21   21.51    3.85
   2 -10 -21   25.54    2.20
  -2  10 -22    5.15    1.59
  -2 -10  22    7.17    3.03
  -2  10 -23    5.48    1.51
   2 -10 -23    3.60    1.47
  -2  10 -24    0.61    1.42
   2 -10 -24   -0.41    1.33
   2 -10 -25    3.11    1.31
  -2  10 -25    2.83    1.37
  -2  10 -26    4.12    1.24
   2 -10 -27    1.03    0.99
  -2  10 -27    2.07    1.07
   2 -10 -28    4.27    0.95
  -2  10 -28    2.79    0.90
   2 -10 -29    4.09    0.82
  -2 -11 -29    1.91    0.66
  -2  11  28    2.21    0.91
  -2 -11 -28    1.16    0.85
   2  11 -28    1.71    0.95
   2  11 -27    2.02    1.10
  -2 -11 -27    2.19    0.97
  -2  11  27    2.64    0.98
  -2  11  27    1.56    1.07
   2  11 -26    2.27    1.21
  -2 -11 -26    1.64    1.03
  -2  11  26    1.37    1.18
  -2  11  26    4.29    1.09
  -2  11  25   10.79    1.31
   2  11 -25    8.44    1.49
  -2  11  25   10.64    1.47
   2  11 -24    0.91    1.41
  -2 -11 -24    0.99    1.27
  -2  11  24    3.35    1.33
  -2 -11 -23    1.98    1.41
   2  11 -23    3.22    1.52
   2 -11  22    0.31    2.88
  -2 -11 -22    3.70    1.48
   2  11 -22    1.96    1.52
  -2 -11 -21    7.92    1.63
  -2 -11 -21    5.88    1.38
  -2 -11 -20   95.02    3.94
   2 -11  20   94.36    6.69
   2 -11  20   94.91    6.58
  -2 -11 -20  104.22    4.25
   2 -11  19   16.13    3.67
   2 -11  19   23.21    3.74
  -2 -11 -19   21.14    1.89
   2 -11  18   43.24    4.53
   2 -11  18   35.31    4.45
  -2 -11 -18   39.89    2.39
   2 -11  17   38.23    4.46
  -2 -11 -17   40.08    2.34
   2 -11  16   30.25    4.09
  -2 -11 -16   26.67    1.89
   2 -11  15   86.15    5.67
  -2 -11 -15   76.66    3.30
   2 -11  14    5.76    2.59
  -2 -11 -14    3.23    1.09
   2 -11  13    4.95    2.54
   2 -11  13   11.03    2.71
   2 -11  12   84.06    5.13
   2 -11  12   73.17    4.78
   2 -11  11   12.93    2.49
   2 -11  11   14.11    2.59
   2 -11  10   12.77    2.38
   2 -11  10   12.54    1.20
   2 -11  10   18.32    2.58
   2 -11   9  102.98    5.11
   2 -11   9  101.13    5.17
   2 -11   9   92.69    3.72
   2 -11   8   12.42    2.07
   2 -11   8   10.71    1.17
   2 -11   8   11.87    2.16
   2 -11   7   34.56    2.86
   2 -11   7   31.48    2.59
  -2 -11  -7   34.94    2.56
   2 -11   7   27.47    1.71
   2 -11   7   31.11    2.64
   2 -11   6  143.79    6.09
   2 -11   6  138.64    5.93
   2 -11   6  139.88    5.09
  -2 -11  -6  138.45    5.85
   2 -11   6  149.01    6.12
   2 -11   5  129.04    5.51
   2 -11   5  122.39    5.27
   2 -11   5  122.54    4.62
  -2 -11  -5  121.40    5.35
   2 -11   5  132.24    5.63
   2 -11   4  153.93    6.33
  -2 -11  -4  156.75    6.35
   2 -11   4  158.89    5.58
   2 -11   4  152.39    6.42
   2 -11   4  152.74    6.10
   2 -11   3  237.63    9.01
   2 -11   3  233.38    8.55
  -2 -11  -3  241.48    8.25
  -2 -11  -3  243.82    8.91
   2 -11   3  247.72    8.16
   2 -11   2  118.83    5.26
   2 -11   2  110.81    4.67
   2 -11   2  110.11    4.55
  -2 -11  -2  111.25    4.38
  -2 -11  -2  125.78    5.21
   2 -11   2  126.43    4.50
   2 -11   1  252.37    9.33
   2 -11   1  247.58    8.61
   2 -11   1  253.54    8.57
  -2 -11  -1  249.81    8.42
  -2 -11  -1  252.40    9.21
   2 -11   0    3.46    1.08
  -2 -11   0    3.19    1.62
   2 -11   0    1.48    1.01
   2 -11   0    5.19    1.79
   2 -11  -1  247.49    8.42
   2 -11  -1  246.55    8.32
  -2 -11   1  249.39    9.16
   2 -11  -2  129.58    4.73
   2 -11  -2  114.47    4.39
   2 -11  -3  256.44    6.79
   2 -11  -3  261.88    7.71
   2 -11  -4  158.65    6.64
  -2 -11   4  160.99    6.46
   2 -11  -5  137.01    6.01
  -2 -11   5  143.88    6.01
   2 -11  -6  142.37    6.05
  -2 -11   6  136.79    5.99
   2 -11  -7   33.38    2.68
  -2 -11   7   30.51    2.74
  -2 -11   8   12.14    2.15
  -2 -11   9  107.17    5.32
  -2 -11  10   18.10    2.64
  -2 -11  11   13.42    2.50
   2 -11 -11   12.81    1.31
   2 -11 -12   77.74    3.24
   2 -11 -12   76.83    3.23
  -2 -11  12   81.24    5.05
   2 -11 -13    7.11    1.27
  -2 -11  13    7.64    2.79
   2 -11 -13    7.73    1.32
   2 -11 -14    5.66    1.31
  -2 -11  14    7.09    2.80
  -2  11 -14    5.88    1.20
   2 -11 -15   85.64    3.56
  -2 -11  15   77.68    5.69
  -2  11 -15   75.84    3.35
  -2 -11  16   26.07    4.03
  -2  11 -16   27.43    1.90
  -2 -11  17   48.14    4.99
  -2  11 -17   44.41    2.48
  -2 -11  18   37.43    4.76
  -2  11 -18   42.82    2.47
  -2 -11  19   20.22    4.00
  -2  11 -19   23.58    1.96
  -2  11 -20   90.95    4.19
  -2 -11  20   95.40    6.84
  -2 -11  21    8.61    3.41
  -2  11 -21    6.68    1.53
  -2 -11  22    3.10    3.05
  -2  11 -22    4.22    1.45
   2 -11 -22    3.29    1.42
  -2  11 -23    1.38    1.36
   2 -11 -23    2.53    1.38
  -2  11 -24    0.38    1.28
   2 -11 -24   -0.51    1.24
  -2  11 -25    8.70    1.40
  -2  11 -26    1.63    1.10
   2 -11 -26    1.51    1.06
  -2  11 -27    1.86    0.96
   2 -11 -27    1.11    0.97
   2 -11 -28    1.59    0.88
  -2  11 -28    1.26    0.77
   2 -11 -29    0.84    0.67
  -2  12  28    2.64    0.80
  -2 -12 -28    2.05    0.79
  -2 -12 -27    1.28    0.89
  -2  12  27    1.55    0.95
  -2  12  27    1.16    0.99
   2  12 -26    4.95    1.36
  -2 -12 -26    4.74    1.10
  -2  12  26    7.87    1.14
  -2  12  26    6.31    1.23
   2  12 -25    2.72    1.38
  -2 -12 -25    2.20    1.11
  -2  12  25    6.01    1.19
  -2  12  25    4.67    1.27
  -2 -12 -24    0.10    1.13
   2  12 -24    1.07    1.38
  -2  12  24    2.33    1.30
   2  12 -23   13.68    1.76
  -2 -12 -22    1.30    1.32
   2  12 -22    2.50    1.50
  -2 -12 -21   13.38    1.70
   2  12 -21   12.83    1.79
  -2 -12 -21   15.38    1.57
   2 -12  21    9.01    3.20
  -2 -12 -20    8.67    1.57
  -2 -12 -20   12.96    1.59
   2 -12  20    9.11    3.30
  -2 -12 -19   28.58    2.10
  -2 -12 -19   32.25    2.11
   2 -12  19   31.04    4.33
   2 -12  18  172.83    9.04
  -2 -12 -18  163.69    6.03
   2 -12  17   23.64    4.01
  -2 -12 -17   22.89    1.84
   2 -12  16   62.55    5.39
  -2 -12 -16   59.48    2.83
   2 -12  15   66.85    5.19
   2 -12  15   67.86    5.20
   2 -12  14   48.64    4.36
   2 -12  14   42.71    4.30
  -2 -12 -14   40.46    2.18
   2 -12  13  104.58    5.89
   2 -12  13  114.30    6.12
   2 -12  12  102.56    5.93
   2 -12  12  112.89    6.22
   2 -12  11    4.26    2.25
   2 -12  11    4.48    2.22
   2 -12  10  121.36    5.96
   2 -12  10  117.90    6.04
   2 -12   9   48.99    3.54
   2 -12   9   54.57    3.74
   2 -12   8    3.76    0.98
   2 -12   8    2.83    1.97
   2 -12   8    5.23    1.90
   2 -12   7  281.58    9.49
   2 -12   7  288.50   10.61
   2 -12   7  286.22   10.54
   2 -12   6  720.98   23.00
  -2 -12  -6  757.63   23.95
   2 -12   6  718.66   23.85
   2 -12   6  741.60   24.05
   2 -12   6  758.53   24.14
  -2 -12  -5   34.87    2.73
   2 -12   5   36.24    2.07
   2 -12   5   38.85    2.60
   2 -12   5   37.24    2.95
   2 -12   5   38.77    2.93
  -2 -12  -4  699.49   23.10
   2 -12   4  756.42   24.12
   2 -12   4  721.83   23.54
   2 -12   4  756.31   23.07
  -2 -12  -4  762.44   23.95
  -2 -12  -3   32.65    2.01
  -2 -12  -3   34.93    2.73
   2 -12   3   41.29    2.23
   2 -12   3   39.01    2.51
   2 -12   3   46.64    3.14
   2 -12   2  257.28    9.52
   2 -12   2  242.56    8.68
  -2 -12  -2  245.29    8.42
   2 -12   2  243.86    8.64
  -2 -12  -2  246.54    9.26
   2 -12   2  263.42    8.58
  -2 -12  -1   43.91    3.03
   2 -12   1   44.64    2.48
   2 -12   1   45.36    2.49
   2 -12   1   45.72    3.21
  -2 -12   0  351.35   11.88
   2 -12   0  322.65   10.91
   2 -12   0  328.57   10.95
   2 -12   0  334.96   11.91
   2 -12  -1   44.98    2.29
   2 -12  -1   45.97    2.43
   2 -12  -2  208.14    7.23
   2 -12  -2  223.42    7.54
   2 -12  -3   32.37    1.76
   2 -12  -3   33.23    2.25
  -2 -12   4  767.34   24.02
   2 -12  -4  766.41   23.27
   2 -12  -4  807.28   24.26
  -2 -12   5   37.42    2.86
   2 -12  -5   36.53    2.91
  -2 -12   5   39.64    2.99
  -2 -12   6  722.26   24.05
   2 -12  -6  759.08   24.12
  -2 -12   6  721.85   23.95
  -2 -12   7  270.30   10.15
  -2 -12   8    5.25    2.13
  -2 -12   9   63.52    4.10
  -2 -12  10   99.44    5.25
   2 -12 -10   92.90    3.65
   2 -12 -11    4.47    1.02
   2 -12 -11    4.39    1.17
  -2 -12  11    2.72    2.25
   2 -12 -12  101.86    3.94
   2 -12 -12   93.68    3.81
  -2 -12  12  102.92    5.85
   2 -12 -13  101.33    3.99
   2 -12 -13   95.68    3.93
  -2 -12  13  106.14    6.13
   2 -12 -14   49.48    2.57
  -2 -12  14   52.02    4.60
   2 -12 -15   73.47    3.21
  -2 -12  15   74.79    5.65
  -2  12 -15   60.21    2.90
   2 -12 -16   73.58    3.30
  -2 -12  16   70.39    5.72
  -2  12 -16   64.18    3.03
  -2  12 -17   21.18    1.77
  -2 -12  17   19.14    3.88
  -2 -12  18  181.03    9.39
  -2  12 -18  163.72    6.03
  -2  12 -19   29.20    2.03
  -2 -12  19   23.64    4.24
  -2  12 -20    9.26    1.50
  -2 -12  20   10.79    3.48
   2 -12 -21   13.84    1.65
  -2  12 -21   12.53    1.61
  -2 -12  21   15.34    3.50
   2 -12 -22    1.71    1.33
  -2  12 -22    1.66    1.30
  -2  12 -23   11.46    1.52
   2 -12 -24    1.15    1.16
  -2  12 -24   -0.06    1.16
   2 -12 -25    3.71    1.19
  -2  12 -25    2.82    1.13
   2 -12 -26    4.90    1.14
  -2  12 -26    5.60    1.10
   2 -12 -27    0.44    0.92
   2 -12 -28    1.52    0.80
   2 -12 -29    4.97    0.69
  -2  13  28    4.31    0.76
  -2 -13 -28    4.08    0.78
  -2  13  27    1.66    0.89
  -2 -13 -27    1.62    0.84
  -2  13  27    2.45    0.92
  -2  13  26    2.43    1.06
  -2 -13 -26    2.03    0.99
  -2  13  26    2.46    1.02
  -2  13  25    1.69    1.18
  -2 -13 -25    0.42    1.03
  -2  13  25    3.56    1.11
   2  13 -24    5.70    1.56
  -2 -13 -24    4.54    1.24
  -2  13  24    8.28    1.38
   2  13 -23    1.73    1.49
  -2 -13 -23    0.97    1.19
   2  13 -22   13.98    1.73
  -2 -13 -22   13.54    1.58
  -2 -13 -22   13.13    1.47
   2 -13  21   -1.42    2.90
  -2 -13 -21    0.21    1.18
   2  13 -21    0.98    1.36
  -2 -13 -21    0.85    1.24
   2 -13  20    7.21    3.15
  -2 -13 -20    8.42    1.44
   2  13 -20    8.08    1.54
  -2 -13 -20    9.48    1.51
   2 -13  19   33.21    4.46
  -2 -13 -19   32.75    2.14
  -2 -13 -19   37.88    2.24
   2 -13  18   10.76    3.51
  -2 -13 -18   13.14    1.52
  -2 -13 -18   13.14    1.68
   2 -13  17   12.26    3.26
  -2 -13 -17   10.64    1.44
   2 -13  17    7.26    3.36
   2 -13  16   13.45    3.26
  -2 -13 -16   12.85    1.42
   2 -13  16   10.73    3.47
   2 -13  15   18.00    3.36
  -2 -13 -15   17.32    1.52
   2 -13  15   20.81    3.67
   2 -13  14   46.72    4.56
   2 -13  14   61.31    4.88
   2 -13  13   46.54    4.29
   2 -13  13   52.23    4.46
   2 -13  12   12.11    2.75
   2 -13  12    9.80    2.75
   2 -13  11   50.73    4.01
   2 -13  11   41.49    3.75
   2 -13  10    7.55    2.30
   2 -13  10   12.58    2.38
   2 -13  10    9.61    0.85
   2 -13   9    9.80    1.17
   2 -13   9    7.12    2.23
   2 -13   9   11.65    2.30
   2 -13   8   12.07    1.30
   2 -13   8   15.57    2.30
   2 -13   8   15.53    2.48
   2 -13   7   44.15    3.20
   2 -13   7   45.07    3.34
   2 -13   7   40.21    2.26
   2 -13   6   81.19    4.25
   2 -13   6   79.19    3.48
  -2 -13  -6   79.57    4.23
   2 -13   6   91.32    4.57
   2 -13   5   96.49    4.90
   2 -13   5   93.62    4.49
  -2 -13  -5   97.74    4.71
   2 -13   5   93.36    3.90
   2 -13   4    3.00    1.79
  -2 -13  -4    3.78    1.03
   2 -13   4    2.67    1.37
  -2 -13  -4    3.26    1.58
   2 -13   4    4.22    1.14
   2 -13   3   96.07    4.96
  -2 -13  -3  102.77    3.97
   2 -13   3   93.65    4.26
  -2 -13  -3  104.46    4.84
   2 -13   3   98.44    4.03
   2 -13   2   70.72    4.12
  -2 -13  -2   75.22    3.12
   2 -13   2   74.14    3.28
  -2 -13  -2   73.39    3.99
   2 -13   2   67.20    3.30
   2 -13   1  142.96    6.45
   2 -13   1  153.39    5.55
  -2 -13  -1  160.27    6.44
   2 -13   1  138.39    5.45
   2 -13   0   36.26    2.93
   2 -13   0   31.29    1.96
   2 -13   0   30.02    1.88
  -2 -13   0   34.83    2.80
   2 -13  -1  152.44    5.38
   2 -13  -1  137.45    5.12
   2 -13  -2   69.54    3.02
   2 -13  -2   63.77    2.67
   2 -13  -3   99.35    4.83
   2 -13  -3  100.24    3.88
  -2 -13   4    3.71    1.73
   2 -13  -4    2.81    1.11
   2 -13  -4    3.89    1.78
   2 -13  -5   94.63    4.10
  -2 -13   5   92.83    4.75
   2 -13  -5   93.15    4.86
  -2 -13   6   86.40    4.65
  -2 -13   6   86.79    4.60
  -2 -13   7   46.09    3.36
  -2 -13   7   38.76    3.25
  -2 -13   8   14.22    2.33
  -2 -13   8   10.97    2.33
  -2 -13   9    8.03    2.22
   2 -13 -10    9.07    1.12
  -2 -13  10    7.89    2.34
   2 -13 -10   10.25    1.28
   2 -13 -11   49.21    2.40
  -2 -13  11   45.74    3.94
   2 -13 -11   46.69    2.30
   2 -13 -12   14.41    1.51
  -2 -13  12   11.64    2.84
   2 -13 -12   12.70    1.37
   2 -13 -12   11.31    1.27
  -2 -13  13   48.96    4.37
   2 -13 -13   49.35    2.49
   2 -13 -13   41.11    2.33
  -2 -13  14   60.86    5.10
   2 -13 -14   59.18    2.85
  -2 -13  15   16.13    3.64
   2 -13 -15   20.89    1.82
  -2 -13  16   13.27    3.56
   2 -13 -16   16.88    1.76
  -2 -13  17    6.25    3.46
   2 -13 -17   12.28    1.68
  -2 -13  18    9.95    3.55
  -2  13 -18   12.13    1.42
  -2 -13  19   32.28    4.62
  -2 -13  19   28.95    3.48
  -2  13 -19   33.36    2.04
  -2  13 -20    5.45    1.30
   2 -13 -20    5.56    1.31
  -2 -13  20    2.53    3.14
  -2  13 -21    0.65    1.14
   2 -13 -21    1.21    1.17
  -2 -13  21    0.17    3.01
  -2  13 -22    9.46    1.37
   2 -13 -23    1.44    1.22
  -2  13 -23    1.90    1.12
   2 -13 -24    6.14    1.28
  -2  13 -24    5.37    1.17
   2 -13 -25    1.31    1.08
  -2  13 -25    0.17    0.97
   2 -13 -26    0.91    0.97
   2 -13 -27    0.86    0.88
   2 -13 -28    4.51    0.83
   2 -13 -29    0.80    0.50
  -2 -14 -28    1.25    0.62
  -2  14  27    2.82    0.83
  -2  14  27    2.04    0.86
  -2 -14 -27    0.55    0.79
  -2 -14 -26    6.08    1.04
  -2  14  26    8.21    1.12
  -2 -14 -25    6.63    1.19
  -2  14  25    7.26    1.23
  -2 -14 -24    2.01    1.09
  -2  14  24    4.32    1.22
  -2 -14 -23   14.64    1.58
  -2 -14 -22    3.19    1.22
  -2 -14 -22    1.19    1.23
  -2 -14 -21    2.13    1.26
  -2 -14 -21    2.54    1.32
  -2 -14 -20    3.94    1.37
  -2 -14 -20    3.48    1.38
  -2 -14 -19    2.75    1.38
  -2 -14 -19    0.84    1.37
   2 -14  19   -1.46    3.20
  -2 -14 -19    2.10    1.12
   2 -14  18   18.40    3.37
  -2 -14 -18   17.67    1.79
   2 -14  18   15.57    3.71
  -2 -14 -18   15.98    1.56
   2 -14  17   16.50    3.38
  -2 -14 -17   15.76    1.74
  -2 -14 -17   12.76    1.44
   2 -14  17   10.32    3.51
   2 -14  16   11.63    3.14
   2 -14  16    8.93    3.31
   2 -14  15   62.62    5.36
   2 -14  15   69.94    5.38
   2 -14  14   61.78    5.21
   2 -14  14   70.13    5.28
  -2 -14 -13   22.09    1.79
   2 -14  13   17.50    3.40
   2 -14  13   20.11    3.18
  -2 -14 -12   17.22    1.43
  -2 -14 -12   16.58    1.55
   2 -14  12   19.88    3.19
   2 -14  12   11.79    3.07
   2 -14  11   41.21    1.87
  -2 -14 -11   41.79    2.13
   2 -14  11   43.45    3.96
  -2 -14 -11   45.74    2.32
   2 -14  10   49.34    2.11
   2 -14  10   58.06    4.16
   2 -14  10   50.77    4.04
  -2 -14 -10   54.99    2.52
   2 -14   9   44.62    3.54
   2 -14   9   35.05    2.16
   2 -14   9   44.13    3.56
   2 -14   9   41.03    1.76
   2 -14   8    2.42    1.83
   2 -14   8    0.72    1.97
   2 -14   8   -0.12    0.83
   2 -14   7  130.70    5.97
   2 -14   7  121.34    4.89
   2 -14   7  136.83    6.15
   2 -14   6  130.95    5.84
   2 -14   6  127.26    5.00
  -2 -14  -6  132.06    5.87
   2 -14   5    5.86    1.61
   2 -14   5    7.51    1.19
  -2 -14  -5    8.67    1.88
  -2 -14  -5    5.33    1.14
   2 -14   4  101.31    4.66
  -2 -14  -4  109.65    5.13
   2 -14   4  104.95    4.25
  -2 -14  -4  101.63    4.13
  -2 -14  -3  132.10    5.84
   2 -14   3  131.99    4.99
   2 -14   3  123.41    5.20
   2 -14   3  125.65    5.93
  -2 -14  -3  122.12    4.74
   2 -14   2   12.09    2.23
   2 -14   2   11.73    1.52
  -2 -14  -2   12.30    2.03
   2 -14   1   86.47    4.75
   2 -14   1   83.12    3.71
   2 -14   0   14.59    1.45
   2 -14   0   15.55    1.36
   2 -14  -1   97.41    3.77
   2 -14  -1   83.87    3.46
   2 -14  -2   12.19    1.34
   2 -14  -2   11.82    1.01
  -2 -14   3  126.28    5.90
   2 -14  -3  142.67    6.23
   2 -14  -3  125.58    4.90
  -2 -14   4  109.65    5.24
   2 -14  -4   99.86    4.21
  -2 -14   5    7.66    2.03
   2 -14  -5    4.21    1.19
   2 -14  -6  113.33    4.91
  -2 -14   6  122.73    5.77
  -2 -14   7  127.77    6.08
  -2 -14   7  123.17    5.94
  -2 -14   8   -0.09    1.89
  -2 -14   8    0.19    1.68
  -2 -14   9   40.14    3.49
   2 -14  -9   42.74    2.13
  -2 -14   9   37.20    3.41
   2 -14 -10   50.55    2.40
  -2 -14  10   51.28    4.04
   2 -14 -10   53.69    2.50
  -2 -14  10   57.68    4.16
  -2 -14  11   46.77    4.07
   2 -14 -11   48.74    2.33
  -2 -14  11   45.78    3.95
   2 -14 -11   49.19    2.47
   2 -14 -11   45.72    2.36
   2 -14 -11   46.12    2.21
   2 -14 -12   17.47    1.53
   2 -14 -12   18.58    1.66
   2 -14 -12   16.69    1.55
  -2 -14  12   16.58    3.22
   2 -14 -12   17.75    1.44
  -2 -14  12   17.81    2.83
   2 -14 -13   16.74    1.57
  -2 -14  13   15.36    3.31
  -2 -14  13   14.60    2.81
   2 -14 -13   17.03    1.47
   2 -14 -14   71.06    3.11
  -2 -14  14   66.27    5.45
  -2 -14  14   65.12    4.97
   2 -14 -14   64.27    2.83
   2 -14 -15   74.24    3.28
  -2 -14  15   65.91    5.01
  -2 -14  15   64.25    5.56
   2 -14 -16   15.00    1.68
  -2 -14  16   10.15    2.70
   2 -14 -17   16.49    1.78
  -2 -14  17   11.25    2.75
   2 -14 -18   19.21    1.88
  -2 -14  18   14.87    2.79
  -2 -14  19   -2.24    3.34
   2 -14 -19    2.13    1.10
   2 -14 -20    4.32    1.46
  -2 -14  20    0.85    3.16
   2 -14 -21    2.03    1.32
   2 -14 -22    3.00    1.31
   2 -14 -23   14.95    1.56
   2 -14 -24    1.41    1.14
   2 -14 -25    5.46    1.15
   2 -14 -26    7.54    1.11
   2 -14 -27    1.25    0.83
   2 -14 -28    1.79    0.67
  -2 -15 -27    3.05    0.76
  -2  15  27    4.33    0.78
  -2  15  27    5.66    0.88
  -2  15  26    2.21    0.89
  -2  15  26    2.21    0.94
  -2 -15 -26    0.68    0.85
  -2  15  25   10.53    1.23
  -2 -15 -25    7.13    1.16
  -2  15  24    5.56    1.21
  -2 -15 -24    4.69    1.15
  -2 -15 -23    1.19    1.18
  -2 -15 -22    4.99    1.35
  -2 -15 -22    7.49    1.27
  -2 -15 -21    4.22    1.36
  -2 -15 -21    4.89    1.33
  -2 -15 -20    7.25    1.50
  -2 -15 -20    7.77    1.45
   2 -15  20    5.28    2.93
  -2 -15 -19   20.20    1.97
  -2 -15 -19   24.40    1.90
   2 -15  19   18.29    3.71
  -2 -15 -18    4.23    1.51
   2 -15  18    6.15    2.74
  -2 -15 -18    6.07    1.47
   2 -15  18    1.15    3.39
  -2 -15 -17   10.29    1.68
   2 -15  17    8.95    3.29
   2 -15  17   13.29    3.23
  -2 -15 -17   10.73    1.71
   2 -15  16  100.60    6.47
  -2 -15 -16   95.49    4.00
   2 -15  16   94.40    6.68
  -2 -15 -16   94.41    4.18
  -2 -15 -15   10.17    1.68
   2 -15  15    9.45    3.36
   2 -15  15   12.60    3.21
  -2 -15 -15   14.61    1.74
  -2 -15 -14  171.96    6.28
   2 -15  14  158.22    8.48
   2 -15  14  155.10    8.64
   2 -15  13   97.38    6.09
   2 -15  13   99.19    6.30
  -2 -15 -13   96.35    4.01
  -2 -15 -13   90.81    3.64
   2 -15  12   42.57    4.01
   2 -15  12   42.74    4.16
  -2 -15 -12   40.07    2.31
  -2 -15 -12   37.54    2.06
  -2 -15 -11   18.95    1.66
   2 -15  11   15.44    3.09
   2 -15  11   20.99    3.08
   2 -15  11   20.90    1.27
  -2 -15 -11   19.61    1.55
   2 -15  10   81.52    5.07
   2 -15  10   83.39    5.06
  -2 -15 -10   78.54    3.32
   2 -15  10   72.79    2.85
  -2 -15 -10   75.92    3.14
   2 -15   9  124.21    6.24
   2 -15   9  111.04    4.02
  -2 -15  -9  112.29    4.24
   2 -15   9  125.22    6.13
  -2 -15  -9  122.31    4.43
  -2 -15  -8  228.90    7.41
   2 -15   8  202.61    7.63
   2 -15   8  229.09    9.15
   2 -15   8  209.37    7.06
   2 -15   8  220.18    7.00
   2 -15   8  226.71    9.10
   2 -15   7  111.43    5.37
   2 -15   7  103.08    3.70
   2 -15   7  103.19    4.28
   2 -15   6   46.76    3.21
   2 -15   6   43.29    2.43
  -2 -15  -6   46.92    3.24
   2 -15   5  361.98   12.47
   2 -15   5  347.68   11.72
  -2 -15  -5  376.24   12.81
  -2 -15  -5  336.05   11.58
   2 -15   4  134.69    5.70
  -2 -15  -4  147.09    6.24
   2 -15   4  139.07    5.32
  -2 -15  -4  126.02    5.00
   2 -15   3   26.28    2.20
  -2 -15  -3   27.84    2.62
   2 -15   3   27.97    2.05
   2 -15   2  356.53   12.48
  -2 -15  -2  399.23   13.55
   2 -15   1  349.02   11.87
  -2 -15  -1  370.92   12.96
   2 -15   0  353.91   11.64
   2 -15  -1  348.69   11.72
   2 -15  -1  387.17   12.02
   2 -15  -2  392.73   12.84
  -2 -15   3   25.39    2.67
   2 -15  -3   25.43    1.83
  -2 -15   4  142.62    6.30
   2 -15  -4  125.36    4.94
  -2 -15   5  362.51   12.63
   2 -15  -5  325.00   11.24
  -2 -15   6   49.61    3.57
   2 -15  -6   41.03    2.61
  -2 -15   7  103.01    5.35
   2 -15  -7   98.63    3.79
   2 -15  -7   92.09    4.26
   2 -15  -8  210.38    7.51
  -2 -15   8  224.72    9.25
  -2 -15   8  224.65    9.30
   2 -15  -8  228.28    7.55
  -2 -15   8  226.17    7.18
  -2 -15   9  112.82    5.93
   2 -15  -9   96.27    3.90
   2 -15  -9  106.15    3.96
  -2 -15   9  112.52    5.88
   2 -15  -9  116.88    4.19
  -2 -15  10   88.04    5.25
   2 -15 -10   71.71    3.15
   2 -15 -10   77.93    3.14
  -2 -15  10   83.12    5.04
   2 -15 -10   83.22    3.37
   2 -15 -11   17.88    1.49
  -2 -15  11   15.97    2.74
   2 -15 -11   18.98    1.48
  -2 -15  11   20.63    3.17
   2 -15 -11   19.68    1.64
   2 -15 -12   41.10    2.28
   2 -15 -12   38.29    2.18
   2 -15 -12   43.83    2.40
  -2 -15  12   38.26    3.81
  -2 -15  12   34.27    3.95
   2 -15 -12   40.35    2.09
   2 -15 -13  100.02    4.15
   2 -15 -13  108.02    4.02
  -2 -15  13  110.20    6.36
   2 -15 -13  110.57    4.36
  -2 -15  13  104.93    6.58
   2 -15 -14  162.17    6.01
   2 -15 -14  170.55    5.80
  -2 -15  14  157.08    8.19
   2 -15 -14  164.93    6.17
  -2 -15  14  165.77    8.83
   2 -15 -15   11.31    1.67
  -2 -15  15   12.43    3.63
   2 -15 -15   14.98    1.66
  -2 -15  15   11.35    2.78
   2 -15 -15   14.42    1.44
  -2 -15  16   91.97    6.01
   2 -15 -16   90.56    4.19
  -2 -15  16   87.96    6.66
   2 -15 -17   12.60    1.62
  -2 -15  17    5.67    3.29
   2 -15 -17   11.32    1.72
  -2 -15  17    7.49    2.48
  -2 -15  18    0.35    3.49
   2 -15 -18    4.37    1.48
  -2 -15  18    3.75    2.18
   2 -15 -19   24.24    2.07
  -2 -15  19   16.14    3.70
   2 -15 -20    5.51    1.46
  -2 -15  20    4.24    3.08
   2 -15 -21    4.32    1.36
   2 -15 -22    7.03    1.41
   2 -15 -23    0.38    1.16
   2 -15 -24    4.80    1.19
   2 -15 -25    7.64    1.18
   2 -15 -26    1.12    0.87
   2 -15 -27    3.15    0.78
   2 -15 -28    0.82    0.55
  -2 -16 -27   -0.45    0.62
  -2  16  27    1.74    0.75
  -2  16  26    2.79    0.83
  -2 -16 -26    1.41    0.79
  -2  16  26    4.12    0.93
  -2  16  25    9.48    1.12
  -2 -16 -25    7.09    1.07
  -2  16  24    7.38    1.18
  -2 -16 -24    5.20    1.12
  -2 -16 -23    0.58    1.10
  -2 -16 -22   20.99    1.57
  -2 -16 -22   17.76    1.68
  -2 -16 -21    2.37    1.26
  -2 -16 -21    1.87    1.27
  -2 -16 -20    4.40    1.37
  -2 -16 -20    3.81    1.41
   2 -16  19   12.92    3.42
  -2 -16 -19   15.00    1.66
  -2 -16 -19   14.07    1.81
   2 -16  18    1.96    2.99
  -2 -16 -18    5.71    1.47
  -2 -16 -18    3.40    1.46
   2 -16  17    4.59    3.20
  -2 -16 -17   11.44    1.68
   2 -16  17    9.51    2.84
  -2 -16 -17    9.39    1.69
   2 -16  16   28.70    4.21
   2 -16  16   30.53    3.93
  -2 -16 -16   33.57    2.27
  -2 -16 -16   32.47    2.38
  -2 -16 -15   15.18    1.75
   2 -16  15    8.11    3.38
   2 -16  15   19.60    3.35
  -2 -16 -15   11.91    1.75
   2 -16  14   61.41    5.34
   2 -16  14   64.22    5.09
  -2 -16 -14   64.23    3.13
  -2 -16 -14   66.06    3.28
  -2 -16 -13   46.38    2.69
  -2 -16 -13   50.14    2.65
   2 -16  13   46.70    4.61
   2 -16  13   49.73    4.47
  -2 -16 -13   51.26    2.43
  -2 -16 -12   24.14    1.91
  -2 -16 -12   22.23    1.70
   2 -16  12   16.60    3.25
   2 -16  12   24.29    3.27
  -2 -16 -12   25.37    1.94
  -2 -16 -11    8.77    1.35
   2 -16  11    9.70    2.53
   2 -16  11    5.33    2.63
   2 -16  11   10.25    0.99
  -2 -16 -11    8.06    1.29
  -2 -16 -10    9.78    1.35
   2 -16  10   10.50    2.47
  -2 -16 -10   10.10    1.33
   2 -16  10   10.90    1.00
   2 -16  10    5.19    2.56
   2 -16   9   28.66    3.11
  -2 -16  -9   28.67    1.83
  -2 -16  -9   27.00    1.75
   2 -16   9   27.31    1.46
  -2 -16  -9   24.63    1.64
  -2 -16  -8   20.27    1.57
   2 -16   8   21.10    1.27
  -2 -16  -8   19.32    1.53
   2 -16   8   22.58    1.21
  -2 -16  -8   16.41    1.46
   2 -16   8   18.94    1.64
  -2 -16  -8   20.54    1.65
   2 -16   8   22.41    2.71
  -2 -16  -8   15.78    1.71
   2 -16   7    9.00    0.86
   2 -16   7    8.11    1.26
   2 -16   7    6.50    1.93
  -2 -16  -7    8.70    1.25
   2 -16   7    7.47    0.91
  -2 -16  -7    8.12    1.13
  -2 -16  -6   42.73    3.15
   2 -16   6   38.74    2.38
  -2 -16  -6   41.20    2.13
   2 -16   6   44.87    3.21
   2 -16   6   42.78    1.90
   2 -16   5    9.68    0.96
   2 -16   5    9.66    1.36
  -2 -16  -5   11.38    2.03
   2 -16   5    8.12    1.79
  -2 -16  -4   94.78    4.85
   2 -16   4   84.94    3.92
   2 -16   4   89.34    4.36
  -2 -16  -3   21.63    2.50
   2 -16   3   16.56    1.89
  -2 -16  -2  141.92    6.24
   2 -16   2  122.93    5.23
   2 -16   1  116.22    4.71
   2 -16   0  115.19    4.45
  -2 -16   2  131.82    6.20
  -2 -16   3   20.46    2.55
  -2 -16   4   91.60    4.98
  -2 -16   5   11.90    2.18
   2 -16  -5   10.42    1.20
   2 -16  -5   12.11    1.28
   2 -16  -6   42.69    2.11
  -2 -16   6   39.54    1.81
  -2 -16   6   43.23    3.43
   2 -16  -6   42.28    2.07
   2 -16  -6   44.49    2.19
   2 -16  -6   42.24    2.15
   2 -16  -7    8.12    1.21
  -2 -16   7    7.28    2.12
   2 -16  -7    6.74    1.20
  -2 -16   7    8.01    0.82
   2 -16  -7    6.94    1.10
   2 -16  -8   18.37    1.62
   2 -16  -8   18.18    1.47
  -2 -16   8   20.94    1.16
  -2 -16   8   21.00    1.20
   2 -16  -8   18.45    1.51
  -2 -16   8   19.92    2.73
   2 -16  -9   28.76    1.75
   2 -16  -9   30.92    1.85
  -2 -16   9   24.85    3.01
  -2 -16   9   27.72    3.22
   2 -16  -9   26.38    1.65
   2 -16  -9   28.96    1.93
  -2 -16   9   22.94    1.56
   2 -16 -10   10.35    1.28
  -2 -16  10    9.23    2.39
  -2 -16  10    9.11    2.72
  -2 -16  10    7.56    1.07
   2 -16 -10    9.42    1.19
   2 -16 -10    7.61    1.24
   2 -16 -11    8.25    1.21
   2 -16 -11    9.02    1.25
  -2 -16  11    7.88    2.43
  -2 -16  11    5.53    2.69
   2 -16 -11    8.11    1.28
  -2 -16  12   25.44    3.28
   2 -16 -12   25.48    1.77
   2 -16 -12   27.06    1.76
  -2 -16  12   20.32    3.49
   2 -16 -12   28.19    1.95
  -2 -16  13   47.66    4.38
   2 -16 -13   53.25    2.46
  -2 -16  13   47.80    4.73
   2 -16 -13   48.06    2.51
   2 -16 -13   47.53    2.67
  -2 -16  14   60.49    4.88
   2 -16 -14   72.48    2.96
   2 -16 -14   66.67    3.10
  -2 -16  14   62.75    5.45
   2 -16 -14   63.46    3.25
   2 -16 -15   14.27    1.65
  -2 -16  15    9.64    3.50
   2 -16 -15   11.73    1.72
  -2 -16  15   12.39    2.82
   2 -16 -15   15.13    1.46
  -2 -16  16   31.30    4.47
   2 -16 -16   35.94    2.41
  -2 -16  16   34.13    3.74
  -2 -16  17   12.66    2.62
  -2 -16  17    8.18    3.46
   2 -16 -17   11.67    1.74
  -2 -16  18    1.05    3.06
   2 -16 -18    4.75    1.53
  -2 -16  19   10.50    3.41
   2 -16 -19   12.34    1.75
   2 -16 -20    1.33    1.31
   2 -16 -21    3.62    1.34
   2 -16 -22   19.61    1.74
   2 -16 -23    1.36    1.13
   2 -16 -24    4.93    1.14
   2 -16 -25    5.69    1.02
   2 -16 -26    1.92    0.81
   2 -16 -27    0.54    0.65
   2 -16 -28    3.38    0.54
  -2 -17 -27    3.65    0.60
  -2  17  27    7.62    0.79
  -2 -17 -26    2.12    0.74
  -2  17  26    3.36    0.73
  -2 -17 -25    0.92    0.83
  -2  17  25    2.21    0.87
  -2  17  24    6.47    1.10
  -2 -17 -24    4.52    1.02
  -2 -17 -23   -0.33    1.05
  -2 -17 -22    2.18    1.11
  -2 -17 -22    0.72    1.16
  -2 -17 -21   25.34    1.74
  -2 -17 -21   18.71    1.79
  -2 -17 -20    4.34    1.33
  -2 -17 -20    3.22    1.37
  -2 -17 -19   24.73    1.88
  -2 -17 -19   20.91    1.99
   2 -17  18    1.61    2.97
  -2 -17 -18    7.13    1.53
  -2 -17 -18    5.17    1.56
   2 -17  17    2.45    2.94
  -2 -17 -17    4.57    1.52
  -2 -17 -17    7.35    1.57
   2 -17  16   26.53    4.20
   2 -17  16   33.10    3.96
  -2 -17 -16   35.79    2.52
  -2 -17 -16   37.45    2.35
   2 -17  15   10.83    2.98
  -2 -17 -15   11.22    1.77
  -2 -17 -15   11.66    1.68
   2 -17  15    8.32    3.21
   2 -17  14    6.23    2.64
   2 -17  14    1.81    2.97
  -2 -17 -14    7.16    1.59
  -2 -17 -14    4.03    1.49
   2 -17  13  153.08    8.10
  -2 -17 -13  154.13    5.85
   2 -17  13  153.69    8.35
  -2 -17 -13  158.36    5.62
  -2 -17 -13  163.45    6.04
   2 -17  12   76.66    5.30
  -2 -17 -12   72.49    3.34
  -2 -17 -12   71.26    3.12
   2 -17  12   71.67    5.38
  -2 -17 -12   74.82    3.42
  -2 -17 -11    6.37    1.50
   2 -17  11    6.83    2.39
  -2 -17 -11    5.12    1.34
   2 -17  11    8.03    0.98
  -2 -17 -11    8.19    1.31
  -2 -17 -10    8.58    1.47
  -2 -17 -10    7.65    1.34
   2 -17  10    9.47    1.01
   2 -17  10    4.56    2.21
  -2 -17 -10    6.33    1.30
   2 -17   9    8.90    0.97
  -2 -17  -9    9.93    1.35
  -2 -17  -9    9.84    1.34
  -2 -17  -9    8.98    1.19
  -2 -17  -9    7.03    1.11
   2 -17   9    9.43    2.44
  -2 -17  -9    7.29    1.45
  -2 -17  -8   31.43    1.89
   2 -17   8   31.72    1.51
   2 -17   8   27.51    3.07
  -2 -17  -8   29.74    1.78
   2 -17   8   28.91    1.57
  -2 -17  -8   29.77    1.88
  -2 -17  -8   26.85    1.70
   2 -17   7   42.70    2.52
  -2 -17  -7   47.78    2.30
   2 -17   7   45.75    1.92
   2 -17   7   44.76    3.44
  -2 -17  -7   47.28    2.23
  -2 -17  -7   42.66    2.26
   2 -17   7   42.23    1.99
  -2 -17  -7   42.49    2.10
   2 -17   6   18.01    1.20
   2 -17   6   16.32    1.65
  -2 -17  -6   18.27    2.36
  -2 -17  -6   17.39    1.39
   2 -17   6   17.14    1.16
   2 -17   6   16.29    1.24
  -2 -17  -6   15.34    1.41
   2 -17   6   15.53    2.20
  -2 -17  -6   16.17    1.49
   2 -17   5   16.15    1.18
   2 -17   5   14.31    1.57
  -2 -17  -5   18.37    2.33
  -2 -17  -5   18.27    1.35
   2 -17   5   17.34    1.16
   2 -17   5   16.86    1.22
   2 -17   5   16.01    2.11
  -2 -17  -5   15.70    1.37
  -2 -17  -5   18.96    1.52
  -2 -17  -5   15.63    1.46
   2 -17   4   19.44    1.29
  -2 -17  -4   19.79    2.49
   2 -17   4   19.85    1.28
  -2 -17  -4   20.70    1.38
  -2 -17  -4   19.82    1.53
  -2 -17  -4   22.26    1.57
   2 -17   4   19.32    2.10
  -2 -17  -4   21.35    1.58
  -2 -17  -3   55.77    2.50
   2 -17   3   53.48    2.34
   2 -17   3   54.02    3.15
  -2 -17  -3   61.33    3.85
  -2 -17  -3   55.70    2.51
   2 -17   2   29.63    2.21
  -2 -17  -2   32.63    1.87
   2 -17   2   33.54    1.71
  -2 -17  -1    6.53    1.14
   2 -17   1    5.91    1.15
   2 -17   1    6.17    0.94
   2 -17   1    8.86    1.10
   2 -17   0    9.21    1.01
   2 -17  -1    6.56    0.96
  -2 -17   2   33.02    3.01
   2 -17  -2   32.74    1.78
  -2 -17   2   34.27    1.88
  -2 -17   3   58.68    3.94
   2 -17  -3   57.73    2.52
   2 -17  -3   59.84    2.58
  -2 -17   3   58.06    2.62
   2 -17  -4   20.65    1.51
  -2 -17   4   17.32    2.49
   2 -17  -4   20.84    1.42
  -2 -17   4   19.39    1.27
   2 -17  -4   21.27    1.51
   2 -17  -4   23.18    1.42
   2 -17  -4   20.56    1.47
  -2 -17   4   20.60    1.56
   2 -17  -5   17.90    1.48
  -2 -17   5   17.12    2.46
  -2 -17   5   14.89    1.11
   2 -17  -5   17.67    1.35
   2 -17  -5   17.01    1.41
   2 -17  -5   17.42    1.28
   2 -17  -5   15.37    1.38
  -2 -17   5   16.29    1.35
   2 -17  -6   18.22    1.50
  -2 -17   6   17.02    2.51
   2 -17  -6   16.73    1.38
  -2 -17   6   14.41    1.10
  -2 -17   6   14.58    1.31
   2 -17  -6   16.87    1.41
   2 -17  -6   18.26    1.31
  -2 -17   6   15.79    1.35
   2 -17  -6   15.35    1.41
  -2 -17   7   44.22    2.22
  -2 -17   7   41.54    2.08
   2 -17  -7   47.35    2.27
   2 -17  -7   48.70    2.10
  -2 -17   7   44.20    1.91
  -2 -17   7   51.40    3.79
  -2 -17   7   47.10    1.98
   2 -17  -7   48.26    2.32
   2 -17  -7   50.19    2.40
  -2 -17   8   26.71    1.81
  -2 -17   8   31.48    1.49
   2 -17  -8   26.24    1.62
   2 -17  -8   32.58    2.01
  -2 -17   8   32.82    1.54
   2 -17  -8   30.40    1.86
  -2 -17   8   27.98    1.73
  -2 -17   8   37.07    3.39
   2 -17  -8   31.26    1.63
   2 -17  -8   30.66    1.82
  -2 -17   8   27.44    1.62
  -2 -17   9    8.76    1.15
   2 -17  -9    7.84    1.12
  -2 -17   9    8.62    1.03
  -2 -17   9   10.46    2.36
   2 -17  -9   10.66    1.31
   2 -17  -9    9.32    1.44
   2 -17  -9    7.59    1.26
   2 -17 -10    6.56    1.12
  -2 -17  10    5.95    1.09
   2 -17 -10    5.59    1.26
  -2 -17  10    7.70    2.29
   2 -17 -10    8.13    1.25
   2 -17 -11    4.28    1.28
  -2 -17  11    7.25    2.34
   2 -17 -11    6.82    1.25
   2 -17 -11    6.74    1.18
  -2 -17  11    3.81    2.64
   2 -17 -12   76.55    3.45
   2 -17 -12   73.78    3.21
   2 -17 -12   76.32    3.17
  -2 -17  12   70.96    5.45
  -2 -17  12   73.50    5.12
   2 -17 -13  167.60    6.25
   2 -17 -13  163.58    6.01
  -2 -17  13  165.00    8.32
   2 -17 -13  172.51    5.90
  -2 -17  13  156.31    8.64
  -2 -17  14    4.76    2.45
   2 -17 -14    7.32    1.33
   2 -17 -14    5.52    1.50
  -2 -17  14    5.03    3.43
  -2 -17  15   10.51    2.70
   2 -17 -15   14.87    1.49
  -2 -17  15   10.22    3.45
   2 -17 -15   12.34    1.75
   2 -17 -16   40.34    2.07
  -2 -17  16   30.20    3.51
   2 -17 -16   35.15    2.45
  -2 -17  16   31.63    4.57
   2 -17 -17    3.41    1.47
  -2 -17  17    2.24    3.13
   2 -17 -18    4.20    1.48
  -2 -17  18    4.13    3.06
   2 -17 -19   18.01    1.85
   2 -17 -20    4.88    1.42
   2 -17 -21   18.30    1.76
   2 -17 -22    0.14    1.17
   2 -17 -23    0.22    1.07
   2 -17 -24    4.01    1.04
   2 -17 -25    0.62    0.84
   2 -17 -26    1.85    0.74
   2 -17 -27    3.65    0.62
   2 -17 -27    4.66    0.69
  -2  18  27    4.62    0.65
  -2 -18 -26    0.84    0.59
  -2  18  26    3.26    0.80
  -2 -18 -25    1.02    0.76
  -2  18  25    2.18    0.77
  -2 -18 -24    0.44    0.87
  -2  18  24    2.18    0.90
  -2 -18 -23    0.66    0.99
  -2  18  23    1.88    0.98
  -2 -18 -22    1.59    1.09
  -2 -18 -22    2.38    1.06
  -2 -18 -21   -0.07    1.17
  -2 -18 -21    1.55    1.17
  -2 -18 -20    6.80    1.47
  -2 -18 -20    7.31    1.39
  -2 -18 -19    3.24    1.39
  -2 -18 -19    5.51    1.38
  -2 -18 -18   22.16    2.06
  -2 -18 -18   26.22    1.97
  -2 -18 -17    4.91    1.49
  -2 -18 -17    1.28    1.42
   2 -18  16    1.77    2.92
  -2 -18 -16    7.51    1.64
  -2 -18 -16    6.25    1.67
  -2 -18 -15   27.54    2.29
  -2 -18 -15   34.27    2.31
   2 -18  15   25.82    3.61
  -2 -18 -14   64.04    3.28
  -2 -18 -14   63.35    3.14
  -2 -18 -14   62.96    2.83
  -2 -18 -13  107.50    4.42
  -2 -18 -13  104.56    4.30
  -2 -18 -13   98.75    3.99
   2 -18  13   96.81    6.14
  -2 -18 -12  101.96    4.22
  -2 -18 -12  109.40    4.47
  -2 -18 -12  109.74    4.42
  -2 -18 -12  108.13    4.16
   2 -18  12  106.27    6.33
   2 -18  11   34.13    3.68
  -2 -18 -11   44.97    2.53
  -2 -18 -11   39.21    2.44
   2 -18  11   43.31    2.00
  -2 -18 -11   42.64    2.28
  -2 -18 -11   37.91    2.19
  -2 -18 -10   58.13    2.70
   2 -18  10   54.35    4.31
  -2 -18 -10   57.53    2.93
  -2 -18 -10   60.83    2.91
  -2 -18 -10   57.83    2.62
   2 -18  10   56.99    2.45
  -2 -18 -10   62.03    2.78
  -2 -18  -9   68.29    3.03
   2 -18   9   65.68    4.64
  -2 -18  -9   71.26    3.26
  -2 -18  -9   74.79    3.24
  -2 -18  -9   75.14    3.16
   2 -18   9   71.65    2.87
  -2 -18  -9   76.30    3.07
  -2 -18  -8   32.89    1.99
   2 -18   8   36.45    3.32
  -2 -18  -8   39.97    2.15
   2 -18   8   40.78    1.80
   2 -18   8   38.92    1.87
  -2 -18  -8   37.90    2.16
  -2 -18  -8   35.27    1.97
  -2 -18  -7  128.56    4.86
   2 -18   7  133.27    6.44
   2 -18   7  140.96    4.64
  -2 -18  -7  144.26    5.03
  -2 -18  -7  133.36    4.96
   2 -18   7  136.06    4.74
  -2 -18  -7  132.64    4.83
   2 -18   6  133.97    4.71
  -2 -18  -6  128.10    4.73
   2 -18   6  133.98    4.78
   2 -18   6  140.11    6.29
   2 -18   6  131.68    4.61
  -2 -18  -6  138.41    4.91
  -2 -18  -6  135.43    4.91
  -2 -18  -6  131.62    4.92
  -2 -18  -5   81.38    3.22
   2 -18   5   82.50    3.22
  -2 -18  -5   82.54    3.43
   2 -18   5   76.77    4.34
   2 -18   5   83.73    3.24
   2 -18   5   85.20    3.18
  -2 -18  -5   87.89    3.39
  -2 -18  -5   83.05    4.72
  -2 -18  -5   85.64    3.41
  -2 -18  -5   82.91    3.44
   2 -18   4  104.06    3.85
  -2 -18  -4  101.92    3.99
   2 -18   4   99.00    4.85
   2 -18   4  106.34    3.83
  -2 -18  -4  102.88    3.92
   2 -18   4  105.33    3.81
  -2 -18  -4  108.13    5.47
  -2 -18  -4  104.29    4.03
  -2 -18  -4  103.52    4.02
   2 -18   3   70.44    2.84
  -2 -18  -3   69.28    2.96
   2 -18   3   68.95    2.77
   2 -18   3   63.85    3.54
  -2 -18  -3   71.88    4.34
  -2 -18  -3   73.12    3.01
  -2 -18  -3   71.53    3.01
   2 -18   3   68.67    2.81
  -2 -18  -3   69.82    2.87
  -2 -18  -2   82.45    3.27
  -2 -18  -2   78.00    3.11
   2 -18   2   77.25    3.07
   2 -18   2   77.57    3.09
  -2 -18  -2   75.48    3.15
  -2 -18  -1   36.30    2.01
   2 -18   1   35.80    1.81
  -2 -18  -1   36.12    1.87
   2 -18   1   36.66    1.90
   2 -18   1   38.95    1.91
  -2 -18  -1   37.35    1.97
  -2 -18   0   35.83    1.97
   2 -18   0   39.02    1.88
  -2 -18   0   35.55    1.80
   2 -18   0   35.18    1.79
   2 -18   0   33.94    1.83
  -2 -18   1   27.94    1.58
   2 -18  -1   27.12    1.61
  -2 -18   1   31.08    3.03
   2 -18  -1   33.50    1.75
  -2 -18   1   28.76    1.82
   2 -18  -1   31.19    1.71
   2 -18  -2   73.92    3.08
   2 -18  -2   69.38    3.03
  -2 -18   2   74.99    4.57
  -2 -18   2   76.27    3.17
   2 -18  -2   79.27    3.01
   2 -18  -2   76.82    3.05
  -2 -18   2   78.56    3.01
  -2 -18   2   75.22    3.11
  -2 -18   3   59.87    2.72
  -2 -18   3   59.52    2.69
   2 -18  -3   59.88    2.70
   2 -18  -3   62.30    2.66
  -2 -18   3   64.16    2.58
  -2 -18   3   64.55    2.82
   2 -18  -3   65.94    2.63
   2 -18  -3   59.81    2.57
   2 -18  -3   58.86    2.68
  -2 -18   3   61.60    4.12
  -2 -18   4  112.09    5.77
   2 -18  -4  109.16    4.13
  -2 -18   4  111.12    3.98
  -2 -18   4  104.70    4.06
  -2 -18   4  109.91    3.85
   2 -18  -4  111.56    4.00
   2 -18  -4  114.47    4.11
   2 -18  -4  106.63    4.13
  -2 -18   4  114.26    4.21
  -2 -18   4  104.19    4.11
  -2 -18   5   91.37    5.16
   2 -18  -5   89.38    3.48
  -2 -18   5   87.92    3.26
  -2 -18   5   83.73    3.36
  -2 -18   5   88.03    3.16
   2 -18  -5   89.75    3.32
   2 -18  -5   86.61    3.44
   2 -18  -5   85.47    3.50
  -2 -18   5   82.74    3.46
  -2 -18   5   80.63    3.41
  -2 -18   6  137.72    6.64
  -2 -18   6  134.31    4.56
   2 -18  -6  136.16    4.85
  -2 -18   6  132.79    4.48
   2 -18  -6  132.81    4.75
  -2 -18   6  123.25    4.62
   2 -18  -6  130.97    4.62
   2 -18  -6  131.51    4.86
  -2 -18   6  129.98    4.78
  -2 -18   6  122.24    4.73
  -2 -18   7  117.61    6.30
  -2 -18   7  126.64    4.27
   2 -18  -7  130.63    4.66
  -2 -18   7  125.33    4.22
   2 -18  -7  123.15    4.34
   2 -18  -7  125.76    4.54
  -2 -18   7  108.16    4.29
   2 -18  -7  119.75    4.64
  -2 -18   7  125.98    4.56
  -2 -18   7  112.62    4.49
  -2 -18   8   36.08    3.50
   2 -18  -8   37.66    2.07
  -2 -18   8   37.39    1.72
  -2 -18   8   35.84    1.67
  -2 -18   8   31.80    1.94
  -2 -18   8   30.95    1.98
   2 -18  -8   34.35    2.14
   2 -18  -8   36.52    2.03
  -2 -18   8   32.65    1.79
   2 -18  -8   34.24    1.78
  -2 -18   9   64.83    2.85
  -2 -18   9   62.08    4.60
   2 -18  -9   67.84    2.94
   2 -18  -9   68.79    2.71
  -2 -18   9   60.50    2.64
   2 -18  -9   75.45    3.12
   2 -18  -9   67.99    3.14
  -2 -18  10   61.25    2.76
  -2 -18  10   62.47    4.67
   2 -18 -10   70.01    2.98
   2 -18 -10   68.60    3.13
   2 -18 -10   70.13    3.22
  -2 -18  11   34.43    1.92
   2 -18 -11   39.99    2.36
   2 -18 -11   41.78    2.22
  -2 -18  11   32.53    3.63
   2 -18 -12  113.60    4.61
   2 -18 -12  115.61    4.32
   2 -18 -13  101.46    4.34
   2 -18 -13  105.71    4.04
  -2 -18  13   93.47    6.05
   2 -18 -14   60.43    3.17
  -2 -18  14   57.92    4.76
   2 -18 -14   66.76    2.89
  -2 -18  14   55.48    5.32
   2 -18 -15   34.04    2.01
  -2 -18  15   26.89    3.44
  -2 -18  15   23.76    4.18
   2 -18 -15   33.76    2.35
   2 -18 -16    8.44    1.31
  -2 -18  16    6.13    2.29
  -2 -18  16    3.21    3.08
   2 -18 -16    5.04    1.59
  -2 -18  17    2.04    2.98
   2 -18 -17    3.49    1.52
  -2 -18  18   18.62    3.74
   2 -18 -18   20.93    1.99
   2 -18 -19    2.91    1.37
   2 -18 -20    7.11    1.51
   2 -18 -21    0.59    1.22
   2 -18 -22    0.69    1.10
   2 -18 -23   -0.48    1.01
   2 -18 -24    0.38    0.86
   2 -18 -25    0.73    0.78
   2 -18 -26    2.49    0.70
   2 -18 -26    0.97    0.63
   2 -18 -27    2.49    0.51
   2 -18 -27    1.98    0.47
  -2  19  26    3.76    0.73
  -2 -19 -26    1.16    0.51
  -2 -19 -25    0.31    0.63
  -2  19  24    3.60    0.85
  -2 -19 -24    1.76    0.79
  -2  19  23    0.68    0.88
  -2 -19 -23   -0.20    0.88
  -2 -19 -22    0.26    1.00
  -2 -19 -22   -0.41    1.01
  -2 -19 -21    2.29    1.14
  -2 -19 -21    0.10    1.13
  -2 -19 -20    6.34    1.31
  -2 -19 -20    2.47    1.28
  -2 -19 -19    1.44    1.31
  -2 -19 -19    1.97    1.34
  -2 -19 -19    3.41    1.09
  -2 -19 -18   14.14    1.62
  -2 -19 -18   13.13    1.70
  -2 -19 -18   11.53    1.40
  -2 -19 -17    2.45    1.39
  -2 -19 -17   -0.41    1.47
  -2 -19 -17   -0.45    1.14
  -2 -19 -16    6.05    1.55
  -2 -19 -16    3.89    1.55
  -2 -19 -16    3.25    1.24
  -2 -19 -15   23.96    1.93
  -2 -19 -15   26.33    2.21
  -2 -19 -14    4.87    1.24
  -2 -19 -14    4.14    1.60
  -2 -19 -14    3.40    1.29
  -2 -19 -14    2.53    1.46
  -2 -19 -13    9.10    1.65
  -2 -19 -13    6.91    1.29
  -2 -19 -13   10.88    1.75
   2 -19  13    7.40    2.54
  -2 -19 -13    8.79    1.43
  -2 -19 -12   30.96    2.03
  -2 -19 -12   34.29    2.30
  -2 -19 -12   35.08    2.35
   2 -19  12   28.52    3.53
  -2 -19 -12   33.37    2.12
  -2 -19 -11   49.36    2.58
   2 -19  11   56.59    2.41
  -2 -19 -11   53.23    2.71
  -2 -19 -11   55.75    2.88
   2 -19  11   48.63    4.20
  -2 -19 -11   55.09    2.90
  -2 -19 -10   62.37    2.87
  -2 -19 -10   66.29    3.10
   2 -19  10   59.42    4.47
   2 -19  10   63.82    2.66
  -2 -19 -10   65.31    2.96
  -2 -19 -10   62.17    2.78
  -2 -19 -10   64.79    3.15
  -2 -19  -9    7.64    1.59
   2 -19   9   10.61    1.12
  -2 -19  -9   10.14    1.47
  -2 -19  -9    7.63    1.37
  -2 -19  -9    8.62    1.20
   2 -19   9    7.36    2.25
  -2 -19  -9   10.47    1.30
  -2 -19  -8    4.44    1.30
   2 -19   8    4.89    0.87
  -2 -19  -8    3.20    1.16
   2 -19   8    3.63    0.91
  -2 -19  -8    2.27    0.94
   2 -19   8    3.67    1.94
  -2 -19  -8    4.25    1.21
  -2 -19  -7    6.89    1.37
  -2 -19  -7    5.13    1.17
   2 -19   7    6.97    0.91
   2 -19   7    3.77    1.75
   2 -19   7    5.81    0.99
  -2 -19  -7    4.76    1.02
  -2 -19  -7    7.32    1.28
   2 -19   6   21.67    1.34
  -2 -19  -6   21.09    1.60
   2 -19   6   19.13    2.39
  -2 -19  -6   21.00    1.75
  -2 -19  -6   21.13    1.65
  -2 -19  -6   20.79    1.44
   2 -19   6   22.55    1.42
  -2 -19  -5   15.23    1.58
  -2 -19  -5   12.70    1.19
   2 -19   5   13.33    1.18
   2 -19   5   14.18    1.16
  -2 -19  -5   12.78    1.31
   2 -19   5   14.69    1.24
  -2 -19  -5   13.35    1.49
  -2 -19  -5   14.51    1.54
   2 -19   5   13.38    1.95
  -2 -19  -5   13.69    2.29
  -2 -19  -4   26.65    1.85
   2 -19   4   22.83    2.20
   2 -19   4   25.00    1.50
  -2 -19  -4   26.69    1.82
  -2 -19  -4   24.27    2.75
  -2 -19  -4   28.05    1.84
   2 -19   4   26.19    1.57
  -2 -19  -4   25.31    1.53
   2 -19   4   26.70    1.54
  -2 -19  -4   25.86    1.68
   2 -19   3    2.11    0.87
  -2 -19  -3    1.50    0.79
   2 -19   3    2.31    0.79
  -2 -19  -3    2.15    1.23
  -2 -19  -3    1.64    1.10
  -2 -19  -3    2.30    1.20
  -2 -19  -3    0.98    0.90
   2 -19   3    0.39    0.90
   2 -19   2   38.44    1.86
  -2 -19  -2   38.98    1.98
[truncated: 1,197,467 more chars]
