# Supplementary material for: Stereoselective Pudovik reaction of aldehydes, aldimines, and nitroalkenes with CAMDOL-derived H-phosphonate
Source: Commun Chem. 2025 Nov 14;8:349. doi: 10.1038/s42004-025-01735-4 (PMC12618634; doi:10.1038/s42004-025-01735-4)
Supplement: Supplementary file 6 — Supplementary Data 4 [file 42004_2025_1735_MOESM6_ESM.zip › Supplementary Data 6-the cif file of 9a/BJ03.cif_od]

data_xcalibur
_audit_creation_date           2024-01-27
_audit_creation_method         'CrysAlisPro 1.171.42.73a (Rigaku OD, 2022)'
_computing_data_collection     'CrysAlisPro 1.171.42.73a (Rigaku OD, 2022)'
_computing_cell_refinement     'CrysAlisPro 1.171.42.73a (Rigaku OD, 2022)'
_computing_data_reduction      'CrysAlisPro 1.171.42.73a (Rigaku OD, 2022)'
_cell_length_a                  11.35990(19) 
_cell_length_b                  29.0067(4) 
_cell_length_c                  25.1663(6) 
_cell_angle_alpha               90.0 
_cell_angle_beta                90.0 
_cell_angle_gamma               90.0 
_cell_volume                    8292.6(3) 
_cell_measurement_reflns_used   22417
_cell_measurement_theta_min     2.2870
_cell_measurement_theta_max     74.2290
_cell_oxdiff_length_a                  11.35901(18) 
_cell_oxdiff_length_b                  29.0104(2) 
_cell_oxdiff_length_c                  25.1650(7) 
_cell_oxdiff_angle_alpha               89.9972(13) 
_cell_oxdiff_angle_beta                89.9658(17) 
_cell_oxdiff_angle_gamma               90.0547(10) 
_cell_oxdiff_volume                    8292.6(3) 
_cell_oxdiff_measurement_reflns_used   22419
_exptl_crystal_description                block
_exptl_crystal_colour                     'light colourless'
_exptl_crystal_size_max                             0.150
_exptl_crystal_size_mid                             0.120
_exptl_crystal_size_min                             0.100
_exptl_absorpt_coefficient_mu                       0.000
_exptl_absorpt_correction_T_min                   0.42745
_exptl_absorpt_correction_T_max                   1.00000
_exptl_absorpt_correction_type            multi-scan
_exptl_absorpt_process_details
;
CrysAlisPro 1.171.42.73a (Rigaku Oxford Diffraction, 2022)
Empirical absorption correction using spherical harmonics,
implemented in SCALE3 ABSPACK scaling algorithm.
;
_oxdiff_exptl_absorpt_empirical_full_min           0.579
_oxdiff_exptl_absorpt_empirical_full_max           2.061
_oxdiff_exptl_absorpt_empirical_details
;
Empirical correction (ABSPACK) includes:
- Absorption correction using spherical harmonics
- Frame scaling
;
_diffrn_source 'Rotating-anode X-ray tube'
_diffrn_source_type 'Rigaku (Cu) X-ray Source'
_diffrn_radiation_probe x-ray
_diffrn_radiation_type 'Cu K\a'
_diffrn_radiation_wavelength 1.54184
_diffrn_radiation_monochromator mirror
_diffrn_measurement_device 'four-circle diffractometer'
_diffrn_measurement_device_type 'XtaLAB Synergy R, DW system, HyPix'
_diffrn_detector 'Hybrid Pixel Array Detector'
_diffrn_detector_type HyPix
_diffrn_detector_area_resol_mean 10.0000
_diffrn_reflns_number 52121
_diffrn_reflns_av_R_equivalents 0.0523
_diffrn_reflns_av_sigmaI/netI 0.0604
_diffrn_reflns_limit_h_min -14
_diffrn_reflns_limit_h_max 14
_diffrn_reflns_limit_k_min -35
_diffrn_reflns_limit_k_max 27
_diffrn_reflns_limit_l_min -31
_diffrn_reflns_limit_l_max 29
_diffrn_reflns_theta_min 2.3243
_diffrn_reflns_theta_max 76.7319
_diffrn_measured_fraction_theta_max 0.9548
_diffrn_reflns_theta_full 66.9682
_diffrn_measured_fraction_theta_full 0.9984
_diffrn_orient_matrix_type 'CrysAlisPro convention (1999,Acta A55,543-557)'
_diffrn_orient_matrix_UB_11       0.1292815000
_diffrn_orient_matrix_UB_12      -0.0033525000
_diffrn_orient_matrix_UB_13      -0.0181181000
_diffrn_orient_matrix_UB_21       0.0403212000
_diffrn_orient_matrix_UB_22       0.0012179000
_diffrn_orient_matrix_UB_23       0.0584251000
_diffrn_orient_matrix_UB_31      -0.0073830000
_diffrn_orient_matrix_UB_32      -0.0529838000
_diffrn_orient_matrix_UB_33       0.0024979000
_diffrn_measurement_details
;
List of Runs (angles in degrees, time in seconds):

  # Type    Start    End  Width  t~exp~   \w     \q     \k     \f   Frames
--------------------------------------------------------------------------
  1  \w   -175.00-124.00   0.50    1.00    -- -104.00 -38.00-180.00  102
  2  \w   -129.00-103.00   0.50    1.00    -- -104.00 -77.00 -30.00   52
  3  \w   -174.00 -90.00   0.50    1.00    -- -104.00  -5.00  70.00  168
  4  \w    -64.00 -39.00   0.50    1.00    -- -104.00  57.00  30.00   50
  5  \w    -25.00   3.00   0.50    0.30    --  -47.88  19.00 -90.00   56
  6  \w    -23.00  28.00   0.50    0.30    --   47.88 -19.00 -30.00  102
  7  \w    -23.00  44.00   0.50    0.30    --   47.88 -38.00  30.00  134
  8  \w     39.00  65.00   0.50    1.00    --  104.75 -57.00 -30.00   52
  9  \w     38.00  66.00   0.50    1.00    --  104.75 -57.00 -60.00   56
 10  \w     37.00 113.00   0.50    1.00    --  104.75-128.00 -19.00  152
 11  \w     36.00 105.00   0.50    1.00    --  104.75 -99.00 -30.00  138
 12  \w     43.00 102.00   0.50    1.00    --  104.75-125.00 -90.00  118
 13  \w     37.00  74.00   0.50    1.00    --  104.75 -99.00 -90.00   74
 14  \w     25.00  79.00   0.50    0.30    --   47.88 -99.00-180.00  108
 15  \w     86.00 131.00   0.50    1.00    --  104.75  77.00 -60.00   90
 16  \w     69.00 120.00   0.50    0.30    --   47.88 143.00-134.00  102
 17  \w     77.00 168.00   0.50    1.00    --  104.75 129.00 -36.00  182
 18  \w    147.00 173.00   0.50    1.00    --  104.75  77.00 -60.00   52
 19  \w     81.00 120.00   0.50    0.30    --   47.88 141.00 136.00   78
;
_diffrn_measurement_method '\w scans'
_diffrn_oxdiff_digest_frames
;
01aae2dfa79adc10c48ba7ccc2a263455401866e3e4
;
_diffrn_oxdiff_digest_hkl
;
01e015dfb053ba2c847a99192c8df96d194945
;
_space_group_IT_number 18
_space_group_crystal_system orthorhombic
_space_group_name_H-M_alt 'P 21 21 2'
_reflns_odcompleteness_completeness		99.84
_reflns_odcompleteness_theta		66.97
_reflns_odcompleteness_iscentric		1
_chemical_oxdiff_formula 'C H O N P'
