# Supplementary material for: Stereoselective Pudovik reaction of aldehydes, aldimines, and nitroalkenes with CAMDOL-derived H-phosphonate
Source: Commun Chem. 2025 Nov 14;8:349. doi: 10.1038/s42004-025-01735-4 (PMC12618634; doi:10.1038/s42004-025-01735-4)
Supplement: Supplementary file 6 — Supplementary Data 4 [file 42004_2025_1735_MOESM6_ESM.zip › Supplementary Data 6-the cif file of 9a/BJ03.fcf]

#
# h,k,l, Fc-squared, Fo-squared, sigma(Fo-squared), status flag
#
data_bj03
_shelx_title ' bj03_auto_a.res in P2(1)2(1)2(1)'
_shelx_refln_list_code          4
_shelx_F_calc_maximum      480.56
_exptl_crystal_F_000      3288.00
_reflns_d_resolution_high  0.7921

loop_
 _space_group_symop_operation_xyz
 'x, y, z'
 '-x+1/2, -y, z+1/2'
 '-x, y+1/2, -z+1/2'
 'x+1/2, -y+1/2, -z'

_cell_length_a    11.3599
_cell_length_b    29.0067
_cell_length_c    25.1663
_cell_angle_alpha  90.000
_cell_angle_beta   90.000
_cell_angle_gamma  90.000

_shelx_F_squared_multiplier     1.000

loop_
 _refln_index_h
 _refln_index_k
 _refln_index_l
 _refln_F_squared_calc
 _refln_F_squared_meas
 _refln_F_squared_sigma
 _refln_observed_status
   2   0   0      13684.64      15116.82       463.50 o
   4   0   0       9873.44      12569.03       552.61 o
   6   0   0         63.34         66.44        23.13 o
   8   0   0        927.94       1430.73        92.50 o
  10   0   0        319.80        601.76        33.95 o
  12   0   0         77.23        320.44        32.13 o
   1   1   0       5560.23       3068.73        68.81 o
   2   1   0      12536.90      10266.92       225.03 o
   3   1   0       1397.22       1297.27        28.13 o
   4   1   0       2856.51       3336.32        61.82 o
   5   1   0        481.69        490.31        21.83 o
   6   1   0        389.98        387.08        25.07 o
   7   1   0        107.51        105.01        16.54 o
   8   1   0        796.34       1027.12        77.62 o
   9   1   0          4.45         -2.66        17.09 o
  10   1   0         23.48         44.63        18.13 o
  11   1   0        244.51        197.37        20.56 o
  12   1   0        361.29        286.21        21.93 o
  13   1   0          1.98         -0.50        18.35 o
   0   2   0        253.01        247.90        11.84 o
   1   2   0       4872.32       3851.20       119.89 o
   2   2   0       2469.96       2147.88        74.57 o
   3   2   0        703.19        595.17        17.62 o
   4   2   0       3428.66       3696.49        72.64 o
   5   2   0       4015.67       4654.19        85.13 o
   6   2   0        827.13        840.99        37.34 o
   7   2   0        988.13        937.26        57.37 o
   8   2   0         46.91         48.51        26.08 o
   9   2   0         73.84         95.85        31.52 o
  10   2   0        759.37        794.53        38.93 o
  11   2   0         25.57         47.25        16.52 o
  12   2   0         97.82         65.82        18.35 o
  13   2   0          2.59          1.76        19.87 o
   1   3   0     205634.09     152285.27      3233.41 o
   2   3   0      20948.44      14719.44       451.83 o
   3   3   0       4640.18       4497.00       287.80 o
   4   3   0      22410.30      22028.52       393.89 o
   5   3   0       2308.34       2227.43        48.36 o
   6   3   0       2190.38       2399.76        54.25 o
   7   3   0         10.32        676.77        47.20 o
   8   3   0        363.42        368.77        36.68 o
   9   3   0       2164.66       1641.95        40.17 o
  10   3   0        772.65        877.43        37.27 o
  11   3   0         44.84        114.19        19.53 o
  12   3   0        332.49        262.79        21.43 o
  13   3   0          1.06         39.66        18.60 o
   0   4   0        274.93        268.76        27.06 o
   1   4   0       1779.20       1504.43        64.41 o
   2   4   0        129.91         84.22         9.39 o
   3   4   0       1427.78       1402.61        40.77 o
   4   4   0       2272.82       2258.39        63.19 o
   5   4   0       8365.43       8947.06       188.14 o
   6   4   0       3489.65       3594.18        83.68 o
   7   4   0        154.47        191.60        11.99 o
   8   4   0          3.44          9.45        23.82 o
   9   4   0         19.76         25.90        14.74 o
  10   4   0        140.91         87.60        21.76 o
  11   4   0        184.23        239.84        25.70 o
  12   4   0        101.90        132.65        31.79 o
  13   4   0         36.86         33.14        20.63 o
   1   5   0        392.15        415.08        21.89 o
   2   5   0       3943.76       3745.06        61.61 o
   3   5   0        336.48        358.72        14.03 o
   4   5   0        210.02        151.51        14.81 o
   5   5   0          2.73         11.94        17.04 o
   6   5   0          1.47         15.68        18.48 o
   7   5   0        933.10        964.66        49.05 o
   8   5   0        887.73        936.86        39.91 o
   9   5   0         24.67          0.98        14.56 o
  10   5   0          1.15         -0.21        10.69 o
  11   5   0        144.36        164.03        20.20 o
  12   5   0        131.53        147.74        18.32 o
  13   5   0        246.82        207.31        23.34 o
   0   6   0     127204.38     169080.72      5069.88 o
   1   6   0       7914.23       7064.11       343.20 o
   2   6   0       7412.81       6902.62       117.83 o
   3   6   0       1370.70       3322.01        63.39 o
   4   6   0       2864.81       5993.09       101.84 o
   5   6   0        625.78        278.78        20.02 o
   6   6   0       1611.58       1760.38        65.74 o
   7   6   0         34.51        624.01        37.68 o
   8   6   0       1267.25        747.22        27.80 o
   9   6   0          0.95        188.28        18.18 o
  10   6   0        101.25        375.93        16.87 o
  11   6   0        770.83        510.67        40.92 o
  12   6   0          0.48        205.57        19.37 o
  13   6   0          0.01         31.28        19.28 o
   1   7   0       5189.97       5234.58        74.65 o
   2   7   0          1.79         11.13         6.73 o
   3   7   0       3332.01       3678.85        58.36 o
   4   7   0        389.87        345.06        16.33 o
   5   7   0       1922.19       2126.81        47.12 o
   6   7   0        161.20        161.16        16.63 o
   7   7   0        441.51        398.25        19.26 o
   8   7   0       1686.85       1619.34        37.29 o
   9   7   0        619.94        730.43        52.51 o
  10   7   0        601.11        626.12        22.43 o
  11   7   0        162.42        104.98        13.25 o
  12   7   0        370.76        408.78        22.55 o
  13   7   0        210.87        247.90        23.34 o
   0   8   0       6809.19       6598.81       317.23 o
   1   8   0          3.80         19.33         7.18 o
   2   8   0       3232.80       3081.04        52.67 o
   3   8   0       5039.79       5434.73        82.17 o
   4   8   0         13.89         63.41        10.67 o
   5   8   0        896.39        888.90        27.64 o
   6   8   0         17.26         13.43        15.67 o
   7   8   0        412.42        509.45        17.60 o
   8   8   0        203.71        196.43        13.84 o
   9   8   0        170.11        195.88        23.37 o
  10   8   0        324.77        403.99        24.95 o
  11   8   0         10.48         26.98        12.04 o
  12   8   0        207.86        252.02        25.36 o
  13   8   0         28.35         28.75        17.59 o
   1   9   0       5717.15       7697.09       179.59 o
   2   9   0       2027.14       2611.49        43.49 o
   3   9   0       4728.11       4398.96        69.45 o
   4   9   0       1246.08        983.89        24.55 o
   5   9   0       1012.96        656.49        21.95 o
   6   9   0        384.63        746.47        28.43 o
   7   9   0         80.11        206.90        15.35 o
   8   9   0       3063.16       2599.40        52.45 o
   9   9   0        245.95        891.62        37.00 o
  10   9   0        225.56        476.85        21.49 o
  11   9   0         70.79         82.46        12.97 o
  12   9   0         81.66        160.36        36.02 o
  13   9   0         23.14         36.36        17.42 o
   0  10   0          0.55         12.94         9.96 o
   1  10   0       1059.74        890.69        31.09 o
   2  10   0       1112.77       1049.06        26.01 o
   3  10   0      11693.54      12007.45       166.97 o
   4  10   0        255.29        233.97        14.85 o
   5  10   0        794.26        791.63        27.20 o
   6  10   0        730.09        695.98        19.86 o
   7  10   0         42.63         42.31        11.28 o
   8  10   0          0.19          3.90        10.85 o
   9  10   0       2739.66       2652.72        59.43 o
  10  10   0       1354.04       1265.75        44.21 o
  11  10   0        228.43        265.89        16.18 o
  12  10   0        829.21        875.33        91.99 o
  13  10   0        213.97        294.74        22.15 o
   1  11   0       1008.66       1272.72        41.44 o
   2  11   0         11.01         52.29        10.63 o
   3  11   0        338.58        252.42        19.28 o
   4  11   0        239.26        289.57        21.89 o
   5  11   0         47.97         60.06        18.47 o
   6  11   0         13.49         43.75        10.66 o
   7  11   0       1466.38       1606.13        35.59 o
   8  11   0          5.54         26.15        11.45 o
   9  11   0        479.54        496.97        26.29 o
  10  11   0        959.71       1036.26        26.15 o
  11  11   0        102.29         96.62        15.86 o
  12  11   0        193.55        196.52        39.65 o
  13  11   0         15.82         12.01        14.71 o
   0  12   0      14784.05      14826.48       468.23 o
   1  12   0        499.48        386.59        19.34 o
   2  12   0       5273.61       5647.55        96.23 o
   4  12   0        191.00        889.63        35.37 o
   5  12   0       7716.15       5920.86       128.50 o
   7  12   0        688.72        662.44        21.94 o
   8  12   0       1675.33       1657.58        57.93 o
   9  12   0         12.49        162.21        14.94 o
  10  12   0        158.07        827.83        27.32 o
  11  12   0         55.82         28.86        11.93 o
  12  12   0         56.50        219.75        33.82 o
   1  13   0         19.43         25.55        18.26 o
   2  13   0        442.51        546.43        23.87 o
   3  13   0       2598.53       2918.85        58.80 o
   4  13   0        414.79        400.30        21.12 o
   5  13   0       9164.39       9598.20       188.67 o
   6  13   0        105.71        136.11        12.05 o
   7  13   0       1606.06       1659.44        34.86 o
   8  13   0       6884.45       6613.41        90.91 o
   9  13   0        238.94        165.85        16.17 o
  10  13   0        345.54        371.88        20.18 o
  11  13   0        249.80        197.55        17.39 o
  12  13   0        126.78        216.68        37.88 o
   0  14   0       2683.41       3265.11       125.13 o
   1  14   0        475.37        732.11        73.47 o
   2  14   0        256.57        255.61        16.77 o
   3  14   0       3476.84       3045.88        61.52 o
   4  14   0         37.11         51.06        13.60 o
   5  14   0         75.78         93.27        11.13 o
   6  14   0        167.88        199.52        14.46 o
   7  14   0         30.12         26.68        11.10 o
   8  14   0         29.89         49.99        13.01 o
   9  14   0        266.85        372.34        20.34 o
  10  14   0        753.10        859.08        23.19 o
  11  14   0          3.98          3.75        17.50 o
  12  14   0         47.06         70.51        16.91 o
  13  14   0         38.17         40.25        11.33 o
   1  15   0       2302.05       2754.92        75.58 o
   2  15   0       5809.96       5984.53       196.83 o
   3  15   0       4496.92       4532.28       123.33 o
   4  15   0       2707.15       2058.92        36.07 o
   5  15   0         28.88         33.05         9.61 o
   6  15   0        384.63        459.40        13.44 o
   7  15   0          4.10        132.28        11.28 o
   8  15   0       1086.87       1293.77        28.70 o
  10  15   0          9.77         27.07        13.32 o
  11  15   0         93.84         94.03        17.25 o
  12  15   0        109.12        112.11        16.74 o
   0  16   0        232.90        291.19        35.51 o
   1  16   0         61.42        111.24        18.93 o
   2  16   0       1760.38       1947.84        75.25 o
   3  16   0        889.74        640.66        23.45 o
   4  16   0        807.33        826.64        16.34 o
   5  16   0        164.67        199.96        10.78 o
   6  16   0         34.04         43.43         8.12 o
   7  16   0         32.32         34.67        10.66 o
   8  16   0       1862.32       1781.97        31.10 o
   9  16   0       4597.24       4277.34       119.07 o
  10  16   0          2.98          6.03        12.52 o
  11  16   0        103.77         77.61        13.78 o
  12  16   0         64.09         79.64        15.05 o
   1  17   0        101.27        103.22        19.38 o
   2  17   0        198.07        155.74        17.08 o
   3  17   0        102.75        106.78         8.61 o
   4  17   0        668.04        716.84        12.52 o
   5  17   0         88.19         59.32         7.62 o
   6  17   0        357.63        331.97        12.68 o
   7  17   0        383.10        367.52        11.62 o
   8  17   0         10.06         23.30        11.78 o
   9  17   0          2.67         41.33        15.89 o
  10  17   0         86.58        107.36        13.60 o
  11  17   0        155.32        128.35        17.59 o
  12  17   0         62.50         79.07        16.99 o
   0  18   0       3037.00       3245.61        66.50 o
   1  18   0        736.74        695.19        12.39 o
   2  18   0        420.59        607.77        13.99 o
   3  18   0        420.67        452.85        10.42 o
   4  18   0       2883.47       3419.33        38.71 o
   5  18   0        590.04        515.81        12.33 o
   6  18   0        687.95        574.32        18.07 o
   7  18   0       2626.84       2442.32        54.04 o
   8  18   0        421.56        294.51        19.64 o
   9  18   0        150.30        210.70        16.29 o
  10  18   0          5.93         24.75        11.83 o
  11  18   0         59.95        121.58        16.74 o
  12  18   0          6.54          7.78         9.22 o
   1  19   0         42.54         41.81         5.45 o
   2  19   0        107.76         86.63         5.14 o
   3  19   0        754.29        655.34        12.14 o
   4  19   0         28.76          3.02         6.31 o
   5  19   0         43.92         38.41         6.64 o
   6  19   0        502.05        378.78        16.45 o
   7  19   0        512.83        587.45        29.27 o
   8  19   0          4.29         14.98        13.16 o
   9  19   0         27.63         22.04        13.22 o
  10  19   0        232.62        212.67        17.30 o
  11  19   0         25.14         60.20        14.37 o
   0  20   0         71.69         79.69         8.42 o
   1  20   0        286.38        264.68         8.38 o
   2  20   0        240.91        303.89         8.08 o
   3  20   0        973.80        973.75        15.77 o
   4  20   0         83.53         58.56         7.92 o
   5  20   0        171.71        135.96         7.93 o
   6  20   0        280.52        295.78        12.80 o
   7  20   0          8.78          9.17        10.77 o
   8  20   0          0.55          9.75        18.59 o
   9  20   0        210.04        201.19        15.22 o
  10  20   0        134.96        110.00        14.54 o
   1  21   0        312.53        905.68        15.60 o
   2  21   0       1484.96       2672.52        48.95 o
   3  21   0       8570.85       7720.73        82.82 o
   4  21   0       1020.62       1235.11        23.11 o
   5  21   0        846.79        787.38        13.93 o
   6  21   0        165.30        160.06        10.62 o
   7  21   0        391.64        528.70        16.90 o
   8  21   0         83.99         98.97        11.58 o
   9  21   0         52.22         83.52        12.95 o
  10  21   0         14.19         19.39         9.96 o
  11  21   0         47.17         48.70        14.37 o
   0  22   0       3212.10       2812.53        57.57 o
   1  22   0          1.32         12.43         6.63 o
   2  22   0       1902.47       1793.03        22.10 o
   3  22   0         19.82         32.65         5.74 o
   4  22   0        724.96        642.41        11.86 o
   5  22   0        124.25         84.01         6.79 o
   6  22   0         14.97         24.93        10.10 o
   7  22   0        121.88        166.29        11.92 o
   8  22   0        604.93        574.31        19.15 o
   9  22   0          0.22         17.36        11.59 o
  10  22   0         97.62         96.71        12.13 o
  11  22   0          4.70         26.21        12.01 o
   1  23   0        788.25        718.93        14.11 o
   2  23   0        178.85        165.38         8.94 o
   3  23   0        107.36         99.76         6.27 o
   4  23   0        114.67        106.84         6.85 o
   5  23   0        270.12        281.33         8.94 o
   6  23   0        296.54        307.48        14.82 o
   7  23   0        147.26        201.65        11.18 o
   8  23   0         33.82         45.36         8.81 o
   9  23   0          4.06         18.02        13.69 o
  10  23   0          0.79          6.59        14.37 o
   0  24   0        872.42       1418.25        43.04 o
   1  24   0        532.93        775.31        21.53 o
   2  24   0       2718.63       2219.09        32.09 o
   3  24   0        117.01        365.94         9.31 o
   4  24   0        430.80        585.97        12.32 o
   5  24   0        808.09        718.50        18.75 o
   6  24   0       2210.26       2454.96        46.89 o
   7  24   0          0.05         24.45         8.75 o
   8  24   0          0.76         13.00         7.11 o
   9  24   0          8.71         20.71        17.76 o
  10  24   0         63.41         53.77        13.53 o
   1  25   0        420.96        377.62        13.14 o
   2  25   0        480.03        403.71        23.99 o
   3  25   0        594.08        533.22        10.62 o
   4  25   0          0.15          4.23         6.60 o
   5  25   0        153.43        142.70         7.70 o
   6  25   0         24.86         44.40         9.23 o
   7  25   0        140.60        157.80         9.94 o
   8  25   0        281.22        264.47        10.84 o
   0  26   0        217.04        161.92        20.12 o
   1  26   0        252.29        301.07        16.63 o
   2  26   0         76.49         40.76        11.59 o
   3  26   0        489.01        581.23        13.72 o
   4  26   0        217.75        212.87         9.58 o
   5  26   0        442.12        396.03        13.63 o
   6  26   0         43.69         39.63         9.55 o
   7  26   0        208.14        188.46        10.45 o
   8  26   0         86.08        107.04         7.61 o
   1  27   0       1281.66       1362.80        32.47 o
   2  27   0        394.46        431.96        16.67 o
   3  27   0       1106.44       1084.13        24.56 o
   4  27   0        586.27       1024.30        21.08 o
   5  27   0       1500.83       1487.23        28.61 o
   6  27   0         91.01        100.32         9.88 o
   7  27   0        278.13        310.85        13.47 o
   8  27   0        166.59        224.39        22.15 o
   0  28   0        146.51        282.10        19.11 o
   1  28   0         63.06         73.36        18.49 o
   2  28   0         16.75         19.47         8.61 o
   3  28   0        258.14        305.44        11.66 o
   4  28   0         60.13         61.61         7.88 o
   5  28   0        238.06        189.38        13.53 o
   6  28   0         90.08         72.34        10.54 o
   7  28   0         78.67         81.31         8.68 o
   1  29   0        188.74        179.63        16.55 o
   2  29   0         30.64         50.58        10.15 o
   3  29   0         15.17         38.75         7.73 o
   4  29   0          1.52         13.86         6.76 o
   5  29   0        120.95        104.20        11.56 o
   6  29   0         80.05        110.59        11.60 o
   7  29   0         15.99         38.21         7.11 o
   0  30   0        106.68         99.24        13.78 o
   1  30   0         64.08        213.43        11.97 o
   2  30   0        662.99        772.59        21.08 o
   3  30   0          0.22         13.79        10.18 o
   4  30   0          2.61         40.60        18.09 o
   5  30   0        138.81        156.38        11.25 o
   6  30   0        164.33        279.01        12.28 o
   1  31   0         10.49         13.08        10.51 o
   2  31   0          6.75         11.76         8.27 o
   3  31   0          5.89         41.60         8.13 o
   4  31   0          3.67         37.89        11.08 o
   5  31   0         61.71        104.96        10.89 o
   6  31   0        127.87        150.77         9.83 o
   0  32   0         69.40        107.59        16.32 o
   1  32   0         14.75         11.58         9.20 o
   2  32   0          1.53          6.20        11.16 o
   3  32   0         30.20        110.59        18.60 o
   4  32   0         18.93         68.05        24.86 o
   5  32   0         55.01         90.86        18.26 o
   1  33   0          5.58         12.12        16.32 o
   2  33   0         26.81         19.45        11.84 o
   4  33   0        515.12        710.72        28.75 o
   5  33   0         51.78         82.86         9.81 o
   1  34   0          0.04         18.26         9.98 o
   2  34   0         88.57         98.25        11.84 o
   4  34   0        326.84        412.09        18.43 o
   1   0   1     101756.58      94277.84      2829.34 o
   2   0   1      85031.71      81672.11      1840.79 o
   3   0   1       8194.74       8975.69       165.12 o
   4   0   1        723.31        569.22        29.77 o
   5   0   1       3889.37       3949.23        74.59 o
   6   0   1        264.88        382.21        25.89 o
   7   0   1       2003.90       1752.78        77.98 o
   8   0   1         50.49        197.58        20.30 o
   9   0   1         52.69         39.63        27.43 o
  10   0   1         80.24        112.47        38.27 o
  11   0   1        382.85        680.59       115.83 o
  12   0   1         68.38         89.96        27.39 o
  13   0   1         62.25         35.51        21.14 o
  14   0   1         10.73          7.27        12.01 o
 -14   1   1         37.37         26.69         8.23 o
 -13   1   1        130.36        148.81        22.66 o
 -12   1   1         77.59         75.25        26.72 o
 -11   1   1        269.10        268.80        35.93 o
 -10   1   1        313.10        269.81        23.68 o
  -9   1   1        106.70         94.24        18.17 o
  -8   1   1        212.73        285.61        33.77 o
  -7   1   1        366.00        342.11        22.01 o
  -6   1   1        728.42        895.47        35.53 o
  -5   1   1       2747.82       2926.82        59.16 o
  -4   1   1        583.71        503.15        22.06 o
  -3   1   1       3138.76       2498.94        53.37 o
  -2   1   1       2064.39       1680.22        33.68 o
  -1   1   1       3486.17       1936.23        80.49 o
   0   1   1        490.89        266.04        61.47 o
   1   1   1       3546.82       2279.06        50.29 o
   2   1   1       2004.82       1657.78        33.59 o
   3   1   1       3181.63       2607.76        55.00 o
   4   1   1        535.32        449.78        20.93 o
   5   1   1       2922.49       3200.58        63.30 o
   6   1   1        672.86        881.61        34.91 o
   7   1   1        369.69        350.11        27.12 o
   8   1   1        231.21        228.26        19.62 o
   9   1   1         93.19        122.13        30.75 o
  10   1   1        330.40        280.31        28.80 o
  11   1   1        267.23        236.29        27.22 o
  12   1   1         90.84         98.41        26.21 o
  13   1   1        115.60        118.37        22.66 o
  14   1   1         38.39         30.27        12.85 o
 -14   2   1         42.61         34.83        12.51 o
 -13   2   1         47.85         65.10        20.97 o
 -12   2   1        234.11        232.51        30.78 o
 -11   2   1        300.42        211.88        32.13 o
 -10   2   1        149.34        146.13        33.77 o
  -9   2   1        756.49        858.61        37.76 o
  -8   2   1        154.71        197.92        31.14 o
  -7   2   1         88.80        104.74        16.10 o
  -6   2   1        693.79        874.38        34.98 o
  -5   2   1       2458.35       2767.38        56.69 o
  -4   2   1       4813.67       5049.39       101.07 o
  -3   2   1       1492.91       1210.53        31.16 o
  -2   2   1       7224.02       6759.80       140.55 o
  -1   2   1       1092.11        956.11        36.95 o
   0   2   1          0.38          3.51         3.36 o
   1   2   1       1084.97        914.85        23.07 o
   2   2   1       7260.98       6601.13       144.82 o
   3   2   1       1574.91       1283.20        31.85 o
   4   2   1       4762.45       5020.27        86.95 o
   5   2   1       2568.82       2827.42        57.46 o
   6   2   1        704.49        855.27        33.95 o
   7   2   1         86.55        101.41        13.61 o
   8   2   1        180.34        198.45        19.17 o
   9   2   1        738.15        736.34        50.43 o
  10   2   1        165.32        119.69        33.52 o
  11   2   1        318.92        293.89        30.44 o
  12   2   1        251.79        282.05        30.94 o
  13   2   1         39.05          8.79        20.80 o
  14   2   1         45.51         35.00        12.51 o
 -14   3   1          7.20          6.76        12.01 o
 -13   3   1        156.94        126.82        22.66 o
 -12   3   1        169.42        141.03        28.92 o
 -11   3   1        153.69        183.30        31.79 o
 -10   3   1        298.98        292.19        36.27 o
  -9   3   1         29.50        176.49        22.95 o
  -8   3   1       1072.14        953.23        38.82 o
  -7   3   1       2276.02       2291.70        62.29 o
  -6   3   1       1366.36       2080.59        56.56 o
  -5   3   1       1045.20       1821.46        68.82 o
  -4   3   1       1432.93       6419.20       153.69 o
  -3   3   1       3936.70       5813.24       191.08 o
  -2   3   1      78323.69      74342.73      1585.80 o
  -1   3   1      41448.65      37861.04       882.69 o
   1   3   1      41026.91      32986.32       835.60 o
   2   3   1      78014.11      70801.23      3492.12 o
   3   3   1       3853.73       6021.17       496.13 o
   5   3   1       1188.83       1995.92        45.12 o
   6   3   1       1391.59       2183.22        59.15 o
   7   3   1       2344.34       2587.46        84.52 o
   8   3   1       1049.19        904.06        29.50 o
   9   3   1         29.80        105.99        32.18 o
  10   3   1        284.81        216.73        22.52 o
  11   3   1        138.10        205.79        28.41 o
  12   3   1        176.17        173.16        26.89 o
  13   3   1        158.10        111.94        22.32 o
  14   3   1          5.79         13.36        12.68 o
 -14   4   1         63.11         41.09        11.84 o
 -13   4   1        127.49        148.30        22.15 o
 -12   4   1          4.47        -10.65        26.72 o
 -11   4   1        247.80        213.74        33.14 o
 -10   4   1       1099.15       1017.08        42.26 o
  -9   4   1         84.82         75.45        14.96 o
  -8   4   1        243.47        192.40        12.85 o
  -7   4   1        353.06        309.60        13.13 o
  -6   4   1       1220.79       1506.52        45.06 o
  -5   4   1        968.15       1067.02        43.67 o
  -4   4   1        422.76        398.56        33.14 o
  -3   4   1       2548.06       2890.22       102.64 o
  -2   4   1       7901.96       6785.55       217.12 o
  -1   4   1        498.05        553.97        30.86 o
   0   4   1       3883.55       2777.20       246.38 o
   1   4   1        510.01        507.96        15.69 o
   2   4   1       7715.46       6246.23       114.08 o
   3   4   1       2500.21       2692.72        67.91 o
   4   4   1        337.56        344.39        21.79 o
   5   4   1        983.09       1037.49        41.18 o
   6   4   1       1174.20       1535.51        46.58 o
   7   4   1        394.10        359.12        20.15 o
   8   4   1        213.91        168.45        16.49 o
   9   4   1         81.01         46.44        27.82 o
  10   4   1       1088.90        887.94        42.01 o
  11   4   1        239.66        284.93        28.75 o
  12   4   1          2.26         21.64        23.00 o
  13   4   1        119.21        147.28        22.49 o
  14   4   1         68.12         61.89        13.53 o
 -14   5   1         65.88         35.00        12.01 o
 -13   5   1         37.44         42.44        19.45 o
 -12   5   1        356.20        379.12        33.14 o
 -11   5   1        242.70        226.08        32.47 o
 -10   5   1          8.51         12.73        18.94 o
  -9   5   1        464.72        395.88        20.20 o
  -8   5   1        251.79        274.26        14.18 o
  -7   5   1        490.98        445.05        19.01 o
  -6   5   1        734.41        866.62        54.20 o
  -5   5   1       1327.81       1486.23        50.62 o
  -4   5   1       1159.67       1270.09        39.38 o
  -3   5   1       1895.30       1796.25        42.37 o
  -2   5   1       2125.34       1917.99        51.63 o
  -1   5   1        300.63        304.08        12.28 o
   0   5   1      19123.09      14474.16       323.82 o
   1   5   1        293.88        278.50        22.66 o
   2   5   1       2166.82       1844.99        47.13 o
   3   5   1       1859.67       1750.33        34.86 o
   4   5   1       1144.35       1262.55        39.39 o
   5   5   1       1312.74       1426.25        49.02 o
   6   5   1        644.17        811.49        39.49 o
   7   5   1        488.32        417.89        20.22 o
   8   5   1        215.47        222.71        12.89 o
   9   5   1        457.69        372.89        32.93 o
  10   5   1          4.67          6.31        11.85 o
  11   5   1        251.47        304.04        29.42 o
  12   5   1        350.01        368.63        30.27 o
  13   5   1         45.08         40.41        19.62 o
  14   5   1         62.29         45.66        12.51 o
 -14   6   1         53.46         45.32        11.33 o
 -13   6   1         65.97        118.88        20.80 o
 -12   6   1        153.37        173.16        28.24 o
 -11   6   1         57.36        419.70        38.55 o
 -10   6   1        133.30         71.11        12.13 o
  -9   6   1         65.76         94.91        12.32 o
  -8   6   1        997.79       1065.53        30.23 o
  -7   6   1       1856.61       1689.85        38.44 o
  -6   6   1        180.32        151.57        19.00 o
  -5   6   1       7971.54       8431.78       163.65 o
  -4   6   1       2730.50       3250.38        68.62 o
  -3   6   1      11241.88       9865.70       182.33 o
  -2   6   1      12913.32      10785.54       199.84 o
  -1   6   1      65832.75      61031.91      1099.56 o
   0   6   1       8329.47       7098.71       151.89 o
   1   6   1      65244.04      61134.36      5252.93 o
   2   6   1      12486.98      10615.04       189.83 o
   3   6   1      10916.76       9451.33       149.68 o
   4   6   1       2668.62       3096.07        78.04 o
   5   6   1       7403.61       8045.12       156.60 o
   6   6   1        108.61         75.16        20.18 o
   7   6   1       1887.32       1598.72        55.34 o
   8   6   1       1064.56       1092.59        34.39 o
   9   6   1         52.69         47.68        20.40 o
  10   6   1        125.57         73.48        14.67 o
  11   6   1         47.02        336.00        31.79 o
  12   6   1        155.05        168.25        25.70 o
  13   6   1         65.43        134.94        21.48 o
  14   6   1         53.54         57.83        11.50 o
 -14   7   1        168.51         75.59        11.33 o
 -13   7   1        204.77        209.68        22.49 o
 -12   7   1        131.21        160.47        27.56 o
 -11   7   1        726.05        895.20        50.56 o
 -10   7   1        126.24        142.48        13.41 o
  -9   7   1        698.39        742.21        26.53 o
  -8   7   1          3.11         22.34        13.30 o
  -7   7   1        170.42        186.55         9.44 o
  -6   7   1         83.82         77.26        16.68 o
  -5   7   1        909.78       1177.16        32.35 o
  -4   7   1       1622.61       1607.78        36.29 o
  -3   7   1        848.23        715.93        25.59 o
  -2   7   1       2659.13       2525.21        46.47 o
  -1   7   1       3133.46       3033.38        43.28 o
   0   7   1        252.16        335.27        13.23 o
   1   7   1       3131.81       2780.21        67.73 o
   2   7   1       2603.21       2452.13        49.42 o
   3   7   1        857.86        722.46        21.26 o
   4   7   1       1673.14       1716.84        37.20 o
   5   7   1        857.37       1116.92        40.53 o
   6   7   1         84.45         73.06        16.92 o
   7   7   1        118.16        119.88        10.97 o
   8   7   1          4.26         20.00        14.76 o
   9   7   1        730.19        715.59        54.62 o
  10   7   1        127.35        160.38        21.31 o
  11   7   1        739.23        777.21        28.38 o
  12   7   1        137.17        229.63        26.38 o
  13   7   1        212.05        248.24        23.34 o
  14   7   1        165.72         89.28        11.50 o
 -13   8   1         19.62         45.49        18.43 o
 -12   8   1          0.02         28.24        24.01 o
 -11   8   1        892.68        860.51        30.84 o
 -10   8   1         76.63         67.58        13.17 o
  -9   8   1        564.08        574.06        21.20 o
  -8   8   1        604.45        657.64        22.53 o
  -7   8   1        316.20        325.01        11.41 o
  -6   8   1        340.54        456.74        22.31 o
  -5   8   1         50.87         38.47        12.57 o
  -4   8   1        921.45        910.74        23.61 o
  -3   8   1       1341.59       1253.59        29.92 o
  -2   8   1       1383.28       1264.79        29.45 o
  -1   8   1        288.78        228.58         8.66 o
   0   8   1        387.80        320.39        10.52 o
   1   8   1        304.62        218.22        12.60 o
   2   8   1       1370.09       1365.20        32.06 o
   3   8   1       1221.25       1167.47        26.30 o
   4   8   1        952.28        924.77        26.10 o
   5   8   1         71.64         52.50        12.51 o
   6   8   1        362.15        461.95        25.91 o
   7   8   1        335.71        336.68        14.38 o
   8   8   1        628.15        639.52        28.51 o
   9   8   1        538.17        540.10        41.77 o
  10   8   1         74.77         71.43        16.20 o
  11   8   1        889.86        875.24        30.74 o
  12   8   1          1.03         72.88        21.81 o
  13   8   1         18.10         31.62        17.92 o
 -13   9   1        163.22        145.42        19.95 o
 -12   9   1         63.53        115.49        25.53 o
 -11   9   1          0.14        199.57        17.60 o
 -10   9   1         46.03         81.55        13.39 o
  -9   9   1        277.54        340.76        17.04 o
  -8   9   1         38.10        149.91        16.08 o
  -7   9   1       2225.38       2670.38        46.48 o
  -6   9   1        140.35        315.99        15.35 o
  -5   9   1        400.61        541.53        22.45 o
  -4   9   1       1923.82       2311.01        43.31 o
  -3   9   1        884.71       1732.55        61.57 o
  -2   9   1       7741.11       9138.88       122.84 o
  -1   9   1        585.74        412.05        11.05 o
   0   9   1      18336.04      17788.81       387.39 o
   1   9   1        609.85        453.04        14.72 o
   2   9   1       7310.31       8727.29       199.01 o
   3   9   1        757.45       1428.74        81.34 o
   4   9   1       1823.98       2015.66        83.11 o
   5   9   1        488.37        569.84        34.92 o
   6   9   1        157.86        334.17        26.99 o
   7   9   1       2246.50       2679.35        65.41 o
   8   9   1         53.50        188.13        21.16 o
   9   9   1        350.27        398.34        31.75 o
  10   9   1         37.50         66.19        15.78 o
  11   9   1          0.06        157.87        16.60 o
  12   9   1         57.61        135.45        22.15 o
  13   9   1        165.43        185.50        20.29 o
 -13  10   1         20.09         48.53        16.40 o
 -12  10   1        133.66        166.22        26.55 o
 -11  10   1        462.22        449.47        22.64 o
 -10  10   1        636.28        672.83        28.31 o
  -9  10   1        133.84        113.24        14.44 o
  -8  10   1        227.06        219.73        17.19 o
  -7  10   1        869.48        806.35        25.56 o
  -6  10   1       1769.84       1568.93        27.33 o
  -5  10   1       4234.00       4471.81        77.51 o
  -4  10   1        690.93        781.13        24.55 o
  -3  10   1       7736.01       8111.75       114.06 o
  -2  10   1       5388.43       5379.29        81.49 o
  -1  10   1       1841.29       1768.29        30.30 o
   0  10   1        259.87        407.03        20.09 o
   1  10   1       1828.12       1724.55        48.84 o
   2  10   1       5413.07       5174.03       151.29 o
   3  10   1       7876.30       8366.76       196.63 o
   4  10   1        606.11        753.40        35.46 o
   5  10   1       4312.68       4706.84       121.71 o
   6  10   1       1746.39       1559.14        38.12 o
   7  10   1        922.35        874.09        26.57 o
   8  10   1        174.03        179.82        15.52 o
   9  10   1        164.74        146.27        27.24 o
  10  10   1        681.13        739.66        28.29 o
  11  10   1        459.47        462.11        22.62 o
  12  10   1        128.42        161.19        45.57 o
  13  10   1         16.87         43.46        16.57 o
 -13  11   1         22.60          9.64        15.22 o
 -12  11   1        154.90        146.95        24.69 o
 -11  11   1        220.72        253.14        20.80 o
 -10  11   1        431.78        458.49        18.21 o
  -9  11   1        538.02        538.19        19.60 o
  -8  11   1        735.72        753.52        25.21 o
  -7  11   1        220.31        205.46        12.58 o
  -6  11   1       1039.43       1048.10        39.01 o
  -5  11   1        165.04        196.02        18.11 o
  -4  11   1        902.23       1016.03        26.95 o
  -3  11   1        389.36        446.27        16.85 o
  -2  11   1       4062.72       4245.70        66.59 o
  -1  11   1       2550.44       2464.28        53.83 o
   0  11   1          1.54         10.31        10.32 o
   1  11   1       2559.77       2495.92        57.90 o
   2  11   1       4034.14       4188.88        84.06 o
   3  11   1        412.83        433.18        27.00 o
   4  11   1        859.87       1036.84        43.28 o
   5  11   1        156.85        177.70        25.40 o
   6  11   1       1036.19       1051.92        27.67 o
   7  11   1        220.69        206.85        14.86 o
   8  11   1        728.87        793.51        26.14 o
   9  11   1        529.37        525.04        53.35 o
  10  11   1        423.95        453.32        29.58 o
  11  11   1        235.38        261.84        18.43 o
  12  11   1        127.17        161.88        45.99 o
  13  11   1         21.22         39.57        15.39 o
 -13  12   1        101.69         81.17        15.39 o
 -12  12   1         24.56         36.86        21.31 o
 -11  12   1        108.12        219.77        14.94 o
 -10  12   1        684.19        656.59        24.05 o
  -9  12   1         46.93        138.90        14.59 o
  -8  12   1       1676.49       2359.25        57.73 o
  -7  12   1         56.30        204.85        12.57 o
  -6  12   1       5361.50       3904.92        56.15 o
  -4  12   1       2547.11       2532.37        49.13 o
  -3  12   1       9460.33      12839.01       185.41 o
  -2  12   1        408.66        759.52        23.23 o
  -1  12   1       3089.72       3973.72       164.45 o
   1  12   1       2931.05       3762.17        72.75 o
   2  12   1        528.96        768.57        28.18 o
   3  12   1       8883.14      12886.36       239.34 o
   4  12   1       2567.42       2487.76        76.48 o
   5  12   1        179.19       2517.94       310.29 o
   6  12   1       5281.36       3912.66        82.35 o
   7  12   1         50.83        207.97        21.06 o
   8  12   1       1675.30       2470.90        58.78 o
   9  12   1         56.98        112.74        38.37 o
  10  12   1        718.30        667.62        29.76 o
  11  12   1        110.03        220.25        21.31 o
  12  12   1         26.35         76.22        27.82 o
  13  12   1         94.49         63.58        14.20 o
 -13  13   1          1.06         20.29        13.02 o
 -12  13   1        377.72        342.08        27.90 o
 -11  13   1         78.84        122.62        13.15 o
 -10  13   1         74.66         90.06        22.07 o
  -9  13   1        630.37        568.24        21.52 o
  -8  13   1        598.57        577.08        24.08 o
  -7  13   1        436.46        416.08        15.57 o
  -6  13   1       2032.90       2021.49        37.52 o
  -5  13   1        681.81        750.10        17.71 o
  -4  13   1        823.93        856.95        29.25 o
  -3  13   1       4033.74       4633.90        85.18 o
  -2  13   1       2233.37       2514.79        78.86 o
  -1  13   1       4855.62       4886.47       186.43 o
   0  13   1         57.18         75.27        18.35 o
   1  13   1       4889.26       5028.79        83.74 o
   2  13   1       2245.48       2451.27       126.74 o
   3  13   1       3979.10       4454.21        92.84 o
   4  13   1        861.94        831.41        31.80 o
   5  13   1        725.61        802.59        21.59 o
   6  13   1       2176.66       2148.44        40.37 o
   7  13   1        390.83        386.52        18.85 o
   8  13   1        613.64        602.17        35.33 o
   9  13   1        588.65        484.80        47.07 o
  10  13   1         64.29        106.04        14.74 o
  11  13   1         78.22        152.70        20.46 o
  12  13   1        385.32        376.69        16.46 o
  13  13   1          2.11         24.25         8.65 o
 -13  14   1          2.32          8.37         7.83 o
 -12  14   1          1.41         12.18        18.77 o
 -11  14   1        125.63        153.62        13.28 o
 -10  14   1        340.38        370.94        18.74 o
  -9  14   1       1517.30       1619.51        61.53 o
  -8  14   1        896.53        972.36        24.35 o
  -7  14   1        949.00        832.15        21.32 o
  -6  14   1         93.17        113.13         8.78 o
  -5  14   1        507.83        462.92        14.05 o
  -4  14   1        471.02        471.87        22.94 o
  -3  14   1       1514.68       1667.66        40.41 o
  -2  14   1       1531.01       1427.53        49.44 o
  -1  14   1        244.75        256.46        18.64 o
   0  14   1        360.14        336.16        47.94 o
   1  14   1        251.91        278.13        22.29 o
   2  14   1       1581.16       1531.44       114.48 o
   3  14   1       1464.69       1589.83        57.84 o
   4  14   1        509.11        518.33        25.79 o
   5  14   1        495.60        470.48        16.11 o
   6  14   1         82.03         97.11         9.59 o
   7  14   1        985.35        862.83        25.26 o
   8  14   1        908.80        986.70        24.52 o
   9  14   1       1514.13       1623.53        35.36 o
  10  14   1        386.88        432.44        29.83 o
  11  14   1         99.98        121.24        19.62 o
  12  14   1          2.04         42.83        17.67 o
  13  14   1          1.69          5.21         7.35 o
 -13  15   1         31.03         18.96         6.45 o
 -12  15   1          9.44         71.36        18.77 o
 -11  15   1         50.29         68.08        13.92 o
 -10  15   1        148.12        224.26        16.28 o
  -9  15   1       1295.69       1404.69        45.61 o
  -8  15   1        213.10        906.69        29.54 o
  -7  15   1        323.39        385.49        19.31 o
  -6  15   1       1518.01       1447.75        25.14 o
  -5  15   1        305.54        505.46        13.92 o
  -4  15   1        562.48        862.96        18.56 o
  -3  15   1       6558.26       8566.23       180.03 o
  -2  15   1       6559.29       6076.39       185.16 o
  -1  15   1       2106.69       1999.50       138.91 o
   0  15   1       1697.47       2727.95        78.74 o
   1  15   1       2393.51       2374.63        70.72 o
   2  15   1       6580.83       6230.41       325.34 o
   3  15   1       6384.59       8462.90       194.43 o
   4  15   1        657.77        883.63        26.93 o
   5  15   1        289.08        511.47        17.22 o
   6  15   1       1580.49       1470.08        29.25 o
   7  15   1        397.51        465.61        17.19 o
   8  15   1        196.61        922.48        47.21 o
   9  15   1       1321.86       1444.43        40.65 o
  10  15   1        133.59        239.19        16.34 o
  11  15   1         49.16        106.53        18.60 o
  12  15   1         11.99         58.43        12.60 o
  13  15   1         36.70         18.77         9.30 o
 -12  16   1        113.68        123.78        18.77 o
 -11  16   1        256.56        262.12        17.06 o
 -10  16   1         58.59         84.18        13.54 o
  -9  16   1        576.05        689.92        23.85 o
  -8  16   1       1186.53       1095.21        36.33 o
  -7  16   1        101.04        126.58         8.04 o
  -6  16   1        353.59        325.16        11.18 o
  -5  16   1       2318.39       2386.92        40.15 o
  -4  16   1         53.63         78.37         7.61 o
  -3  16   1        130.40        195.86        14.26 o
  -2  16   1       2049.79       1965.25        79.64 o
  -1  16   1        122.17        128.14        25.03 o
   0  16   1        262.07        307.68        24.98 o
   1  16   1        125.62        117.87        19.90 o
   3  16   1        104.48        144.92        17.50 o
   4  16   1         50.70         59.50         7.61 o
   5  16   1       2310.13       2486.04        46.45 o
   6  16   1        368.59        339.69        12.38 o
   7  16   1        100.01        115.68         9.86 o
   8  16   1       1125.28       1100.94        27.65 o
   9  16   1        622.01        736.06        25.24 o
  10  16   1         61.92         79.80        15.10 o
  11  16   1        278.33        278.50        22.49 o
  12  16   1        105.33        146.78        16.74 o
 -12  17   1         67.30         74.06        15.90 o
 -11  17   1         31.41         62.08        12.69 o
 -10  17   1         74.82         64.51        12.96 o
  -9  17   1        117.64        141.31        15.72 o
  -8  17   1        294.40        336.29        16.68 o
  -7  17   1        575.05        550.64        13.24 o
  -6  17   1        303.27        249.13        10.67 o
  -5  17   1        611.68        538.61        12.92 o
  -4  17   1        350.56        339.87         8.20 o
  -3  17   1        399.05        444.91        12.01 o
  -2  17   1        129.04        118.79        10.49 o
  -1  17   1       2255.77       2467.23       114.99 o
   0  17   1         94.02        115.16        19.56 o
   1  17   1       2289.18       2549.48       112.62 o
   2  17   1        120.41        110.93        16.23 o
   3  17   1        398.38        453.84        11.58 o
   4  17   1        324.32        319.60         9.22 o
   5  17   1        601.94        546.29        16.86 o
   6  17   1        313.77        262.42        15.77 o
   7  17   1        633.29        645.56        17.48 o
   8  17   1        288.74        371.02        17.67 o
   9  17   1        117.01        140.53        15.47 o
  10  17   1         66.17         65.10        19.62 o
  11  17   1         28.35         31.96        14.71 o
  12  17   1         63.26         58.97        15.22 o
 -12  18   1         25.37         33.99        13.70 o
 -11  18   1         37.99         64.00        12.00 o
 -10  18   1         50.29         79.60        12.76 o
  -9  18   1        218.71        188.57        16.22 o
  -8  18   1        533.62        540.49        46.03 o
  -7  18   1        789.66        865.67        20.62 o
  -6  18   1       1224.39        940.56        19.16 o
  -5  18   1       5014.74       4596.57        56.72 o
  -4  18   1        803.89        907.16        14.27 o
  -3  18   1        867.42        975.93        15.83 o
  -2  18   1        411.18        623.50        13.17 o
  -1  18   1       2705.97       3266.47        43.50 o
   0  18   1         13.08         36.49         7.83 o
   1  18   1       2667.10       3202.83        39.08 o
   2  18   1        337.14        504.44        15.06 o
   3  18   1        903.62       1022.41        16.87 o
   4  18   1        881.80        978.72        16.20 o
   5  18   1       5029.98       4710.02        62.03 o
   6  18   1       1221.00        944.88        27.39 o
   7  18   1        831.15        952.72        34.98 o
   8  18   1        528.37        561.99        20.05 o
   9  18   1        209.78        194.99        18.89 o
  10  18   1         50.93         63.75        18.77 o
  11  18   1         39.10         52.42        15.05 o
  12  18   1         23.27         32.10        17.84 o
 -12  19   1        100.38         70.85        12.34 o
 -11  19   1         64.70         52.76        18.60 o
 -10  19   1         78.95         86.80        12.26 o
  -9  19   1         81.76        107.12        14.53 o
  -8  19   1        436.65        455.03        18.63 o
  -7  19   1        120.47        112.26        12.45 o
  -6  19   1       1442.44       1389.89        28.08 o
  -5  19   1         93.53         89.32         7.44 o
  -4  19   1        424.07        439.98        10.14 o
  -3  19   1        178.04        173.26         7.52 o
  -2  19   1        238.01        233.33         6.48 o
  -1  19   1        242.10        345.65         9.30 o
   0  19   1         34.91         28.75         5.21 o
   1  19   1        241.82        341.15         8.33 o
   2  19   1        225.05        228.38         6.72 o
   3  19   1        202.12        178.69         8.43 o
   4  19   1        430.78        459.62        10.94 o
   5  19   1         93.70         93.77         8.61 o
   6  19   1       1449.81       1416.68        47.31 o
   7  19   1        113.63        121.14        11.21 o
   8  19   1        473.59        496.98        23.15 o
   9  19   1         81.56        123.31        16.80 o
  10  19   1         72.74         85.73        18.77 o
  11  19   1         56.89         36.02        13.87 o
  12  19   1        105.01         87.98         8.43 o
 -11  20   1         71.90         82.61        12.13 o
 -10  20   1         42.38         57.91        11.36 o
  -9  20   1         16.02         16.75        12.94 o
  -8  20   1        104.77         89.68        14.95 o
  -7  20   1        277.14        295.34        20.79 o
  -6  20   1         42.39         57.49         9.20 o
  -5  20   1        135.49        128.26         7.96 o
  -4  20   1        986.49       1030.94        16.20 o
  -3  20   1        188.77        166.47         7.60 o
  -2  20   1        585.01        704.30        11.56 o
  -1  20   1        323.22        290.24         9.25 o
   0  20   1        588.26        499.26        10.56 o
   1  20   1        322.84        292.48         7.75 o
   2  20   1        547.27        655.92        10.94 o
   3  20   1        190.28        168.14         7.38 o
   4  20   1        999.42       1053.11        17.25 o
   5  20   1        121.39        120.35         8.35 o
   6  20   1         44.98         48.68         9.87 o
   7  20   1        257.95        234.23        18.21 o
   8  20   1        126.61        119.38        26.72 o
   9  20   1         15.80         12.84        14.23 o
  10  20   1         41.03         53.60        17.08 o
  11  20   1         76.96         82.18        13.53 o
 -11  21   1         11.96         24.69         9.80 o
 -10  21   1          2.75          9.34        11.66 o
  -9  21   1        112.08        136.82        14.03 o
  -8  21   1        427.49        383.15        24.63 o
  -7  21   1        777.50        757.94        30.68 o
  -6  21   1        135.26        224.92        11.46 o
  -5  21   1       1016.04        927.97        17.27 o
  -4  21   1       3850.43       3372.84        39.99 o
  -3  21   1        738.50       1645.05        25.11 o
  -2  21   1       2176.88       2095.95        33.75 o
  -1  21   1       2177.04       2137.90        30.85 o
   0  21   1       1848.84       1669.34        23.62 o
   1  21   1       2082.02       1992.84        28.47 o
   2  21   1       2260.64       2129.42        27.16 o
   3  21   1        782.46       1665.09        24.76 o
   4  21   1       3800.84       3366.22        42.17 o
   5  21   1        999.13        903.27        21.51 o
   6  21   1        122.19        242.37        16.46 o
   7  21   1        787.75        773.97        26.15 o
   8  21   1        414.08        352.45        17.66 o
   9  21   1        113.34        118.27        15.68 o
  10  21   1          5.58         13.01        11.45 o
 -11  22   1         22.66         20.12         8.23 o
 -10  22   1         44.18         43.06        12.70 o
  -9  22   1        283.12        334.98        16.18 o
  -8  22   1         52.63         81.84        10.51 o
  -7  22   1         57.97         66.15        10.60 o
  -6  22   1        398.70        384.32        15.86 o
  -5  22   1        748.73        802.49        15.19 o
  -4  22   1         10.54          4.72         6.63 o
  -3  22   1        253.80        268.33         8.57 o
  -2  22   1        350.54        387.50        10.94 o
  -1  22   1        109.60        137.58         8.74 o
   0  22   1        278.65        331.95        12.44 o
   1  22   1        107.10        128.92         9.67 o
   2  22   1        344.85        389.80        10.36 o
   3  22   1        238.82        258.69         7.90 o
   4  22   1          5.68         -3.30         7.76 o
   5  22   1        745.71        803.85        23.82 o
   6  22   1        371.50        379.67        25.93 o
   7  22   1         64.89         90.88        11.87 o
   8  22   1         43.45         39.89        12.77 o
   9  22   1        278.91        311.82        27.73 o
  10  22   1         57.35         54.05        11.36 o
  11  22   1         31.49         27.39        11.84 o
 -11  23   1         46.32         38.89        10.31 o
 -10  23   1         16.60         23.39        11.24 o
  -9  23   1          2.44         -1.98        11.32 o
  -8  23   1          1.09         15.89         8.87 o
  -7  23   1        157.45        145.45        11.48 o
  -6  23   1        109.71        117.13        11.21 o
  -5  23   1        447.65        453.85        10.66 o
  -4  23   1         99.19         90.03         7.13 o
  -3  23   1        147.82        161.31         7.52 o
  -2  23   1        670.05        682.67        14.51 o
  -1  23   1        878.11        865.44        16.85 o
   0  23   1        953.57        879.92        17.77 o
   1  23   1        883.98        898.97        18.48 o
   2  23   1        658.83        664.86        13.17 o
   3  23   1        147.24        159.66         6.97 o
   4  23   1        101.59         88.63         7.02 o
   5  23   1        441.71        448.20        11.16 o
   6  23   1        104.35        102.38        10.84 o
   7  23   1        172.71        167.19        11.41 o
   8  23   1          0.94          5.26         7.97 o
   9  23   1          4.43         15.90        18.26 o
  10  23   1         21.33         30.31         9.98 o
  11  23   1         40.50         46.84         9.64 o
 -10  24   1          8.74         30.78        14.54 o
  -9  24   1         72.86         66.32        10.81 o
  -8  24   1        150.65        149.40         8.85 o
  -7  24   1        661.26        650.45        16.54 o
  -6  24   1        460.88        453.94        18.37 o
  -5  24   1       1131.74       1388.16        20.82 o
  -4  24   1        696.05        691.32        15.07 o
  -3  24   1        359.15        320.73         9.40 o
  -2  24   1        396.83        924.08        17.57 o
  -1  24   1        755.68        984.43        20.97 o
   0  24   1        291.30        283.11        11.99 o
   1  24   1        732.78        958.44        27.87 o
   2  24   1        454.88        953.86        28.43 o
   3  24   1        354.29        316.93         9.92 o
   4  24   1        719.63        724.64        13.52 o
   5  24   1       1163.26       1410.12        46.73 o
   6  24   1        460.45        434.78        15.80 o
   7  24   1        629.98        647.53        20.77 o
   8  24   1        154.92        137.87         9.34 o
   9  24   1         70.13         99.09        18.60 o
  10  24   1          9.55         27.06        13.36 o
 -10  25   1          7.47         -4.40        11.84 o
  -9  25   1         93.40         72.20        18.43 o
  -8  25   1        169.23        147.75         9.00 o
  -7  25   1        250.58        228.85        11.74 o
  -6  25   1         10.69         14.06         9.00 o
  -5  25   1        113.21        132.69         7.13 o
  -4  25   1         29.45         32.02         6.58 o
  -3  25   1         24.30         26.04         8.25 o
  -2  25   1        562.04        594.01        22.34 o
  -1  25   1         48.34         65.54        10.81 o
   0  25   1        954.16        962.08        22.53 o
   1  25   1         41.79         86.98        16.00 o
   2  25   1        572.03        565.60        16.45 o
   3  25   1         30.20         30.99         6.61 o
   4  25   1         36.48         32.51         7.53 o
   5  25   1         98.71        110.63         7.74 o
   6  25   1         19.76         27.26         9.53 o
   7  25   1        235.13        208.97        11.21 o
   8  25   1        169.04        133.47         9.39 o
   9  25   1        104.65        105.57        11.58 o
 -10  26   1          6.43         16.91         9.13 o
  -9  26   1         37.99         39.91        16.06 o
  -8  26   1         82.22         76.33        14.23 o
  -7  26   1         41.18         56.20         8.81 o
  -6  26   1          9.15         13.27         9.32 o
  -5  26   1         78.78         78.52         8.70 o
  -4  26   1        389.19        392.71        10.83 o
  -3  26   1          3.94         16.62         8.59 o
  -2  26   1        172.83        181.72        11.43 o
  -1  26   1         86.12         87.11        11.45 o
   0  26   1        198.07        148.23        13.27 o
   1  26   1         84.25         89.61        16.74 o
   2  26   1        158.65        173.95        10.71 o
   3  26   1          6.83         19.60         7.81 o
   4  26   1        385.47        413.24        11.65 o
   5  26   1         79.80         66.76         8.26 o
   6  26   1          7.42         19.42         9.09 o
   7  26   1         45.92         53.32         9.54 o
   8  26   1         79.02         76.38         9.13 o
  -9  27   1          6.28         40.08        12.68 o
  -8  27   1        309.05        251.58        15.47 o
  -7  27   1        286.78        370.59        17.00 o
  -6  27   1         48.14         61.11        11.47 o
  -5  27   1         87.45        124.22        13.79 o
  -4  27   1       1193.67       1131.69        25.37 o
  -3  27   1        520.33        835.17        20.72 o
  -2  27   1       1443.97       1626.02        32.08 o
  -1  27   1        627.36        723.78        21.77 o
   0  27   1          3.79          8.68        14.14 o
   1  27   1        577.92        655.09        20.90 o
   2  27   1       1456.77       1628.86        31.99 o
   3  27   1        498.21        827.98        20.60 o
   4  27   1       1180.35       1114.16        31.47 o
   5  27   1         93.02        159.61         9.99 o
   6  27   1         51.57         70.16        10.55 o
   7  27   1        284.47        357.58        13.32 o
   8  27   1        306.08        270.89        13.70 o
  -9  28   1         19.21         21.64         9.30 o
  -8  28   1         22.38         43.97        15.22 o
  -7  28   1         50.62         27.60         8.06 o
  -6  28   1          1.21          6.51         9.53 o
  -5  28   1         54.17         40.77        11.31 o
  -4  28   1         57.84         78.95         8.09 o
  -3  28   1         27.08         50.71         9.27 o
  -2  28   1        205.22        272.17        11.85 o
  -1  28   1        170.17        186.00        12.23 o
   0  28   1        163.20        236.85        11.98 o
   1  28   1        173.44        157.28        21.98 o
   2  28   1        207.21        261.01        10.55 o
   3  28   1         32.58         44.38         9.17 o
   4  28   1         51.50         70.38         8.46 o
   5  28   1         56.68         62.37        11.95 o
   6  28   1          2.27         13.37        11.26 o
   7  28   1         47.32         35.51        10.48 o
  -8  29   1         16.51         36.69        12.68 o
  -7  29   1         48.11         76.32         8.22 o
  -6  29   1         58.91         91.33         9.81 o
  -5  29   1          0.34         10.68        10.09 o
  -4  29   1         30.36         42.16         7.01 o
  -3  29   1         24.35         19.15        12.74 o
  -2  29   1         63.00         61.38        10.32 o
  -1  29   1        188.77        165.94        12.85 o
   0  29   1         20.34         36.23        12.11 o
   1  29   1        188.46        192.13        11.97 o
   2  29   1         59.39         63.42         9.49 o
   3  29   1         24.00         27.01         9.25 o
   4  29   1         32.03         39.05        10.13 o
   5  29   1          0.06          0.38        18.43 o
   6  29   1         57.00         84.91        10.99 o
   7  29   1         48.43         54.96         9.64 o
  -7  30   1        131.21        143.33        11.46 o
  -6  30   1        306.35        328.88        12.34 o
  -5  30   1         57.63        122.93        12.24 o
  -4  30   1        169.80        192.19        12.74 o
  -3  30   1         87.99        121.01        13.19 o
  -2  30   1         72.37         90.88        10.64 o
  -1  30   1        621.40        719.37        19.85 o
   0  30   1          4.66          2.22         8.29 o
   1  30   1        632.96        720.19        19.98 o
   2  30   1         77.37        118.38        10.96 o
   3  30   1         95.89        134.55        11.57 o
   4  30   1        158.20        186.39        14.58 o
   5  30   1         66.84        108.91        32.89 o
   6  30   1        299.26        313.82        14.00 o
   7  30   1        122.30        146.61        10.48 o
  -6  31   1        151.59        167.20        10.40 o
  -5  31   1         80.54        117.95        11.25 o
  -4  31   1          9.73         23.70        11.07 o
  -3  31   1        101.10        119.04        14.54 o
  -2  31   1        100.59        120.26        12.08 o
  -1  31   1          2.16         15.28        10.33 o
   0  31   1          1.73         21.04         7.18 o
   1  31   1          1.54         -4.45        10.62 o
   2  31   1        102.26        128.46        13.36 o
   3  31   1         97.97        128.43        30.35 o
   4  31   1         12.38         35.54        22.91 o
   5  31   1         84.89        129.44        21.05 o
   6  31   1        156.31        160.14        12.51 o
  -6  32   1         56.24         85.06        12.34 o
  -5  32   1         28.16         75.37         9.16 o
  -4  32   1         36.95         81.96        14.88 o
  -2  32   1         17.45         26.16         9.27 o
  -1  32   1         32.19         70.95        10.48 o
   0  32   1          3.73         21.80         6.45 o
   1  32   1         34.38         42.59         9.86 o
   2  32   1         18.05         32.83        11.41 o
   3  32   1         17.63         59.35        12.01 o
   4  32   1         36.77         34.50        12.18 o
   5  32   1         28.89         53.94        10.99 o
   6  32   1         58.39         70.51         8.45 o
  -4  33   1        172.70        326.87        17.92 o
  -2  33   1         51.92         91.11        19.28 o
  -1  33   1         48.65         61.89        12.68 o
   0  33   1         19.06         70.18        13.36 o
   1  33   1         34.08         43.74        14.63 o
   2  33   1         55.42         88.83        29.17 o
   4  33   1        198.97        319.59        18.09 o
   5  33   1        106.70        200.89        12.68 o
  -2  34   1          9.55         28.92        10.31 o
  -1  34   1         35.23         63.58        10.82 o
   1  34   1         39.47         49.38        10.31 o
   2  34   1          8.12         10.15         9.81 o
   4  34   1        308.50        368.63        17.25 o
   2  35   1          9.41         32.64         8.29 o
   3  35   1         13.62         43.12         8.12 o
   0   0   2      57878.88      46889.25      1408.58 o
   1   0   2     171139.58     118495.52      2507.32 o
   2   0   2      97792.70      78988.32      1675.41 o
   3   0   2      41522.48      39829.91      1976.16 o
   4   0   2       2271.39       3021.64        80.88 o
   5   0   2       5153.99      10310.59       240.39 o
   6   0   2       2482.95       3063.84        71.96 o
   7   0   2        182.03        275.73        17.52 o
   8   0   2        656.97        752.65        38.76 o
   9   0   2        278.86        183.88        20.78 o
  10   0   2        928.11        725.32        68.65 o
  11   0   2        356.52        245.53        31.79 o
  12   0   2        140.57        120.06        27.56 o
  13   0   2          0.93          9.81        21.14 o
  14   0   2         12.75         19.83         8.91 o
 -14   1   2         45.84         40.13        10.85 o
 -13   1   2         39.30         16.23        19.28 o
 -12   1   2        139.13        100.78        26.72 o
 -11   1   2        462.74        413.27        36.19 o
 -10   1   2        130.15        108.22        19.63 o
  -9   1   2         52.98         56.46        22.79 o
  -8   1   2        296.54        316.87        28.60 o
  -7   1   2        229.45        272.85        25.03 o
  -6   1   2       1892.20       2029.16        56.77 o
  -5   1   2       2842.75       3461.13        95.11 o
  -4   1   2      12846.27      12786.70       287.92 o
  -3   1   2       5175.65       4478.50       270.47 o
  -2   1   2       6129.28       4904.48        89.82 o
  -1   1   2       2514.59       1538.47        57.75 o
   0   1   2        111.66         94.78         5.36 o
   1   1   2       2466.46       1525.09        53.10 o
   2   1   2       6273.98       5051.79       162.67 o
   3   1   2       5258.77       4680.85       107.04 o
   4   1   2      12631.98      12501.35       381.99 o
   5   1   2       2792.30       3478.66        94.69 o
   6   1   2       1938.31       2127.07        75.29 o
   7   1   2        248.95        247.63        16.56 o
   8   1   2        240.74        265.58        19.09 o
   9   1   2         42.19         39.24        17.56 o
  10   1   2        109.83        143.44        27.75 o
  11   1   2        418.72        405.83        35.34 o
  12   1   2        123.68        105.52        26.89 o
  13   1   2         36.58        -16.74        20.80 o
  14   1   2         45.05         28.58         8.91 o
 -14   2   2         13.17         20.84         6.88 o
 -13   2   2        130.92        119.38        21.31 o
 -12   2   2         72.04         47.18        25.87 o
 -11   2   2         95.57         44.64        27.22 o
 -10   2   2        723.62        746.12        34.04 o
  -9   2   2        385.94        482.01        40.19 o
  -8   2   2       1486.57       1621.35        49.06 o
  -7   2   2        455.34        701.43        34.36 o
  -6   2   2        541.57        557.46        24.98 o
  -5   2   2       2262.42       2394.96        56.74 o
  -4   2   2       1417.99       1416.93        36.66 o
  -3   2   2        191.73        148.49         9.83 o
  -2   2   2        667.60        632.34        17.48 o
  -1   2   2        415.92        395.20        17.92 o
   0   2   2          7.23         11.23         3.76 o
   1   2   2        440.72        404.57        13.56 o
   2   2   2        710.09        722.48        21.95 o
   3   2   2        202.14        177.04        12.19 o
   4   2   2       1422.94       1408.48        45.53 o
   5   2   2       2419.18       2691.88        63.88 o
   6   2   2        525.16        607.56        29.05 o
   7   2   2        523.58        687.02        28.90 o
   8   2   2       1575.12       1575.67        58.47 o
   9   2   2        401.59        414.81        44.30 o
  10   2   2        729.95        691.47        45.67 o
  11   2   2         92.88         90.97        26.04 o
  12   2   2         84.10        100.11        26.04 o
  13   2   2        122.74        111.10        22.49 o
  14   2   2         11.71         10.92         8.67 o
 -14   3   2          3.59         17.20         6.80 o
 -13   3   2          4.89         41.94        20.12 o
 -12   3   2        159.39        122.60        28.58 o
 -11   3   2        267.93        366.60        36.53 o
 -10   3   2        125.55        237.75        36.07 o
  -9   3   2        140.41        114.15        19.58 o
  -8   3   2        734.03        965.17        34.13 o
  -7   3   2        488.20        627.50        26.25 o
  -6   3   2       3032.25       3899.23        86.10 o
  -5   3   2       2177.55       1942.59        61.66 o
  -4   3   2       5217.39       5023.22       121.53 o
  -3   3   2      15722.17      11751.68       343.61 o
  -2   3   2      99104.39      82548.50      1756.90 o
  -1   3   2        332.25        890.73        34.33 o
   0   3   2     230942.14     166592.38      3533.36 o
   1   3   2        223.14        815.56        33.99 o
   2   3   2      97560.25      80512.66      3416.28 o
   3   3   2      15215.71      11484.19       251.30 o
   4   3   2       5643.83       5413.75       212.05 o
   5   3   2       2354.00       2227.51        56.21 o
   6   3   2       2681.54       3529.64       109.75 o
   7   3   2        461.13        716.35        36.16 o
   8   3   2        729.55        954.25        38.97 o
   9   3   2        163.52        120.36        38.47 o
  10   3   2        100.71        172.76        21.96 o
  11   3   2        252.73        359.67        31.79 o
  12   3   2        161.07        122.09        26.72 o
  13   3   2          7.12         22.15        20.46 o
  14   3   2          4.81         22.91        10.06 o
 -14   4   2         42.75         45.46        13.78 o
 -13   4   2         11.99         22.32        19.28 o
 -12   4   2        334.83        298.63        31.96 o
 -11   4   2        630.44        606.05        42.78 o
 -10   4   2        216.86        172.42        22.67 o
  -9   4   2        375.18        411.95        32.33 o
  -8   4   2         37.75         42.65        11.76 o
  -7   4   2        317.31        305.94        13.04 o
  -6   4   2       2856.82       3243.11        78.48 o
  -5   4   2       8079.96       8396.56       161.82 o
  -4   4   2        558.13        630.90        38.39 o
  -3   4   2       6239.49       6233.78       203.26 o
  -2   4   2       2794.54       2608.63        64.43 o
  -1   4   2       3695.38       3031.68        50.98 o
   0   4   2        109.69         62.83         7.85 o
   1   4   2       3738.56       3248.03       107.72 o
   2   4   2       2794.27       2638.24        63.31 o
   3   4   2       6147.37       5785.32       131.08 o
   4   4   2        549.22        637.70        27.88 o
   5   4   2       7883.78       8338.54       197.04 o
   6   4   2       2763.15       3423.15        80.55 o
   7   4   2        316.92        320.69        14.69 o
   8   4   2         44.67         52.57        16.55 o
   9   4   2        358.53        379.57        79.98 o
  10   4   2        214.96        142.85        21.47 o
  11   4   2        620.01        624.94        67.64 o
  12   4   2        344.68        389.43        32.30 o
  13   4   2         12.69         -2.71        19.62 o
  14   4   2         41.23         32.71         8.64 o
 -14   5   2          8.45         23.95         8.37 o
 -13   5   2        133.33        109.74        20.29 o
 -12   5   2        128.46        140.86        27.39 o
 -11   5   2        241.15        197.51        33.14 o
 -10   5   2        406.07        407.66        27.93 o
  -9   5   2        251.47        231.14        13.83 o
  -8   5   2        674.12        642.13        20.45 o
  -7   5   2       1187.24       1251.34        36.64 o
  -6   5   2        569.18        625.26        37.09 o
  -5   5   2       1258.33       1218.71        44.34 o
  -4   5   2         35.87         59.80        17.33 o
  -3   5   2        886.96        888.78        44.98 o
  -2   5   2       2705.14       2498.55        51.76 o
  -1   5   2        311.32        244.93         8.32 o
   0   5   2       1575.83       1222.22        34.32 o
   1   5   2        293.07        232.34        22.32 o
   2   5   2       2699.30       2526.29        61.60 o
   3   5   2        900.27        881.77        29.25 o
   4   5   2         47.56         80.78        17.25 o
   5   5   2       1206.85       1217.04        49.63 o
   6   5   2        581.18        643.86        50.81 o
   7   5   2       1129.78       1231.50        30.19 o
   8   5   2        753.92        685.05        20.43 o
   9   5   2        258.46        231.85        35.34 o
  10   5   2        400.32        401.63        27.02 o
  11   5   2        264.54        304.79        40.16 o
  12   5   2        136.41        169.77        26.04 o
  13   5   2        138.61        145.25        21.98 o
  14   5   2         13.49         13.46         7.51 o
 -14   6   2         68.81         47.06         7.64 o
 -13   6   2         23.01         31.96        18.77 o
 -12   6   2        222.28        329.57        31.96 o
 -11   6   2        704.42        636.82        44.64 o
 -10   6   2        315.45        343.55        23.42 o
  -9   6   2        227.62        392.96        21.99 o
  -8   6   2        766.64        773.10        21.61 o
  -7   6   2         47.27        179.90        19.11 o
  -6   6   2        359.59        396.72        42.36 o
  -5   6   2       2054.85       2610.39       167.74 o
  -4   6   2      11047.71      11628.12       285.84 o
  -3   6   2       7116.26       6904.20       161.00 o
  -2   6   2       4059.84       3728.19        98.87 o
  -1   6   2      14167.89      13311.34       340.36 o
   0   6   2      20175.83      20515.60       362.33 o
   1   6   2      14777.42      13729.38       425.96 o
   2   6   2       3531.97       3586.23       184.23 o
   3   6   2       6454.11       6808.04       217.97 o
   4   6   2      10347.31      11449.82       211.79 o
   5   6   2       1817.32       2742.13       261.26 o
   6   6   2        334.76        368.58        48.78 o
   7   6   2         26.78        265.02        17.09 o
   8   6   2        739.51        722.72        22.59 o
   9   6   2        233.14        415.85        83.28 o
  10   6   2        314.60        356.19        27.82 o
  11   6   2        697.71        545.36        23.81 o
  12   6   2        211.73        356.46        29.59 o
  13   6   2         19.89         50.90        19.78 o
  14   6   2         69.90         53.05         8.04 o
 -14   7   2         10.49          8.79         9.13 o
 -13   7   2         56.54         59.18        18.43 o
 -12   7   2        762.93        729.99        41.77 o
 -11   7   2        133.37        158.78        31.28 o
 -10   7   2        654.19        584.39        29.69 o
  -9   7   2       1961.28       1935.39        48.09 o
  -8   7   2         72.66         73.46        12.09 o
  -7   7   2         63.84         74.25         9.56 o
  -6   7   2       2027.57       2421.26        90.33 o
  -5   7   2       2630.69       2841.20        58.02 o
  -4   7   2       1297.55       1432.25        39.70 o
  -3   7   2       1444.55       1454.37        32.78 o
  -2   7   2       1401.35       1488.43        28.19 o
  -1   7   2       7154.27       6715.15        96.40 o
   0   7   2       1853.01       1668.82        37.57 o
   1   7   2       7142.34       6436.53       210.19 o
   2   7   2       1440.86       1428.37        60.37 o
   3   7   2       1358.56       1335.82        38.53 o
   4   7   2       1266.97       1491.76        38.64 o
   5   7   2       2545.79       2864.50        66.54 o
   6   7   2       1885.26       2290.31        60.50 o
   7   7   2         74.62         91.13        10.45 o
   8   7   2         87.86         71.58        11.47 o
   9   7   2       1958.87       1889.21       110.93 o
  10   7   2        679.75        610.37        36.65 o
  11   7   2        160.74        137.14        15.92 o
  12   7   2        808.09        806.60        41.26 o
  13   7   2         61.37         72.37        19.62 o
  14   7   2          7.71         14.71         9.98 o
 -13   8   2        120.78         98.75        18.60 o
 -12   8   2        139.98        120.90        25.53 o
 -11   8   2        149.60        129.22        15.55 o
 -10   8   2        828.83        801.84        33.58 o
  -9   8   2        285.68        288.95        16.55 o
  -8   8   2        913.05        958.31        39.07 o
  -7   8   2       1217.75       1126.30        22.64 o
  -6   8   2        406.99        372.46        20.82 o
  -5   8   2        235.29        295.52        17.53 o
  -4   8   2        336.92        306.86        17.36 o
  -3   8   2        342.13        385.16        16.88 o
  -2   8   2        180.23        129.76        11.60 o
  -1   8   2       1834.55       1836.98        31.76 o
   0   8   2       3668.09       3296.71        66.88 o
   1   8   2       1806.16       1755.57        80.74 o
   3   8   2        350.99        373.86        15.69 o
   4   8   2        344.37        315.46        17.28 o
   5   8   2        239.05        293.97        19.37 o
   6   8   2        413.92        399.17        21.50 o
   7   8   2       1320.27       1195.39        24.55 o
   8   8   2        860.59        836.03        27.97 o
   9   8   2        271.24        254.83        34.16 o
  10   8   2        816.01        857.20        43.14 o
  11   8   2        121.47        102.17        15.70 o
  12   8   2        139.43        187.02        24.86 o
  13   8   2        110.47        109.24        19.11 o
 -13   9   2         63.25        105.86        18.26 o
 -12   9   2         38.40         84.38        24.69 o
 -11   9   2        287.58        179.24        27.82 o
 -10   9   2        354.51        520.44        24.57 o
  -9   9   2        604.25        582.12        22.04 o
  -8   9   2       1391.84       2097.96        70.70 o
  -7   9   2        864.63        746.83        15.90 o
  -6   9   2       1224.36       1053.03        25.49 o
  -5   9   2        246.01        542.18        21.34 o
  -4   9   2       2939.24       3312.75        57.23 o
  -3   9   2      28965.86      32738.24       511.41 o
  -2   9   2       3734.79       5943.93       162.89 o
  -1   9   2      10360.72      10584.23       179.49 o
   0   9   2       6664.74       9361.99       148.62 o
   1   9   2      10759.82      10414.85       227.82 o
   2   9   2       4282.24       5871.48       110.79 o
   3   9   2      28468.69      33334.65       592.86 o
   4   9   2       2723.84       3087.42        79.19 o
   5   9   2        361.36        674.98        47.28 o
   6   9   2       1216.95       1041.55        29.66 o
   7   9   2        988.94        867.96        20.55 o
   8   9   2       1296.64       1890.70        51.69 o
   9   9   2        613.22        617.61        37.25 o
  10   9   2        330.52        482.63        31.04 o
  11   9   2        274.81        161.85        16.79 o
  12   9   2         46.24        154.22        23.50 o
  13   9   2         61.12        120.90        18.94 o
 -13  10   2        258.02        180.93        19.78 o
 -12  10   2        239.04        278.67        27.73 o
 -11  10   2         82.88        115.76        21.48 o
 -10  10   2        934.50        834.41        32.00 o
  -9  10   2         73.86         75.49        12.92 o
  -8  10   2       3670.34       3393.58        55.35 o
  -7  10   2        140.16        106.29         9.27 o
  -6  10   2        193.07        168.06         9.69 o
  -5  10   2       3767.17       3824.65        67.05 o
  -4  10   2       1466.61       1647.57        31.77 o
  -3  10   2       7743.36       8205.26       121.85 o
  -2  10   2       5285.82       5760.09        89.32 o
  -1  10   2        576.67        551.96        14.76 o
   0  10   2        794.06        991.71        30.35 o
   1  10   2        579.74        523.68        16.40 o
   2  10   2       5291.66       5597.64       186.35 o
   3  10   2       7576.38       8132.31       153.92 o
   4  10   2       1403.09       1531.62        41.71 o
   5  10   2       3808.97       3935.63       104.20 o
   6  10   2        171.04        163.05        14.97 o
   7  10   2        112.84         82.37        11.42 o
   8  10   2       3592.80       3384.20        67.23 o
   9  10   2         77.51         80.00        14.43 o
  10  10   2        917.70        837.71        45.72 o
  11  10   2         89.70        100.31        24.86 o
  12  10   2        236.59        294.89        43.46 o
  13  10   2        260.22        223.21        20.63 o
 -13  11   2         89.14         71.36        15.90 o
 -12  11   2          2.24         29.25        21.98 o
 -11  11   2         30.63         43.22        14.31 o
 -10  11   2        164.50        170.67        15.53 o
  -9  11   2        677.57        589.33        20.05 o
  -8  11   2        237.02        245.24        15.35 o
  -7  11   2        131.82        118.35        10.85 o
  -6  11   2        438.41        467.45        23.42 o
  -5  11   2        497.17        594.63        22.93 o
  -4  11   2       1591.57       1802.89        37.43 o
  -3  11   2       1624.38       1755.48        33.75 o
  -2  11   2       2054.70       1981.67        48.99 o
  -1  11   2        733.62        743.84        21.99 o
   0  11   2        578.77        651.65        26.92 o
   1  11   2        736.94        743.56        30.51 o
   2  11   2       2115.28       2061.80       127.75 o
   3  11   2       1575.71       1696.31        55.45 o
   4  11   2       1535.66       1776.07        60.47 o
   5  11   2        456.78        552.25        39.91 o
   6  11   2        447.23        434.69        17.54 o
   7  11   2        134.74        114.77        13.27 o
   8  11   2        248.27        259.36        17.26 o
   9  11   2        701.71        585.96        27.53 o
  10  11   2        161.95        154.42        15.93 o
  11  11   2         28.07         51.49        14.83 o
  12  11   2          0.62         26.78        18.60 o
  13  11   2         84.75         86.41        16.06 o
 -13  12   2         13.10         58.00        14.37 o
 -12  12   2         78.75        143.56        23.34 o
 -11  12   2        194.23        182.08        14.31 o
 -10  12   2         63.55        144.63        18.86 o
  -9  12   2        236.00        370.64        19.18 o
  -8  12   2       4068.64       3207.31        70.98 o
  -7  12   2         18.33        200.37        20.12 o
  -6  12   2        237.28        528.47        19.79 o
  -5  12   2       4019.96       3597.67        66.69 o
  -4  12   2       1433.22       1789.12        38.86 o
  -3  12   2      12177.78      14413.06       206.63 o
  -2  12   2       4136.44       4226.06        60.92 o
  -1  12   2       5320.10       5230.59       179.50 o
   0  12   2       5871.81       5530.56       131.98 o
   1  12   2       5894.68       5997.42       128.34 o
   2  12   2       3989.41       3647.94       129.19 o
   3  12   2      12255.47      14383.15       316.09 o
   4  12   2       1234.62       1615.91        58.10 o
   5  12   2       3872.90       3623.08       115.75 o
   6  12   2        222.39        530.97        17.74 o
   7  12   2         33.24        230.03        16.40 o
   8  12   2       4285.30       3456.63        69.42 o
   9  12   2        227.35        367.81        27.37 o
  10  12   2         53.17        140.57        15.42 o
  11  12   2        213.66        187.16        26.80 o
  12  12   2         80.79        168.55        35.93 o
  13  12   2         12.49         42.24         9.46 o
 -13  13   2        185.28        117.02        15.22 o
 -12  13   2        169.68        136.97        22.32 o
 -11  13   2        164.25        182.30        14.03 o
 -10  13   2        438.87        469.75        24.50 o
  -9  13   2       2152.10       2197.46        81.17 o
  -8  13   2        930.35        888.99        22.76 o
  -7  13   2        320.93        292.20        16.94 o
  -6  13   2        160.87        237.92        12.03 o
  -5  13   2         63.98         59.23         8.34 o
  -4  13   2       1983.00       2224.03        45.32 o
  -3  13   2       1587.73       1860.93        38.35 o
  -2  13   2       1076.09       1223.84        26.43 o
  -1  13   2        550.26        648.81        27.56 o
   0  13   2         38.60         21.78        11.89 o
   1  13   2        571.29        608.03        47.60 o
   2  13   2       1050.76       1123.23        48.78 o
   3  13   2       1518.85       1700.59        61.94 o
   4  13   2       2073.57       2262.80        57.83 o
   5  13   2         76.40         79.49        10.89 o
   6  13   2        150.47        202.99        11.47 o
   7  13   2        290.90        254.57        16.58 o
   8  13   2        956.15        944.91        29.47 o
   9  13   2       2169.58       2207.68        61.33 o
  10  13   2        418.58        443.01        20.80 o
  11  13   2        157.93        172.62        16.78 o
  12  13   2        167.26        176.06        27.90 o
  13  13   2        197.73        147.99        11.91 o
 -13  14   2         44.13         25.56         8.07 o
 -12  14   2        143.95        162.16        21.64 o
 -11  14   2        104.27        103.65        12.44 o
 -10  14   2        235.88        241.28        16.75 o
  -9  14   2        266.35        324.20        28.28 o
  -8  14   2        408.40        419.31        16.84 o
  -7  14   2       1644.51       1620.17        31.12 o
  -6  14   2        190.79        255.36        10.61 o
  -5  14   2        228.60        261.91        11.65 o
  -4  14   2        610.58        739.80        27.86 o
  -3  14   2        142.21        143.96        15.13 o
  -2  14   2        223.79        202.50        18.06 o
  -1  14   2        414.74        417.86        23.15 o
   0  14   2       3020.58       3074.74        84.83 o
   1  14   2        408.81        464.34        41.77 o
   2  14   2        215.81        202.18        13.64 o
   3  14   2        123.79        112.04        14.11 o
   4  14   2        601.00        727.22        29.71 o
   5  14   2        226.81        240.57         9.97 o
   6  14   2        149.06        192.87        10.06 o
   7  14   2       1628.70       1597.70        31.62 o
   8  14   2        416.95        412.97        19.91 o
   9  14   2        255.17        298.98        27.54 o
  10  14   2        235.26        238.72        16.10 o
  11  14   2        111.74         99.77        18.94 o
  12  14   2        134.33        164.02        35.00 o
  13  14   2         39.45         26.82         6.13 o
 -13  15   2         15.42         14.95         6.33 o
 -12  15   2        255.22        160.47        20.29 o
 -11  15   2          4.39        108.08        12.59 o
 -10  15   2         85.85         97.05        14.65 o
  -9  15   2         89.56        299.67        17.25 o
  -8  15   2        485.62        770.29        34.32 o
  -7  15   2       1795.33       1903.15        39.83 o
  -6  15   2        222.73        416.09        11.98 o
  -5  15   2       4318.50       4262.55        55.33 o
  -4  15   2       1232.85       1271.34        40.10 o
  -3  15   2       1765.85       1597.77        69.62 o
  -2  15   2       4617.65       6380.58       361.02 o
  -1  15   2        919.25       1079.59        58.93 o
   0  15   2       9664.87       8236.09       195.67 o
   1  15   2        777.38       1116.38        65.78 o
   2  15   2       4686.42       6640.97       217.12 o
   3  15   2       1799.63       1546.63        77.19 o
   4  15   2       1022.28       1030.89        24.70 o
   5  15   2       4211.00       4150.62        65.34 o
   6  15   2        217.82        347.78        14.37 o
   7  15   2       1865.85       1959.74        38.99 o
   8  15   2        471.92        689.43        34.06 o
   9  15   2         89.83        247.75        29.61 o
  10  15   2        102.58        120.04        17.89 o
  11  15   2          8.46         93.51        18.09 o
  12  15   2        253.02        173.79        21.39 o
  13  15   2         15.42          9.30         8.96 o
 -12  16   2         16.08         25.87        16.40 o
 -11  16   2        242.96        223.64        13.52 o
 -10  16   2        214.40        201.11        15.39 o
  -9  16   2        221.38        254.85        17.09 o
  -8  16   2       1110.01       1043.86        28.27 o
  -7  16   2        175.16        179.03        12.14 o
  -6  16   2        789.62        674.96        15.12 o
  -5  16   2        348.25        427.64        11.88 o
  -4  16   2       1113.69       1101.36        19.32 o
  -3  16   2        924.40        853.78        25.80 o
  -2  16   2       2229.94       2222.52       160.56 o
  -1  16   2        839.31        807.35        46.42 o
   0  16   2          1.79          6.17        16.38 o
   1  16   2        850.68        890.64        59.02 o
   2  16   2       2262.72       2229.04       104.84 o
   3  16   2        894.27        858.02        24.40 o
   4  16   2       1018.68       1019.46        19.36 o
   5  16   2        364.50        435.81        18.05 o
   6  16   2        752.77        640.16        18.63 o
   7  16   2        166.36        192.40        11.41 o
   8  16   2       1077.15       1101.84        31.20 o
   9  16   2        198.27        204.22        15.90 o
  10  16   2        261.83        276.63        20.15 o
  11  16   2        218.63        171.13        19.95 o
  12  16   2         19.60         34.63         9.49 o
 -12  17   2          8.36         23.00        14.37 o
 -11  17   2         42.17         85.50        12.85 o
 -10  17   2          3.01         19.74        12.17 o
  -9  17   2        115.46        113.31        15.53 o
  -8  17   2        461.46        420.45        15.66 o
  -7  17   2        176.45        175.16         9.74 o
  -6  17   2       1127.92        987.22        18.74 o
  -5  17   2        821.79        831.04        15.51 o
  -4  17   2        381.32        403.75         9.26 o
  -3  17   2        153.33        164.51         6.59 o
  -2  17   2        474.89        546.88        18.53 o
  -1  17   2       1911.38       2060.45        89.62 o
   0  17   2        138.43        143.76        20.72 o
   1  17   2       1926.34       2176.12       101.46 o
   2  17   2        458.19        564.95        20.08 o
   3  17   2        136.27        139.03         6.69 o
   4  17   2        377.53        408.01        10.19 o
   5  17   2        814.11        832.15        19.07 o
   6  17   2       1104.49        976.66        27.68 o
   7  17   2        167.59        159.84        11.47 o
   8  17   2        473.41        458.86        17.70 o
   9  17   2        153.70        165.11        15.36 o
  10  17   2          1.21          6.43        17.59 o
  11  17   2         38.53         63.07        15.90 o
  12  17   2         12.33         14.53         9.44 o
 -12  18   2         11.68          9.64        13.02 o
 -11  18   2         45.03         55.80        19.78 o
 -10  18   2          8.39         27.50        12.26 o
  -9  18   2         12.22         37.02        14.03 o
  -8  18   2        348.24        547.91        43.29 o
  -7  18   2       1430.62       1528.26        39.90 o
  -6  18   2        338.26        481.67        15.83 o
  -5  18   2       1009.00       1088.71        17.22 o
  -4  18   2       2202.36       1837.44        23.79 o
  -3  18   2       3457.55       3907.06        44.90 o
  -2  18   2       1267.14       1321.31        23.71 o
  -1  18   2        706.94        696.26        13.12 o
   0  18   2        468.06        845.70        12.92 o
   1  18   2        647.15        681.60        19.88 o
   2  18   2       1208.10       1280.55        18.98 o
   3  18   2       3314.46       3753.23        52.37 o
   4  18   2       2180.14       1892.07        28.09 o
   5  18   2       1107.54       1222.87        25.96 o
   6  18   2        366.18        490.23        20.16 o
   7  18   2       1466.07       1586.06        31.14 o
   8  18   2        300.18        518.74        36.39 o
   9  18   2         11.76         50.70        13.63 o
  10  18   2          5.85         36.86        18.94 o
  11  18   2         45.07         45.49        14.71 o
  12  18   2         13.60         24.06         6.95 o
 -12  19   2          1.73          7.61        10.65 o
 -11  19   2         17.02         13.36        17.76 o
 -10  19   2        236.16        292.49        15.30 o
  -9  19   2        277.23        245.71        16.49 o
  -8  19   2        481.13        408.63        26.27 o
  -7  19   2        809.93        791.64        19.59 o
  -6  19   2        343.11        315.97        17.07 o
  -5  19   2        114.72        131.48         7.81 o
  -4  19   2       1851.37       1866.24        25.87 o
  -3  19   2        279.41        284.32         8.68 o
  -2  19   2        600.45        642.06        11.55 o
  -1  19   2        683.21        709.44        12.55 o
   0  19   2        432.65        502.57         9.80 o
   1  19   2        707.18        737.51        12.46 o
   2  19   2        634.32        705.42        11.88 o
   3  19   2        272.51        279.71         8.97 o
   4  19   2       1771.30       1837.56        27.64 o
   5  19   2        118.61        139.51         9.06 o
   6  19   2        317.63        298.27        19.65 o
   7  19   2        797.43        860.12        24.72 o
   8  19   2        475.67        415.08        25.08 o
   9  19   2        290.73        264.73        19.13 o
  10  19   2        218.58        275.63        23.84 o
  11  19   2         18.89          9.45        10.23 o
  12  19   2          1.16          8.78         5.98 o
 -11  20   2         13.15          2.87        15.90 o
 -10  20   2         58.56         56.29        11.67 o
  -9  20   2         14.11         18.43        12.81 o
  -8  20   2          9.18         28.13        14.03 o
  -7  20   2        189.01        182.45        13.51 o
  -6  20   2        611.77        574.15        15.60 o
  -5  20   2         40.26         33.57         7.73 o
  -4  20   2        287.82        268.41         8.81 o
  -3  20   2        711.80        738.03        13.67 o
  -2  20   2        534.53        494.78        11.11 o
  -1  20   2        607.19        613.02        11.03 o
   0  20   2       1433.32       1492.72        21.42 o
   1  20   2        622.93        626.97        10.66 o
   2  20   2        540.22        492.31         9.43 o
   3  20   2        694.14        713.53        14.33 o
   4  20   2        267.13        242.09         8.75 o
   5  20   2         46.30         55.12         7.29 o
   6  20   2        621.26        578.30        20.31 o
   7  20   2        202.44        207.51        21.61 o
   8  20   2          8.51          4.40        23.34 o
   9  20   2         15.98          6.76        18.77 o
  10  20   2         61.27         53.94        16.74 o
  11  20   2         15.69          6.93        11.84 o
 -11  21   2         21.80          9.93         9.44 o
 -10  21   2         14.71         41.09        13.92 o
  -9  21   2         68.52         68.66        12.99 o
  -8  21   2         91.08        102.42        23.76 o
  -7  21   2        109.72        154.30        20.11 o
  -6  21   2       1190.17       1015.97        30.41 o
  -5  21   2        280.12        369.74        13.25 o
  -4  21   2        715.22        898.73        17.37 o
  -3  21   2       1711.54       1515.99        22.38 o
  -2  21   2        708.13        785.35        16.03 o
  -1  21   2       1830.11       2052.15        28.00 o
   0  21   2       1131.67       1698.42        25.03 o
   1  21   2       1670.91       1838.23        34.60 o
   2  21   2        767.12        816.39        19.98 o
   3  21   2       1697.10       1502.92        19.52 o
   4  21   2        709.59        919.67        16.53 o
   5  21   2        285.44        416.31        20.93 o
   6  21   2       1223.88       1135.18        26.17 o
   7  21   2         96.31        133.40        12.86 o
   8  21   2        105.18        112.07        12.79 o
   9  21   2         84.45         85.56        20.63 o
  10  21   2         13.08         36.53        15.73 o
  11  21   2         22.62         13.02        10.99 o
 -11  22   2         51.97         43.34         8.37 o
 -10  22   2          8.37          9.35        11.76 o
  -9  22   2         46.03         59.99        12.07 o
  -8  22   2         66.13         48.04         9.76 o
  -7  22   2        933.93        953.65        42.98 o
  -6  22   2        299.32        314.95        17.39 o
  -5  22   2        110.11        106.65         7.51 o
  -4  22   2        134.38        138.97         9.61 o
  -3  22   2         77.50        109.62         7.52 o
  -2  22   2        300.79        264.73        12.00 o
  -1  22   2       2238.17       2196.96        29.67 o
   0  22   2        360.85        290.59         9.50 o
   1  22   2       2285.41       2205.60        29.45 o
   2  22   2        298.44        256.92         7.61 o
   3  22   2         72.00         96.21         6.26 o
   4  22   2        147.19        160.51         7.64 o
   5  22   2        133.74        129.78         7.60 o
   6  22   2        299.83        332.72        15.43 o
   7  22   2        893.86        877.00        30.65 o
   8  22   2         85.02         45.52         9.91 o
   9  22   2         51.61         66.12        20.63 o
  10  22   2         13.27          7.40        10.64 o
  11  22   2         53.63         50.15         8.67 o
 -11  23   2         17.80         17.08         9.64 o
 -10  23   2         19.62         17.08        15.90 o
  -9  23   2        100.43         98.72        10.23 o
  -8  23   2         23.50         52.63         9.27 o
  -7  23   2         17.79         20.97         9.64 o
  -6  23   2         68.31         74.94         9.39 o
  -5  23   2        447.15        471.65        11.40 o
  -4  23   2        172.34        133.10         8.72 o
  -3  23   2        504.85        453.20        11.20 o
  -2  23   2         75.24         81.28        11.10 o
  -1  23   2        150.26        132.36        10.89 o
   0  23   2       3596.43       3614.45        44.84 o
   1  23   2        144.04        145.92         9.75 o
   2  23   2         71.23         91.59         6.55 o
   3  23   2        497.71        469.88         9.79 o
   4  23   2        177.68        131.88         7.47 o
   5  23   2        457.62        509.32        15.57 o
   6  23   2         70.44         73.72         9.26 o
   7  23   2         13.82          7.43         9.36 o
   8  23   2         22.59         38.21         8.27 o
   9  23   2         93.07        100.61        20.29 o
  10  23   2         16.13         21.65         9.65 o
  11  23   2         16.24          5.30         7.52 o
 -10  24   2         49.31         49.04        15.05 o
  -9  24   2         96.18         48.67        13.69 o
  -8  24   2          1.62         92.58        10.83 o
  -7  24   2        119.13        139.06        10.09 o
  -6  24   2        471.55        475.72        15.06 o
  -5  24   2       1426.20       1316.46        28.56 o
  -4  24   2        701.01        667.33        15.08 o
  -3  24   2       1853.79       1921.66        27.73 o
  -2  24   2       1081.97       1027.99        21.49 o
  -1  24   2        728.27        776.32        19.22 o
   0  24   2        504.39        688.11        18.00 o
   1  24   2        815.11        881.65        19.44 o
   2  24   2       1087.76        984.86        20.83 o
   3  24   2       2008.90       2125.90        36.73 o
   4  24   2        705.96        678.92        14.20 o
   5  24   2       1471.58       1437.41        45.16 o
   6  24   2        459.48        458.60        16.57 o
   7  24   2        123.72        135.16        10.77 o
   8  24   2          0.70         77.20         9.31 o
   9  24   2         89.82         47.52        17.25 o
  10  24   2         40.24         52.42        13.70 o
 -10  25   2          9.81         11.33        11.33 o
  -9  25   2         82.26         79.01        12.85 o
  -8  25   2        273.35        268.67        18.94 o
  -7  25   2         29.90         42.12         9.11 o
  -6  25   2        257.25        254.13        16.50 o
  -5  25   2        871.81        838.10        16.16 o
  -4  25   2        375.70        367.23        11.63 o
  -3  25   2        496.90        460.93        12.37 o
  -2  25   2        877.66        929.52        20.20 o
  -1  25   2       1141.92       1199.24        21.83 o
   0  25   2         65.63        119.88        18.43 o
   1  25   2       1151.51       1238.68        23.89 o
   2  25   2        840.04        877.29        18.78 o
   3  25   2        492.43        458.30        11.90 o
   4  25   2        387.66        401.04        10.78 o
   5  25   2        900.87        836.83        18.34 o
   6  25   2        228.17        212.72        12.16 o
   7  25   2         23.12         40.72         8.85 o
   8  25   2        271.21        251.20        17.67 o
   9  25   2         94.95        105.62        11.45 o
  10  25   2          9.06          8.12        10.82 o
 -10  26   2         22.08         29.25         8.79 o
  -9  26   2         28.92         44.64        15.39 o
  -8  26   2         21.76         12.50        13.32 o
  -7  26   2         49.23         68.83        10.84 o
  -6  26   2        313.19        302.53        13.30 o
  -5  26   2        248.94        210.68        11.90 o
  -4  26   2        435.60        444.46        13.07 o
  -3  26   2         10.60         31.09         8.59 o
  -2  26   2        536.17        537.83        14.85 o
  -1  26   2         43.76         43.79         9.23 o
   0  26   2        182.44        147.06        18.76 o
   1  26   2         39.54         51.16        20.06 o
   2  26   2        519.56        505.75        15.20 o
   3  26   2         10.53         36.55         7.28 o
   4  26   2        418.62        430.06        11.80 o
   5  26   2        248.65        208.98        10.04 o
   6  26   2        307.40        327.87        13.08 o
   7  26   2         40.63         60.17         8.49 o
   8  26   2         25.55         26.26         7.86 o
  -9  27   2         68.25         73.90        13.02 o
  -8  27   2         61.14         93.20        13.09 o
  -7  27   2        247.61        246.48        18.40 o
  -6  27   2        660.67        723.43        26.43 o
  -5  27   2        249.00        250.32        18.04 o
  -4  27   2        216.53        317.21        11.40 o
  -3  27   2        230.11        264.82        16.67 o
  -2  27   2        261.84        246.31        17.08 o
  -1  27   2       1165.59       1379.05        28.78 o
   0  27   2        755.49        725.15        17.50 o
   1  27   2       1091.09       1297.88        27.83 o
   2  27   2        234.90        241.34        13.18 o
   3  27   2        265.73        280.89        12.50 o
   4  27   2        178.77        305.20        20.37 o
   5  27   2        228.87        258.97        11.19 o
   6  27   2        661.70        732.01        20.77 o
   7  27   2        251.23        217.66        15.39 o
   8  27   2         60.20         98.92         9.30 o
  -9  28   2         21.49         21.14         8.79 o
  -8  28   2         50.99         70.54        11.00 o
  -7  28   2         18.42         36.75         8.00 o
  -6  28   2        225.23        214.77        12.53 o
  -5  28   2         71.59         92.84        13.51 o
  -4  28   2        114.72        127.72        16.81 o
  -3  28   2        162.84        175.61        13.99 o
  -2  28   2        175.85        201.04        11.84 o
  -1  28   2        520.32        474.90        15.21 o
   0  28   2        116.88        112.71        10.45 o
   1  28   2        525.62        472.31        15.40 o
   2  28   2        186.02        223.46        10.13 o
   3  28   2        162.16        188.99        11.40 o
   4  28   2        116.00        128.18        11.59 o
   5  28   2         70.35        101.19         9.26 o
   6  28   2        231.32        210.44        14.30 o
   7  28   2         20.28         24.86        10.31 o
   9  28   2         22.23         30.27         9.30 o
  -8  29   2         44.60         62.23        13.02 o
  -7  29   2         78.55         72.92        11.88 o
  -6  29   2         51.97         63.01         9.22 o
  -5  29   2         95.09        118.81        11.37 o
  -4  29   2        134.37        139.89        10.62 o
  -3  29   2         40.05         55.74         8.50 o
  -2  29   2        129.69        171.30        14.56 o
  -1  29   2         22.75         53.38         9.61 o
   0  29   2        746.84        851.67        22.19 o
   1  29   2         25.92         41.89        11.25 o
   2  29   2        130.58        180.58        10.89 o
   3  29   2         37.11         33.69        12.63 o
   4  29   2        128.30        134.14        10.44 o
   5  29   2         84.86        131.59        13.16 o
   6  29   2         47.50         63.11        22.49 o
   7  29   2         80.11         71.19        10.15 o
  -7  30   2         29.08         90.17        10.64 o
  -6  30   2         48.15         85.75         8.77 o
  -5  30   2        254.64        274.18        12.96 o
  -4  30   2         94.06        147.79        17.92 o
  -3  30   2        290.09        305.90        21.64 o
  -2  30   2        290.15        363.76        14.41 o
  -1  30   2        141.04        221.36        11.93 o
   0  30   2        569.67        752.62        18.14 o
   1  30   2        106.26        204.18        13.52 o
   2  30   2        341.53        451.23        22.89 o
   3  30   2        316.58        355.20        25.03 o
   4  30   2         88.27        171.92        15.32 o
   5  30   2        255.67        264.57        20.12 o
   6  30   2         48.68         59.02        12.01 o
   7  30   2         28.87         75.92         8.79 o
  -7  31   2         31.63         49.21        10.82 o
  -6  31   2         87.04        112.45        16.57 o
  -5  31   2         27.29         47.60        12.26 o
  -4  31   2         40.45         64.09        14.04 o
  -3  31   2         51.46         55.13        13.19 o
  -2  31   2         23.95         30.33        10.58 o
  -1  31   2          6.20         22.98        10.39 o
   0  31   2          5.48         24.44         7.28 o
   1  31   2          6.22         -1.54        10.61 o
   2  31   2         23.28         58.29        11.18 o
   3  31   2         61.82         87.94        24.01 o
   4  31   2         40.58         77.24        12.78 o
   5  31   2         23.78         45.75        31.37 o
   6  31   2         90.21         90.97        10.65 o
  -6  32   2         26.50         75.25        12.85 o
  -5  32   2        109.76        156.38        10.44 o
  -4  32   2         86.34        112.28        13.87 o
  -3  32   2         19.54         61.04        12.01 o
  -2  32   2         16.90         29.33         9.39 o
  -1  32   2         20.44         42.27        13.19 o
   0  32   2         22.45         22.13         7.52 o
   1  32   2         20.63         27.02         9.92 o
   2  32   2         20.19         28.31         9.73 o
   3  32   2         19.21         55.63        11.84 o
   4  32   2         80.22         96.22        13.70 o
   5  32   2        105.68        108.39        12.18 o
   6  32   2         26.25         50.05         7.95 o
  -4  33   2        173.86        225.75        15.22 o
  -2  33   2        123.84        218.21        20.88 o
  -1  33   2        131.32        190.40        15.39 o
   0  33   2         20.92         28.58        12.85 o
   1  33   2        121.79        138.63        10.82 o
   2  33   2        109.30        180.28        14.46 o
   4  33   2        165.26        205.79        14.88 o
   5  33   2         96.86        155.74        11.67 o
  -2  34   2         91.16        111.10        11.84 o
   0  34   2          0.20         35.51        10.82 o
   1  34   2         36.41         38.53        12.34 o
   2  34   2         91.57         74.74        10.99 o
   4  34   2         53.90         85.23         9.81 o
   5  34   2         19.71         40.25         6.43 o
   2  35   2         41.15         66.29         8.79 o
   3  35   2         26.76         53.10         7.95 o
   1   0   3       6497.08       4563.44       146.44 o
   2   0   3       7469.69       7366.43       163.61 o
   3   0   3      24819.53      20855.99       451.15 o
   4   0   3      40704.66      33958.78       590.63 o
   5   0   3       3005.97       4911.47       290.93 o
   6   0   3        114.43        480.70        30.09 o
   7   0   3          9.96         42.34        13.27 o
   8   0   3         50.19         36.16        11.78 o
   9   0   3        754.53        773.70        33.61 o
  10   0   3        274.16        336.17        25.14 o
  11   0   3        624.53        660.34        29.77 o
  12   0   3         28.28         -0.64        17.75 o
  13   0   3          1.16         10.78        14.11 o
  14   0   3          0.09         41.13         7.54 o
 -14   1   3         64.80         45.84        12.32 o
 -13   1   3         55.81         26.43        13.81 o
 -12   1   3        100.61         96.79        18.34 o
 -11   1   3         48.76         26.65        18.22 o
 -10   1   3        683.69        694.84        26.77 o
  -9   1   3        142.72        180.86        20.09 o
  -8   1   3        105.78        160.03        16.69 o
  -7   1   3         28.35         37.92        19.36 o
  -6   1   3       1852.25       2162.73        63.09 o
  -5   1   3       5139.61       5823.48       162.95 o
  -4   1   3       2554.28       2685.05        69.79 o
  -3   1   3        655.52        697.46        18.65 o
  -2   1   3       1549.56       1269.14        34.55 o
  -1   1   3       1148.22        820.97        35.85 o
   0   1   3       4636.70       3091.01        70.30 o
   2   1   3       1455.65       1180.98        49.55 o
   3   1   3        603.70        646.86        16.45 o
   4   1   3       2664.70       2633.37        51.21 o
   5   1   3       5011.55       5976.89       182.37 o
   6   1   3       1829.73       2284.67        60.67 o
   7   1   3         30.69         43.81        12.79 o
   8   1   3         88.46        141.61        16.80 o
   9   1   3        154.75        190.78        16.54 o
  10   1   3        679.48        703.03        25.41 o
  11   1   3         45.09         30.78        18.17 o
  12   1   3        108.05         91.52        18.71 o
  13   1   3         65.44         44.45        29.93 o
  14   1   3         62.99         33.74         8.69 o
 -14   2   3         75.53         50.16         7.15 o
 -13   2   3         14.13         30.21        14.80 o
 -12   2   3        312.83        276.52        21.39 o
 -11   2   3          2.34          8.04        17.52 o
 -10   2   3         31.43         42.81        15.47 o
  -9   2   3        796.56        815.11        33.60 o
  -8   2   3        718.40        900.07        30.23 o
  -7   2   3       1000.70       1036.90        41.92 o
  -6   2   3        521.78        485.63        21.63 o
  -5   2   3       1612.95       1520.93        41.05 o
  -4   2   3        183.83        278.26        18.88 o
  -3   2   3       2794.87       2416.63        49.24 o
  -2   2   3       4414.49       4002.98        97.43 o
  -1   2   3        315.79        222.71        16.15 o
   0   2   3       1923.74       1765.89        57.92 o
   2   2   3       4478.20       4150.31        94.39 o
   3   2   3       2766.35       2393.53        60.54 o
   4   2   3        204.45        246.82        12.89 o
   5   2   3       1530.68       1504.55        49.59 o
   6   2   3        479.61        493.93        27.35 o
   7   2   3       1094.43       1061.99        76.15 o
   8   2   3        682.91        829.71        29.48 o
   9   2   3        798.06        795.47        26.51 o
  10   2   3         20.97         30.65        14.01 o
  11   2   3          3.73          6.93        18.05 o
  12   2   3        319.52        282.90        36.19 o
  13   2   3         20.41         10.78        26.13 o
  14   2   3         76.81         35.69         8.61 o
 -14   3   3          2.30          8.71         6.68 o
 -13   3   3          4.87         35.35        13.87 o
 -12   3   3         55.85         78.70        30.52 o
 -11   3   3        371.26        337.05        24.07 o
 -10   3   3        454.75        467.88        29.34 o
  -9   3   3         56.26         98.70        15.50 o
  -8   3   3        610.93        543.69        22.00 o
  -7   3   3       1898.21       1797.03        41.50 o
  -6   3   3       1359.74       1837.03        52.82 o
  -5   3   3       2828.74       3345.28        90.90 o
  -4   3   3        304.63        392.06        36.02 o
  -3   3   3      23884.77      20328.79       360.71 o
  -2   3   3      21065.30      19175.02       538.32 o
  -1   3   3      45869.26      37914.88       893.70 o
   0   3   3        404.17        460.29        28.49 o
   1   3   3      49245.26      39364.14       839.26 o
   2   3   3      21189.29      18968.77       704.29 o
   3   3   3      23703.53      20861.42       736.34 o
   4   3   3        389.79        399.58        44.98 o
   5   3   3       2388.28       2794.03       172.73 o
   6   3   3       1250.30       1471.37        73.73 o
   7   3   3       2048.58       1800.32        53.31 o
   8   3   3        587.05        497.87        19.68 o
   9   3   3         47.09        102.44        16.30 o
  10   3   3        461.72        510.75        42.90 o
  11   3   3        342.46        315.22        22.12 o
  12   3   3         61.85         81.30        23.34 o
  13   3   3          4.40         43.79        27.65 o
  14   3   3          1.37         12.23         9.55 o
 -14   4   3         59.58         41.50         7.89 o
 -13   4   3        326.51        258.20        17.22 o
 -12   4   3        132.64        110.30        18.06 o
 -11   4   3        224.80        265.03        31.79 o
 -10   4   3        115.45        113.39        21.51 o
  -9   4   3        505.57        503.44        21.86 o
  -8   4   3        571.81        634.48        17.66 o
  -7   4   3        651.22        740.98        37.18 o
  -6   4   3       1525.15       1695.78        47.82 o
  -5   4   3       1221.75       1160.15        42.71 o
  -4   4   3        271.11        263.28        26.21 o
  -3   4   3        410.45        424.67        19.79 o
  -2   4   3        337.87        316.58        17.20 o
  -1   4   3       2283.84       1844.01        29.29 o
   0   4   3      21016.49      18177.15       554.98 o
   1   4   3       2195.84       1873.63        61.04 o
   2   4   3        325.31        282.03        23.08 o
   3   4   3        417.90        464.64        21.39 o
   4   4   3        293.22        251.99        16.80 o
   5   4   3       1076.48       1097.51        46.50 o
   6   4   3       1534.35       1789.63        51.96 o
   7   4   3        668.48        760.38        23.92 o
   8   4   3        573.22        679.85        22.20 o
   9   4   3        524.85        542.56        23.02 o
  10   4   3         95.22        101.45        16.47 o
  11   4   3        201.03        215.22        17.13 o
  12   4   3        144.13        166.79        19.95 o
  13   4   3        325.53        278.41        17.58 o
  14   4   3         64.31         37.13         8.16 o
 -14   5   3          6.44          8.50         7.53 o
 -13   5   3          8.99         27.99        13.45 o
 -12   5   3         60.67         57.34        16.67 o
 -11   5   3        535.93        548.05        31.79 o
 -10   5   3         47.59         51.41        20.36 o
  -9   5   3        762.91        851.88        22.72 o
  -8   5   3        167.47        187.90        12.18 o
  -7   5   3        932.17        887.10        33.56 o
  -6   5   3        901.63       1145.05        56.30 o
  -5   5   3       2301.29       2188.46        89.45 o
  -4   5   3        694.77        686.03        40.75 o
  -3   5   3       3064.62       3109.51        83.28 o
  -2   5   3        124.41        135.11         9.71 o
  -1   5   3        957.65        879.35        17.72 o
   0   5   3       5066.06       4210.72        80.02 o
   1   5   3        996.52        935.67        61.38 o
   2   5   3        116.72        130.73        15.17 o
   3   5   3       2896.09       2976.12        73.95 o
   4   5   3        666.13        723.74        42.61 o
   5   5   3       2205.50       2262.96        88.61 o
   6   5   3        853.02       1111.66        83.45 o
   7   5   3        921.55        939.24        26.10 o
   8   5   3        159.18        174.15        12.39 o
   9   5   3        761.03        858.96        32.46 o
  10   5   3         56.38         70.82        16.57 o
  11   5   3        575.86        553.55        28.95 o
  12   5   3         73.21         94.68        17.26 o
  13   5   3          9.74         39.42        13.37 o
  14   5   3          5.26         20.25         8.62 o
 -14   6   3          0.18         19.55         7.35 o
 -13   6   3         59.89         66.21        13.57 o
 -12   6   3         58.11        102.95        17.17 o
 -11   6   3         19.59         75.76        30.27 o
 -10   6   3        324.09        336.78        31.79 o
  -9   6   3        830.79        777.16        34.24 o
  -8   6   3        157.71        215.11        20.50 o
  -7   6   3       1027.65       1040.71        43.98 o
  -6   6   3         65.17        149.23        18.90 o
  -5   6   3       3664.13       3324.11       434.41 o
  -4   6   3      15477.22      13309.06       532.32 o
  -3   6   3       1742.45       2088.47        47.54 o
  -2   6   3      24006.98      21658.60       341.66 o
  -1   6   3     144351.55     126385.59      1691.83 o
   0   6   3       5450.62       4806.57        91.64 o
   1   6   3     143907.45     137090.77      2912.31 o
   2   6   3      23815.44      23929.23      1216.57 o
   3   6   3       1382.59       1753.30        49.26 o
   4   6   3      14474.99      14166.65       316.02 o
   5   6   3       3441.18       2899.33       125.55 o
   6   6   3         54.94        132.33        23.36 o
   7   6   3       1080.84       1139.06        39.32 o
   8   6   3        201.65        266.58        27.25 o
   9   6   3        830.94        839.58        26.95 o
  10   6   3        317.12        418.35        23.24 o
  11   6   3         18.86         82.16        13.56 o
  12   6   3         57.74         82.67        16.62 o
  13   6   3         59.47         57.42        13.75 o
  14   6   3          0.34         20.97        10.65 o
 -13   7   3         90.17         90.51        13.51 o
 -12   7   3         27.93         82.89        16.36 o
 -11   7   3        420.72        400.93        37.03 o
 -10   7   3        782.89        771.98        29.18 o
  -9   7   3        602.69        476.20        17.24 o
  -8   7   3        688.06        695.04        23.00 o
  -7   7   3       1368.61       1363.11        28.24 o
  -6   7   3        577.65        569.79        39.12 o
  -5   7   3       1058.29       1161.59        57.38 o
  -4   7   3      11050.42      10907.38       204.36 o
  -3   7   3       1427.66       1435.72        36.90 o
  -2   7   3        683.91        671.81        15.08 o
  -1   7   3       1490.01       1349.08        28.20 o
   0   7   3       1314.41       1108.51        24.90 o
   1   7   3       1486.94       1424.04        43.70 o
   2   7   3        690.50        677.05        28.44 o
   3   7   3       1444.88       1436.96        36.24 o
   4   7   3      10938.95      11305.68       366.77 o
   5   7   3       1049.22       1191.87        47.21 o
   6   7   3        568.94        605.92        29.34 o
   7   7   3       1334.68       1402.85        35.54 o
   8   7   3        689.37        719.04        26.28 o
   9   7   3        623.18        480.65        19.22 o
  10   7   3        841.27        856.38        33.06 o
  11   7   3        427.47        340.78        28.53 o
  12   7   3         25.98         65.66        13.06 o
  13   7   3         92.47        103.56        13.85 o
 -13   8   3         62.28         50.73        16.32 o
 -12   8   3        396.86        421.33        21.77 o
 -11   8   3         58.22         70.86        14.07 o
 -10   8   3        112.28        119.60        14.99 o
  -9   8   3        437.08        488.42        19.55 o
  -8   8   3        629.05        633.50        16.78 o
  -7   8   3        104.21        117.17        10.06 o
  -6   8   3        213.32        231.54        18.36 o
  -5   8   3        552.12        570.87        22.60 o
  -4   8   3       4612.96       5084.85        91.04 o
  -3   8   3       1361.58       1565.99        36.02 o
  -2   8   3        286.20        277.33        10.67 o
  -1   8   3        478.00        455.47        15.43 o
   0   8   3         48.03         66.59        12.23 o
   1   8   3        478.97        513.90        25.64 o
   2   8   3        300.22        281.39        21.21 o
   3   8   3       1384.83       1726.35        77.19 o
   4   8   3       4502.06       5004.62       100.38 o
   5   8   3        579.86        632.39        23.36 o
   6   8   3        221.17        255.63        21.28 o
   7   8   3        101.85        122.37        12.24 o
   8   8   3        678.82        708.80        18.86 o
   9   8   3        427.09        464.80        18.37 o
  10   8   3        108.70        122.87        20.40 o
  11   8   3         51.33         52.28        12.81 o
  12   8   3        360.73        377.95        17.06 o
  13   8   3         61.62         55.68        12.66 o
 -13   9   3          9.54         76.69        18.94 o
 -12   9   3         53.91        192.58        44.64 o
 -11   9   3        134.76        173.67        16.46 o
 -10   9   3       1007.67        751.69        36.34 o
  -9   9   3        323.94        305.90        15.73 o
  -8   9   3        574.19        579.71        17.73 o
  -7   9   3       2342.06       1960.64        44.60 o
  -6   9   3        160.21        226.91        11.24 o
  -5   9   3       4694.35       4277.07        73.14 o
  -4   9   3       7488.51       7483.74       156.18 o
  -3   9   3        784.41       1284.14        35.10 o
  -2   9   3       8902.05       9762.54       220.59 o
  -1   9   3        795.95        809.25        21.40 o
   0   9   3      50530.32      50979.16       891.28 o
   1   9   3        950.26        972.71        22.89 o
   2   9   3       8523.15       9548.61       346.73 o
   3   9   3        816.90       1361.78       317.06 o
   4   9   3       7080.73       7166.21       140.93 o
   5   9   3       4517.26       3913.72       134.93 o
   6   9   3        224.09        310.90        21.52 o
   7   9   3       2350.50       1964.27        41.59 o
   8   9   3        603.62        641.07        27.85 o
   9   9   3        331.68        316.55        21.15 o
  10   9   3       1017.79        767.19        29.11 o
  11   9   3        126.25        165.83        15.01 o
  12   9   3         52.80        137.67        12.47 o
  13   9   3         11.67         71.40        12.61 o
 -13  10   3        102.26         86.19        11.71 o
 -12  10   3        197.81        239.68        45.15 o
 -11  10   3        181.21        184.33        16.57 o
 -10  10   3        324.16        253.29        16.77 o
  -9  10   3        552.90        502.53        18.55 o
  -8  10   3        814.03        811.82        22.30 o
  -7  10   3        622.46        587.01        18.12 o
  -6  10   3        462.58        416.62        14.82 o
  -5  10   3       1085.96       1130.38        27.32 o
  -4  10   3        858.18       1024.67        27.12 o
  -3  10   3       5046.11       5540.93        86.55 o
  -2  10   3       3782.43       3839.27        61.29 o
  -1  10   3       2895.62       2718.83        50.94 o
   0  10   3        201.54        154.00        21.57 o
   1  10   3       2834.14       2712.79        55.71 o
   2  10   3       3760.40       3746.87       140.52 o
   3  10   3       5089.82       5553.55       109.33 o
   4  10   3        862.97       1031.65        33.14 o
   5  10   3        957.33       1014.78        31.39 o
   6  10   3        518.63        461.37        16.80 o
   7  10   3        698.56        686.87        25.67 o
   8  10   3        751.69        774.55        23.56 o
   9  10   3        568.90        518.30        18.68 o
  10  10   3        333.07        276.66        21.09 o
  11  10   3        172.37        157.42        14.71 o
  12  10   3        194.18        194.40        14.51 o
  13  10   3        114.28         99.89         9.19 o
 -13  11   3         19.65         35.40        10.20 o
 -12  11   3         86.74        117.28        17.48 o
 -11  11   3        327.20        306.49        18.88 o
 -10  11   3        252.01        189.95        15.67 o
  -9  11   3        122.79        163.44        14.09 o
  -8  11   3       1513.19       1526.00        32.09 o
  -7  11   3        427.84        426.22        12.82 o
  -6  11   3        882.04        769.69        17.54 o
  -5  11   3         93.10        107.04        12.49 o
  -4  11   3        490.72        583.64        21.12 o
  -3  11   3       2595.38       2763.04        49.56 o
  -2  11   3       4137.72       4076.46        64.70 o
  -1  11   3       2495.10       2594.11        47.82 o
   0  11   3       4278.07       4661.60       146.61 o
   1  11   3       2527.91       2736.35       127.25 o
   2  11   3       4216.58       4377.00        86.17 o
   3  11   3       2440.92       2590.79        68.25 o
   4  11   3        458.15        602.53        22.33 o
   5  11   3        100.95        123.95        15.18 o
   6  11   3        868.40        772.95        21.98 o
   7  11   3        457.14        462.30        15.81 o
   8  11   3       1607.74       1637.33        33.43 o
   9  11   3        133.49        147.33        13.80 o
  10  11   3        246.89        217.58        13.05 o
  11  11   3        283.89        261.25        16.12 o
  12  11   3         89.66        105.24        15.84 o
  13  11   3         20.44         30.87         8.11 o
 -13  12   3         74.94         34.18         9.24 o
 -12  12   3        114.21        139.05        14.80 o
 -11  12   3         54.61         96.56        14.86 o
 -10  12   3        669.38        745.78        30.13 o
  -9  12   3        686.41        696.23        26.69 o
  -8  12   3       1024.36       1102.54        26.95 o
  -7  12   3        952.29        881.54        21.48 o
  -6  12   3       1292.16       1325.44        26.13 o
  -5  12   3        309.72        459.81        17.82 o
  -4  12   3        559.72        727.72        23.74 o
  -3  12   3       7174.58       6963.77       106.96 o
  -2  12   3        319.80        651.46        35.23 o
  -1  12   3       4086.29       4809.97        90.41 o
   0  12   3        600.21        508.50        26.03 o
   1  12   3       4380.85       4883.16       416.99 o
   2  12   3        296.24        552.98        23.44 o
   3  12   3       6556.95       6587.10       133.79 o
   4  12   3        620.61        790.61        33.53 o
   5  12   3        266.64        458.49        29.38 o
   6  12   3       1212.08       1278.55        37.57 o
   7  12   3       1011.23       1047.14        24.88 o
   8  12   3       1036.20       1167.94        46.92 o
   9  12   3        754.39        704.61        26.03 o
  10  12   3        669.35        687.77        32.34 o
  11  12   3         55.10        106.35        13.67 o
  12  12   3        114.92        127.36        10.59 o
  13  12   3         65.70         35.03         7.49 o
 -13  13   3         22.22         27.64         8.79 o
 -12  13   3         14.35         32.43        22.24 o
 -11  13   3        253.08        250.12        16.47 o
 -10  13   3        229.36        247.51        19.65 o
  -9  13   3       2103.75       2008.02        54.62 o
  -8  13   3        411.20        432.58        16.67 o
  -7  13   3       2446.97       2276.95        38.64 o
  -6  13   3        397.56        364.80        11.69 o
  -5  13   3        137.15        152.48         9.41 o
  -4  13   3        365.74        355.11        17.97 o
  -3  13   3        146.00        177.47        13.41 o
  -2  13   3       1660.56       1678.27        32.94 o
  -1  13   3        260.07        259.75        12.20 o
   0  13   3       6861.93       7700.28       180.02 o
   1  13   3        264.06        264.97        19.95 o
   2  13   3       1672.84       1689.16        51.15 o
   3  13   3        115.84        139.16        21.01 o
   4  13   3        343.05        295.84        23.30 o
   5  13   3        105.75        118.82        11.37 o
   6  13   3        378.18        319.69        10.87 o
   7  13   3       2495.54       2227.43        36.37 o
   8  13   3        441.99        458.60        17.71 o
   9  13   3       2089.23       2008.39        44.91 o
  10  13   3        207.53        239.30        17.56 o
  11  13   3        276.55        282.01        16.02 o
  12  13   3         15.93         26.78        14.36 o
  13  13   3         23.00         21.25         6.68 o
 -13  14   3         34.08         28.31         7.59 o
 -12  14   3         89.23         89.54        12.57 o
 -11  14   3          0.28          2.33        10.97 o
 -10  14   3         89.62        138.63        14.77 o
  -9  14   3         81.53         92.70        15.81 o
  -8  14   3        361.14        335.72        15.68 o
  -7  14   3        871.58        826.00        21.25 o
  -6  14   3        303.08        286.03        10.96 o
  -5  14   3        920.25       1024.18        20.17 o
  -4  14   3       1052.06       1121.87        30.21 o
  -3  14   3        196.56        244.30        16.80 o
  -2  14   3       2041.84       2146.40        39.92 o
  -1  14   3       2861.52       2993.42        80.04 o
   0  14   3       3005.56       2901.04       115.83 o
   1  14   3       2901.43       2740.54       291.61 o
   2  14   3       2024.66       2211.71        86.11 o
   3  14   3        206.82        228.77        16.58 o
   4  14   3       1046.60       1090.33        32.97 o
   5  14   3        869.91        928.81        17.90 o
   6  14   3        279.42        269.48        12.72 o
   7  14   3        941.91        887.49        21.66 o
   8  14   3        332.97        318.32        13.84 o
   9  14   3         74.58        112.15        11.79 o
  10  14   3         89.41        123.53        15.49 o
  11  14   3          2.96         12.01        13.99 o
  12  14   3         76.68         76.56         9.07 o
  13  14   3         35.34         18.82         7.53 o
 -12  15   3          1.97         51.54        11.48 o
 -11  15   3          4.05         36.89        11.36 o
 -10  15   3         87.05         98.77        14.22 o
  -9  15   3        579.01        734.15        48.64 o
  -8  15   3        930.13        974.90        30.87 o
  -7  15   3       2073.72       1677.99        32.18 o
  -6  15   3       5318.65       4144.81        55.10 o
  -5  15   3        505.68        693.18        17.68 o
  -4  15   3       6600.96       6736.09        79.31 o
  -3  15   3        188.79        273.68        21.94 o
  -2  15   3        453.85        462.80        22.01 o
  -1  15   3       7581.23       7425.53       334.14 o
   0  15   3        984.73       1208.42        68.74 o
   1  15   3       7761.44       8106.03       278.50 o
   2  15   3        482.47        429.80        25.52 o
   3  15   3        137.71        219.37        23.35 o
   4  15   3       6592.66       6669.00        79.45 o
   5  15   3        471.36        639.55        21.99 o
   6  15   3       5413.91       4202.51        67.57 o
   7  15   3       2154.73       1777.08        35.21 o
   8  15   3        879.25        900.15        21.49 o
   9  15   3        592.38        750.09        40.26 o
  10  15   3        103.88        121.67        14.96 o
  11  15   3          1.98         39.95        13.69 o
  12  15   3          0.86         32.67         7.31 o
 -12  16   3         82.97        105.42        11.19 o
 -11  16   3        250.65        233.99        18.11 o
 -10  16   3        104.21        108.93        17.09 o
  -9  16   3        277.26        221.52        17.12 o
  -8  16   3       1525.98       1351.14        37.34 o
  -7  16   3        900.19        789.56        22.17 o
  -6  16   3       1738.48       1638.72        27.42 o
  -5  16   3        414.44        428.71        14.28 o
  -4  16   3        232.36        324.26        10.74 o
  -3  16   3         68.90         81.96         9.54 o
  -2  16   3        381.63        316.67        42.87 o
  -1  16   3       1057.28       1134.28        54.20 o
   0  16   3        287.42        352.20        26.29 o
   1  16   3       1039.61       1233.74        70.51 o
   2  16   3        411.51        345.97        43.12 o
   3  16   3         70.44         89.19        10.48 o
   4  16   3        222.91        294.73        10.09 o
   5  16   3        423.28        435.91        13.68 o
   6  16   3       1876.79       1780.25        30.32 o
   7  16   3        889.44        794.75        19.29 o
   8  16   3       1609.56       1471.22        28.43 o
   9  16   3        279.44        206.76        17.41 o
  10  16   3        103.77         97.21        14.26 o
  11  16   3        247.26        212.29        16.01 o
  12  16   3         91.98         87.43         7.42 o
 -12  17   3         12.21         33.14        12.18 o
 -11  17   3         80.61        100.18        14.87 o
 -10  17   3         64.17         64.50        12.81 o
  -9  17   3         31.43         30.44        13.89 o
  -8  17   3        792.97        693.04        29.45 o
  -7  17   3        647.91        572.50        21.20 o
  -6  17   3        219.14        215.46        12.67 o
  -5  17   3         58.43         68.57         9.77 o
  -4  17   3        737.14        785.98        13.12 o
  -3  17   3        143.96        153.65         6.24 o
  -2  17   3        976.57        938.73        20.66 o
  -1  17   3       1322.17       1258.81        44.42 o
   0  17   3        261.66        309.99        25.68 o
   1  17   3       1322.38       1398.27        76.77 o
   2  17   3       1028.64        990.34        23.50 o
   3  17   3        134.80        149.99         7.17 o
   4  17   3        740.26        801.84        13.48 o
   5  17   3         63.99         72.69         7.63 o
   6  17   3        223.56        223.09        11.50 o
   7  17   3        666.59        580.80        16.29 o
   8  17   3        873.36        789.53        19.95 o
   9  17   3         31.99         32.31        12.06 o
  10  17   3         71.28         82.93        13.40 o
  11  17   3         68.36         73.11        12.76 o
  12  17   3         11.79         21.53         6.02 o
 -12  18   3          1.51         10.27         7.73 o
 -11  18   3         16.93         37.46        13.03 o
 -10  18   3         20.58         50.25        12.29 o
  -9  18   3        103.57        198.10        16.68 o
  -8  18   3         64.36         90.00        11.56 o
  -7  18   3        704.49        675.29        17.13 o
  -6  18   3         21.98         56.28        10.23 o
  -5  18   3       1010.35       1036.36        20.89 o
  -4  18   3       5006.45       4592.93        57.49 o
  -3  18   3       2970.20       2543.66        29.58 o
  -2  18   3       1100.77       1180.87        17.17 o
  -1  18   3        192.55        199.76        10.59 o
   0  18   3         95.76        124.94        10.27 o
   1  18   3        201.41        201.97        16.40 o
   2  18   3        946.85       1044.18        14.71 o
   3  18   3       3114.65       2664.73        35.60 o
   4  18   3       4982.27       4632.18        70.19 o
   5  18   3       1047.83       1094.88        29.63 o
   6  18   3         16.50         40.30        10.89 o
   7  18   3        776.24        744.61        19.07 o
   8  18   3         93.57        139.20        12.53 o
   9  18   3         90.06        192.57        16.93 o
  10  18   3         16.02         29.11        14.46 o
  11  18   3         18.83         25.99         9.58 o
  12  18   3          0.71         13.51         6.55 o
 -12  19   3         19.65         26.59         5.78 o
 -11  19   3         53.83         71.53        17.76 o
 -10  19   3          3.65         24.86        11.24 o
  -9  19   3        839.51        830.16        25.87 o
  -8  19   3         89.58        110.87        14.76 o
  -7  19   3        146.76        114.23        12.29 o
  -6  19   3        934.95        825.13        22.37 o
  -5  19   3       1287.44       1237.87        22.26 o
  -4  19   3        337.36        364.11        10.52 o
  -3  19   3        618.09        739.03        13.71 o
  -2  19   3         33.45         27.84         5.58 o
  -1  19   3        180.85        175.73         6.93 o
   0  19   3        487.63        544.99        13.53 o
   1  19   3        188.55        173.44         6.43 o
   2  19   3         35.07         35.21         5.21 o
   3  19   3        586.34        680.70        11.05 o
   4  19   3        331.84        368.10        10.35 o
   5  19   3       1232.01       1207.20        20.49 o
   6  19   3        917.91        834.28        20.80 o
   7  19   3        140.72        112.07        13.19 o
   8  19   3         96.49        126.76        12.19 o
   9  19   3        865.38        878.64        50.14 o
  10  19   3          4.51         22.12        13.77 o
  11  19   3         62.46         76.67         9.58 o
  12  19   3         17.59         18.88         5.52 o
 -11  20   3          7.69         17.25        15.22 o
 -10  20   3         23.02         14.09        14.35 o
  -9  20   3         43.59         73.88        13.57 o
  -8  20   3         29.03         33.97        13.93 o
  -7  20   3        863.00        789.32        28.52 o
  -6  20   3        124.41        120.66        10.62 o
  -5  20   3        800.00        751.28        14.98 o
  -4  20   3        288.76        257.13         9.44 o
  -3  20   3        407.74        438.72        10.81 o
  -2  20   3         34.06         49.77         6.08 o
  -1  20   3        222.56        203.03         6.86 o
   0  20   3        388.20        347.77         8.47 o
   1  20   3        235.32        222.51         7.05 o
   2  20   3         33.43         58.47         5.64 o
   3  20   3        399.09        428.09         9.18 o
   4  20   3        287.35        233.94         8.57 o
   5  20   3        754.05        723.18        14.11 o
   6  20   3        122.95        128.45        12.25 o
   7  20   3        945.50        856.65        24.25 o
   8  20   3         27.71         27.40         8.92 o
   9  20   3         47.31         77.60        16.21 o
  10  20   3         20.61         26.69        12.96 o
  11  20   3          3.24          9.37         7.89 o
 -11  21   3         42.43         38.03         9.73 o
 -10  21   3         10.47         13.82        13.51 o
  -9  21   3          7.20         25.11        12.23 o
  -8  21   3         16.05         93.07        15.85 o
  -7  21   3        789.10        624.41        39.09 o
  -6  21   3        563.67        711.76        19.98 o
  -5  21   3       1378.56       1248.11        26.03 o
  -4  21   3        216.06        161.72         8.61 o
  -3  21   3        190.11        185.12         8.69 o
  -2  21   3        764.09        961.18        17.06 o
  -1  21   3       1134.71       1341.06        21.31 o
   0  21   3       3332.66       2261.24        26.74 o
   1  21   3       1136.62       1274.76        26.78 o
   2  21   3        808.81        986.18        16.29 o
   3  21   3        212.82        186.04         8.85 o
   4  21   3        186.74        137.23         8.22 o
   5  21   3       1338.74       1245.41        21.61 o
   6  21   3        615.71        725.04        24.41 o
   7  21   3        841.82        697.95        19.32 o
   8  21   3         10.89         68.86        10.89 o
   9  21   3          4.98         18.47        11.91 o
  10  21   3         12.33         13.06        11.41 o
  11  21   3         46.63         42.52         8.85 o
 -11  22   3         10.95         17.42        10.99 o
 -10  22   3         46.47         28.24         9.91 o
  -9  22   3         19.40         25.66        11.53 o
  -8  22   3        251.31        240.01        26.97 o
  -7  22   3        301.83        326.32        15.06 o
  -6  22   3        845.38        814.38        27.19 o
  -5  22   3        297.34        282.08         9.67 o
  -4  22   3         70.63        101.79         7.88 o
  -3  22   3        493.82        499.43        11.88 o
  -2  22   3        400.72        405.90        11.07 o
  -1  22   3         29.85         57.32         7.51 o
   0  22   3        362.21        452.70        11.31 o
   1  22   3         33.09         68.60         7.17 o
   2  22   3        420.91        417.43         9.30 o
   3  22   3        516.37        512.53        10.28 o
   4  22   3         75.90        105.55         7.36 o
   5  22   3        299.03        277.18         9.13 o
   6  22   3        867.49        848.19        18.14 o
   7  22   3        310.64        315.06        12.87 o
   8  22   3        242.84        221.73        12.94 o
   9  22   3         25.57         38.29        14.84 o
  10  22   3         47.73         36.07        10.96 o
  11  22   3         12.85         15.39        10.65 o
 -11  23   3         28.82         18.94         8.96 o
 -10  23   3         45.41         47.94        11.84 o
  -9  23   3          3.79         -7.47        14.56 o
  -8  23   3         20.65         32.42        11.67 o
  -7  23   3        149.87        138.13        11.18 o
  -6  23   3        266.05        228.79        12.77 o
  -5  23   3        111.19        154.11         8.45 o
  -4  23   3        370.65        452.73        11.18 o
  -3  23   3       1482.46       1376.44        19.78 o
  -2  23   3        946.35        840.81        17.41 o
  -1  23   3        372.59        380.56        13.41 o
   0  23   3        183.79        157.83         9.03 o
   1  23   3        376.78        391.96        11.82 o
   2  23   3        960.18        871.67        17.84 o
   3  23   3       1489.10       1381.98        20.69 o
   4  23   3        377.61        466.22        11.39 o
   5  23   3        110.07        135.63         8.37 o
   6  23   3        268.97        254.60        10.77 o
   7  23   3        150.07        131.42        10.26 o
   8  23   3         15.07          9.23         8.00 o
   9  23   3          1.31          7.39        13.09 o
  10  23   3         40.95         43.73         8.43 o
 -10  24   3         50.77         54.11        13.70 o
  -9  24   3         41.52         42.49        13.62 o
  -8  24   3        299.48        230.97        19.74 o
  -7  24   3         86.04        107.80        10.38 o
  -6  24   3         82.23        101.10         9.79 o
  -5  24   3        742.72        769.34        17.11 o
  -4  24   3        981.04       1001.77        32.94 o
  -3  24   3        369.42        443.90        10.95 o
  -2  24   3        718.27        776.27        16.95 o
  -1  24   3       1349.89       1407.12        24.34 o
   0  24   3       1070.92       1349.92        21.97 o
   1  24   3       1268.02       1336.78        22.48 o
   2  24   3        812.37        893.75        17.18 o
   3  24   3        365.09        451.17        11.95 o
   4  24   3        989.94       1069.08        25.85 o
   5  24   3        751.07        783.57        21.87 o
   6  24   3         82.65        123.51         9.72 o
   7  24   3         73.83         88.47         9.42 o
   8  24   3        269.87        195.38        10.32 o
   9  24   3         40.92         76.72        13.04 o
  10  24   3         49.19         41.26         9.43 o
 -10  25   3         62.25         44.98        11.16 o
  -9  25   3         67.12         57.00        20.63 o
  -8  25   3         98.69        126.75        16.61 o
  -7  25   3         65.60         53.36        10.34 o
  -6  25   3        265.38        250.25        14.25 o
  -5  25   3        274.60        311.10        11.74 o
  -4  25   3        424.46        472.18        13.64 o
  -3  25   3        142.41        135.95         9.67 o
  -2  25   3       1134.57       1186.25        21.65 o
  -1  25   3        841.13        872.22        17.89 o
   0  25   3        673.46        771.90        17.00 o
   1  25   3        833.26        872.55        17.25 o
   2  25   3       1124.56       1208.75        21.09 o
   3  25   3        167.41        174.39         7.23 o
   4  25   3        395.23        445.81        12.49 o
   5  25   3        272.23        327.14        10.36 o
   6  25   3        262.07        244.02        11.59 o
   7  25   3         58.54         48.14         8.25 o
   8  25   3         88.57        105.55         8.23 o
   9  25   3         59.92         63.50         9.10 o
  10  25   3         57.28         41.94         7.81 o
  -9  26   3          2.39          1.43        10.09 o
  -8  26   3         66.27         18.83        13.24 o
  -7  26   3         57.77         54.45         9.75 o
  -6  26   3        211.91        242.14        19.28 o
  -5  26   3         87.05         62.76        11.80 o
  -4  26   3        219.26        219.18        10.29 o
  -3  26   3          6.33         18.57         8.12 o
  -2  26   3        220.09        234.22        10.33 o
  -1  26   3        139.09        134.99        11.84 o
   0  26   3         77.98        128.74         9.90 o
   1  26   3        137.86        147.73        10.57 o
   2  26   3        214.09        236.02        10.61 o
   3  26   3          5.32         12.80         6.89 o
   4  26   3        206.59        202.35         9.81 o
   5  26   3         77.07         51.95         7.78 o
   6  26   3        211.51        209.68        10.53 o
   7  26   3         54.68         48.38         8.39 o
   8  26   3         59.82         27.47         6.37 o
   9  26   3          2.38         -2.48         8.61 o
  -9  27   3         13.92         24.86        12.18 o
  -8  27   3         20.50         21.28        11.60 o
  -7  27   3         67.19         78.91         9.40 o
  -6  27   3        209.40        365.91        25.62 o
  -5  27   3        689.94        743.46        40.08 o
  -4  27   3        484.34        507.60        22.42 o
  -3  27   3        155.18        163.82        11.45 o
  -2  27   3         96.01        142.12        10.82 o
  -1  27   3       1970.25       1899.68        36.35 o
   0  27   3         42.40        319.10        14.63 o
   1  27   3       1803.69       1742.52        34.19 o
   2  27   3         74.17        111.44         9.55 o
   3  27   3        149.21        174.81        12.22 o
   4  27   3        451.83        506.54        16.31 o
   5  27   3        712.24        721.30        20.10 o
   6  27   3        198.45        335.79        17.42 o
   7  27   3         59.70         50.61         8.79 o
   8  27   3         23.76         28.94         6.09 o
   9  27   3         16.61         13.87        12.01 o
  -9  28   3          0.88         17.59         8.45 o
  -8  28   3        119.46         84.00        10.90 o
  -7  28   3        296.10        302.53        17.38 o
  -6  28   3         22.03         43.60        15.13 o
  -5  28   3         75.53         80.99        13.11 o
  -4  28   3         78.42         70.34        10.45 o
  -3  28   3        137.65        162.04        10.14 o
  -2  28   3         62.37         59.39        11.13 o
  -1  28   3        371.35        341.49        14.72 o
   0  28   3        164.60        187.54        11.39 o
   1  28   3        377.58        383.74        23.28 o
   2  28   3         61.31         72.73        10.81 o
   3  28   3        145.44        167.85         9.82 o
   4  28   3         83.68         72.54         9.62 o
   5  28   3         82.09         96.22         8.42 o
   6  28   3         23.10         47.55        11.26 o
   7  28   3        291.51        293.13        14.01 o
   8  28   3        117.00         92.50        15.05 o
  -8  29   3          4.39         19.80         8.07 o
  -7  29   3         64.26         74.84        11.93 o
  -6  29   3          0.86          5.43         8.15 o
  -5  29   3         30.59         44.57        11.32 o
  -4  29   3         24.35         30.88         8.91 o
  -3  29   3        184.32        168.16        13.93 o
  -2  29   3         65.57         71.09        16.68 o
  -1  29   3         53.97         80.23         9.16 o
   0  29   3        160.20        162.17        10.40 o
   1  29   3         57.01         54.78        11.96 o
   2  29   3         71.55         87.63        10.98 o
   3  29   3        183.75        160.16        14.91 o
   4  29   3         21.45         23.29         8.16 o
   5  29   3         33.39         46.20         7.11 o
   6  29   3          1.11         10.70        20.12 o
   7  29   3         65.66         75.15         8.55 o
   8  29   3          5.05         29.93        12.01 o
  -7  30   3        167.45        158.32        11.35 o
  -6  30   3          4.61         38.17         7.92 o
  -5  30   3         25.07         67.63        11.06 o
  -4  30   3        267.19        280.19        20.97 o
  -3  30   3        269.62        293.65        15.77 o
  -2  30   3        187.92        260.16        13.89 o
  -1  30   3        132.68        156.45        17.96 o
   0  30   3         34.48        150.46        11.61 o
   1  30   3        155.64        150.93        12.14 o
   2  30   3        165.91        211.74        25.03 o
   3  30   3        272.30        333.73        33.73 o
   4  30   3        282.01        268.09        12.66 o
   5  30   3         27.31         47.21         9.05 o
   6  30   3          5.73         19.01        13.19 o
   7  30   3        157.24        148.64        10.48 o
  -7  31   3          0.69         31.11        10.65 o
  -6  31   3         29.95         34.33        14.88 o
  -5  31   3         76.58        124.62        13.36 o
  -4  31   3         24.74         43.12        13.36 o
  -3  31   3         38.00         53.27        13.53 o
  -2  31   3        278.25        319.86        16.02 o
  -1  31   3        118.70        131.22        16.57 o
   0  31   3          1.32          9.79         8.18 o
   1  31   3        122.04        128.23        17.59 o
   2  31   3        271.05        313.30        15.84 o
   3  31   3         37.69         44.64        12.68 o
   4  31   3         19.19         30.16         9.81 o
   5  31   3         71.34         72.54        13.02 o
   6  31   3         28.30         28.75         9.13 o
  -6  32   3        102.33         95.03        12.68 o
  -4  32   3         26.03         79.14        12.85 o
  -3  32   3        127.26        171.97        14.71 o
  -2  32   3        137.99        162.75        20.80 o
  -1  32   3        112.72        197.68        16.74 o
   0  32   3         47.92         61.86        10.64 o
   1  32   3        111.33        128.25        11.48 o
   2  32   3        134.66        137.99        16.32 o
   3  32   3        129.06        179.07        14.54 o
   4  32   3         20.84         34.67        12.51 o
   5  32   3         11.53         13.53        10.31 o
   6  32   3        100.11         93.85         8.96 o
  -2  33   3         68.88        106.09         9.51 o
  -1  33   3        117.90        178.06        15.05 o
   0  33   3        225.66        290.00        19.11 o
   1  33   3        107.65        107.54        10.10 o
   2  33   3         83.22         98.14        23.17 o
   3  33   3        157.50        294.23        16.06 o
   4  33   3         26.06         18.60        10.31 o
   5  33   3        147.60        193.45        12.34 o
  -1  34   3         48.23         98.58        12.18 o
   0  34   3          3.40         48.19        10.99 o
   1  34   3         49.85         95.67        28.83 o
   2  34   3         75.17        109.77        27.06 o
   4  34   3         22.48         24.86         8.12 o
   5  34   3        217.79        173.66         9.47 o
   2  35   3          3.46         32.80         7.95 o
   3  35   3         10.30         17.76         6.93 o
   0   0   4       5238.93       5029.30       159.63 o
   1   0   4      60632.41      40989.43      1238.98 o
   2   0   4       1763.54       1609.81        63.75 o
   3   0   4      20954.71      16330.92       358.08 o
   4   0   4       4611.29       3963.20       122.93 o
   5   0   4       7043.49       5193.70       598.86 o
   6   0   4        613.51        913.08        55.72 o
   7   0   4       1415.53       1303.47        45.84 o
   8   0   4        454.95        422.38        22.69 o
   9   0   4        518.38        623.70        19.23 o
  10   0   4          2.23         18.18        14.43 o
  11   0   4          0.58          6.62        17.93 o
  12   0   4          0.50        -16.50        17.28 o
  13   0   4         93.69         91.56        14.57 o
  14   0   4         10.79          9.87         6.35 o
 -14   1   4         91.10         43.99        10.45 o
 -13   1   4         43.03         32.08        17.76 o
 -12   1   4         34.04         17.62        17.26 o
 -11   1   4        643.26        598.07        28.32 o
 -10   1   4        276.91        292.68        23.35 o
  -9   1   4        625.70        706.51        28.28 o
  -8   1   4        477.18        461.96        22.64 o
  -7   1   4         53.00         51.57        19.14 o
  -6   1   4       1490.93       1649.28        61.03 o
  -5   1   4       7206.39       7529.95       277.24 o
  -4   1   4         90.39        137.09        12.13 o
  -3   1   4       2102.71       1870.92        55.80 o
  -2   1   4        253.27        301.33        16.49 o
  -1   1   4       1721.48       1484.34        57.15 o
   0   1   4         40.86         66.15        11.33 o
   1   1   4       1698.17       1257.92        48.53 o
   2   1   4        276.78        316.21        26.04 o
   3   1   4       2102.03       1791.93        73.05 o
   4   1   4        117.89        148.79        10.45 o
   5   1   4       7305.34       7961.29       269.03 o
   6   1   4       1464.20       1615.48        62.74 o
   7   1   4         60.52         54.30        13.12 o
   8   1   4        461.89        466.67        27.41 o
   9   1   4        604.76        607.49        23.29 o
  10   1   4        269.99        266.65        18.36 o
  11   1   4        602.56        560.08        27.74 o
  12   1   4         37.21         11.50        16.74 o
  13   1   4         43.14         57.08        14.02 o
  14   1   4         92.82         37.34         8.11 o
 -14   2   4         28.61         14.80         6.25 o
 -13   2   4        123.54        137.22        28.75 o
 -12   2   4        164.36        154.30        20.12 o
 -11   2   4        487.02        522.99        27.30 o
 -10   2   4        298.71        308.76        24.24 o
  -9   2   4         20.03         12.46        15.50 o
  -8   2   4        739.86        676.08        21.14 o
  -7   2   4        724.55        668.70        34.56 o
  -6   2   4       2637.18       3097.42        93.44 o
  -5   2   4        618.61        477.23        24.73 o
  -4   2   4        944.29        848.17        35.00 o
  -3   2   4       1231.75       1154.24        27.84 o
  -2   2   4       4993.32       4218.27       145.09 o
  -1   2   4       4589.52       3884.85       130.04 o
   0   2   4         67.89         38.00         8.84 o
   1   2   4       4725.45       3843.25       124.96 o
   2   2   4       4987.28       4379.97       145.76 o
   3   2   4       1222.81       1158.28        36.27 o
   4   2   4        986.77        923.94        31.08 o
   5   2   4        536.99        421.05        37.20 o
   6   2   4       2709.58       3117.15       119.72 o
   7   2   4        703.53        611.20        48.42 o
   8   2   4        786.92        740.82        33.02 o
   9   2   4         19.52         19.25        13.96 o
  10   2   4        316.56        315.76        26.18 o
  11   2   4        502.05        485.76        21.10 o
  12   2   4        181.25        177.62        23.00 o
  13   2   4        122.86        116.66        15.11 o
  14   2   4         27.81         12.45         7.59 o
 -14   3   4         52.33         25.99         7.88 o
 -13   3   4         31.58         54.61        13.87 o
 -12   3   4        216.15        209.56        31.37 o
 -11   3   4         85.22         76.91        19.53 o
 -10   3   4        739.63        645.80        45.36 o
  -9   3   4        508.70        582.84        22.57 o
  -8   3   4        394.26        475.86        18.80 o
  -7   3   4        955.50       1389.02        73.32 o
  -6   3   4       3671.55       4577.38       119.56 o
  -5   3   4        738.38        660.17        30.06 o
  -4   3   4       4313.42       3639.32       104.76 o
  -3   3   4       4205.81       4952.12        94.50 o
  -2   3   4      15689.64      15415.76       334.44 o
  -1   3   4      22960.96      22287.80       443.09 o
   0   3   4      91007.68      74414.92      1575.63 o
   1   3   4      22197.52      21137.27       426.87 o
   2   3   4      15953.40      16344.81       499.51 o
   3   3   4       4081.27       4770.95       191.84 o
   4   3   4       4766.19       4049.29        98.60 o
   5   3   4        850.49        746.40        48.87 o
   6   3   4       3233.93       4186.42       163.77 o
   7   3   4        892.22       1395.63        39.60 o
   8   3   4        420.37        476.74        19.21 o
   9   3   4        522.97        600.46        23.86 o
  10   3   4        732.26        642.32        32.71 o
  11   3   4         74.68         54.34        15.11 o
  12   3   4        218.50        235.12        42.87 o
  13   3   4         31.41         68.27        11.07 o
  14   3   4         56.98         34.09         7.97 o
 -14   4   4         69.28         26.04        10.31 o
 -13   4   4         49.53         42.61        13.27 o
 -12   4   4        158.89        153.86        18.04 o
 -11   4   4        147.32        136.80        24.10 o
 -10   4   4         10.88          3.05        18.59 o
  -9   4   4        130.77        171.03        15.62 o
  -8   4   4        876.70        924.13        25.51 o
  -7   4   4        313.51        398.55        16.05 o
  -6   4   4       1665.87       1742.18        57.76 o
  -5   4   4         13.46         12.16        15.23 o
  -4   4   4         84.67         85.49        20.71 o
  -3   4   4       4229.50       3942.01        93.96 o
  -2   4   4       1782.35       1727.51        46.39 o
  -1   4   4       8215.53       7399.63       134.69 o
   0   4   4       6419.92       5499.16       121.48 o
   1   4   4       8273.82       7362.65       157.59 o
   2   4   4       1711.50       1664.60        62.90 o
   3   4   4       4196.87       4018.54        96.27 o
   4   4   4         74.99         79.66        14.34 o
   5   4   4         17.60         16.85        16.59 o
   6   4   4       1548.58       1732.12        51.33 o
   7   4   4        335.00        438.65        19.62 o
   8   4   4        844.18        918.71        25.93 o
   9   4   4        133.61        160.05        16.76 o
  10   4   4         15.39          4.86        23.55 o
  11   4   4        132.57        127.85        25.71 o
  12   4   4        182.97        171.01        20.04 o
  13   4   4         48.89         46.21        13.62 o
  14   4   4         76.06         44.64        11.50 o
 -13   5   4         71.28         37.46        13.15 o
 -12   5   4         67.63         72.15        16.72 o
 -11   5   4          3.94         26.32        25.87 o
 -10   5   4       1679.06       1584.25        82.50 o
  -9   5   4        170.71        221.92        13.63 o
  -8   5   4       2404.58       2261.38        61.94 o
  -7   5   4        541.44        531.21        19.24 o
  -6   5   4        290.48        293.82        25.04 o
  -5   5   4        463.77        603.85        40.58 o
  -4   5   4        485.75        481.36        56.06 o
  -3   5   4        519.46        518.20        23.47 o
  -2   5   4       3174.03       3234.68        61.87 o
  -1   5   4      21455.71      18380.93       281.07 o
   0   5   4       8069.16       7932.37       251.45 o
   1   5   4      21415.29      18594.27       380.65 o
   2   5   4       3190.57       3292.85        80.82 o
   3   5   4        507.66        463.18        22.35 o
   4   5   4        421.57        437.54        22.84 o
   5   5   4        471.40        731.86        35.16 o
   6   5   4        282.87        302.67        27.08 o
   7   5   4        562.51        595.11        22.35 o
   8   5   4       2340.91       2306.43        58.61 o
   9   5   4        183.08        217.79        21.10 o
  10   5   4       1692.12       1649.34        61.01 o
  11   5   4          8.00         18.24        15.38 o
  12   5   4         61.91         51.71        12.90 o
  13   5   4         61.94         55.26        13.16 o
 -13   6   4         81.11         87.80        13.63 o
 -12   6   4         75.96        111.39        29.17 o
 -11   6   4         70.97         93.73        17.96 o
 -10   6   4        209.85        191.43        21.68 o
  -9   6   4        963.05        820.79        43.47 o
  -8   6   4       1846.62       1581.84        45.33 o
  -7   6   4        159.86        176.58        12.40 o
  -6   6   4        331.63        459.35        29.87 o
  -5   6   4       6321.00       5966.42       327.96 o
  -4   6   4       1613.74       1622.66        71.70 o
  -3   6   4      10858.52       9430.55       214.66 o
  -2   6   4       1506.07       1252.27        28.41 o
  -1   6   4      18487.49      14944.61       207.05 o
   0   6   4      14166.44      12341.03       272.50 o
   1   6   4      18031.16      14782.00       334.99 o
   2   6   4       1671.66       1362.78        42.14 o
   3   6   4       9997.34       8895.21       284.76 o
   4   6   4       1815.72       1853.78        54.00 o
   5   6   4       6203.39       5993.79       162.84 o
   6   6   4        336.91        524.83        34.35 o
   7   6   4        119.59        167.96        14.59 o
   8   6   4       1769.97       1607.42        48.95 o
   9   6   4        969.28        832.04        38.76 o
  10   6   4        189.68        181.95        19.36 o
  11   6   4         70.37         78.38        16.38 o
  12   6   4         64.94        104.81        13.49 o
  13   6   4         72.97        105.27        13.98 o
 -13   7   4         18.00         24.87        12.31 o
 -12   7   4        241.64        253.46        28.58 o
 -11   7   4        208.52        266.67        31.62 o
 -10   7   4        210.75        243.07        15.95 o
  -9   7   4        429.97        487.32        15.19 o
  -8   7   4       1431.48       1244.15        26.11 o
  -7   7   4        118.98        118.02         8.84 o
  -6   7   4         12.31         22.92        15.34 o
  -5   7   4        759.94       1069.67        36.04 o
  -4   7   4       2315.51       2289.26        67.61 o
  -3   7   4       6604.27       6738.05       100.89 o
  -2   7   4       7028.04       6835.93        91.71 o
  -1   7   4        565.23        561.14        16.86 o
   0   7   4       4824.24       4878.78       116.10 o
   1   7   4        557.73        524.39        22.55 o
   2   7   4       7028.16       6854.94       159.56 o
   3   7   4       6439.56       6498.04       153.37 o
   4   7   4       2294.18       2245.35        89.20 o
   5   7   4        755.43       1057.27        41.52 o
   6   7   4         13.29         22.25        16.13 o
   7   7   4        110.76        119.80        10.49 o
   8   7   4       1425.77       1263.11        28.11 o
   9   7   4        511.22        549.84        18.85 o
  10   7   4        213.15        229.81        21.36 o
  11   7   4        218.74        230.86        15.84 o
  12   7   4        243.79        248.57        25.63 o
  13   7   4         21.29         17.66         8.78 o
 -13   8   4        158.17        180.17        14.16 o
 -12   8   4         91.62        144.01        24.52 o
 -11   8   4        290.51        254.66        30.94 o
 -10   8   4        124.94        133.50        14.80 o
  -9   8   4         68.54         62.64        12.44 o
  -8   8   4        156.56        155.80        10.92 o
  -7   8   4        796.37        779.14        17.20 o
  -6   8   4         40.83         81.41        15.41 o
  -5   8   4        724.57        833.48        28.44 o
  -4   8   4        670.19        612.68        23.27 o
  -3   8   4       3035.46       2748.19        48.04 o
  -2   8   4       1360.01       1407.50        25.15 o
  -1   8   4       2231.24       2226.33        42.45 o
   0   8   4       3043.80       2766.67        51.03 o
   1   8   4       2177.22       2238.97        62.54 o
   2   8   4       1342.22       1334.35        44.47 o
   3   8   4       3014.16       2850.63        78.18 o
   4   8   4        676.08        645.28        47.85 o
   5   8   4        645.53        745.03        25.67 o
   6   8   4         45.07         93.07        15.55 o
   7   8   4        779.71        791.11        20.79 o
   8   8   4        171.07        179.92        15.60 o
   9   8   4         74.75         68.40        16.99 o
  10   8   4        136.07        142.87        20.46 o
  11   8   4        276.64        228.70        15.92 o
  12   8   4         83.66        128.33        21.32 o
  13   8   4        164.70        150.46        10.39 o
 -13   9   4         36.55         62.61        11.54 o
 -12   9   4        114.61        206.91        33.73 o
 -11   9   4        549.81        420.21        35.17 o
 -10   9   4        155.89        386.06        21.58 o
  -9   9   4       1014.80       1022.39        32.38 o
  -8   9   4        974.15       1177.84        22.27 o
  -7   9   4        129.56        315.64        12.54 o
  -6   9   4       2878.81       2879.27        61.71 o
  -5   9   4        924.88       1264.59        37.54 o
  -4   9   4       6876.49       8031.12       152.69 o
  -3   9   4       9022.94       8092.11       173.54 o
  -2   9   4       3968.03       4218.62        66.41 o
  -1   9   4      11184.27       9405.59       181.20 o
   0   9   4        395.42        564.95        19.58 o
   1   9   4      11170.40      10220.14       233.28 o
   2   9   4       3791.86       4137.25       105.56 o
   3   9   4       9090.84       8369.18       196.77 o
   4   9   4       6614.65       7946.33       189.49 o
   5   9   4        714.14       1198.91        40.90 o
   6   9   4       2736.64       2918.88        83.13 o
   7   9   4        164.58        415.54        19.42 o
   8   9   4        964.40       1246.13        43.68 o
   9   9   4       1070.81       1061.74        26.21 o
  10   9   4        149.24        392.01        28.99 o
  11   9   4        539.63        408.48        15.98 o
  12   9   4        110.24        178.80        14.02 o
  13   9   4         36.58         55.77         8.65 o
 -13  10   4        227.59        199.95        13.03 o
 -12  10   4        215.65        198.76        16.71 o
 -11  10   4        114.77        119.72        27.56 o
 -10  10   4        226.19        205.34        16.55 o
  -9  10   4        699.13        665.86        23.57 o
  -8  10   4        478.14        458.50        14.67 o
  -7  10   4        368.46        279.21        10.64 o
  -6  10   4       3350.02       3732.31        59.07 o
  -5  10   4        450.34        560.49        19.75 o
  -4  10   4       6247.12       7145.38       110.84 o
  -3  10   4        140.91        100.48        14.00 o
  -2  10   4       4756.85       4899.85        76.40 o
  -1  10   4       1479.40       1340.39        30.62 o
   0  10   4          0.88          7.96        11.88 o
   1  10   4       1489.18       1433.16        48.12 o
   2  10   4       4677.86       4770.74       120.51 o
   3  10   4        148.92        123.32        21.95 o
   4  10   4       6097.56       6990.48       138.76 o
   5  10   4        450.26        609.27        28.23 o
   6  10   4       3265.98       3765.66        96.74 o
   7  10   4        334.36        257.38        12.98 o
   8  10   4        547.24        548.98        18.14 o
   9  10   4        732.61        674.36        21.58 o
  10  10   4        213.72        207.94        19.48 o
  11  10   4        101.56        116.47        13.84 o
  12  10   4        241.51        202.48        12.84 o
  13  10   4        230.33        178.29        11.50 o
 -13  11   4         67.90         46.70        10.10 o
 -12  11   4        108.88        131.07        21.57 o
 -11  11   4          1.90         21.14        23.84 o
 -10  11   4        716.38        644.41        27.48 o
  -9  11   4        777.24        739.51        27.04 o
  -8  11   4        794.64        848.35        22.82 o
  -7  11   4        945.32        929.65        18.57 o
  -6  11   4         28.10         61.80         9.13 o
  -5  11   4         24.85         38.13        11.71 o
  -4  11   4        600.56        604.55        21.53 o
  -3  11   4        401.36        478.67        18.06 o
  -2  11   4       2672.01       2623.98        46.37 o
  -1  11   4       3834.16       3428.87        72.26 o
   0  11   4         34.44         31.68        13.16 o
   1  11   4       3877.63       3766.30        99.24 o
   2  11   4       2634.09       2703.21        78.30 o
   3  11   4        370.34        428.73        17.88 o
   4  11   4        569.21        565.68        24.59 o
   5  11   4         23.14         35.19        13.39 o
   6  11   4         22.24         58.55         8.47 o
   7  11   4        929.13        928.36        22.23 o
   8  11   4        780.25        886.98        23.57 o
   9  11   4        763.27        730.95        25.21 o
  10  11   4        664.99        579.92        26.91 o
  11  11   4          1.30         23.07        12.55 o
  12  11   4        109.01        136.69        14.24 o
  13  11   4         56.88         33.29         7.54 o
 -13  12   4          4.23         36.44         9.21 o
 -12  12   4         64.57         68.57        13.73 o
 -11  12   4         43.44         91.99        25.36 o
 -10  12   4         16.34        151.56        18.19 o
  -9  12   4        718.64        754.43        27.44 o
  -8  12   4       2199.45       2180.33        40.94 o
  -7  12   4        366.76        611.38        15.40 o
  -6  12   4        626.52        676.76        15.21 o
  -5  12   4       1606.88       1730.55        31.68 o
  -4  12   4       4713.70       4667.51        78.78 o
  -3  12   4       1933.28       2036.09        45.68 o
  -2  12   4      11708.19      12507.09       193.13 o
  -1  12   4       3037.30       3145.82        68.25 o
   0  12   4       4077.62       5167.34        88.73 o
   1  12   4       2952.43       3251.52       163.35 o
   2  12   4      12559.02      13195.14       232.73 o
   3  12   4       1946.38       1972.75        84.21 o
   4  12   4       4194.96       4318.19        97.57 o
   5  12   4       1614.65       1734.31        54.19 o
   6  12   4        618.84        644.60        24.19 o
   7  12   4        364.18        554.66        26.44 o
   8  12   4       2304.43       2291.46        74.03 o
   9  12   4        718.02        803.43        35.24 o
  10  12   4         16.33        167.55        22.65 o
  11  12   4         43.18         83.57        13.11 o
  12  12   4         58.12         65.02        12.81 o
  13  12   4          4.39         33.66         6.94 o
 -13  13   4          7.74         10.02         7.59 o
 -12  13   4         35.54         55.55        10.40 o
 -11  13   4         38.55         58.46        16.92 o
 -10  13   4        643.45        699.88        28.77 o
  -9  13   4        138.48        141.98        16.73 o
  -8  13   4        197.44        201.95        16.60 o
  -7  13   4        662.40        617.63        18.27 o
  -6  13   4         77.18         87.89         9.74 o
  -5  13   4        665.10        618.69        15.37 o
  -4  13   4         24.19         55.11        12.82 o
  -3  13   4       1019.81       1094.21        31.19 o
  -2  13   4         42.85         59.49         9.83 o
  -1  13   4        854.00        728.92        26.77 o
   0  13   4         24.64         79.67        17.83 o
   1  13   4        834.67        702.06        84.55 o
   2  13   4         43.96         56.85        13.99 o
   3  13   4        971.31        975.00        50.48 o
   4  13   4         21.50         35.27        16.82 o
   5  13   4        713.45        665.34        24.99 o
   6  13   4         61.68         60.22         7.35 o
   7  13   4        652.39        586.49        18.80 o
   8  13   4        171.45        181.74        10.98 o
   9  13   4        135.77        131.06        10.33 o
  10  13   4        617.56        720.93        32.10 o
  11  13   4         32.80         45.54        12.48 o
  12  13   4         43.48         57.30        13.43 o
  13  13   4          6.64         11.69         7.83 o
 -13  14   4         35.42         17.42         9.81 o
 -12  14   4         29.48         42.17        11.77 o
 -11  14   4         33.99         43.51        16.28 o
 -10  14   4         90.66         94.55        16.41 o
  -9  14   4         69.46         61.76        14.93 o
  -8  14   4        647.75        616.74        24.56 o
  -7  14   4        613.25        575.32        20.05 o
  -6  14   4        539.06        560.87        13.84 o
  -5  14   4       1356.49       1357.87        25.29 o
  -4  14   4        331.03        352.40        12.71 o
  -3  14   4         95.67        140.42        14.58 o
  -2  14   4       1665.18       1760.58        38.00 o
  -1  14   4       3860.03       4006.93        85.53 o
   0  14   4       7382.54       7517.76       178.36 o
   1  14   4       3835.83       3735.30       380.30 o
   2  14   4       1630.80       1757.28        82.77 o
   3  14   4         89.44        139.11        21.62 o
   4  14   4        304.03        320.41        19.35 o
   5  14   4       1335.64       1301.45        23.43 o
   6  14   4        542.55        554.23        14.75 o
   7  14   4        601.48        540.91        14.44 o
   8  14   4        664.61        642.09        18.75 o
   9  14   4         82.56        105.64        11.19 o
  10  14   4         81.32         80.64        19.76 o
  11  14   4         35.80         45.67        11.99 o
  12  14   4         25.69         23.22         7.32 o
  13  14   4         38.56         12.18        10.15 o
 -12  15   4         48.85         53.15        11.05 o
 -11  15   4         13.29         30.26        15.36 o
 -10  15   4         79.55        102.68        13.89 o
  -9  15   4         79.11        131.53        15.83 o
  -8  15   4         24.12        132.58        18.62 o
  -7  15   4       1019.52        886.57        35.44 o
  -6  15   4        679.88       1203.13        29.83 o
  -5  15   4       4830.24       4202.25        64.63 o
  -4  15   4       1735.88       1960.87        35.63 o
  -3  15   4       1898.47       2044.26        47.19 o
  -2  15   4       1528.23       2300.90        62.12 o
  -1  15   4       4978.50       5536.09       112.53 o
   0  15   4       3049.27       2611.37       109.24 o
   1  15   4       4210.57       4828.41       180.43 o
   2  15   4       1442.80       2239.94       145.93 o
   3  15   4       1856.40       1948.94        69.92 o
   4  15   4       1616.47       1853.07        40.36 o
   5  15   4       4676.53       4000.25        67.58 o
   6  15   4        724.06       1251.49        24.15 o
   7  15   4       1093.37        977.08        26.65 o
   8  15   4         26.77        164.70        14.32 o
   9  15   4         70.64        118.40        11.31 o
  10  15   4         92.87        100.75        14.44 o
  11  15   4         16.27         23.69        11.11 o
  12  15   4         44.45         52.30         9.23 o
 -12  16   4         40.66         53.85        11.16 o
 -11  16   4        113.08        117.31        18.77 o
 -10  16   4        174.40        139.39        14.02 o
  -9  16   4        750.69        708.36        28.06 o
  -8  16   4        101.31        106.29        14.22 o
  -7  16   4       1859.22       1705.29        40.95 o
  -6  16   4       1972.72       1956.42        42.27 o
  -5  16   4        956.58        936.77        24.37 o
  -4  16   4         60.56         79.58         6.14 o
  -3  16   4         58.64         77.10         7.49 o
  -2  16   4       1397.37       1507.87        42.25 o
  -1  16   4         30.89         45.54        16.37 o
   0  16   4       1413.16       1569.73        78.46 o
   1  16   4         30.86         30.44        28.07 o
   2  16   4       1376.02       1548.93        84.21 o
   3  16   4         51.38         51.59        10.19 o
   4  16   4         52.16         68.73         6.27 o
   5  16   4        910.58        908.51        19.38 o
   6  16   4       1996.94       1952.51        32.44 o
   7  16   4       1834.99       1696.81        29.90 o
   8  16   4         92.94         83.90        11.49 o
   9  16   4        758.35        773.60        25.66 o
  10  16   4        182.15        165.86        15.16 o
  11  16   4        105.00        125.67        14.30 o
  12  16   4         39.04         34.82         6.53 o
 -12  17   4         77.22         68.21         9.44 o
 -11  17   4         27.45         44.78        13.85 o
 -10  17   4         40.00         66.70        12.58 o
  -9  17   4        101.94         83.00        14.59 o
  -8  17   4        467.96        442.67        28.69 o
  -7  17   4         36.39         44.01         9.67 o
  -6  17   4         26.07         25.05        10.79 o
  -5  17   4        262.37        276.57        14.70 o
  -4  17   4        155.21        136.40         7.03 o
  -3  17   4         17.56         23.19         5.46 o
  -2  17   4        319.73        344.64         9.23 o
  -1  17   4         19.16         28.89        15.47 o
   0  17   4       1001.03        977.22        59.86 o
   1  17   4         17.42         37.28        14.44 o
   2  17   4        308.37        351.76         9.01 o
   3  17   4          8.31          9.83         6.34 o
   4  17   4        142.85        124.27         6.81 o
   5  17   4        273.83        287.48        12.93 o
   6  17   4         30.26         24.84         8.94 o
   7  17   4         29.83         35.71         9.50 o
   8  17   4        462.59        427.74        15.39 o
   9  17   4        135.41        138.51        20.57 o
  10  17   4         51.13         61.06        13.15 o
  11  17   4         20.72         21.71         9.88 o
  12  17   4         71.86         61.36         9.64 o
 -12  18   4        103.19         82.58        12.26 o
 -11  18   4         41.94         73.36        13.75 o
 -10  18   4         76.40        106.78        12.72 o
  -9  18   4        153.64        210.38        16.29 o
  -8  18   4        155.92        221.95        18.71 o
  -7  18   4        620.58        587.06        16.83 o
  -6  18   4        200.72        291.46        23.11 o
  -5  18   4       1679.00       1363.28        23.56 o
  -4  18   4       2021.81       2262.82        33.20 o
  -3  18   4       2631.59       2181.60        27.79 o
  -2  18   4       1690.15       1758.28        23.19 o
  -1  18   4        804.07        955.66        14.47 o
   0  18   4       2447.00       3073.92        36.67 o
   1  18   4        920.96       1038.93        17.43 o
   2  18   4       1794.95       1856.57        22.28 o
   3  18   4       2507.59       2049.12        26.11 o
   4  18   4       2199.49       2371.44        42.34 o
   5  18   4       1684.14       1364.82        27.10 o
   6  18   4        194.70        259.46        12.71 o
   7  18   4        680.81        662.41        22.39 o
   8  18   4        115.00        182.35        12.77 o
   9  18   4        148.58        210.29        18.71 o
  10  18   4         80.85         84.54        14.95 o
  11  18   4         43.42         70.53        10.03 o
  12  18   4        103.56         74.70         8.26 o
 -12  19   4         19.32         21.64         6.70 o
 -11  19   4         65.39         47.43        12.07 o
 -10  19   4        153.73        170.56        17.85 o
  -9  19   4         16.53         37.18        13.46 o
  -8  19   4         55.64         49.15        11.99 o
  -7  19   4        652.37        580.17        16.74 o
  -6  19   4        477.00        363.32        15.45 o
  -5  19   4         81.36         84.99         8.12 o
  -4  19   4        694.77        690.27        13.01 o
  -3  19   4         84.30         97.91         6.70 o
  -2  19   4        394.79        439.09         9.33 o
  -1  19   4        266.60        338.96         8.58 o
   0  19   4         17.70         48.01         5.84 o
   1  19   4        253.19        321.87         7.47 o
   2  19   4        418.73        473.76         9.42 o
   3  19   4         82.16         99.28         5.99 o
   4  19   4        693.32        709.62        14.13 o
   5  19   4         86.84         98.75         8.08 o
   6  19   4        456.14        353.97        14.48 o
   7  19   4        638.24        580.23        17.31 o
   8  19   4         55.41         44.03        12.66 o
   9  19   4         16.65         29.50        13.67 o
  10  19   4        145.81        176.80        13.31 o
  11  19   4         69.05         50.37         8.86 o
  12  19   4         21.60         25.36         9.81 o
 -11  20   4         37.71         66.62        15.56 o
 -10  20   4         75.38         62.73        15.04 o
  -9  20   4         27.57         29.15        12.68 o
  -8  20   4        343.63        356.89        23.10 o
  -7  20   4        216.27        200.47        12.83 o
  -6  20   4        544.71        498.67        16.01 o
  -5  20   4         16.98         28.98         6.67 o
  -4  20   4        168.05        176.17         8.14 o
  -3  20   4        289.25        269.53         9.03 o
  -2  20   4        701.38        584.37        11.30 o
  -1  20   4        991.47        871.16        14.11 o
   0  20   4       1139.21       1089.21        16.20 o
   1  20   4       1007.66        882.99        12.73 o
   2  20   4        685.46        573.67        11.06 o
   3  20   4        298.34        281.54         7.93 o
   4  20   4        160.40        173.13         7.99 o
   5  20   4         15.59         17.24         7.76 o
   6  20   4        568.80        522.78        17.38 o
   7  20   4        211.24        208.91        12.28 o
   8  20   4        336.39        335.39        13.89 o
   9  20   4         31.17         41.77        15.31 o
  10  20   4         80.30         83.83        13.85 o
  11  20   4         31.93         50.75         8.07 o
 -11  21   4         58.91         37.20        13.53 o
 -10  21   4         19.55         20.59        13.45 o
  -9  21   4         53.31         71.40        12.62 o
  -8  21   4        317.32        394.20        23.32 o
  -7  21   4        142.76        133.41        11.86 o
  -6  21   4       1106.52        943.66        22.08 o
  -5  21   4        289.79        436.17        15.78 o
  -4  21   4       1103.86       1196.95        19.22 o
  -3  21   4         79.27        104.23         7.66 o
  -2  21   4        997.98       1001.14        16.21 o
  -1  21   4       1250.11       1153.70        17.19 o
   0  21   4       3304.55       3799.59        44.22 o
   1  21   4       1199.80       1132.99        16.05 o
   2  21   4       1053.86       1068.98        16.34 o
   3  21   4         94.08        106.68         6.91 o
   4  21   4       1019.71       1097.52        20.26 o
   5  21   4        324.10        476.38        17.06 o
   6  21   4       1160.74       1025.06        22.80 o
   7  21   4        148.43        143.69        11.45 o
   8  21   4        314.42        396.48        14.43 o
   9  21   4         51.65         43.46        22.83 o
  10  21   4         20.58         18.57        13.61 o
  11  21   4         61.97         41.18         7.03 o
 -11  22   4         81.89         52.25        11.67 o
 -10  22   4         11.91          3.97        15.73 o
  -9  22   4         21.47         26.05        15.19 o
  -8  22   4        420.44        336.77        27.14 o
  -7  22   4        669.48        577.14        31.45 o
  -6  22   4        191.06        166.25        11.40 o
  -5  22   4        459.99        416.00        13.01 o
  -4  22   4       1093.22       1126.67        18.58 o
  -3  22   4         36.15         44.76         7.14 o
  -2  22   4        466.85        416.70        12.24 o
  -1  22   4        520.09        554.67        11.92 o
   0  22   4        659.61        591.00        11.84 o
   1  22   4        535.38        563.88        12.11 o
   2  22   4        478.04        435.16        10.38 o
   3  22   4         39.26         50.57         5.92 o
   4  22   4       1099.37       1115.47        19.07 o
   5  22   4        516.81        484.30        13.48 o
   6  22   4        167.46        144.42        10.30 o
   7  22   4        692.00        604.93        16.44 o
   8  22   4        450.53        377.20        13.75 o
   9  22   4         22.75         28.14        14.52 o
  10  22   4         10.61         16.98        10.44 o
  11  22   4         76.05         34.71         6.93 o
 -10  23   4         11.79         21.13        10.62 o
  -9  23   4        164.84        161.58        19.45 o
  -8  23   4         85.62         85.60        17.21 o
  -7  23   4        200.03        190.26        12.50 o
  -6  23   4        102.24         94.07        10.33 o
  -5  23   4         23.48         18.26         8.15 o
  -4  23   4        141.20        153.51         8.13 o
  -3  23   4        880.83        914.27        18.34 o
  -2  23   4        654.90        668.44        15.42 o
  -1  23   4       3599.82       3602.64        47.01 o
   0  23   4         59.85        148.52         8.84 o
   1  23   4       3647.73       3633.49        44.83 o
   2  23   4        638.39        678.32        12.94 o
   3  23   4        921.15        948.09        14.86 o
   4  23   4        135.49        143.07         8.15 o
   5  23   4         18.31         15.20         7.38 o
   6  23   4         97.40        100.88         9.06 o
   7  23   4        216.22        169.15        10.46 o
   8  23   4         76.96         71.79         8.63 o
   9  23   4        168.89        185.60        15.88 o
  10  23   4          9.46         12.52         7.90 o
 -10  24   4          2.41         36.76         9.56 o
  -9  24   4        236.78        152.12        14.78 o
  -8  24   4         59.88        131.87        17.50 o
  -7  24   4        120.37        164.74        21.81 o
  -6  24   4        243.52        300.90        13.51 o
  -5  24   4        448.60        370.42        12.88 o
  -4  24   4        817.34        819.15        20.32 o
  -3  24   4       2847.17       2950.13        43.08 o
  -2  24   4        395.80        646.73        18.40 o
  -1  24   4        296.56        309.80        12.06 o
   0  24   4        931.24       1384.26        53.67 o
   1  24   4        348.34        347.31        11.55 o
   2  24   4        419.51        628.14        14.49 o
   3  24   4       2662.26       2741.61        53.22 o
   4  24   4        846.19        862.05        30.01 o
   5  24   4        477.10        427.09        11.78 o
   6  24   4        253.40        299.54        11.28 o
   7  24   4        142.67        141.79        10.84 o
   8  24   4         57.62        117.77         9.09 o
   9  24   4        225.49        161.07        11.13 o
  10  24   4          2.39         40.41         9.33 o
 -10  25   4         38.35         36.86        10.48 o
  -9  25   4         58.22         42.60        11.96 o
  -8  25   4         13.14          2.76        14.10 o
  -7  25   4        246.38        238.35        26.55 o
  -6  25   4        189.27        163.54        12.75 o
  -5  25   4        605.37        664.76        17.98 o
  -4  25   4       1022.36        939.45        23.42 o
  -3  25   4        337.12        333.87        11.64 o
  -2  25   4        945.30        946.86        18.94 o
  -1  25   4        357.57        395.00        12.55 o
   0  25   4        625.59        632.06        14.89 o
   1  25   4        367.85        397.59        14.00 o
   2  25   4        907.33        928.41        17.64 o
   3  25   4        311.67        298.65         8.21 o
   4  25   4       1080.33        971.22        17.12 o
   5  25   4        570.42        626.52        13.52 o
   6  25   4        191.66        180.54         9.53 o
   7  25   4        249.82        239.84        11.61 o
   8  25   4          7.39         14.52         6.84 o
   9  25   4         60.75         70.06         8.86 o
  10  25   4         30.46         40.32         9.64 o
  -9  26   4          6.14         15.04         9.92 o
  -8  26   4          7.11        -11.27        12.90 o
  -7  26   4         78.97         85.45        11.05 o
  -6  26   4         41.77         42.55        11.80 o
  -5  26   4        300.57        274.68        14.95 o
  -4  26   4        109.54         95.51         9.90 o
  -3  26   4        258.46        264.52        11.15 o
  -2  26   4         63.22         69.19         8.38 o
  -1  26   4        322.18        363.35        12.78 o
   0  26   4         42.88         65.71         9.16 o
   1  26   4        321.18        386.25        12.56 o
   2  26   4         62.96         73.22         7.32 o
   3  26   4        253.35        270.07        12.99 o
   4  26   4        107.96         97.99         7.80 o
   5  26   4        278.15        251.05         9.07 o
   6  26   4         38.25         42.47         8.39 o
   7  26   4         83.76         80.63         8.63 o
   8  26   4          7.53         11.14         5.99 o
   9  26   4          6.82         18.76         7.04 o
  -9  27   4          9.63         26.33         7.85 o
  -8  27   4         17.43         12.96        11.15 o
  -7  27   4          5.05         58.85        19.11 o
  -6  27   4        305.97        293.78        16.11 o
  -5  27   4        561.93        617.26        19.83 o
  -4  27   4        238.59        275.74        11.92 o
  -3  27   4        338.60        387.52        12.69 o
  -2  27   4        402.47        380.47        11.87 o
  -1  27   4         59.46        245.41        18.28 o
   0  27   4       5293.97       5833.93        84.93 o
   1  27   4         61.15        275.14        12.76 o
   2  27   4        427.74        429.91        12.02 o
   3  27   4        351.40        385.41        15.32 o
   4  27   4        211.57        248.49        15.69 o
   5  27   4        550.75        587.10        18.67 o
   6  27   4        323.26        300.92        12.11 o
   7  27   4          3.39         30.53         7.48 o
   8  27   4         13.75         10.25         5.72 o
   9  27   4          6.71         40.08        11.50 o
  -8  28   4         99.89        118.20        11.10 o
  -7  28   4         26.97         27.56        16.06 o
  -6  28   4        240.83        283.39        15.39 o
  -5  28   4         33.39         56.79        12.25 o
  -4  28   4         78.36         79.06         8.84 o
  -3  28   4         62.20         73.42        10.33 o
  -2  28   4        196.89        220.60        16.64 o
  -1  28   4        129.93        115.12        10.93 o
   0  28   4        306.13        384.62        25.17 o
   1  28   4        134.50        120.73        22.52 o
   2  28   4        219.24        258.73        15.86 o
   3  28   4         59.76         81.12        12.14 o
   4  28   4         72.58         68.19         9.49 o
   5  28   4         36.12         53.24         7.87 o
   6  28   4        246.84        295.33        20.29 o
   7  28   4         28.07         23.72         9.98 o
   8  28   4         89.37        101.97        15.22 o
  -8  29   4         46.72         53.55        13.27 o
  -7  29   4         13.49         25.01        10.76 o
  -6  29   4         10.74         33.68         9.29 o
  -5  29   4         57.33         90.14        11.77 o
  -4  29   4         69.36         81.30         8.94 o
  -3  29   4          1.85          4.48        10.05 o
  -2  29   4         10.67         45.09        16.67 o
  -1  29   4        691.99        763.45        23.60 o
   0  29   4          6.00          6.23        10.08 o
   1  29   4        703.91        763.77        25.26 o
   2  29   4         11.67          0.60        12.97 o
   3  29   4          1.08         11.77        23.93 o
   4  29   4         60.61         77.15         8.90 o
   5  29   4         51.50         81.65         8.07 o
   6  29   4          9.87         14.46        15.90 o
   7  29   4         14.97         22.15        17.16 o
  -7  30   4        137.43        118.71        15.22 o
  -6  30   4         75.19         88.10        16.23 o
  -5  30   4          8.05         53.70        10.22 o
  -4  30   4        126.73        138.87        13.57 o
  -3  30   4        518.88        530.01        18.16 o
  -2  30   4        424.49        518.01        17.75 o
  -1  30   4         84.90        150.13        11.21 o
   0  30   4        182.70        183.02        12.25 o
   1  30   4         70.47        135.77        16.83 o
   2  30   4        444.35        531.20        21.76 o
   3  30   4        517.77        550.97        32.64 o
   4  30   4        127.49        129.72        11.41 o
   5  30   4          7.87         33.99        13.19 o
   6  30   4         81.72         79.48        11.84 o
   7  30   4        145.52        106.36         8.96 o
  -7  31   4         42.97         48.53        10.65 o
  -4  31   4         30.75         41.83        10.72 o
  -3  31   4        116.10        151.02        21.14 o
  -2  31   4         15.16         17.89        13.61 o
  -1  31   4        101.00        160.98        17.25 o
   0  31   4          7.87         15.32        14.61 o
   1  31   4        101.78        138.16        13.14 o
   2  31   4         14.79         16.81        10.52 o
   3  31   4        128.39        156.08        16.06 o
   4  31   4         31.32         49.49         8.33 o
   5  31   4         26.22         14.37        11.84 o
   6  31   4         21.44         23.34         8.79 o
  -4  32   4         19.61         36.78         9.54 o
  -3  32   4        103.38        120.11        33.48 o
  -2  32   4         70.17        105.34        11.84 o
  -1  32   4          4.97         41.26        13.19 o
   0  32   4        101.78         58.81        10.23 o
   1  32   4          6.45          0.02         9.51 o
   2  32   4         70.46         73.44        10.27 o
   3  32   4        107.27        118.71        13.36 o
   4  32   4         18.63          5.75        11.67 o
   5  32   4         31.40         39.40        10.31 o
   6  32   4         21.94         36.53         7.10 o
  -2  33   4         32.31         76.26        12.51 o
   0  33   4        236.41        220.67        17.92 o
   1  33   4        352.50        384.61        39.06 o
   2  33   4         36.23         41.90        14.46 o
   3  33   4          0.06         43.46         9.81 o
   4  33   4         16.02         12.51        10.48 o
   5  33   4        323.80        298.12        15.05 o
  -2  34   4         16.06         72.04        10.31 o
  -1  34   4         17.49         29.25        10.48 o
   0  34   4        143.59        135.28        13.02 o
   1  34   4         14.65         31.74         7.16 o
   2  34   4         19.27         32.87         6.74 o
   4  34   4         31.10         31.11         8.12 o
   0  35   4         21.24         52.93         9.13 o
   2  35   4         27.72         24.69         7.44 o
   3  35   4         40.65         44.81         7.10 o
   1   0   5      30157.79      24769.42       755.19 o
   2   0   5       9547.92       9178.45       292.71 o
   3   0   5       1680.69       2506.70        97.23 o
   4   0   5        828.56        729.15        46.67 o
   5   0   5       1399.52       1863.62        86.75 o
   6   0   5       1432.76       2427.71       172.40 o
   7   0   5        378.84        331.86        15.20 o
   8   0   5       1051.18       1119.71        47.74 o
   9   0   5          2.73        167.49        12.95 o
  10   0   5       1362.83       1095.85        29.06 o
  11   0   5          2.68         43.38        18.17 o
  12   0   5          0.19         26.79        16.79 o
  13   0   5          9.97         30.61        13.03 o
  14   0   5         35.17         21.14         9.64 o
 -14   1   5          2.82          3.89         9.81 o
 -13   1   5        112.68        111.38        14.40 o
 -12   1   5         26.05         18.39        16.79 o
 -11   1   5        136.78         97.54        19.36 o
 -10   1   5        216.51        228.58        17.96 o
  -9   1   5        423.02        377.58        22.25 o
  -8   1   5        795.38        870.24        30.25 o
  -7   1   5        541.81        545.30        31.90 o
  -6   1   5        832.85        888.27       108.05 o
  -5   1   5       1408.50       1457.37       132.49 o
  -4   1   5        935.98        717.43        20.21 o
  -3   1   5        116.37         98.88        11.55 o
  -2   1   5      23824.69      20248.59       624.82 o
  -1   1   5       5541.24       5164.24       169.27 o
   0   1   5        516.95        437.10        18.06 o
   1   1   5       5621.69       4850.06       157.60 o
   3   1   5        103.05        100.95        22.66 o
   4   1   5        935.72        730.43        27.17 o
   5   1   5       1446.37       1602.54        77.45 o
   6   1   5        918.84        993.39        75.25 o
   7   1   5        578.03        544.55        27.44 o
   8   1   5        763.69        787.60        23.86 o
   9   1   5        456.36        408.74        19.02 o
  10   1   5        191.44        197.60        15.54 o
  11   1   5        148.06         84.97        15.17 o
  12   1   5         32.32          4.22        18.77 o
  13   1   5        109.44         80.21        13.92 o
 -14   2   5         19.43         23.00        10.48 o
 -13   2   5          2.11          2.32        13.21 o
 -12   2   5        163.73        146.65        18.53 o
 -11   2   5        106.63        110.33        19.33 o
 -10   2   5        203.32        203.26        17.44 o
  -9   2   5        339.66        376.75        18.45 o
  -8   2   5        625.98        705.44        21.97 o
  -7   2   5       1651.65       1880.31        58.74 o
  -6   2   5        366.21        337.61        30.32 o
  -5   2   5        269.95        251.94        31.54 o
  -4   2   5         19.15         15.34         9.09 o
  -3   2   5       2142.98       2030.31        64.00 o
  -2   2   5        128.05        138.83        24.52 o
  -1   2   5       5017.95       3669.77        90.81 o
   0   2   5       3187.91       2329.86        57.84 o
   1   2   5       5089.30       3534.50        81.43 o
   3   2   5       2218.26       2034.40        67.89 o
   4   2   5         17.32         14.69        12.46 o
   5   2   5        305.01        214.82        76.85 o
   6   2   5        382.62        403.74        31.43 o
   7   2   5       1793.71       1863.10        69.25 o
   8   2   5        587.70        670.44        20.22 o
   9   2   5        344.18        410.37        19.59 o
  10   2   5        227.76        250.53        16.49 o
  11   2   5        102.21         94.59        15.47 o
  12   2   5        176.30        167.30        23.50 o
  13   2   5          0.21          6.88        10.25 o
 -13   3   5          8.25         12.12        14.63 o
 -12   3   5         46.43         55.62        16.98 o
 -11   3   5        454.80        533.81        26.72 o
 -10   3   5        203.13        188.55        14.15 o
  -9   3   5        241.90        370.17        20.18 o
  -8   3   5        156.93        239.52        13.00 o
  -7   3   5       1181.93       1125.02        38.77 o
  -6   3   5        986.70       1330.99        69.16 o
  -5   3   5        486.45       1118.33       142.21 o
  -4   3   5       2476.62       2098.12        46.54 o
  -3   3   5       5496.26       4562.81        88.23 o
  -2   3   5       4546.68       5913.23       110.77 o
  -1   3   5     137106.89     139463.98      2978.07 o
   0   3   5        546.55        783.88        25.16 o
   1   3   5     140182.69     135541.95      2341.78 o
   2   3   5       4231.21       6105.95       194.29 o
   3   3   5       5616.00       4754.92       112.42 o
   4   3   5       2290.85       1974.62        55.59 o
   5   3   5        382.20        933.50       100.61 o
   6   3   5        888.42       1232.35        64.76 o
   7   3   5       1172.24       1095.45        31.64 o
   8   3   5        183.21        240.11        13.49 o
   9   3   5        256.32        420.95        22.11 o
  10   3   5        209.57        214.50        16.14 o
  11   3   5        456.95        461.94        26.64 o
  12   3   5         42.23         91.68        17.39 o
  13   3   5          9.28         16.74        10.04 o
 -13   4   5        145.11        142.20        14.59 o
 -12   4   5         72.31         97.49        16.97 o
 -11   4   5        155.69        194.03        20.39 o
 -10   4   5         58.03         65.97        17.70 o
  -9   4   5         25.99         27.49        13.91 o
  -8   4   5        257.44        258.19        13.23 o
  -7   4   5        149.81        143.77        12.18 o
  -6   4   5        502.35        586.84        95.46 o
  -5   4   5       2877.68       3077.60       114.73 o
  -4   4   5        401.48        413.42        18.24 o
  -3   4   5        961.93        890.90        30.43 o
  -2   4   5       1617.88       1716.04        46.63 o
  -1   4   5       7294.33       6386.21       164.45 o
   0   4   5       3073.22       2568.58        61.75 o
   1   4   5       7151.84       6165.91       120.58 o
   2   4   5       1627.40       1701.29        65.27 o
   3   4   5        930.56        915.66        43.63 o
   4   4   5        360.60        368.25        21.71 o
   5   4   5       2702.56       2690.70       282.56 o
   6   4   5        508.83        680.18        38.23 o
   7   4   5         95.72         90.03        10.25 o
   8   4   5        237.33        242.92        19.52 o
   9   4   5         35.62         33.30        14.89 o
  10   4   5         63.85        102.15        24.15 o
  11   4   5        146.62        164.28        16.48 o
  12   4   5         75.10         86.10        13.47 o
  13   4   5        146.50        124.19        11.02 o
 -13   5   5         23.88         18.15        12.31 o
 -12   5   5        142.00        160.91        33.57 o
 -11   5   5         53.60         43.58        24.27 o
 -10   5   5         49.16         58.27        17.72 o
  -9   5   5       1541.64       1609.08        48.33 o
  -8   5   5         58.11         65.04        10.21 o
  -7   5   5       1139.67       1223.73        43.65 o
  -6   5   5        868.27        933.64        56.65 o
  -5   5   5        904.14        969.27        50.39 o
  -4   5   5       1092.10       1110.74        36.78 o
  -3   5   5        139.35         93.19        14.87 o
  -2   5   5       4642.48       4288.00        71.42 o
  -1   5   5       6090.01       5450.35       125.96 o
   0   5   5       3959.48       3466.33       119.38 o
   1   5   5       6010.56       5432.17       130.63 o
   2   5   5       4635.27       4251.14       101.63 o
   3   5   5        182.81        106.36        22.32 o
   4   5   5       1054.93       1078.69        37.76 o
   5   5   5        901.51        891.39        88.78 o
   6   5   5        863.97        990.94        45.49 o
   7   5   5       1101.31       1206.77        43.92 o
   8   5   5         63.44         60.66         9.81 o
   9   5   5       1556.42       1663.81        45.44 o
  10   5   5         61.04         64.10        20.40 o
  11   5   5         43.78         37.09        23.49 o
  12   5   5        139.23        138.97        18.45 o
  13   5   5         27.33         21.99        12.36 o
 -13   6   5          2.74         19.45        12.32 o
 -12   6   5         60.13        112.75        16.73 o
 -11   6   5         46.39         44.85        18.77 o
 -10   6   5        356.27        262.88        29.12 o
  -9   6   5       1224.85       1081.42        26.32 o
  -8   6   5        244.98        219.98        13.09 o
  -7   6   5       2472.31       2383.67        46.04 o
  -6   6   5        169.95        243.65        55.72 o
  -5   6   5        911.51       1214.12        60.54 o
  -4   6   5       6220.84       8486.42       319.76 o
  -3   6   5       1645.15       1451.39        33.32 o
  -2   6   5       7312.86       7929.00       126.12 o
  -1   6   5      30182.80      32013.45       802.79 o
   0   6   5          4.37         43.94        15.32 o
   1   6   5      30526.12      32617.72       642.46 o
   2   6   5       7947.51       8294.39       189.04 o
   3   6   5       1609.56       1436.89        44.94 o
   4   6   5       5615.60       8251.79       267.85 o
   5   6   5        815.44       1064.64        60.03 o
   6   6   5        218.54        373.30        30.30 o
   7   6   5       2552.17       2630.64        72.17 o
   8   6   5        237.60        216.48        13.62 o
   9   6   5       1234.88       1088.49        35.14 o
  10   6   5        350.51        286.51        46.09 o
  11   6   5         41.77         41.03        16.67 o
  12   6   5         66.39        107.71        11.41 o
  13   6   5          2.83          6.09        12.07 o
 -13   7   5         28.35         24.77        17.08 o
 -12   7   5         21.99         37.04        15.13 o
 -11   7   5        349.39        350.77        27.82 o
 -10   7   5         60.72         47.86        16.04 o
  -9   7   5        160.36        171.82        12.14 o
  -8   7   5       1401.64       1300.43        26.86 o
  -7   7   5       2049.08       1736.15        42.15 o
  -6   7   5       2922.01       2887.06       186.60 o
  -5   7   5       3117.17       3488.65       105.14 o
  -4   7   5        908.51       1013.69        25.27 o
  -3   7   5       1139.82       1076.29        25.13 o
  -2   7   5       6329.57       5925.23        88.16 o
  -1   7   5         55.65         72.95         9.77 o
   0   7   5         29.07         57.22        15.99 o
   1   7   5         51.26         63.17         7.44 o
   2   7   5       6254.90       5781.09       137.21 o
   3   7   5       1135.54       1046.16        56.22 o
   4   7   5        788.04        935.49        37.38 o
   5   7   5       3099.21       3859.15       149.31 o
   6   7   5       2974.35       3067.00        75.61 o
   7   7   5       2200.63       1970.52        63.98 o
   8   7   5       1369.74       1326.92        29.35 o
   9   7   5        170.99        183.00        18.00 o
  10   7   5         60.41         40.21        18.46 o
  11   7   5        315.01        307.30        18.01 o
  12   7   5         18.58         31.73        10.27 o
  13   7   5         26.39         14.48        11.72 o
 -13   8   5         40.04         69.20        11.65 o
 -12   8   5        203.19        227.20        29.42 o
 -11   8   5        412.76        393.15        33.48 o
 -10   8   5        543.42        523.16        24.45 o
  -9   8   5        394.55        422.12        17.24 o
  -8   8   5        899.42        903.19        19.56 o
  -7   8   5        215.15        197.23        10.18 o
  -6   8   5       1328.47       1362.59        35.55 o
  -5   8   5        212.90        214.78        15.79 o
  -4   8   5        413.48        501.01        18.69 o
  -3   8   5         82.01         96.77        11.57 o
  -2   8   5       1914.16       1714.86        32.00 o
  -1   8   5        421.17        327.90        14.03 o
   0   8   5       1792.75       1739.09        52.12 o
   1   8   5        398.15        317.03        17.69 o
   2   8   5       1917.40       1737.46        40.74 o
   3   8   5         87.41        102.80        28.58 o
   4   8   5        397.43        448.06        27.75 o
   5   8   5        200.73        210.52        24.25 o
   6   8   5       1224.45       1255.76        62.47 o
   7   8   5        232.33        219.81        12.10 o
   8   8   5        918.64        929.22        22.02 o
   9   8   5        463.66        505.59        31.84 o
  10   8   5        530.08        526.44        27.00 o
  11   8   5        405.87        435.88        19.77 o
  12   8   5        212.49        244.29        18.32 o
  13   8   5         42.90         57.14        11.98 o
 -13   9   5         10.40         17.60        10.37 o
 -12   9   5         73.26        111.70        19.78 o
 -11   9   5         94.46        187.70        28.58 o
 -10   9   5        537.68        337.07        36.95 o
  -9   9   5        704.88       1408.38        40.77 o
  -8   9   5       1428.18       1200.09        22.46 o
  -7   9   5       2244.70       2292.06        47.61 o
  -6   9   5       1915.34       1334.95        37.73 o
  -5   9   5       3534.46       3930.67        80.85 o
  -4   9   5       5100.34       4391.72        93.11 o
  -3   9   5       7024.38       6785.78       103.46 o
  -2   9   5      16768.10      15424.86       216.46 o
  -1   9   5        750.70       2717.32        99.29 o
   0   9   5       3446.81       3963.09        81.41 o
   1   9   5        618.81       2867.76        98.08 o
   2   9   5      16063.25      14693.62       336.22 o
   3   9   5       6760.18       6696.74       162.12 o
   4   9   5       4743.75       4053.25       107.44 o
   5   9   5       3339.41       3993.02       316.47 o
   6   9   5       1888.17       1390.36        30.48 o
   7   9   5       2321.05       2461.44        53.60 o
   8   9   5       1472.17       1251.68        30.60 o
   9   9   5        733.24       1495.87        34.85 o
  10   9   5        523.59        341.87        36.83 o
  11   9   5         99.19        241.98        22.68 o
  12   9   5         64.04         90.37        11.37 o
  13   9   5         11.11         12.26         7.43 o
 -13  10   5         25.04         24.08         9.68 o
 -12  10   5        107.05        128.19        24.69 o
 -11  10   5        336.67        370.66        33.14 o
 -10  10   5        247.38        214.69        16.61 o
  -9  10   5        514.77        537.51        21.45 o
  -8  10   5         40.42         71.30        10.96 o
  -7  10   5       4096.47       4164.46        52.26 o
  -6  10   5       2733.98       2454.15        37.83 o
  -5  10   5       3464.75       3627.08        66.14 o
  -4  10   5       1638.11       1804.18        38.66 o
  -3  10   5       1417.26       1356.88        34.79 o
  -2  10   5        214.82        146.46        11.34 o
  -1  10   5       1869.92       1812.11        43.86 o
   0  10   5          7.96         29.29        13.00 o
   1  10   5       1851.18       1815.43        81.67 o
   2  10   5        241.51        134.36        12.17 o
   3  10   5       1456.78       1410.71        50.90 o
   4  10   5       1536.30       1743.51        57.01 o
   5  10   5       3329.54       3580.18        83.04 o
   6  10   5       2732.78       2511.21        57.77 o
   7  10   5       4173.31       4397.72        62.27 o
   8  10   5         47.82         69.95        11.74 o
   9  10   5        494.87        525.17        19.01 o
  10  10   5        253.99        213.28        15.38 o
  11  10   5        371.73        363.85        17.96 o
  12  10   5        106.88         95.24        10.60 o
  13  10   5         34.89         26.67         7.44 o
 -13  11   5          8.72         19.28        13.19 o
 -12  11   5        109.04        107.11        11.57 o
 -11  11   5        228.48        237.24        28.41 o
 -10  11   5        130.67        106.07        16.16 o
  -9  11   5        647.90        639.96        25.07 o
  -8  11   5        426.82        418.70        15.72 o
  -7  11   5         96.48        141.57         9.96 o
  -6  11   5       1201.04       1077.65        25.97 o
  -5  11   5        171.97        132.92        11.44 o
  -4  11   5        991.10       1034.13        28.18 o
  -3  11   5       1323.30       1519.84        44.45 o
  -2  11   5       1887.28       2118.53        39.61 o
  -1  11   5       1173.41        946.08        34.03 o
   0  11   5        436.52        476.46        26.13 o
   1  11   5       1168.81       1009.84        40.67 o
   2  11   5       1932.16       2376.31        71.86 o
   3  11   5       1324.24       1554.79        55.30 o
   4  11   5        926.37        906.79        38.03 o
   5  11   5        192.88        134.88        17.79 o
   6  11   5       1240.95       1120.54        27.65 o
   7  11   5         84.90        141.34        11.84 o
   8  11   5        468.73        463.03        19.50 o
   9  11   5        649.13        603.93        15.67 o
  10  11   5        119.34        109.07        14.95 o
  11  11   5        217.45        231.41        23.26 o
  12  11   5        102.41         74.15         9.18 o
  13  11   5          6.03         -2.87        14.20 o
 -13  12   5         60.09         64.63        11.84 o
 -12  12   5         22.25         62.08        11.83 o
 -11  12   5         72.97         90.13        24.52 o
 -10  12   5         22.11         55.70        15.41 o
  -9  12   5        380.05        540.06        23.28 o
  -8  12   5        835.84        812.84        25.78 o
  -7  12   5        795.62        988.86        21.07 o
  -6  12   5       1001.52       1052.37        24.55 o
  -5  12   5        736.99        901.46        26.44 o
  -4  12   5       1226.80       1693.45        42.86 o
  -3  12   5      15231.18      16575.09       264.12 o
  -2  12   5        540.72        627.65        19.57 o
  -1  12   5        831.52        782.21        26.91 o
   0  12   5        526.18        890.79        30.43 o
   1  12   5        983.64        985.76        41.25 o
   2  12   5        500.10        640.38        28.49 o
   3  12   5      14445.51      15952.84       516.93 o
   4  12   5       1201.39       1688.93        50.98 o
   5  12   5        814.08       1014.65        30.40 o
   6  12   5       1048.92       1086.64        29.57 o
   7  12   5        723.94        857.50        25.68 o
   8  12   5        840.54        776.40        20.20 o
   9  12   5        402.62        521.14        22.90 o
  10  12   5         16.77         47.89        19.62 o
  11  12   5         74.93         95.97        13.26 o
  12  12   5         24.90         52.92         8.21 o
  13  12   5         51.29         42.61        12.34 o
 -13  13   5         65.60         36.36        10.82 o
 -12  13   5         36.85         44.72         9.99 o
 -11  13   5        375.74        312.68        21.03 o
 -10  13   5        181.55        162.90        17.26 o
  -9  13   5       1141.41       1025.55        40.66 o
  -8  13   5        967.31       1048.89        32.27 o
  -7  13   5        466.08        400.22        13.99 o
  -6  13   5         40.61         42.29        10.05 o
  -5  13   5       1259.50       1231.03        32.38 o
  -4  13   5       1029.14       1032.53        32.60 o
  -3  13   5         52.51         31.09        12.85 o
  -2  13   5       1553.39       1607.82        37.62 o
  -1  13   5       1274.26       1574.75        42.27 o
   0  13   5         83.73         96.66        16.04 o
   1  13   5       1304.72       1666.12        54.79 o
   2  13   5       1499.66       1583.81        44.23 o
   3  13   5         66.63         44.40        12.06 o
   4  13   5        988.36       1059.96        39.56 o
   5  13   5       1260.74       1179.03        27.67 o
   6  13   5         55.68         40.24         7.18 o
   7  13   5        465.40        401.04        13.55 o
   8  13   5       1017.52       1109.91        25.56 o
   9  13   5       1089.18       1066.79        31.87 o
  10  13   5        170.06        153.30        20.94 o
  11  13   5        398.67        341.69        20.02 o
  12  13   5         33.60         35.06         7.62 o
  13  13   5         59.84         33.14        10.48 o
 -12  14   5         10.36         16.01        10.35 o
 -11  14   5         34.08         34.37        15.53 o
 -10  14   5         54.26         73.68        17.33 o
  -9  14   5          9.10          7.33        13.76 o
  -8  14   5        951.17        932.43        29.55 o
  -7  14   5        624.41        564.61        20.83 o
  -6  14   5        422.92        435.46        13.72 o
  -5  14   5        118.44        149.74         9.26 o
  -4  14   5        296.84        306.10        15.81 o
  -3  14   5        122.37         84.81        13.94 o
  -2  14   5         80.23        115.22        12.18 o
  -1  14   5       4677.96       4720.65        94.25 o
   0  14   5       2134.35       2311.86       127.41 o
   1  14   5       4576.29       4389.52       479.65 o
   2  14   5         77.69         93.63        29.17 o
   3  14   5        117.42         96.74        20.40 o
   4  14   5        315.34        300.21        16.90 o
   5  14   5        106.87        121.42        10.29 o
   6  14   5        394.32        399.08        12.68 o
   7  14   5        690.30        605.57        16.62 o
   8  14   5        975.92        958.90        23.09 o
   9  14   5          6.03          4.83        11.49 o
  10  14   5         58.50         74.95        19.40 o
  11  14   5         28.99         32.65        11.65 o
  12  14   5         10.43         15.55         7.35 o
 -12  15   5         71.74         42.45         8.77 o
 -11  15   5         32.25         57.68        15.11 o
 -10  15   5         84.46        121.03        14.06 o
  -9  15   5        123.63        162.94        17.21 o
  -8  15   5         92.02        309.50        20.25 o
  -7  15   5       2353.11       2301.60        49.34 o
  -6  15   5       3840.03       2926.70        44.87 o
  -5  15   5        277.17        834.36        21.05 o
  -4  15   5       3989.41       4279.62        67.46 o
  -3  15   5        636.69        588.90        23.89 o
  -2  15   5       6821.83       6001.09       132.99 o
  -1  15   5        204.51       1225.21        37.76 o
   0  15   5       1064.50       1787.79        87.93 o
   1  15   5        186.47       1153.92        68.99 o
   2  15   5       6392.47       5793.18       317.14 o
   3  15   5        558.71        487.58        42.61 o
   4  15   5       3881.21       4216.39        67.07 o
   5  15   5        230.61        724.27        17.23 o
   6  15   5       4033.17       3093.16        49.48 o
   7  15   5       2392.38       2364.02        58.21 o
   8  15   5        113.34        298.71        19.68 o
   9  15   5        144.76        174.63        14.30 o
  10  15   5         89.28        101.20        19.26 o
  11  15   5         33.36         45.30        12.31 o
  12  15   5         66.05         47.26         6.99 o
 -12  16   5         47.87         57.90         9.89 o
 -11  16   5         18.50         23.04        13.95 o
 -10  16   5        153.58        161.19        15.33 o
  -9  16   5        781.13        786.53        25.69 o
  -8  16   5        771.85        757.00        46.53 o
  -7  16   5        490.39        450.35        26.92 o
  -6  16   5        398.35        358.96        13.77 o
  -5  16   5       1126.56       1110.42        22.69 o
  -4  16   5        642.10        731.90        12.84 o
  -3  16   5       1035.24       1026.24        18.66 o
  -2  16   5        149.43        164.20        11.45 o
  -1  16   5        532.44        531.68        24.67 o
   0  16   5         18.23         31.11        26.04 o
   1  16   5        542.12        543.14        47.85 o
   2  16   5        145.59        192.19        13.74 o
   3  16   5        972.06        979.96        22.00 o
   4  16   5        670.75        762.02        14.13 o
   5  16   5       1122.24       1090.07        21.80 o
   6  16   5        394.05        344.95        11.96 o
   7  16   5        483.02        452.03        14.51 o
   8  16   5        840.37        801.74        19.84 o
   9  16   5        817.18        855.53        26.86 o
  10  16   5        143.60        148.34        14.84 o
  11  16   5         19.55          9.49         9.93 o
  12  16   5         54.78         54.66         6.45 o
 -12  17   5         23.88         27.56        12.18 o
 -11  17   5         48.77         42.42        13.86 o
 -10  17   5         64.59         90.72        17.31 o
  -9  17   5         62.80         93.43        14.32 o
  -8  17   5         99.35         84.18        15.22 o
  -7  17   5        193.94        232.16        12.08 o
  -6  17   5        414.37        337.48        15.68 o
  -5  17   5        283.33        242.11        10.59 o
  -4  17   5        311.16        310.87         9.02 o
  -3  17   5         85.59        102.45         6.32 o
  -2  17   5        328.08        284.66         7.61 o
  -1  17   5       1232.09       1346.78        23.14 o
   0  17   5        770.02        720.09        24.77 o
   1  17   5       1222.09       1383.20        23.26 o
   2  17   5        296.53        281.03         8.28 o
   3  17   5         89.64         88.01         6.73 o
   4  17   5        304.03        284.74         9.17 o
   5  17   5        293.79        241.50        11.63 o
   6  17   5        411.94        344.84        12.08 o
   7  17   5        222.24        257.59        14.14 o
   8  17   5        125.74        117.03        11.18 o
   9  17   5         70.29         93.97        13.90 o
  10  17   5         64.73         82.77        13.34 o
  11  17   5         49.95         50.96        14.49 o
  12  17   5         23.86         25.67         6.18 o
 -12  18   5         10.94         25.70        10.82 o
 -11  18   5          0.39         18.43        12.37 o
 -10  18   5        112.42         92.14        16.92 o
  -9  18   5         62.76         97.01        14.42 o
  -8  18   5         47.77        130.14        14.14 o
  -7  18   5         62.78        107.36        13.22 o
  -6  18   5       1129.21        927.15        30.71 o
  -5  18   5        331.92        497.64        15.86 o
  -4  18   5       2186.18       1896.34        25.31 o
  -3  18   5       2615.79       2281.18        28.87 o
  -2  18   5       1593.42       1412.19        18.59 o
  -1  18   5       1907.42       2230.53        29.52 o
   1  18   5       2028.21       2395.60        27.42 o
   2  18   5       1659.26       1461.76        18.57 o
   3  18   5       2764.28       2398.94        29.45 o
   4  18   5       2066.23       1837.83        34.44 o
   5  18   5        402.49        593.56        16.99 o
   6  18   5       1120.15        903.65        26.06 o
   7  18   5         87.36        106.84        10.66 o
   8  18   5         69.61        150.51        13.03 o
   9  18   5         65.43        131.17        14.32 o
  10  18   5        116.22         90.96        11.31 o
  11  18   5          1.15         11.24         8.96 o
  12  18   5          7.57         19.77         5.31 o
 -11  19   5        115.15         90.87        12.51 o
 -10  19   5         35.66         40.18        15.41 o
  -9  19   5         18.82         40.07        14.35 o
  -8  19   5        731.03        676.20        38.93 o
  -7  19   5        166.32        180.42        10.84 o
  -6  19   5       1025.86        916.08        24.35 o
  -5  19   5        608.04        655.12        14.27 o
  -4  19   5       1005.71        905.80        15.31 o
  -3  19   5        284.48        283.85        11.20 o
  -2  19   5        178.95        233.15         7.47 o
  -1  19   5         98.35         73.32         6.39 o
   0  19   5        922.06        967.29        14.73 o
   1  19   5         96.68         64.23         5.78 o
   2  19   5        165.20        201.79         7.04 o
   3  19   5        329.90        328.35         8.24 o
   4  19   5        971.20        898.62        15.27 o
   5  19   5        667.70        723.57        21.47 o
   6  19   5       1086.81        975.28        22.48 o
   7  19   5        157.86        141.61        10.98 o
   8  19   5        738.54        725.38        45.57 o
   9  19   5         24.57         23.73        11.62 o
  10  19   5         35.46         52.00        11.24 o
  11  19   5        112.17         79.92         9.03 o
 -11  20   5          2.95         16.49        10.16 o
 -10  20   5         39.12         47.69        14.15 o
  -9  20   5          6.50         14.72        16.57 o
  -8  20   5         11.08         18.98        15.29 o
  -7  20   5        114.37         84.90        10.64 o
  -6  20   5        287.48        263.49        14.35 o
  -5  20   5         29.04         40.72         7.84 o
  -4  20   5        337.41        319.94         9.64 o
  -3  20   5        113.72        125.03         7.47 o
  -2  20   5        546.82        608.45        11.92 o
  -1  20   5       1037.93        983.39        16.10 o
   0  20   5          3.59         35.10         6.02 o
   1  20   5       1011.64        957.72        13.49 o
   2  20   5        573.47        667.07        12.03 o
   3  20   5        117.93        126.86         6.51 o
   4  20   5        347.81        334.77         9.67 o
   5  20   5         17.84         32.30         7.59 o
   6  20   5        285.04        264.42        13.91 o
   7  20   5        141.80        119.14        10.26 o
   8  20   5         13.09          9.85         9.54 o
   9  20   5          5.25          1.35        12.45 o
  10  20   5         27.08         27.06        10.25 o
  11  20   5          4.35         15.92         7.46 o
 -11  21   5         30.01         15.46        12.01 o
 -10  21   5         31.66         40.57        13.26 o
  -9  21   5          0.08          6.23        15.48 o
  -8  21   5          5.67         51.43        15.80 o
  -7  21   5        203.48        217.60        13.48 o
  -6  21   5        207.39        210.13        11.93 o
  -5  21   5       2858.54       3026.98        48.21 o
  -4  21   5        457.43        507.16        12.26 o
  -3  21   5        249.91        376.18        10.43 o
  -2  21   5        239.46        389.93        10.78 o
  -1  21   5        932.32       1030.99        17.40 o
   0  21   5       4548.00       4432.68        49.94 o
   1  21   5        940.88       1031.39        15.99 o
   2  21   5        181.33        331.74        11.39 o
   3  21   5        279.87        395.01        10.61 o
   4  21   5        480.54        527.64        14.36 o
   5  21   5       2779.44       2935.70        39.98 o
   6  21   5        248.57        259.49        11.31 o
   7  21   5        187.40        175.76        11.08 o
   8  21   5         11.51         51.28        10.07 o
   9  21   5          0.13         28.75        21.64 o
  10  21   5         32.79         33.73        11.24 o
  11  21   5         33.92         17.51         7.76 o
 -11  22   5         21.52         13.36         9.81 o
 -10  22   5         29.54         42.70        14.54 o
  -9  22   5         85.40         83.17        15.51 o
  -8  22   5          6.20         21.31        21.98 o
  -7  22   5         35.17         63.56        10.69 o
  -6  22   5        688.13        626.76        24.80 o
  -5  22   5        898.93        819.05        16.85 o
  -4  22   5         68.07         70.58         9.58 o
  -3  22   5          1.48         39.74         8.07 o
  -2  22   5        335.84        285.11        11.46 o
  -1  22   5        319.05        454.61        12.54 o
   0  22   5       1171.10       1107.22        16.91 o
   1  22   5        325.91        439.00        12.29 o
   2  22   5        353.70        316.23         8.99 o
   3  22   5          5.53         44.43         6.39 o
   4  22   5         63.63         70.59         8.43 o
   5  22   5        913.74        835.49        16.49 o
   6  22   5        725.47        632.27        15.36 o
   7  22   5         32.76         60.45        10.35 o
   8  22   5          4.15          9.84         8.30 o
   9  22   5         76.08         74.91        20.80 o
  10  22   5         31.85         34.22        10.50 o
  11  22   5         25.63         16.86         6.46 o
 -10  23   5        121.95        151.77        19.62 o
  -9  23   5         18.82         19.70        13.45 o
  -8  23   5         55.15         45.15        20.80 o
  -7  23   5        260.36        222.15        12.86 o
  -6  23   5         65.62        103.77        10.79 o
  -5  23   5         79.65         89.04         8.91 o
  -4  23   5        212.76        221.92        17.68 o
  -3  23   5        237.17        225.57        13.28 o
  -2  23   5        609.16        595.02        14.65 o
  -1  23   5       1330.77       1312.56        21.42 o
   0  23   5       1234.54       1199.79        24.80 o
   1  23   5       1318.75       1278.82        19.92 o
   2  23   5        630.82        651.69        14.08 o
   3  23   5        255.86        249.83         7.98 o
   4  23   5        188.86        181.45         8.96 o
   5  23   5         64.85         68.75         7.95 o
   6  23   5         66.50         96.89         8.93 o
   7  23   5        279.45        243.45        12.72 o
   8  23   5         46.33         42.39         8.17 o
   9  23   5         16.50         24.74        12.83 o
  10  23   5        135.26        139.51        16.57 o
 -10  24   5         28.88         30.74         9.15 o
  -9  24   5         26.27         22.19        24.43 o
  -8  24   5        273.35        224.90        24.01 o
  -7  24   5         38.29         88.77        12.01 o
  -6  24   5          8.48         42.61        11.06 o
  -5  24   5         27.11         20.35         8.99 o
  -4  24   5       1743.97       1784.31        32.00 o
  -3  24   5        672.70       1140.08        26.76 o
  -2  24   5       4420.71       4007.90        55.93 o
  -1  24   5        460.36       1045.45        23.48 o
   0  24   5       1567.69       1837.45        28.93 o
   1  24   5        511.81       1062.19        27.77 o
   2  24   5       4246.04       3777.72        52.02 o
   3  24   5        677.24       1116.33        33.42 o
   4  24   5       1672.21       1701.43        30.28 o
   5  24   5         44.51         39.46         7.52 o
   6  24   5          8.45         49.21         8.30 o
   7  24   5         29.15         66.11         8.57 o
   8  24   5        258.55        203.22        10.00 o
   9  24   5         28.24         50.28         9.26 o
  10  24   5         30.95         58.00        12.85 o
 -10  25   5        134.20         84.09        16.15 o
  -9  25   5         31.91         33.10        11.28 o
  -8  25   5        142.36        126.99        19.78 o
  -7  25   5        236.74        232.25        13.98 o
  -6  25   5          9.64         36.82        10.57 o
  -5  25   5         55.39         59.87         9.05 o
  -4  25   5        415.81        555.86        15.86 o
  -3  25   5        496.16        561.54        15.45 o
  -2  25   5         28.10         41.78        10.74 o
  -1  25   5        998.46       1027.70        19.74 o
   0  25   5         33.44         84.40         9.60 o
   1  25   5        977.29       1001.22        20.90 o
   2  25   5         22.87         47.72         7.29 o
   3  25   5        523.86        568.59        17.75 o
   4  25   5        398.97        517.89        12.30 o
   5  25   5         64.17         66.18         7.53 o
   6  25   5         14.00         29.53         9.09 o
   7  25   5        235.13        215.12        11.08 o
   8  25   5        126.79         93.19         7.72 o
   9  25   5         27.75         34.62         8.30 o
  -9  26   5        110.10         90.34        10.54 o
  -8  26   5          6.05         15.39        16.06 o
  -7  26   5        261.27        303.36        25.87 o
  -6  26   5        161.04        166.96        13.92 o
  -5  26   5         11.04         14.01        10.15 o
  -4  26   5        169.55        173.93        10.71 o
  -3  26   5        417.42        436.43        16.87 o
  -2  26   5         40.81         68.15         8.97 o
  -1  26   5         33.87         72.60         9.90 o
   0  26   5        434.79        449.76        13.70 o
   1  26   5         32.32         66.56        13.62 o
   2  26   5         43.22         59.31         7.13 o
   3  26   5        404.13        405.56        12.84 o
   4  26   5        156.36        156.83         8.37 o
   5  26   5         15.96         19.54         6.65 o
   6  26   5        162.94        154.89        10.73 o
   7  26   5        245.51        277.18        11.23 o
   8  26   5          6.11          4.90         5.94 o
   9  26   5        117.17        105.71         7.96 o
  -9  27   5         31.62         28.24         7.70 o
  -8  27   5         23.94         53.10        14.88 o
  -7  27   5         97.34         92.67        18.43 o
  -6  27   5         58.52        123.57        16.91 o
  -5  27   5        648.90        650.67        18.03 o
  -4  27   5        377.59        337.26        12.35 o
  -3  27   5         76.74         91.20         9.85 o
  -2  27   5        470.22        544.98        13.64 o
  -1  27   5        856.19        788.70        30.95 o
   0  27   5        756.01       1469.97        32.84 o
   1  27   5        778.97        743.94        25.55 o
   2  27   5        470.93        563.93        20.41 o
   3  27   5         88.12         91.27         9.12 o
   4  27   5        406.23        369.74        12.27 o
   5  27   5        604.02        570.61        14.27 o
   6  27   5         69.42        138.19        11.72 o
   7  27   5         76.06         67.26         7.51 o
   8  27   5         21.66         43.64         5.45 o
  -8  28   5        158.90        176.96        13.95 o
  -7  28   5        102.95        117.52        17.08 o
  -6  28   5         57.26         78.23        12.43 o
  -5  28   5        115.35        137.31        10.38 o
  -4  28   5         77.07         91.97         8.84 o
  -3  28   5        106.75        107.61         9.72 o
  -2  28   5         15.58         21.17        31.03 o
  -1  28   5        151.87        177.68        11.58 o
   0  28   5        380.28        413.50        22.48 o
   1  28   5        139.03        156.84        18.32 o
   2  28   5         19.00        -11.83        14.17 o
   3  28   5        121.53        132.82        12.66 o
   4  28   5         83.06        101.60         9.84 o
   5  28   5        110.82        131.55        15.94 o
   6  28   5         59.90         68.69        11.20 o
   7  28   5         93.00         93.76        14.12 o
   8  28   5        151.56        144.75        14.37 o
  -8  29   5         58.78         51.57        12.01 o
  -7  29   5         31.29         66.62        13.87 o
  -6  29   5         30.72         52.42        16.06 o
  -5  29   5          5.93         26.46         9.44 o
  -4  29   5         23.65         43.72        11.40 o
  -3  29   5          7.92         18.51        10.08 o
  -2  29   5        169.88        167.54        25.20 o
  -1  29   5         98.72        101.41        10.72 o
   0  29   5         76.40         76.96        13.95 o
   1  29   5         97.45         94.57        18.62 o
   2  29   5        171.68        166.65        15.71 o
   3  29   5         11.18         18.99        39.06 o
   4  29   5         21.86         38.48         8.23 o
   5  29   5          7.55         22.63         7.69 o
   6  29   5         26.96         49.02         9.95 o
   7  29   5         31.75         34.16        17.67 o
  -5  30   5         86.78         99.32        11.32 o
  -4  30   5        364.94        432.41        36.19 o
  -3  30   5        395.83        464.41        16.10 o
  -2  30   5        110.98        132.92        23.42 o
  -1  30   5         84.28        156.46        16.15 o
   0  30   5          1.73         13.64        15.21 o
   1  30   5         91.02         96.71        16.91 o
   2  30   5        103.40         90.27        13.39 o
   3  30   5        395.76        428.66        25.53 o
   4  30   5        346.66        369.72        15.74 o
   5  30   5         98.14         89.35         7.81 o
   6  30   5         76.50         68.32        11.50 o
   7  30   5         78.35         74.23         7.95 o
  -5  31   5          5.53         50.90        17.08 o
  -4  31   5         20.32         61.20        10.88 o
  -3  31   5         72.53         99.34        14.20 o
  -2  31   5        183.70        228.08        19.86 o
  -1  31   5         56.39         99.43        15.22 o
   0  31   5          4.61          7.03        17.16 o
   1  31   5         52.19         63.37        11.74 o
   2  31   5        177.59        190.52        17.67 o
   3  31   5         74.44         82.35        14.54 o
   4  31   5         23.70         51.50         8.33 o
   5  31   5          9.58          1.69        11.33 o
   6  31   5         26.09         36.86         9.30 o
  -5  32   5          0.58         23.34        14.04 o
  -4  32   5         26.38         42.78        16.23 o
  -3  32   5        112.89        115.93        37.46 o
  -2  32   5         60.03         53.77        14.20 o
   0  32   5        172.60        166.72        12.04 o
   1  32   5         34.10         49.16        10.13 o
   2  32   5         60.75         70.82        10.40 o
   3  32   5        106.59         85.39        12.51 o
   4  32   5         27.21         10.63        16.99 o
   5  32   5          0.46         -0.17         9.30 o
   6  32   5          8.35         11.16         6.26 o
  -2  33   5        243.24        203.42        15.56 o
   0  33   5        492.96        589.47        27.90 o
   1  33   5        149.20        144.48        10.69 o
   2  33   5        243.66        218.67        20.97 o
   3  33   5         24.60         39.91         9.13 o
   4  33   5        201.84        176.03        13.70 o
   5  33   5         29.54         27.73         7.95 o
  -2  34   5         50.47         63.24         9.81 o
  -1  34   5         40.64         38.72        10.31 o
   0  34   5         22.85         34.33        10.48 o
   1  34   5         37.51         55.80        10.82 o
   2  34   5         50.09         52.23        17.76 o
   3  34   5         38.19         35.51         9.47 o
   4  34   5         12.39          4.06         7.27 o
  -1  35   5          9.10         57.49         8.62 o
   0  35   5          9.09         42.61         8.62 o
   1  35   5         11.11         47.85         8.45 o
   2  35   5          5.88          5.24         6.76 o
   3  35   5          3.60         19.62         6.26 o
   0   0   6        102.14        245.87        23.17 o
   1   0   6      58242.13      59675.57      1802.58 o
   2   0   6      13040.31       9825.42       313.68 o
   4   0   6       4014.77       3598.40       135.79 o
   5   0   6       2105.71       3306.69       109.15 o
   6   0   6        176.07        237.75        37.88 o
   7   0   6         18.09         30.81        11.31 o
   8   0   6        756.57       1275.47        31.55 o
   9   0   6        419.01        235.67        12.57 o
  10   0   6        813.77        890.16        25.03 o
  11   0   6         52.50         -0.47        17.73 o
  12   0   6         12.24        -11.19        16.31 o
  13   0   6        126.48        135.84        11.80 o
 -13   1   6        139.87        127.77        14.10 o
 -12   1   6         24.53         -5.80        16.36 o
 -11   1   6        177.19        210.65        20.79 o
 -10   1   6        144.82        120.21        16.32 o
  -9   1   6        643.55        550.37        18.16 o
  -8   1   6        165.26        218.25        14.52 o
  -7   1   6        623.24        620.88        26.13 o
  -6   1   6       3095.69       3209.98       136.29 o
  -5   1   6       1792.76       1894.56       297.44 o
  -4   1   6       1546.67       1392.97        42.37 o
  -3   1   6        997.03        895.03        49.55 o
  -2   1   6        673.75        673.35        40.58 o
  -1   1   6      12927.82      11742.48       368.13 o
   0   1   6        175.88        194.57        15.81 o
   1   1   6      12802.78      11584.88       361.19 o
   2   1   6        697.86        701.76        40.41 o
   4   1   6       1582.33       1514.78        71.70 o
   5   1   6       1760.03       2001.23        62.74 o
   6   1   6       3256.65       3356.76       139.51 o
   7   1   6        694.57        633.18        21.33 o
   8   1   6        146.26        195.27        12.61 o
   9   1   6        624.41        570.77        19.26 o
  10   1   6        152.60        138.30        14.11 o
  11   1   6        150.02        164.21        20.21 o
  12   1   6         31.20        -11.18        16.55 o
  13   1   6        133.30        121.39        11.23 o
 -13   2   6         52.48         62.78        13.70 o
 -12   2   6        145.24        137.65        37.71 o
 -11   2   6        407.35        380.74        24.13 o
 -10   2   6        410.48        352.62        20.12 o
  -9   2   6        212.49        232.00        16.52 o
  -8   2   6        476.15        548.35        19.65 o
  -7   2   6        149.67        146.99        12.45 o
  -6   2   6        509.23        446.44        34.30 o
  -5   2   6       2506.69       2462.24        61.16 o
  -4   2   6        489.88        496.48        17.94 o
  -3   2   6        852.40        728.32        45.23 o
  -2   2   6       7804.96       6353.84       212.05 o
  -1   2   6      17752.90      13760.47       451.91 o
   0   2   6        380.45        207.82        15.47 o
   1   2   6      17950.96      14093.12       363.74 o
   2   2   6       7820.46       6555.07       214.08 o
   4   2   6        571.37        610.11        26.65 o
   5   2   6       2437.35       2873.12        83.87 o
   6   2   6        462.23        353.44        30.43 o
   7   2   6        130.06        124.50        10.84 o
   8   2   6        444.08        507.07        17.05 o
   9   2   6        241.77        289.90        18.81 o
  10   2   6        395.49        355.10        17.00 o
  11   2   6        427.11        443.67        35.34 o
  12   2   6        157.72        158.40        18.22 o
  13   2   6         53.65         76.18        10.64 o
 -13   3   6         86.37         57.13        13.21 o
 -12   3   6         99.64        101.61        29.68 o
 -11   3   6          9.29        129.78        30.01 o
 -10   3   6          3.35        199.76        14.97 o
  -9   3   6       1998.47       1761.33        33.24 o
  -8   3   6        433.88        578.74        18.01 o
  -7   3   6        304.59        608.17        18.29 o
  -6   3   6       2329.82       2468.64        81.90 o
  -5   3   6       7967.16       7848.87       178.76 o
  -4   3   6       2258.72       2116.96        56.95 o
  -3   3   6      24314.39      27610.64       422.41 o
  -2   3   6      25378.44      25607.80       789.52 o
  -1   3   6      40382.56      41251.29       882.89 o
   0   3   6      36140.05      38210.91       821.20 o
   1   3   6      38758.53      39171.93       685.05 o
   2   3   6      25083.66      24340.93       745.72 o
   3   3   6      23691.57      26494.39       807.95 o
   4   3   6       2486.43       2467.71        67.22 o
   5   3   6       7944.45       8972.15       206.28 o
   6   3   6       2093.29       2109.36        71.67 o
   7   3   6        353.47        727.90        21.18 o
   8   3   6        476.30        573.46        18.75 o
   9   3   6       2039.99       1831.01        44.34 o
  10   3   6          8.92        185.77        15.41 o
  11   3   6         12.21        103.13        15.77 o
  12   3   6        111.60         88.39        16.57 o
  13   3   6         82.29         68.75        10.82 o
 -13   4   6          4.73          9.62        12.13 o
 -12   4   6         14.11         30.10        15.30 o
 -11   4   6        272.29        314.49        22.16 o
 -10   4   6        170.38        194.99        17.43 o
  -9   4   6        373.17        319.55        14.99 o
  -8   4   6         25.85         20.22        10.67 o
  -7   4   6        533.98        468.90        19.33 o
  -6   4   6        379.79        393.15        45.66 o
  -5   4   6       2294.62       2044.99        58.71 o
  -4   4   6        336.93        348.89        15.63 o
  -3   4   6        412.52        471.94        18.94 o
  -2   4   6       2817.02       2615.22        49.87 o
  -1   4   6        612.37        582.01        19.39 o
   0   4   6       2086.79       1819.16        40.15 o
   1   4   6        622.16        568.45        20.14 o
   2   4   6       2873.96       2643.12        54.63 o
   3   4   6        391.44        484.13        33.31 o
   4   4   6        308.31        314.18        29.08 o
   5   4   6       2347.78       2104.07        96.98 o
   6   4   6        368.82        315.94        28.85 o
   7   4   6        575.99        540.69        19.69 o
   8   4   6         34.39          8.71        11.28 o
   9   4   6        398.00        371.92        20.38 o
  10   4   6        181.56        189.23        19.21 o
  11   4   6        245.01        269.05        21.00 o
  12   4   6         17.52         13.69        11.99 o
  13   4   6          4.36          5.09         9.41 o
 -13   5   6        187.44        190.91        20.46 o
 -12   5   6         40.28         60.33        16.91 o
 -11   5   6        325.46        389.84        50.31 o
 -10   5   6        501.48        479.58        20.99 o
  -9   5   6        116.78        124.19        14.50 o
  -8   5   6         95.69        106.53         9.54 o
  -7   5   6         20.30         28.35         7.91 o
  -6   5   6        310.92        361.02        45.49 o
  -5   5   6        392.40        383.04        24.77 o
  -4   5   6        956.74        904.58        32.51 o
  -3   5   6        651.80        680.52        27.45 o
  -2   5   6        589.56        497.28        15.02 o
  -1   5   6       1628.11       1603.02        45.21 o
   0   5   6       5183.47       4266.84       144.92 o
   1   5   6       1705.53       1722.86        46.05 o
   2   5   6        631.20        569.29        19.92 o
   3   5   6        665.19        724.92        41.77 o
   4   5   6        912.96        835.17        45.49 o
   5   5   6        315.13        332.78        30.78 o
   6   5   6        315.48        337.94        49.46 o
   7   5   6         43.63         40.29        10.66 o
   8   5   6        105.04        119.38        11.10 o
   9   5   6        111.93        118.45        16.67 o
  10   5   6        485.86        467.43        33.72 o
  11   5   6        351.51        407.83        19.79 o
  12   5   6         39.79         49.93        10.70 o
  13   5   6        179.84        162.67        20.46 o
 -13   6   6         72.32         66.79        17.08 o
 -12   6   6         42.05         25.36        19.62 o
 -11   6   6         61.80        103.90        17.70 o
 -10   6   6         64.17         56.11        22.90 o
  -9   6   6        908.47        802.39        23.51 o
  -8   6   6        593.30        670.18        17.18 o
  -7   6   6        548.49        528.57        14.37 o
  -6   6   6       2482.16       2925.70       116.25 o
  -5   6   6       4926.50       5514.44       188.54 o
  -4   6   6       4794.51       4706.34       114.66 o
  -3   6   6        685.19        860.87        27.12 o
  -2   6   6       6862.64       5310.32        86.43 o
  -1   6   6      11956.19      12609.10       393.49 o
   0   6   6       4899.90       7913.60       256.18 o
   1   6   6      11293.98      11385.99       204.19 o
   2   6   6       6453.00       4896.62        94.72 o
   3   6   6        567.43        855.56        33.77 o
   4   6   6       4640.43       4457.41       155.57 o
   5   6   6       4927.53       5088.99       174.34 o
   6   6   6       2480.82       2668.09        96.05 o
   7   6   6        476.43        507.21        18.01 o
   8   6   6        639.19        747.93        21.96 o
   9   6   6        922.01        877.10        33.76 o
  10   6   6         74.16         75.71        18.74 o
  11   6   6         52.37        103.58        15.41 o
  12   6   6         36.87         26.42        10.36 o
  13   6   6         72.74         68.99        17.92 o
 -13   7   6         78.74         56.31        16.57 o
 -12   7   6        104.46        116.95        15.84 o
 -11   7   6          8.21         36.13        15.72 o
 -10   7   6        273.27        280.44        36.78 o
  -9   7   6         79.29         97.51        11.67 o
  -8   7   6        422.15        423.99        15.52 o
  -7   7   6        376.20        377.45        11.62 o
  -6   7   6       1479.86       1423.87        38.69 o
  -5   7   6        158.29        137.48        26.21 o
  -4   7   6       1248.92       1462.18        35.22 o
  -3   7   6         50.10         76.56        14.17 o
  -2   7   6       1955.34       1894.01        33.64 o
  -1   7   6        132.90        122.56        16.73 o
   0   7   6       6014.62       5832.60       166.22 o
   1   7   6        140.17        127.21         9.48 o
   2   7   6       1970.96       1938.43        44.49 o
   3   7   6         61.25         73.44        17.39 o
   4   7   6       1199.67       1376.79        47.26 o
   5   7   6        154.34        145.83        35.93 o
   6   7   6       1646.35       1560.74        71.87 o
   7   7   6        367.65        422.89        19.10 o
   8   7   6        482.02        489.98        18.88 o
   9   7   6         71.47         98.81        12.06 o
  10   7   6        299.13        324.42        32.34 o
  11   7   6         12.49         40.69        14.62 o
  12   7   6         88.41         79.97        10.57 o
  13   7   6         83.35         63.24        17.42 o
 -13   8   6         15.48         17.91        10.22 o
 -12   8   6         64.63         87.03        14.92 o
 -11   8   6         90.62        111.48        16.88 o
 -10   8   6        916.22        853.53        76.31 o
  -9   8   6       1142.01       1109.24        26.09 o
  -8   8   6       1673.81       1709.85        38.23 o
  -7   8   6        934.52        986.38        21.61 o
  -6   8   6        308.17        312.60        10.96 o
  -5   8   6        350.78        374.00        20.68 o
  -4   8   6       1642.93       1618.57        34.78 o
  -3   8   6       1295.73       1507.47        35.79 o
  -2   8   6        481.64        514.59        15.43 o
  -1   8   6       4710.77       4182.03        83.97 o
   0   8   6       1131.16       1004.17        39.32 o
   1   8   6       4647.54       4200.25       105.64 o
   2   8   6        438.17        474.35        18.95 o
   3   8   6       1271.47       1411.67        48.10 o
   4   8   6       1651.95       1619.58        54.10 o
   5   8   6        353.77        346.99        40.25 o
   6   8   6        304.51        339.72        12.87 o
   7   8   6        884.77        973.90        24.37 o
   8   8   6       1653.26       1733.98        39.03 o
   9   8   6       1116.14       1109.50        42.18 o
  10   8   6        937.09        971.91        37.38 o
  11   8   6         89.96        115.39        19.69 o
  12   8   6         66.07         70.58         9.17 o
  13   8   6          8.81         20.46        15.39 o
 -13   9   6          0.21         32.51        10.16 o
 -12   9   6          9.47         41.88        13.56 o
 -11   9   6        124.46        137.31        25.70 o
 -10   9   6         60.63        251.05        24.19 o
  -9   9   6        251.86        344.67        15.76 o
  -8   9   6        729.93        855.09        20.60 o
  -7   9   6       1726.97       2335.66        38.90 o
  -6   9   6       1144.26       2066.58        59.68 o
  -5   9   6       2734.21       2676.83        52.95 o
  -4   9   6       1756.98       1497.51        33.92 o
  -3   9   6       1694.68       3785.01        75.07 o
  -2   9   6      11633.56      13246.95       186.91 o
  -1   9   6      18274.11      15706.98       348.46 o
   0   9   6       3599.01       3600.29        94.04 o
   1   9   6      17576.75      14913.70       333.90 o
   2   9   6      10961.20      13175.65       267.78 o
   3   9   6       1734.68       3636.05        77.33 o
   4   9   6       1616.27       1284.16        48.64 o
   5   9   6       2597.92       2655.17       175.86 o
   6   9   6       1077.62       2189.62        67.01 o
   7   9   6       1851.02       2518.71        45.18 o
   8   9   6        851.17        949.11        22.70 o
   9   9   6        266.80        353.61        18.85 o
  10   9   6         62.24        278.25        18.42 o
  11   9   6        111.36        114.65        14.29 o
  12   9   6          6.65         25.64        10.48 o
  13   9   6          0.39         16.06        14.71 o
 -13  10   6         11.38         21.53         9.87 o
 -12  10   6         35.47         66.15        18.85 o
 -11  10   6         45.31         49.88        22.83 o
 -10  10   6        230.69        235.98        18.08 o
  -9  10   6        260.39        270.45        15.01 o
  -8  10   6        753.99        715.04        21.41 o
  -7  10   6       4241.90       3904.71        68.14 o
  -6  10   6        683.60        666.29        17.25 o
  -5  10   6        463.01        590.78        23.17 o
  -4  10   6       1064.66       1080.50        37.50 o
  -3  10   6       3154.31       3753.60        71.85 o
  -2  10   6       1085.90       1178.44        26.24 o
  -1  10   6        521.07        527.82        25.95 o
   0  10   6        186.49        204.57        16.42 o
   1  10   6        500.51        464.00        40.25 o
   2  10   6       1066.29       1181.49        44.60 o
   3  10   6       3067.58       3678.81        78.36 o
   4  10   6       1021.07        951.48        42.11 o
   5  10   6        467.88        553.81        33.49 o
   6  10   6        635.16        651.96        20.00 o
   7  10   6       4283.67       3959.43        64.74 o
   8  10   6        718.14        726.38        20.77 o
   9  10   6        337.61        361.96        14.07 o
  10  10   6        197.74        198.38        16.48 o
  11  10   6         50.36         62.01        17.86 o
  12  10   6         41.93         53.78         7.68 o
  13  10   6          9.87         15.22        13.70 o
 -13  11   6         89.34         75.58         9.92 o
 -12  11   6          3.56         18.14        10.43 o
 -11  11   6        131.85        136.46        25.20 o
 -10  11   6        131.65        118.51        16.07 o
  -9  11   6        431.41        370.48        19.47 o
  -8  11   6        656.76        692.25        20.14 o
  -7  11   6        681.54        709.14        18.10 o
  -6  11   6         66.56         76.43         8.37 o
  -5  11   6       2343.77       2302.14        52.88 o
  -4  11   6       1720.90       1574.92        47.80 o
  -3  11   6        934.03       1011.90        30.56 o
  -2  11   6       2164.01       2397.82        43.67 o
  -1  11   6        364.41        348.56        22.90 o
   0  11   6        288.32        293.82        19.54 o
   1  11   6        350.72        319.43        25.47 o
   2  11   6       2090.43       2360.74        71.98 o
   3  11   6        916.62       1000.18        43.48 o
   4  11   6       1702.54       1473.52        80.83 o
   5  11   6       2371.62       2358.35        61.82 o
   6  11   6         54.17         59.34         7.88 o
   7  11   6        657.42        703.41        17.26 o
   8  11   6        674.15        710.41        23.54 o
   9  11   6        432.68        378.78        14.83 o
  10  11   6        109.19         92.46        14.62 o
  11  11   6        126.59        121.52        18.27 o
  12  11   6          2.50         13.74         7.30 o
  13  11   6         88.16         54.62        12.68 o
 -13  12   6         11.27         26.89        11.16 o
 -12  12   6         12.86         78.77        10.54 o
 -11  12   6         47.14        175.52        25.20 o
 -10  12   6        208.33        126.65        25.53 o
  -9  12   6        511.10        425.95        21.82 o
  -8  12   6        939.97       2167.06        42.61 o
  -7  12   6        512.94        955.04        21.47 o
  -6  12   6       1394.31       1984.28        46.97 o
  -5  12   6       5783.02       6393.74       115.58 o
  -4  12   6       2383.61       2784.99        60.27 o
  -3  12   6       1499.22       1783.83        43.15 o
  -2  12   6       9480.76      12504.35       179.88 o
  -1  12   6       1256.23       1301.29        44.96 o
   0  12   6        142.09        402.84        26.88 o
   1  12   6        952.08       1008.66        41.94 o
   2  12   6       9293.79      12424.07       234.70 o
   3  12   6       1536.40       1894.73        64.85 o
   4  12   6       2517.79       2815.31       124.46 o
   5  12   6       5726.55       6239.52       154.80 o
   6  12   6       1371.19       1948.36        56.99 o
   7  12   6        419.57        844.07        30.00 o
   8  12   6       1045.74       2283.73        78.28 o
   9  12   6        491.29        412.68        15.01 o
  10  12   6        188.75        160.33        21.21 o
  11  12   6         48.55        197.07        18.72 o
  12  12   6         12.33         61.77         7.29 o
 -12  13   6        109.91         71.52        10.05 o
 -11  13   6         41.23        108.46        28.07 o
 -10  13   6        147.31        130.04        25.36 o
  -9  13   6        771.45        716.93        26.65 o
  -8  13   6       1077.40       1067.86        31.66 o
  -7  13   6       1505.74       1387.49        30.33 o
  -6  13   6       1490.30       1519.29        31.51 o
  -5  13   6        296.63        320.24        11.34 o
  -4  13   6       3116.10       3300.61        68.98 o
  -3  13   6       3243.24       3211.88        76.48 o
  -2  13   6       1273.52       1393.35        39.46 o
  -1  13   6       1411.99       1411.13        48.57 o
   0  13   6       1018.11        892.98        32.10 o
   1  13   6       1368.82       1366.63        51.70 o
   2  13   6       1284.94       1464.34        55.30 o
   3  13   6       3300.13       3252.09       137.14 o
   4  13   6       3261.73       3476.44       102.14 o
   5  13   6        275.92        294.63        15.43 o
   6  13   6       1586.75       1482.01        39.96 o
   7  13   6       1434.69       1346.02        28.36 o
   8  13   6       1128.96       1104.46        23.62 o
   9  13   6        801.34        740.79        22.41 o
  10  13   6        159.73        155.22        20.68 o
  11  13   6         42.28         82.64        15.76 o
  12  13   6        114.10         91.07         8.04 o
 -12  14   6        122.63        133.95        12.94 o
 -11  14   6         79.31         61.67        15.38 o
 -10  14   6        114.24         74.57        23.50 o
  -9  14   6         69.04         64.80        14.30 o
  -8  14   6        356.59        359.54        20.27 o
  -7  14   6          8.94         18.09        11.58 o
  -6  14   6        455.38        373.43        12.77 o
  -5  14   6        205.83        185.42         9.74 o
  -4  14   6        342.14        321.92        12.58 o
  -3  14   6        649.66        685.77        25.55 o
  -2  14   6       2294.93       2195.08        53.92 o
  -1  14   6       2477.17       2434.09        71.54 o
   0  14   6       1033.33       1192.83        37.98 o
   1  14   6       2502.23       2512.24        74.53 o
   2  14   6       2225.75       1986.25        79.48 o
   3  14   6        583.48        570.00        28.34 o
   4  14   6        315.66        288.92        15.84 o
   5  14   6        200.34        164.77         9.42 o
   6  14   6        489.22        369.01        12.43 o
   7  14   6         15.40         20.55         7.91 o
   8  14   6        349.51        368.96        17.59 o
   9  14   6         51.01         80.37        12.38 o
  10  14   6         95.45        102.74        19.26 o
  11  14   6         91.93         76.01        10.57 o
  12  14   6        121.88        130.09         9.01 o
 -12  15   6          2.73         20.51        10.88 o
 -11  15   6         12.87         17.35        17.50 o
 -10  15   6         36.65         30.30        17.63 o
  -9  15   6        270.20        290.16        20.41 o
  -8  15   6        591.21        401.17        20.59 o
  -7  15   6        561.98        648.31        25.46 o
  -6  15   6        650.65        723.26        17.70 o
  -5  15   6       2092.16       1614.37        31.57 o
  -4  15   6       2257.69       2145.65        31.29 o
  -3  15   6        832.96       1198.88        21.67 o
  -2  15   6        417.33        765.11        28.12 o
  -1  15   6       8079.60       9838.63       207.49 o
   0  15   6        285.41        454.60        61.89 o
   1  15   6       7673.83       9238.31       314.69 o
   2  15   6        545.34        750.76        72.54 o
   3  15   6        726.03       1074.16        29.95 o
   4  15   6       2036.52       1890.81        31.76 o
   5  15   6       2090.12       1561.02        25.65 o
   6  15   6        652.44        702.00        14.59 o
   7  15   6        641.24        667.37        24.46 o
   8  15   6        588.43        407.42        26.33 o
   9  15   6        289.40        347.45        18.43 o
  10  15   6         37.34         37.88        18.06 o
  11  15   6          7.91         16.53         9.40 o
  12  15   6          2.97         24.50         7.06 o
 -12  16   6         64.28         75.90        11.67 o
 -11  16   6          3.95          8.39        13.35 o
 -10  16   6        583.83        507.95        25.35 o
  -9  16   6        141.84        122.92        20.38 o
  -8  16   6        566.73        500.67        21.86 o
  -7  16   6        162.99        212.01        20.28 o
  -6  16   6        319.31        270.01        11.31 o
  -5  16   6        419.27        388.52        13.47 o
  -4  16   6         80.00         71.47         5.94 o
  -3  16   6        121.89        118.66         6.26 o
  -2  16   6        714.43        708.04        18.11 o
  -1  16   6        371.52        305.99        24.78 o
   0  16   6       1982.51       1900.15        90.30 o
   1  16   6        365.56        309.96        39.74 o
   2  16   6        661.78        713.21        14.99 o
   3  16   6        106.25        105.66         6.84 o
   4  16   6        108.36        101.46         8.02 o
   5  16   6        452.60        398.42        13.42 o
   6  16   6        332.74        256.17        11.03 o
   7  16   6        187.08        226.55        10.39 o
   8  16   6        504.30        467.08        17.83 o
   9  16   6        120.92        112.28        14.41 o
  10  16   6        631.93        565.40        55.13 o
  11  16   6          3.60         -4.87         8.85 o
  12  16   6         66.83         69.71         7.19 o
 -12  17   6        175.41        115.56        21.56 o
 -11  17   6         36.83         49.24        13.19 o
 -10  17   6         21.00         15.86        23.76 o
  -9  17   6        281.80        257.60        19.11 o
  -8  17   6        279.73        224.55        16.95 o
  -7  17   6         47.39         48.03         9.21 o
  -6  17   6        511.40        497.99        16.41 o
  -5  17   6        229.53        236.64        10.13 o
  -4  17   6        176.06        168.87         7.39 o
  -3  17   6        701.63        693.02        12.53 o
  -2  17   6        270.71        284.41         8.14 o
  -1  17   6       1290.76       1056.87        18.06 o
   0  17   6       1330.63       1371.22        22.79 o
   1  17   6       1275.28       1056.05        17.59 o
   2  17   6        260.74        275.20         7.82 o
   3  17   6        745.37        770.29        13.95 o
   4  17   6        149.73        148.87         7.93 o
   5  17   6        215.53        226.84        11.43 o
   6  17   6        581.34        571.56        14.75 o
   7  17   6         42.47         31.09         9.16 o
   8  17   6        290.24        251.14        16.32 o
   9  17   6        307.90        295.38        18.81 o
  10  17   6         30.75         27.08        10.74 o
  11  17   6         33.35         38.19         9.50 o
  12  17   6        165.30        119.75         8.45 o
 -11  18   6         14.15         70.00        12.78 o
 -10  18   6        165.54        153.35        17.17 o
  -9  18   6         66.54         77.62        23.50 o
  -8  18   6        112.53        157.63        16.08 o
  -7  18   6        331.15        316.80        13.30 o
  -6  18   6        953.45       1384.26        28.99 o
  -5  18   6        962.25        987.80        18.63 o
  -4  18   6       1411.80       1229.36        18.56 o
  -3  18   6        561.74        785.60        14.34 o
  -2  18   6       2874.29       2263.46        29.43 o
  -1  18   6        593.89        940.64        16.13 o
   0  18   6       7072.61       6255.21        63.69 o
   1  18   6        541.30        851.22        16.31 o
   2  18   6       2768.74       2214.87        25.73 o
   3  18   6        542.00        769.41        19.94 o
   4  18   6       1534.10       1371.74        21.53 o
   5  18   6        903.09        938.42        20.24 o
   6  18   6        895.51       1339.61        28.16 o
   7  18   6        351.58        338.80        12.74 o
   8  18   6        124.26        182.13        16.15 o
   9  18   6         70.97        101.53        12.27 o
  10  18   6        173.43        160.09        11.86 o
  11  18   6         18.26         63.93         9.39 o
  12  18   6         78.34         56.65        10.31 o
 -11  19   6        155.27        136.21        12.66 o
 -10  19   6         12.18          9.83        14.14 o
  -9  19   6        132.11        116.51        23.17 o
  -8  19   6         34.31         53.15        13.12 o
  -7  19   6        466.59        467.67        15.19 o
  -6  19   6        528.99        492.29        20.28 o
  -5  19   6        328.02        250.19         9.92 o
  -4  19   6        242.35        229.81         8.97 o
  -3  19   6        388.73        418.70        10.15 o
  -2  19   6        387.81        360.45        10.12 o
  -1  19   6       2428.77       2528.51        34.71 o
   0  19   6         10.13         33.03         5.69 o
   1  19   6       2330.03       2378.15        27.50 o
   2  19   6        392.64        399.69         8.81 o
   3  19   6        385.88        413.28         9.60 o
   4  19   6        269.51        231.33         9.49 o
   5  19   6        361.29        288.38        11.01 o
   6  19   6        541.06        529.63        17.12 o
   7  19   6        485.21        493.38        15.08 o
   8  19   6         37.70         60.78        11.50 o
   9  19   6        124.76        138.93        12.16 o
  10  19   6         11.54         11.25        10.50 o
  11  19   6        163.33        136.72        11.63 o
 -11  20   6          8.14         10.97         9.85 o
 -10  20   6         24.45         36.58        13.36 o
  -9  20   6        161.75        173.83        23.50 o
  -8  20   6        196.24        181.43        18.28 o
  -7  20   6         42.88         54.17        11.33 o
  -6  20   6        152.74        153.19        14.03 o
  -5  20   6         40.85         32.79         7.76 o
  -4  20   6        245.22        296.73        10.39 o
  -3  20   6        186.38        214.59         8.59 o
  -2  20   6        106.41        129.29         7.36 o
  -1  20   6        727.27        658.27        13.85 o
   0  20   6        196.02        236.77         7.65 o
   1  20   6        753.98        698.71        11.93 o
   2  20   6        109.45        134.97         7.00 o
   3  20   6        162.75        200.70         7.29 o
   4  20   6        261.63        321.60        10.53 o
   5  20   6         50.89         48.85         7.85 o
   6  20   6        168.88        162.46        11.23 o
   7  20   6         39.68         36.15         8.97 o
   8  20   6        198.91        190.63        13.40 o
   9  20   6        179.88        191.43        18.35 o
  10  20   6         24.51         38.03        10.00 o
  11  20   6          6.66         15.46        10.99 o
 -11  21   6         83.91         41.92         8.55 o
 -10  21   6         26.21         19.35        12.14 o
  -9  21   6        172.47        138.15        21.48 o
  -8  21   6         85.67         87.76        23.00 o
  -7  21   6        155.31        143.73        14.83 o
  -6  21   6        613.29        780.55        26.48 o
  -5  21   6        739.86        757.55        16.82 o
  -4  21   6       2022.89       1927.77        30.76 o
  -3  21   6       2684.51       2935.33        42.50 o
  -2  21   6        181.12        225.16         9.09 o
  -1  21   6       1936.85       2712.02        39.22 o
   0  21   6         80.19        114.98         6.79 o
   1  21   6       1902.32       2706.94        32.80 o
   2  21   6        229.01        281.21         8.72 o
   3  21   6       2654.30       2940.02        44.60 o
   4  21   6       2095.58       2010.29        28.65 o
   5  21   6        766.21        807.50        16.42 o
   6  21   6        625.04        772.99        16.97 o
   7  21   6        168.62        131.49        13.89 o
   8  21   6         82.32         86.28         8.92 o
   9  21   6        166.04        162.16        23.00 o
  10  21   6         21.46         26.16         9.22 o
  11  21   6         86.05         45.28         7.72 o
 -10  22   6         53.71         61.29        11.78 o
  -9  22   6         49.18         54.96        19.11 o
  -8  22   6         94.01         73.22        22.15 o
  -7  22   6         17.82         26.88         9.81 o
  -6  22   6        894.00        930.34        23.32 o
  -5  22   6        130.18         95.19         8.98 o
  -4  22   6        710.61        594.30        16.31 o
  -3  22   6        208.10        220.68        12.44 o
  -2  22   6        181.46        182.81         8.90 o
  -1  22   6       1262.15       1170.24        20.88 o
   0  22   6         49.48         96.21         8.20 o
   1  22   6       1258.15       1137.83        22.35 o
   2  22   6        151.37        185.50         7.73 o
   3  22   6        206.10        218.90         9.02 o
   4  22   6        793.41        664.32        14.31 o
   5  22   6        137.50         88.90         8.43 o
   6  22   6        879.12        896.85        18.19 o
   7  22   6         22.19         28.71        10.35 o
   8  22   6         82.65         75.83         8.81 o
   9  22   6         47.93         39.57        19.11 o
  10  22   6         48.97         66.29        14.04 o
  11  22   6          5.86         12.40         5.72 o
 -10  23   6        125.82         95.34        11.07 o
  -9  23   6         44.46         35.17        16.06 o
  -8  23   6        110.59        112.45        21.31 o
  -7  23   6        246.96        232.07        16.88 o
  -6  23   6         80.53        106.78        11.32 o
  -5  23   6         11.55         19.49        10.69 o
  -4  23   6        457.78        400.02        14.02 o
  -3  23   6        268.66        232.69        14.42 o
  -2  23   6        118.08        106.24         9.15 o
  -1  23   6        273.27        310.96        11.22 o
   0  23   6       1734.51       1794.53        29.44 o
   1  23   6        263.30        323.16         9.52 o
   2  23   6        123.75        131.74         7.39 o
   3  23   6        253.67        216.90         9.13 o
   4  23   6        490.10        450.91        15.28 o
   5  23   6          6.76          8.11         8.14 o
   6  23   6         76.64         81.88         9.76 o
   7  23   6        255.57        206.35        12.08 o
   8  23   6        109.18        103.93         9.04 o
   9  23   6         48.47         46.50        16.91 o
 -10  24   6         31.94         34.51         8.13 o
  -9  24   6         28.45         34.83        15.73 o
  -8  24   6        110.88         95.20        19.62 o
  -7  24   6         89.14        171.13        23.67 o
  -6  24   6        912.62        704.04        19.38 o
  -5  24   6         71.48        199.98        11.08 o
  -4  24   6        116.51        148.47        10.82 o
  -3  24   6       2709.19       2550.81        46.25 o
  -2  24   6       2078.09       2893.48        42.41 o
  -1  24   6       1275.97       1854.39        29.56 o
   0  24   6       3890.58       3963.44        59.52 o
   1  24   6       1310.28       1788.00        44.01 o
   2  24   6       2029.13       2706.20        80.46 o
   3  24   6       2553.00       2349.88        40.88 o
   4  24   6        102.51        121.80         8.27 o
   5  24   6         79.86        194.23        11.03 o
   6  24   6        892.97        705.41        21.60 o
   7  24   6         72.55        147.04         9.53 o
   8  24   6        103.19         80.71         7.99 o
   9  24   6         29.26         28.92         8.70 o
 -10  25   6         54.43         45.99        10.15 o
  -9  25   6          9.98         18.77        13.70 o
  -8  25   6        138.26        131.56        18.94 o
  -7  25   6        328.93        267.68        25.36 o
  -6  25   6        374.60        368.46        15.77 o
  -5  25   6         54.93         63.91        10.91 o
  -4  25   6         40.82         28.48         9.30 o
  -3  25   6        610.97        637.98        16.97 o
  -2  25   6         40.35         71.90         9.23 o
  -1  25   6        307.57        358.58        21.99 o
   0  25   6        281.79        266.36        12.11 o
   1  25   6        296.56        354.09        13.59 o
   2  25   6         34.04         64.62         7.34 o
   3  25   6        616.50        610.43        13.14 o
   4  25   6         43.50         42.49         7.21 o
   5  25   6         43.13         49.14         8.24 o
   6  25   6        343.10        331.23        12.06 o
   7  25   6        351.38        302.92        12.18 o
   8  25   6        128.78        116.14        10.28 o
   9  25   6         13.42         12.01        12.77 o
  -9  26   6         94.41         93.17        12.51 o
  -8  26   6         31.22         23.67        14.88 o
  -7  26   6          7.84          7.61        16.91 o
  -6  26   6         24.48         40.88         9.41 o
  -5  26   6         10.09         27.21        14.61 o
  -4  26   6         25.26         21.36         9.21 o
  -3  26   6        208.59        257.53        12.01 o
  -2  26   6        260.29        277.78        14.12 o
  -1  26   6        362.29        373.54        17.23 o
   0  26   6        117.12        127.67         9.70 o
   1  26   6        358.17        385.11        17.85 o
   2  26   6        254.87        275.09        16.66 o
   3  26   6        205.54        226.82        10.48 o
   4  26   6         33.78         33.40         8.52 o
   5  26   6         12.90         16.76         7.14 o
   6  26   6         24.66         28.52         7.67 o
   7  26   6          9.60         17.76         7.55 o
   8  26   6         28.90         24.66         6.00 o
   9  26   6         95.88        104.67        12.18 o
  -9  27   6         91.32         75.08        12.18 o
  -8  27   6         19.64         19.62        12.51 o
  -7  27   6         40.26         38.55        16.06 o
  -6  27   6        210.95        237.40        18.00 o
  -5  27   6        148.90        140.25        10.88 o
  -4  27   6         82.74        196.06        10.70 o
  -3  27   6        430.79        351.76        13.71 o
  -2  27   6        230.51        245.30        12.76 o
  -1  27   6       1250.54       1485.34        30.42 o
   0  27   6        421.82        524.06        17.45 o
   1  27   6       1279.37       1537.35        35.92 o
   2  27   6        229.47        260.63        17.60 o
   3  27   6        492.95        390.38        13.86 o
   4  27   6         72.08        171.62         9.63 o
   5  27   6        150.38        125.26        10.72 o
   6  27   6        178.71        205.24        12.26 o
   7  27   6         44.59         51.68         8.23 o
  -8  28   6         27.66         41.60        10.82 o
  -7  28   6         25.93         52.08        14.37 o
  -6  28   6         57.47         68.65        13.61 o
  -5  28   6          3.44         21.26         8.71 o
  -4  28   6         64.73         77.84         8.73 o
  -3  28   6         58.49         66.96        10.12 o
  -2  28   6         25.84         76.24        17.22 o
  -1  28   6         51.00         52.74        15.63 o
   0  28   6        292.06        343.77        18.34 o
   1  28   6         53.83         47.41        10.25 o
   2  28   6         33.45         33.09        14.10 o
   3  28   6         49.12         68.91        25.03 o
   4  28   6         68.72         87.47        11.96 o
   5  28   6          7.00         19.33         8.03 o
   6  28   6         54.61         64.43        11.09 o
   7  28   6         28.99         31.52        17.50 o
  -7  29   6         53.05         62.90        13.36 o
  -6  29   6          5.65         20.50        11.50 o
  -5  29   6         31.83         46.93        13.33 o
  -4  29   6         77.24        105.33        13.44 o
  -3  29   6         11.03         22.89        15.33 o
  -2  29   6         88.33        103.21        49.97 o
  -1  29   6         86.51        105.56        12.15 o
   0  29   6        479.99        506.71        18.67 o
   1  29   6         82.31         54.92        30.52 o
   2  29   6         95.71         91.65        19.95 o
   3  29   6         10.56         -5.75        16.23 o
   4  29   6         80.54         67.50        11.34 o
   5  29   6         23.02         28.63         7.23 o
   6  29   6          6.16         24.98        11.58 o
   7  29   6         51.73         35.34         8.62 o
  -6  30   6         56.41         66.62        17.08 o
  -5  30   6        199.28        249.93        23.34 o
  -4  30   6        221.55        294.59        30.86 o
  -3  30   6        581.92        685.35        34.67 o
  -2  30   6        375.43        388.77        40.25 o
  -1  30   6        236.34        334.97        20.04 o
   0  30   6        394.26        367.77        21.98 o
   1  30   6        247.64        261.76        16.88 o
   2  30   6        371.73        384.43        18.77 o
   3  30   6        539.26        569.52        29.42 o
   4  30   6        225.57        248.17        13.32 o
   5  30   6        202.19        244.85        18.26 o
   6  30   6         61.24         19.28        10.31 o
   7  30   6         96.77         71.87         7.27 o
  -6  31   6        176.87        194.80        16.57 o
  -5  31   6          7.66         33.82        15.90 o
  -4  31   6          6.83         35.85        18.43 o
  -3  31   6        219.40        259.75        35.00 o
  -2  31   6          4.48         38.32        41.60 o
   0  31   6        244.88        221.51        14.49 o
   1  31   6         26.08         28.50        20.88 o
   2  31   6          6.72         16.93        13.19 o
   3  31   6        221.42        233.86        18.26 o
   4  31   6          9.47         25.99         7.71 o
   5  31   6          5.06         13.87        10.65 o
   6  31   6        175.59        169.27        12.01 o
  -6  32   6          7.62         36.86         9.98 o
  -5  32   6          5.67         34.83        13.53 o
  -4  32   6         28.92         59.35        15.90 o
  -3  32   6         17.67         58.85        27.90 o
  -2  32   6         22.17         29.25        13.36 o
   0  32   6          3.93         -6.76        14.71 o
   1  32   6        144.41        147.64        11.81 o
   2  32   6         27.77         58.52        10.40 o
   3  32   6         18.37         29.08        10.99 o
   4  32   6         23.54         35.00         6.51 o
   5  32   6          6.68         -0.51         8.96 o
   6  32   6          6.87         12.85         5.92 o
  -2  33   6        169.58        194.80        15.22 o
  -1  33   6        260.38        239.10        18.09 o
   0  33   6         49.19        112.45        14.88 o
   1  33   6        267.32        229.24        15.22 o
   2  33   6        176.65        184.22        12.94 o
   3  33   6         74.10         75.25         9.98 o
   4  33   6        177.39        159.46        12.85 o
   5  33   6         90.67         59.86         7.78 o
  -2  34   6         46.50         66.79         9.64 o
  -1  34   6         50.19         53.77        10.65 o
   0  34   6         37.32         38.55        10.31 o
   1  34   6         48.66         57.49        10.82 o
   2  34   6         46.71         50.40        12.09 o
   3  34   6         16.90         20.12         8.79 o
   4  34   6         21.05         16.74         6.76 o
  -1  35   6         27.62         53.27         8.29 o
   0  35   6         12.38         34.33         8.12 o
   1  35   6         24.72         62.90         8.45 o
   2  35   6         28.47         22.66         6.59 o
   3  35   6         18.01         14.37         5.58 o
   1   0   7      70204.87      51951.19      1573.12 o
   2   0   7      25992.74      18567.26       577.81 o
   3   0   7       8664.76       7823.13       260.41 o
   5   0   7       4477.32       3414.13        84.11 o
   6   0   7        167.14        540.33        26.70 o
   7   0   7        361.33        302.56        16.14 o
   8   0   7        115.39         61.71        13.87 o
   9   0   7          7.63        379.94        17.12 o
  10   0   7         17.20         64.89        13.12 o
  11   0   7        524.54        521.97        26.59 o
  12   0   7         10.74          7.11        21.81 o
  13   0   7         48.62          1.86        17.42 o
 -13   1   7        177.25        118.88        19.11 o
 -12   1   7        135.63        154.02        21.90 o
 -11   1   7         56.51         63.93        22.91 o
 -10   1   7        464.58        488.05        31.02 o
  -9   1   7        512.84        460.75        17.18 o
  -8   1   7        158.82        146.99        13.51 o
  -7   1   7        198.98        188.20        18.02 o
  -6   1   7       1128.37       1192.98        73.05 o
  -5   1   7       1235.36       1239.01       112.79 o
  -4   1   7       2253.87       2492.88       224.73 o
  -3   1   7        587.16        694.99        46.50 o
  -2   1   7        620.18        533.00        38.39 o
  -1   1   7      18748.92      15615.91       912.28 o
   0   1   7        395.10        271.87        18.23 o
   1   1   7      19009.81      16735.07       294.74 o
   2   1   7        663.36        552.61        38.22 o
   3   1   7        579.16        687.89        44.98 o
   5   1   7       1116.72       1186.07        40.21 o
   6   1   7       1026.19       1088.71       100.19 o
   7   1   7        149.23        136.80        13.57 o
   8   1   7        182.48        168.56        12.89 o
   9   1   7        495.60        448.24        15.32 o
  10   1   7        439.47        452.69        18.43 o
  11   1   7         50.39         45.93        17.99 o
  12   1   7        134.99        129.94        22.66 o
  13   1   7        165.61        153.05        13.81 o
 -13   2   7         56.01         53.94        17.59 o
 -12   2   7         52.12         49.69        15.66 o
 -11   2   7        574.18        499.51        25.94 o
 -10   2   7        330.19        314.29        19.20 o
  -9   2   7       1747.88       1757.61        46.25 o
  -8   2   7        256.00        239.04        14.37 o
  -7   2   7        573.42        532.05        20.24 o
  -6   2   7        583.86        523.19        50.22 o
  -5   2   7       2315.37       2097.22       221.69 o
  -4   2   7       1596.15       1590.48        77.02 o
  -3   2   7      11899.76      11036.33       358.15 o
  -2   2   7       3282.97       2950.25       112.28 o
  -1   2   7       9324.44       7028.52       366.27 o
   0   2   7      16338.74      12934.43       286.00 o
   1   2   7       9198.00       7256.22       205.08 o
   2   2   7       3213.04       2979.67       109.58 o
   3   2   7      12039.27      10437.21       337.18 o
   4   2   7       1614.26       1689.62        67.98 o
   5   2   7       2443.28       2366.86        89.96 o
   6   2   7        602.40        469.34        30.10 o
   7   2   7        614.10        546.68        20.97 o
   8   2   7        240.55        246.32        14.23 o
   9   2   7       1703.53       1800.17        40.99 o
  10   2   7        369.77        343.20        16.91 o
  11   2   7        537.78        478.71        25.58 o
  12   2   7         64.01         50.27        12.35 o
  13   2   7         52.92         80.44        14.88 o
 -13   3   7          2.43          5.88        12.01 o
 -12   3   7         17.42         26.04        15.07 o
 -11   3   7        191.87        233.29        21.02 o
 -10   3   7        111.02        113.60        13.61 o
  -9   3   7        343.55        321.24        15.87 o
  -8   3   7        718.37       1370.12        27.41 o
  -7   3   7        189.46        236.30        12.45 o
  -6   3   7        244.19        685.42        34.07 o
  -5   3   7       1400.32       2097.11        68.60 o
  -4   3   7      11905.89      15176.84       338.94 o
  -3   3   7       5080.38       4842.17       118.12 o
  -2   3   7      18163.39      26897.68       830.61 o
  -1   3   7       9637.81       6771.94       152.99 o
   0   3   7        823.19       1034.64        70.77 o
   1   3   7       9547.25       7102.50       131.42 o
   2   3   7      17692.19      26371.96       568.60 o
   3   3   7       5150.19       5126.38       122.97 o
   4   3   7      11674.87      14982.39       467.39 o
   5   3   7       1429.36       2054.71        81.84 o
   6   3   7        250.78        718.50        36.69 o
   7   3   7        212.15        252.71        13.44 o
   8   3   7        827.47       1467.23        32.06 o
   9   3   7        339.73        370.99        20.60 o
  10   3   7        115.43         95.29        13.09 o
  11   3   7        185.95        234.13        41.43 o
  12   3   7         22.75         24.62        10.56 o
  13   3   7          2.02         24.36        11.60 o
 -13   4   7         99.28         94.68        14.12 o
 -12   4   7         11.79         38.78        16.23 o
 -11   4   7        110.88        102.09        24.60 o
 -10   4   7        150.99        117.69        12.76 o
  -9   4   7          2.94         19.66        12.00 o
  -8   4   7       1389.32       1397.20        27.64 o
  -7   4   7         39.99         35.92         7.65 o
  -6   4   7        953.84       1023.98        51.99 o
  -5   4   7       2249.06       2375.94        73.87 o
  -4   4   7       1381.44       1488.68        49.79 o
  -3   4   7       4372.31       4623.10       114.67 o
  -2   4   7      12411.87      11863.24       216.00 o
  -1   4   7       3783.44       3063.95        85.20 o
   0   4   7       3726.01       3131.86        78.33 o
   1   4   7       3747.23       3091.26        62.05 o
   2   4   7      12387.80      11754.63       212.86 o
   3   4   7       4352.20       4581.01       111.90 o
   4   4   7       1483.08       1670.52        71.36 o
   5   4   7       2269.99       2218.39        87.76 o
   6   4   7        988.75       1027.78        45.66 o
   7   4   7         32.58         34.85        10.71 o
   8   4   7       1373.49       1412.55        55.54 o
   9   4   7          6.07          8.99        14.73 o
  10   4   7        101.89         93.99        13.57 o
  11   4   7        109.61        113.06        15.50 o
  12   4   7          7.87          4.99        10.22 o
  13   4   7         92.14         82.17        12.01 o
 -13   5   7          3.39         12.99        11.74 o
 -12   5   7        353.44        408.65        66.62 o
 -11   5   7         17.14         26.23        15.99 o
 -10   5   7        525.97        493.87        21.20 o
  -9   5   7        882.35        851.26        22.88 o
  -8   5   7        181.36        166.02        10.35 o
  -7   5   7       1349.37       1436.05        26.13 o
  -6   5   7       1578.14       1744.27        65.19 o
  -5   5   7        264.97        222.94        14.70 o
  -4   5   7        434.83        440.74        19.90 o
  -3   5   7       1259.81       1348.03        36.81 o
  -2   5   7        598.78        678.52        42.54 o
  -1   5   7       1875.92       1654.11        63.58 o
   0   5   7         15.36         21.14        21.14 o
   1   5   7       1863.74       1738.82        38.64 o
   2   5   7        571.89        657.35        22.12 o
   3   5   7       1273.78       1295.06        35.54 o
   4   5   7        434.65        477.87        37.37 o
   5   5   7        260.44        196.15        28.75 o
   6   5   7       1539.58       1526.03        42.56 o
   7   5   7       1354.69       1491.66        80.71 o
   8   5   7        165.24        148.72        10.96 o
   9   5   7        920.77        974.88        30.72 o
  10   5   7        532.33        532.15        28.04 o
  11   5   7         17.35         34.22        14.09 o
  12   5   7        351.73        388.78        14.75 o
  13   5   7          4.47         17.08        16.74 o
 -13   6   7         11.61          8.33        11.43 o
 -12   6   7        181.43        158.21        16.44 o
 -11   6   7         30.04         30.92        15.76 o
 -10   6   7        238.62        395.96        23.89 o
  -9   6   7        165.25        389.12        19.13 o
  -8   6   7        459.04        463.16        15.28 o
  -7   6   7       1652.28       1847.48        33.14 o
  -6   6   7        720.53       1235.09        85.73 o
  -5   6   7       1710.23       1423.81        44.88 o
  -4   6   7       5597.89       6093.02       118.87 o
  -3   6   7       1922.92       2301.48        77.10 o
  -2   6   7      10909.75      14341.96       425.40 o
   0   6   7      19297.19      17764.89       553.12 o
   2   6   7      10950.74      15103.71       271.39 o
   3   6   7       1851.50       2343.04        53.46 o
   4   6   7       5298.35       5707.40       147.62 o
   5   6   7       1721.77       1496.51        70.01 o
   6   6   7        797.87       1344.30        39.90 o
   7   6   7       1641.47       2042.65        64.30 o
   8   6   7        494.31        521.88        20.20 o
   9   6   7        163.25        418.80        16.79 o
  10   6   7        234.72        388.54        19.68 o
  11   6   7         40.61         41.27        11.93 o
  12   6   7        172.13        141.98        11.29 o
  13   6   7         10.46          3.04        15.56 o
 -13   7   7         87.99        102.34        31.96 o
 -12   7   7         31.75         28.96        13.68 o
 -11   7   7         44.97         99.40        16.64 o
 -10   7   7         98.39         67.05        16.02 o
  -9   7   7        636.31        551.57        27.71 o
  -8   7   7        432.12        322.26        12.84 o
  -7   7   7         16.98         23.85         8.23 o
  -6   7   7        399.23        338.98        13.55 o
  -5   7   7       1550.98       1518.99        50.90 o
  -4   7   7       1510.61       1356.17        38.04 o
  -3   7   7       1728.38       1667.35        42.60 o
  -2   7   7        200.10        208.30        17.97 o
   0   7   7         94.70         55.46        26.38 o
   1   7   7       5276.56       4803.37       112.85 o
   2   7   7        204.12        265.36        16.10 o
   3   7   7       1701.98       1613.52        42.69 o
   4   7   7       1499.34       1362.90        47.70 o
   5   7   7       1478.48       1492.86        52.32 o
   6   7   7        401.75        346.00        23.92 o
   7   7   7         15.61         23.09        10.17 o
   8   7   7        433.20        332.42        15.21 o
   9   7   7        640.88        550.68        17.47 o
  10   7   7         97.92         76.58        16.42 o
  11   7   7         57.66         76.81        12.08 o
  12   7   7         34.32         32.92         8.32 o
  13   7   7         80.50         57.83        15.39 o
 -13   8   7        119.42        126.44        15.16 o
 -12   8   7         25.63         54.41        14.03 o
 -11   8   7        317.12        332.36        33.82 o
 -10   8   7        108.56        114.53        19.98 o
  -9   8   7       1024.47        899.29        23.11 o
  -8   8   7        586.96        558.09        15.87 o
  -7   8   7       1816.44       1876.71        34.18 o
  -6   8   7       1442.76       1268.77        28.93 o
  -5   8   7         55.43         82.78        16.70 o
  -4   8   7        636.48        575.39        28.26 o
  -3   8   7       1157.36       1314.53        33.02 o
  -2   8   7        571.55        533.98        17.72 o
  -1   8   7       7573.62       7263.00       169.56 o
   0   8   7          9.38         21.50        20.29 o
   1   8   7       7424.89       7207.19       152.45 o
   2   8   7        585.50        552.00        20.58 o
   3   8   7       1073.47       1194.72        34.49 o
   4   8   7        611.29        541.90        30.72 o
   5   8   7         53.49         65.84        19.53 o
   6   8   7       1427.08       1287.44        29.08 o
   7   8   7       1760.56       1920.73        47.42 o
   8   8   7        627.77        615.90        20.11 o
   9   8   7       1018.15        931.74        24.04 o
  10   8   7        104.02        120.32        11.56 o
  11   8   7        314.15        337.22        23.32 o
  12   8   7         21.02         27.05         7.38 o
  13   8   7        118.08         68.82        14.54 o
 -13   9   7         48.89         37.71         8.35 o
 -12   9   7         18.01         94.85        21.48 o
 -11   9   7         93.56        131.86        16.30 o
 -10   9   7         78.93        114.99        26.72 o
  -9   9   7        481.42        502.71        17.88 o
  -7   9   7       1504.88       1308.83        23.43 o
  -6   9   7        732.89       1108.66        34.08 o
  -5   9   7        793.90        724.87        31.49 o
  -4   9   7       4826.75       5704.52       126.67 o
  -3   9   7      29040.85      25726.01       400.48 o
  -2   9   7      10599.41      14591.63       228.51 o
  -1   9   7       1784.26       1737.46        52.92 o
   0   9   7       2282.81       1862.49        58.53 o
   1   9   7       1511.82       1637.76        55.38 o
   2   9   7      10042.60      15288.77       318.59 o
   3   9   7      27795.46      25081.78       449.02 o
   4   9   7       4834.91       5595.31       114.08 o
   5   9   7        699.98        647.03        66.37 o
   6   9   7        712.94       1196.09        30.19 o
   7   9   7       1453.93       1335.42        34.13 o
   9   9   7        531.21        516.62        24.70 o
  10   9   7         78.43        100.47        12.30 o
  11   9   7         96.63        113.57        11.92 o
  12   9   7         21.14         68.09         7.86 o
  13   9   7         48.07         25.20        13.53 o
 -13  10   7         59.90         55.66         7.73 o
 -12  10   7          5.34         25.53        17.25 o
 -11  10   7        201.89        194.97        25.36 o
 -10  10   7        325.90        295.75        29.93 o
  -9  10   7       2339.56       2161.28        46.66 o
  -8  10   7       1877.64       1948.71        36.90 o
  -7  10   7         53.07         59.72        10.10 o
  -6  10   7        469.26        532.12        18.19 o
  -5  10   7       1386.62       1306.21        31.74 o
  -4  10   7       2528.91       2923.80        60.83 o
  -3  10   7        599.58        644.61        25.73 o
  -2  10   7       3714.24       3578.51        65.68 o
  -1  10   7        256.42        212.22        19.81 o
   0  10   7        323.69        310.87        23.57 o
   1  10   7        258.80        222.53        33.99 o
   2  10   7       3518.69       3409.24        92.91 o
   3  10   7        615.26        626.12        24.56 o
   4  10   7       2440.66       2638.80        63.01 o
   5  10   7       1381.01       1236.13        50.51 o
   6  10   7        491.74        537.15        15.68 o
   7  10   7         48.78         62.00        10.99 o
   8  10   7       1884.89       2026.83        39.29 o
   9  10   7       2326.40       2152.65        49.98 o
  10  10   7        350.69        323.84        17.11 o
  11  10   7        218.34        199.57        14.86 o
  12  10   7          6.98         19.50         7.83 o
  13  10   7         59.81         28.58        12.18 o
 -13  11   7         56.74         55.46        12.18 o
 -12  11   7        143.16        164.45        14.79 o
 -11  11   7        141.19        150.50        23.67 o
 -10  11   7         78.43         86.92        24.69 o
  -9  11   7         49.81         48.31        11.29 o
  -8  11   7        341.30        377.60        17.78 o
  -7  11   7        648.63        557.20        17.29 o
  -6  11   7       2455.85       2447.89        57.55 o
  -5  11   7        220.94        214.76        13.91 o
  -4  11   7        568.28        613.43        36.22 o
  -3  11   7        393.48        455.55        21.56 o
  -2  11   7        512.20        527.59        18.94 o
  -1  11   7        546.84        534.04        28.05 o
   0  11   7        611.58        617.70        26.08 o
   1  11   7        580.59        641.56        48.19 o
   2  11   7        520.10        541.81        32.40 o
   3  11   7        394.47        441.82        30.91 o
   4  11   7        569.46        649.80        37.05 o
   5  11   7        213.71        181.13        14.89 o
   6  11   7       2426.25       2310.12        47.39 o
   7  11   7        712.39        642.74        16.69 o
   8  11   7        299.07        328.75        13.83 o
   9  11   7         46.60         44.34         9.77 o
  10  11   7         87.64        116.22        11.62 o
  11  11   7        143.34        139.27        18.08 o
  12  11   7        135.16        113.95         8.77 o
 -12  12   7         28.78         35.26        12.56 o
 -11  12   7         79.67        101.46        22.15 o
 -10  12   7         56.85         98.75        24.01 o
  -9  12   7        672.32        627.26        23.82 o
  -8  12   7        879.27        783.05        26.44 o
  -7  12   7        137.17        195.81        12.55 o
  -6  12   7       3000.03       3020.41        95.41 o
  -5  12   7       1119.31       1523.24        27.66 o
  -4  12   7       4581.40       4934.60       108.52 o
  -3  12   7       1387.26       1647.60        41.46 o
  -2  12   7       3458.96       4822.19        99.32 o
  -1  12   7        902.77        987.69        39.43 o
   0  12   7       5928.73       6390.70       128.46 o
   1  12   7        907.23       1044.87        44.03 o
   2  12   7       3151.09       4570.71       171.63 o
   3  12   7       1397.22       1665.67        59.90 o
   4  12   7       4587.51       4959.88       132.64 o
   5  12   7       1146.75       1429.44        57.38 o
   6  12   7       3137.38       3066.62       116.83 o
   7  12   7        153.33        200.57        11.23 o
   8  12   7        940.13        819.14        22.69 o
   9  12   7        645.18        658.08        21.47 o
  10  12   7         38.51        107.28        11.44 o
  11  12   7         79.39         95.50        13.61 o
  12  12   7         26.32         36.46         7.36 o
 -12  13   7         68.22         48.25        12.01 o
 -11  13   7        257.71        240.62        38.81 o
 -10  13   7         53.92         51.07        22.32 o
  -9  13   7        330.94        269.48        17.76 o
  -8  13   7        310.93        307.38        14.48 o
  -7  13   7        521.86        542.27        23.46 o
  -6  13   7         23.11         40.47         7.22 o
  -5  13   7       1253.35       1216.70        22.81 o
  -4  13   7        382.87        362.33        21.60 o
  -3  13   7        922.00       1053.77        32.77 o
  -2  13   7        682.12        718.11        27.32 o
  -1  13   7        686.40        691.56        33.05 o
   0  13   7        136.68        167.63        18.18 o
   1  13   7        731.21        690.09        36.98 o
   2  13   7        642.19        720.70        61.97 o
   3  13   7        916.85       1076.79        40.00 o
   4  13   7        406.51        399.07        46.67 o
   5  13   7       1245.69       1200.73        36.11 o
   6  13   7         15.99         31.37         9.18 o
   7  13   7        495.32        498.22        24.10 o
   8  13   7        339.35        337.01        12.47 o
   9  13   7        319.42        303.77        14.97 o
  10  13   7         58.06         73.30        12.70 o
  11  13   7        284.85        238.70        12.54 o
  12  13   7         60.61         53.11         7.39 o
 -12  14   7         23.47         16.10         8.32 o
 -11  14   7        121.46        115.61        15.95 o
 -10  14   7        360.22        345.13        29.59 o
  -9  14   7         41.05         38.73        15.07 o
  -8  14   7         30.87         22.87        14.12 o
  -7  14   7        274.41        264.64        16.55 o
  -6  14   7        226.72        204.40        10.38 o
  -5  14   7        140.44        109.56         8.66 o
  -4  14   7        236.89        225.32        11.10 o
  -3  14   7        509.87        523.13        19.89 o
  -2  14   7       2101.39       2175.46        69.90 o
  -1  14   7        554.39        582.99        31.56 o
   0  14   7       2609.44       2626.45        69.80 o
   1  14   7        537.98        623.26        36.32 o
   2  14   7       1996.65       2121.47        71.85 o
   3  14   7        551.28        592.82        38.23 o
   4  14   7        241.81        210.05        17.74 o
   5  14   7        152.02         89.20         9.63 o
   6  14   7        235.76        195.73        11.84 o
   7  14   7        260.17        232.87        11.53 o
   8  14   7         47.64         42.33        10.38 o
   9  14   7         31.23         37.27        10.34 o
  10  14   7        402.17        415.09        19.12 o
  11  14   7        128.17        104.12        12.50 o
  12  14   7         20.49         20.36         7.04 o
 -12  15   7         17.53         13.14         9.70 o
 -11  15   7         73.21         91.72        18.52 o
 -10  15   7        230.30        338.36        29.59 o
  -9  15   7        269.49        169.44        27.06 o
  -8  15   7        425.06        606.93        31.15 o
  -7  15   7       1534.55       1287.77        32.37 o
  -6  15   7       1348.14       1017.54        21.64 o
  -5  15   7        708.23        691.39        16.79 o
  -4  15   7        683.27        832.38        16.42 o
  -3  15   7       5452.42       4767.86        75.90 o
  -2  15   7       1088.78       1775.72        41.97 o
  -1  15   7       5872.49       5198.75       133.17 o
   0  15   7       1815.98       2406.48        72.77 o
   1  15   7       6042.06       5393.04       142.38 o
   2  15   7        996.25       1648.85        47.99 o
   3  15   7       4892.09       4415.66        78.30 o
   4  15   7        641.32        768.92        17.37 o
   5  15   7        801.70        735.86        21.54 o
   6  15   7       1417.69       1030.05        22.06 o
   7  15   7       1427.84       1174.32        36.86 o
   8  15   7        434.10        617.77        31.50 o
   9  15   7        324.17        226.52        16.26 o
  10  15   7        243.28        400.11        19.40 o
  11  15   7         72.94         88.77         9.76 o
  12  15   7         15.25         14.04         6.46 o
 -12  16   7          7.98         15.89         8.61 o
 -11  16   7        154.42        127.42        14.65 o
 -10  16   7         80.99         52.76        20.46 o
  -9  16   7         86.61         79.14        23.00 o
  -8  16   7          1.44         -2.00        13.34 o
  -7  16   7       1995.83       1732.55        47.35 o
  -6  16   7        407.20        373.93        13.26 o
  -5  16   7         76.47         70.06         7.77 o
  -4  16   7         87.62         72.99         7.07 o
  -3  16   7        689.90        653.37        12.85 o
  -2  16   7        121.72        139.51         7.65 o
  -1  16   7        382.89        382.00        12.63 o
   0  16   7       1927.20       1620.51        32.63 o
   1  16   7        393.16        418.51        12.43 o
   2  16   7        111.21        128.19         8.55 o
   3  16   7        710.66        656.40        17.61 o
   4  16   7         98.32         74.38         7.29 o
   5  16   7         86.70         76.09         8.35 o
   6  16   7        412.92        389.47        13.40 o
   7  16   7       1955.34       1707.86        46.24 o
   8  16   7          0.34          1.70        12.44 o
   9  16   7        129.58        132.25        14.43 o
  10  16   7         79.61         86.83        14.28 o
  11  16   7        174.01        143.83        11.72 o
  12  16   7          8.27         19.69         5.95 o
 -12  17   7          3.80         22.83        11.50 o
 -11  17   7        240.41        256.14        49.88 o
 -10  17   7         65.37         81.17        20.97 o
  -9  17   7          7.61          5.24        21.48 o
  -8  17   7         63.83         59.88        13.81 o
  -7  17   7        183.93        162.53        10.72 o
  -6  17   7         31.93         49.10         9.00 o
  -5  17   7        575.33        517.50        13.56 o
  -4  17   7         52.84         53.84         7.26 o
  -3  17   7        331.20        366.02         9.97 o
  -2  17   7        746.02        752.85        13.46 o
  -1  17   7         52.13         48.28         6.31 o
   0  17   7        112.10        126.45         6.63 o
   1  17   7         39.68         43.36         5.42 o
   2  17   7        735.00        788.08        15.43 o
   3  17   7        331.89        381.11        10.33 o
   4  17   7         53.80         50.72         7.65 o
   5  17   7        636.26        608.77        25.72 o
   6  17   7         32.06         26.02         7.52 o
   7  17   7        194.81        176.38        11.43 o
   8  17   7         72.44         69.78        12.98 o
   9  17   7          9.52          9.62        11.09 o
  10  17   7         64.67         78.19        10.97 o
  11  17   7        222.97        200.49        21.22 o
  12  17   7          4.71         10.70         6.85 o
 -11  18   7         39.02         35.03        11.75 o
 -10  18   7         12.54         29.59        18.77 o
  -9  18   7         38.44         52.42        21.64 o
  -8  18   7        209.11        217.72        15.75 o
  -7  18   7        758.08        642.56        21.89 o
  -6  18   7       1825.11       1625.07        48.60 o
  -5  18   7        979.81        748.03        18.71 o
  -4  18   7        269.22        296.19        11.11 o
  -3  18   7       2007.84       1756.19        24.62 o
  -2  18   7       1885.99       2298.51        31.93 o
  -1  18   7       2406.74       2218.71        29.89 o
   0  18   7       4701.01       5214.27        56.35 o
   1  18   7       2265.56       2125.99        24.91 o
   2  18   7       1712.18       2063.82        31.14 o
   3  18   7       2029.13       1842.35        26.93 o
   4  18   7        279.25        289.18        10.73 o
   5  18   7        873.12        689.49        20.39 o
   6  18   7       1822.33       1624.97        58.16 o
   7  18   7        780.36        717.97        22.49 o
   8  18   7        219.37        272.30        17.00 o
   9  18   7         46.19         40.08        11.06 o
  10  18   7         12.60         37.67        12.52 o
  11  18   7         41.93         25.43        10.08 o
 -11  19   7          5.46         21.71        10.39 o
 -10  19   7         99.78        110.25        19.45 o
  -9  19   7        165.17        112.11        22.66 o
  -8  19   7         29.45         37.05        16.18 o
  -7  19   7          4.28         24.08         8.89 o
  -6  19   7        458.44        430.84        15.44 o
  -5  19   7        163.21        142.06         8.96 o
  -4  19   7        179.38        154.46         9.04 o
  -3  19   7        230.13        261.95         9.49 o
  -2  19   7        118.32        103.25         7.71 o
  -1  19   7        561.53        535.64        12.47 o
   0  19   7       1762.25       1647.57        20.55 o
   1  19   7        554.23        533.71        10.12 o
   2  19   7        121.84        127.09         6.28 o
   3  19   7        223.09        253.79         9.22 o
   4  19   7        159.66        144.90         9.18 o
   5  19   7        165.62        127.36         8.66 o
   6  19   7        476.01        429.70        17.82 o
   7  19   7          4.69         14.21        10.11 o
   8  19   7         48.56         56.62         9.64 o
   9  19   7        168.57        154.49        13.44 o
  10  19   7         87.06         77.65        10.03 o
  11  19   7          5.79         12.54         8.74 o
 -11  20   7         20.91         30.43         9.14 o
 -10  20   7        102.39         97.74        17.92 o
  -9  20   7         30.88         43.12        19.11 o
  -8  20   7        211.54        239.89        19.13 o
  -7  20   7        170.72        152.67        16.13 o
  -6  20   7        129.81        107.31        11.58 o
  -5  20   7          1.82          2.63         7.70 o
  -4  20   7        222.58        202.59        11.28 o
  -3  20   7        266.27        244.81         9.65 o
  -2  20   7        457.03        428.69        11.24 o
  -1  20   7        267.70        220.54         9.95 o
   0  20   7         11.46         33.60         6.48 o
   1  20   7        255.74        231.90         8.25 o
   2  20   7        410.33        395.21         9.57 o
   3  20   7        265.09        252.45         9.25 o
   4  20   7        227.96        219.73         9.55 o
   5  20   7          2.38         12.89         7.52 o
   6  20   7        136.54        120.90        11.47 o
   7  20   7        179.85        149.68        11.60 o
   8  20   7        215.57        239.42        12.65 o
   9  20   7         30.54         49.43        11.18 o
  10  20   7         92.97        105.32        12.88 o
  11  20   7         19.03         27.24        10.60 o
 -11  21   7         11.26          3.38        12.01 o
 -10  21   7         51.84         50.90        15.39 o
  -9  21   7         27.15         22.32        17.92 o
  -8  21   7        279.95        289.80        19.37 o
  -7  21   7        231.17        241.00        17.10 o
  -6  21   7        115.84        259.38        13.80 o
  -5  21   7        180.53        264.56        12.03 o
  -4  21   7       1702.38       1696.44        30.72 o
  -3  21   7       1108.42       1197.39        24.14 o
  -2  21   7       3550.95       3722.69        51.76 o
  -1  21   7        808.95       1241.84        21.48 o
   0  21   7        462.35        680.24        13.43 o
   1  21   7        871.20       1278.54        19.86 o
   2  21   7       3509.13       3752.41        45.91 o
   3  21   7       1226.26       1319.29        21.09 o
   4  21   7       1717.01       1696.51        28.19 o
   5  21   7        194.06        289.46        10.82 o
   6  21   7        109.82        228.55        11.86 o
   7  21   7        221.36        258.32        15.84 o
   8  21   7        293.26        311.18        12.87 o
   9  21   7         24.50          6.23        13.62 o
  10  21   7         54.07         64.39        11.36 o
  11  21   7         10.07         12.58         6.62 o
 -10  22   7         96.21        113.13        14.88 o
  -9  22   7         33.91         25.36        16.57 o
  -8  22   7         87.76         65.27        19.78 o
  -7  22   7         88.92         54.24        14.26 o
  -6  22   7        119.67        128.86        11.48 o
  -5  22   7        955.74        914.13        21.36 o
  -4  22   7        125.42        157.33        10.79 o
  -3  22   7        137.50        124.38        11.03 o
  -2  22   7        184.44        176.47         9.21 o
  -1  22   7       1011.91       1137.88        20.40 o
   0  22   7          5.28         41.43         7.79 o
   1  22   7       1017.70       1114.00        20.12 o
   2  22   7        185.35        176.41         7.57 o
   3  22   7        106.97         96.23         8.89 o
   4  22   7        123.34        157.03         9.15 o
   5  22   7       1020.32        968.91        17.86 o
   6  22   7        118.29        115.37        10.84 o
   7  22   7         86.77         64.64        12.26 o
   8  22   7         80.31         73.60         8.70 o
   9  22   7         18.54         23.34        17.59 o
  10  22   7        103.06        149.65        17.92 o
  11  22   7         54.31         43.46         7.44 o
 -10  23   7          0.86         12.85        11.16 o
  -9  23   7        101.60        118.88        17.08 o
  -8  23   7         49.87         43.46        18.26 o
  -7  23   7        213.97        210.86        15.84 o
  -6  23   7        285.05        342.97        15.13 o
  -5  23   7         15.62         32.44         8.80 o
  -4  23   7         13.39         26.27         9.34 o
  -3  23   7        288.59        279.95        12.77 o
  -2  23   7        868.28        774.68        19.45 o
  -1  23   7        932.85        927.30        19.18 o
   0  23   7         38.29         77.54         8.34 o
   1  23   7        970.97        960.63        18.83 o
   2  23   7        894.93        828.90        17.51 o
   3  23   7        296.52        295.36        11.12 o
   4  23   7         11.72         29.37         8.10 o
   5  23   7          9.64         14.79         7.72 o
   6  23   7        279.39        335.08        14.46 o
   7  23   7        205.15        190.88        11.82 o
   8  23   7         49.88         40.83         7.65 o
   9  23   7        102.75        112.79        16.91 o
  -9  24   7          9.53          6.59        13.70 o
  -8  24   7         26.35         64.43        17.42 o
  -7  24   7        560.10        540.55        20.08 o
  -6  24   7          4.72        215.59        14.94 o
  -5  24   7       1681.23       1476.79        31.66 o
  -4  24   7         73.71        367.36        13.62 o
  -3  24   7        218.35        246.13        12.21 o
  -2  24   7       2225.27       2144.88        46.34 o
  -1  24   7       3058.39       3165.27        75.79 o
   1  24   7       3004.07       2900.85        86.07 o
   2  24   7       2174.02       2095.30        39.08 o
   3  24   7        219.90        252.84         9.57 o
   4  24   7         70.68        323.45        10.38 o
   5  24   7       1593.65       1332.64        22.45 o
   6  24   7          3.83        182.00        11.03 o
   7  24   7        516.40        495.14        13.71 o
   8  24   7         26.17         49.00         7.44 o
   9  24   7         12.64          0.34        12.51 o
  -9  25   7         18.29         28.58        11.84 o
  -8  25   7         47.54         44.64        15.56 o
  -7  25   7        404.67        422.82        21.49 o
  -6  25   7         34.17         65.04         9.85 o
  -5  25   7        370.71        397.14        15.25 o
  -4  25   7        365.89        324.53        12.68 o
  -3  25   7         40.70         56.28         9.64 o
  -2  25   7         10.08         22.32         9.66 o
  -1  25   7        240.42        272.78        15.31 o
   0  25   7       1244.94       1324.19        23.14 o
   1  25   7        237.76        279.67        12.50 o
   2  25   7         11.34         27.98         9.03 o
   3  25   7         42.24         53.42         8.69 o
   4  25   7        363.47        305.68         9.96 o
   5  25   7        382.68        382.22        11.51 o
   6  25   7         43.72         43.76         8.29 o
   7  25   7        370.48        390.77        11.77 o
   8  25   7         40.02         43.39         7.27 o
   9  25   7         15.40         37.92         8.97 o
  -9  26   7         54.61         54.79        10.15 o
  -8  26   7         16.84         11.84        13.53 o
  -7  26   7         38.80         23.48        13.07 o
  -6  26   7          8.64          7.32        11.73 o
  -5  26   7        271.72        220.67        14.64 o
  -4  26   7          1.49         18.19        10.19 o
  -3  26   7         62.46         55.83         9.37 o
  -2  26   7        135.84        139.36        10.45 o
  -1  26   7         32.52         37.12        19.78 o
   0  26   7        311.72        365.63        16.00 o
   1  26   7         35.46         65.72        12.60 o
   2  26   7        128.84        115.99        11.50 o
   3  26   7         49.75         51.62         9.04 o
   4  26   7          2.65          6.48         9.46 o
   5  26   7        279.65        219.72        14.30 o
   6  26   7          8.11         13.51         7.42 o
   7  26   7         33.78         38.53         7.47 o
   8  26   7         19.30          9.45         6.48 o
   9  26   7         61.26         47.69         9.98 o
  -8  27   7         72.63         49.38        12.01 o
  -7  27   7         20.38         23.14        11.67 o
  -6  27   7          3.58         25.01        11.14 o
  -5  27   7          5.71         41.77        10.03 o
  -4  27   7        504.02        446.73        15.79 o
  -3  27   7        128.39        226.61        11.27 o
  -2  27   7       1059.92       1078.65        24.58 o
  -1  27   7         58.00        172.47        15.74 o
   0  27   7          6.31        257.66        16.18 o
   1  27   7         45.84        128.70        13.60 o
   2  27   7       1029.60       1062.14        35.19 o
   3  27   7        154.81        250.83        15.33 o
   4  27   7        494.91        416.93        14.09 o
   5  27   7          5.15         25.35        11.18 o
   6  27   7          3.15         22.82        11.13 o
   7  27   7         15.07         26.21        10.48 o
  -7  28   7         12.93         19.21        10.10 o
  -6  28   7         54.31         63.27        12.82 o
  -5  28   7         35.61         53.47        11.41 o
  -4  28   7         36.80         47.62         8.09 o
  -3  28   7         97.69        131.11        13.52 o
  -2  28   7        114.57        152.84        17.10 o
  -1  28   7        173.18        178.84        21.34 o
   0  28   7        187.16        280.35        23.58 o
   1  28   7        164.89        159.14        23.93 o
   2  28   7        122.74        165.59        32.72 o
   3  28   7        101.51         71.02        18.43 o
   4  28   7         34.90         19.81        11.21 o
   5  28   7         35.26         30.04         8.10 o
   6  28   7         53.24         67.21        10.81 o
   7  28   7         14.68          1.69         8.96 o
  -7  29   7          8.93         14.37        14.54 o
  -6  29   7         12.41         30.94        18.26 o
  -5  29   7         44.24         49.39        13.58 o
  -4  29   7         77.97         86.93        17.08 o
  -3  29   7         19.89         54.25        12.91 o
  -2  29   7        135.48        143.35        54.53 o
  -1  29   7         54.84         96.91        10.44 o
   0  29   7         93.85         72.10        13.96 o
   1  29   7         52.29         80.29        15.30 o
   2  29   7        137.61         82.09        26.46 o
   3  29   7         17.31         -0.51        17.42 o
   4  29   7         78.79         70.66        12.34 o
   5  29   7         42.14         44.02         7.99 o
   6  29   7          6.97         18.43        10.99 o
   7  29   7          9.81         -1.69         7.61 o
  -7  30   7         85.50         84.55        12.51 o
  -6  30   7         36.79         55.80        15.90 o
  -5  30   7        189.08        187.36        20.80 o
  -4  30   7        205.91        291.69        24.86 o
  -3  30   7         89.97        147.62        46.33 o
  -2  30   7        104.91        144.77        41.94 o
  -1  30   7        500.34        647.31        33.99 o
   0  30   7        570.77        695.21        25.14 o
   1  30   7        539.71        531.95        22.05 o
   2  30   7         93.70        110.00        22.15 o
   3  30   7         88.20        142.21        17.92 o
   4  30   7        203.89        239.91        13.20 o
   5  30   7        171.64        155.57        15.90 o
   6  30   7         37.58         43.97        10.31 o
  -6  31   7          8.20         29.93        12.51 o
  -5  31   7         30.19         50.90        15.56 o
  -4  31   7         27.01         32.30        17.42 o
  -3  31   7         26.87         24.77        27.65 o
  -2  31   7         32.42         61.85        39.74 o
   0  31   7         78.71         99.28        14.54 o
   1  31   7         18.10          2.35        18.52 o
   2  31   7         30.04         40.58        11.00 o
   3  31   7         30.87         10.82        12.85 o
   4  31   7         25.01         33.00         7.80 o
   5  31   7         39.14         63.58        11.50 o
   6  31   7          9.03          6.93         7.61 o
  -6  32   7         18.23         31.96         8.62 o
  -5  32   7         19.95         46.50        12.68 o
  -4  32   7          2.15         48.02        14.71 o
  -3  32   7          1.44         46.80        29.42 o
  -2  32   7         47.67         28.92        13.36 o
   0  32   7         64.56         30.78        15.05 o
   1  32   7         39.65         46.31        17.92 o
   2  32   7         49.41         53.08         9.62 o
   3  32   7          3.25         -0.68        10.15 o
   4  32   7          2.41         12.26         5.91 o
   5  32   7         17.77          7.78         8.79 o
  -2  33   7         84.70         86.92        12.34 o
  -1  33   7        104.89        147.79        15.73 o
   0  33   7        157.18        145.59        15.39 o
   1  33   7        112.33        143.62        10.20 o
   2  33   7         75.41         94.06         8.97 o
   3  33   7        575.07        560.39        22.66 o
   4  33   7         22.99          1.69         8.79 o
   5  33   7         31.02         40.25         6.93 o
  -2  34   7         41.96         35.51         8.62 o
  -1  34   7          9.30         26.38         9.64 o
   0  34   7         33.10         53.94        10.65 o
   1  34   7          8.59         31.11         9.64 o
   2  34   7         38.74         37.04        10.48 o
   3  34   7          3.21          7.61         7.78 o
   4  34   7         15.74          8.45         5.92 o
  -1  35   7          6.83         12.01         6.76 o
   0  35   7          0.09          7.61         7.10 o
   1  35   7          7.30         10.99         6.93 o
   0   0   8       6609.74       5646.00       188.71 o
   1   0   8      34296.46      20582.61      4438.39 o
   2   0   8      15479.25      15677.38       493.77 o
   3   0   8      16267.56      15766.49       500.19 o
   4   0   8      14585.74      13194.52       429.17 o
   5   0   8       2036.39       1336.56        47.35 o
   6   0   8       4075.37       3299.72       141.11 o
   7   0   8        468.66        617.11        22.07 o
   8   0   8        590.55        461.19        14.49 o
   9   0   8          0.36        230.92        17.37 o
  10   0   8         29.88         82.89        12.94 o
  11   0   8          1.73         43.09        20.88 o
  12   0   8          8.57        -13.30        15.15 o
  13   0   8        154.67         92.83        17.25 o
 -13   1   8         69.87         47.85        16.57 o
 -12   1   8         62.71         68.11        20.12 o
 -11   1   8        237.69        217.36        19.92 o
 -10   1   8         88.51         82.58        14.51 o
  -9   1   8        214.14        211.19        13.94 o
  -8   1   8        240.63        233.79        15.18 o
  -7   1   8       1418.54       1390.11        34.99 o
  -6   1   8        731.64        612.98        57.49 o
  -5   1   8         89.14         40.84        50.22 o
  -4   1   8       4803.30       5379.50       194.97 o
  -3   1   8      26769.99      27022.31       838.56 o
  -2   1   8       4893.21       4710.55       166.05 o
  -1   1   8       6663.47       4383.78       670.22 o
   0   1   8       1650.81       1225.55        39.81 o
   1   1   8       6597.58       5060.69       105.77 o
   2   1   8       4827.89       4505.61       157.77 o
   3   1   8      26895.01      26664.16       825.70 o
   4   1   8       4649.74       5249.13       189.90 o
   5   1   8         63.97         27.65        18.47 o
   6   1   8        721.34        589.64        32.97 o
   7   1   8       1415.31       1386.91        29.03 o
   8   1   8        186.74        153.78        12.58 o
   9   1   8        200.01        215.66        13.90 o
  10   1   8        107.97        114.71        13.18 o
  11   1   8        243.09        228.54        20.44 o
  12   1   8         63.97         79.20        12.36 o
  13   1   8         66.92         59.83        11.90 o
 -13   2   8        127.12        120.62        30.69 o
 -12   2   8         28.98         29.71        27.56 o
 -11   2   8        137.43        108.34        18.17 o
 -10   2   8        472.42        430.77        19.85 o
  -9   2   8        560.54        559.30        18.70 o
  -8   2   8        731.38        804.66        29.07 o
  -7   2   8         78.00         72.07        12.10 o
  -6   2   8        186.74        217.12        43.46 o
  -5   2   8       2140.47       1777.79       134.94 o
  -4   2   8       3176.48       3067.54       121.16 o
  -3   2   8        606.36        710.72        49.71 o
  -2   2   8       3026.39       2643.33       105.18 o
  -1   2   8      10933.94       7640.49       727.46 o
   0   2   8         68.37        112.18        16.28 o
   1   2   8      11059.94       8643.69       178.19 o
   2   2   8       3040.38       2563.69        98.75 o
   3   2   8        576.32        650.52        44.98 o
   4   2   8       2991.63       2880.16        93.26 o
   5   2   8       2230.62       1941.28        60.83 o
   6   2   8        187.45        197.21        19.36 o
   7   2   8         56.33         63.45        11.05 o
   8   2   8        757.14        810.11        21.58 o
   9   2   8        585.74        588.94        17.37 o
  10   2   8        423.17        444.80        18.89 o
  11   2   8        169.29        154.52        18.88 o
  12   2   8         29.41         37.55        12.40 o
  13   2   8        130.31        109.88        19.28 o
 -13   3   8         37.69         17.96        11.17 o
 -12   3   8          1.40         16.57        20.80 o
 -11   3   8         24.84         13.94        16.12 o
 -10   3   8         50.50        112.05        14.49 o
  -9   3   8        971.90       1237.27        41.60 o
  -8   3   8       1057.01        826.12        24.04 o
  -7   3   8        725.47        712.66        39.26 o
  -6   3   8       1434.53       1261.32        64.68 o
  -5   3   8       2716.65       2884.43        90.97 o
  -4   3   8        228.39        275.23        23.96 o
  -3   3   8      31557.04      31487.64       684.37 o
  -2   3   8      28758.62      26969.90      1454.24 o
  -1   3   8       6544.65       5317.15       918.20 o
   0   3   8      35546.79      36634.74       856.65 o
   1   3   8       6805.54       6482.42       119.78 o
   2   3   8      28567.65      29786.76       639.38 o
   3   3   8      29926.88      29959.36       650.51 o
   4   3   8        241.96        325.11        24.66 o
   5   3   8       2888.98       3320.74       122.76 o
   6   3   8       1467.18       1304.88        38.02 o
   7   3   8        793.70        784.83        22.05 o
   8   3   8       1046.28        843.89        22.23 o
   9   3   8       1041.56       1352.04        36.74 o
  10   3   8         44.52        100.24        12.77 o
  11   3   8         25.67         18.32        16.56 o
  12   3   8          2.17          5.42        11.94 o
  13   3   8         33.50         34.72        10.82 o
 -13   4   8         32.74         37.41        18.85 o
 -12   4   8         23.13         28.75        19.78 o
 -11   4   8         58.58        103.60        17.03 o
 -10   4   8         66.67         55.69        11.47 o
  -9   4   8       1333.40       1411.05        30.53 o
  -8   4   8        121.87        132.54        12.36 o
  -7   4   8        826.64        779.38        17.74 o
  -6   4   8        143.61        152.07        21.81 o
  -5   4   8       1675.71       1707.24       122.85 o
  -4   4   8       3280.32       3234.66        88.35 o
  -3   4   8       2774.68       2925.89        90.21 o
  -2   4   8        248.46        221.16        15.61 o
  -1   4   8       3514.69       2874.40       226.59 o
   0   4   8         16.78         24.31        13.61 o
   1   4   8       3421.47       2980.11        77.10 o
   2   4   8        246.76        218.19        14.79 o
   3   4   8       2586.56       2632.37        58.74 o
   4   4   8       3257.30       3347.40        89.76 o
   5   4   8       1675.41       1673.05        74.40 o
   6   4   8        141.96        146.17        15.11 o
   7   4   8        837.90        838.81        22.98 o
   8   4   8        106.20        124.09        12.88 o
   9   4   8       1322.85       1425.55        40.32 o
  10   4   8         66.09         72.03        12.06 o
  11   4   8         61.62        109.10        17.28 o
  12   4   8         19.63         32.06        12.04 o
  13   4   8         28.69         46.84        12.34 o
 -13   5   8        234.38        178.48        53.52 o
 -12   5   8         37.94         42.61        19.95 o
 -11   5   8        328.22        363.27        40.92 o
 -10   5   8        219.30        214.13        14.95 o
  -9   5   8        566.49        524.66        21.44 o
  -8   5   8        598.33        642.40        20.07 o
  -7   5   8        334.31        357.28        12.87 o
  -6   5   8        227.43        233.80        18.72 o
  -5   5   8       2858.80       2767.04       117.95 o
  -4   5   8        152.18        138.75        29.34 o
  -3   5   8       1306.96       1353.36        37.84 o
  -2   5   8        581.73        512.22        24.88 o
  -1   5   8        167.00        120.57        27.06 o
   0   5   8       7205.44       6448.92       153.39 o
   1   5   8        212.67        156.68        14.33 o
   2   5   8        561.67        469.76        19.63 o
   3   5   8       1305.84       1314.63        35.74 o
   4   5   8        164.69        161.73        20.80 o
   5   5   8       2702.15       2663.29       105.35 o
   6   5   8        217.11        212.86        16.61 o
   7   5   8        339.01        364.14        19.15 o
   8   5   8        538.13        578.11        16.32 o
   9   5   8        568.52        519.76        21.65 o
  10   5   8        245.72        228.15        14.06 o
  11   5   8        337.24        340.77        15.88 o
  12   5   8         42.91         33.88        11.78 o
  13   5   8        218.62        154.72        11.92 o
 -13   6   8          1.23         45.63        23.76 o
 -12   6   8         33.07         42.27        19.95 o
 -11   6   8         91.30        137.00        29.93 o
 -10   6   8         88.20        153.74        19.09 o
  -9   6   8        346.17        495.69        50.17 o
  -8   6   8        664.97        791.41        22.14 o
  -7   6   8        633.03        501.26        15.07 o
  -6   6   8       1815.72       1343.70        28.90 o
  -5   6   8       2358.90       2279.35        84.99 o
  -4   6   8       1754.03       1790.65        56.95 o
  -3   6   8      12645.41      13805.04       385.54 o
  -2   6   8      18493.72      16936.60       375.20 o
   0   6   8      11619.09      13650.58       433.57 o
   1   6   8      30320.41      30865.73      1526.19 o
   2   6   8      18201.90      17101.17       385.25 o
   3   6   8      12643.41      13632.78       317.93 o
   4   6   8       1573.59       1635.71        43.63 o
   5   6   8       2257.02       2228.95        70.45 o
   6   6   8       1831.97       1416.57        41.31 o
   7   6   8        738.70        664.15        19.79 o
   8   6   8        709.27        866.47        39.70 o
   9   6   8        368.64        533.99        41.99 o
  10   6   8        106.93        152.41        15.60 o
  11   6   8         87.47        110.44        12.58 o
  12   6   8         32.95         19.89        11.38 o
  13   6   8          1.32         15.73        13.53 o
 -13   7   8         11.88         22.39        18.26 o
 -12   7   8        137.87         97.91        20.12 o
 -11   7   8         52.39         48.80        15.01 o
 -10   7   8        237.52        238.20        19.66 o
  -9   7   8        254.90        211.51        14.08 o
  -8   7   8        877.24        783.53        18.67 o
  -7   7   8       1459.51       1243.31        24.11 o
  -6   7   8       2895.52       2204.14        37.05 o
  -5   7   8        382.98        353.82        33.57 o
  -4   7   8       1022.10       1110.20        69.25 o
  -3   7   8       1775.05       1704.80        54.76 o
  -2   7   8       2231.13       2368.78        89.94 o
   0   7   8       4811.18       4303.20       155.23 o
   1   7   8        861.02        888.22        31.69 o
   2   7   8       2205.71       2401.29        53.86 o
   3   7   8       1853.92       1752.63        44.59 o
   4   7   8        974.13       1015.41        32.92 o
   5   7   8        387.46        358.16        22.31 o
   6   7   8       2698.06       2125.05        49.20 o
   7   7   8       1496.54       1334.50        36.23 o
   8   7   8        832.96        757.65        20.61 o
   9   7   8        285.71        238.62        13.55 o
  10   7   8        235.53        238.28        16.67 o
  11   7   8         57.30         57.64        11.53 o
  12   7   8        120.35        114.91        13.49 o
  13   7   8         16.19         21.48        13.36 o
 -13   8   8        107.62        125.25        12.68 o
 -12   8   8         39.97         48.19        18.09 o
 -11   8   8         63.32         79.22        15.35 o
 -10   8   8        395.41        412.25        26.13 o
  -9   8   8         54.80         61.84        12.49 o
  -8   8   8        666.70        623.08        16.76 o
  -7   8   8        101.50        120.82        10.05 o
  -6   8   8        214.76        210.96        10.04 o
  -5   8   8        773.65        729.95       107.72 o
  -4   8   8       1669.89       1603.38        55.52 o
  -3   8   8       1205.56       1464.06        70.18 o
  -2   8   8       1640.83       1768.82        48.57 o
  -1   8   8        842.76        974.00        57.83 o
   0   8   8       2612.01       2301.89        68.57 o
   1   8   8        846.04        999.17        39.04 o
   2   8   8       1500.99       1605.42        49.98 o
   3   8   8       1170.58       1311.32        37.27 o
   4   8   8       1601.37       1448.17        41.26 o
   5   8   8        755.79        682.77        29.35 o
   6   8   8        202.91        207.00        11.75 o
   7   8   8        114.34        138.88        13.08 o
   8   8   8        675.56        678.81        24.15 o
   9   8   8         60.44         65.91        11.51 o
  10   8   8        417.68        425.16        15.49 o
  11   8   8         68.06         92.54        11.69 o
  12   8   8         34.15         32.07         7.78 o
  13   8   8        102.71         56.99        13.02 o
 -13   9   8         42.66         45.16        10.04 o
 -12   9   8         70.45         46.33        17.59 o
 -11   9   8         39.97        130.99        35.43 o
 -10   9   8         55.36         75.42        23.84 o
  -9   9   8        730.43        931.50        81.36 o
  -8   9   8        826.02        570.55        27.90 o
  -7   9   8       1017.25       1420.16        48.89 o
  -6   9   8        470.85        502.55        16.02 o
  -5   9   8        837.00        790.32        24.22 o
  -4   9   8       1346.44       1155.60        33.16 o
  -3   9   8       6029.28       6699.39       170.53 o
  -2   9   8      23924.93      20682.40       374.37 o
  -1   9   8       6485.17       6436.23       154.71 o
   0   9   8         33.41        123.95        21.53 o
   1   9   8       6226.91       6265.64       216.61 o
   2   9   8      22629.70      19601.05       445.74 o
   3   9   8       5960.83       6872.46       134.47 o
   4   9   8       1311.03        979.67        49.63 o
   5   9   8        774.16        760.11        23.30 o
   6   9   8        460.98        477.58        17.29 o
   7   9   8        970.87       1486.05        59.16 o
   8   9   8        932.72        672.36        17.97 o
   9   9   8        772.28        960.07        37.86 o
  10   9   8         53.65         96.88        12.26 o
  11   9   8         41.34        100.54        12.52 o
  12   9   8         65.68         52.94         8.05 o
 -13  10   8         28.95         32.54         8.72 o
 -12  10   8         68.49         65.95        17.59 o
 -11  10   8         76.83        115.68        15.07 o
 -10  10   8         93.16         99.94        24.18 o
  -9  10   8        139.56        155.95        15.30 o
  -8  10   8       5025.49       4489.85        82.85 o
  -7  10   8       1138.59       1095.29        21.13 o
  -6  10   8       2452.09       2187.87        63.28 o
  -5  10   8       1054.42       1005.72        47.52 o
  -4  10   8        389.36        361.44        20.39 o
  -3  10   8       2606.18       2863.77        69.00 o
  -2  10   8        169.13        220.81        14.15 o
  -1  10   8        329.95        302.10        23.11 o
   0  10   8          0.75          6.70        18.73 o
   1  10   8        355.27        312.66        38.72 o
   2  10   8        181.73        251.98        35.09 o
   3  10   8       2705.84       2976.42        86.09 o
   4  10   8        344.24        342.53        29.28 o
   5  10   8        997.89        867.21        21.78 o
   6  10   8       2502.53       2178.78        51.31 o
   7  10   8       1144.04       1088.41        24.56 o
   8  10   8       5189.16       4789.21        82.38 o
   9  10   8        166.20        186.11        11.72 o
  10  10   8        115.82        115.53        11.56 o
  11  10   8         76.38        112.79         9.87 o
  12  10   8         76.95         58.21         7.87 o
 -13  11   8        159.48        131.39        13.19 o
 -12  11   8         30.99         26.37        12.49 o
 -11  11   8         17.28         42.84        13.59 o
 -10  11   8        192.31        201.23        25.70 o
  -9  11   8        276.87        335.13        17.68 o
  -8  11   8        403.87        422.07        16.40 o
  -7  11   8        401.36        394.20        13.30 o
  -6  11   8        840.63        815.48        24.73 o
  -5  11   8       1569.98       1412.19        52.48 o
  -4  11   8        811.77        850.05        35.12 o
  -3  11   8        152.08        203.04        21.17 o
  -2  11   8        184.65        191.18        15.58 o
  -1  11   8        549.04        503.82        28.20 o
   0  11   8        828.76        808.10        30.70 o
   1  11   8        526.85        432.04        44.64 o
   2  11   8        198.62        205.28        36.36 o
   3  11   8        138.31        180.41        24.17 o
   4  11   8        807.64        855.87        42.38 o
   5  11   8       1562.54       1386.21        53.43 o
   6  11   8        916.42        860.80        18.66 o
   7  11   8        444.09        453.92        23.87 o
   8  11   8        420.31        439.64        15.10 o
   9  11   8        283.45        341.48        13.46 o
  10  11   8        178.92        190.28        12.40 o
  11  11   8          9.84         25.05        10.24 o
  12  11   8         24.34         29.63         7.33 o
 -12  12   8          2.72          4.29         9.35 o
 -11  12   8        169.05        181.57        44.22 o
 -10  12   8        201.80        162.50        24.86 o
  -9  12   8         38.86         72.33        18.81 o
  -8  12   8        614.41        744.32        30.35 o
  -7  12   8       1337.74       1225.49        23.65 o
  -6  12   8        885.68        963.26        23.39 o
  -5  12   8       4169.88       4172.09        80.40 o
  -4  12   8       1403.04       1753.70        36.95 o
  -3  12   8        114.46        226.12        22.49 o
  -2  12   8         46.62         65.76        13.47 o
  -1  12   8       3390.04       3753.77       100.81 o
   0  12   8        277.00        375.56        23.37 o
   1  12   8       3381.31       3949.55       108.80 o
   2  12   8         38.54         88.78        36.02 o
   3  12   8        104.94        233.70        27.44 o
   4  12   8       1329.39       1754.03        63.85 o
   5  12   8       4266.30       4340.60       125.81 o
   6  12   8        878.95       1026.12        28.97 o
   7  12   8       1300.38       1219.57        31.50 o
   8  12   8        607.25        789.56        19.86 o
   9  12   8         36.05         65.39        10.51 o
  10  12   8        205.41        182.08        12.33 o
  11  12   8        166.14        141.71        12.86 o
  12  12   8          2.69          3.46         6.62 o
 -12  13   8          6.50          6.32         8.28 o
 -11  13   8         84.52         67.13        19.45 o
 -10  13   8         83.14         89.62        21.81 o
  -9  13   8        260.33        192.55        20.96 o
  -8  13   8        579.14        581.48        18.12 o
  -7  13   8       1270.67       1179.22        27.57 o
  -6  13   8        273.83        256.14        10.26 o
  -5  13   8        126.56        113.34         8.54 o
  -4  13   8        681.57        814.09        20.47 o
  -3  13   8         93.90         66.41        18.65 o
  -2  13   8        193.08        229.63        21.72 o
  -1  13   8        230.85        232.21        22.67 o
   0  13   8       1100.86        944.04        35.02 o
   1  13   8        219.19        258.61        27.48 o
   2  13   8        196.49        216.52        27.86 o
   3  13   8         92.24         64.11        14.74 o
   4  13   8        691.73        723.04        51.91 o
   5  13   8        125.98        104.27        12.04 o
   6  13   8        255.34        233.51        18.86 o
   7  13   8       1412.88       1294.43        22.49 o
   8  13   8        533.95        524.68        15.60 o
   9  13   8        242.82        195.75        11.87 o
  10  13   8         93.29         98.94        12.83 o
  11  13   8         87.20         87.11        16.04 o
  12  13   8          8.06         11.29         6.38 o
 -12  14   8         93.62         99.51         8.33 o
 -11  14   8         33.44         18.77        17.76 o
 -10  14   8          4.71         19.62        20.29 o
  -9  14   8        161.26        139.17        24.69 o
  -8  14   8        304.01        271.74        13.74 o
  -7  14   8        476.83        346.66        16.92 o
  -6  14   8        174.76        159.16        10.34 o
  -5  14   8        262.63        237.94        11.08 o
  -4  14   8         94.65         96.63         8.49 o
  -3  14   8        363.40        295.33        11.64 o
  -2  14   8         13.76         11.55        11.93 o
  -1  14   8        471.97        473.50        29.43 o
   0  14   8        955.48        977.21        35.75 o
   1  14   8        488.23        517.40        35.22 o
   2  14   8         17.41          0.98        21.23 o
   3  14   8        378.66        331.04        32.64 o
   4  14   8         90.09         84.82         9.35 o
   5  14   8        260.83        228.32        11.97 o
   6  14   8        166.87        146.93        11.33 o
   7  14   8        514.46        376.18        15.88 o
   8  14   8        334.12        335.32        18.99 o
   9  14   8        198.34        168.14        12.58 o
  10  14   8          3.55         19.82        11.47 o
  11  14   8         34.11         28.09        10.68 o
  12  14   8         95.01         97.74         8.61 o
 -12  15   8         19.61         20.96        10.57 o
 -11  15   8         56.14         38.22        17.42 o
 -10  15   8        168.46        169.10        23.34 o
  -9  15   8         74.42         86.92        22.83 o
  -8  15   8        785.39        772.66        32.29 o
  -7  15   8          1.11         91.92        13.65 o
  -6  15   8        121.63        237.39        15.83 o
  -5  15   8        221.48        219.01        11.04 o
  -4  15   8       1543.43       1149.34        21.13 o
  -3  15   8        424.52        751.07        15.34 o
  -2  15   8       4271.71       3701.53        69.45 o
  -1  15   8        214.67        492.20        38.30 o
   0  15   8        737.93        637.38        30.09 o
   1  15   8        170.43        657.60        26.59 o
   2  15   8       4210.01       3767.74        60.58 o
   3  15   8        356.27        585.22        33.12 o
   4  15   8       1610.09       1173.89        25.28 o
   5  15   8        198.14        199.49        12.33 o
   6  15   8        117.30        198.39        12.64 o
   7  15   8          3.00         74.51         9.75 o
   8  15   8        859.27        843.64        46.48 o
   9  15   8         84.74        114.30        12.68 o
  10  15   8        149.81        146.89        11.84 o
  11  15   8         54.04         37.37        10.41 o
  12  15   8         24.78         24.41         6.64 o
 -12  16   8        163.11        132.74        15.05 o
 -11  16   8         39.94         27.39        16.23 o
 -10  16   8        655.89        553.63        33.14 o
  -9  16   8         22.98         23.00        20.80 o
  -8  16   8        212.30        202.56        18.57 o
  -7  16   8        143.40        101.19        12.39 o
  -6  16   8        459.13        389.34        13.08 o
  -5  16   8        138.75        131.26         8.93 o
  -4  16   8        302.68        280.17        10.90 o
  -3  16   8         99.68         90.98         8.02 o
  -2  16   8        402.83        339.16        10.89 o
  -1  16   8        266.32        213.17         9.39 o
   0  16   8          6.99         20.95         6.44 o
   1  16   8        250.79        221.10         8.84 o
   2  16   8        384.82        335.11        10.01 o
   3  16   8         93.25         72.88         8.43 o
   4  16   8        327.98        297.37        10.79 o
   5  16   8        123.72        107.12         9.47 o
   6  16   8        458.74        374.26        13.69 o
   7  16   8        157.58        124.33         9.63 o
   8  16   8        257.56        265.41        21.19 o
   9  16   8         23.80         14.17        11.21 o
  10  16   8        697.19        613.13        26.71 o
  11  16   8         44.52         49.26        10.07 o
  12  16   8        160.77        103.78        10.15 o
 -12  17   8        153.66         80.49        12.18 o
 -11  17   8         75.00         84.55        16.06 o
 -10  17   8          2.07          9.81        18.26 o
  -9  17   8         56.69         34.50        19.95 o
  -8  17   8        285.41        295.06        45.15 o
  -7  17   8         14.12         25.46        12.22 o
  -6  17   8       1393.17       1227.42        30.49 o
  -5  17   8        177.49        150.46         9.80 o
  -4  17   8        461.77        419.02        12.33 o
  -3  17   8        239.11        243.70        11.10 o
  -2  17   8        538.08        502.78        11.47 o
  -1  17   8        128.66        137.83         7.37 o
   0  17   8       1624.61       1455.13        19.17 o
   1  17   8        128.89        152.03         6.46 o
   2  17   8        545.65        510.14        13.32 o
   3  17   8        221.63        217.45         8.58 o
   4  17   8        497.99        434.86        12.57 o
   5  17   8        191.65        156.62        11.82 o
   6  17   8       1467.70       1274.47        34.53 o
   7  17   8         11.22         27.62         7.94 o
   8  17   8        296.30        302.37        16.41 o
   9  17   8         60.87         45.13        12.14 o
  10  17   8          4.06         13.94        15.70 o
  11  17   8         83.15         95.28         8.98 o
 -11  18   8         17.51         29.76        12.85 o
 -10  18   8         17.24         48.70        17.76 o
  -9  18   8         33.65         15.47        14.65 o
  -8  18   8        553.60        526.45        26.39 o
  -7  18   8        577.37        904.38        45.99 o
  -6  18   8        984.44        759.58        20.80 o
  -5  18   8        845.91       1024.92        42.50 o
  -4  18   8        850.12        715.60        18.12 o
  -3  18   8        746.65        663.09        17.06 o
  -2  18   8        550.65        639.55        14.93 o
  -1  18   8       3679.79       3223.69        46.51 o
   0  18   8        482.49       1179.77        22.53 o
   1  18   8       3422.34       2987.29        33.08 o
   2  18   8        502.80        589.05        10.99 o
   3  18   8        751.52        639.40        17.06 o
   4  18   8        847.14        698.99        27.11 o
   5  18   8        865.51       1057.16        24.77 o
   6  18   8       1008.71        807.63        19.59 o
   7  18   8        630.33        970.74        23.12 o
   8  18   8        567.42        520.95        28.67 o
   9  18   8         34.89         34.82        11.64 o
  10  18   8         18.16         38.30        11.55 o
  11  18   8         18.26         49.38         7.71 o
 -11  19   8        142.21         92.16        13.02 o
 -10  19   8        172.44        146.44        18.60 o
  -9  19   8         65.92         45.15        19.28 o
  -8  19   8         85.12         89.52        14.42 o
  -7  19   8        224.00        236.95        17.18 o
  -6  19   8        604.67        579.71        17.35 o
  -5  19   8        503.69        477.74        16.84 o
  -4  19   8         34.41         33.68         8.54 o
  -3  19   8         15.84         17.85         8.61 o
  -2  19   8         68.31         66.15         6.94 o
  -1  19   8        564.24        683.34        14.27 o
   0  19   8        802.59        684.83        12.15 o
   1  19   8        513.67        622.95        11.02 o
   2  19   8         56.45         61.48         5.83 o
   3  19   8         18.30          9.73         7.78 o
   4  19   8         42.86         41.33         8.19 o
   5  19   8        479.36        465.58        18.09 o
   6  19   8        605.34        592.22        22.44 o
   7  19   8        268.45        312.36        12.97 o
   8  19   8         70.31         89.49        10.07 o
   9  19   8         61.88         59.21        11.43 o
  10  19   8        187.12        194.44        13.08 o
  11  19   8        136.14        116.76        10.23 o
 -10  20   8         25.34         42.95        14.88 o
  -9  20   8        144.21        154.22        20.63 o
  -8  20   8         17.18         31.96        13.27 o
  -7  20   8          3.77         -1.72        13.94 o
  -6  20   8        148.83        134.07        17.84 o
  -5  20   8        392.19        351.88        12.83 o
  -4  20   8        227.49        211.64        10.84 o
  -3  20   8        340.70        338.38        13.18 o
  -2  20   8        119.78        134.28         9.13 o
  -1  20   8         49.15         55.47         7.52 o
   0  20   8         88.80         76.39         7.55 o
   1  20   8         50.54         59.91         6.99 o
   2  20   8        116.23        138.36         7.93 o
   3  20   8        310.77        287.13        10.84 o
   4  20   8        214.79        216.32        10.28 o
   5  20   8        409.03        393.42        14.66 o
   6  20   8        158.62        127.21        14.33 o
   7  20   8          6.53          1.71        10.37 o
   8  20   8         19.06         28.78         8.55 o
   9  20   8        148.57        127.74        11.92 o
  10  20   8         23.25         49.84        11.77 o
  11  20   8        129.75        131.24        14.04 o
 -10  21   8        120.75         90.81        14.37 o
  -9  21   8         32.00         38.55        16.91 o
  -8  21   8          0.82         28.43        12.73 o
  -7  21   8        152.12        182.21        16.34 o
  -6  21   8        187.24        266.44        14.18 o
  -5  21   8        304.67        277.07        12.13 o
  -4  21   8        491.09        548.99        15.63 o
  -3  21   8       1551.02       1635.61        32.97 o
  -2  21   8       1417.73       1204.74        23.63 o
  -1  21   8       1044.68       1144.41        19.05 o
   0  21   8       3296.15       4123.25        56.46 o
   1  21   8       1058.35       1151.19        18.61 o
   2  21   8       1519.70       1318.80        23.42 o
   3  21   8       1465.49       1537.44        25.18 o
   4  21   8        490.90        529.57        12.84 o
   5  21   8        330.41        280.36        11.27 o
   6  21   8        172.81        238.03        16.22 o
   7  21   8        142.01        183.21        16.04 o
   8  21   8          0.04         32.20         8.12 o
   9  21   8         33.46         48.70        20.29 o
  10  21   8        116.95        119.78        12.60 o
  11  21   8         50.13         44.74        11.08 o
 -10  22   8        150.29        107.21        13.53 o
  -9  22   8         32.31         58.00        15.56 o
  -8  22   8         76.97        114.55        16.18 o
  -7  22   8         31.24         29.14        13.17 o
  -6  22   8         67.14         98.07        10.96 o
  -5  22   8        100.12         93.80         9.50 o
  -4  22   8        469.84        409.12        13.96 o
  -3  22   8         94.11         82.68        10.77 o
  -2  22   8        705.18        702.48        17.20 o
  -1  22   8        418.47        424.71        14.65 o
   0  22   8         44.03         66.46         7.83 o
   1  22   8        420.02        446.21        12.43 o
   2  22   8        712.88        720.08        28.91 o
   3  22   8        102.30         87.80         8.84 o
   4  22   8        432.58        382.40        11.30 o
   5  22   8         82.16         75.10         7.84 o
   6  22   8         69.51         60.88        10.06 o
   7  22   8         39.12         26.64        18.99 o
   8  22   8         84.46        127.61         9.59 o
   9  22   8         33.77         55.29        19.11 o
  10  22   8        138.59        118.54        16.57 o
  -9  23   8         54.10         53.94        14.88 o
  -8  23   8         22.33         36.13        14.01 o
  -7  23   8         15.30         37.04        12.89 o
  -6  23   8        329.52        279.35        17.37 o
  -5  23   8          8.54         27.93         8.75 o
  -4  23   8         16.50         15.99         9.15 o
  -3  23   8        578.51        510.22        15.47 o
  -2  23   8        191.78        168.10        13.75 o
  -1  23   8       1181.23       1142.31        30.73 o
   0  23   8        435.03        411.65        17.70 o
   1  23   8       1168.65       1145.19        25.06 o
   2  23   8        194.60        183.38        14.91 o
   3  23   8        595.85        536.43        13.72 o
   4  23   8         23.84         23.42         7.90 o
   5  23   8         11.33         23.98         8.34 o
   6  23   8        321.64        297.62        13.86 o
   7  23   8         12.22         25.85        17.25 o
   8  23   8         23.66         36.03         7.98 o
   9  23   8         52.86         50.56        14.88 o
  10  23   8        145.75        143.90        14.88 o
  -9  24   8         10.63         21.14        12.01 o
  -8  24   8          6.87          6.33        12.76 o
  -7  24   8          7.51         33.53        12.36 o
  -6  24   8        455.21        376.54        18.31 o
  -5  24   8        396.35        628.68        19.70 o
  -4  24   8       1436.44       1319.29        25.60 o
  -3  24   8        725.01        751.35        18.61 o
  -2  24   8        688.61        916.05        26.78 o
  -1  24   8        320.25        543.93        19.63 o
   0  24   8       3254.39       3038.13        48.43 o
   1  24   8        340.79        506.64        26.10 o
   2  24   8        592.03        740.69        20.74 o
   3  24   8        729.09        706.77        26.74 o
   4  24   8       1349.12       1201.63        32.87 o
   5  24   8        383.86        553.38        15.26 o
   6  24   8        436.25        347.77        12.59 o
   7  24   8          6.00         24.77         7.77 o
   8  24   8          9.42          9.13         7.86 o
   9  24   8          8.39         20.97        12.68 o
  10  24   8         80.29         44.13         8.62 o
  -9  25   8         43.61         34.50        10.82 o
  -8  25   8        153.79        156.55        13.50 o
  -7  25   8          0.46         11.22        13.33 o
  -6  25   8        299.07        247.07        15.52 o
  -5  25   8        262.56        292.70        13.64 o
  -4  25   8        214.79        238.56        12.14 o
  -3  25   8        190.62        222.94        11.56 o
  -2  25   8        342.11        362.74        17.47 o
  -1  25   8        452.64        513.33        20.14 o
   0  25   8        146.08        186.47        11.16 o
   1  25   8        469.46        513.76        28.95 o
   2  25   8        338.93        297.05        18.12 o
   3  25   8        185.90        215.27        12.92 o
   4  25   8        236.85        230.75        11.15 o
   5  25   8        249.20        232.33        12.78 o
   6  25   8        280.00        227.48        10.44 o
   7  25   8          0.19          4.53         7.58 o
   8  25   8        140.12        123.01        12.18 o
   9  25   8         42.74         17.08        10.48 o
  -8  26   8         46.43         53.57        11.67 o
  -7  26   8         25.17         21.52        12.61 o
  -6  26   8         12.80         29.65        11.98 o
  -5  26   8         37.33         29.17        12.59 o
  -4  26   8        310.61        284.31        14.84 o
  -3  26   8        160.10        158.72        10.41 o
  -2  26   8        233.07        259.42        24.31 o
  -1  26   8        158.95        161.47        15.79 o
   0  26   8         30.72         32.04        10.66 o
   1  26   8        145.61         82.73        16.43 o
   2  26   8        225.34        253.07        14.30 o
   3  26   8        176.83        171.26        10.13 o
   4  26   8        329.02        283.50        12.59 o
   5  26   8         42.41          7.02         9.88 o
   6  26   8         12.62         21.15         8.31 o
   7  26   8         22.68         20.36         8.67 o
   8  26   8         41.29         31.66         6.55 o
   9  26   8         38.82         22.32         8.45 o
  -8  27   8         48.23         56.72         8.76 o
  -7  27   8        101.86         68.06        11.79 o
  -6  27   8         48.54         29.22        10.55 o
  -5  27   8         51.05         92.62        12.58 o
  -4  27   8         17.63         69.39        11.67 o
  -3  27   8        385.19        382.46        14.49 o
  -2  27   8        157.34        200.00        18.25 o
  -1  27   8        730.24        744.33        25.81 o
   0  27   8       1209.69       1185.89        36.19 o
   1  27   8        682.71        610.15        44.05 o
   2  27   8        186.74        203.51        29.59 o
   3  27   8        413.31        399.41        27.90 o
   4  27   8         23.11         57.86        15.47 o
   5  27   8         47.85         89.69        10.18 o
   6  27   8         40.59         40.10        13.36 o
   7  27   8         87.23         59.02        11.50 o
  -8  28   8         98.35         80.66        13.19 o
  -7  28   8          1.62          8.29        16.40 o
  -6  28   8         33.31         56.20        11.96 o
  -5  28   8         94.63        124.62        12.08 o
  -4  28   8         70.73         60.84        16.81 o
  -3  28   8        300.16        326.88        19.68 o
  -2  28   8         91.73        114.74        15.70 o
  -1  28   8          1.17         24.69        13.83 o
   0  28   8         17.67         56.71        20.46 o
   1  28   8          2.70         14.49        13.87 o
   2  28   8         97.12        109.90        36.02 o
   3  28   8        287.65        294.91        24.35 o
   4  28   8         64.80         39.00        11.54 o
   5  28   8        106.47        107.75        13.95 o
   6  28   8         32.92         43.63        13.19 o
   7  28   8          0.60          3.89         8.45 o
  -7  29   8         66.72         73.39        14.54 o
  -6  29   8          0.59         -2.71        16.74 o
  -5  29   8         30.12         56.32        13.61 o
  -4  29   8         25.50         50.41        14.47 o
  -3  29   8         85.58        110.16        16.07 o
  -2  29   8         10.14         12.10        32.72 o
  -1  29   8        165.36        177.76        49.71 o
   0  29   8         32.05         45.60        13.09 o
   1  29   8        173.55        170.57        15.60 o
   2  29   8          9.66         -3.80        13.02 o
   3  29   8         85.36         50.05        16.91 o
   4  29   8         21.58         15.96        10.12 o
   5  29   8         30.96         19.63         8.20 o
   6  29   8          1.06         10.82        10.31 o
   7  29   8         59.13         35.17         7.78 o
  -7  30   8         28.51         58.34        10.48 o
  -6  30   8        105.15        118.71        15.90 o
  -5  30   8         66.38         82.01        17.76 o
  -4  30   8        149.00        180.60        21.48 o
  -3  30   8        150.88        111.39        37.54 o
  -2  30   8        498.78        528.30        50.90 o
  -1  30   8        420.18        666.92        33.31 o
   0  30   8        382.33        320.26        17.77 o
   1  30   8        425.94        474.01        21.02 o
   2  30   8        490.57        479.57        20.57 o
   3  30   8        157.80         96.72        16.74 o
   4  30   8        135.05        130.33        10.77 o
   5  30   8         65.41         69.67        13.02 o
   6  30   8         96.92         84.89        10.65 o
  -6  31   8         67.89         68.82        11.84 o
  -5  31   8          9.40         19.62        14.37 o
  -4  31   8         13.24         39.74        15.90 o
  -3  31   8         81.58        105.55        39.82 o
  -2  31   8          8.23         44.28        57.92 o
   0  31   8         91.01        103.55        30.27 o
   1  31   8         58.79         60.77        16.40 o
   2  31   8         10.27          6.35        15.30 o
   3  31   8         72.99         44.13        13.02 o
   4  31   8         10.38         13.65         7.44 o
   5  31   8         10.85         21.14         9.81 o
   6  31   8         69.12         39.91         7.78 o
  -5  32   8         12.08         39.91        11.16 o
  -4  32   8         28.79         62.57        13.87 o
  -3  32   8         30.83         90.47        15.39 o
  -2  32   8        115.34         92.33        14.54 o
  -1  32   8          9.34         -9.30        14.54 o
   0  32   8        106.32        129.53        17.08 o
   1  32   8          8.95         14.96        12.94 o
   2  32   8        122.71        130.21        10.70 o
   3  32   8         32.81         41.60        10.65 o
   4  32   8         29.96         32.23         8.29 o
   5  32   8         11.65         -5.92         8.29 o
  -2  33   8        225.93        162.16        13.70 o
  -1  33   8         21.88         41.43        12.18 o
   0  33   8          1.48          7.10        12.01 o
   1  33   8         15.07         25.70        12.18 o
   2  33   8        238.72        195.52        10.34 o
   3  33   8         55.37         56.72         6.82 o
   4  33   8        275.19        207.14        13.19 o
  -2  34   8         20.81         25.20         7.78 o
  -1  34   8        106.08        100.44        10.82 o
   0  34   8         30.01         35.68         9.81 o
   1  34   8        109.38        103.83        10.99 o
   2  34   8         22.81          9.38        11.08 o
   3  34   8          6.55          8.12         6.76 o
  -1  35   8          6.98         10.48         5.92 o
   0  35   8          0.08          6.09         6.43 o
   1  35   8          4.95          8.62         5.92 o
   1   0   9         44.61        215.77        28.07 o
   2   0   9        505.17        412.77        36.69 o
   3   0   9      20230.16      17644.83       559.54 o
   4   0   9       4217.04       4175.87       159.97 o
   5   0   9       3513.48       2798.59        74.18 o
   6   0   9       1413.75       1387.94        35.90 o
   7   0   9        154.76        184.74        12.91 o
   8   0   9         56.73         76.60        10.04 o
   9   0   9       1425.30        883.56        20.87 o
  10   0   9         65.27        224.72        17.48 o
  11   0   9          1.20         22.49        16.07 o
  12   0   9         31.83         31.11        13.67 o
  13   0   9          6.66          1.18        13.19 o
 -13   1   9        141.36         77.11        14.37 o
 -12   1   9         40.89         54.28        15.00 o
 -11   1   9        192.53        161.79        18.41 o
 -10   1   9        974.04        787.23        31.78 o
  -9   1   9        395.33        450.55        17.38 o
  -8   1   9        358.80        349.12        14.54 o
  -7   1   9       1978.63       1918.74        70.05 o
  -6   1   9        143.21        181.97        24.01 o
  -5   1   9       3609.17       3507.75       232.42 o
  -4   1   9       5708.00       5849.59       211.37 o
  -3   1   9       1144.59       1266.88        68.15 o
  -2   1   9        827.44        738.11        48.02 o
  -1   1   9        510.98        492.58        37.37 o
   0   1   9       2776.52       2263.41        63.55 o
   1   1   9        506.87        521.67        36.53 o
   2   1   9        863.50        832.97        49.88 o
   3   1   9       1064.20       1193.66        64.09 o
   4   1   9       5742.27       5877.50       210.02 o
   5   1   9       3478.14       3428.50       183.56 o
   6   1   9        132.04        161.13        14.36 o
   7   1   9       1974.27       1946.25        60.44 o
   8   1   9        401.43        371.52        13.63 o
   9   1   9        401.21        454.40        15.72 o
  10   1   9        897.89        696.88        20.82 o
  11   1   9        194.12        165.02        18.28 o
  12   1   9         37.54         40.06        17.33 o
  13   1   9        141.72         68.32        14.37 o
 -13   2   9         64.09         61.76        30.52 o
 -12   2   9        275.24        308.43        25.87 o
 -11   2   9         14.10          6.95        15.89 o
 -10   2   9        210.11        182.35        15.83 o
  -9   2   9       2394.09       2187.83        40.48 o
  -8   2   9        697.99        704.62        23.00 o
  -7   2   9        202.48        201.24        14.58 o
  -6   2   9       2976.36       2875.92       161.91 o
  -5   2   9       1596.40       1428.05       103.23 o
  -4   2   9        157.50        153.90        53.43 o
  -3   2   9       4904.47       5206.69       188.21 o
  -2   2   9       9888.32       8127.65       677.91 o
  -1   2   9        446.99        418.01        36.86 o
   0   2   9       5053.10       4706.46       115.61 o
   1   2   9        433.89        381.77        23.23 o
   2   2   9      10011.61       8192.55       421.64 o
   3   2   9       4709.93       4786.82       172.31 o
   4   2   9        168.59        157.63        19.79 o
   5   2   9       1667.09       1529.97        53.29 o
   6   2   9       2925.75       2844.39        61.85 o
   7   2   9        214.23        220.28        12.99 o
   8   2   9        719.17        727.22        20.73 o
   9   2   9       2426.35       2182.12        41.38 o
  10   2   9        193.54        192.14        13.32 o
  11   2   9         10.97         -0.09        20.97 o
  12   2   9        279.94        270.55        17.93 o
  13   2   9         60.28         41.23        10.11 o
 -13   3   9         21.47         15.33         9.71 o
 -12   3   9         10.82         20.63        19.62 o
 -11   3   9         94.61         65.98        16.01 o
 -10   3   9          6.40         47.67        10.31 o
  -9   3   9        127.11        154.88        11.94 o
  -8   3   9       2072.59       1839.79        55.65 o
  -7   3   9         26.02         28.92        10.24 o
  -6   3   9       1520.09       1327.00        34.92 o
  -5   3   9       8002.45       6137.46       175.69 o
  -4   3   9       4476.12       4083.71       107.31 o
  -3   3   9       1578.37       1682.86        54.00 o
  -2   3   9       3706.12       3246.79       358.32 o
  -1   3   9      19256.48      16703.12       526.91 o
   0   3   9         38.03         45.12        15.69 o
   1   3   9      18603.68      15997.59       354.99 o
   2   3   9       3294.32       3422.13       107.88 o
   3   3   9       1426.34       1696.39        77.28 o
   4   3   9       4319.31       4238.93       203.93 o
   5   3   9       8094.14       6572.64       161.96 o
   6   3   9       1484.77       1238.96        55.28 o
   7   3   9         46.26         57.23        10.97 o
   8   3   9       2183.03       2003.77        40.31 o
   9   3   9        112.93        155.46        12.25 o
  10   3   9          6.78         36.27        11.24 o
  11   3   9        101.36         52.34        15.78 o
  12   3   9          8.34         28.50        11.94 o
  13   3   9         20.15         10.41        10.65 o
 -13   4   9         32.45         44.35        20.46 o
 -12   4   9        128.10        124.96        21.14 o
 -11   4   9         54.30         56.52        15.48 o
 -10   4   9        496.38        527.19        19.84 o
  -9   4   9        606.80        505.78        17.63 o
  -8   4   9        281.11        289.38        14.70 o
  -7   4   9         85.28         79.02        11.10 o
  -6   4   9       1659.39       1406.75        36.28 o
  -5   4   9       2855.30       2539.65       127.50 o
  -4   4   9       1471.28       1585.85        54.77 o
  -3   4   9        545.05        493.05        22.18 o
  -2   4   9      11812.30      11811.78       256.59 o
  -1   4   9       6262.22       5439.87       190.74 o
   0   4   9        122.07        142.11        17.73 o
   1   4   9       6282.72       5338.77       129.19 o
   2   4   9      11520.37      11023.38       201.24 o
   3   4   9        525.13        478.94        21.25 o
   4   4   9       1436.00       1508.74        51.74 o
   5   4   9       2680.52       2422.96        73.61 o
   6   4   9       1570.29       1344.54        35.66 o
   7   4   9         53.65         46.52        10.96 o
   8   4   9        332.69        335.01        15.86 o
   9   4   9        594.66        489.16        19.79 o
  10   4   9        462.77        503.88        17.66 o
  11   4   9         54.52         60.63        13.34 o
  12   4   9        120.48        135.79        13.05 o
  13   4   9         32.45         32.16        19.02 o
 -13   5   9        209.67        164.42        66.37 o
 -12   5   9        158.25        112.45        20.63 o
 -11   5   9        170.91        146.83        16.72 o
 -10   5   9        186.13        210.03        12.33 o
  -9   5   9        785.61        795.86        24.34 o
  -8   5   9        896.16        807.47        21.65 o
  -7   5   9        614.74        682.67        20.54 o
  -6   5   9       1939.93       1771.05        42.94 o
  -5   5   9        379.72        406.54        66.29 o
  -4   5   9       1435.00       1350.49        40.22 o
  -3   5   9       1200.17       1228.78        38.65 o
  -2   5   9       3345.38       3230.66        83.86 o
  -1   5   9       4343.00       4422.24       161.49 o
   0   5   9       8532.83       7391.22       253.65 o
   1   5   9       4252.58       4264.90        87.37 o
   2   5   9       3311.93       3152.91       107.00 o
   3   5   9       1214.25       1196.83        38.43 o
   4   5   9       1370.88       1270.06        45.11 o
   5   5   9        354.50        361.52        27.81 o
   6   5   9       1888.76       1832.09        51.08 o
   7   5   9        591.29        671.09        19.94 o
   8   5   9        915.77        857.55        19.73 o
   9   5   9        754.52        722.33        30.34 o
  10   5   9        183.45        186.96        14.53 o
  11   5   9        163.90        172.01        14.63 o
  12   5   9        152.69        136.67        15.71 o
  13   5   9        211.05        204.78        17.25 o
 -13   6   9         19.77         32.64        15.73 o
 -12   6   9         10.71         31.62        17.92 o
 -11   6   9         49.54         57.59        18.77 o
 -10   6   9        492.32        393.30        15.14 o
  -9   6   9        557.91        535.21        29.98 o
  -8   6   9        301.68        373.07        19.19 o
  -7   6   9        221.10        304.25        23.51 o
  -6   6   9        211.91        261.71        15.51 o
  -5   6   9       2263.10       1780.60        51.69 o
  -4   6   9       5867.68       5316.28       110.88 o
  -3   6   9       3533.11       3477.58       115.25 o
  -2   6   9      26003.11      22042.24       550.58 o
  -1   6   9        960.90       1026.93        59.52 o
   0   6   9        240.84        215.43        32.13 o
   1   6   9        886.14       1141.47       115.75 o
   2   6   9      25394.95      21375.36       479.95 o
   3   6   9       3313.03       3360.58        86.94 o
   4   6   9       5601.78       4931.53       108.88 o
   5   6   9       2350.11       1847.60        50.04 o
   6   6   9        253.56        319.57        23.09 o
   7   6   9        213.79        344.06        16.11 o
   8   6   9        283.74        374.51        20.22 o
   9   6   9        532.27        535.20        32.93 o
  10   6   9        531.89        443.80        16.34 o
  11   6   9         40.14         28.76         9.54 o
  12   6   9          9.17         34.47        11.20 o
 -13   7   9          6.48         21.84        10.34 o
 -12   7   9          7.20          9.64        16.74 o
 -11   7   9          5.71         10.47        14.22 o
 -10   7   9        322.02        268.67        17.70 o
  -9   7   9        639.50        665.51        20.00 o
  -8   7   9       1071.06       1063.06        25.14 o
  -7   7   9        594.57        568.31        15.64 o
  -6   7   9       1973.00       1624.69        29.36 o
  -5   7   9       1030.06        929.85       119.81 o
  -4   7   9       3902.23       4065.03       107.65 o
  -3   7   9        554.91        556.00        30.71 o
  -2   7   9       1463.24       1280.05        60.79 o
   0   7   9          0.94         21.14        28.58 o
   1   7   9        203.36        251.08        30.69 o
   2   7   9       1390.79       1348.53        36.40 o
   3   7   9        569.03        584.20        29.34 o
   4   7   9       3803.70       3894.50       104.10 o
   5   7   9       1096.03       1028.57        28.11 o
   6   7   9       2019.40       1698.08        37.70 o
   7   7   9        592.14        561.03        17.65 o
   8   7   9       1026.57       1069.61        23.94 o
   9   7   9        619.33        637.58        23.52 o
  10   7   9        375.87        338.94        18.11 o
  11   7   9          8.44         12.11         9.23 o
  12   7   9          5.05         19.29        10.58 o
 -13   8   9         39.04         37.48         9.80 o
 -12   8   9        269.41        207.48        20.97 o
 -11   8   9        137.98        151.85        24.69 o
 -10   8   9         20.01         16.66        14.83 o
  -9   8   9        250.88        253.92        14.75 o
  -8   8   9        420.54        379.15        15.93 o
  -7   8   9        378.11        332.59        12.69 o
  -6   8   9        795.70        762.87        17.87 o
  -5   8   9        902.41        888.99        28.51 o
  -4   8   9        676.78        688.60        35.45 o
  -3   8   9        270.97        258.53        24.06 o
  -2   8   9        836.33        756.23        30.72 o
   0   8   9       2939.71       3040.88       121.75 o
   1   8   9       1725.21       1769.10        84.21 o
   2   8   9        859.22        795.25        44.44 o
   3   8   9        246.50        228.33        17.87 o
   4   8   9        689.33        747.88        29.32 o
   5   8   9        850.99        873.72        22.01 o
   6   8   9        738.89        716.35        19.29 o
   7   8   9        397.11        351.99        13.03 o
   8   8   9        402.55        379.29        16.78 o
   9   8   9        220.29        220.87        12.38 o
  10   8   9         14.63         22.53         9.58 o
  11   8   9        141.25        132.09        11.61 o
  12   8   9        255.76        174.55        15.73 o
 -13   9   9          8.02         22.07         8.85 o
 -12   9   9         35.48         30.52        16.15 o
 -11   9   9         17.79         42.95        19.95 o
 -10   9   9         44.79         35.97        15.03 o
  -9   9   9        179.68        195.25        13.21 o
  -8   9   9        200.33        314.67        15.17 o
  -7   9   9        477.45        493.10        15.11 o
  -6   9   9        886.03        787.04        21.83 o
  -5   9   9        642.74        619.11        24.57 o
  -4   9   9        260.00        284.24        23.48 o
  -3   9   9        967.66        726.21        30.27 o
  -2   9   9       5814.00       5730.78       136.16 o
  -1   9   9         38.99        257.37        39.06 o
   0   9   9        500.69        461.14        31.80 o
   1   9   9         41.18        327.37        85.73 o
   2   9   9       5419.51       5745.25       167.41 o
   3   9   9        930.87        665.12        39.76 o
   4   9   9        273.56        291.06        20.87 o
   5   9   9        593.83        616.96        16.41 o
   6   9   9        858.16        766.28        19.19 o
   7   9   9        512.15        550.52        17.79 o
   8   9   9        230.35        341.70        14.62 o
   9   9   9        145.29        165.93        11.53 o
  10   9   9         47.88         40.67         9.83 o
  11   9   9         16.70         48.13        10.40 o
  12   9   9         35.06         20.57         8.46 o
 -13  10   9        261.44        203.93        15.22 o
 -12  10   9         69.73         44.13        12.25 o
 -11  10   9        159.04        141.53        21.31 o
 -10  10   9        223.76        187.02        24.86 o
  -9  10   9        578.43        501.57        24.53 o
  -8  10   9         41.06         44.91        11.56 o
  -7  10   9       1504.98       1486.99        26.75 o
  -6  10   9       1162.38       1055.58        30.39 o
  -5  10   9       2738.49       2545.30        68.51 o
  -4  10   9       1262.36       1506.62        47.74 o
  -3  10   9       1199.27       1175.20        39.41 o
  -2  10   9        112.04         85.37        12.64 o
  -1  10   9       1775.59       1726.67        56.18 o
   0  10   9        830.82        956.40        43.46 o
   1  10   9       1706.33       1660.03        83.37 o
   2  10   9         88.27         90.64        34.33 o
   3  10   9       1150.04       1115.97        69.50 o
   4  10   9       1298.46       1514.77        79.65 o
   5  10   9       2746.57       2447.49        42.73 o
   6  10   9       1172.56       1041.91        24.14 o
   7  10   9       1412.38       1456.49        29.71 o
   8  10   9         54.99         43.10        11.09 o
   9  10   9        581.45        532.36        22.38 o
  10  10   9        221.96        217.42        12.76 o
  11  10   9        182.94        148.53        11.18 o
  12  10   9         69.87         34.33         7.04 o
 -12  11   9         32.44         32.90        17.59 o
 -11  11   9        134.01        134.60        21.14 o
 -10  11   9        155.20        122.09        22.66 o
  -9  11   9        642.44        586.04        28.72 o
  -8  11   9        260.90        179.90        15.68 o
  -7  11   9       1351.32       1198.69        23.43 o
  -6  11   9         40.58         24.20        10.84 o
  -5  11   9        343.95        359.42        11.15 o
  -4  11   9        379.28        284.65        16.05 o
  -3  11   9        830.59        930.10        35.73 o
  -2  11   9       1857.78       1652.37        54.62 o
  -1  11   9       1208.56       1240.20        50.90 o
   0  11   9        906.49        833.31        39.46 o
   1  11   9       1198.21       1308.82        74.91 o
   2  11   9       1917.37       1812.22        89.96 o
   3  11   9        779.17        864.09        41.56 o
   4  11   9        345.42        274.06        17.70 o
   5  11   9        364.09        376.68        13.96 o
   6  11   9         62.13         48.86        10.79 o
   7  11   9       1345.45       1238.70        33.07 o
   8  11   9        287.73        214.55        12.25 o
   9  11   9        621.25        632.01        23.16 o
  10  11   9        181.91        140.71        10.45 o
  11  11   9        121.82        122.03        18.24 o
  12  11   9         33.68         29.03         6.77 o
 -12  12   9         16.55         -4.32         9.89 o
 -11  12   9        100.56         68.32        19.11 o
 -10  12   9         18.73         41.94        20.46 o
  -9  12   9        339.53        311.32        27.12 o
  -8  12   9        766.23        794.69        25.71 o
  -7  12   9        678.59        558.76        15.73 o
  -6  12   9       1473.86       1135.73        31.86 o
  -5  12   9        331.26        350.10        13.37 o
  -4  12   9        830.26        654.68        18.04 o
  -3  12   9       3447.38       3199.87       121.61 o
  -2  12   9        838.51        875.54        47.18 o
  -1  12   9        323.06        348.89        25.94 o
   0  12   9      10264.46       9571.94       212.24 o
   1  12   9        254.43        317.73        43.29 o
   2  12   9        970.74       1074.11        69.33 o
   3  12   9       3112.40       2987.67        79.61 o
   4  12   9        871.27        725.17        25.14 o
   5  12   9        286.93        316.23        16.70 o
   6  12   9       1517.97       1195.81        38.16 o
   7  12   9        634.48        543.48        24.72 o
   8  12   9        728.49        780.10        26.11 o
   9  12   9        350.11        349.51        24.48 o
  10  12   9         17.67         47.65         9.25 o
  11  12   9         99.28        101.68        16.00 o
  12  12   9         21.57          7.91         6.21 o
 -12  13   9         96.76         63.83         9.27 o
 -11  13   9          8.44         -0.34        16.74 o
 -10  13   9        215.79        186.18        24.01 o
  -9  13   9        350.65        294.23        28.41 o
  -8  13   9        795.22        638.96        21.79 o
  -7  13   9        447.22        344.83        12.82 o
  -6  13   9        699.24        569.79        28.42 o
  -5  13   9        251.70        275.98        13.62 o
  -4  13   9        696.07        496.26        16.79 o
  -3  13   9        298.91        301.32        16.00 o
  -2  13   9        139.07        166.09        18.14 o
  -1  13   9        236.63        225.41        23.50 o
   0  13   9       1013.57        889.35        34.38 o
   1  13   9        265.47        251.55        44.98 o
   2  13   9        113.29        135.79        37.54 o
   3  13   9        306.88        307.38        22.04 o
   4  13   9        693.95        485.71        15.58 o
   5  13   9        220.87        217.30        15.19 o
   6  13   9        768.87        657.77        18.57 o
   7  13   9        485.37        378.58        13.28 o
   8  13   9        858.09        722.39        18.03 o
   9  13   9        396.22        370.40        15.59 o
  10  13   9        215.96        205.43        12.60 o
  11  13   9          9.12         18.18        10.67 o
  12  13   9         91.69         64.73         7.57 o
 -11  14   9        217.24        219.30        15.19 o
 -10  14   9         71.26         94.66        18.26 o
  -9  14   9        159.12        190.91        24.86 o
  -8  14   9        296.14        278.57        20.91 o
  -7  14   9        342.67        243.70        12.56 o
  -6  14   9        269.93        213.65        14.70 o
  -5  14   9        114.41        102.74         9.08 o
  -4  14   9        189.30        174.94        10.02 o
  -3  14   9        550.56        553.09        15.68 o
  -2  14   9        654.03        680.82        34.67 o
  -1  14   9         22.15         20.12        16.41 o
   0  14   9        713.08        639.85        30.25 o
   1  14   9         22.05         30.07        13.91 o
   2  14   9        625.28        694.79        27.13 o
   3  14   9        549.73        592.04        17.21 o
   4  14   9        200.03        191.93        10.36 o
   5  14   9        141.24        117.18        11.23 o
   6  14   9        257.36        200.98        12.40 o
   7  14   9        392.37        276.28        12.19 o
   8  14   9        299.67        259.37        16.68 o
   9  14   9        157.56        210.80        11.95 o
  10  14   9         64.30         71.55        12.11 o
  11  14   9        228.41        199.89        10.44 o
  12  14   9         18.62          9.87         6.81 o
 -11  15   9          4.41         14.54        15.39 o
 -10  15   9         17.58         54.24        15.44 o
  -9  15   9        123.84         94.08        17.75 o
  -8  15   9        735.22        599.69        40.16 o
  -7  15   9        206.81        201.96        18.97 o
  -6  15   9         11.22         43.73        12.38 o
  -5  15   9        360.21        299.87        13.59 o
  -4  15   9        535.66        491.47        14.10 o
  -3  15   9        899.00        631.05        15.82 o
  -2  15   9       2146.93       1987.01        52.26 o
  -1  15   9       9443.06       9112.58       202.14 o
   0  15   9       2136.26       1737.55        30.32 o
   1  15   9       9436.28       9162.48       120.24 o
   2  15   9       1949.58       1827.88        53.61 o
   3  15   9        903.40        642.58        15.93 o
   4  15   9        526.92        485.62        16.31 o
   5  15   9        410.16        327.47        17.23 o
   6  15   9          7.05         54.28         9.82 o
   7  15   9        232.87        240.57        11.58 o
   8  15   9        742.25        591.16        29.48 o
   9  15   9        139.54        131.51        12.59 o
  10  15   9         15.84         52.20        11.55 o
  11  15   9          5.95         18.64         8.04 o
  12  15   9         46.24         25.53         8.62 o
 -11  16   9         84.29         51.41        15.05 o
 -10  16   9         13.51         13.02        17.42 o
  -9  16   9         96.55        115.47        17.73 o
  -8  16   9        196.58        187.94        17.00 o
  -7  16   9         54.68         44.45        13.37 o
  -6  16   9        540.96        430.73        19.08 o
  -5  16   9        292.43        233.87        11.65 o
  -4  16   9         89.13         70.57         8.10 o
  -3  16   9        697.03        597.93        14.80 o
  -2  16   9        424.56        457.16        13.50 o
  -1  16   9        533.19        467.44        15.16 o
   0  16   9        638.53        501.99        15.09 o
   1  16   9        503.72        441.01        13.01 o
   2  16   9        431.58        462.87        14.61 o
   3  16   9        663.25        571.82        15.17 o
   4  16   9        102.78         78.73         8.36 o
   5  16   9        250.86        202.38        11.09 o
   6  16   9        485.47        408.85        16.60 o
   7  16   9         44.30         30.37         8.22 o
   8  16   9        222.39        223.78        14.52 o
   9  16   9        114.40        127.46        13.19 o
  10  16   9         12.41         21.46        10.68 o
  11  16   9         96.20         86.96         8.20 o
  12  16   9         56.41         43.80         7.95 o
 -11  17   9         73.00         47.18        13.19 o
 -10  17   9        218.59        235.89        21.98 o
  -9  17   9         57.53         81.86        16.62 o
  -8  17   9        176.97        185.44        23.25 o
  -7  17   9        365.57        323.79        19.40 o
  -6  17   9        152.33        121.71        16.47 o
  -5  17   9        746.94        665.19        25.19 o
  -4  17   9        335.82        299.91        13.74 o
  -3  17   9        114.95        104.49         9.12 o
  -2  17   9        162.04        148.63         8.13 o
  -1  17   9        891.46        915.09        22.33 o
   0  17   9        623.18        821.77        15.18 o
   1  17   9        828.03        872.25        14.58 o
   2  17   9        154.42        150.35         8.09 o
   3  17   9        116.04         90.58         9.52 o
   4  17   9        347.69        292.15        11.64 o
   5  17   9        725.46        677.85        22.61 o
   6  17   9        164.00        146.72        10.50 o
   7  17   9        353.73        337.33        11.82 o
   8  17   9        188.90        186.63        16.07 o
   9  17   9         57.37         86.62        12.51 o
  10  17   9        219.48        226.45        18.80 o
  11  17   9         64.15         51.71         7.35 o
 -11  18   9         16.64         17.42        11.16 o
 -10  18   9        111.66        127.67        18.26 o
  -9  18   9          1.50         10.85        12.28 o
  -8  18   9        321.53        311.40        21.61 o
  -7  18   9       1199.37        850.27        56.22 o
  -6  18   9        611.54        606.45        47.09 o
  -5  18   9        313.77        239.31        12.80 o
  -4  18   9        710.26        789.89        19.22 o
  -3  18   9        340.47        290.06        12.24 o
  -2  18   9       1332.33       1225.65        21.53 o
  -1  18   9        133.94        182.43        12.72 o
   0  18   9       2317.23       1851.93        29.93 o
   1  18   9        186.82        228.67         8.68 o
   2  18   9       1204.77       1135.42        25.16 o
   3  18   9        356.71        329.09        11.22 o
   4  18   9        714.25        762.12        20.04 o
   5  18   9        288.71        233.29        13.74 o
   6  18   9        635.17        614.47        22.78 o
   7  18   9       1185.47        923.02        20.80 o
   8  18   9        309.08        293.18        14.12 o
   9  18   9          1.95         12.06        12.92 o
  10  18   9        122.25        128.77        14.49 o
  11  18   9         13.88         26.88         6.98 o
 -10  19   9         63.59         49.04        15.39 o
  -9  19   9         62.15         58.07        12.06 o
  -8  19   9         27.16         26.80        13.14 o
  -7  19   9        128.24        144.35        15.81 o
  -6  19   9        354.07        311.04        17.38 o
  -5  19   9         66.76         59.70         8.67 o
  -4  19   9        195.51        245.80        12.02 o
  -3  19   9        467.31        479.41        15.47 o
  -2  19   9        186.14        159.04         9.25 o
  -1  19   9         57.15         65.87         8.54 o
   0  19   9         10.87         26.85         8.06 o
   1  19   9         60.73         76.43         6.85 o
   2  19   9        205.47        176.93        12.70 o
   3  19   9        483.30        448.00        12.19 o
   4  19   9        200.04        231.30        11.83 o
   5  19   9         64.19         50.50         8.64 o
   6  19   9        373.10        372.36        16.36 o
   7  19   9        125.31        150.84        10.90 o
   8  19   9         36.26         28.89         9.04 o
   9  19   9         52.05         61.67        13.62 o
  10  19   9         59.03         45.19        12.13 o
  11  19   9         65.79         65.08         8.64 o
 -10  20   9         78.78         76.43        14.54 o
  -9  20   9         29.13         34.53        13.67 o
  -8  20   9        195.84        185.93        15.21 o
  -7  20   9         29.91         34.75        13.80 o
  -6  20   9        212.37        225.37        16.99 o
  -5  20   9        727.62        632.09        23.58 o
  -4  20   9        111.31        112.01         9.72 o
  -3  20   9        443.93        400.18        14.07 o
  -2  20   9        556.11        536.37        13.30 o
  -1  20   9        307.66        272.34        12.06 o
   0  20   9       1607.61       1378.62        24.68 o
   1  20   9        318.92        310.74        10.64 o
   2  20   9        516.51        543.63        13.09 o
   3  20   9        428.19        357.93        11.74 o
   4  20   9        120.44        113.18        10.24 o
   5  20   9        742.20        687.12        17.25 o
   6  20   9        211.68        214.73        15.81 o
   7  20   9         35.44         30.20         9.62 o
   8  20   9        206.96        181.39        10.26 o
   9  20   9         29.13         30.63        12.18 o
  10  20   9         72.69         59.28        11.48 o
  11  20   9         72.36         81.77        13.36 o
 -10  21   9         45.76         27.90        11.84 o
  -9  21   9         37.88         28.66        12.57 o
  -8  21   9        121.71        121.33        13.66 o
  -7  21   9        126.09        120.18        14.59 o
  -6  21   9         53.27         60.14        14.43 o
  -5  21   9        288.08        347.89        12.85 o
  -4  21   9        145.80        193.83        11.09 o
  -3  21   9        229.53        231.77        18.10 o
  -2  21   9        938.93        995.58        20.92 o
  -1  21   9       2072.55       1895.82        33.53 o
   0  21   9        139.54        182.25        10.52 o
   1  21   9       2143.19       2020.37        30.04 o
   2  21   9        895.06       1004.20        24.91 o
   3  21   9        247.51        241.51        10.52 o
   4  21   9        152.38        162.40         8.92 o
   5  21   9        307.21        355.62        15.39 o
   6  21   9         42.25         53.48        12.84 o
   7  21   9        129.87        131.58        11.48 o
   8  21   9        132.30        125.14        12.86 o
   9  21   9         36.52         36.04        11.63 o
  10  21   9         39.24         36.96        10.82 o
  11  21   9         12.30         15.05         6.76 o
  -9  22   9         14.68         42.92        11.60 o
  -8  22   9         95.74         90.30        12.12 o
  -7  22   9         43.15         68.25        13.48 o
  -6  22   9          5.71         16.50        13.31 o
  -5  22   9         24.73         31.02         8.51 o
  -4  22   9        472.26        424.65        17.86 o
  -3  22   9        237.03        184.55        11.98 o
  -2  22   9        447.51        478.19        14.26 o
  -1  22   9        209.68        218.56        12.91 o
   0  22   9          8.96         -0.70         8.55 o
   1  22   9        220.03        219.35        10.97 o
   2  22   9        432.52        478.34        22.93 o
   3  22   9        218.79        177.51         9.54 o
   4  22   9        465.74        416.76        11.58 o
   5  22   9         20.60         27.31         8.15 o
   6  22   9          1.14         19.01        10.20 o
   7  22   9         46.27         53.12        20.96 o
   8  22   9         89.80         73.86         8.79 o
   9  22   9         18.14         28.75        11.68 o
  10  22   9         69.27         65.95        14.04 o
  -9  23   9        114.11         87.35        11.45 o
  -8  23   9         99.00         93.69        13.83 o
  -7  23   9         52.13         55.98        12.62 o
  -6  23   9          4.24         21.04        13.13 o
  -5  23   9         18.58         23.28         8.38 o
  -4  23   9        254.99        257.23        13.22 o
  -3  23   9         47.99         39.80        10.50 o
  -2  23   9         66.92         53.01         8.99 o
  -1  23   9        621.20        593.24        18.85 o
   0  23   9        196.25        272.10        13.20 o
   1  23   9        653.88        590.83        24.25 o
   2  23   9         63.24         80.79        16.08 o
   3  23   9         51.37         54.45         8.34 o
   4  23   9        265.96        261.12        10.38 o
   5  23   9         17.21          9.11         8.42 o
   6  23   9          5.40          7.45        10.23 o
   7  23   9         50.95         49.55        16.23 o
   8  23   9         97.36         90.44         8.61 o
   9  23   9        108.92         88.26        11.41 o
  -9  24   9         44.37         50.59         9.72 o
  -8  24   9        205.34        166.87        19.53 o
  -7  24   9         63.36         78.78        12.09 o
  -6  24   9         34.90         79.78        13.46 o
  -5  24   9        351.46        348.70        18.09 o
  -4  24   9        634.99        604.67        18.35 o
  -3  24   9        780.51        800.96        20.84 o
  -2  24   9       1965.47       1916.02        48.54 o
  -1  24   9        758.07        867.64        22.72 o
   0  24   9         45.50         97.09         9.98 o
   1  24   9        690.35        735.78        38.72 o
   2  24   9       2006.71       1826.61        98.17 o
   3  24   9        767.89        761.42        17.84 o
   4  24   9        620.76        556.12        16.31 o
   5  24   9        366.72        340.11        12.25 o
   6  24   9         35.70         77.94        10.14 o
[truncated: 534,962 more chars]
