# Supplementary material for: Stereoselective Pudovik reaction of aldehydes, aldimines, and nitroalkenes with CAMDOL-derived H-phosphonate
Source: Commun Chem. 2025 Nov 14;8:349. doi: 10.1038/s42004-025-01735-4 (PMC12618634; doi:10.1038/s42004-025-01735-4)
Supplement: Supplementary file 6 — Supplementary Data 4 [file 42004_2025_1735_MOESM6_ESM.zip › Supplementary Data 6-the cif file of 9a/BJ03.hkl]

   0   0   2 2772.91   83.30
   0   0   3    3.27    0.58
   0   0   4  297.42    9.44
   0   0   5   67.45    2.74
   0   0   6   14.54    1.37
   0   0   7   98.39    4.01
   0   0   8  333.89   11.16
   0   0   9   13.96    1.68
   0   0  10  497.95   16.41
   0   0  11    0.88    1.39
   0   0  12   36.44    2.79
   0   0  13    1.68    1.66
   0   0  14   96.24    4.95
   0   0  15    2.15    1.82
   0   0  16   26.65    1.63
   0   0 -16   21.20    1.49
   0   0  17    4.58    1.18
   0   0 -17    3.50    1.00
   0   0  18   33.46    2.01
   0   0 -18   26.88    1.75
   0   0  19    4.97    1.38
   0   0  20   26.49    2.09
   0   0  21    1.61    1.02
   0   0  21   -1.70    1.52
   0   0  22   26.25    2.23
   0   0 -22   28.49    2.45
   0   0  23   -1.96    1.56
   0   0 -23   -0.55    1.68
   0   0 -24    6.26    1.82
   0   0  24    3.63    1.60
   0   0 -25   -0.44    1.69
   0   0  25   -2.27    1.52
   0   0 -26    0.60    1.66
   0   0 -27   -0.72    1.54
   0   0 -28    5.65    1.54
   0   0 -29    0.10    1.24
   0   0 -30   -0.92    1.09
   0   0 -31    1.47    0.84
   0  -1   1   18.67    0.59
   0  -1   1   11.40    0.56
   0  -1   2    5.25    0.50
   0   1   2    5.82    0.41
   0   1   3  184.70    5.83
   0  -1   3  180.78    5.93
   0  -1   4    4.58    0.83
   0   1   4    3.24    0.70
   0   1   5   25.20    1.45
   0  -1   5   26.58    1.58
   0  -1   6   10.48    1.26
   0   1   6   12.35    1.24
   0   1   7   16.55    1.50
   0  -1   7   15.54    1.55
   0  -1   8   71.82    3.37
   0   1   8   73.09    3.29
   0  -1   9  131.12    5.35
   0   1   9  136.41    5.28
   0  -1  10    0.76    1.41
   0   1  10    1.59    1.33
   0   1  11    3.82    1.51
   0  -1  11    4.64    1.56
   0   1  12   -0.69    1.57
   0  -1  12    1.43    1.55
   0  -1  13  112.46    5.33
   0   1  13  111.68    5.22
   0   1  14    0.24    1.64
   0  -1  14    1.59    1.77
   0  -1  15   16.88    2.50
   0  -1 -16    5.94    1.05
   0  -1  16    7.61    1.19
   0   1 -17   40.05    2.05
   0  -1 -17   40.37    2.12
   0   1  17   44.71    2.21
   0  -1  17   45.51    2.27
   0  -1 -18    0.57    0.99
   0   1 -18    0.17    0.93
   0   1  18    1.27    1.14
   0  -1  18   -1.04    1.20
   0  -1  19    1.86    1.31
   0   1  19    2.84    1.27
   0  -1  20   24.35    2.05
   0   1  20   25.09    2.00
   0   1  21    2.57    1.53
   0  -1  21    0.70    1.54
   0   1 -22   20.39    2.21
   0  -1  22   16.63    2.04
   0   1  22   18.37    1.97
   0   1  22   15.77    1.39
   0  -1  23    7.11    1.76
   0   1 -23    7.42    1.92
   0   1  23    8.14    1.68
   0   1  23    5.48    1.10
   0   1 -24    5.35    1.81
   0   1  24    4.00    1.57
   0  -1  24    1.96    1.58
   0   1 -25    2.78    1.75
   0   1  25    1.37    1.44
   0  -1  25    0.94    1.47
   0   1 -26    2.04    1.65
   0   1  26    0.37    1.41
   0   1 -27    3.58    1.61
   0   1 -28   10.01    1.64
   0   1 -29    1.19    1.27
   0   1 -30    0.82    1.08
   0   1 -31    2.17    0.86
   0  -2   0   14.66    0.70
   0  -2   1    0.03    0.38
   0  -2   1    0.45    0.33
   0  -2  -1    0.12    0.33
   0   2   2    0.57    0.26
   0  -2   2    0.82    0.43
   0  -2   3  100.71    3.65
   0   2   3  107.56    3.46
   0   2   4    2.38    0.69
   0  -2   4    2.07    0.80
   0  -2   5  136.40    4.93
   0   2   5  139.04    4.75
   0   2   6   11.87    1.19
   0  -2   6   12.85    1.43
   0   2   7  768.13   23.81
   0  -2   7  761.60   24.03
   0   2   8    7.20    1.31
   0  -2   8    5.81    1.42
   0   2   9  282.70    9.58
   0  -2   9  273.64    9.76
   0   2  10   46.28    2.74
   0  -2  10   48.30    2.96
   0  -2  11  217.64    8.27
   0   2  11  216.54    8.02
   0   2  12   69.65    3.70
   0  -2  12   70.52    3.92
   0  -2  13    0.16    1.59
   0   2  13    0.21    1.48
   0  -2  14   39.72    3.23
   0   2  14   38.22    3.01
   0  -2  15    1.20    0.95
   0  -2  15    1.43    1.82
   0  -2  16    1.55    1.07
   0  -2  16    1.46    1.90
   0  -2 -16    1.81    0.96
   0  -2  17    1.33    1.15
   0  -2 -17    2.52    1.02
   0   2 -17    1.03    0.86
   0  -2  18    8.04    1.41
   0   2  18    8.49    1.28
   0  -2 -18    8.42    1.25
   0  -2  19    1.65    1.39
   0   2  19    3.24    1.26
   0   2  20    9.42    1.55
   0  -2  20    9.30    1.75
   0   2  21   81.36    3.71
   0  -2  21   86.32    3.87
   0   2  22   -1.13    1.54
   0   2 -22    0.35    1.73
   0  -2  22   -0.13    1.61
   0   2  22    1.87    1.05
   0   2  23    0.74    1.47
   0   2 -23   -0.15    1.75
   0  -2  23   -0.13    1.61
   0   2  23    0.68    0.99
   0   2 -24   -2.70    1.77
   0   2  24   -0.16    1.49
   0  -2  24   -1.25    1.61
   0   2  25    0.87    1.46
   0   2 -25    2.05    1.74
   0   2  26   -2.34    1.43
   0   2 -26    0.46    1.67
   0   2 -27    4.13    1.63
   0   2 -28    5.33    1.56
   0   2 -29   -0.06    1.22
   0   2 -30    0.43    1.06
   0   2 -31    0.57    0.80
   0  -3   0   10.15    0.92
   0  -3   0   13.91    0.63
   0  -3  -1  200.78    6.20
   0  -3   1  183.57    6.16
   0  -3  -2 9892.50  295.50
   0  -3   2 9810.85  295.51
   0   3   3   25.88    1.07
   0  -3   3   29.25    1.40
   0   3   4 4315.89  131.70
   0  -3   4 4482.56  131.85
   0  -3   5   45.36    2.27
   0   3   5   47.08    1.97
   0   3   6 2288.92   68.52
   0  -3   6 2229.41   68.84
   0   3   7   57.36    2.70
   0  -3   7   65.73    3.15
   0  -3   8 2114.41   66.36
   0   3   8 2215.73   66.06
   0   3   9    3.11    1.22
   0  -3   9    2.15    1.43
   0   3  10  537.13   17.36
   0  -3  10  534.12   17.75
   0   3  11   84.85    4.05
   0  -3  11   83.85    4.38
   0  -3  12  166.44    6.87
   0   3  12  154.71    6.37
   0  -3  13  213.03    8.58
   0  -3  14   13.05    2.38
   0  -3  15   15.55    2.54
   0  -3  15   13.64    1.32
   0  -3  16  127.51    4.65
   0  -3  16  135.40    6.60
   0  -3 -16  119.30    4.55
   0  -3 -17   46.53    2.41
   0  -3  17   52.88    2.55
   0  -3  18    1.12    2.25
   0  -3 -18    3.12    1.14
   0  -3  18    2.79    1.31
   0   3  19  121.79    4.66
   0  -3  19  123.10    4.84
   0  -3  20  171.66    6.23
   0   3  20  158.70    5.97
   0   3 -21   15.86    2.11
   0  -3 -21   14.02    2.08
   0  -3  21   13.54    1.94
   0   3  21   12.57    1.75
   0  -3 -22    4.27    1.83
   0   3 -22    4.94    1.85
   0   3  22    3.96    1.59
   0  -3  22    3.84    1.71
   0   3  23    2.50    1.06
   0  -3 -23   -1.22    1.86
   0   3 -23   -0.20    1.81
   0  -3  23    1.33    1.66
   0   3  23    1.50    1.47
   0   3 -24   22.69    2.32
   0   3  24   19.66    1.95
   0   3  25    1.33    1.42
   0   3 -25    3.17    1.79
   0   3  26    6.11    1.53
   0   3 -26    8.39    1.85
   0   3 -27    0.80    1.55
   0  -3 -27    0.68    1.48
   0  -3 -28    1.37    1.38
   0   3 -28   -0.04    1.42
   0  -3 -29   -0.15    1.17
   0   3 -29    0.03    1.22
   0  -3 -30   -0.21    0.96
   0   3 -30    0.75    1.03
   0   3 -31    0.10    0.73
   0  -3 -31   -0.26    0.71
   0  -4   0   14.45    0.64
   0  -4   0   17.65    0.78
   0  -4   1  177.18    5.33
   0  -4   1  148.04    5.45
   0  -4  -2    3.92    0.78
   0  -4   2    3.69    0.76
   0  -4   2    3.45    0.89
   0  -4   3 1074.95   32.82
   0   4   4  319.56    9.97
   0  -4   4  331.09   10.36
   0   4   5  153.09    5.03
   0  -4   5  150.55    5.31
   0   4   6  109.85    3.90
   0  -4   6  102.64    4.32
   0  -4   6  109.28    4.15
   0   4   7  184.20    6.32
   0  -4   7  186.37    6.81
   0  -4   8    2.11    1.41
   0   4   8    0.97    0.98
   0  -4   9    8.32    1.75
   0   4   9    8.45    1.31
   0   4  10   10.44    1.43
   0  -4  10   10.10    1.80
   0  -4  11  120.47    5.50
   0   4  11  121.66    5.01
   0  -4  12  335.62   12.19
   0  -4  13  172.74    7.47
   0  -4  14    3.43    2.04
   0  -4  15  101.56    5.52
   0  -4 -15   98.71    3.74
   0  -4  15   98.17    5.06
   0  -4  15   93.28    3.75
   0  -4  16   43.98    3.71
   0  -4  16   37.72    3.42
   0  -4  16   39.80    2.21
   0  -4 -16   38.84    2.10
   0  -4  17    8.40    2.53
   0  -4  17   10.48    1.44
   0  -4 -17   10.17    1.32
   0  -4  18   18.82    3.09
   0  -4  18   21.62    1.83
   0  -4 -18   19.54    1.66
   0  -4  19   57.01    2.97
   0   4  19   54.20    2.68
   0   4  20  102.35    4.19
   0  -4  20  105.06    4.45
   0   4  21   46.70    2.63
   0  -4  21   47.31    2.86
   0   4 -21   47.86    2.94
   0  -4 -21   42.72    2.84
   0  -4  22   24.44    2.30
   0   4  22   24.31    2.05
   0   4 -22   24.61    2.38
   0  -4 -22   21.69    2.28
   0   4  23    6.50    1.61
   0  -4  23    6.51    1.81
   0   4 -23    6.12    1.94
   0  -4 -23    3.98    1.81
   0  -4 -24   13.24    1.96
   0   4 -24   11.85    2.01
   0   4  24   13.03    1.27
   0   4  24    9.95    1.72
   0   4  25    0.35    1.39
   0   4 -25    0.39    1.66
   0  -4 -25    2.20    1.65
   0   4  26   18.70    1.84
   0  -4 -26   22.52    2.11
   0   4 -26   19.64    2.11
   0  -4 -27   -0.54    1.39
   0   4 -27    0.21    1.50
   0   4 -28    1.51    1.41
   0  -4 -28   -0.17    1.29
   0   4 -29   -0.06    1.19
   0  -4 -29    0.85    1.12
   0  -4 -30    4.62    1.03
   0   4 -30    4.81    1.06
   0   4 -31    0.14    0.68
   0  -4 -31   -0.36    0.67
   0  -5   0    0.32    0.33
   0  -5   0    1.79    0.54
   0  -5   1  813.32   26.45
   0  -5   1  885.67   26.26
   0  -5  -1  864.86   25.95
   0  -5   2   69.93    2.75
   0  -5   2   67.33    2.91
   0  -5   2   74.06    2.85
   0  -5  -2   77.26    2.93
   0  -5   3  246.20    8.17
   0  -5   3  252.42    8.25
   0  -5  -3  248.40    8.17
   0  -5   4  469.10   14.87
   0  -5   5  204.99    7.06
   0  -5   6  252.33    8.57
   0  -5   7    1.25    1.25
   0  -5   8  379.59   12.72
   0  -5   8  383.20   12.94
   0  -5   9  421.87   14.48
   0  -5   9  451.87   14.76
   0  -5  10  132.43    5.60
   0  -5  10  142.01    5.94
   0  -5  11    7.78    1.90
   0  -5  11    8.66    1.90
   0  -5  12   96.81    4.88
   0  -5  12  101.40    5.10
   0  -5  13  112.40    5.30
   0  -5  13  104.98    5.52
   0  -5  14  232.58    9.13
   0  -5  14  221.23    9.33
   0  -5 -15   37.44    2.01
   0  -5  15   35.80    3.34
   0  -5  15   33.86    2.00
   0  -5  15   37.63    3.51
   0  -5 -16   65.04    2.91
   0  -5  16   63.13    4.41
   0  -5  16   67.23    2.99
   0  -5  16   67.27    4.66
   0  -5  17   10.56    2.77
   0  -5  17    5.67    1.36
   0  -5 -17   11.01    1.37
   0  -5  18   16.55    3.11
   0  -5  18   20.39    1.86
   0  -5 -18   18.80    1.68
   0  -5  19   22.90    2.09
   0   5  20   10.68    1.55
   0  -5  20   10.44    1.85
   0   5  21   28.30    2.12
   0  -5  21   25.02    2.37
   0   5 -21   26.61    2.43
   0  -5 -21   27.27    2.37
   0   5  22    3.37    1.52
   0  -5  22    2.74    1.78
   0  -5 -22    2.02    1.75
   0   5 -22    2.31    1.78
   0  -5 -23   33.38    2.58
   0   5 -23   34.96    2.64
   0   5  23   34.39    2.31
   0  -5 -24    2.06    1.63
   0   5 -24    2.26    1.69
   0   5  24    3.96    1.09
   0   5  24    0.62    1.43
   0   5 -25    5.46    1.77
   0  -5 -25    5.11    1.71
   0   5  25    2.64    1.46
   0  -5 -26    2.45    1.54
   0   5 -26    3.33    1.65
   0   5  26   -0.07    1.35
   0   5 -27    1.40    1.48
   0  -5 -27    0.94    1.42
   0   5  27   -0.72    1.25
   0   5 -28   -0.41    1.34
   0  -5 -28   -0.03    1.24
   0   5 -29    0.76    1.16
   0  -5 -29    0.29    1.05
   0   5 -30   -0.19    0.90
   0  -5 -30   -0.84    0.88
   0   5 -31   -0.15    0.61
   0  -5 -31   -0.15    0.59
   0  -6   0 9999.00  299.82
   0  -6  -1  421.87   12.40
   0  -6   1  417.49   13.03
   0  -6   2 1247.97   37.03
   0  -6   2 1208.62   37.22
   0  -6   2 1181.12   37.09
   0  -6   3  283.98    9.35
   0  -6   3  279.42    9.42
   0  -6  -3  289.15    9.39
   0  -6   4  713.43   22.76
   0  -6   4  745.58   22.82
   0  -6   5    3.01    1.23
   0  -6   5    2.15    1.34
   0  -6   6  467.99   15.15
   0  -6   7 1050.57   32.71
   0  -6   8  807.26   25.64
   0  -6   9   12.74    1.90
   0  -6  10    7.41    1.82
   0  -6  10    6.23    1.88
   0  -6  11  227.98    8.89
   0  -6  11  238.03    9.21
   0  -6  12  359.76   13.13
   0  -6  12  380.71   13.47
   0  -6  13  116.26    5.74
   0  -6  13  117.81    5.89
   0  -6  14   68.63    4.33
   0  -6  14   49.33    3.97
   0  -6  15  102.37    5.71
   0  -6  15   92.92    3.84
   0  -6  15  103.71    5.57
   0  -6 -15   98.30    3.82
   0  -6  16    5.62    1.32
   0  -6  16    7.40    2.52
   0  -6 -16    7.43    1.25
   0  -6  16    7.00    2.52
   0  -6 -17  123.77    4.74
   0  -6  17  125.14    6.76
   0  -6  17  126.16    4.85
   0  -6 -18   41.90    2.37
   0  -6  18   39.39    2.49
   0  -6  18   40.53    4.17
   0  -6  19   42.44    2.61
   0   6 -20    2.98    1.69
   0  -6 -20    2.04    1.71
   0  -6  20    3.62    1.71
   0   6  20    4.19    1.31
   0  -6 -21   65.60    3.49
   0   6 -21   65.49    3.52
   0   6  21   63.81    3.13
   0  -6  21   75.11    3.56
   0   6 -22   69.18    3.56
   0  -6 -22   65.85    3.49
   0   6  22   58.60    3.06
   0  -6 -23   21.73    2.22
   0   6 -23   25.37    2.35
   0   6  23   21.47    1.96
   0   6 -24    5.36    1.84
   0  -6 -24    5.92    1.77
   0   6  24    6.48    1.55
   0  -6 -25    3.79    1.66
   0   6 -25    6.60    1.81
   0   6  25    5.83    1.53
   0   6  26   -1.78    1.34
   0   6 -26   -1.67    1.62
   0  -6 -26   -0.28    1.46
   0   6  27    4.08    1.28
   0   6 -27    4.93    1.53
   0  -6 -27    5.38    1.47
   0   6 -28   -1.33    1.28
   0  -6 -28   -0.12    1.22
   0   6 -29    1.94    1.09
   0  -6 -29    2.25    1.07
   0   6 -30    0.66    0.83
   0  -6 -30    0.22    0.81
   0  -7   0    0.74    0.63
   0  -7  -1   18.62    0.78
   0  -7  -1   19.59    0.87
   0  -7   1   21.38    1.26
   0  -7   1   22.25    1.56
   0  -7   2   98.22    3.85
   0  -7   2   99.76    3.71
   0  -7   2   97.93    4.00
   0  -7  -3   64.12    2.91
   0  -7   3   65.29    2.93
   0  -7   3   64.62    3.07
   0  -7   3   67.91    2.88
   0  -7   4  294.23    9.77
   0  -7   4  282.72    9.65
   0  -7   5    3.15    1.43
   0  -7   5    3.59    1.26
   0  -7   6  354.50   11.63
   0  -7   6  334.84   11.60
   0  -7   7    3.28    1.56
   0  -7   8  254.48    9.18
   0  -7   9    1.25    1.69
   0  -7  10    2.40    1.89
   0  -7  11   97.84    5.11
   0  -7  11   97.99    5.09
   0  -7  12   13.31    2.49
   0  -7  12   16.31    2.58
   0  -7  13    0.81    2.20
   0  -7  13    1.92    1.99
   0  -7  14  312.45   11.26
   0  -7  14  302.62   11.25
   0  -7  14  271.56    9.09
   0  -7 -14  262.77    9.03
   0  -7  15   18.27    1.63
   0  -7 -15   18.77    1.56
   0  -7  15   19.60    3.12
   0  -7  15   17.47    2.88
   0  -7  16    3.28    1.29
   0  -7 -16    4.71    1.25
   0  -7  16    4.55    2.43
   0  -7  16    4.55    2.64
   0  -7  17   32.00    2.19
   0  -7 -17   33.36    2.12
   0  -7  17   36.55    4.08
   0  -7  18   17.56    3.56
   0  -7  18   18.03    1.89
   0  -7  19    9.34    1.78
   0   7 -20   13.14    1.90
   0  -7 -20   13.67    1.98
   0   7 -21   16.69    2.12
   0  -7 -21   19.44    2.17
   0   7  21   20.08    1.86
   0   7 -22   32.53    2.51
   0  -7 -22   29.67    2.42
   0   7  22   27.82    2.11
   0   7 -23   26.80    2.38
   0  -7 -23   27.91    2.36
   0   7  23   29.79    2.15
   0   7 -24   16.58    2.07
   0  -7 -24   16.95    2.00
   0   7  24   18.24    1.81
   0   7 -25    3.82    1.64
   0  -7 -25    2.10    1.54
   0   7  25    3.26    1.43
   0   7  26   -0.83    1.27
   0  -7 -26    1.66    1.42
   0   7 -26    1.63    1.51
   0   7  27    7.36    1.31
   0   7 -27    9.76    1.59
   0  -7 -27    7.23    1.44
   0  -7 -28    4.69    1.24
   0   7 -28    5.84    1.31
   0  -7 -29   -0.37    0.95
   0   7 -29   -0.47    0.99
   0   7 -30   -0.20    0.75
   0  -8   0  369.96   12.73
   0  -8   0  407.48   12.32
   0  -8   1   19.61    1.57
   0  -8   1   19.80    1.32
   0  -8  -1   18.44    0.79
   0  -8   2  187.03    6.95
   0  -8   2  202.95    6.86
   0  -8   2  194.10    6.66
   0  -8   3    4.60    1.19
   0  -8   3    3.14    1.47
   0  -8   3    3.75    1.16
   0  -8   4  167.42    6.01
   0  -8  -4  164.94    6.01
   0  -8   4  157.07    5.95
   0  -8   4  164.85    6.18
   0  -8   5  103.87    4.31
   0  -8   5  101.75    4.41
   0  -8   6   57.05    3.07
   0  -8   6   61.70    3.18
   0  -8   7    2.35    1.38
   0  -8   7   -0.05    1.69
   0  -8   8  132.92    5.75
   0  -8   8  139.16    5.72
   0  -8   9  179.83    7.20
   0  -8  10  381.07   13.49
   0  -8  11  586.79   19.96
   0  -8  12   10.46    2.51
   0  -8  13  154.14    7.19
   0  -8  13  149.19    7.26
   0  -8  14   44.70    4.05
   0  -8  14   43.66    3.69
   0  -8 -14   38.34    2.10
   0  -8  15   33.97    3.76
   0  -8 -15   29.01    1.89
   0  -8  15   25.40    3.30
   0  -8  16    4.47    2.47
   0  -8  16    1.88    2.88
   0  -8  16    4.09    1.35
   0  -8 -16    4.37    1.24
   0  -8  17   32.22    4.05
   0  -8 -17   30.95    2.08
   0  -8  17   31.33    2.17
   0  -8  18   15.12    3.56
   0   8 -19   17.02    1.98
   0  -8 -19   20.29    2.00
   0  -8 -20   21.86    2.13
   0   8 -20   19.51    2.08
   0  -8 -21  113.04    4.77
   0   8 -21  111.78    4.76
   0   8  21  111.98    4.45
   0  -8 -22    1.14    1.61
   0   8 -22    1.53    1.64
   0   8  22    0.40    1.35
   0  -8 -23   16.67    2.05
   0   8 -23   17.85    2.11
   0   8  23   18.65    1.80
   0  -8 -24   44.56    2.76
   0   8 -24   50.06    2.90
   0   8  24   47.72    2.60
   0   8 -25    8.17    1.74
   0  -8 -25    7.29    1.63
   0   8  25   10.79    1.54
   0   8  26    2.69    1.29
   0   8 -26    4.81    1.51
   0  -8 -26    5.16    1.46
   0   8  27    6.92    1.24
   0   8 -27    8.80    1.50
   0  -8 -27   10.08    1.43
   0   8 -28    1.95    1.17
   0  -8 -28    0.80    1.08
   0   8 -29    1.48    0.94
   0  -8 -29    0.64    0.88
   0   8 -30   -0.25    0.64
   0  -9   0    3.24    0.77
   0  -9   0    4.59    1.29
   0  -9   1 1049.77   32.22
   0  -9   1 1054.24   32.58
   0  -9   2  544.57   15.42
   0  -9   2  564.33   15.31
   0  -9   2  551.64   14.95
   0  -9   3 3075.29   91.49
   0  -9   3 2993.28   91.28
   0  -9   3 2974.28   91.11
   0  -9   4   34.95    2.63
   0  -9   4   31.76    2.23
   0  -9  -4   33.59    2.21
   0  -9   4   33.64    2.26
   0  -9   5  239.46    8.48
   0  -9   5  238.02    8.26
   0  -9   5  225.33    8.28
   0  -9   6  214.39    7.90
   0  -9   6  211.44    7.83
   0  -9   7  109.16    4.88
   0  -9   7  111.12    4.91
   0  -9   8    6.48    1.73
   0  -9   8    8.13    1.88
   0  -9   9   25.29    2.68
   0  -9   9   28.95    2.64
   0  -9  10  744.55   23.39
   0  -9  10  663.11   23.21
   0  -9  11   78.71    4.69
   0  -9  12   40.74    3.65
   0  -9  13   78.17    5.03
   0  -9  14   16.75    3.16
   0  -9 -15    6.94    1.30
   0  -9  15    7.00    2.59
   0  -9  15    6.97    2.89
   0  -9 -16   77.86    3.43
   0  -9  16   87.52    5.85
   0  -9  16   80.46    5.47
   0  -9  17   -1.55    3.03
   0  -9  18   17.99    3.90
   0   9 -18   30.34    2.16
   0  -9 -19  301.32   10.19
   0   9 -19  296.66   10.17
   0   9 -20   73.83    3.69
   0  -9 -20   83.85    3.77
   0   9 -21    4.39    1.71
   0  -9 -21    3.91    1.74
   0   9  21    7.29    1.49
   0  -9 -22    2.37    1.63
   0   9 -22    1.66    1.60
   0   9  22    3.05    1.36
   0  -9 -23   28.67    2.27
   0   9 -23   29.54    2.38
   0   9  23   28.22    2.07
   0   9 -24    4.74    1.68
   0  -9 -24    3.41    1.56
   0   9  24    5.37    1.43
   0   9 -25    4.00    1.55
   0  -9 -25    4.87    1.49
   0   9  25    4.29    1.34
   0  -9 -26   14.96    1.65
   0   9 -26   17.05    1.80
   0   9  26   15.04    1.55
   0  -9 -27    4.35    1.24
   0   9 -27    4.19    1.29
   0   9  27    3.83    1.11
   0   9 -28    2.93    1.07
   0   9 -29   -1.11    0.83
   0  -9 -29    0.53    0.85
   0 -10   0    0.50    0.69
   0 -10   0    1.20    1.13
   0 -10   1   24.52    1.55
   0 -10   1   23.40    1.85
   0 -10   2   60.18    2.35
   0 -10   2   56.59    2.64
   0 -10  -3    7.08    0.64
   0 -10   3   11.57    1.39
   0 -10   3   11.89    1.49
   0 -10   3   10.67    1.76
   0 -10   4    0.22    1.50
   0 -10   4    0.54    1.10
   0 -10   4    0.59    1.15
   0 -10   5    0.61    1.55
   0 -10   5    1.94    1.21
   0 -10   5    2.45    1.30
   0 -10   6   12.13    1.85
   0 -10   6   10.91    1.66
   0 -10   6   12.97    1.57
   0 -10   7   17.15    2.03
   0 -10   7   16.75    1.81
   0 -10   7   21.43    2.20
   0 -10   8    0.46    1.67
   0 -10   8    0.34    1.48
   0 -10   9   56.87    3.65
   0 -10   9   56.25    3.62
   0 -10  10   60.17    4.02
   0 -10  10   54.62    3.73
   0 -10  11    2.99    2.16
   0 -10  11    5.82    2.10
   0 -10  12   11.90    2.73
   0 -10  13    9.83    2.86
   0 -10  14   -2.42    2.80
   0 -10  15   70.09    5.40
   0 -10  16   29.62    4.12
   0 -10  17   15.14    3.60
   0  10 -17   13.27    1.58
   0  10 -18   70.65    3.25
   0 -10 -18   65.85    3.21
   0  10 -19    3.34    1.49
   0 -10 -19    2.91    1.54
   0 -10 -20  173.35    6.55
   0  10 -20  182.41    6.60
   0  10 -21   39.25    2.57
   0 -10 -21   39.58    2.57
   0  10  22    8.08    1.47
   0 -10 -22    2.86    1.57
   0  10 -22    4.15    1.61
   0  10  23    5.36    1.39
   0 -10 -23    2.29    1.52
   0  10 -23    4.21    1.61
   0  10  24    7.74    1.45
   0  10 -24    7.90    1.64
   0 -10 -24    7.48    1.60
   0  10  25    9.33    1.46
   0 -10 -25    6.79    1.49
   0  10 -25    7.96    1.57
   0  10  26   27.57    1.82
   0  10 -26   27.83    1.98
   0  10  27    1.85    1.00
   0  10 -27    1.86    1.17
   0  10 -28    0.27    0.95
   0 -10 -28    0.84    0.98
   0  10 -29   -0.47    0.74
   0 -10 -29   -0.44    0.81
   0 -11   0    1.32    1.16
   0 -11   1    0.27    0.86
   0 -11   1    1.11    1.24
   0 -11  -1    0.60    1.21
   0 -11   2   39.03    2.12
   0 -11   2   37.88    2.41
   0 -11   3  267.32    6.13
   0 -11   3  284.66    6.56
   0 -11   4    1.94    1.58
   0 -11   4    1.14    1.25
   0 -11   4    2.57    1.28
   0 -11   5   29.28    2.19
   0 -11   5   26.99    2.18
   0 -11   6   16.42    1.84
   0 -11   6   17.26    2.19
   0 -11   6   18.49    2.02
   0 -11   7   36.53    2.50
   0 -11   7   37.70    2.85
   0 -11   7   35.41    2.70
   0 -11   8   49.47    2.97
   0 -11   8   45.99    3.27
   0 -11   8   47.42    3.22
   0 -11   9   44.80    2.98
   0 -11   9   50.46    3.42
   0 -11   9   53.52    3.60
   0 -11  10   33.18    3.01
   0 -11  10   34.91    3.22
   0 -11  11   19.25    2.79
   0 -11  11   19.73    2.61
   0 -11 -12   39.80    2.04
   0 -11  12   43.71    3.62
   0 -11  12   46.65    3.82
   0 -11 -13   83.43    3.40
   0 -11  13   93.08    5.41
   0 -11  13   83.79    5.37
   0 -11 -14   18.35    1.48
   0 -11  14   20.18    3.38
   0 -11 -15    2.07    1.13
   0 -11  15   -0.96    2.96
   0 -11  16   30.62    4.12
   0  11 -16   30.36    1.95
   0 -11 -16   32.79    2.01
   0 -11 -16   30.13    1.89
   0  11 -17   18.04    1.72
   0 -11 -17   22.03    1.81
   0 -11  17   17.34    3.74
   0 -11 -18    8.76    1.50
   0  11 -18    5.43    1.41
   0  11 -19   35.96    2.38
   0 -11 -19   42.75    2.48
   0  11 -20   25.25    2.07
   0 -11 -20   27.08    2.13
   0 -11 -21   60.38    3.11
   0  11 -21   61.49    3.13
   0  11  22   22.41    1.80
   0 -11 -22   19.36    1.95
   0  11 -22   19.66    1.97
   0  11  23   31.76    2.03
   0  11 -23   25.08    2.12
   0 -11 -23   27.90    2.13
   0  11  24   43.50    2.32
   0  11 -24   43.82    2.51
   0 -11 -24   36.20    2.36
   0  11  25    2.11    1.20
   0  11 -25    3.78    1.36
   0  11 -26    3.01    1.26
   0  11  26    3.00    1.11
   0  11 -27    2.00    1.09
   0 -11 -27    1.37    1.05
   0  11  27   -0.10    0.87
   0 -11 -28    1.54    0.96
   0  11 -28   -0.45    0.91
   0 -12   0  876.80   27.69
   0 -12   1  158.48    6.33
   0 -12  -1  169.77    6.42
   0 -12   2  333.58   11.28
   0 -12   2  320.84   10.81
   0 -12   3   29.69    2.33
   0 -12   3   30.36    2.05
   0 -12   4  301.70    7.64
   0 -12   4  308.97    7.22
   0 -12   5   49.07    2.95
   0 -12   5   55.58    3.39
   0 -12   5   53.78    3.06
   0 -12   6   23.11    2.30
   0 -12   6   24.44    2.20
   0 -12   7  363.36   13.12
   0 -12   7  378.98   13.32
   0 -12   7  390.35   13.04
   0 -12   8   23.09    2.47
   0 -12   8   19.89    2.51
   0 -12   8   23.07    2.23
   0 -12   9  548.97   19.14
   0 -12   9  592.23   19.35
   0 -12   9  556.07   18.76
   0 -12  10   19.73    2.55
   0 -12  10   20.74    2.26
   0 -12  11    6.52    2.13
   0 -12  11    6.10    1.70
   0 -12  11    7.89    2.46
   0 -12  12    7.12    1.83
   0 -12  12    9.71    2.66
   0 -12 -12    9.02    1.17
   0 -12  12   10.12    2.39
   0 -12 -13  121.54    4.59
   0 -12  13  131.37    6.94
   0 -12  13  123.12    5.83
   0 -12 -13  120.38    4.48
   0 -12 -14   31.54    2.00
   0 -12  14   38.12    4.04
   0 -12 -14   45.85    2.25
   0 -12  14   40.45    3.25
   0 -12  14   52.83    4.88
   0 -12 -15  110.96    4.07
   0 -12  15   98.55    5.29
   0 -12  15  115.20    6.85
   0 -12 -15  101.19    4.06
   0 -12 -16    9.39    1.40
   0 -12  16    6.11    2.00
   0 -12  16    7.22    3.26
   0  12 -16    7.63    1.30
   0 -12 -16    7.37    1.36
   0 -12 -17   59.92    2.75
   0 -12 -17   61.25    2.91
   0  12 -17   58.62    2.82
   0 -12  17   67.59    5.55
   0  12 -18   33.27    2.09
   0 -12 -18   33.95    2.16
   0 -12  18   37.35    4.60
   0 -12 -19    0.89    1.33
   0  12 -19    1.39    1.28
   0  12 -20   28.37    2.11
   0 -12 -20   30.75    2.16
   0 -12 -21   98.88    4.02
   0  12 -21   88.93    3.93
   0 -12 -22    3.96    1.41
   0  12 -22    4.93    1.46
   0  12  22    6.42    1.37
   0 -12 -23    3.17    1.35
   0  12 -23    3.53    1.40
   0  12 -24    5.95    1.46
   0  12  24    8.70    1.35
   0  12 -25    1.19    1.26
   0  12  25   -0.39    1.08
   0 -12 -25    1.61    1.19
   0 -12 -26    7.28    1.29
   0  12 -26    6.35    1.30
   0  12  26    5.52    1.08
   0 -12 -27    1.63    1.02
   0  12 -27    1.84    1.08
   0 -12 -28    1.67    0.90
   0 -13   0    1.65    1.30
   0 -13  -1    3.31    1.33
   0 -13   1    5.48    1.48
   0 -13   2    1.48    1.08
   0 -13   2    2.02    1.41
   0 -13  -2    0.43    1.23
   0 -13   3  447.90   14.85
   0 -13   3  463.02   15.27
   0 -13   4    4.18    1.43
   0 -13   4    5.23    1.56
   0 -13   5    5.19    1.45
   0 -13   5    6.12    1.60
   0 -13   5    5.94    2.02
   0 -13   6   55.90    3.22
   0 -13   6   48.83    3.11
   0 -13   6   53.63    3.59
   0 -13   7    9.74    1.80
   0 -13   7   10.49    1.70
   0 -13   7    9.09    2.18
   0 -13   8   54.00    3.37
   0 -13   8   58.04    3.64
   0 -13   8   55.57    3.79
   0 -13   9   50.35    3.26
   0 -13   9   53.04    3.56
   0 -13   9   54.91    3.81
   0 -13  10    0.29    2.08
   0 -13  10    0.79    1.47
   0 -13  10    0.18    1.75
   0 -13  11    7.61    2.35
   0 -13  11    8.40    1.81
   0 -13  11   10.34    2.26
   0 -13  12   11.21    2.85
   0 -13  12    6.10    1.81
   0 -13 -12    6.78    1.25
   0 -13  12    9.87    2.42
   0 -13  13    1.91    2.65
   0 -13 -13    3.47    1.18
   0 -13  13    0.08    1.83
   0 -13  13    4.04    2.31
   0 -13  14   15.78    2.36
   0 -13 -14   18.63    1.62
   0 -13  14   14.84    3.48
   0 -13  15  156.20    8.27
   0 -13 -15  156.49    5.29
   0 -13  15  141.95    6.64
   0 -13 -15  134.77    5.19
   0 -13 -16   48.54    2.36
   0 -13  16   43.87    4.87
   0 -13 -16   36.40    2.20
   0 -13  17   24.38    4.28
   0 -13 -17   22.80    1.73
   0 -13 -17   17.54    1.65
   0 -13 -18   41.14    2.35
   0  13 -18   39.00    2.26
   0  13 -19   20.86    1.74
   0 -13 -19   24.22    1.85
   0  13 -20   12.48    1.57
   0 -13 -20   15.39    1.63
   0  13 -21    0.38    1.23
   0 -13 -21   -0.10    1.22
   0  13  22    8.29    1.38
   0  13 -22    6.36    1.40
   0  13  23    2.39    1.18
   0  13 -23    0.72    1.28
   0  13  24    9.98    1.31
   0  13 -24    8.35    1.42
   0 -13 -24    8.67    1.46
   0  13  25    2.08    1.05
   0 -13 -25    1.30    1.15
   0  13 -25    2.56    1.25
   0 -13 -26    5.89    1.21
   0 -13 -27    0.43    0.93
   0 -13 -28   -0.39    0.80
   0 -14   0  193.09    7.40
   0 -14   1   16.82    1.91
   0 -14  -1   22.49    2.04
   0 -14  -2  177.94    7.04
   0 -14   2  185.68    7.15
   0 -14   3  171.56    6.85
   0 -14   4  434.85   14.73
   0 -14   4  454.38   15.11
   0 -14   5  129.16    5.60
   0 -14   5  144.23    5.90
   0 -14   6   74.44    4.20
   0 -14   6   67.14    3.72
   0 -14   6   70.55    3.80
   0 -14   7  151.27    6.86
   0 -14   7  150.12    6.52
   0 -14   7  163.58    6.56
   0 -14   8   61.94    4.00
   0 -14   8   54.64    3.60
   0 -14   8   57.21    3.45
   0 -14   9   38.01    3.35
   0 -14   9   37.57    3.12
   0 -14   9   37.94    2.88
   0 -14  10    5.77    2.36
   0 -14  10    5.78    1.73
   0 -14  10    5.94    0.77
   0 -14  10    4.90    2.04
   0 -14 -10    4.12    1.05
   0 -14  11   58.74    4.41
   0 -14 -11   50.68    2.44
   0 -14  11   48.66    3.89
   0 -14  11   55.18    3.55
   0 -14  12  129.24    6.78
   0 -14 -12  112.03    4.32
   0 -14  12  117.87    6.31
   0 -14  12  117.03    5.64
   0 -14  13  119.45    6.84
   0 -14  13  112.16    5.61
   0 -14 -13  113.24    4.32
   0 -14  14  180.91    8.90
   0 -14  14  159.33    7.34
   0 -14 -14  173.80    6.04
   0 -14 -15   71.79    3.15
   0 -14  15   71.46    5.73
   0 -14  16    9.99    3.51
   0 -14 -16   11.87    1.58
   0 -14  17   23.73    4.21
   0 -14 -17   21.67    1.72
   0 -14 -17   29.01    1.90
   0 -14 -18    1.35    1.11
   0 -14 -18    0.66    1.25
   0 -14 -19   71.50    3.17
   0 -14 -20   -0.03    1.07
   0 -14 -22   15.21    1.75
   0  14  22   18.51    1.57
   0 -14 -23   -0.15    1.28
   0  14  23    1.29    1.09
   0 -14 -24    2.21    1.26
   0  14  24    2.04    1.07
   0 -14 -25   -0.12    1.12
   0 -14 -26    1.04    1.02
   0 -14 -27    2.61    0.96
   0 -15   0    1.49    1.46
   0 -15  -1  161.17    6.56
   0 -15   1  161.48    6.61
   0 -15  -2  476.40   16.29
   0 -15   2  497.46   16.44
   0 -15  -3   67.43    3.73
   0 -15   3   75.56    3.98
   0 -15   4  154.43    6.46
   0 -15   5  111.02    5.06
   0 -15   5  100.62    4.73
   0 -15   6   30.38    2.59
   0 -15   6   23.06    2.36
   0 -15   7  148.41    6.61
   0 -15   7  145.39    6.21
   0 -15   7  133.23    6.12
   0 -15   8   39.48    3.41
   0 -15   8   36.06    2.86
   0 -15   8   37.97    3.05
   0 -15  -9  109.74    4.04
   0 -15   9  106.56    5.69
   0 -15   9   97.68    5.27
   0 -15   9  103.69    5.09
   0 -15  -9   98.45    3.86
   0 -15   9  100.57    3.60
   0 -15  10    9.62    0.90
   0 -15 -10    8.15    1.24
   0 -15 -10    9.03    1.32
   0 -15  10    7.78    1.93
   0 -15  10   12.99    2.79
   0 -15  10    9.09    2.29
   0 -15 -11  278.70    9.37
   0 -15  11  292.85   10.86
   0 -15 -11  286.84    9.59
   0 -15  11  299.79   11.87
   0 -15  12   12.19    2.20
   0 -15 -12   16.46    1.58
   0 -15 -12   15.42    1.60
   0 -15  12   13.53    3.16
   0 -15 -13   33.99    2.02
   0 -15  13   28.28    2.85
   0 -15 -13   30.70    2.12
   0 -15  13   32.35    4.18
   0 -15 -14    8.09    1.44
   0 -15  14    5.48    1.83
   0 -15 -14    6.27    1.45
   0 -15  14    3.16    3.05
   0 -15 -15  110.99    4.29
   0 -15  15  104.54    7.10
   0 -15  16   21.93    4.22
   0 -15 -16   28.62    1.99
   0 -15  17   97.94    7.15
   0 -15 -17  109.84    4.24
   0 -15 -18   15.03    1.60
   0 -15 -18   15.26    1.87
   0 -15 -19   57.02    2.67
   0 -15 -19   55.44    3.09
   0 -15 -20    4.34    1.48
   0 -15 -21    3.05    1.42
   0  15  22    1.11    1.07
   0 -15 -22    1.00    1.33
   0  15  23    5.65    1.15
   0 -15 -23    4.24    1.38
   0 -15 -24    9.21    1.41
   0 -15 -25    8.73    1.31
   0 -15 -26    2.49    0.98
   0 -15 -27    2.05    0.87
   0 -16   0   17.22    2.10
   0 -16   1   17.77    2.12
   0 -16  -1   18.58    2.06
   0 -16  -2    0.80    1.37
   0 -16   2   -0.07    1.37
   0 -16   3   20.20    2.24
   0 -16  -3   21.38    2.16
   0 -16   4   92.83    4.64
   0 -16   5    1.84    1.54
   0 -16   6  112.37    5.34
   0 -16  -7  102.21    3.77
   0 -16   7   93.88    3.39
   0 -16   7   96.30    4.82
   0 -16  -7   91.26    3.62
   0 -16   8    1.61    0.70
   0 -16   8    1.51    1.49
   0 -16   8    0.97    0.66
   0 -16  -8    1.44    1.08
   0 -16  -8    0.10    0.98
   0 -16   8    2.68    2.15
   0 -16   9   31.00    3.32
   0 -16  -9   28.11    1.81
   0 -16   9   33.27    2.82
   0 -16  -9   29.25    1.88
   0 -16   9   29.57    1.49
   0 -16  10   14.38    1.09
   0 -16 -10   14.82    1.32
   0 -16 -10   13.37    1.48
   0 -16  10   15.96    2.29
   0 -16  10   15.81    2.94
   0 -16 -10   15.79    1.54
   0 -16 -11   -0.93    1.20
   0 -16  11    0.94    1.55
   0 -16  11   -1.74    2.76
   0 -16 -11    1.39    1.19
   0 -16 -12    9.51    1.47
   0 -16  12   12.61    2.20
   0 -16  12    6.74    3.03
   0 -16 -12   12.46    1.52
   0 -16 -13    8.40    1.51
   0 -16  13    8.15    1.99
   0 -16  13    6.12    3.14
   0 -16 -13   11.38    1.53
   0 -16 -14   15.44    1.85
   0 -16  14   13.27    3.64
   0 -16 -14   20.18    1.74
   0 -16 -15   13.98    1.84
   0 -16 -15   17.69    1.70
   0 -16 -16    4.42    1.60
   0 -16  16    3.44    3.47
   0 -16 -16    8.30    1.51
   0 -16 -17   49.10    2.96
   0 -16 -17   52.16    2.64
   0 -16 -18   47.80    2.90
   0 -16 -18   51.93    2.59
   0 -16 -19    1.09    1.47
   0 -16 -19    0.70    1.18
   0 -16 -20    5.30    1.58
   0 -16 -21    0.21    1.38
   0 -16 -22    0.90    1.34
   0  16  22    1.66    1.04
   0 -16 -23    3.83    1.33
   0 -16 -24    4.70    1.24
   0 -16 -25   -0.66    1.01
   0 -16 -26   -0.30    0.89
   0 -16 -27    2.72    0.79
   0 -17   0    0.97    1.41
   0 -17   1    7.44    1.71
   0 -17  -1    6.17    1.57
   0 -17   2    8.47    1.78
   0 -17  -2    8.53    1.69
   0 -17   3   19.39    2.21
   0 -17  -3   17.27    2.09
   0 -17   4   57.79    3.54
   0 -17   5   45.71    3.17
   0 -17  -5   45.50    2.14
   0 -17   5   39.92    1.90
   0 -17  -5   41.14    2.08
   0 -17  -6   78.16    3.23
   0 -17  -6   86.71    3.32
   0 -17   6   78.94    3.02
   0 -17   6   82.44    4.42
   0 -17  -6   83.58    3.30
   0 -17   6   77.80    3.00
   0 -17   7    6.26    0.86
   0 -17  -7    9.31    1.22
   0 -17   7    7.77    0.91
   0 -17  -7    6.77    1.14
   0 -17   7    6.43    1.82
   0 -17  -7    8.01    1.19
   0 -17   7    7.03    1.06
   0 -17  -7    7.82    1.28
   0 -17  -8   88.48    3.59
   0 -17   8   87.55    3.16
   0 -17   8   88.84    4.73
   0 -17   8   88.84    3.30
   0 -17  -8   85.18    3.28
   0 -17  -8   84.92    3.35
   0 -17   8   82.48    3.17
   0 -17   8   85.51    3.18
   0 -17  -8   84.03    3.46
   0 -17  -9   50.18    2.54
   0 -17  -9   48.50    2.18
   0 -17   9   50.79    2.23
   0 -17  -9   46.83    2.29
   0 -17   9   49.07    2.10
   0 -17  -9   46.49    2.42
   0 -17   9   46.99    3.42
   0 -17  10    2.99    2.56
   0 -17 -10    4.96    1.17
   0 -17  10    5.67    0.87
   0 -17 -10    2.79    1.20
   0 -17 -10    4.52    1.27
   0 -17  10    3.63    1.80
   0 -17 -11   52.11    2.68
   0 -17 -11   51.18    2.56
   0 -17  11   49.75    4.50
   0 -17  11   47.77    3.54
   0 -17 -12   64.85    3.13
   0 -17 -12   65.71    2.97
   0 -17  12   60.43    5.13
   0 -17  12   55.23    3.88
   0 -17 -13   42.50    2.61
   0 -17  13   38.11    3.22
   0 -17 -13   46.33    2.41
   0 -17  13   41.24    4.54
   0 -17 -14    3.08    1.42
   0 -17 -14    1.41    1.43
   0 -17  14   -0.80    3.56
   0 -17 -15   10.08    1.57
   0 -17 -15    7.03    1.69
   0 -17  15    5.38    3.37
   0 -17 -16    0.67    1.33
   0 -17 -16   -0.54    1.62
   0 -17  16   -3.30    3.89
   0 -17 -17   29.42    2.01
   0 -17 -17   26.92    2.28
   0 -17 -18   12.67    1.52
   0 -17 -18   10.35    1.77
   0 -17 -19   28.71    1.83
   0 -17 -19   22.32    2.13
   0 -17 -20    0.88    1.11
   0 -17 -20    1.16    1.39
   0 -17 -21    4.56    1.49
   0 -17 -22   12.78    1.66
   0 -17 -23    1.01    1.20
   0 -17 -24    9.68    1.32
   0 -17 -25    0.98    0.95
   0 -17 -25    0.18    0.80
   0 -17 -26    2.37    0.86
   0 -17 -26    2.34    0.73
   0 -18   0  198.86    7.82
   0 -18   0  189.11    6.45
   0 -18   0  189.84    6.42
   0 -18  -1    3.16    1.08
   0 -18   1    1.36    1.55
   0 -18  -1    3.60    1.61
   0 -18  -1    3.30    1.10
   0 -18  -1    3.05    1.03
   0 -18   1    1.42    0.83
   0 -18  -1    0.23    0.83
   0 -18   2   48.70    2.20
   0 -18  -2   49.49    2.28
   0 -18   2   53.71    2.38
   0 -18  -2   52.36    2.33
   0 -18   2   47.88    2.21
   0 -18  -2   51.01    2.34
   0 -18  -2   51.66    2.32
   0 -18   2   46.80    2.25
   0 -18   2   49.99    3.39
   0 -18  -2   46.87    3.25
   0 -18   3    7.46    1.20
   0 -18  -3    9.98    1.23
   0 -18  -3    6.43    0.99
   0 -18   3    5.34    0.89
   0 -18   3    5.13    1.12
   0 -18  -3   11.34    1.29
   0 -18   3    6.64    1.81
   0 -18  -3    7.48    1.09
   0 -18   3    4.65    0.95
   0 -18   4  172.64    6.11
   0 -18  -4  185.06    6.27
   0 -18  -4  189.80    6.20
   0 -18   4  192.28    6.22
   0 -18  -4  181.24    6.23
   0 -18   4  169.95    6.05
   0 -18  -4  186.06    6.22
   0 -18   4  175.17    6.10
   0 -18   4  182.79    7.61
   0 -18   5   58.55    2.58
   0 -18  -5   70.56    2.87
   0 -18  -5   67.41    2.72
   0 -18   5   55.31    2.63
   0 -18   5   55.99    2.46
   0 -18  -5   66.80    2.78
   0 -18  -5   69.56    2.81
   0 -18   5   56.51    2.57
   0 -18   5   60.77    3.87
   0 -18  -6  383.10   11.98
   0 -18   6  365.41   11.66
   0 -18  -6  366.69   11.75
   0 -18   6  384.27   11.78
   0 -18  -6  388.05   11.96
   0 -18  -6  371.20   11.79
   0 -18   6  357.75   11.65
   0 -18  -6  364.91   11.85
   0 -18   6  346.33   11.63
   0 -18   6  369.25   13.31
   0 -18   7  296.53    9.77
   0 -18  -7  324.18   10.21
   0 -18   7  305.70    9.92
   0 -18  -7  316.01    9.94
   0 -18  -7  327.71   10.18
   0 -18  -7  312.97    9.98
   0 -18   7  297.50    9.80
   0 -18   7  289.50    9.77
   0 -18  -7  309.39   10.06
   0 -18   7  301.05   11.49
   0 -18  -8   73.94    3.21
   0 -18   8   71.82    2.73
   0 -18  -8   65.29    2.85
   0 -18   8   68.92    2.88
   0 -18  -8   75.08    3.03
   0 -18   8   66.82    2.73
   0 -18  -8   73.73    3.15
   0 -18   8   65.61    2.78
   0 -18   8   60.11    4.08
   0 -18  -8   72.15    3.17
   0 -18  -9  109.07    4.32
   0 -18  -9  115.11    4.39
   0 -18   9  104.34    5.45
   0 -18  -9  113.16    4.26
   0 -18  -9  111.31    4.12
   0 -18   9  102.58    3.89
   0 -18 -10    7.81    1.36
   0 -18  10    4.99    1.92
   0 -18 -10    8.19    1.45
   0 -18 -10    7.49    1.25
   0 -18  10    7.86    0.98
   0 -18  11    6.35    1.92
   0 -18 -11    9.88    1.31
   0 -18 -11   11.71    1.55
   0 -18 -11    9.56    1.49
   0 -18  12   15.45    3.39
   0 -18  12   13.29    2.21
   0 -18 -12   17.14    1.74
   0 -18 -12   13.42    1.73
   0 -18  13   76.25    5.90
   0 -18 -13   80.94    3.81
   0 -18 -13   86.26    3.62
   0 -18  14   39.88    4.68
   0 -18 -14   45.23    2.74
   0 -18 -14   46.91    2.54
   0 -18  15   94.84    7.10
   0 -18 -15  104.12    4.75
   0 -18  16    6.44    3.40
   0 -18 -16    8.03    1.77
   0 -18 -16   13.78    1.64
   0 -18 -17    1.39    1.55
   0 -18 -17    5.28    1.38
   0 -18 -18    0.83    1.46
   0 -18 -18    2.82    1.29
   0 -18 -19    9.59    1.71
   0 -18 -19   12.18    1.43
   0 -18 -20   19.32    1.93
   0 -18 -20   19.35    1.52
   0 -18 -21   11.10    1.62
   0 -18 -22   21.13    1.80
   0 -18 -23   18.81    1.59
   0 -18 -24    1.69    1.04
   0 -18 -24    3.28    0.91
   0 -18 -25    3.15    0.79
   0 -18 -25    2.79    0.89
   0 -18 -26    3.11    0.79
   0 -19   0    0.40    0.94
   0 -19   0   -0.03    0.83
   0 -19   0    1.23    1.03
   0 -19   0    0.98    1.47
   0 -19   0   -0.54    0.82
   0 -19  -1    1.16    0.82
   0 -19   1    1.95    0.80
   0 -19  -1    2.26    1.02
   0 -19   1    2.14    1.04
   0 -19  -1    1.91    0.98
   0 -19  -1    0.87    0.85
   0 -19   1    1.43    0.83
   0 -19  -1    1.95    1.07
   0 -19   1    1.41    1.51
   0 -19  -1    2.37    1.58
   0 -19   2   29.81    1.67
   0 -19  -2   29.77    1.71
   0 -19  -2   28.81    1.78
   0 -19  -2   31.36    1.80
   0 -19   2   28.29    1.74
   0 -19  -2   31.48    1.81
   0 -19  -2   29.72    1.68
   0 -19   2   28.74    1.61
   0 -19  -2   29.69    2.64
   0 -19   2   29.32    2.75
   0 -19   3   30.02    1.73
   0 -19  -3   34.61    1.84
   0 -19  -3   33.51    1.90
   0 -19   3   31.43    1.80
   0 -19   3   36.56    1.88
   0 -19  -3   32.85    1.85
   0 -19   3   30.25    1.66
   0 -19  -3   30.46    1.77
   0 -19   3   27.23    2.74
   0 -19  -4    2.68    0.99
   0 -19   4    2.24    1.70
   0 -19   4    3.66    1.06
   0 -19  -4    3.63    1.10
   0 -19   4    0.55    0.91
   0 -19  -4    3.84    1.18
   0 -19   4    3.10    1.08
   0 -19  -4    2.73    0.97
   0 -19   4    3.04    0.83
   0 -19  -5   56.72    2.60
   0 -19   5   56.57    2.38
   0 -19  -5   59.52    2.67
   0 -19   5   55.36    2.43
   0 -19   5   56.03    2.47
   0 -19  -5   58.99    2.59
   0 -19   5   57.54    2.57
   0 -19   5   58.68    3.76
   0 -19  -5   56.52    2.60
   0 -19  -6    1.09    1.01
   0 -19   6    1.42    0.82
   0 -19  -6    1.63    1.08
   0 -19  -6    3.37    1.31
   0 -19   6    1.77    1.07
   0 -19   6    3.12    1.15
   0 -19  -6    4.05    1.13
   0 -19   6    0.81    0.83
   0 -19  -6    1.41    1.20
   0 -19   6    1.13    1.62
   0 -19  -7   95.84    3.90
   0 -19  -7   96.35    3.88
   0 -19   7   96.71    3.63
   0 -19  -7   97.56    3.75
   0 -19   7   96.78    3.73
   0 -19  -7  100.65    3.97
   0 -19   7  103.09    3.61
   0 -19  -7   91.98    3.75
   0 -19   7   98.48    3.62
   0 -19   7   94.26    5.09
   0 -19  -8   39.11    2.24
   0 -19  -8   40.78    2.28
   0 -19   8   42.06    1.91
   0 -19  -8   41.56    2.08
   0 -19   8   36.67    3.17
   0 -19   8   38.45    1.89
   0 -19  -8   37.88    2.11
   0 -19  -8   43.19    2.33
   0 -19   8   42.13    1.99
   0 -19   9    2.23    0.86
   0 -19  -9   -0.15    1.19
   0 -19  -9    2.43    1.33
   0 -19  -9    1.63    1.18
   0 -19  -9    1.81    1.19
   0 -19   9    1.35    1.67
   0 -19 -10   16.30    1.70
   0 -19 -10   16.33    1.50
   0 -19 -10   15.60    1.64
   0 -19  10   17.48    1.26
   0 -19 -10   14.25    1.60
   0 -19  10   11.09    2.22
   0 -19 -11   47.42    2.67
   0 -19 -11   46.39    2.61
   0 -19 -11   48.87    2.32
   0 -19 -11   49.10    2.61
   0 -19 -12   60.90    3.14
   0 -19 -12   63.10    2.71
   0 -19 -12   62.45    3.01
   0 -19 -13    7.69    1.61
   0 -19 -13    6.12    1.53
   0 -19 -14    6.76    1.67
   0 -19 -14   13.01    1.69
   0 -19 -15    8.40    1.71
   0 -19 -15   12.80    1.67
   0 -19 -16   15.36    1.98
   0 -19 -16   16.45    1.70
   0 -19 -17   10.78    1.79
   0 -19 -17   10.43    1.51
   0 -19 -18   10.83    1.76
   0 -19 -18   14.74    1.55
   0 -19 -19   18.90    2.01
   0 -19 -19   24.46    1.72
   0 -19 -20   -0.33    1.42
   0 -19 -20    0.44    1.07
   0 -19 -21   13.99    1.64
   0 -19 -22   -0.30    1.17
   0 -19 -22    1.12    0.97
   0 -19 -23    3.79    0.97
   0 -19 -23    4.61    1.14
   0 -19 -24    0.62    0.74
   0 -19 -24    0.45    0.88
   0 -19 -25    0.85    0.78
   0 -20   0    4.62    0.98
   0 -20   0    5.65    1.15
   0 -20   0    4.89    1.13
   0 -20   0    3.94    0.96
   0 -20   0    4.20    1.65
   0 -20  -1   30.39    1.76
   0 -20   1   30.18    1.70
   0 -20  -1   28.20    1.81
   0 -20  -1   28.41    1.77
   0 -20  -1   32.23    1.87
   0 -20  -1   28.92    1.70
   0 -20   1   29.01    1.66
   0 -20  -1   30.27    2.74
   0 -20   1   26.88    2.63
   0 -20  -2   90.30    3.53
   0 -20   2   89.72    3.45
   0 -20  -2   88.92    3.50
   0 -20  -2   88.50    3.51
   0 -20  -2   86.05    3.51
   0 -20  -2   89.07    3.48
   0 -20   2   86.02    3.38
   0 -20   2   86.95    4.72
   0 -20   3   19.25    1.45
   0 -20  -3   22.05    1.58
   0 -20  -3   21.23    1.56
   0 -20   3   20.61    1.60
   0 -20  -3   20.44    1.65
   0 -20  -3   20.33    1.61
   0 -20   3   21.79    1.57
   0 -20  -3   19.28    1.49
   0 -20   3   20.60    1.38
   0 -20   3   19.23    2.42
   0 -20  -4   66.69    2.89
   0 -20   4   66.11    2.74
   0 -20   4   62.96    2.73
   0 -20  -4   64.68    2.86
   0 -20   4   66.57    2.86
   0 -20  -4   63.81    2.81
   0 -20  -4   61.16    2.79
   0 -20   4   64.60    2.67
   0 -20   4   61.36    3.99
   0 -20  -5    1.38    1.08
   0 -20   5    0.73    1.71
   0 -20   5    3.66    1.15
   0 -20  -5    2.95    1.11
   0 -20   5    1.09    0.89
   0 -20   5    2.33    1.13
   0 -20  -5    1.14    1.23
   0 -20   5    3.07    0.83
   0 -20  -5    1.41    1.02
   0 -20  -6   13.12    1.40
   0 -20  -6   12.50    1.48
   0 -20   6   12.01    1.19
   0 -20  -6   14.54    1.56
   0 -20  -6   14.37    1.51
   0 -20   6   14.89    1.41
   0 -20  -6   16.72    1.48
   0 -20   6   14.81    1.46
   0 -20   6   13.47    2.27
   0 -20   6   13.42    1.16
   0 -20  -7    0.49    1.08
   0 -20   7    1.29    0.85
   0 -20  -7    0.51    1.12
   0 -20   7    1.48    0.87
   0 -20   7    3.78    1.12
   0 -20  -7    3.58    1.37
   0 -20   7    2.69    1.07
   0 -20  -7    3.72    1.16
   0 -20  -7    1.01    1.23
   0 -20   7    1.47    1.63
   0 -20   8    4.50    0.95
   0 -20  -8    2.58    1.19
   0 -20  -8    5.36    1.43
   0 -20   8    4.59    0.92
   0 -20  -8    4.89    1.27
   0 -20  -8    4.09    1.25
   0 -20   8    6.00    1.94
   0 -20  -9   83.84    3.56
   0 -20  -9   84.93    3.39
   0 -20  -9   82.54    3.62
   0 -20   9   81.35    3.18
   0 -20   9   70.30    4.49
   0 -20  -9   80.55    3.56
   0 -20 -10   25.18    1.99
   0 -20 -10   26.66    1.79
   0 -20 -10   25.24    1.97
   0 -20  10   26.48    1.57
   0 -20  10   21.43    2.63
   0 -20 -10   23.73    1.93
   0 -20 -11   -1.19    1.27
   0 -20 -11   -1.83    1.40
   0 -20  11    1.26    1.61
   0 -20 -11   -0.28    1.38
   0 -20 -11    0.63    1.20
   0 -20 -12    7.46    1.59
   0 -20 -12    4.61    1.50
   0 -20 -12    7.21    1.24
   0 -20 -12    4.53    1.38
   0 -20 -13    3.58    1.45
   0 -20 -13    3.63    1.51
   0 -20 -13    5.38    1.56
   0 -20 -14    0.36    1.35
   0 -20 -14   -1.90    1.54
   0 -20 -14    1.93    1.43
   0 -20 -15   -1.01    1.35
   0 -20 -15   -2.70    1.59
   0 -20 -15    1.08    1.40
   0 -20 -16   27.02    2.16
   0 -20 -16   25.43    2.28
   0 -20 -17    6.59    1.48
   0 -20 -17    5.55    1.67
   0 -20 -17    9.74    1.47
   0 -20 -18   25.98    2.08
   0 -20 -18   27.31    2.26
   0 -20 -19    3.65    1.28
   0 -20 -19    2.09    1.47
   0 -20 -19    5.47    1.21
   0 -20 -20    0.37    1.03
   0 -20 -20    1.25    1.14
   0 -20 -20   -1.66    1.42
   0 -20 -21    0.82    1.00
   0 -20 -21   -1.78    1.23
   0 -20 -22    0.54    0.90
   0 -20 -22   -0.03    1.09
   0 -20 -23    0.66    0.80
   0 -20 -23    0.33    0.93
   0 -20 -24    0.36    0.82
   0 -20 -25   -0.31    0.67
   0 -21   0    0.15    0.97
   0 -21   0    2.69    1.17
   0 -21   0    1.63    1.17
   0 -21   0   -0.46    0.99
   0 -21   0    3.05    1.70
   0 -21  -1   97.41    3.86
   0 -21   1   99.16    3.81
   0 -21  -1  103.87    3.90
   0 -21  -1   99.35    3.84
   0 -21  -1  100.63    3.91
   0 -21   1   94.68    3.76
   0 -21  -1   97.79    3.82
   0 -21   1   95.12    5.11
   0 -21   2   97.92    3.86
   0 -21  -2   97.27    3.98
   0 -21  -2  109.27    4.02
   0 -21  -2   98.61    3.92
   0 -21  -2  103.47    3.99
   0 -21  -2   96.44    3.86
   0 -21   2   99.61    3.80
   0 -21  -3  133.22    4.97
   0 -21   3  124.78    4.81
   0 -21  -3  143.24    4.98
   0 -21   3  140.89    4.95
   0 -21   3  131.09    4.84
   0 -21  -3  134.28    4.94
   0 -21  -3  131.47    4.94
   0 -21   3  135.38    4.80
   0 -21  -3  133.91    4.93
   0 -21   3  123.74    6.20
   0 -21   4  230.46    7.56
   0 -21  -4  229.46    7.77
   0 -21   4  232.97    7.64
   0 -21  -4  235.01    7.68
   0 -21  -4  217.97    7.65
   0 -21   4  221.00    7.53
   0 -21   4  221.40    7.49
   0 -21  -4  222.09    7.67
   0 -21   4  203.57    9.00
   0 -21   5  262.20    8.62
   0 -21  -5  272.47    8.92
   0 -21  -5  258.96    8.75
   0 -21   5  258.33    8.61
   0 -21   5  269.86    8.76
   0 -21  -5  266.44    8.77
   0 -21   5  244.69   10.20
   0 -21  -5  262.58    8.82
   0 -21   5  258.11    8.58
   0 -21   6    4.85    0.97
   0 -21  -6    6.34    1.26
   0 -21  -6    5.74    1.31
   0 -21   6    8.02    1.29
   0 -21  -6    7.29    1.52
   0 -21   6    7.69    1.28
   0 -21  -6    6.86    1.27
   0 -21   6    6.42    1.04
   0 -21  -6    8.59    1.45
   0 -21   6    5.82    1.97
   0 -21  -7   43.61    2.39
   0 -21  -7   41.62    2.30
   0 -21   7   40.61    2.08
   0 -21  -7   39.96    2.34
   0 -21   7   38.52    1.95
   0 -21   7   38.66    1.97
   0 -21   7   35.78    3.25
   0 -21  -7   41.43    2.28
   0 -21  -8  243.19    8.30
   0 -21  -8  243.59    8.14
   0 -21  -8  245.81    8.40
   0 -21   8  242.77    7.94
   0 -21   8  245.20    7.98
   0 -21  -8  242.46    8.35
   0 -21  -9    9.11    1.48
   0 -21  -9   10.99    1.70
   0 -21  -9   10.76    1.50
   0 -21  -9    9.65    1.58
   0 -21   9   12.29    1.19
   0 -21   9    9.62    2.09
   0 -21 -10  147.39    5.50
   0 -21 -10  151.71    5.25
   0 -21 -10  146.40    5.57
   0 -21  10  144.41    5.08
   0 -21 -10  146.03    5.51
   0 -21 -11    8.09    1.71
   0 -21 -11    7.57    1.55
   0 -21 -11    8.15    1.33
   0 -21 -11    6.41    1.50
   0 -21 -12  159.67    6.21
   0 -21 -12  166.31    6.32
   0 -21 -12  168.58    5.82
   0 -21 -12  174.07    6.17
   0 -21 -13   21.38    1.97
   0 -21 -13   21.55    2.04
   0 -21 -13   26.05    2.06
   0 -21 -14    3.85    1.52
   0 -21 -14    1.96    1.50
   0 -21 -14    3.72    1.40
   0 -21 -15    3.92    1.47
   0 -21 -15    1.60    1.49
   0 -21 -15    1.22    1.36
   0 -21 -16   12.81    1.61
   0 -21 -16    7.32    1.67
   0 -21 -16   10.25    1.61
   0 -21 -17    2.37    1.31
   0 -21 -17    0.41    1.46
   0 -21 -17    1.37    1.31
   0 -21 -18    5.19    1.57
   0 -21 -18    3.45    1.32
   0 -21 -19    9.40    1.25
   0 -21 -19    8.07    1.34
   0 -21 -20    9.01    1.24
   0 -21 -20    9.21    1.44
   0 -21 -21    2.37    0.96
   0 -21 -21   -0.69    1.13
   0 -21 -22    0.67    0.82
   0 -21 -22   -1.31    1.03
   0 -21 -23   -0.99    0.89
   0 -21 -24    0.40    0.71
   0 -22   0  167.19    5.89
   0 -22   0  167.51    5.86
   0 -22   0  164.19    5.94
   0 -22  -1   21.40    1.68
   0 -22  -1   21.14    1.74
   0 -22  -1   18.28    1.56
   0 -22   1   16.58    1.52
   0 -22  -1   22.11    1.70
   0 -22  -1   18.43    1.52
   0 -22   1   20.56    1.50
   0 -22   1   16.35    2.34
   0 -22  -2   18.81    1.66
   0 -22  -2   18.85    1.69
   0 -22  -2   17.62    1.53
   0 -22   2   15.21    1.45
   0 -22  -2   18.59    1.64
   0 -22  -2   16.78    1.49
   0 -22   2   15.51    1.35
   0 -22   2   15.98    2.35
   0 -22   3   26.70    1.87
   0 -22  -3   25.74    1.93
   0 -22  -3   26.05    1.96
   0 -22   3   25.36    1.74
   0 -22  -3   25.42    1.83
   0 -22  -3   31.83    1.98
   0 -22   3   30.17    1.90
   0 -22   3   25.98    1.63
   0 -22  -3   25.21    1.76
   0 -22   3   22.10    2.68
   0 -22  -4   35.06    2.16
   0 -22   4   33.66    2.03
   0 -22  -4   35.48    2.13
   0 -22   4   33.80    1.92
   0 -22  -4   36.52    2.07
   0 -22   4   37.61    2.17
   0 -22   4   34.11    3.09
   0 -22  -4   36.14    2.04
   0 -22   4   32.30    1.82
   0 -22  -5   62.62    2.94
   0 -22   5   65.85    2.79
   0 -22  -5   65.05    3.05
   0 -22  -5   66.96    3.02
   0 -22   5   66.20    2.88
   0 -22  -5   65.81    2.95
   0 -22   5   70.50    3.00
   0 -22   5   63.19    2.75
   0 -22   5   60.26    4.09
   0 -22  -6    6.48    1.29
   0 -22   6    4.60    1.04
   0 -22   6    7.45    1.34
   0 -22   6    5.22    1.07
   0 -22  -6    4.30    1.33
   0 -22  -6    5.85    1.47
   0 -22   6    5.26    1.93
   0 -22   7    1.70    0.92
   0 -22  -7    2.70    1.23
   0 -22  -7    3.64    1.55
   0 -22   7    3.46    0.99
   0 -22  -7    0.97    1.27
   0 -22  -7    2.85    1.41
   0 -22   7    1.63    1.78
   0 -22  -8    2.25    1.18
   0 -22   8    3.72    0.94
   0 -22  -8    4.02    1.52
   0 -22   8    5.71    1.05
   0 -22  -8    1.00    1.27
   0 -22  -8    4.82    1.36
   0 -22   8    4.15    1.80
   0 -22  -9   -1.22    1.20
   0 -22  -9   -0.21    1.50
   0 -22  -9   -2.13    1.42
   0 -22   9    1.35    0.91
   0 -22  -9    0.69    1.23
   0 -22   9    0.65    1.57
   0 -22  10   34.87    1.83
   0 -22 -10   30.38    2.15
   0 -22 -10   29.55    2.26
   0 -22 -10   35.00    2.05
   0 -22 -10   33.46    2.29
   0 -22 -11   10.11    1.56
   0 -22 -11   12.41    1.78
   0 -22 -11   13.10    1.43
   0 -22 -11    9.09    1.59
   0 -22 -12    5.70    1.55
   0 -22 -12    4.43    1.44
   0 -22 -12    3.58    1.33
   0 -22 -12    5.42    1.21
   0 -22 -13   12.36    1.61
   0 -22 -13   10.29    1.67
   0 -22 -13   13.91    1.73
   0 -22 -14    0.44    1.27
   0 -22 -14   -0.09    1.39
   0 -22 -14    0.95    1.43
   0 -22 -15    4.07    1.36
   0 -22 -15    2.46    1.52
   0 -22 -15    6.80    1.50
   0 -22 -16    7.80    1.49
   0 -22 -16    7.67    1.62
   0 -22 -17    4.84    1.35
   0 -22 -17    4.28    1.49
   0 -22 -17    8.86    1.40
   0 -22 -18    1.74    1.14
   0 -22 -18    1.04    1.35
   0 -22 -18    3.39    1.20
   0 -22 -19    1.83    1.07
   0 -22 -19    0.07    1.30
   0 -22 -19    3.13    1.10
   0 -22 -20   -1.20    1.22
   0 -22 -20    1.68    0.98
   0 -22 -21    3.02    1.07
   0 -22 -21    4.49    0.93
   0 -22 -22    0.24    0.86
   0 -22 -22    1.09    0.75
   0 -22 -23    2.12    0.78
   0 -22 -24    0.51    0.62
   0  22  25    1.59    0.57
   0 -23   0   -1.28    1.12
   0 -23   0    2.14    1.36
   0 -23   0   -0.45    1.18
   0 -23  -1   53.21    2.64
   0 -23  -1   52.06    2.59
   0 -23   1   48.56    2.53
   0 -23   1   50.09    2.46
   0 -23  -1   51.54    2.53
   0 -23  -1   56.89    2.72
   0 -23  -2  209.36    7.36
   0 -23  -2  217.35    7.39
   0 -23   2  221.11    7.35
   0 -23  -2  214.03    7.41
   0 -23  -2  224.52    7.44
   0 -23  -2  210.72    7.35
   0 -23   2  210.99    7.26
   0 -23   2  194.47    8.71
   0 -23  -3   10.70    1.57
   0 -23   3   10.43    1.50
   0 -23  -3    8.37    1.50
   0 -23  -3    8.73    1.37
   0 -23   3    6.15    1.24
   0 -23   3   11.85    1.57
   0 -23  -3   11.60    1.52
   0 -23   3    9.05    1.17
   0 -23  -3    6.21    1.26
   0 -23   3    8.71    2.07
   0 -23   4    5.74    1.89
   0 -23  -4    8.84    1.59
   0 -23   4   10.79    1.48
   0 -23   4    7.05    1.21
   0 -23  -4    9.29    1.44
   0 -23  -4    8.42    1.33
   0 -23   4    9.14    1.12
   0 -23   5   67.58    2.96
   0 -23  -5   71.71    3.25
   0 -23   5   62.08    4.19
   0 -23   5   68.50    2.93
   0 -23   5   74.12    3.08
   0 -23  -5   73.05    3.23
   0 -23  -5   75.38    3.21
   0 -23   6  108.85    4.00
   0 -23  -6  112.16    4.38
   0 -23   6   94.27    5.35
   0 -23   6  101.77    3.96
   0 -23  -6  104.65    4.20
   0 -23   6  108.89    4.05
   0 -23  -6  106.77    4.24
   0 -23   7    5.70    1.11
   0 -23  -7    2.06    1.35
   0 -23   7    2.14    1.67
   0 -23  -7    5.15    1.46
   0 -23  -7    6.11    1.58
   0 -23   7    4.44    1.02
   0 -23  -7    4.72    1.30
   0 -23  -8   19.25    1.91
   0 -23   8   25.38    1.58
   0 -23   8   20.64    2.57
   0 -23  -8   25.26    2.06
   0 -23  -8   27.46    1.90
   0 -23  -8   24.17    1.84
   0 -23   9   16.29    1.34
   0 -23  -9   16.91    1.86
   0 -23  -9   18.20    1.64
   0 -23  -9   12.16    1.74
   0 -23  -9   15.34    1.64
   0 -23 -10    4.88    1.31
   0 -23 -10    2.38    1.51
   0 -23 -10    0.59    1.40
   0 -23 -10    3.63    1.27
   0 -23 -11    1.39    1.20
   0 -23 -11   -0.58    1.25
   0 -23 -11   -2.50    1.55
   0 -23 -11   -0.61    1.52
   0 -23 -12   11.78    1.56
   0 -23 -12   10.08    1.64
   0 -23 -12   14.64    1.38
   0 -23 -12   14.06    1.78
   0 -23 -13    0.08    1.24
   0 -23 -13   -0.75    1.52
   0 -23 -13    0.96    1.44
   0 -23 -13    3.26    1.07
   0 -23 -14   10.13    1.53
   0 -23 -14   10.49    1.73
   0 -23 -14   11.60    1.62
   0 -23 -15   20.15    2.05
   0 -23 -15   25.35    1.97
   0 -23 -16   35.18    2.42
   0 -23 -16   33.10    2.21
   0 -23 -17    7.05    1.33
   0 -23 -17    6.44    1.49
   0 -23 -18   -0.03    1.04
   0 -23 -18    0.04    1.22
   0 -23 -18    1.72    1.09
   0 -23 -19   -0.20    1.12
   0 -23 -19    0.35    0.96
   0 -23 -20    0.67    1.02
   0 -23 -20    0.38    0.86
   0 -23 -21    2.10    0.94
   0 -23 -21    1.84    0.77
   0 -23 -22   -1.10    0.81
   0 -23 -23   -0.20    0.67
   0 -24   0   86.31    3.47
   0 -24   0   81.22    3.51
   0 -24  -1   18.97    1.80
   0 -24  -1   16.81    1.53
   0 -24   1   16.51    1.45
   0 -24  -1   17.46    1.61
   0 -24   1   13.64    1.60
   0 -24  -2   43.08    2.39
   0 -24   2   39.29    2.09
   0 -24  -2   40.60    2.24
   0 -24   2   36.90    2.24
   0 -24  -2   43.66    2.36
   0 -24  -3   77.97    3.53
   0 -24   3   80.96    3.44
   0 -24  -3   82.88    3.54
   0 -24  -3   81.81    3.56
   0 -24   3   77.66    3.38
   0 -24  -3   80.71    3.43
   0 -24   3   77.10    3.22
   0 -24   4   80.44    3.38
   0 -24  -4   92.21    3.69
   0 -24   4   61.99    4.43
   0 -24   4   72.17    3.22
   0 -24   4   80.50    3.42
   0 -24  -4   90.77    3.65
   0 -24  -4   84.68    3.56
   0 -24  -5  114.55    4.43
   0 -24   5  107.57    4.05
   0 -24   5  100.29    4.00
   0 -24  -5  109.95    4.29
   0 -24   5  111.12    4.14
   0 -24  -5  108.94    4.28
   0 -24  -6  239.59    8.11
   0 -24   6  232.97    7.69
   0 -24   6  232.05    7.70
   0 -24  -6  228.88    7.88
   0 -24  -6  238.70    8.00
   0 -24   7   82.40    3.15
   0 -24  -7   79.72    3.60
   0 -24  -7   79.09    3.38
   0 -24  -7   82.46    3.57
   0 -24  -7   78.77    3.42
   0 -24   7   71.47    3.06
   0 -24  -8  179.70    6.48
   0 -24  -8  182.00    6.32
   0 -24  -8  180.97    6.53
   0 -24  -8  178.29    6.58
   0 -24   8  177.41    6.14
   0 -24  -9    5.61    1.31
   0 -24  -9    6.14    1.61
   0 -24  -9    3.26    1.43
   0 -24  -9    7.31    1.38
   0 -24   9    5.47    1.06
   0 -24 -10   27.14    1.79
   0 -24 -10   25.88    2.09
   0 -24 -10   22.53    1.85
   0 -24 -10   21.90    1.99
   0 -24 -11    2.68    1.20
   0 -24 -11    0.42    1.43
   0 -24 -11    3.15    1.51
   0 -24 -11    1.61    1.21
   0 -24 -12   61.06    2.91
   0 -24 -12   57.31    2.49
   0 -24 -12   52.92    2.80
   0 -24 -12   52.79    2.95
   0 -24 -13    9.49    1.65
   0 -24 -13   14.45    1.27
   0 -24 -13   13.77    1.70
   0 -24 -13   10.07    1.47
   0 -24 -14   49.11    2.71
   0 -24 -14   49.14    2.91
   0 -24 -15    3.51    1.46
   0 -24 -15    6.78    1.34
   0 -24 -16   -1.73    1.40
   0 -24 -16    0.25    1.08
   0 -24 -17    2.34    1.09
   0 -24 -17    1.69    1.25
   0 -24 -18    3.63    1.02
   0 -24 -18    2.94    1.18
   0 -24 -19    2.58    0.92
   0 -24 -19    2.07    1.07
   0 -24 -20    4.17    1.03
   0 -24 -21   -0.57    0.81
   0 -24 -22    2.42    0.73
   0 -25   0   -0.31    1.08
   0 -25   1   58.55    2.63
   0 -25  -1   56.93    2.68
   0 -25   1   53.69    2.76
   0 -25  -1   53.05    2.78
   0 -25  -1   61.48    2.85
   0 -25   2    7.40    1.16
   0 -25  -2    4.77    1.30
   0 -25   2    2.72    1.26
   0 -25  -2    7.32    1.36
   0 -25  -2   10.76    1.66
   0 -25   3   47.91    2.27
   0 -25  -3   41.83    2.35
   0 -25  -3   46.05    2.50
   0 -25   3   43.53    2.32
   0 -25   3   49.40    2.47
   0 -25  -3   44.51    2.47
   0 -25  -4   37.47    2.17
   0 -25   4   39.55    2.23
   0 -25  -4   37.58    2.29
   0 -25   4   37.59    2.06
   0 -25  -4   35.48    2.25
   0 -25   4   36.51    1.99
   0 -25  -5    4.60    1.31
   0 -25   5    3.93    1.09
   0 -25   5    5.35    1.15
   0 -25  -5    4.99    1.40
   0 -25  -5    6.21    1.56
   0 -25  -6   13.56    1.58
   0 -25  -6   17.03    1.74
   0 -25   6   17.52    1.40
   0 -25  -6   14.24    1.68
   0 -25   6   15.34    1.35
   0 -25  -7   77.63    3.44
   0 -25  -7   76.97    3.54
   0 -25  -7   77.88    3.38
   0 -25   7   83.88    3.17
   0 -25  -7   75.37    3.54
   0 -25   7   76.63    3.12
   0 -25  -8   11.04    1.42
   0 -25  -8   10.31    1.77
   0 -25  -8   14.10    1.58
   0 -25  -8    9.54    1.59
   0 -25   8    9.72    1.16
   0 -25  -9    7.97    1.32
   0 -25  -9    6.38    1.61
   0 -25  -9    6.07    1.42
   0 -25  -9    8.16    1.41
   0 -25   9    6.56    1.10
   0 -25 -10    5.79    1.29
   0 -25 -10    5.63    1.62
   0 -25 -10    5.21    1.48
   0 -25 -10    8.37    1.31
   0 -25 -11   12.38    1.70
   0 -25 -11   13.74    1.36
   0 -25 -11   10.66    1.43
   0 -25 -12    2.18    1.04
   0 -25 -12    0.96    1.44
   0 -25 -12    1.00    1.12
   0 -25 -12   -0.49    1.40
   0 -25 -13   -0.57    1.45
   0 -25 -13    1.97    1.41
   0 -25 -13    3.61    0.98
   0 -25 -13    1.59    1.17
   0 -25 -14   19.37    1.69
   0 -25 -14   14.55    1.54
   0 -25 -14   14.53    1.74
   0 -25 -15   -0.92    1.33
   0 -25 -15    2.87    1.26
   0 -25 -15    0.73    1.01
   0 -25 -16   10.85    1.49
   0 -25 -16   11.47    1.33
   0 -25 -17    0.23    0.92
   0 -25 -17    1.13    1.12
   0 -25 -18    1.45    0.89
   0 -25 -18   -0.42    1.07
   0 -25 -19   -0.52    0.95
   0 -25 -20    0.50    0.83
   0 -25 -21   -0.30    0.70
   0 -25 -22    2.31    0.60
   0 -26   0   10.52    1.30
   0 -26   0    8.14    1.41
   0 -26  -1   11.94    1.61
   0 -26  -1    6.48    1.45
   0 -26   1    7.42    1.41
   0 -26   1    8.02    1.20
   0 -26  -1    9.06    1.29
   0 -26  -2    8.70    1.32
   0 -26   2   10.17    1.18
   0 -26  -2   10.83    1.61
   0 -26  -2    3.69    1.42
   0 -26   2    6.22    1.30
   0 -26   3   10.29    1.54
   0 -26   3    5.96    1.15
   0 -26  -3    6.58    1.29
   0 -26  -3    8.83    1.44
   0 -26   3    6.50    1.23
   0 -26  -3    7.45    1.61
   0 -26   4    3.20    1.03
   0 -26  -4    2.64    1.20
   0 -26  -4    4.56    1.54
   0 -26  -4    4.41    1.31
   0 -26   4    4.60    1.14
   0 -26  -5   28.70    2.01
   0 -26  -5   26.33    1.87
   0 -26   5   27.26    1.70
   0 -26  -5   26.20    1.97
   0 -26   5   24.88    1.61
   0 -26  -6    4.29    1.26
   0 -26  -6    8.11    1.57
   0 -26   6    8.25    1.13
   0 -26  -6    7.54    1.45
   0 -26   6    7.97    1.16
   0 -26  -7   23.55    1.83
   0 -26  -7   18.12    1.72
   0 -26   7   21.83    1.49
   0 -26  -7   22.54    1.88
   0 -26  -8    3.17    1.35
   0 -26  -8    3.32    1.55
   0 -26  -8   -0.84    1.29
   0 -26   8    2.40    0.94
   0 -26  -8    1.53    1.30
   0 -26  -9   21.25    1.67
   0 -26  -9   21.35    1.95
   0 -26  -9   15.85    1.65
   0 -26  -9   16.29    1.78
   0 -26 -10    0.51    1.46
   0 -26 -10    3.34    1.18
   0 -26 -10    2.13    1.15
   0 -26 -10    0.12    1.29
   0 -26 -11   21.49    1.49
   0 -26 -11   21.92    1.87
   0 -26 -11   18.50    1.63
   0 -26 -12    6.04    1.08
   0 -26 -12    5.67    1.47
   0 -26 -12    2.44    1.16
   0 -26 -12    2.15    1.32
   0 -26 -13   13.79    1.43
   0 -26 -13   12.85    1.62
   0 -26 -14    1.27    1.02
   0 -26 -14   -0.37    1.23
   0 -26 -15    1.46    1.02
   0 -26 -15    0.07    1.16
   0 -26 -16    7.00    1.10
   0 -26 -16    6.65    1.27
   0 -26 -17    5.59    0.97
   0 -26 -17    6.96    1.20
   0 -26 -18    1.81    1.00
   0 -26 -19    9.36    1.05
   0 -26 -20    0.43    0.71
   0 -26 -21    0.27    0.58
   0 -27   0    0.57    0.96
   0 -27   0   -2.67    1.41
   0 -27  -1    2.83    1.51
   0 -27  -1    0.49    1.01
   0 -27   1    2.13    1.00
   0 -27  -1   -2.79    1.45
   0 -27   1   -0.59    1.30
   0 -27  -2   46.97    2.48
   0 -27  -2   43.31    2.27
   0 -27   2   42.73    2.17
   0 -27   2   41.47    2.27
   0 -27  -2   39.63    2.42
   0 -27  -3   19.96    1.75
   0 -27   3   16.84    1.57
   0 -27  -3   18.94    1.94
   0 -27   3   19.83    1.72
   0 -27  -4  341.74   11.24
   0 -27  -4  337.18   11.27
   0 -27   4  342.05   11.09
   0 -27   4  351.07   11.15
   0 -27  -4  352.64   11.41
   0 -27  -5   88.94    3.66
   0 -27  -5   81.24    3.58
   0 -27   5   82.54    3.35
   0 -27  -5   88.86    3.72
   0 -27   5   92.33    3.42
   0 -27  -6   31.34    2.01
   0 -27  -6   27.27    1.95
   0 -27   6   30.94    1.76
   0 -27   6   34.80    1.81
   0 -27  -6   28.60    2.07
   0 -27  -7   18.16    1.63
   0 -27  -7   11.93    1.51
   0 -27   7   14.90    1.29
   0 -27  -7   15.30    1.66
   0 -27  -8   74.57    3.01
   0 -27   8   67.31    2.79
   0 -27  -8   68.31    3.20
   0 -27  -9    8.76    1.46
   0 -27  -9    9.62    1.63
   0 -27 -10   57.15    2.87
   0 -27 -10   58.34    2.98
   0 -27 -11    4.98    1.28
   0 -27 -11    6.92    1.46
   0 -27 -12   19.88    1.65
   0 -27 -12   22.60    1.81
   0 -27 -13    7.08    1.24
   0 -27 -13    8.86    1.39
   0 -27 -14    3.80    1.10
   0 -27 -14    5.47    1.24
   0 -27 -15    1.65    0.95
   0 -27 -15    2.62    1.11
   0 -27 -16    2.22    0.87
   0 -27 -16    3.28    1.09
   0 -27 -17   10.97    1.20
   0 -27 -18    9.86    1.06
   0 -27 -19    1.67    0.74
   0 -27 -20    9.16    0.78
   0 -28   0   17.60    1.39
   0 -28   0   15.34    1.57
   0 -28  -1   14.80    1.35
   0 -28   1   13.12    1.31
   0 -28  -1   13.50    1.56
   0 -28   1   14.49    1.49
   0 -28   2    7.66    1.16
   0 -28  -2    6.93    1.17
   0 -28  -2    3.89    1.39
   0 -28   2    6.42    1.25
   0 -28  -3   12.60    1.36
   0 -28   3   10.63    1.21
   0 -28  -3    8.98    1.55
   0 -28   3   11.24    1.33
   0 -28  -4   26.91    1.90
   0 -28  -4   19.60    1.60
   0 -28   4   21.82    1.49
   0 -28  -4   18.68    1.80
   0 -28   4   25.33    1.60
   0 -28  -5   27.19    1.90
   0 -28  -5   20.35    1.64
   0 -28   5   23.86    1.53
   0 -28  -5   21.75    1.83
   0 -28   5   27.61    1.60
   0 -28  -6   17.56    1.60
   0 -28   6   22.04    1.44
   0 -28  -6   20.45    1.74
   0 -28  -7   20.00    1.61
   0 -28  -7   12.21    1.44
   0 -28   7   17.23    1.29
   0 -28  -7   15.36    1.59
   0 -28  -8    4.48    1.27
   0 -28  -8    2.06    1.24
   0 -28  -9   13.44    1.45
   0 -28  -9   13.55    1.56
   0 -28 -10    9.19    1.30
   0 -28 -10   11.57    1.46
   0 -28 -11   -0.55    1.03
   0 -28 -11    0.20    1.12
   0 -28 -12    4.92    1.14
   0 -28 -12    8.23    1.28
   0 -28 -13   -1.40    1.02
   0 -28 -13    0.13    1.05
   0 -28 -14   -0.61    0.88
   0 -28 -14   -0.03    1.00
   0 -28 -15    5.52    1.08
   0 -28 -16    3.53    0.94
   0 -28 -17    3.21    0.86
   0 -28 -18    0.12    0.69
   0 -28 -19    0.22    0.56
   0 -29   0   -0.24    0.95
   0 -29   0   -0.46    1.14
   0 -29   1    0.98    0.95
   0 -29  -1    4.01    1.02
   0 -29   1    2.41    1.15
   0 -29  -1    0.48    1.18
   0 -29  -2   56.91    2.56
   0 -29  -2   47.28    2.32
   0 -29   2   48.77    2.26
   0 -29  -2   48.48    2.50
   0 -29   2   50.38    2.37
   0 -29  -3    9.73    1.22
   0 -29   3   10.24    1.14
   0 -29   3    9.99    1.21
   0 -29  -3    7.26    1.39
   0 -29   4    0.42    0.84
   0 -29  -4    0.03    0.97
   0 -29  -4   -1.59    1.31
   0 -29   4    2.15    1.00
   0 -29  -5    3.47    1.09
   0 -29   5    5.12    0.96
   0 -29  -6   29.88    1.83
   0 -29  -6   27.16    1.98
   0 -29   6   31.76    1.68
   0 -29  -7    4.45    1.08
   0 -29  -7    3.97    1.28
   0 -29  -8    2.29    1.04
   0 -29  -8    3.15    1.16
   0 -29  -9    0.17    0.96
   0 -29  -9    1.33    1.06
   0 -29 -10    3.88    1.07
   0 -29 -10    7.07    1.25
   0 -29 -11    0.48    0.94
   0 -29 -11    2.35    1.06
   0 -29 -12   -0.43    0.91
   0 -29 -12    0.99    0.99
   0 -29 -13   -0.41    0.96
   0 -29 -14    2.83    0.98
   0 -29 -15    8.03    1.04
   0 -29 -16    1.00    0.79
   0 -29 -17    4.88    0.77
   0 -29 -18    0.40    0.55
   0 -29 -19   -0.35    0.43
   0 -30   0    5.06    1.01
   0 -30   0    6.69    1.17
   0 -30  -1   -0.54    0.92
   0 -30   1   -0.16    0.90
   0 -30  -1   -0.38    1.08
   0 -30   1    1.75    1.06
   0 -30  -2   43.72    2.08
   0 -30  -2   42.89    2.30
   0 -30   2   47.01    2.18
   0 -30   2   44.16    2.05
   0 -30  -3    8.61    1.16
   0 -30  -3    6.69    1.43
   0 -30   3   10.68    1.23
   0 -30   3    8.42    1.07
   0 -30  -4   10.62    1.18
   0 -30  -4    9.02    1.35
   0 -30   4   11.89    1.10
   0 -30  -5    0.13    0.88
   0 -30  -5   -0.65    1.18
   0 -30   5    2.49    0.84
   0 -30  -6   22.83    1.47
   0 -30  -6   20.23    1.64
   0 -30  -7   40.25    2.01
   0 -30  -7   42.11    2.21
   0 -30  -8   18.90    1.40
   0 -30  -8   18.99    1.59
   0 -30  -9   49.10    2.26
   0 -30  -9   50.86    2.44
   0 -30 -10    9.27    1.09
   0 -30 -10   10.89    1.27
   0 -30 -11    3.13    1.00
   0 -30 -12    2.16    0.93
   0 -30 -13   13.05    1.19
   0 -30 -14    2.71    0.86
   0 -30 -15    8.94    0.94
   0 -30 -16    8.03    0.83
   0 -30 -17   -0.53    0.55
   0 -30 -18    1.90    0.43
   0 -31   0    0.08    0.79
   0 -31   0    0.14    0.92
   0 -31   1    1.23    0.77
   0 -31  -1    1.32    0.82
   0 -31   1    1.47    0.90
   0 -31  -1    0.94    0.94
   0 -31  -2    0.33    0.80
   0 -31   2    1.57    0.79
   0 -31  -2    1.36    0.99
   0 -31   2    2.65    0.91
   0 -31  -3   -0.22    0.83
   0 -31   3    1.49    0.88
   0 -31  -3   -0.38    0.99
   0 -31   3    1.26    0.76
   0 -31  -4    0.58    0.81
   0 -31  -4   -0.85    1.03
   0 -31   4    2.49    0.79
   0 -31  -5    1.30    0.81
   0 -31  -5   -0.73    1.05
   0 -31  -6   13.21    1.12
   0 -31  -6   12.94    1.33
   0 -31  -7    6.45    0.94
   0 -31  -7    4.73    1.13
   0 -31  -8    7.02    0.90
   0 -31  -8    3.44    1.09
   0 -31  -9   -0.02    1.00
   0 -31 -10   -0.69    0.99
   0 -31 -11    3.00    0.95
   0 -31 -12    3.04    0.91
   0 -31 -13   -0.19    0.84
   0 -31 -14    2.81    0.75
   0 -31 -15    0.18    0.61
   0 -31 -16    0.32    0.48
   0 -32   0    5.38    0.83
   0 -32   0    7.31    0.95
   0 -32   1    1.48    0.72
   0 -32  -1    0.06    0.72
   0 -32   1    2.27    0.81
   0 -32  -1    1.48    0.82
   0 -32  -2    1.33    0.74
   0 -32  -2    0.80    0.86
   0 -32   2    1.72    0.73
   0 -32  -3    2.24    0.76
   0 -32  -3    3.31    0.93
   0 -32   3    4.56    0.77
   0 -32  -4    3.55    0.79
   0 -32  -4    3.37    0.94
   0 -32  -5   10.46    1.09
   0 -32  -5    9.36    0.94
   0 -32  -6   -0.40    0.87
   0 -32  -7    1.82    0.89
   0 -32  -8    7.66    1.01
   0 -32  -9    0.76    0.83
   0 -32 -10    3.24    0.86
   0 -32 -11    8.38    0.96
   0 -32 -12    0.28    0.71
   0 -32 -13    3.78    0.70
   0 -32 -14    1.56    0.55
   0 -32 -15    0.11    0.41
   0 -33   0    2.11    0.76
   0 -33  -1    4.15    0.79
   0 -33  -2    1.69    0.76
   0 -33  -3   17.15    1.13
   0 -33  -4   13.05    1.06
   0 -33  -5   34.86    1.65
   0 -33  -6    6.65    0.88
   0 -33  -7    8.61    0.91
   0 -33  -8    0.42    0.71
   0 -33  -9    3.44    0.75
   0 -33 -10   -0.03    0.64
   0 -33 -11   21.78    1.13
   0 -33 -12    2.61    0.56
   0 -33 -13    8.92    0.62
   0 -34  -2    2.10    0.64
   0 -34  -3    2.85    0.65
   0 -34  -4    8.00    0.77
   0 -34  -5    2.03    0.62
   0 -34  -6    2.28    0.61
   0 -34  -7    3.19    0.63
   0 -34  -8    2.11    0.58
   0 -34  -9    1.00    0.52
   0 -34 -10    8.96    0.66
   0 -34 -11    0.70    0.40
   0 -35  -4    3.13    0.54
   0 -35  -5    2.52    0.51
   0 -35  -6    2.03    0.48
   0 -35  -7    0.45    0.42
   0 -35  -8    0.36    0.38
   0 -35  -9    2.73    0.38
  -1   0   0    0.01    0.37
   1   0   1 5575.35  167.32
  -1   0  -2 6974.78  209.55
   1   0   2 7040.05  209.84
   1   0   3  269.87    8.66
   1   0   4 2424.01   73.27
   1   0   5 1464.80   44.66
   1   0   6 3529.06  106.60
   1   0   7 3072.26   93.03
   1   0   8 1434.47   30.14
   1   0   8  909.52   28.56
   1   0   9   12.76    1.66
   1   0  10  167.00    6.51
   1   0  11  116.12    5.18
   1   0  12  276.67   10.22
   1   0  13  209.63    8.39
   1   0  14   37.41    3.23
   1   0  15   19.95    2.70
   1   0 -16   22.60    1.56
   1   0  16   23.56    1.60
   1   0  16   27.42    2.98
   1   0 -17   18.87    1.51
   1   0  17   17.16    2.77
   1   0  17   19.12    1.58
   1   0  18    3.27    2.22
  -1   0 -18    1.27    1.34
  -1   0  18    2.46    1.20
   1   0  18    3.18    1.21
   1   0 -18    1.28    1.03
  -1   0 -19   20.29    1.97
  -1   0  19   22.57    1.87
   1   0  19   17.95    1.74
   1   0 -19   19.03    1.61
  -1   0  20   63.47    2.75
  -1   0 -20   73.44    3.43
   1   0  20   65.47    3.20
  -1   0  20   66.90    3.25
   1   0 -20   62.97    3.00
  -1   0  21   62.37    2.74
  -1   0 -21   70.31    3.46
   1   0  21   58.71    3.15
  -1   0  21   65.95    3.26
  -1   0  22    0.45    1.10
   1   0  22   -0.41    1.54
  -1   0 -22    2.66    1.73
  -1   0  22    0.34    1.56
  -1   0  23   -0.83    1.13
  -1   0  23   -3.98    3.15
   1   0  23   -4.36    3.08
  -1   0 -23    0.15    1.66
  -1   0  23    1.26    1.62
   1   0  23   -0.12    1.46
  -1   0  24    7.33    2.94
   1   0  24    8.12    2.86
   1   0  24   10.02    1.71
  -1   0  24    9.27    1.78
  -1   0 -24   13.53    2.00
   1   0 -24   13.50    2.10
  -1   0  25    0.33    1.54
  -1   0 -25    1.90    1.68
   1   0 -25    2.60    1.76
  -1   0  26    8.51    1.73
   1   0 -26    8.98    1.89
  -1   0 -26   11.17    1.90
   1   0 -27    1.22    1.56
  -1   0 -27    2.03    1.61
   1   0 -28    0.74    1.38
  -1   0 -28   -0.74    1.39
   1   0 -29    1.35    1.22
  -1   0 -29    1.63    1.24
   1   0 -30    0.03    1.03
  -1   0 -30    0.75    1.05
   1   0 -31    0.54    0.78
  -1   0 -31    0.05    0.78
   1   1 -31   -1.02    0.82
   1   1 -30    1.33    1.04
   1   1 -29    2.17    1.27
   1   1 -28    2.76    1.48
  -1   1  27   -2.90    1.46
   1   1 -27    0.08    1.57
  -1   1  26    0.31    1.51
   1   1 -26    2.32    1.69
   1   1 -25    6.82    1.83
  -1   1  25    7.90    1.72
  -1   1  24    0.56    1.06
   1   1 -24    2.45    1.74
   1  -1  24   -2.67    2.81
  -1   1  24   -1.71    2.63
  -1   1  24   -0.64    1.60
  -1   1  23   12.77    3.15
   1  -1  23   10.82    3.35
  -1   1  23   18.84    1.51
  -1   1  23   19.42    2.02
   1  -1  23   17.00    1.94
  -1   1  22   25.23    1.66
   1  -1  22   22.23    2.11
  -1   1  22   24.44    2.17
  -1   1  21   18.92    1.48
   1  -1  21    9.98    3.07
   1  -1  21   12.89    1.85
  -1   1  21   18.11    1.99
   1   1 -20   19.47    1.66
  -1   1  20   21.33    1.93
   1  -1  20   18.60    1.91
   1   1 -19   12.84    1.39
   1  -1  19   11.14    1.55
  -1   1  19   11.34    1.57
   1   1 -18    7.07    1.17
   1  -1  18    6.50    1.32
   1  -1  18    3.24    2.30
   1  -1  17   19.36    1.60
   1  -1  17   21.56    3.02
   1   1 -17   17.16    1.44
   1  -1  16   42.79    2.18
   1   1 -16   41.19    2.10
   1  -1  15  105.39    5.65
   1  -1  14    2.88    1.88
   1  -1  13   82.09    4.53
   1  -1  12  394.77   13.86
   1  -1  11   51.88    3.23
   1  -1  10  116.28    5.04
   1  -1   9   29.13    2.21
   1  -1   8  299.68    8.40
   1  -1   8  220.41    7.06
   1  -1   7  975.99   27.80
   1  -1   7  868.09   26.93
   1  -1   6  694.42   21.77
   1  -1   5  305.40   10.01
   1  -1   4   87.78    3.38
   1  -1   3   48.55    2.12
   1  -1   2   94.51    3.22
  -1  -1  -2   87.68    3.00
   1  -1   1  119.21    4.01
  -1  -1  -1  109.69    3.89
  -1  -1   0  180.33    5.78
  -1   1   0  182.59    5.73
  -1  -1   1  132.93    4.32
  -1  -1   1  136.40    4.10
   1   1   2   90.19    3.14
   1   1   4   74.39    2.87
   1   1   5  286.82    9.32
   1   1   6  685.10   21.36
   1   1   7  967.57   30.35
  -1  -1   7 1024.80   30.54
   1  -1  -7  975.76   29.70
   1   1   8  293.04    8.28
  -1  -1   8  305.55    8.48
   1   1   9   30.85    2.16
   1   1  10  113.15    4.83
   1   1  11   47.80    3.01
   1   1  12  414.16   14.32
   1   1  13   78.84    4.31
   1   1  14    4.77    1.85
   1   1  15  105.35    5.57
   1   1  16   43.64    3.57
   1   1  16   40.35    2.05
   1  -1 -16   39.81    2.09
   1   1  17   20.07    2.84
   1  -1 -17   17.66    1.50
   1   1  17   20.99    1.55
  -1  -1  17   20.03    1.61
   1  -1 -18    6.77    1.23
  -1  -1  18    7.87    1.36
   1   1  18    6.98    1.27
  -1   1 -18    6.38    1.52
  -1  -1  18    7.19    1.07
  -1  -1  19   11.40    1.25
  -1   1 -19   14.76    1.76
  -1  -1  19   14.06    1.68
   1   1  19   11.26    1.54
   1  -1 -19   12.60    1.45
  -1  -1  20   16.71    1.45
  -1   1 -20   17.58    2.01
  -1  -1  20   17.40    1.92
   1   1  20   16.77    1.80
   1  -1 -20   18.92    1.68
  -1  -1  21   15.70    1.44
  -1  -1  21    9.91    3.11
  -1   1 -21   15.88    1.99
   1   1  21   13.37    1.78
  -1  -1  21   15.02    1.94
   1  -1 -21   14.42    1.63
  -1  -1  22   25.19    1.71
  -1  -1  22   27.36    2.31
   1   1  22   22.88    2.07
  -1   1 -22   26.49    2.35
  -1  -1  23   15.98    1.45
  -1  -1  23   14.30    3.48
   1   1  23   10.75    3.14
  -1   1 -23   20.70    2.21
  -1  -1  23   18.13    2.08
   1   1  23   14.20    1.86
  -1   1 -24   -0.29    1.68
   1   1  24   -1.18    2.55
  -1  -1  24   -1.27    2.86
  -1  -1  24   -0.61    1.59
   1   1  24    0.36    1.44
  -1  -1  25    5.08    1.67
  -1   1 -25    5.11    1.79
  -1  -1  26    1.87    1.56
  -1   1 -26    2.18    1.63
  -1   1 -27    0.17    1.51
  -1   1 -28    4.60    1.49
  -1   1 -29    1.98    1.26
  -1   1 -30    1.68    1.08
  -1   1 -31   -0.55    0.81
   1   2 -31    1.49    0.78
   1   2 -30   -0.05    1.01
   1   2 -29   -0.56    1.22
   1   2 -28    2.44    1.46
  -1   2  27    5.47    1.47
   1   2 -27    8.11    1.77
  -1   2  26    4.09    1.53
   1   2 -26    8.25    1.83
   1   2 -25    4.60    1.80
  -1   2  25    2.68    1.54
  -1   2  24    7.54    1.20
   1   2 -24    7.52    1.92
  -1   2  24    2.90    2.48
   1  -2  24    6.50    3.06
  -1   2  24    7.60    1.72
  -1   2  23   24.48    1.66
  -1   2  23   25.56    2.17
  -1   2  22   35.31    1.95
  -1   2  22   34.25    2.43
   1  -2  22   37.02    2.47
  -1   2  21   18.23    1.90
   1  -2  21   13.49    1.86
   1  -2  20   14.35    3.11
   1   2 -20   18.49    1.61
   1  -2  20   17.90    1.92
  -1   2  20   21.26    1.89
   1  -2  19   15.07    2.98
   1   2 -19   17.73    1.50
   1  -2  19   14.84    1.74
   1   2 -18    8.18    1.20
   1  -2  18    9.28    1.45
   1  -2  18   11.88    2.79
   1   2 -17   24.02    1.62
   1  -2  17   30.21    3.37
   1  -2  17   26.62    1.82
   1  -2  16   71.00    4.60
   1  -2  16   60.05    2.75
   1  -2  15   48.58    3.73
   1  -2  15   38.64    2.03
   1  -2  14   21.74    2.69
   1  -2  13  141.93    6.44
   1  -2  12   49.96    3.38
   1  -2  11   21.23    2.25
   1  -2  10   68.75    3.68
   1  -2   9   24.72    2.18
   1  -2   8  494.46   14.15
   1  -2   8  408.42   12.98
   1  -2   7  437.57   13.35
   1  -2   7  394.25   12.52
   1  -2   6  840.34   25.10
   1  -2   6  786.89   24.42
   1  -2   5  222.68    7.41
   1  -2   5  211.94    6.85
   1  -2   4  229.74    7.69
   1  -2   3   11.97    1.16
  -1  -2  -3   13.88    0.96
   1  -2   2   24.31    1.12
  -1  -2  -2   22.19    1.20
   1  -2   1   54.41    2.00
  -1  -2  -1   58.78    2.13
  -1   2   0  227.75    7.09
   1   2   1   54.50    1.91
  -1  -2   1   53.68    1.95
   1   2   2   24.06    1.16
  -1  -2   2   23.80    1.11
   1   2   4  227.28    7.39
   1  -2  -5  207.17    6.67
   1   2   5  211.00    6.96
   1  -2  -6  826.12   25.20
  -1  -2   6  877.58   25.86
   1   2   6  793.63   25.54
   1  -2  -7  412.28   13.04
   1   2   7  420.30   13.54
  -1  -2   7  454.92   13.87
   1   2   8  508.91   14.76
  -1  -2   8  513.49   15.05
   1   2   9   23.36    1.89
  -1  -2   9   21.63    2.00
  -1  -2  10   64.78    3.51
   1   2  10   69.69    3.43
   1   2  11   23.38    2.19
   1   2  12   57.24    3.40
   1   2  13  141.01    6.16
   1   2  14   21.22    2.54
  -1  -2  15   39.75    2.05
   1   2  15   45.74    3.38
   1   2  16   67.01    4.29
   1   2  16   57.32    2.57
  -1  -2  16   58.54    2.69
   1  -2 -16   62.37    2.71
  -1  -2  17   23.45    1.47
   1  -2 -17   23.05    1.69
   1   2  17   22.50    2.92
   1   2  17   22.89    1.62
  -1  -2  17   25.32    1.77
  -1  -2  18   13.89    1.59
   1   2  18   14.24    1.44
  -1  -2  18   11.34    1.23
   1  -2 -18   13.40    1.45
  -1   2 -18   12.20    1.62
   1   2  19   18.68    1.71
  -1  -2  19   21.39    1.91
  -1  -2  19   17.71    1.43
  -1  -2  19   16.54    3.05
   1  -2 -19   17.54    1.66
  -1   2 -19   18.75    1.92
  -1  -2  20   22.58    2.08
   1   2  20   19.09    1.81
  -1  -2  20   18.13    1.51
  -1  -2  20   16.75    3.25
   1  -2 -20   21.19    1.79
  -1   2 -20   20.45    2.08
  -1  -2  21   13.68    1.97
   1   2  21   12.64    1.75
  -1  -2  21   14.30    1.42
  -1  -2  21   12.53    3.30
   1  -2 -21   16.38    1.69
  -1   2 -21   17.34    2.08
   1   2  22   37.21    2.45
  -1  -2  22   37.64    2.65
  -1  -2  22   28.64    4.28
  -1  -2  22   32.19    1.97
  -1   2 -22   44.45    2.76
   1   2  23   22.88    2.08
  -1  -2  23   27.19    2.36
  -1  -2  23   23.20    1.64
  -1  -2  23   16.63    3.68
   1   2  23   19.28    3.36
  -1   2 -23   27.27    2.39
  -1  -2  24    2.35    2.95
   1   2  24    3.64    2.45
  -1   2 -24    7.61    1.88
   1   2  24    4.92    1.49
  -1  -2  24    7.10    1.80
  -1   2 -25    4.78    1.75
  -1  -2  25    4.77    1.65
   1   2  25    1.20    1.36
  -1   2 -26    7.18    1.79
  -1   2 -27    7.06    1.72
  -1   2 -28    3.37    1.46
  -1   2 -29   -0.03    1.21
  -1   2 -30    1.23    1.05
  -1   2 -31    0.52    0.76
  -1  -3 -31    1.37    0.70
   1   3 -31    1.29    0.73
  -1  -3 -30    2.19    0.99
   1   3 -30    1.15    0.99
  -1  -3 -29    1.85    1.18
   1   3 -29    2.35    1.26
  -1  -3 -28    2.14    1.36
   1   3 -28    2.39    1.41
  -1  -3 -27    2.80    1.52
   1   3 -27    3.08    1.61
  -1   3  27    0.85    1.37
   1   3 -26    1.65    1.70
  -1   3  26    1.43    1.47
  -1   3  25    2.44    1.50
   1   3 -25    1.77    1.73
   1   3 -24    0.56    1.80
  -1   3  24    2.01    1.51
  -1   3  24    2.41    2.41
   1  -3  24    0.15    2.82
  -1   3  24    4.11    1.13
  -1  -3 -23   23.19    2.39
  -1   3  23   28.23    2.17
  -1   3  23   26.20    1.72
   1  -3  23   20.26    3.89
  -1  -3 -22   34.74    2.64
   1  -3  22   34.57    2.49
  -1   3  22   35.40    2.41
   1  -3  22   27.24    4.35
  -1   3  22   37.25    2.02
  -1   3  21   35.88    2.35
   1  -3  21   31.27    2.39
   1  -3  21   29.09    4.16
  -1  -3 -21   39.47    2.68
  -1   3  20   58.66    2.87
   1  -3  20   57.95    3.00
  -1  -3 -20   65.19    3.25
   1   3 -20   49.95    2.59
   1  -3  20   57.63    4.83
   1  -3  19   41.69    4.14
   1  -3  19   43.99    2.53
  -1  -3 -19   48.97    2.73
   1   3 -19   39.86    2.17
   1  -3  19   42.40    4.03
   1  -3  18   27.11    3.46
   1  -3  18   30.54    2.02
  -1  -3 -18   30.97    2.17
   1   3 -18   23.11    1.67
   1  -3  18   22.48    3.12
   1  -3  17   23.15    1.77
   1  -3  17   25.38    3.24
   1   3 -17   22.44    1.52
   1  -3  17   22.38    2.90
   1  -3  16   67.49    4.63
   1  -3  16   62.37    2.84
   1  -3  15   54.25    4.04
   1  -3  15   51.01    2.42
   1  -3  14  163.52    7.40
   1  -3  13  177.95    7.65
   1  -3  12   88.91    4.71
   1  -3  11  120.27    5.50
   1  -3  10   79.65    4.11
   1  -3   9  987.78   31.16
   1  -3   8  366.77   10.08
   1  -3   8  258.17    8.77
   1  -3   7  406.07   13.17
   1  -3   7  395.34   12.45
   1  -3   6 2442.70   74.12
   1  -3   6 2436.33   73.56
   1  -3   5 8077.25  249.27
   1  -3   5 8410.55  248.86
  -1  -3  -4 1306.48   40.22
   1  -3   4 1232.79   40.44
   1  -3   4 1318.50   40.17
   1  -3   4 1402.31   40.17
  -1  -3  -3 2141.89   67.66
   1  -3   3 2349.40   67.63
   1  -3   3 2225.47   67.60
   1  -3   2   50.86    1.93
   1  -3   2   54.92    2.23
   1  -3   1 2185.68   73.09
  -1  -3  -1 2290.08   73.22
  -1   3   0 9058.19  270.34
  -1  -3   0 8952.65  270.50
   1   3   1 1900.22   58.20
  -1  -3   1 1999.05   58.39
  -1  -3   2   48.23    2.01
  -1  -3   3 2368.77   70.19
   1  -3  -3 2285.53   70.19
   1  -3  -4 1242.56   35.70
  -1  -3   4 1257.36   35.70
   1   3   5 7725.96  239.75
  -1  -3   5 8197.06  240.14
   1  -3  -5 8108.71  239.71
   1   3   6 2252.56   70.09
  -1  -3   6 2335.77   70.47
   1  -3  -6 2358.60   69.95
   1   3   7  404.61   13.42
  -1  -3   7  423.13   13.84
   1  -3  -7  431.16   13.15
  -1  -3   8  389.58   12.71
   1   3   8  392.10   12.36
   1  -3  -8  369.25   11.79
  -1  -3   9  939.83   29.84
   1   3   9  952.08   29.54
  -1  -3  10   71.12    3.91
   1   3  10   90.24    3.92
   1   3  11  127.00    5.21
  -1  -3  11  112.48    5.30
   1   3  12   92.74    4.48
   1   3  13  166.56    6.94
   1   3  14  161.99    6.94
   1  -3 -15   55.24    2.52
  -1  -3  15   54.08    2.48
   1   3  15   52.22    3.71
   1  -3 -16   55.63    2.61
   1   3  16   55.61    2.45
  -1  -3  16   56.08    2.63
   1   3  16   61.13    4.01
  -1  -3  17   28.84    1.58
   1  -3 -17   28.31    1.87
  -1  -3  17   29.22    1.93
   1   3  17   27.05    1.72
  -1  -3  18   21.38    1.52
  -1  -3  18   19.96    3.08
  -1   3 -18   28.01    2.08
   1  -3 -18   26.69    1.87
  -1  -3  18   28.79    2.00
   1   3  18   27.27    1.77
  -1  -3  19   42.14    4.07
  -1  -3  19   45.34    2.19
  -1   3 -19   46.95    2.72
   1  -3 -19   43.92    2.45
  -1  -3  19   51.26    2.69
   1   3  19   47.33    2.45
  -1  -3  20   53.02    2.49
  -1  -3  20   57.18    4.84
  -1   3 -20   55.54    3.08
   1  -3 -20   55.85    2.84
   1   3  20   56.81    2.80
  -1  -3  20   56.41    3.03
  -1  -3  21   28.31    4.05
  -1  -3  21   32.95    1.91
  -1   3 -21   34.90    2.55
   1  -3 -21   33.85    2.22
   1   3  21   29.98    2.22
  -1  -3  21   35.89    2.55
  -1   3 -22   38.85    2.69
  -1  -3  22   35.74    2.64
   1   3  22   34.48    2.40
  -1   3 -23   27.32    2.44
   1   3  23   21.51    1.97
  -1  -3  23   26.13    2.35
  -1   3 -24    1.76    1.77
   1   3  24    1.90    1.45
  -1  -3  24    1.20    1.70
  -1  -3  24    0.62    2.97
   1   3  24    2.05    2.32
   1   3  25   -0.89    1.40
  -1  -3  25   -0.55    1.66
  -1   3 -25    1.38    1.65
  -1   3 -26    2.71    1.70
  -1   3 -27    3.81    1.64
   1  -3 -28    1.24    1.34
  -1   3 -28    3.94    1.45
   1  -3 -29    2.76    1.23
  -1   3 -29    0.80    1.22
  -1   3 -30    0.33    1.01
   1  -3 -30    1.10    0.97
   1  -3 -31    0.74    0.71
  -1   3 -31    1.37    0.74
  -1  -4 -31    0.07    0.56
  -1  -4 -31    0.66    0.63
   1   4 -31   -0.43    0.67
  -1  -4 -30    0.38    0.91
   1   4 -30    1.91    0.96
  -1  -4 -29    3.20    1.16
   1   4 -29    3.37    1.22
  -1  -4 -28    3.23    1.33
   1   4 -28    5.42    1.46
  -1   4  27    1.14    1.37
   1   4 -27    1.54    1.51
  -1  -4 -27    1.61    1.42
   1   4 -26    1.04    1.62
  -1  -4 -26    0.55    1.56
  -1   4  26    0.04    1.42
  -1  -4 -25    1.55    1.60
   1   4 -25    1.69    1.74
  -1   4  25    0.94    1.45
  -1   4  25    0.89    1.04
   1  -4  24    8.81    3.12
  -1   4  24   12.21    1.35
  -1  -4 -24   12.71    1.97
   1   4 -24   12.45    2.09
  -1   4  24   12.73    1.79
   1  -4  23   12.56    3.57
  -1  -4 -23   14.08    2.05
   1   4 -23   16.17    2.22
  -1   4  23   16.46    1.87
  -1   4  23   17.72    1.49
  -1  -4 -22   31.55    2.49
  -1   4  22   31.81    2.29
  -1  -4 -21   33.57    2.57
  -1   4  21   36.67    2.33
   1  -4  21   31.89    2.41
  -1  -4 -20   23.71    2.20
   1  -4  20   20.98    2.05
  -1  -4 -19   34.59    2.41
   1  -4  19   35.43    3.96
   1  -4  19   28.14    3.77
   1  -4  19   28.72    2.22
  -1  -4 -18   15.13    1.78
   1  -4  18   16.52    3.06
   1  -4  18   12.15    2.91
   1  -4  18   15.40    1.67
   1  -4  17    5.95    2.48
   1  -4  17    6.52    2.48
   1  -4  17    9.38    1.41
   1  -4  16   40.37    3.51
   1  -4  16   44.58    3.95
   1  -4  16   44.42    2.31
   1  -4  15   44.65    3.37
   1  -4  15   45.04    3.78
   1  -4  15   41.93    2.19
   1  -4  14   80.89    4.86
   1  -4  13   53.64    3.79
   1  -4  12   21.37    2.57
   1  -4  11   59.27    3.64
   1  -4  10   13.50    2.05
   1  -4   9  321.70   11.28
   1  -4   8  184.50    6.49
   1  -4   8  157.70    5.52
   1  -4   7  183.32    6.40
   1  -4   7  190.34    6.71
   1  -4   7  171.09    5.99
   1  -4   6   34.67    2.01
   1  -4   6   34.40    2.25
   1  -4   6   34.23    1.78
   1  -4   5  387.09   12.01
   1  -4   5  367.64   12.07
   1  -4   4  432.57   13.75
   1  -4   4  437.16   13.81
  -1  -4  -4  442.99   13.83
   1  -4   3  106.92    3.95
   1  -4   3  114.10    3.94
   1  -4   3  112.72    3.96
  -1  -4  -3  107.63    3.96
   1  -4   3  104.18    3.60
   1  -4   2  177.23    6.06
   1  -4   2  177.84    6.08
   1  -4   2  184.89    5.84
  -1  -4  -2  176.39    6.15
   1  -4   1   27.66    1.45
   1  -4   1   37.76    1.71
   1  -4   1   30.48    1.60
   1  -4   1   36.10    1.44
  -1  -4  -1   30.23    1.64
   1  -4   0   84.90    3.07
   1  -4   0  104.58    3.35
  -1  -4   0   78.48    2.97
  -1   4   0   78.81    2.79
   1  -4   0   98.23    3.02
  -1  -4   0   87.45    3.27
  -1  -4   1   30.15    1.57
   1   4   1   29.98    1.15
  -1  -4   2  192.08    6.37
  -1  -4   3  107.11    4.00
   1  -4  -3  114.33    4.04
  -1  -4   4  442.55   13.20
   1  -4  -4  428.07   13.16
   1  -4  -5  378.62   11.59
   1   4   5  349.15   11.41
  -1  -4   5  365.42   11.63
   1  -4  -6   35.34    1.82
   1   4   6   31.19    1.70
  -1  -4   6   34.52    2.00
   1  -4  -7  180.34    6.13
  -1  -4   7  190.74    6.76
   1   4   7  178.18    6.23
   1   4   8  174.06    6.23
  -1  -4   8  178.68    6.69
  -1  -4   9  312.27   11.01
   1   4   9  318.86   10.61
   1   4  10   14.86    1.74
  -1  -4  10   13.68    1.90
   1   4  11   55.75    3.13
  -1  -4  11   53.25    3.35
   1   4  12   21.21    2.13
   1   4  13   58.61    3.52
   1   4  14   76.53    4.22
  -1  -4  15   39.86    3.24
   1   4  15   40.02    3.16
   1  -4 -15   36.72    2.03
  -1  -4  16   42.17    3.55
   1   4  16   38.98    3.22
   1  -4 -16   38.04    2.14
  -1  -4  17    6.89    1.08
  -1  -4  17    7.38    2.45
   1   4  17    7.10    1.12
  -1  -4  17    5.92    1.35
  -1   4 -17    6.35    1.37
   1  -4 -17    8.64    1.33
  -1  -4  18   13.98    2.99
  -1  -4  18   14.61    1.33
  -1  -4  18   18.79    1.76
   1   4  18   16.26    1.47
  -1   4 -18   16.06    1.78
   1  -4 -18   15.89    1.63
  -1  -4  19   27.45    1.75
  -1  -4  19   29.13    3.76
  -1  -4  19   31.45    2.30
   1   4  19   30.62    1.97
  -1   4 -19   34.54    2.33
   1  -4 -19   33.50    2.13
  -1  -4  20   20.51    3.68
  -1  -4  20   24.38    2.24
   1   4  20   21.74    1.84
  -1   4 -20   26.20    2.23
   1  -4 -20   24.60    1.95
  -1  -4  21   27.97    4.18
   1   4  21   29.74    2.21
  -1  -4  21   35.65    2.59
  -1   4 -21   38.50    2.61
   1  -4 -21   31.81    2.24
  -1  -4  22   35.93    2.64
   1   4  22   33.81    2.30
  -1  -4  22   30.88    4.52
  -1   4 -22   38.05    2.66
   1   4  23   11.49    1.72
  -1  -4  23   15.70    2.13
   1  -4 -23   15.03    2.13
  -1   4 -23   19.00    2.19
  -1  -4  23   12.54    3.60
  -1   4 -24   14.40    2.02
   1  -4 -24   11.06    1.94
  -1  -4  24   11.25    3.34
  -1  -4  24   13.48    1.93
   1   4  24    8.50    1.60
   1   4  25   -1.02    1.38
   1  -4 -25    3.46    1.65
  -1   4 -25    0.09    1.62
  -1   4 -26    1.34    1.60
   1  -4 -26    1.10    1.56
   1  -4 -27    1.83    1.43
  -1   4 -27    1.14    1.51
  -1   4 -28    5.20    1.48
   1  -4 -28    6.56    1.39
   1  -4 -29    1.03    1.10
  -1   4 -29    2.39    1.20
  -1   4 -30    1.08    0.98
   1  -4 -30    1.03    0.92
  -1   4 -31    0.13    0.65
   1  -4 -31    0.32    0.65
   1  -4 -31    0.39    0.58
  -1  -5 -31    0.27    0.54
   1   5 -30    3.08    0.92
  -1  -5 -30    1.07    0.87
  -1  -5 -29    2.17    1.10
   1   5 -29    1.13    1.10
  -1  -5 -28    1.31    1.25
   1   5 -28    1.06    1.28
  -1   5  28    1.44    1.15
  -1  -5 -27    4.08    1.48
   1   5 -27    6.45    1.59
  -1   5  27    3.97    1.34
   1   5 -26    6.16    1.74
  -1  -5 -26    3.48    1.60
  -1   5  26    3.77    1.48
  -1  -5 -25    7.56    1.74
   1   5 -25    7.61    1.89
  -1   5  25    5.91    1.59
  -1   5  25    8.16    1.19
  -1  -5 -24    3.71    1.68
   1   5 -24    1.74    1.75
  -1   5  24    4.80    1.51
  -1   5  24    4.09    1.16
   1  -5  23    5.37    3.11
  -1  -5 -23    7.75    1.87
   1   5 -23    5.58    1.93
  -1   5  23    7.93    1.59
   1  -5  22   46.93    5.06
  -1  -5 -22   55.12    3.18
  -1   5  22   57.25    2.96
  -1   5  21   91.18    3.92
  -1  -5 -21   97.81    4.28
  -1  -5 -20   18.74    2.06
   1  -5  20   12.55    3.39
   1  -5  19   24.22    2.09
  -1  -5 -19   24.29    2.15
   1  -5  19   28.28    3.71
   1  -5  19   20.47    3.53
   1  -5  18   31.82    2.21
  -1  -5 -18   35.08    2.31
   1  -5  18   32.80    3.83
   1  -5  18   29.72    3.64
   1  -5  17   67.71    3.15
  -1  -5 -17   71.96    3.27
   1  -5  17   71.66    5.09
   1  -5  17   66.95    4.70
   1  -5  16   57.06    2.76
   1  -5  16   63.34    4.61
   1  -5  16   60.13    4.33
   1  -5  15   30.44    1.90
   1  -5  15   30.99    3.19
   1  -5  15   32.04    3.42
   1  -5  14  122.30    5.93
   1  -5  14  131.67    6.47
   1  -5  13   14.50    2.40
   1  -5  13   16.58    2.50
   1  -5  12   17.22    2.30
   1  -5  12   18.90    2.48
   1  -5  11    3.00    1.84
   1  -5  10   53.04    3.39
   1  -5   9  261.52    9.55
   1  -5   8    7.13    1.60
   1  -5   7   97.82    3.76
   1  -5   6   93.30    3.89
   1  -5   6   96.10    3.68
   1  -5   5  320.46   10.59
   1  -5   5  324.12   10.48
   1  -5   4 1111.01   33.30
   1  -5   4 1074.25   33.00
  -1  -5  -4 1094.00   33.35
   1  -5   4 1067.90   33.33
   1  -5   3   51.48    2.46
   1  -5   3   52.78    2.39
   1  -5   3   52.42    2.47
  -1  -5  -3   53.64    2.44
   1  -5   3   50.24    2.05
   1  -5   2   14.35    0.98
  -1  -5  -2   13.93    1.29
   1  -5   2   15.97    1.33
   1  -5   2   13.80    1.14
   1  -5   2   15.56    1.31
   1  -5   2   13.27    1.32
   1  -5   1   15.48    1.09
   1  -5   1   16.82    1.23
   1  -5   1   21.02    1.39
   1  -5   1   16.63    1.34
   1  -5   1   19.60    1.14
  -1  -5  -1   18.05    1.41
   1  -5   0   21.83    1.22
  -1  -5   0   21.16    1.13
   1  -5   0   27.16    1.56
   1  -5   0   28.16    1.30
  -1  -5   0   25.16    1.53
  -1  -5   1   16.47    1.34
  -1  -5   2   13.74    1.32
   1  -5  -3   58.81    2.56
  -1  -5   3   51.55    2.50
   1  -5  -4 1102.86   31.82
  -1  -5   4 1096.35   31.85
   1  -5  -5  328.44   10.35
   1   5   5  304.93    9.97
  -1  -5   5  330.51   10.46
   1  -5  -6  101.69    3.76
  -1  -5   6  102.10    3.95
   1   5   7  101.40    3.80
  -1  -5   7  106.79    4.22
   1  -5  -7  100.77    3.89
   1   5   8    9.52    1.23
  -1  -5   8    8.65    1.69
  -1  -5   8    9.34    1.62
  -1  -5   9  251.97    9.20
   1   5   9  259.97    8.68
  -1  -5   9  243.58    8.99
   1   5  10   55.50    2.84
  -1  -5  10   52.24    3.23
  -1  -5  10   50.87    3.12
  -1  -5  11    4.00    1.75
   1   5  11    1.47    1.25
  -1  -5  11    2.30    1.70
  -1  -5  12   17.90    2.31
   1   5  12   19.40    2.00
  -1  -5  13   14.00    2.41
   1   5  13   13.50    1.94
  -1  -5  14  129.08    6.12
   1   5  14  127.20    5.71
   1  -5 -15   33.33    1.96
  -1  -5  15   35.77    3.33
   1   5  15   32.41    2.81
   1  -5 -16   63.20    2.88
  -1  -5  16   64.02    4.51
   1  -5 -17   65.35    3.02
  -1   5 -17   65.93    3.08
  -1  -5  17   70.82    4.84
  -1   5 -18   32.07    2.22
   1  -5 -18   32.83    2.10
  -1  -5  18   31.61    2.23
   1   5  18   30.54    1.88
  -1  -5  18   27.61    3.69
  -1   5 -19   23.00    2.05
   1  -5 -19   21.91    1.87
   1   5  19   21.20    1.69
  -1  -5  19   22.42    2.06
  -1  -5  19   19.04    3.50
  -1   5 -20   21.09    2.06
  -1  -5  20   20.72    2.10
   1   5  20   18.45    1.74
   1  -5 -20   19.49    1.86
  -1  -5  20   16.62    3.72
  -1   5 -21   93.67    4.21
  -1  -5  21   86.55    6.45
  -1  -5  21   94.17    4.22
   1   5  21   89.65    3.86
  -1   5 -22   52.56    3.07
  -1  -5  22   43.81    5.12
  -1  -5  22   49.80    3.09
   1   5  22   47.10    2.71
  -1  -5  23    3.19    3.07
  -1   5 -23    9.55    1.91
   1  -5 -23    6.32    1.81
  -1  -5  23    6.36    1.89
   1   5  23    5.05    1.48
  -1   5 -24    4.35    1.75
   1  -5 -24    3.13    1.69
   1   5  24    1.20    1.36
  -1   5 -25    8.04    1.82
   1  -5 -25    6.96    1.77
   1   5  25    4.67    1.43
   1  -5 -26    5.75    1.61
  -1   5 -26    4.34    1.67
   1  -5 -27    6.15    1.52
  -1   5 -27    5.90    1.60
   1  -5 -28    1.30    1.24
  -1   5 -28    2.74    1.36
   1  -5 -29   -0.29    1.05
  -1   5 -29    0.97    1.11
   1  -5 -30    2.42    0.91
  -1   5 -30    1.82    0.93
   1  -5 -31    0.53    0.57
  -1  -6 -31    0.25    0.50
  -1  -6 -30    0.11    0.78
   1   6 -30    1.01    0.81
  -1  -6 -30    0.26    0.74
   1   6 -29    0.62    1.02
  -1  -6 -29    0.15    0.99
  -1  -6 -28    1.27    1.20
   1   6 -28    1.81    1.25
  -1   6  28    0.81    1.12
  -1  -6 -27   -1.07    1.35
   1   6 -27   -0.18    1.37
  -1   6  27    0.57    1.26
  -1  -6 -26    4.93    1.58
   1   6 -26    5.49    1.66
  -1   6  26    5.00    1.43
  -1  -6 -25    4.93    1.67
   1   6 -25    4.16    1.70
  -1   6  25    5.97    1.52
  -1   6  25    4.69    1.13
  -1  -6 -24    7.41    1.80
   1   6 -24    7.89    1.89
  -1   6  24    9.08    1.61
  -1   6  24    9.10    1.27
   1  -6  23    2.71    3.07
  -1  -6 -23    6.98    1.84
   1   6 -23    6.06    1.87
  -1   6  23   11.03    1.66
   1  -6  22    7.40    3.33
  -1  -6 -22   10.69    1.95
  -1   6  22   10.30    1.66
   1  -6  21   66.08    5.85
  -1  -6 -21   76.09    3.71
  -1  -6 -20   31.33    2.43
   1  -6  20   28.72    4.21
  -1  -6 -19   97.91    4.21
   1  -6  19   93.76    6.26
   1  -6  19   91.11    6.17
   1  -6  18   93.99    4.05
  -1  -6 -18   96.18    4.12
   1  -6  18  103.76    6.20
   1  -6  18   96.92    6.22
   1  -6  17   29.05    2.08
  -1  -6 -17   32.12    2.15
   1  -6  17   28.62    3.65
   1  -6  17   33.65    3.80
   1  -6  16   30.59    2.07
  -1  -6 -16   36.54    2.15
   1  -6  16   31.29    3.61
   1  -6  16   32.18    3.50
   1  -6  15  207.03    8.47
   1  -6  15  194.66    8.69
   1  -6  15  177.98    6.46
   1  -6  14   46.65    3.77
   1  -6  14   50.57    4.04
   1  -6  14   49.97    2.40
   1  -6  13  110.37    5.70
   1  -6  13   98.57    5.28
   1  -6  12  396.34   14.39
   1  -6  11  148.51    6.65
   1  -6  10  368.93   13.10
   1  -6   9   60.73    3.52
   1  -6   7  122.68    4.64
   1  -6   6  745.67   23.27
  -1  -6  -5 1939.56   57.60
   1  -6   5 1844.61   57.50
   1  -6   4  861.73   27.47
   1  -6   4  899.89   27.42
  -1  -6  -4  893.37   27.47
   1  -6   4  884.41   27.09
   1  -6   4  878.48   27.45
   1  -6   3 7433.14  223.77
   1  -6   3 7860.33  223.83
   1  -6   3 7375.44  223.77
   1  -6   3 7265.21  223.43
  -1  -6  -3 7409.41  223.80
  -1  -6  -2  769.46   24.88
   1  -6   2  814.68   24.59
   1  -6   2  749.85   24.62
   1  -6   2  854.28   24.84
   1  -6   2  735.57   24.82
   1  -6   1 3533.07  108.41
   1  -6   1 3738.17  108.79
   1  -6   1 3509.14  108.52
   1  -6   1 3792.81  108.50
  -1  -6  -1 3447.79  108.72
   1  -6   0  368.30   12.47
   1  -6   0  386.51   12.57
   1  -6   0  504.06   13.12
  -1  -6   0  352.48   12.39
   1  -6   0  453.54   12.66
  -1  -6   0  413.52   12.87
   1  -6  -1 3899.14  108.09
  -1  -6   1 3277.85  108.07
  -1  -6   2  811.92   25.19
   1  -6  -3 8236.89  243.59
  -1  -6   3 7973.27  243.54
   1   6   4  851.65   26.62
  -1  -6   4  853.74   27.36
  -1  -6   4  915.27   27.33
  -1  -6   5 1845.62   55.64
   1  -6  -5 1969.96   55.51
  -1  -6   5 1965.78   55.60
   1   6   6  662.61   20.56
   1  -6  -6  661.18   21.00
  -1  -6   6  695.97   21.20
   1   6   7  155.18    5.40
   1  -6  -7  142.95    5.61
   1   6   8 1731.76   54.51
  -1  -6   8 1912.27   55.22
  -1  -6   9   75.29    3.72
   1   6   9   61.60    2.93
  -1  -6  10  352.51   12.39
  -1  -6  10  334.87   12.34
   1   6  10  364.00   11.77
  -1  -6  11  129.17    5.85
   1   6  11  135.50    5.29
  -1  -6  11  129.32    5.91
  -1  -6  12  351.60   12.55
   1   6  12  338.18   11.73
  -1  -6  13  125.65    5.83
   1   6  13  104.67    4.89
  -1  -6  14   52.37    3.96
   1  -6 -14   49.82    2.43
  -1  -6  15  221.72    8.82
   1  -6 -15  185.46    6.67
  -1  -6  16   35.68    3.69
  -1   6 -16   32.67    2.08
   1  -6 -16   36.73    2.14
  -1   6 -17   36.53    2.22
   1  -6 -17   31.37    2.07
  -1  -6  17   27.35    3.64
  -1   6 -18   92.27    3.97
  -1  -6  18   92.10    6.02
   1  -6 -18   94.03    3.94
   1   6  19   95.34    3.85
  -1   6 -19  100.35    4.22
   1  -6 -19   92.43    4.05
  -1  -6  19  102.72    6.47
   1   6  20   26.82    1.95
  -1   6 -20   34.20    2.42
  -1  -6  20   28.69    4.30
   1  -6 -20   29.44    2.17
  -1  -6  21   79.20    3.75
   1   6  21   69.04    3.32
  -1   6 -21   79.54    3.71
  -1  -6  21   63.05    5.81
   1   6  22    7.82    1.59
  -1  -6  22    9.06    1.97
  -1   6 -22   10.51    1.88
   1   6  23    5.29    1.46
  -1   6 -23    7.80    1.82
   1  -6 -23    5.26    1.80
  -1  -6  23    5.84    3.38
   1  -6 -24    8.44    1.83
  -1   6 -24    7.46    1.86
   1   6  24    6.06    1.44
   1   6  25    2.78    1.33
  -1   6 -25    3.88    1.70
   1  -6 -25    3.14    1.59
   1  -6 -26    5.82    1.59
  -1   6 -26    8.66    1.75
  -1   6 -27    2.12    1.48
   1  -6 -27    1.02    1.33
  -1   6 -28    0.97    1.29
   1  -6 -28    3.07    1.23
  -1   6 -29    1.59    1.07
   1  -6 -29    1.03    1.02
   1  -6 -30    0.38    0.76
  -1   6 -30   -0.06    0.80
   1  -6 -30    0.55    0.78
   1  -6 -31    0.20    0.53
  -1  -7 -30   -0.59    0.72
   1   7 -30   -0.50    0.72
  -1  -7 -29    1.22    0.95
   1   7 -29    0.99    0.96
  -1   7  28    0.98    1.09
   1   7 -28    0.03    1.14
  -1  -7 -28    0.85    1.13
  -1   7  27   -0.74    1.25
   1   7 -27   -0.10    1.31
  -1  -7 -27   -0.13    1.25
  -1   7  26    5.54    1.45
   1   7 -26    6.78    1.61
  -1  -7 -26    3.38    1.46
  -1   7  25   13.53    1.67
   1   7 -25    9.18    1.79
  -1  -7 -25   10.00    1.78
  -1   7  25   11.83    1.31
  -1   7  24    5.04    1.50
   1   7 -24    4.52    1.72
  -1  -7 -24    1.97    1.61
  -1   7  23   12.22    1.71
   1   7 -23   11.69    1.95
  -1  -7 -23   11.89    1.93
   1  -7  23    8.85    3.26
  -1   7  22    4.03    1.44
   1  -7  22    1.44    3.12
  -1  -7 -22    4.74    1.77
   1   7 -22    2.29    1.77
   1  -7  21  100.22    7.18
  -1  -7 -21  110.33    4.67
   1  -7  20   52.49    5.35
  -1  -7 -20   65.79    3.34
  -1  -7 -19   23.16    2.11
   1  -7  19   20.64    3.56
   1  -7  19   16.49    3.67
   1  -7  18   35.44    4.07
  -1  -7 -18   42.04    2.50
   1  -7  18   35.82    4.26
   1  -7  17   80.21    5.60
   1  -7  17   92.63    5.84
  -1  -7 -17   86.61    3.73
  -1  -7 -16    6.66    1.36
   1  -7  16    4.89    2.76
   1  -7  16    8.67    2.70
   1  -7  15   48.92    2.54
   1  -7  15   51.73    4.25
  -1  -7 -15   50.59    2.52
   1  -7  14   63.89    4.55
   1  -7  14   62.87    2.81
   1  -7  14   63.53    4.40
   1  -7  13  131.24    6.47
   1  -7  13  122.89    6.23
   1  -7  12  276.05   10.79
   1  -7  11   58.46    3.87
   1  -7   6    7.15    1.51
   1  -7   6    7.32    1.31
   1  -7   5    3.69    1.26
  -1  -7  -5    4.19    1.21
   1  -7   5    4.29    0.97
   1  -7   5    4.95    1.27
   1  -7   4   34.21    2.12
   1  -7   4   32.54    2.07
  -1  -7  -4   31.77    2.05
   1  -7   4   33.92    1.79
   1  -7   3   82.75    3.48
   1  -7   3   79.55    3.35
  -1  -7  -3   77.93    3.44
   1  -7   3   78.99    3.11
   1  -7   2  399.85   12.93
   1  -7   2  396.47   12.60
   1  -7   2  396.75   12.72
  -1  -7  -2  391.89   12.91
   1  -7   2  400.39   12.59
  -1  -7  -1  165.78    5.81
   1  -7   1  178.39    6.36
   1  -7   1  176.86    5.92
   1  -7   1  181.02    6.05
  -1  -7  -1  185.77    6.38
   1  -7   1  188.58    6.09
  -1  -7   0  298.58    9.70
   1  -7   0  303.80   10.26
   1  -7   0  304.43    9.77
  -1  -7   0  301.86   10.24
   1  -7   0  337.84   10.06
   1  -7   0  308.18    9.81
   1  -7  -1  164.32    5.64
   1  -7  -1  164.51    5.69
  -1  -7   2  380.64   12.43
   1  -7  -3   85.59    3.66
  -1  -7   3   82.80    3.65
  -1  -7   4   32.22    2.16
   1   7   4   29.64    1.14
   1  -7  -4   34.09    2.14
  -1  -7   5    4.16    1.34
   1  -7  -5    3.73    1.28
   1   7   5    3.63    0.54
  -1  -7   5    3.89    1.32
   1  -7  -6    6.79    1.32
  -1  -7   6    7.78    1.51
   1   7   6    7.18    0.76
  -1  -7   6    9.09    1.51
  -1  -7   7  286.74    9.88
   1   7   7  281.77    9.05
  -1  -7   8   50.59    3.13
   1   7   8   53.55    2.34
  -1  -7   9   17.28    2.18
   1   7   9   13.65    1.36
  -1  -7  10   66.52    3.85
   1   7  10   60.80    2.88
  -1  -7  11   54.90    3.68
   1   7  11   51.65    2.69
  -1  -7  12  232.07    9.07
   1   7  12  215.85    7.87
  -1  -7  13  119.95    6.10
   1  -7 -14   57.57    2.69
  -1  -7  14   59.24    4.39
  -1  -7  14   62.71    2.74
  -1  -7  15   55.17    4.36
  -1   7 -15   54.46    2.59
   1  -7 -15   53.79    2.63
  -1   7 -16    8.19    1.36
   1  -7 -16    7.53    1.39
  -1  -7  16    5.37    2.79
  -1   7 -17   80.55    3.57
  -1  -7  17   85.17    5.72
   1  -7 -17   82.79    3.58
  -1   7 -18   36.69    2.36
  -1  -7  18   33.39    4.31
   1  -7 -18   39.30    2.40
  -1   7 -19   25.75    2.14
   1   7  19   22.23    1.73
   1  -7 -19   22.11    1.95
  -1  -7  19   21.84    3.98
  -1   7 -20   68.04    3.35
   1  -7 -20   63.85    3.18
  -1  -7  20   55.22    5.49
   1   7  20   61.47    2.93
  -1  -7  21   96.06    6.99
  -1   7 -21  110.97    4.55
   1   7  21   97.54    4.13
  -1   7 -22    4.47    1.71
   1  -7 -22    2.93    1.71
   1   7  22    4.20    1.42
  -1  -7  23    8.97    3.42
  -1   7 -23    9.34    1.88
   1  -7 -23    6.84    1.79
   1   7  23    8.66    1.54
   1  -7 -24    3.71    1.63
  -1   7 -24    3.33    1.64
   1   7  24    1.77    1.34
  -1   7 -25    8.42    1.80
   1  -7 -25    8.87    1.68
   1   7  25    7.75    1.43
  -1   7 -26    5.32    1.60
   1  -7 -26    5.83    1.51
  -1   7 -27    0.21    1.36
   1  -7 -27    1.50    1.29
   1  -7 -28    1.66    1.14
  -1   7 -28    2.06    1.25
  -1   7 -29    2.13    1.00
   1  -7 -29    1.93    0.96
  -1   7 -30    0.06    0.71
   1  -7 -30   -0.05    0.72
   1  -7 -31    2.29    0.52
   1   8 -30    1.68    0.66
  -1  -8 -30    0.62    0.69
   1   8 -29    1.31    0.90
  -1  -8 -29    0.95    0.89
  -1  -8 -28    4.49    1.12
   1   8 -28    3.38    1.14
  -1   8  28    4.27    1.12
   1   8 -27    1.35    1.27
  -1  -8 -27   -0.85    1.22
  -1   8  27    0.53    1.18
   1   8 -26    2.47    1.43
  -1  -8 -26    1.89    1.36
  -1   8  26    1.46    1.32
  -1  -8 -25    5.56    1.57
   1   8 -25    5.20    1.70
  -1   8  25    7.53    1.49
  -1   8  25    9.15    1.24
   1   8 -24    1.78    1.61
  -1  -8 -24    2.55    1.58
  -1   8  24    5.96    1.50
   1  -8  23   22.93    4.03
  -1  -8 -23   30.63    2.39
   1   8 -23   30.03    2.42
  -1   8  23   31.60    2.19
  -1  -8 -22    6.68    1.77
   1   8 -22    6.18    1.82
  -1   8  22    6.36    1.48
  -1  -8 -21   31.89    2.39
   1  -8  21   18.14    4.26
  -1  -8 -20   72.47    3.47
   1  -8  20   54.87    5.62
  -1  -8 -19   36.29    2.45
   1  -8  19   32.72    4.14
   1  -8  19   29.54    4.34
   1  -8  18   97.73    6.39
  -1  -8 -18  102.39    4.23
   1  -8  18   93.96    6.37
  -1  -8 -17   33.45    2.16
   1  -8  17   29.23    3.75
   1  -8  17   26.67    3.93
   1  -8  16   55.67    4.53
   1  -8  16   49.79    4.64
  -1  -8 -16   48.69    2.56
   1  -8  15  122.94    6.64
  -1  -8 -15  114.98    4.42
   1  -8  15  112.57    6.54
   1  -8  14   35.87    3.58
   1  -8  14   25.88    3.46
   1  -8  13   40.76    3.63
   1  -8  13   33.50    3.55
   1  -8   8   57.60    3.42
   1  -8   7  433.85   13.90
   1  -8   7  424.71   14.48
   1  -8   6  255.97    8.38
   1  -8   6  238.29    8.61
   1  -8   6  246.51    8.83
  -1  -8  -5   18.66    1.72
   1  -8   5   21.49    1.49
   1  -8   5   17.75    1.73
   1  -8   5   18.41    1.74
  -1  -8  -4  139.10    5.20
   1  -8   4  131.54    4.79
   1  -8   4  127.59    5.12
   1  -8   4  128.19    5.00
   1  -8   3   27.16    1.65
  -1  -8  -3   28.54    1.97
   1  -8   3   24.05    1.74
   1  -8   3   28.22    2.02
  -1  -8  -2  107.29    4.38
   1  -8   2  110.20    4.10
   1  -8   2  108.61    4.03
   1  -8   2  105.50    4.10
   1  -8   2  111.65    4.44
   1  -8   1   13.57    1.58
   1  -8   1   13.33    1.34
  -1  -8  -1   14.89    1.54
   1  -8   1   13.81    1.13
  -1  -8  -1   13.20    0.99
   1  -8   1   12.72    1.26
   1  -8   0    1.12    0.96
   1  -8   0    0.73    0.75
   1  -8   0    0.97    0.70
   1  -8   0    2.17    1.25
   1  -8  -1   12.77    1.03
   1  -8  -1   13.05    1.08
   1  -8  -2   99.83    3.48
  -1  -8   2  109.38    4.30
   1  -8  -3   29.24    2.11
  -1  -8   3   31.53    2.18
   1  -8  -4  131.45    5.23
  -1  -8   4  133.35    5.23
  -1  -8   5   20.78    1.86
   1  -8  -5   18.38    1.76
  -1  -8   5   16.77    1.82
  -1  -8   6  246.17    8.79
  -1  -8   6  250.62    8.88
  -1  -8   7  431.67   12.73
  -1  -8   7  420.58   12.77
  -1  -8   8   59.87    3.27
  -1  -8   8   58.29    3.26
  -1  -8   9  104.62    4.98
  -1  -8  10   46.90    3.33
  -1  -8  11  325.78   12.10
  -1  -8  12   38.36    3.51
  -1  -8  13   37.97    3.69
   1  -8 -14   30.44    1.87
  -1  -8  14   34.42    3.67
  -1  -8  14   28.83    1.89
  -1   8 -15  103.62    4.17
   1  -8 -15  109.81    4.24
  -1  -8  15  116.90    6.52
  -1  -8  15  109.69    4.28
  -1   8 -16   48.21    2.56
  -1  -8  16   50.88    4.63
   1  -8 -16   51.68    2.60
  -1   8 -17   28.42    2.04
  -1  -8  17   27.89    4.14
   1  -8 -17   32.50    2.14
  -1   8 -18  105.62    4.40
  -1  -8  18  109.32    6.91
   1  -8 -18  110.47    4.46
  -1   8 -19   32.58    2.34
   1   8  19   33.85    2.02
   1  -8 -19   35.20    2.35
  -1  -8  19   29.47    4.46
  -1   8 -20   75.43    3.47
   1  -8 -20   70.34    3.36
   1   8  20   63.72    3.03
  -1   8 -21   34.29    2.44
   1   8  21   31.00    2.06
   1  -8 -22    4.17    1.72
  -1   8 -22    3.90    1.69
   1   8  22    4.85    1.39
  -1  -8  23   25.23    4.20
   1  -8 -23   29.58    2.35
  -1   8 -23   28.40    2.38
   1   8  23   28.76    2.03
  -1   8 -24    2.10    1.64
   1  -8 -24    4.33    1.60
   1   8  24    3.55    1.35
   1   8  25    6.82    1.36
   1  -8 -25    7.45    1.59
  -1   8 -25    8.54    1.74
   1   8  26    1.13    1.08
   1  -8 -26    2.58    1.35
  -1   8 -26    1.07    1.45
  -1   8 -27   -0.03    1.28
   1  -8 -27    1.34    1.23
   1  -8 -28    5.91    1.19
  -1   8 -28    4.14    1.20
  -1   8 -29    0.53    0.87
   1  -8 -29    0.09    0.87
  -1   8 -30    1.17    0.62
   1  -8 -30    0.83    0.71
  -1  -9 -30    2.86    0.69
   1   9 -29    2.32    0.85
  -1  -9 -29    2.02    0.87
  -1   9  28    0.18    0.98
   1   9 -28    2.19    1.04
  -1  -9 -28   -0.77    1.00
  -1   9  27    2.88    1.19
   1   9 -27    3.89    1.25
   1   9 -26    6.82    1.47
  -1  -9 -26    6.97    1.42
  -1   9  26    7.30    1.41
  -1   9  26    7.77    1.14
   1   9 -25    7.17    1.61
  -1  -9 -25    5.32    1.52
  -1   9  25    5.98    1.44
  -1   9  25    7.42    1.24
   1   9 -24    7.97    1.74
  -1  -9 -24    8.89    1.73
  -1   9  24    9.67    1.60
   1  -9  23    8.99    3.25
  -1  -9 -23    8.52    1.75
   1   9 -23    8.80    1.80
  -1   9  23   13.10    1.67
  -1  -9 -22   17.69    2.05
   1   9 -22   19.57    2.11
   1  -9  22   16.98    3.72
   1   9 -21   83.60    3.82
  -1  -9 -21   75.69    3.70
  -1  -9 -20   34.51    2.40
   1  -9  20   19.62    4.28
  -1  -9 -19   47.79    2.72
   1  -9  19   32.86    4.57
  -1  -9 -18   66.81    3.22
   1  -9  18   66.98    5.43
   1  -9  18   58.33    5.29
  -1  -9 -17   52.96    2.79
   1  -9  17   63.46    5.08
   1  -9  17   61.95    5.24
  -1  -9 -16   25.60    1.90
   1  -9  16   25.58    3.60
   1  -9  16   30.60    4.03
   1  -9  15  264.68   10.78
   1  -9  15  264.15   10.76
  -1  -9 -14   96.59    3.83
   1  -9  14  120.57    6.30
   1  -9  13   23.85    3.19
   1  -9   9   15.22    2.31
   1  -9   8  377.50   13.33
   1  -9   8  383.36   12.58
   1  -9   7  101.51    4.72
   1  -9   7  103.70    4.18
   1  -9   6  916.40   29.37
   1  -9   6  940.65   28.92
   1  -9   5  174.74    6.32
   1  -9   5  150.33    6.07
  -1  -9  -5  149.69    6.09
   1  -9   5  165.96    5.88
   1  -9   4  586.92   18.04
   1  -9   4  526.37   17.70
   1  -9   4  561.36   17.55
  -1  -9  -4  547.67   17.93
   1  -9   3   47.92    2.76
   1  -9   3   46.28    2.42
   1  -9   3   50.99    2.37
  -1  -9  -3   45.36    2.63
   1  -9   2  647.09   19.98
   1  -9   2  588.41   19.45
  -1  -9  -2  640.13   19.90
   1  -9   2  626.58   19.52
  -1  -9  -1   23.38    1.29
   1  -9   1   25.90    1.48
   1  -9   1   23.48    1.53
  -1  -9  -1   23.46    1.95
   1  -9   1   25.16    1.68
   1  -9   1   24.90    2.04
   1  -9   0  466.31   14.19
   1  -9   0  430.20   14.16
   1  -9   0  479.33   14.57
   1  -9   0  441.86   14.86
   1  -9  -1   25.70    1.44
   1  -9  -1   26.82    1.37
   1  -9  -1   28.31    1.81
   1  -9  -2  603.53   19.19
   1  -9  -2  627.48   18.92
   1  -9  -3   55.99    1.99
   1  -9  -3   61.40    3.12
  -1  -9   3   59.18    3.04
  -1  -9   3   55.21    3.09
  -1  -9   4  605.73   19.51
   1  -9  -4  603.05   19.51
  -1  -9   5  175.43    6.76
   1  -9  -5  163.83    6.49
  -1  -9   6  894.96   27.93
  -1  -9   6  868.57   27.92
  -1  -9   7  100.09    4.56
  -1  -9   7   93.54    4.46
  -1  -9   8  382.97   12.92
  -1  -9   8  357.35   12.85
  -1  -9   9   24.11    2.59
  -1  -9   9   13.97    2.10
  -1  -9  10  118.15    5.73
  -1  -9  11   52.94    3.94
  -1  -9  12  108.14    5.80
  -1  -9  13   20.90    1.60
  -1  -9  13   24.39    3.18
  -1   9 -14   92.54    3.77
  -1  -9  14  103.36    3.97
  -1  -9  14  110.93    6.17
  -1  -9  15  239.43    7.93
  -1  -9  15  256.67   10.56
  -1   9 -16   29.41    1.99
  -1  -9  16   29.40    2.11
   1  -9 -16   30.42    2.08
  -1  -9  16   28.06    4.00
  -1   9 -17   60.48    2.94
  -1  -9  17   63.09    3.10
   1  -9 -17   58.04    2.96
  -1  -9  17   53.30    5.09
  -1   9 -18   71.20    3.34
   1  -9 -18   71.79    3.36
  -1  -9  18   61.40    5.62
  -1   9 -19   48.15    2.74
   1  -9 -19   48.00    2.75
  -1  -9  19   40.96    5.02
   1   9  20   31.95    2.03
  -1   9 -20   35.33    2.40
   1   9  21   80.31    3.55
   1  -9 -21   85.70    3.93
  -1   9 -21   87.64    3.93
  -1  -9  21   80.46    6.51
   1  -9 -22   15.19    1.98
  -1   9 -22   17.84    2.03
   1   9  22   17.03    1.69
  -1  -9  22   15.11    3.73
  -1   9 -23    7.24    1.67
   1  -9 -23    6.60    1.69
   1   9  23   10.12    1.47
  -1  -9  23    6.03    3.07
   1   9  24    6.69    1.36
  -1   9 -24    7.38    1.73
   1  -9 -24    8.37    1.68
   1   9  25    4.85    1.24
  -1   9 -25    4.43    1.53
   1  -9 -25    5.39    1.49
   1  -9 -26    4.65    1.38
  -1   9 -26    4.72    1.45
  -1   9 -27    2.46    1.24
   1  -9 -28   -0.10    0.99
  -1   9 -28    0.56    1.01
   1  -9 -29    1.50    0.87
  -1   9 -29    2.19    0.81
   1  -9 -30    2.05    0.66
  -1 -10 -30    0.15    0.55
  -1 -10 -29    3.29    0.85
   1  10 -29    2.59    0.78
  -1 -10 -28    1.69    0.95
  -1  10  28    2.26    0.91
   1  10 -28    2.15    0.97
  -1 -10 -27    4.50    1.15
   1  10 -27    4.74    1.21
  -1  10  27    5.60    1.17
   1  10 -26    0.13    1.26
  -1  10  26    2.02    1.22
  -1  10  26    3.27    1.05
  -1  10  25   16.82    1.67
   1  10 -25   11.41    1.68
  -1 -10 -25   12.12    1.63
  -1  10  24    4.84    1.46
  -1 -10 -24    2.89    1.46
   1  10 -24    0.44    1.46
  -1  10  23   11.45    1.61
  -1 -10 -23    7.91    1.62
   1  10 -23    7.47    1.67
   1 -10  22   32.78    4.35
   1  10 -22   35.29    2.47
  -1 -10 -22   35.38    2.42
   1 -10  21   10.76    3.37
   1  10 -21   11.74    1.83
  -1 -10 -21   10.19    1.80
   1 -10  20    1.44    3.06
  -1 -10 -20    2.17    1.52
   1  10 -20    2.67    1.57
   1 -10  19   69.08    5.83
  -1 -10 -19   71.74    3.41
   1 -10  18   35.41    4.63
   1 -10  18   44.45    4.55
  -1 -10 -18   45.02    2.52
   1 -10  17   68.39    5.61
  -1 -10 -17   65.41    3.11
   1 -10  17   71.38    5.35
   1 -10  16   13.39    3.47
  -1 -10 -16   15.84    1.56
   1 -10  16   17.19    3.34
  -1 -10 -15   48.76    2.44
   1 -10  15   50.78    4.72
  -1 -10 -14   33.19    1.89
   1 -10  14   33.70    4.04
   1 -10  13   25.21    3.47
   1 -10  12    0.91    1.15
   1 -10  11    5.91    2.21
   1 -10  11    6.96    1.43
   1 -10  10   62.93    3.28
   1 -10  10   72.20    4.34
   1 -10   9  100.32    4.33
   1 -10   9  104.57    5.18
   1 -10   8   17.42    1.72
   1 -10   8   18.58    2.25
   1 -10   7   12.27    1.47
   1 -10   7   13.01    1.94
   1 -10   6   30.18    2.36
   1 -10   6   31.93    2.02
   1 -10   5  106.30    4.57
  -1 -10  -5  108.17    4.64
   1 -10   5  107.05    4.29
   1 -10   4   73.50    3.50
   1 -10   4   81.25    3.42
  -1 -10  -4   83.01    3.80
   1 -10   4   79.14    3.82
   1 -10   3  156.66    5.83
   1 -10   3  162.14    5.84
  -1 -10  -3  167.56    6.22
   1 -10   3  156.60    6.25
   1 -10   2   32.77    2.00
  -1 -10  -2   35.26    2.30
   1 -10   2   32.21    2.36
  -1 -10  -2   32.26    1.57
   1 -10   2   31.43    1.86
   1 -10   1  110.11    4.22
   1 -10   1  101.83    4.57
   1 -10   1  104.45    3.85
  -1 -10  -1  107.04    3.67
   1 -10   1   98.45    3.90
   1 -10   0   53.76    2.26
   1 -10   0   57.76    2.70
   1 -10   0   49.35    2.21
   1 -10   0   49.43    2.97
   1 -10  -1   96.28    3.53
   1 -10  -1  104.03    3.65
   1 -10  -1  106.49    4.13
   1 -10  -2   29.59    1.30
  -1 -10   2   32.86    2.32
   1 -10  -2   33.66    2.06
   1 -10  -2   30.21    1.62
  -1 -10   3  165.05    5.69
   1 -10  -3  157.61    5.72
  -1 -10   3  158.37    5.71
  -1 -10   4   85.07    3.98
  -1 -10   4   84.42    4.07
  -1 -10   5  107.36    4.83
  -1 -10   6   27.44    2.38
  -1 -10   7   13.16    2.01
  -1 -10   8   18.49    2.29
  -1 -10   9   98.17    4.93
  -1 -10  10   71.20    4.38
  -1 -10  11    7.44    2.32
  -1 -10  12   -1.32    2.49
  -1 -10  13   27.42    3.52
   1 -10 -13   27.35    1.76
  -1  10 -14   34.24    1.96
  -1 -10  14   31.39    3.94
  -1  10 -15   50.30    2.51
  -1 -10  15   55.03    4.87
  -1 -10  16    9.63    3.39
  -1  10 -16   12.62    1.48
  -1 -10  17   64.25    5.60
   1 -10 -17   73.28    3.36
  -1  10 -17   70.87    3.23
   1 -10 -18   46.07    2.64
  -1  10 -18   45.23    2.52
   1 -10 -19   76.62    3.49
  -1 -10  19   67.73    5.90
  -1  10 -19   68.68    3.35
   1  10  20    4.08    1.24
  -1  10 -20    5.06    1.56
   1  10  21   11.12    1.49
  -1 -10  21   11.03    3.61
  -1  10 -21   10.60    1.73
   1 -10 -21   11.14    1.81
  -1  10 -22   37.97    2.47
   1 -10 -22   34.70    2.43
  -1 -10  22   35.71    4.53
   1  10  22   36.12    2.19
   1  10  23    7.40    1.34
   1 -10 -23    6.32    1.56
  -1  10 -23    5.57    1.61
   1  10  24    2.01    1.17
   1 -10 -24    1.75    1.40
  -1  10 -24    2.26    1.49
   1  10  25   12.58    1.35
  -1  10 -25   13.48    1.70
   1 -10 -25    9.58    1.55
  -1  10 -26    0.65    1.26
   1 -10 -27    5.06    1.17
  -1  10 -27    5.72    1.23
   1 -10 -28    1.02    0.95
  -1  10 -28    2.30    0.94
   1 -10 -29    3.35    0.87
  -1  10 -29    2.86    0.75
   1 -10 -30    0.92    0.58
  -1 -11 -30    1.15    0.50
  -1 -11 -29    1.95    0.75
  -1 -11 -28    0.83    0.89
  -1  11  28    1.59    0.84
   1  11 -28    0.40    0.93
  -1 -11 -27   -0.27    1.01
  -1  11  27    0.28    1.03
   1  11 -27    0.34    1.10
  -1 -11 -26    2.57    1.16
  -1  11  26    3.81    1.21
   1  11 -26    3.65    1.27
  -1  11  26    4.28    1.06
   1  11 -25    1.50    1.34
  -1  11  25    3.63    1.29
  -1 -11 -24   13.94    1.72
   1  11 -24   16.55    1.81
   1  11 -23   23.62    2.05
  -1 -11 -23   21.59    1.96
  -1  11  23   26.62    1.97
   1 -11  22   27.01    4.05
  -1 -11 -22   26.03    2.13
   1  11 -22   27.74    2.19
   1 -11  21   34.90    4.50
   1  11 -21   40.65    2.58
  -1 -11 -21   41.00    2.56
  -1 -11 -20   13.91    1.81
   1  11 -20   12.95    1.80
   1 -11  20   13.47    3.70
  -1 -11 -19    8.89    1.60
  -1 -11 -19    8.04    1.42
   1 -11  19    9.90    3.59
  -1 -11 -18   -0.67    1.34
   1 -11  18   -1.87    3.47
   1 -11  18    2.85    2.90
  -1 -11 -18    1.90    1.28
  -1 -11 -17   88.35    3.70
   1 -11  17   85.54    6.16
   1 -11  16   27.42    4.02
  -1 -11 -16   25.70    1.83
   1 -11  15   23.30    3.73
  -1 -11 -15   22.93    1.67
   1 -11  14    5.39    2.89
  -1 -11 -14    5.44    1.09
   1 -11  13   35.99    3.74
   1 -11  13   40.83    3.86
   1 -11  13   29.63    2.36
   1 -11  12   26.76    3.13
   1 -11  12   28.38    2.22
   1 -11  11   10.66    2.36
   1 -11  11    8.37    1.45
   1 -11  10   57.07    3.11
   1 -11  10   64.60    4.08
   1 -11   9   70.84    3.53
   1 -11   9   76.86    4.36
   1 -11   8   29.91    2.13
   1 -11   8   29.61    2.68
   1 -11   7   32.23    2.16
   1 -11   7   30.60    2.59
   1 -11   6   19.93    1.76
   1 -11   6   21.53    2.12
   1 -11   5   59.69    2.86
  -1 -11  -5   54.50    3.12
   1 -11   5   52.60    3.03
   1 -11   4  207.16    7.25
  -1 -11  -4  204.29    7.63
   1 -11   4  196.58    7.34
  -1 -11  -3  151.30    5.22
  -1 -11  -3  158.03    6.10
   1 -11   3  154.78    5.71
   1 -11   3  150.29    5.70
  -1 -11  -2   42.27    1.88
   1 -11   2   48.69    2.45
  -1 -11  -2   42.40    2.70
   1 -11   2   42.99    2.27
   1 -11   1  151.95    5.52
   1 -11   1  143.38    5.19
   1 -11   1  141.17    5.90
   1 -11   0   80.09    2.95
   1 -11   0   78.04    3.40
   1 -11   0   70.24    2.92
   1 -11   0   70.91    3.77
   1 -11  -1  140.67    4.91
   1 -11  -1  152.38    5.55
   1 -11  -1  150.42    5.02
   1 -11  -2   41.41    1.68
   1 -11  -2   42.19    1.93
  -1 -11   2   47.52    2.77
   1 -11  -2   48.58    2.50
   1 -11  -3  155.10    5.48
  -1 -11   3  170.15    6.39
  -1 -11   4  223.43    8.26
  -1 -11   4  222.01    8.34
  -1 -11   5   57.91    3.31
  -1 -11   5   61.62    3.50
  -1 -11   6   18.81    2.02
  -1 -11   6   18.99    2.26
  -1 -11   7   37.94    2.85
  -1 -11   8   25.55    2.64
  -1 -11   9   77.40    4.43
  -1 -11  10   60.62    4.00
  -1 -11  11   11.24    2.50
   1 -11 -12   30.35    1.80
  -1 -11  12   37.51    3.57
   1 -11 -13   28.89    1.80
  -1 -11  13   29.40    3.57
   1 -11 -14    9.23    1.35
  -1  11 -14    6.12    1.13
  -1 -11  14    9.84    2.98
  -1 -11  15   31.05    4.09
  -1  11 -15   28.21    1.82
  -1  11 -16   23.53    1.77
  -1 -11  16   23.34    3.92
  -1 -11  17   80.99    6.08
  -1  11 -17   76.19    3.36
  -1  11 -18    2.94    1.31
  -1 -11  18   -1.45    3.54
  -1  11 -19   10.14    1.59
  -1 -11  19    4.30    3.28
   1  11  20   15.97    1.50
  -1  11 -20   13.05    1.75
   1 -11 -20   12.01    1.78
  -1  11 -21   40.22    2.47
   1 -11 -21   37.66    2.49
   1  11  21   37.52    2.19
  -1 -11  21   40.24    4.79
   1  11  22   27.30    1.88
  -1  11 -22   26.22    2.11
   1 -11 -22   23.47    2.07
  -1 -11  22   24.74    4.03
   1  11  23   20.63    1.70
   1 -11 -23   22.04    1.98
  -1  11 -23   25.86    2.04
   1  11  24   15.12    1.44
   1 -11 -24   13.12    1.66
  -1  11 -24   14.45    1.70
  -1  11 -25    3.56    1.33
  -1  11 -26    2.59    1.19
   1 -11 -26    2.42    1.15
  -1  11 -27    1.77    1.02
   1 -11 -27   -0.50    1.01
  -1  11 -28    1.29    0.86
   1 -11 -28    0.40    0.91
   1 -11 -29    1.44    0.75
   1 -11 -30    0.93    0.51
  -1 -12 -29    1.08    0.66
  -1 -12 -28    8.69    1.05
  -1 -12 -27    1.32    1.00
  -1  12  27    1.96    0.95
   1  12 -27    2.78    1.16
  -1 -12 -26    4.69    1.17
  -1  12  26    4.12    1.16
   1  12 -26    3.37    1.30
  -1  12  26    6.17    1.07
  -1 -12 -25    1.18    1.14
  -1  12  25    2.35    1.20
   1  12 -25    2.63    1.37
  -1  12  24   22.62    1.76
   1  12 -24   17.43    1.81
  -1  12  23    9.82    1.47
   1  12 -23    7.92    1.59
  -1 -12 -23    5.28    1.40
   1 -12  22   10.53    3.34
   1  12 -22    7.53    1.58
  -1 -12 -22   10.58    1.59
   1 -12  21    4.77    3.14
  -1 -12 -21    6.03    1.52
   1  12 -21    6.71    1.58
   1 -12  20   84.73    6.38
   1  12 -20   74.43    3.57
  -1 -12 -20   85.21    3.67
  -1 -12 -19   40.80    2.23
   1 -12  19   33.69    4.61
   1  12 -19   33.89    2.26
  -1 -12 -19   36.05    2.29
  -1 -12 -18    3.87    1.33
   1 -12  18    0.80    3.42
  -1 -12 -18    3.66    1.32
   1  12 -18    3.06    1.30
   1 -12  17   48.29    4.92
  -1 -12 -17   52.36    2.60
  -1 -12 -17   49.44    2.59
  -1 -12 -16   70.57    3.13
   1 -12  16   77.93    5.86
   1 -12  15   23.77    3.77
   1 -12  15   19.40    3.35
  -1 -12 -15   16.28    1.55
   1 -12  14  227.44    9.59
   1 -12  14  227.63    9.69
   1 -12  13   50.97    3.21
   1 -12  13   65.26    4.84
   1 -12  13   66.89    4.74
   1 -12  12   11.20    1.63
   1 -12  12   13.60    2.67
   1 -12  11    3.68    1.26
   1 -12  11    4.07    2.10
   1 -12  10   56.12    3.16
   1 -12  10   63.74    4.14
   1 -12   9   20.74    1.92
   1 -12   9   20.44    2.55
   1 -12   8  220.38    8.09
   1 -12   8  223.87    8.82
   1 -12   7   58.79    3.08
   1 -12   7   57.89    3.57
   1 -12   6   77.01    3.61
   1 -12   6   76.89    3.93
   1 -12   5   46.73    2.64
  -1 -12  -5   45.31    2.83
   1 -12   5   46.63    2.81
   1 -12   4  191.99    6.89
  -1 -12  -4  183.00    7.15
   1 -12   4  182.55    6.94
   1 -12   3  291.19    9.19
  -1 -12  -3  283.09    9.54
   1 -12   3  278.84    9.07
   1 -12   2  319.84   10.51
   1 -12   2  298.61   10.25
   1 -12   1  244.80    8.27
   1 -12   1  225.35    7.87
   1 -12   0   23.80    1.84
   1 -12   0   22.23    1.46
   1 -12  -1  227.23    7.30
   1 -12  -1  224.13    7.90
   1 -12  -1  216.20    7.21
   1 -12  -2  351.94   10.52
  -1 -12   2  357.59   10.96
  -1 -12   3  314.53   10.20
   1 -12  -3  265.21    8.96
  -1 -12   4  182.14    7.05
  -1 -12   4  201.46    7.05
  -1 -12   5   59.19    3.56
  -1 -12   5   57.48    3.35
  -1 -12   6   59.66    3.59
  -1 -12   6   59.64    3.43
  -1 -12   7   60.82    3.76
  -1 -12   7   62.66    3.61
  -1 -12   8  231.64    9.15
  -1 -12   8  235.42    9.05
  -1 -12   9   18.79    2.56
  -1 -12  10   71.85    4.50
  -1 -12  11    5.23    2.34
   1 -12 -11    4.81    1.10
   1 -12 -12   11.74    1.28
  -1 -12  12    8.45    2.63
   1 -12 -13   59.79    2.74
  -1 -12  13   61.22    4.80
   1 -12 -14  217.72    7.42
   1 -12 -14  208.20    7.15
  -1 -12  15   21.04    3.67
   1 -12 -15   19.99    1.74
  -1 -12  16   78.54    5.81
  -1  12 -16   68.07    3.04
  -1 -12  17   48.13    4.96
  -1  12 -17   43.34    2.36
  -1  12 -18    4.28    1.29
  -1 -12  18    3.13    3.34
  -1  12 -19   36.55    2.26
   1 -12 -19   38.76    2.36
  -1 -12  19   41.35    4.87
  -1  12 -20   73.66    3.50
   1 -12 -20   78.88    3.57
   1  12  20   83.36    3.35
  -1 -12  20   83.63    6.41
  -1  12 -21    4.99    1.45
   1 -12 -21    4.21    1.43
  -1 -12  21    2.72    2.99
   1  12  21    7.05    1.30
   1 -12 -22    8.51    1.51
  -1  12 -22    7.47    1.51
  -1 -12  22    9.82    3.36
   1  12  22   11.10    1.36
   1  12  23    6.62    1.23
   1 -12 -23    7.45    1.42
  -1  12 -23    6.57    1.46
  -1  12 -24   14.70    1.62
  -1  12 -25    0.06    1.19
   1 -12 -25    2.76    1.21
  -1  12 -26    2.77    1.12
   1 -12 -26    3.00    1.13
  -1  12 -27    3.01    1.01
   1 -12 -27    2.42    1.05
   1 -12 -28    9.02    1.07
   1 -12 -29    0.82    0.68
  -1 -13 -29    1.47    0.59
  -1 -13 -28    1.87    0.82
  -1 -13 -27    2.86    0.97
  -1  13  27    3.37    0.90
  -1  13  26    2.53    0.99
  -1  13  26    0.97    1.01
  -1 -13 -26    1.13    1.07
  -1  13  25    5.42    1.21
   1  13 -25    5.43    1.39
  -1 -13 -25    5.15    1.25
  -1  13  24    2.98    1.24
   1  13 -24    3.23    1.40
  -1 -13 -24    3.47    1.30
  -1  13  23   13.70    1.52
   1  13 -23   10.44    1.60
   1  13 -22    2.78    1.39
  -1 -13 -21   12.02    1.52
   1  13 -21    9.36    1.51
   1 -13  20   33.42    4.42
   1  13 -20   27.82    2.02
  -1 -13 -20   30.11    2.06
  -1 -13 -20   30.35    1.98
   1 -13  19    1.66    3.27
   1  13 -19    3.82    1.29
  -1 -13 -19    4.39    1.32
  -1 -13 -19    6.42    1.40
   1 -13  18   25.02    4.18
  -1 -13 -18   28.64    1.97
  -1 -13 -18   23.73    1.86
   1  13 -18   26.11    1.86
   1 -13  17   25.36    4.13
   1 -13  17   31.19    4.03
  -1 -13 -17   25.70    1.89
  -1 -13 -17   30.75    2.03
   1 -13  16   33.16    4.45
   1 -13  16   37.61    4.21
  -1 -13 -16   31.66    2.01
  -1 -13 -16   37.71    2.16
   1 -13  15  117.38    7.05
  -1 -13 -15  113.46    4.23
  -1 -13 -15   98.42    4.05
   1 -13  15  122.85    6.88
   1 -13  14    0.80    2.46
   1 -13  14    2.86    2.83
   1 -13  13   70.43    5.40
   1 -13  13   83.23    5.39
   1 -13  12    0.58    2.73
   1 -13  12    6.06    2.40
   1 -13  12    3.46    1.34
   1 -13  11   -0.32    1.91
   1 -13  11   -0.52    1.19
   1 -13  10   19.58    2.60
   1 -13  10   14.70    1.74
   1 -13   9   11.45    2.23
   1 -13   9   14.23    1.72
   1 -13   8   14.50    2.18
   1 -13   8   13.22    1.70
   1 -13   7   42.77    3.06
   1 -13   7   39.50    2.54
   1 -13   6   81.58    4.22
   1 -13   6   85.00    3.92
   1 -13   5   91.14    4.36
  -1 -13  -5   92.51    4.45
   1 -13   5   95.41    4.19
   1 -13   4   45.42    2.67
   1 -13   4   47.41    2.64
  -1 -13  -4   43.16    2.85
  -1 -13  -4   38.81    1.94
   1 -13   3   16.72    1.66
  -1 -13  -3   15.00    1.91
   1 -13   3   16.97    1.67
  -1 -13  -3   14.09    1.04
   1 -13   2   38.47    2.22
   1 -13   2   38.25    2.40
   1 -13   1  277.99    9.57
   1 -13   1  300.04    9.98
   1 -13   0    0.66    0.80
   1 -13   0    2.82    1.23
   1 -13  -1  297.60    9.45
   1 -13  -1  292.91    9.43
  -1 -13   1  307.81   10.72
   1 -13  -1  292.47   10.19
   1 -13  -2   34.24    1.67
  -1 -13   2   39.87    2.72
   1 -13  -3   15.07    1.08
  -1 -13   3   17.43    1.99
   1 -13  -4   38.14    1.92
  -1 -13   4   48.14    3.02
  -1 -13   5   99.20    4.67
  -1 -13   5   97.90    4.50
  -1 -13   6   81.80    4.26
  -1 -13   6   79.75    4.39
  -1 -13   7   41.31    2.98
  -1 -13   7   40.21    3.22
  -1 -13   8   13.74    2.10
  -1 -13   8   16.99    2.44
  -1 -13   9   12.15    2.18
  -1 -13   9   17.47    2.55
  -1 -13  10   15.95    2.33
  -1 -13  10   16.79    2.69
   1 -13 -11    0.73    0.89
  -1 -13  11   -1.80    2.44
   1 -13 -11    0.70    1.03
  -1 -13  11   -0.18    1.72
   1 -13 -12    4.59    1.13
  -1 -13  12    3.15    2.62
   1 -13 -12    5.66    1.13
   1 -13 -13   74.05    3.07
  -1 -13  13   78.56    5.40
   1 -13 -13   76.41    3.23
   1 -13 -14    4.40    1.19
  -1 -13  14    3.06    2.88
   1 -13 -14    3.37    1.19
   1 -13 -15  111.28    4.26
   1 -13 -15  119.87    4.56
  -1 -13  15  117.11    7.21
   1 -13 -16   38.05    2.25
  -1 -13  16   25.52    3.15
  -1 -13  16   29.16    4.40
  -1 -13  17   23.88    3.07
  -1 -13  17   24.77    4.22
  -1 -13  18   26.93    4.34
  -1  13 -18   23.99    1.77
   1 -13 -18   25.17    1.88
  -1 -13  19    1.21    3.26
   1 -13 -19    5.19    1.35
  -1  13 -19    4.83    1.30
   1  13  20   29.94    1.85
  -1 -13  20   29.26    4.41
   1 -13 -20   27.69    2.00
  -1  13 -20   27.78    1.93
  -1 -13  21    9.64    3.42
   1 -13 -21    7.84    1.37
  -1  13 -21    9.30    1.42
  -1  13 -22    5.64    1.33
  -1  13 -23    8.95    1.43
  -1  13 -24    2.14    1.19
   1 -13 -24    1.98    1.26
  -1  13 -25    4.69    1.19
   1 -13 -25    4.57    1.25
   1 -13 -26   -0.83    1.07
   1 -13 -27    2.17    0.99
   1 -13 -28    1.09    0.80
   1 -13 -29    1.79    0.60
   1 -13 -29    1.28    0.63
  -1 -14 -29    2.28    0.51
  -1 -14 -28    0.80    0.70
  -1 -14 -27    4.06    0.94
  -1  14  27    4.09    0.81
  -1  14  26    6.31    1.06
  -1 -14 -26    5.72    1.13
  -1 -14 -25    1.39    1.10
  -1  14  25    1.19    1.05
  -1 -14 -24   16.35    1.64
  -1  14  24   22.11    1.63
  -1 -14 -23    4.28    1.36
  -1  14  23    7.69    1.33
  -1 -14 -22   20.06    1.86
   1 -14  21    3.94    3.09
  -1 -14 -21    5.61    1.51
  -1 -14 -20    5.60    1.35
   1 -14  20    4.69    3.24
   1 -14  19    9.24    3.50
  -1 -14 -19   13.35    1.53
  -1 -14 -19   17.62    1.69
   1 -14  18   19.75    4.12
  -1 -14 -18   21.91    1.73
  -1 -14 -18   23.73    1.89
   1 -14  17   53.79    5.39
  -1 -14 -17   55.01    2.76
   1 -14  16   25.34    3.68
   1 -14  16   22.55    3.90
  -1 -14 -16   23.26    1.88
   1 -14  15   19.11    3.31
   1 -14  15   19.52    3.71
  -1 -14 -15   20.63    1.78
  -1 -14 -14   59.40    2.79
   1 -14  14   59.99    4.76
   1 -14  14   52.01    4.98
  -1 -14 -13   51.93    2.55
   1 -14  13   55.22    4.41
   1 -14  13   48.85    4.65
   1 -14  12   88.73    5.68
   1 -14  12   81.07    4.17
   1 -14  12   97.21    5.65
  -1 -14 -12   86.51    3.53
   1 -14  11  199.24    7.92
  -1 -14 -11  212.67    7.28
   1 -14  11  224.62    9.38
   1 -14  10   46.75    2.92
  -1 -14 -10   46.97    2.35
   1 -14  10   52.00    3.82
   1 -14   9    2.04    1.81
   1 -14   9    0.65    1.15
   1 -14   8   25.89    2.71
   1 -14   8   29.31    2.27
   1 -14   7   36.18    2.88
   1 -14   7   33.13    2.45
   1 -14   6  143.93    6.16
   1 -14   6  143.96    5.82
   1 -14   5  276.37    9.67
  -1 -14  -5  277.21    9.82
   1 -14   5  283.57    9.48
  -1 -14  -4  239.34    8.43
   1 -14   4  245.06    8.06
   1 -14   4  225.98    8.02
   1 -14   3  178.66    6.75
   1 -14   3  175.41    6.64
   1 -14   2   24.43    2.01
   1 -14   2   24.95    1.87
   1 -14   1   15.62    1.73
   1 -14   1   14.84    1.43
   1 -14   0   48.43    2.68
   1 -14   0   39.74    2.02
   1 -14  -1   17.22    1.76
  -1 -14   1   15.34    1.99
  -1 -14   2   27.46    2.47
  -1 -14   3  182.25    6.74
   1 -14  -3  147.76    5.11
  -1 -14   4  245.99    8.50
   1 -14  -4  201.01    6.84
  -1 -14   5  289.96    9.66
   1 -14  -5  233.23    8.07
  -1 -14   6  148.05    6.15
  -1 -14   6  149.11    6.32
  -1 -14   7   36.00    2.92
  -1 -14   7   37.82    3.17
  -1 -14   8   29.47    2.82
  -1 -14   8   31.85    3.09
   1 -14  -9    2.02    1.03
  -1 -14   9    0.57    2.09
  -1 -14   9    2.40    1.81
   1 -14 -10   47.02    2.30
  -1 -14  10   47.99    3.54
   1 -14 -10   42.47    2.12
  -1 -14  11  211.28    8.52
   1 -14 -11  184.11    6.54
   1 -14 -11  190.84    6.51
  -1 -14  11  211.87    8.93
  -1 -14  12   93.59    5.31
   1 -14 -12   91.66    3.67
   1 -14 -12   92.26    3.59
  -1 -14  12   94.47    5.80
  -1 -14  13   54.22    4.10
   1 -14 -13   54.41    2.59
   1 -14 -13   52.49    2.49
  -1 -14  13   51.32    4.70
  -1 -14  14   53.49    4.22
   1 -14 -14   63.68    2.91
   1 -14 -14   61.26    2.73
  -1 -14  14   50.94    4.94
  -1 -14  15   16.18    3.60
   1 -14 -15   18.04    1.59
  -1 -14  15   19.14    2.83
   1 -14 -15   19.37    1.72
  -1 -14  16   20.35    2.94
   1 -14 -16   21.53    1.69
  -1 -14  16   21.61    3.96
   1 -14 -17   55.76    2.69
  -1 -14  17   64.19    5.73
  -1 -14  17   57.50    4.30
  -1 -14  18   19.94    4.08
   1 -14 -18   17.71    1.58
  -1 -14  19   12.36    3.76
   1 -14 -19   10.50    1.43
  -1 -14  20    2.08    3.08
  -1 -14  21    7.47    3.21
   1 -14 -22   22.08    1.92
   1 -14 -23    5.89    1.40
   1 -14 -24   17.09    1.66
   1 -14 -25    1.60    1.16
   1 -14 -26    5.18    1.13
   1 -14 -27    5.49    1.01
   1 -14 -28    1.01    0.73
   1 -14 -29    2.08    0.51
   1 -14 -29    1.52    0.52
  -1 -15 -28    2.07    0.65
  -1 -15 -27    1.44    0.84
  -1  15  26    9.42    1.02
  -1 -15 -26    7.81    1.13
  -1 -15 -25    3.42    1.13
  -1  15  25    3.34    1.02
  -1 -15 -24    7.43    1.33
  -1  15  24    8.88    1.27
  -1 -15 -23    2.48    1.31
  -1  15  23    5.58    1.22
  -1 -15 -22   19.23    1.81
  -1 -15 -21    7.66    1.30
  -1 -15 -21    6.92    1.54
  -1 -15 -20    9.61    1.40
   1 -15  20    6.22    3.09
  -1 -15 -20   10.11    1.66
  -1 -15 -19   10.24    1.48
  -1 -15 -19    9.47    1.70
  -1 -15 -18   64.55    3.38
   1 -15  18   62.23    5.87
  -1 -15 -18   68.44    3.08
  -1 -15 -17   10.03    1.75
   1 -15  17    5.38    3.45
  -1 -15 -16   90.28    3.72
   1 -15  16   83.14    6.42
  -1 -15 -16   84.13    3.97
  -1 -15 -15    9.60    1.65
  -1 -15 -15   12.61    1.63
   1 -15  15    6.90    3.27
   1 -15  15    8.75    2.92
  -1 -15 -14   17.75    1.80
   1 -15  14   15.76    3.15
   1 -15  14   14.85    3.55
  -1 -15 -14   21.28    1.78
  -1 -15 -13   55.31    2.63
   1 -15  13   53.54    4.80
  -1 -15 -13   50.88    2.73
   1 -15  13   48.59    4.28
  -1 -15 -12  130.06    4.88
   1 -15  12  130.55    6.91
  -1 -15 -12  130.70    5.02
   1 -15  12  133.24    7.29
   1 -15  11   12.26    1.72
  -1 -15 -11   11.46    1.47
  -1 -15 -11   11.99    1.27
   1 -15  11   12.08    2.60
  -1 -15 -11   10.81    1.42
  -1 -15 -10  223.78    7.33
  -1 -15 -10  203.25    7.16
   1 -15  10  195.47    7.94
   1 -15  10  221.05    9.14
  -1 -15  -9  568.48   16.97
  -1 -15  -9  504.86   16.77
   1 -15   9  549.68   18.75
   1 -15   9  530.48   17.75
   1 -15   8   30.89    2.52
   1 -15   8   26.36    2.89
   1 -15   7  308.69   10.91
   1 -15   7  306.07   11.38
   1 -15   6  591.77   17.20
   1 -15   6  571.16   17.51
   1 -15   5   72.91    3.88
   1 -15   5   74.90    3.77
  -1 -15  -5   69.03    3.96
   1 -15   4  322.52   11.39
   1 -15   4  335.67   11.45
  -1 -15  -4  323.51   11.75
   1 -15   3  418.80   14.52
   1 -15   3  458.32   14.76
   1 -15   2   60.60    3.04
   1 -15   2   67.57    3.44
   1 -15   1  110.53    4.46
   1 -15   1  126.96    5.08
  -1 -15   0  163.37    6.58
   1 -15   0  162.53    6.09
  -1 -15   1  143.42    6.18
   1 -15  -1  137.80    5.68
  -1 -15   2   66.02    3.89
  -1 -15   3  479.37   16.47
  -1 -15   4  285.54   10.67
  -1 -15   5   68.24    4.08
  -1 -15   6  546.33   18.61
  -1 -15   7  311.93   11.78
  -1 -15   7  325.93   12.04
  -1 -15   8   42.33    3.64
   1 -15  -8   38.66    2.09
  -1 -15   8   36.43    3.16
  -1 -15   9  547.89   18.65
  -1 -15   9  568.64   19.02
   1 -15  -9  526.12   16.92
   1 -15  -9  524.55   16.79
  -1 -15   9  533.61   16.57
   1 -15  -9  555.11   17.01
  -1 -15  10  196.07    8.46
   1 -15 -10  196.22    6.42
  -1 -15  10  191.24    8.03
   1 -15 -10  179.14    6.18
   1 -15 -11   13.15    1.31
  -1 -15  11   13.99    3.01
   1 -15 -11   11.43    1.43
   1 -15 -11   12.19    1.42
  -1 -15  11    9.76    2.31
  -1 -15  12  137.55    7.18
   1 -15 -12  116.67    4.55
   1 -15 -12  127.14    4.79
  -1 -15  12  118.23    6.23
   1 -15 -12  124.24    4.54
  -1 -15  13   59.27    5.00
   1 -15 -13   54.74    2.66
  -1 -15  13   56.50    4.15
   1 -15 -13   53.14    2.59
   1 -15 -13   57.89    2.84
   1 -15 -14   17.26    1.75
  -1 -15  14   16.87    3.76
  -1 -15  14   18.69    2.81
   1 -15 -14   17.62    1.59
   1 -15 -15    9.09    1.60
  -1 -15  15    6.51    2.25
   1 -15 -15    9.60    1.45
  -1 -15  15    6.10    3.28
   1 -15 -16   83.82    3.95
  -1 -15  16   77.36    5.17
  -1 -15  16   85.68    6.53
   1 -15 -16   91.70    3.56
   1 -15 -17   11.34    1.80
   1 -15 -17   13.37    1.47
  -1 -15  17    8.85    3.60
  -1 -15  18   72.36    6.16
   1 -15 -18   67.46    3.42
  -1 -15  19    0.53    3.38
   1 -15 -19    7.46    1.62
  -1 -15  20    8.69    3.30
   1 -15 -20   13.16    1.77
   1 -15 -21    9.91    1.62
   1 -15 -22   21.26    1.88
   1 -15 -23    3.51    1.33
   1 -15 -24    9.19    1.41
   1 -15 -25    3.00    1.12
   1 -15 -26   10.06    1.18
   1 -15 -27    1.01    0.83
   1 -15 -28    1.28    0.62
   1 -15 -28    1.30    0.64
  -1 -16 -28    0.98    0.53
  -1 -16 -27    3.23    0.76
  -1  16  26   10.00    1.03
  -1 -16 -26    6.23    1.01
  -1  16  25    3.57    0.94
  -1 -16 -25    2.91    1.05
  -1  16  24    6.60    1.11
  -1 -16 -24    4.27    1.20
  -1  16  23   11.12    1.28
  -1 -16 -23    5.76    1.37
  -1 -16 -22    0.46    1.27
  -1 -16 -21    9.20    1.61
  -1 -16 -21    9.94    1.36
  -1 -16 -20    6.77    1.59
   1 -16  20    4.31    3.09
  -1 -16 -20    8.30    1.37
  -1 -16 -19   14.38    1.88
   1 -16  19   10.05    3.37
  -1 -16 -19   19.08    1.69
  -1 -16 -18    4.80    1.61
   1 -16  18    4.31    3.14
  -1 -16 -18    8.42    1.49
  -1 -16 -17    9.41    1.79
   1 -16  17    6.69    3.38
  -1 -16 -17   12.78    1.63
  -1 -16 -16    0.05    1.55
   1 -16  16   -1.34    3.41
  -1 -16 -16    3.75    1.49
  -1 -16 -15   23.50    2.20
   1 -16  15   23.31    4.17
  -1 -16 -15   29.12    2.07
  -1 -16 -14    3.27    1.42
  -1 -16 -14    0.22    1.41
   1 -16  14    4.17    2.56
  -1 -16 -13   19.85    1.75
   1 -16  13   16.12    3.47
  -1 -16 -13   20.48    1.83
   1 -16  13   20.86    3.12
  -1 -16 -12   17.63    1.66
   1 -16  12   18.62    3.34
   1 -16  12   15.20    2.75
  -1 -16 -12   14.73    1.62
   1 -16  11   12.44    1.75
  -1 -16 -11   14.14    1.57
   1 -16  11   15.66    3.21
  -1 -16 -11   17.11    1.60
   1 -16  11   18.65    2.79
  -1 -16 -11   14.33    1.37
  -1 -16 -10    9.09    1.36
  -1 -16 -10   12.11    1.33
  -1 -16 -10   11.98    1.47
   1 -16  10   14.16    2.51
   1 -16  10   11.73    1.72
  -1 -16  -9   29.89    1.87
  -1 -16  -9   28.28    1.73
   1 -16   9   22.78    2.18
  -1 -16  -9   27.51    1.84
   1 -16   9   27.39    2.90
  -1 -16  -8   13.20    1.42
  -1 -16  -8   13.47    1.34
   1 -16   8    9.51    2.11
  -1 -16  -8   12.55    1.34
   1 -16   8   12.05    0.95
   1 -16   8   13.61    1.83
   1 -16   7   22.62    2.19
   1 -16   7   20.64    2.41
  -1 -16  -7   21.87    1.60
  -1 -16  -7   21.87    1.58
   1 -16   7   23.89    1.27
   1 -16   6   17.58    2.18
   1 -16   6   18.50    1.98
   1 -16   5   30.76    2.51
   1 -16   5   31.68    2.42
  -1 -16  -5   31.90    2.67
   1 -16   4    2.05    1.30
   1 -16   4    3.41    1.45
   1 -16   3   63.98    3.32
   1 -16   3   70.39    3.60
   1 -16   2   45.26    2.55
   1 -16   2   50.75    2.97
   1 -16   1    6.44    1.04
   1 -16   1    9.40    1.59
  -1 -16   0    6.25    1.80
   1 -16   0    6.77    1.43
  -1 -16   1    7.53    1.86
   1 -16  -1    6.54    1.52
  -1 -16   2   52.67    3.49
  -1 -16   3   72.96    4.17
  -1 -16   4    1.80    1.66
  -1 -16   5   32.12    2.83
  -1 -16   6   18.33    2.35
  -1 -16   7   21.58    2.56
   1 -16  -7   25.63    1.68
   1 -16  -7   25.41    1.61
  -1 -16   7   24.73    1.31
   1 -16  -7   24.34    1.63
  -1 -16   8   12.84    0.98
  -1 -16   8   15.05    2.31
  -1 -16   8   11.83    2.50
   1 -16  -8   12.04    1.34
   1 -16  -8   11.06    1.34
  -1 -16   8   13.32    0.98
   1 -16  -8   15.29    1.46
   1 -16  -9   26.54    1.74
   1 -16  -9   26.26    1.84
   1 -16  -9   26.00    1.79
  -1 -16   9   26.66    2.88
  -1 -16   9   25.46    3.17
  -1 -16   9   25.71    1.37
   1 -16 -10   12.92    1.46
  -1 -16  10   10.41    2.70
   1 -16 -10   13.42    1.43
  -1 -16  10   12.82    2.44
   1 -16 -10   15.92    1.56
  -1 -16  11   13.26    3.03
   1 -16 -11   14.41    1.54
   1 -16 -11   16.34    1.52
  -1 -16  11   19.04    2.69
  -1 -16  12   14.14    3.17
   1 -16 -12   16.85    1.65
  -1 -16  12   16.24    2.67
   1 -16 -12   18.25    1.56
  -1 -16  13   18.94    3.61
   1 -16 -13   21.09    1.83
   1 -16 -13   20.77    1.68
  -1 -16  13   19.13    2.75
  -1 -16  14   -2.66    3.27
   1 -16 -14    1.17    1.38
  -1 -16  14    1.22    2.02
   1 -16 -14    1.77    1.25
  -1 -16  15   21.36    4.16
   1 -16 -15   20.48    2.06
  -1 -16  15   22.13    2.95
   1 -16 -15   26.71    1.85
  -1 -16  16   -1.90    3.60
   1 -16 -16    0.23    1.59
   1 -16 -16    2.79    1.27
  -1 -16  17    9.38    3.60
   1 -16 -17    8.94    1.72
   1 -16 -17   10.32    1.43
   1 -16 -18    5.31    1.60
  -1 -16  18    1.96    3.15
   1 -16 -19   16.94    1.87
  -1 -16  19   13.39    3.62
   1 -16 -20    7.41    1.56
  -1 -16  20    6.00    3.25
   1 -16 -21   11.09    1.65
   1 -16 -22    1.83    1.29
   1 -16 -23    7.94    1.42
   1 -16 -24    4.05    1.18
   1 -16 -25    2.37    1.03
   1 -16 -26    5.10    0.99
   1 -16 -27    3.31    0.79
   1 -16 -27    5.16    0.79
   1 -16 -28    1.33    0.55
   1 -16 -28    0.66    0.49
  -1 -17 -27    0.38    0.61
  -1 -17 -26    0.86    0.78
  -1  17  26    2.90    0.85
  -1 -17 -25    7.12    1.08
  -1 -17 -24    4.27    1.14
  -1  17  24    5.89    1.01
  -1 -17 -23    3.77    1.27
  -1  17  23    7.40    1.13
  -1 -17 -22    4.80    1.36
  -1 -17 -21    2.28    1.15
  -1 -17 -21    0.65    1.36
  -1 -17 -20   18.56    1.59
  -1 -17 -20   15.79    1.85
  -1 -17 -19    1.59    1.31
  -1 -17 -19    1.21    1.42
  -1 -17 -18    0.61    1.31
   1 -17  18    0.34    3.02
  -1 -17 -18    0.48    1.48
  -1 -17 -17    9.77    1.57
   1 -17  17    2.92    3.44
  -1 -17 -17    6.08    1.71
  -1 -17 -16   48.87    2.58
   1 -17  16   39.63    4.91
  -1 -17 -16   42.23    2.81
  -1 -17 -15  122.75    4.67
   1 -17  15  106.02    7.31
  -1 -17 -15  113.71    4.90
  -1 -17 -14   37.01    2.31
   1 -17  14   30.64    4.38
  -1 -17 -14   33.80    2.42
   1 -17  13    8.57    3.08
   1 -17  13    9.10    2.69
  -1 -17 -13   11.31    1.61
  -1 -17 -13    7.40    1.55
  -1 -17 -12    2.02    1.29
   1 -17  12   -2.20    2.96
  -1 -17 -12    1.17    1.10
   1 -17  12    2.47    2.20
  -1 -17 -12    0.75    1.26
  -1 -17 -11    5.20    1.38
  -1 -17 -11    3.35    1.27
   1 -17  11    3.07    2.70
   1 -17  11    4.39    2.07
  -1 -17 -11    3.20    1.15
  -1 -17 -10    8.43    1.43
  -1 -17 -10    5.52    1.28
   1 -17  10    7.68    1.57
  -1 -17 -10    6.76    1.26
   1 -17  10   10.08    2.38
  -1 -17  -9   49.60    2.34
  -1 -17  -9   57.56    2.71
   1 -17   9   55.73    3.97
   1 -17   9   49.76    3.21
  -1 -17  -9   57.63    2.54
  -1 -17  -9   53.84    2.63
  -1 -17  -8    8.57    1.17
   1 -17   8    9.75    0.91
  -1 -17  -8    6.10    1.09
  -1 -17  -8    7.56    1.25
  -1 -17  -8    8.22    1.25
   1 -17   8    5.74    1.54
   1 -17   8    7.61    2.11
  -1 -17  -8    7.77    1.33
  -1 -17  -7    3.37    1.22
  -1 -17  -7    3.39    1.14
  -1 -17  -7    2.10    0.93
   1 -17   7    3.04    0.76
  -1 -17  -7    2.49    1.03
   1 -17   7    4.27    1.45
   1 -17   7    2.98    1.67
  -1 -17  -7    1.80    0.96
  -1 -17  -6   63.36    2.75
   1 -17   6   63.21    2.49
   1 -17   6   59.34    3.50
   1 -17   6   66.23    3.81
   1 -17   6   64.15    2.54
  -1 -17  -6   61.63    2.68
  -1 -17  -6   59.45    2.69
   1 -17   5   84.45    3.06
  -1 -17  -5   76.79    3.17
   1 -17   5   75.31    4.05
  -1 -17  -5   81.14    3.22
   1 -17   5   78.03    3.01
   1 -17   5   79.77    4.09
   1 -17   4    0.95    1.19
   1 -17   4    2.62    1.43
   1 -17   3   72.17    3.57
   1 -17   3   76.96    3.88
   1 -17   2  121.85    5.30
   1 -17   1  139.43    5.97
  -1 -17  -1  153.03    6.56
   1 -17   0    6.60    1.47
  -1 -17   0    5.18    1.83
  -1 -17   1  150.77    6.66
  -1 -17   2  128.69    6.00
  -1 -17   3   82.69    4.54
  -1 -17   4    1.90    1.64
   1 -17  -4    2.39    1.00
   1 -17  -5   78.30    3.21
   1 -17  -5   77.93    3.23
  -1 -17   5   82.06    4.61
   1 -17  -5   81.15    3.27
  -1 -17   5   82.93    3.08
   1 -17  -5   88.07    3.34
   1 -17  -6   61.00    2.77
   1 -17  -6   63.12    2.75
   1 -17  -6   59.86    2.67
  -1 -17   6   67.25    4.10
  -1 -17   6   63.05    2.49
   1 -17  -6   63.49    2.75
  -1 -17   6   61.85    2.44
   1 -17  -7    3.38    1.00
  -1 -17   7    2.47    0.71
   1 -17  -7    2.76    1.14
   1 -17  -7    1.55    0.99
  -1 -17   7    2.79    0.72
   1 -17  -7    3.23    1.05
   1 -17  -7    1.75    1.10
  -1 -17   7    2.61    1.70
  -1 -17   7    2.30    1.03
  -1 -17   8    7.86    1.11
   1 -17  -8    9.94    1.34
  -1 -17   8    7.34    2.06
   1 -17  -8    7.05    1.23
  -1 -17   8    9.12    0.89
  -1 -17   8   10.09    0.94
   1 -17  -8    8.98    1.33
  -1 -17   8    8.59    1.06
   1 -17  -8    9.41    1.16
  -1 -17   9   51.28    3.83
  -1 -17   9   51.40    2.29
   1 -17  -9   53.46    2.61
  -1 -17   9   48.57    2.15
   1 -17  -9   52.70    2.49
   1 -17  -9   50.73    2.25
  -1 -17   9   51.44    2.14
   1 -17  -9   54.15    2.61
   1 -17 -10    8.10    1.34
  -1 -17  10    9.89    1.13
   1 -17 -10   10.53    1.38
  -1 -17  10    7.00    2.69
  -1 -17  10   10.16    2.26
   1 -17 -11    4.17    1.27
  -1 -17  11    2.31    2.77
   1 -17 -11    2.63    1.23
  -1 -17  11    4.50    2.08
   1 -17 -12    2.11    1.22
  -1 -17  12   -1.11    2.94
   1 -17 -12    0.20    1.27
  -1 -17  12   -0.11    1.93
   1 -17 -13   13.12    1.50
  -1 -17  13    8.24    3.19
   1 -17 -13   10.24    1.62
  -1 -17  13    9.34    2.41
   1 -17 -14   38.06    2.18
  -1 -17  14   31.44    3.40
  -1 -17  14   31.11    4.38
   1 -17 -14   33.39    2.41
  -1 -17  15  114.91    6.36
   1 -17 -15  126.74    4.67
  -1 -17  15  125.41    7.83
   1 -17 -15  119.58    5.05
   1 -17 -16   48.57    2.42
  -1 -17  16   41.53    5.09
   1 -17 -16   39.09    2.71
   1 -17 -17    7.05    1.70
   1 -17 -17    9.88    1.41
  -1 -17  18    0.35    3.04
   1 -17 -18    1.01    1.43
   1 -17 -18    1.05    1.10
  -1 -17  19   -3.47    3.24
   1 -17 -19    1.54    1.43
   1 -17 -20   19.44    1.98
   1 -17 -21    0.37    1.35
   1 -17 -22    3.99    1.34
   1 -17 -23    5.27    1.28
   1 -17 -24    4.85    1.13
   1 -17 -25    8.78    1.14
   1 -17 -26    0.10    0.80
   1 -17 -26    1.89    0.77
   1 -17 -27    0.70    0.64
   1 -17 -27    0.68    0.58
  -1 -18 -27    1.20    0.53
  -1  18  26    2.52    0.78
  -1 -18 -26   -0.10    0.69
  -1 -18 -25    3.54    0.91
  -1 -18 -24    4.58    1.06
  -1 -18 -23    7.69    1.26
  -1  18  23    8.03    1.08
  -1 -18 -23    6.55    1.01
  -1 -18 -22    5.92    1.33
  -1 -18 -21    9.19    1.55
  -1 -18 -21   11.40    1.34
  -1 -18 -20    8.37    1.64
  -1 -18 -20   12.96    1.47
  -1 -18 -19    0.37    1.41
  -1 -18 -19    3.17    1.34
   1 -18  18    0.34    3.00
  -1 -18 -18   -0.19    1.51
  -1 -18 -18    1.02    1.32
  -1 -18 -17   10.53    1.85
  -1 -18 -17   12.79    1.63
   1 -18  16   11.15    3.60
  -1 -18 -16   12.28    1.94
  -1 -18 -16   18.83    1.83
   1 -18  15   19.01    4.16
  -1 -18 -15   25.26    2.32
  -1 -18 -14  151.93    5.49
  -1 -18 -14  139.07    5.67
   1 -18  14  128.51    8.13
   1 -18  13   65.22    5.49
  -1 -18 -13   65.44    3.39
  -1 -18 -13   71.95    3.26
  -1 -18 -12  115.84    4.77
  -1 -18 -12  117.07    4.60
  -1 -18 -12  117.28    4.37
  -1 -18 -11  105.09    4.27
   1 -18  11   91.56    5.73
  -1 -18 -11   99.80    4.13
  -1 -18 -11  101.80    3.94
  -1 -18 -10   50.46    2.56
  -1 -18 -10   55.91    2.70
   1 -18  10   48.01    3.95
   1 -18  10   44.30    3.08
  -1 -18 -10   51.86    2.47
  -1 -18 -10   49.70    2.31
  -1 -18 -10   52.30    2.65
  -1 -18  -9    9.94    1.40
  -1 -18  -9   10.03    1.32
  -1 -18  -9   11.73    1.47
  -1 -18  -9   11.36    1.26
   1 -18   9    7.69    1.64
  -1 -18  -9   13.61    1.63
   1 -18   9    6.93    2.09
  -1 -18  -8  194.07    6.67
  -1 -18  -8  182.70    6.47
   1 -18   8  180.26    7.53
  -1 -18  -8  191.53    6.60
  -1 -18  -8  193.70    6.69
   1 -18   8  191.48    6.32
  -1 -18  -8  207.05    6.81
   1 -18   8  175.37    8.01
  -1 -18  -7  134.72    4.83
  -1 -18  -7  126.72    4.72
   1 -18   7  127.58    5.74
  -1 -18  -7  132.30    4.82
  -1 -18  -7  132.10    4.89
   1 -18   7  128.52    4.54
  -1 -18  -7  139.38    4.95
   1 -18   7  124.98    6.01
  -1 -18  -6   56.71    2.53
  -1 -18  -6   57.01    2.58
   1 -18   6   51.86    3.32
  -1 -18  -6   54.43    2.58
   1 -18   6   55.34    2.40
  -1 -18  -6   59.52    2.64
   1 -18   6   56.44    2.35
   1 -18   6   47.86    3.37
  -1 -18  -5  129.24    4.73
  -1 -18  -5  131.79    4.80
   1 -18   5  134.47    5.83
  -1 -18  -5  131.60    4.82
   1 -18   5  137.17    4.64
  -1 -18  -5  138.38    4.86
   1 -18   5  131.60    4.64
   1 -18   5  115.25    5.57
  -1 -18  -4   59.56    2.60
   1 -18   4   56.91    2.42
  -1 -18  -4   56.49    2.60
  -1 -18  -4   57.82    2.63
   1 -18   4   56.10    2.41
  -1 -18  -4   57.00    2.54
   1 -18   4   51.05    2.39
  -1 -18  -4   57.31    2.46
   1 -18   4   56.45    3.40
  -1 -18  -3   12.67    1.34
   1 -18   3   14.84    1.34
   1 -18   3   12.90    1.25
  -1 -18  -3   12.82    1.36
  -1 -18  -3   13.27    1.44
   1 -18   3    7.24    1.04
  -1 -18  -3   11.53    1.19
   1 -18   3    9.62    1.06
   1 -18   3   10.35    1.81
  -1 -18  -2   42.44    2.16
  -1 -18  -2   42.13    2.06
  -1 -18  -2   43.63    2.13
  -1 -18  -2   38.87    2.02
   1 -18   2   38.24    1.91
  -1 -18  -2   44.00    3.25
   1 -18   2   41.31    2.87
   1 -18   2   40.76    1.98
  -1 -18  -1  182.58    6.45
   1 -18   1  193.22    6.49
   1 -18   1  192.98    6.47
  -1 -18  -1  194.28    6.50
  -1 -18  -1  197.06    6.58
  -1 -18  -1  207.18    8.17
   1 -18   1  187.39    7.52
   1 -18   0   41.97    2.00
   1 -18   0   39.53    1.96
   1 -18   0   39.89    1.96
  -1 -18   0   38.85    1.94
   1 -18   0   40.06    1.94
  -1 -18   0   46.32    3.33
  -1 -18   0   41.88    2.10
   1 -18   0   43.52    2.03
   1 -18  -1  200.52    6.43
   1 -18  -1  193.97    6.37
   1 -18  -1  184.92    6.35
  -1 -18   1  184.22    6.40
  -1 -18   1  185.21    6.36
   1 -18  -1  186.50    6.40
   1 -18  -1  189.34    6.41
  -1 -18   1  189.73    7.97
   1 -18  -2   45.92    2.06
  -1 -18   2   42.94    2.09
   1 -18  -2   43.66    2.03
  -1 -18   2   36.28    2.00
   1 -18  -2   36.16    1.95
  -1 -18   2   36.37    1.90
   1 -18  -2   40.02    1.99
  -1 -18   2   39.42    3.15
   1 -18  -3   17.26    1.30
  -1 -18   3   12.85    1.33
   1 -18  -3   14.04    1.33
  -1 -18   3    8.24    1.25
   1 -18  -3   10.07    1.17
  -1 -18   3    8.53    1.09
  -1 -18   3   12.17    2.19
   1 -18  -3    8.95    1.15
   1 -18  -4   56.61    2.63
   1 -18  -4   61.96    2.69
   1 -18  -4   67.13    2.66
  -1 -18   4   55.91    2.59
   1 -18  -4   62.58    2.69
  -1 -18   4   57.50    2.52
  -1 -18   4   63.30    4.02
   1 -18  -4   61.71    2.70
  -1 -18   4   57.73    2.43
  -1 -18   4   61.90    2.67
   1 -18  -4   69.34    2.69
   1 -18  -5  142.60    5.09
   1 -18  -5  141.15    5.07
   1 -18  -5  143.04    4.98
  -1 -18   5  135.32    4.93
   1 -18  -5  147.22    5.17
  -1 -18   5  142.29    4.84
   1 -18  -5  143.58    5.14
  -1 -18   5  138.45    4.90
  -1 -18   5  137.19    6.56
  -1 -18   5  144.06    5.09
  -1 -18   6   45.42    3.63
   1 -18  -6   52.10    2.46
   1 -18  -6   52.42    2.35
   1 -18  -6   50.91    2.45
  -1 -18   6   45.71    2.23
  -1 -18   6   48.02    2.10
  -1 -18   6   50.61    2.18
   1 -18  -6   51.31    2.47
   1 -18  -6   57.82    2.54
  -1 -18   6   46.40    2.35
  -1 -18   7  132.43    6.29
   1 -18  -7  126.70    4.71
   1 -18  -7  128.88    4.65
  -1 -18   7  116.60    4.38
   1 -18  -7  126.45    4.48
  -1 -18   7  120.57    4.33
  -1 -18   7  126.18    4.38
   1 -18  -7  132.86    4.77
   1 -18  -7  126.31    4.75
  -1 -18   7  123.95    4.54
  -1 -18   8  176.86    7.90
   1 -18  -8  178.54    6.26
  -1 -18   8  165.55    5.83
   1 -18  -8  186.44    6.35
  -1 -18   8  175.91    6.02
   1 -18  -8  181.38    6.15
  -1 -18   8  161.31    5.84
   1 -18  -8  178.13    5.98
   1 -18  -8  187.15    6.32
  -1 -18   8  176.06    5.86
  -1 -18   9   13.65    1.09
   1 -18  -9   13.98    1.31
   1 -18  -9   14.18    1.54
  -1 -18   9   11.64    1.16
  -1 -18   9   12.46    2.44
   1 -18  -9   14.56    1.49
  -1 -18   9   13.84    1.30
   1 -18 -10   47.25    2.21
   1 -18 -10   47.29    2.42
  -1 -18  10   45.35    3.74
   1 -18 -10   52.05    2.58
  -1 -18  10   43.90    2.15
   1 -18 -11  108.34    4.13
  -1 -18  11   97.75    3.79
  -1 -18  11  100.49    5.75
   1 -18 -11  112.31    4.35
   1 -18 -12  117.32    4.44
  -1 -18  12  109.87    6.09
  -1 -18  12  114.98    6.86
   1 -18 -12  112.68    4.65
  -1 -18  13   67.86    5.59
   1 -18 -13   74.71    3.51
  -1 -18  13   66.07    4.66
   1 -18 -13   74.47    3.23
  -1 -18  14  124.73    8.03
  -1 -18  14  123.55    6.87
   1 -18 -14  154.62    5.36
   1 -18 -14  143.67    5.67
   1 -18 -15   33.29    2.07
  -1 -18  15   25.30    4.41
   1 -18 -15   26.19    2.32
   1 -18 -16   21.18    1.72
   1 -18 -16   17.62    2.02
   1 -18 -17   13.61    1.48
   1 -18 -17   12.34    1.83
   1 -18 -18    1.78    1.14
   1 -18 -18    0.81    1.50
   1 -18 -19    0.92    1.44
   1 -18 -20    9.10    1.65
   1 -18 -21    9.42    1.56
   1 -18 -22    6.36    1.36
   1 -18 -23    7.64    1.28
   1 -18 -24    4.30    1.06
   1 -18 -24    5.07    1.01
   1 -18 -25    5.01    0.88
   1 -18 -25    2.71    0.89
   1 -18 -26    1.14    0.67
   1 -18 -26    0.46    0.69
   1 -18 -27    2.06    0.51
   1 -18 -27    2.02    0.56
  -1  19  26    2.24    0.71
  -1 -19 -26    0.65    0.58
  -1 -19 -25    0.04    0.77
  -1 -19 -24    0.05    0.88
  -1 -19 -23   -1.39    1.04
  -1 -19 -22    8.26    1.12
  -1 -19 -22    9.30    1.36
  -1  19  22   10.42    1.13
  -1 -19 -21    0.83    1.25
  -1 -19 -21    2.58    1.02
  -1 -19 -20    0.60    1.36
  -1 -19 -20    2.98    1.13
  -1 -19 -20    2.15    1.19
  -1 -19 -19    7.51    1.61
  -1 -19 -19   11.82    1.47
  -1 -19 -18   -1.92    1.54
  -1 -19 -18    0.69    1.32
  -1 -19 -17   23.97    2.27
  -1 -19 -17   31.13    2.08
  -1 -19 -16    1.81    1.58
  -1 -19 -16    2.92    1.46
  -1 -19 -15   13.78    1.96
  -1 -19 -15   21.92    1.96
  -1 -19 -14   30.19    2.45
  -1 -19 -14   37.84    2.38
  -1 -19 -13    1.96    1.23
  -1 -19 -13    1.24    1.51
  -1 -19 -13    3.15    1.53
  -1 -19 -12   68.08    3.02
  -1 -19 -12   68.21    3.39
  -1 -19 -12   68.46    3.24
  -1 -19 -12   70.28    3.25
  -1 -19 -11    6.64    1.38
  -1 -19 -11    6.16    1.47
  -1 -19 -11    7.87    1.62
  -1 -19 -11    6.05    1.32
  -1 -19 -10    5.56    1.11
  -1 -19 -10    3.54    1.45
  -1 -19 -10    5.76    1.32
  -1 -19 -10    4.33    1.30
  -1 -19 -10    3.99    1.23
   1 -19   9    3.32    1.39
  -1 -19  -9    5.02    1.11
  -1 -19  -9    4.46    1.42
  -1 -19  -9    3.38    1.28
  -1 -19  -9    3.57    1.22
  -1 -19  -9    2.94    1.11
   1 -19   8   43.93    1.92
  -1 -19  -8   40.56    2.29
  -1 -19  -8   40.83    2.34
  -1 -19  -8   38.99    2.23
  -1 -19  -8   39.14    2.12
  -1 -19  -8   39.51    2.18
   1 -19   8   36.85    2.82
  -1 -19  -7   33.05    1.98
   1 -19   7   32.39    1.65
  -1 -19  -7   32.40    2.07
  -1 -19  -7   29.72    1.95
  -1 -19  -7   33.07    1.91
  -1 -19  -7   30.83    1.87
   1 -19   7   28.27    2.50
  -1 -19  -6  150.65    5.46
   1 -19   6  151.80    5.16
   1 -19   6  155.31    5.20
  -1 -19  -6  146.58    5.38
  -1 -19  -6  144.46    5.33
   1 -19   6  146.27    6.38
  -1 -19  -6  149.65    5.35
  -1 -19  -5    2.73    0.93
   1 -19   5    4.66    0.89
   1 -19   5    3.40    0.92
   1 -19   5    6.80    1.15
  -1 -19  -5    3.14    1.15
  -1 -19  -5    4.43    1.28
  -1 -19  -5    4.24    1.07
   1 -19   5    3.09    1.55
   1 -19   4   18.64    1.36
  -1 -19  -4   19.96    1.48
   1 -19   4   22.27    1.50
  -1 -19  -4   19.49    1.61
  -1 -19  -4   18.13    1.55
  -1 -19  -4   22.11    1.65
   1 -19   4   19.25    2.17
   1 -19   4   21.31    1.37
  -1 -19  -4   18.35    1.38
   1 -19   3    8.49    1.09
  -1 -19  -3   10.19    1.17
  -1 -19  -3   10.68    1.34
   1 -19   3   10.56    1.22
  -1 -19  -3   11.31    1.28
  -1 -19  -3   10.61    1.36
   1 -19   3   10.23    1.81
   1 -19   3   11.16    1.10
  -1 -19  -3   10.17    1.07
  -1 -19  -2   41.68    2.09
   1 -19   2   39.45    2.01
  -1 -19  -2   44.37    2.17
  -1 -19  -2   42.01    2.17
  -1 -19  -2   42.64    2.19
  -1 -19  -2   41.71    1.99
   1 -19   2   39.78    2.01
  -1 -19  -2   43.83    3.28
   1 -19   2   44.76    2.99
  -1 -19  -1   21.01    1.56
   1 -19   1   22.81    2.23
  -1 -19  -1   23.74    2.61
  -1 -19  -1   21.37    1.54
   1 -19   1   19.26    1.38
  -1 -19  -1   20.17    1.40
   1 -19   1   19.73    1.39
  -1 -19  -1   19.20    1.32
  -1 -19   0    1.57    0.81
   1 -19   0    1.28    0.86
  -1 -19   0    2.58    1.06
   1 -19   0    3.22    1.08
  -1 -19   0    3.76    1.05
   1 -19   0    3.44    1.07
   1 -19   0    1.60    0.86
  -1 -19   0    2.18    0.80
  -1 -19   0    3.66    1.81
   1 -19  -1   19.20    1.49
  -1 -19   1   19.78    1.43
   1 -19  -1   21.82    1.51
  -1 -19   1   17.30    2.39
   1 -19  -1   22.82    1.55
   1 -19  -1   20.33    1.43
  -1 -19   1   20.03    1.37
   1 -19  -1   18.94    1.39
  -1 -19   1   19.52    1.28
   1 -19  -2   45.78    2.15
  -1 -19   2   44.71    1.99
   1 -19  -2   40.48    2.06
  -1 -19   2   43.09    2.07
   1 -19  -2   45.05    2.15
   1 -19  -2   46.15    2.18
  -1 -19   2   40.06    2.15
  -1 -19   2   46.92    3.46
   1 -19  -2   44.77    2.13
  -1 -19   2   40.41    2.05
   1 -19  -3   10.21    1.19
  -1 -19   3   10.42    1.29
   1 -19  -3   10.75    1.24
  -1 -19   3    9.76    1.14
  -1 -19   3   10.93    0.98
   1 -19  -3    9.71    1.16
  -1 -19   3   10.46    1.30
  -1 -19   3    9.48    2.08
   1 -19  -3   11.90    1.19
  -1 -19   3    7.64    1.07
   1 -19  -4   16.75    1.26
  -1 -19   4   19.46    1.23
   1 -19  -4   18.82    1.46
   1 -19  -4   18.15    1.47
  -1 -19   4   18.38    1.49
   1 -19  -4   19.70    1.49
   1 -19  -4   19.29    1.56
  -1 -19   4   18.87    1.54
  -1 -19   4   18.98    1.35
   1 -19  -4   22.23    1.49
  -1 -19   4   17.49    2.41
  -1 -19   5    3.67    1.12
   1 -19  -5    5.09    1.15
   1 -19  -5    3.41    1.09
  -1 -19   5    3.09    0.78
  -1 -19   5    2.81    0.91
   1 -19  -5    5.21    1.19
   1 -19  -5    3.65    1.21
   1 -19  -5    4.24    1.10
  -1 -19   5    3.12    1.85
  -1 -19   5    3.13    1.12
   1 -19  -6  142.67    5.21
   1 -19  -6  141.24    5.14
  -1 -19   6  137.33    5.04
  -1 -19   6  140.68    4.84
  -1 -19   6  132.87    4.90
   1 -19  -6  141.23    5.00
   1 -19  -6  141.27    5.10
  -1 -19   6  135.56    6.64
   1 -19  -6  149.06    5.22
  -1 -19   6  142.23    4.89
   1 -19  -7   31.86    2.00
   1 -19  -7   31.31    1.97
  -1 -19   7   30.81    1.83
  -1 -19   7   31.62    1.61
  -1 -19   7   30.76    1.76
   1 -19  -7   31.81    1.83
   1 -19  -7   31.47    1.97
  -1 -19   7   29.75    3.08
  -1 -19   7   32.28    1.66
   1 -19  -7   32.70    1.98
   1 -19  -8   37.18    2.21
   1 -19  -8   38.71    2.24
  -1 -19   8   37.16    1.98
  -1 -19   8   32.84    3.35
  -1 -19   8   34.21    1.85
   1 -19  -8   37.74    2.15
   1 -19  -8   36.59    1.96
  -1 -19   8   38.21    1.79
  -1 -19   8   35.78    1.79
   1 -19  -8   37.88    2.16
  -1 -19   9    3.23    2.08
  -1 -19   9    5.11    1.07
   1 -19  -9    2.85    1.24
  -1 -19   9    6.34    1.07
   1 -19  -9    4.81    1.33
   1 -19  -9    3.64    1.17
  -1 -19   9    3.55    0.86
   1 -19  -9    4.35    1.11
   1 -19 -10    3.60    1.26
  -1 -19  10    6.08    1.14
   1 -19 -10    4.41    1.35
   1 -19 -10    5.98    1.35
   1 -19 -10    5.80    1.11
  -1 -19  10    5.17    2.03
   1 -19 -11    9.24    1.52
   1 -19 -11    4.96    1.37
   1 -19 -11    6.67    1.40
  -1 -19  11    5.79    2.25
   1 -19 -12   75.28    3.25
   1 -19 -12   70.60    3.43
   1 -19 -13    3.17    1.42
   1 -19 -13    0.18    1.50
  -1 -19  13    1.33    1.99
   1 -19 -14   36.36    2.58
   1 -19 -14   41.79    2.38
   1 -19 -15   16.52    2.00
   1 -19 -15   21.75    1.78
   1 -19 -16    2.42    1.32
   1 -19 -16    0.34    1.44
   1 -19 -17   24.95    2.24
   1 -19 -17   30.59    1.90
   1 -19 -18   -1.12    1.45
   1 -19 -18    0.52    1.12
   1 -19 -19    9.00    1.62
   1 -19 -20    0.86    1.33
   1 -19 -21    2.46    1.28
   1 -19 -22    9.70    1.27
   1 -19 -22   11.45    1.38
   1 -19 -23    1.29    0.93
   1 -19 -23   -0.97    1.03
   1 -19 -24    1.42    0.83
   1 -19 -24    0.98    0.90
   1 -19 -25    1.13    0.70
   1 -19 -25    0.94    0.76
   1 -19 -26    1.47    0.58
   1 -19 -26    1.33    0.61
  -1 -20 -26    0.14    0.48
  -1  20  26    1.89    0.60
  -1 -20 -25    0.99    0.64
  -1  20  25    4.23    0.81
  -1 -20 -24    1.69    0.79
  -1 -20 -23    1.39    0.92
  -1 -20 -22    0.86    1.06
  -1 -20 -21    3.08    1.25
  -1 -20 -21    3.52    1.04
  -1 -20 -21    4.03    0.99
  -1 -20 -20    2.54    1.16
  -1 -20 -20    1.77    1.02
  -1 -20 -19    0.83    1.36
  -1 -20 -19    3.09    1.25
  -1 -20 -19    2.80    1.13
  -1 -20 -18    1.82    1.45
  -1 -20 -18    5.28    1.38
  -1 -20 -18    2.69    1.20
  -1 -20 -17    7.81    1.69
  -1 -20 -17   12.00    1.58
  -1 -20 -17    8.42    1.47
  -1 -20 -16   20.30    2.14
  -1 -20 -16   21.49    1.90
  -1 -20 -15    1.15    1.50
  -1 -20 -15    2.54    1.50
  -1 -20 -15    0.90    1.29
  -1 -20 -14   88.69    3.71
  -1 -20 -14   75.23    3.62
  -1 -20 -14   80.89    3.87
  -1 -20 -13   48.22    2.33
  -1 -20 -13   48.37    2.66
  -1 -20 -13   41.23    2.53
  -1 -20 -13   41.34    2.71
  -1 -20 -12    8.41    1.61
  -1 -20 -12    4.64    1.53
  -1 -20 -12    6.96    1.38
  -1 -20 -12    5.90    1.36
  -1 -20 -11   21.20    1.80
  -1 -20 -11   22.38    2.01
  -1 -20 -11   21.89    1.99
  -1 -20 -11   21.24    1.73
  -1 -20 -10   25.54    1.68
  -1 -20 -10   20.04    1.76
  -1 -20 -10   25.25    2.06
  -1 -20 -10   25.00    1.94
  -1 -20 -10   23.88    1.88
  -1 -20  -9   16.37    1.42
  -1 -20  -9   14.14    1.50
  -1 -20  -9   16.72    1.80
  -1 -20  -9   16.41    1.68
  -1 -20  -9   16.96    1.66
  -1 -20  -8    1.80    1.37
   1 -20   8    3.98    0.88
  -1 -20  -8    4.99    1.19
  -1 -20  -8    2.51    1.10
  -1 -20  -8    3.20    1.40
  -1 -20  -8    2.25    1.21
   1 -20   8    2.55    1.41
   1 -20   7   13.60    1.17
  -1 -20  -7   13.47    1.42
  -1 -20  -7   13.40    1.37
  -1 -20  -7   11.62    1.46
  -1 -20  -7   13.05    1.61
   1 -20   7   12.06    1.91
  -1 -20  -6   38.77    2.23
   1 -20   6   38.66    1.92
  -1 -20  -6   42.22    2.19
  -1 -20  -6   39.43    2.09
   1 -20   6   37.08    1.96
  -1 -20  -6   39.61    2.27
   1 -20   6   35.14    2.81
  -1 -20  -5   58.90    2.75
   1 -20   5   57.43    2.49
  -1 -20  -5   59.69    2.70
  -1 -20  -5   55.13    2.58
   1 -20   5   58.24    2.51
   1 -20   5   62.64    2.59
  -1 -20  -5   56.48    2.75
   1 -20   5   54.43    3.48
  -1 -20  -4   50.28    2.48
   1 -20   4   52.57    2.35
  -1 -20  -4   50.52    2.50
   1 -20   4   51.82    2.33
  -1 -20  -4   50.20    2.38
  -1 -20  -4   51.72    2.56
   1 -20   4   54.01    2.40
  -1 -20  -4   53.21    2.59
   1 -20   4   46.81    3.21
  -1 -20  -3   13.69    1.54
  -1 -20  -3   10.59    1.18
   1 -20   3   11.95    1.16
   1 -20   3    9.96    1.17
  -1 -20  -3   11.36    1.28
  -1 -20  -3   11.91    1.38
  -1 -20  -3   12.82    1.45
   1 -20   3   13.89    1.37
  -1 -20  -3   12.14    2.17
   1 -20   3   13.96    1.97
   1 -20   3   11.53    1.08
  -1 -20  -2   35.27    1.86
   1 -20   2   36.54    1.90
  -1 -20  -2   36.95    1.97
   1 -20   2   36.15    1.92
   1 -20   2   36.85    1.77
  -1 -20  -2   34.64    2.02
  -1 -20  -2   36.48    2.08
  -1 -20  -2   36.19    2.08
   1 -20   2   38.93    2.84
  -1 -20  -2   34.56    3.07
  -1 -20  -1   17.13    2.45
  -1 -20  -1   17.77    1.54
  -1 -20  -1   16.70    1.49
   1 -20   1   17.52    1.28
  -1 -20  -1   16.69    1.36
  -1 -20  -1   17.27    1.30
   1 -20   1   17.00    1.34
  -1 -20   0   16.68    2.40
  -1 -20   0   16.15    1.51
   1 -20   0   16.12    1.42
  -1 -20   0   15.07    1.40
   1 -20   0   16.15    1.28
  -1 -20   0   14.69    1.29
   1 -20   0   15.01    1.31
  -1 -20   0   15.98    1.23
   1 -20  -1   15.59    1.37
  -1 -20   1   17.67    1.25
  -1 -20   1   18.89    2.50
   1 -20  -1   15.60    1.29
   1 -20  -1   16.11    1.12
   1 -20  -1   19.67    1.49
  -1 -20   1   18.04    1.44
   1 -20  -1   18.10    1.39
  -1 -20   1   17.42    1.32
  -1 -20   2   38.29    1.82
   1 -20  -2   36.73    1.98
   1 -20  -2   36.05    1.90
  -1 -20   2   37.11    3.22
   1 -20  -2   35.72    1.75
   1 -20  -2   39.75    2.03
  -1 -20   2   36.17    1.94
  -1 -20   2   36.63    2.08
   1 -20  -2   37.89    1.99
  -1 -20   2   36.48    1.93
  -1 -20   3   13.33    1.10
   1 -20  -3   12.70    1.34
   1 -20  -3   12.11    1.27
  -1 -20   3   14.87    2.35
  -1 -20   3   14.98    1.45
   1 -20  -3   13.17    1.09
  -1 -20   3   13.49    1.44
   1 -20  -3   14.05    1.40
  -1 -20   3   12.05    1.22
   1 -20  -3   12.03    1.30
   1 -20  -4   54.23    2.55
  -1 -20   4   54.80    2.27
   1 -20  -4   50.15    2.44
  -1 -20   4   48.39    3.72
  -1 -20   4   54.96    2.59
   1 -20  -4   50.11    2.27
  -1 -20   4   52.26    2.36
   1 -20  -4   55.19    2.53
   1 -20  -4   51.11    2.50
   1 -20  -4   50.45    2.43
  -1 -20   4   50.17    2.44
   1 -20  -5   59.76    2.70
   1 -20  -5   53.49    2.55
  -1 -20   5   55.16    2.55
   1 -20  -5   57.58    2.71
   1 -20  -5   57.17    2.66
  -1 -20   5   54.20    3.96
  -1 -20   5   56.92    2.66
  -1 -20   5   55.12    2.37
   1 -20  -5   53.77    2.44
   1 -20  -5   60.80    2.73
  -1 -20   5   58.13    2.48
   1 -20  -6   41.90    2.31
   1 -20  -6   40.67    2.24
  -1 -20   6   38.07    3.46
  -1 -20   6   42.72    2.22
  -1 -20   6   42.17    1.94
  -1 -20   6   39.88    2.09
   1 -20  -6   42.48    2.16
   1 -20  -6   43.27    2.30
  -1 -20   6   40.76    2.02
   1 -20  -6   38.88    2.27
   1 -20  -7   13.39    1.53
   1 -20  -7   14.37    1.55
  -1 -20   7   13.09    2.44
  -1 -20   7   13.91    1.39
  -1 -20   7   12.28    1.12
   1 -20  -7   13.05    1.49
   1 -20  -7   13.69    1.58
  -1 -20   7   12.94    1.34
   1 -20  -7   16.53    1.47
   1 -20  -8    3.38    1.37
  -1 -20   8    3.74    1.11
  -1 -20   8    2.80    2.00
  -1 -20   8    3.91    1.10
   1 -20  -8    5.15    1.19
   1 -20  -8    2.50    1.20
  -1 -20   8    3.12    0.86
   1 -20  -8    2.83    1.21
   1 -20  -9   16.23    1.66
  -1 -20   9   16.40    2.70
  -1 -20   9   16.92    1.48
  -1 -20   9   19.53    1.31
   1 -20  -9   15.27    1.66
  -1 -20   9   19.86    1.40
   1 -20  -9   18.50    1.74
   1 -20  -9   20.25    1.51
   1 -20 -10   22.09    1.84
  -1 -20  10   25.60    1.64
   1 -20 -10   23.07    1.92
  -1 -20  10   21.09    2.87
   1 -20 -10   25.21    1.62
   1 -20 -10   25.24    1.92
  -1 -20  11   18.05    2.82
   1 -20 -11   22.95    1.97
   1 -20 -11   20.20    1.92
   1 -20 -11   25.01    1.60
   1 -20 -11   26.20    1.94
   1 -20 -12    5.51    1.51
   1 -20 -12   10.76    1.57
  -1 -20  12    6.79    2.23
   1 -20 -12    7.44    1.54
  -1 -20  13   42.47    3.77
   1 -20 -13   49.18    2.86
   1 -20 -13   54.62    2.64
   1 -20 -13   46.13    2.79
   1 -20 -14   94.65    3.76
   1 -20 -14   80.98    3.93
   1 -20 -14   87.07    4.01
   1 -20 -15    2.60    1.33
   1 -20 -15   -0.14    1.44
   1 -20 -15    3.35    1.48
   1 -20 -16   29.24    1.91
   1 -20 -16   21.56    2.06
   1 -20 -16   25.08    2.18
   1 -20 -17    8.73    1.39
   1 -20 -17    6.85    1.56
   1 -20 -17    9.16    1.67
   1 -20 -18    4.05    1.17
   1 -20 -18    3.65    1.36
   1 -20 -18    2.63    1.47
   1 -20 -19    2.61    1.29
   1 -20 -19    0.54    1.36
   1 -20 -20    1.21    1.17
   1 -20 -20   -0.80    1.32
   1 -20 -21    1.82    1.21
   1 -20 -21    4.24    1.16
   1 -20 -22    2.75    1.08
   1 -20 -22    2.85    1.01
   1 -20 -23    0.60    0.94
   1 -20 -23    3.24    0.91
   1 -20 -24    2.81    0.83
   1 -20 -24    1.79    0.74
   1 -20 -25    1.73    0.67
   1 -20 -25    1.35    0.62
   1 -20 -26    0.44    0.48
  -1 -21 -25    2.96    0.60
  -1  21  25    6.50    0.78
  -1 -21 -24    0.66    0.68
  -1 -21 -23    2.32    0.85
  -1 -21 -22    0.21    0.94
  -1 -21 -21    1.47    1.09
  -1 -21 -21    4.49    1.00
  -1 -21 -20    1.50    0.93
  -1 -21 -20   -0.65    1.22
  -1 -21 -20    2.40    1.08
  -1 -21 -19   19.48    1.83
  -1 -21 -19   19.15    1.57
  -1 -21 -19   23.87    1.67
  -1 -21 -18    2.79    1.15
  -1 -21 -18    1.00    1.40
  -1 -21 -18    2.48    1.25
  -1 -21 -17    6.73    1.36
  -1 -21 -17    7.47    1.62
  -1 -21 -17   11.41    1.53
  -1 -21 -16   12.84    1.59
  -1 -21 -16   11.79    1.79
  -1 -21 -16   17.40    1.75
  -1 -21 -15   32.06    2.48
  -1 -21 -15   36.07    2.31
  -1 -21 -14   19.15    1.97
  -1 -21 -14   22.23    1.97
  -1 -21 -13   20.65    2.08
  -1 -21 -13   20.00    1.86
  -1 -21 -13   26.72    2.11
  -1 -21 -13   25.96    1.73
  -1 -21 -12   54.83    3.06
  -1 -21 -12   52.85    2.87
  -1 -21 -12   62.77    3.05
  -1 -21 -12   58.94    2.71
  -1 -21 -11   98.01    4.18
  -1 -21 -11   93.19    3.98
  -1 -21 -11   93.42    4.12
  -1 -21 -11  100.21    3.90
  -1 -21 -10   28.26    2.14
  -1 -21 -10   28.77    2.00
  -1 -21 -10   32.39    2.28
  -1 -21 -10   25.87    1.94
  -1 -21  -9  113.10    4.58
  -1 -21  -9  109.75    4.24
  -1 -21  -9  112.52    4.40
  -1 -21  -9  116.41    4.58
  -1 -21  -9  109.08    4.40
  -1 -21  -8   69.31    3.16
   1 -21   8   68.89    2.74
  -1 -21  -8   70.81    2.98
  -1 -21  -8   66.33    3.09
   1 -21   8   61.31    2.74
  -1 -21  -8   70.52    3.25
  -1 -21  -8   66.99    3.02
  -1 -21  -7   72.88    3.15
  -1 -21  -7   69.03    3.23
   1 -21   7   72.10    2.96
   1 -21   7   76.97    2.92
  -1 -21  -7   73.67    3.31
  -1 -21  -7   74.89    3.16
   1 -21   6  141.41    6.62
  -1 -21  -6  166.21    5.80
  -1 -21  -6  156.10    5.81
   1 -21   6  161.75    5.60
   1 -21   6  161.34    5.55
  -1 -21  -6  167.28    5.91
  -1 -21  -6  161.84    5.76
   1 -21   5   61.40    2.60
  -1 -21  -5   61.35    2.83
  -1 -21  -5   60.88    2.77
  -1 -21  -5   58.13    2.90
   1 -21   5   63.92    2.69
   1 -21   5   62.50    2.62
  -1 -21  -5   57.65    2.69
  -1 -21  -4   72.70    3.09
   1 -21   4   65.22    2.82
   1 -21   4   62.71    3.88
  -1 -21  -4   72.57    3.18
   1 -21   4   68.46    2.92
  -1 -21  -4   67.90    3.10
  -1 -21  -4   70.71    3.05
   1 -21   4   63.90    2.82
  -1 -21  -4   68.07    2.92
  -1 -21  -3   77.66    3.37
   1 -21   3   78.86    3.24
  -1 -21  -3   81.42    3.43
  -1 -21  -3   84.21    3.50
  -1 -21  -3   81.48    3.40
  -1 -21  -3   72.73    3.22
   1 -21   3   78.93    3.21
   1 -21   2  121.41    4.51
  -1 -21  -2  127.70    4.60
  -1 -21  -2  111.65    5.92
  -1 -21  -2  124.45    4.65
  -1 -21  -2  121.28    4.65
   1 -21   2  119.86    4.49
  -1 -21  -2  120.28    4.48
  -1 -21  -2  119.68    4.57
  -1 -21  -1  122.57    6.17
  -1 -21  -1  130.85    4.80
  -1 -21  -1  124.32    4.68
   1 -21   1  123.84    4.64
  -1 -21  -1  127.53    4.61
  -1 -21  -1  127.57    4.69
   1 -21   1  126.60    4.65
  -1 -21   0   52.38    3.83
  -1 -21   0   56.35    2.69
  -1 -21   0   52.95    2.53
   1 -21   0   58.88    2.58
  -1 -21   0   52.23    2.39
   1 -21   0   52.68    2.51
   1 -21   0   49.86    2.47
  -1 -21   0   52.42    2.47
  -1 -21   1  110.77    5.86
  -1 -21   1  116.79    4.27
   1 -21  -1  123.97    4.34
   1 -21  -1  120.83    4.36
  -1 -21   1  116.99    4.31
   1 -21  -1  114.24    4.35
  -1 -21   1  117.50    4.21
  -1 -21   2  110.98    3.99
   1 -21  -2  113.73    4.23
   1 -21  -2   96.20    3.98
  -1 -21   2  115.30    5.85
   1 -21  -2  100.02    3.87
   1 -21  -2  118.94    4.16
  -1 -21   2  106.49    4.17
   1 -21  -2  111.60    4.24
  -1 -21   2  107.04    4.09
  -1 -21   3   76.43    2.97
   1 -21  -3   76.28    3.23
   1 -21  -3   64.04    3.03
  -1 -21   3   77.98    4.72
  -1 -21   3   83.32    3.31
   1 -21  -3   65.63    2.89
   1 -21  -3   85.02    3.25
  -1 -21   3   75.95    3.20
   1 -21  -3   76.58    3.24
  -1 -21   3   72.83    3.08
  -1 -21   4   69.52    2.74
   1 -21  -4   67.83    3.05
   1 -21  -4   63.99    2.92
  -1 -21   4   66.12    4.39
  -1 -21   4   66.09    3.02
   1 -21  -4   66.34    2.77
   1 -21  -4   67.19    3.06
  -1 -21   4   65.09    2.83
   1 -21  -4   70.27    2.99
  -1 -21   4   66.63    2.93
   1 -21  -5   64.38    2.78
  -1 -21   5   63.30    2.73
   1 -21  -5   62.15    2.85
   1 -21  -5   64.26    2.89
   1 -21  -5   54.47    2.74
  -1 -21   5   60.00    4.20
  -1 -21   5   63.40    2.82
  -1 -21   5   60.21    2.53
   1 -21  -5   55.06    2.54
   1 -21  -5   64.74    2.92
  -1 -21   5   58.61    2.60
   1 -21  -6  163.22    5.88
   1 -21  -6  166.11    5.89
  -1 -21   6  150.02    7.39
  -1 -21   6  159.91    5.72
  -1 -21   6  161.03    5.49
   1 -21  -6  151.20    5.56
   1 -21  -6  159.52    5.63
   1 -21  -6  167.36    5.79
  -1 -21   6  158.05    5.57
   1 -21  -7   74.76    3.36
  -1 -21   7   68.13    4.64
  -1 -21   7   74.41    3.20
  -1 -21   7   77.53    2.99
   1 -21  -7   76.48    3.40
   1 -21  -7   76.88    3.34
  -1 -21   7   74.28    3.08
   1 -21  -7   77.85    3.18
   1 -21  -8   66.83    3.21
  -1 -21   8   64.25    4.52
  -1 -21   8   67.67    2.95
  -1 -21   8   68.57    2.77
   1 -21  -8   68.78    3.25
  -1 -21   8   65.14    2.83
   1 -21  -8   70.59    3.17
   1 -21  -8   70.62    2.95
   1 -21  -9  116.72    4.74
  -1 -21   9  107.92    6.14
  -1 -21   9  120.60    4.46
  -1 -21   9  120.33    4.29
   1 -21  -9  124.51    4.81
   1 -21  -9  120.74    4.66
   1 -21  -9  119.64    4.39
   1 -21 -10   33.59    2.27
   1 -21 -10   35.52    1.94
   1 -21 -10   34.00    2.20
   1 -21 -10   30.53    2.23
  -1 -21  11   87.53    5.48
   1 -21 -11  101.26    4.31
   1 -21 -11  102.98    3.80
   1 -21 -11  103.58    4.15
   1 -21 -11   99.91    4.28
   1 -21 -12   66.71    3.29
   1 -21 -12   67.61    3.09
   1 -21 -12   64.13    3.27
   1 -21 -13   30.34    2.29
   1 -21 -13   33.47    2.15
   1 -21 -13   27.07    2.22
   1 -21 -14   20.44    1.98
   1 -21 -14   22.31    1.85
   1 -21 -14   17.20    1.93
   1 -21 -15   41.59    2.62
   1 -21 -15   37.84    2.57
   1 -21 -15   46.09    2.38
   1 -21 -16    8.03    1.59
   1 -21 -16    9.75    1.66
   1 -21 -17    8.03    1.54
   1 -21 -17    5.84    1.55
   1 -21 -18   -0.80    1.37
   1 -21 -18    2.15    1.30
   1 -21 -19   22.41    1.89
   1 -21 -19   24.17    1.85
   1 -21 -20    1.73    1.10
   1 -21 -20   -1.50    1.25
   1 -21 -21    3.91    1.06
   1 -21 -21    0.37    1.09
   1 -21 -22    0.79    0.87
   1 -21 -22   -0.26    0.97
   1 -21 -23    1.60    0.77
   1 -21 -23   -0.07    0.82
   1 -21 -24    0.27    0.62
   1 -21 -24    0.41    0.68
   1 -21 -25    3.51    0.56
   1 -21 -25    3.39    0.62
  -1 -22 -25    1.22    0.44
  -1  22  25    4.00    0.62
  -1 -22 -24    0.17    0.56
  -1 -22 -23    0.46    0.71
  -1 -22 -22    0.75    0.83
  -1 -22 -21    0.11    0.96
  -1 -22 -20    1.97    1.11
  -1 -22 -20    4.43    1.06
  -1 -22 -19    4.08    1.17
  -1 -22 -19    3.25    0.99
  -1 -22 -18    5.42    1.30
  -1 -22 -18    3.39    1.11
  -1 -22 -17   -0.50    1.45
  -1 -22 -17    0.77    1.27
  -1 -22 -17    2.15    1.11
  -1 -22 -16   -2.11    1.49
  -1 -22 -16    0.64    1.34
  -1 -22 -16    1.30    1.13
  -1 -22 -15    0.77    1.43
  -1 -22 -15    4.74    1.48
  -1 -22 -15    2.33    1.23
  -1 -22 -14    2.58    1.52
  -1 -22 -14    6.02    1.60
  -1 -22 -14    3.68    1.28
  -1 -22 -13    1.77    1.17
  -1 -22 -13    0.12    1.17
  -1 -22 -13    3.28    1.56
  -1 -22 -13    0.99    1.36
  -1 -22 -12   31.70    2.31
  -1 -22 -12   29.14    2.11
  -1 -22 -12   34.02    2.02
  -1 -22 -12   36.35    2.36
  -1 -22 -11    7.06    1.40
  -1 -22 -11    9.59    1.74
  -1 -22 -11   10.44    1.49
  -1 -22 -11    4.66    1.60
  -1 -22 -10   48.74    2.84
  -1 -22 -10   52.89    2.64
  -1 -22 -10   56.07    2.87
  -1 -22 -10   48.98    2.63
  -1 -22  -9   15.86    1.50
  -1 -22  -9   14.04    1.76
  -1 -22  -9   12.30    1.63
   1 -22   9   12.87    1.31
  -1 -22  -9    8.99    1.60
  -1 -22  -9   11.35    1.44
  -1 -22  -8   22.51    1.96
  -1 -22  -8   28.08    1.86
  -1 -22  -8   22.84    1.76
  -1 -22  -8   26.84    2.12
  -1 -22  -8   23.71    1.96
   1 -22   8   25.76    1.61
  -1 -22  -7   64.58    2.97
  -1 -22  -7   66.21    2.98
   1 -22   7   72.22    2.77
  -1 -22  -7   65.30    3.14
  -1 -22  -7   67.67    3.12
   1 -22   7   66.35    2.81
   1 -22   6   61.35    3.87
  -1 -22  -6   72.38    3.08
   1 -22   6   72.85    2.89
  -1 -22  -6   67.95    3.20
   1 -22   6   70.44    2.91
  -1 -22  -6   65.55    3.21
  -1 -22  -6   68.85    3.11
   1 -22   5   28.77    1.69
  -1 -22  -5   26.64    1.74
  -1 -22  -5   25.62    2.06
  -1 -22  -5   28.83    1.96
   1 -22   5   24.71    1.65
  -1 -22  -5   26.32    1.91
  -1 -22  -4   32.36    2.04
   1 -22   4   31.32    1.84
  -1 -22  -4   33.59    1.91
   1 -22   4   33.79    1.85
  -1 -22  -4   32.71    2.06
  -1 -22  -4   31.65    2.15
   1 -22   4   35.35    2.02
  -1 -22  -4   30.78    2.16
   1 -22   3    1.70    1.04
  -1 -22  -3    2.59    1.15
  -1 -22  -3    3.92    1.34
   1 -22   3    4.25    1.05
  -1 -22  -3    2.98    1.03
  -1 -22  -3    5.11    1.42
  -1 -22  -3    3.05    1.43
  -1 -22  -2  132.57    6.45
  -1 -22  -2  130.40    4.91
  -1 -22  -2  132.41    4.75
   1 -22   2  128.50    4.76
   1 -22   2  128.68    4.77
  -1 -22  -2  131.97    4.85
  -1 -22  -2  129.75    4.91
  -1 -22  -2  126.02    4.83
  -1 -22  -1    7.20    2.08
  -1 -22  -1    8.67    1.37
  -1 -22  -1    7.59    1.09
   1 -22   1    7.64    1.21
  -1 -22  -1   10.76    1.42
  -1 -22  -1    8.60    1.24
   1 -22   1    4.87    1.18
   1 -22   0    0.09    0.99
  -1 -22   0    0.98    1.03
  -1 -22   0    2.34    1.84
  -1 -22   0    0.90    1.21
   1 -22   0    1.34    1.25
  -1 -22   0    1.52    1.19
  -1 -22   0    0.08    0.86
   1 -22   0   -0.31    1.07
  -1 -22   1    6.87    2.06
  -1 -22   1    4.67    1.18
   1 -22  -1    7.39    1.21
  -1 -22   1    9.26    1.33
   1 -22  -1    9.29    1.43
   1 -22  -1    5.61    1.21
  -1 -22   1    8.17    1.07
   1 -22  -2  137.24    4.91
  -1 -22   2  131.46    4.66
   1 -22  -2  119.62    4.66
  -1 -22   2  126.45    6.40
   1 -22  -2  138.23    4.90
  -1 -22   2  127.96    4.77
   1 -22  -2  131.47    4.78
  -1 -22   2  128.59    4.86
   1 -22  -3    3.25    1.18
  -1 -22   3    4.87    0.95
  -1 -22   3    2.21    1.10
   1 -22  -3    2.50    1.19
   1 -22  -3    3.45    1.15
  -1 -22   3    3.08    1.95
   1 -22  -3    2.77    0.86
  -1 -22   3    6.21    1.38
   1 -22  -3    5.40    1.36
  -1 -22   3    5.38    1.41
   1 -22  -4   37.23    2.10
   1 -22  -4   34.23    2.08
  -1 -22   4   32.01    2.02
  -1 -22   4   33.51    2.03
   1 -22  -4   33.51    2.02
  -1 -22   4   29.88    3.20
   1 -22  -4   30.57    1.72
  -1 -22   4   33.97    1.76
   1 -22  -5   23.79    1.84
   1 -22  -5   23.17    1.87
  -1 -22   5   27.34    1.89
  -1 -22   5   27.73    1.86
   1 -22  -5   27.74    1.89
   1 -22  -5   28.84    2.00
  -1 -22   5   23.69    2.90
   1 -22  -5   23.21    1.54
  -1 -22   5   26.68    1.57
   1 -22  -6   70.15    3.16
   1 -22  -6   67.01    3.13
  -1 -22   6   70.86    3.05
   1 -22  -6   72.45    3.12
   1 -22  -6   68.39    2.95
  -1 -22   6   63.71    2.90
  -1 -22   6   61.86    4.42
   1 -22  -6   58.09    2.75
  -1 -22   6   69.76    2.77
   1 -22  -7   66.58    3.11
   1 -22  -7   67.48    3.15
  -1 -22   7   69.15    2.98
  -1 -22   7   64.56    2.82
   1 -22  -7   68.94    2.94
   1 -22  -7   70.29    3.12
  -1 -22   7   57.68    4.34
   1 -22  -7   59.58    2.77
  -1 -22   7   64.45    2.69
   1 -22  -8   23.74    1.96
  -1 -22   8   27.19    1.82
  -1 -22   8   20.98    2.86
  -1 -22   8   26.45    1.57
   1 -22  -8   24.28    1.96
   1 -22  -8   28.45    2.05
  -1 -22   8   28.41    1.76
   1 -22  -8   26.84    1.79
   1 -22  -9   13.53    1.48
   1 -22  -9   14.88    1.72
  -1 -22   9   10.25    2.43
  -1 -22   9   13.48    1.21
   1 -22  -9   11.25    1.60
   1 -22  -9   11.69    1.66
  -1 -22  10   41.12    3.91
   1 -22 -10   48.14    2.81
   1 -22 -10   54.40    2.91
   1 -22 -10   59.38    2.55
   1 -22 -10   60.41    2.88
  -1 -22  11    7.41    2.16
   1 -22 -11    8.04    1.57
   1 -22 -11   10.29    1.28
   1 -22 -11    9.63    1.65
   1 -22 -11    4.92    1.53
   1 -22 -12   33.80    2.34
   1 -22 -12   37.92    2.29
   1 -22 -12   31.21    2.28
   1 -22 -13    0.81    1.36
   1 -22 -13    3.17    1.44
   1 -22 -13    2.56    1.39
   1 -22 -14    2.86    1.41
   1 -22 -14    7.17    1.47
   1 -22 -14    3.47    1.44
   1 -22 -15    1.76    1.34
   1 -22 -15    3.07    1.36
   1 -22 -15    1.02    1.37
   1 -22 -16    0.22    1.26
   1 -22 -16    3.32    1.26
   1 -22 -16   -1.13    1.40
   1 -22 -17    0.04    1.37
   1 -22 -17    0.04    1.25
   1 -22 -18    0.90    1.30
   1 -22 -18    2.34    1.22
   1 -22 -19    1.25    1.27
   1 -22 -19    4.41    1.20
   1 -22 -20    3.04    1.16
   1 -22 -20    3.04    1.07
   1 -22 -21   -0.33    0.97
   1 -22 -21   -0.21    0.89
   1 -22 -22    0.83    0.84
   1 -22 -22    1.68    0.82
   1 -22 -23    0.48    0.71
   1 -22 -23    0.85    0.67
   1 -22 -24    0.65    0.59
   1 -22 -24    0.62    0.53
   1 -22 -25    1.88    0.47
  -1 -23 -24    1.07    0.47
  -1 -23 -23    1.33    0.62
  -1 -23 -22    0.70    0.74
  -1 -23 -21    1.53    0.91
  -1 -23 -20    0.39    1.01
  -1 -23 -19    1.98    1.07
  -1 -23 -19   -0.83    1.13
  -1 -23 -18    0.92    1.10
  -1 -23 -18   -1.54    1.26
  -1 -23 -18    0.03    0.92
  -1 -23 -17    1.59    1.21
  -1 -23 -17   -1.48    1.35
  -1 -23 -17    0.13    0.99
  -1 -23 -16    2.01    1.34
  -1 -23 -16   -1.83    1.44
  -1 -23 -16    1.58    1.09
  -1 -23 -15    1.01    1.40
  -1 -23 -15   -0.33    1.10
  -1 -23 -14    8.86    1.60
  -1 -23 -14   10.07    1.23
  -1 -23 -14    6.92    1.34
  -1 -23 -13    8.90    1.27
  -1 -23 -13    7.87    1.60
  -1 -23 -13    6.10    1.34
  -1 -23 -12    4.28    1.60
  -1 -23 -12   -0.26    1.49
  -1 -23 -12    2.68    1.21
  -1 -23 -12    2.61    1.18
  -1 -23 -11    6.41    1.69
  -1 -23 -11   -0.43    1.54
  -1 -23 -11    2.50    1.20
  -1 -23 -11    3.66    1.34
  -1 -23 -10   18.98    1.98
  -1 -23 -10   19.58    1.74
   1 -23  10   26.49    1.64
  -1 -23 -10   25.14    1.86
  -1 -23 -10   27.37    2.16
  -1 -23  -9   36.70    2.35
  -1 -23  -9   35.64    2.20
  -1 -23  -9   31.06    2.04
   1 -23   9   36.61    1.92
  -1 -23  -8   60.20    3.17
  -1 -23  -8   69.86    3.29
  -1 -23  -8   71.33    3.19
  -1 -23  -8   73.06    3.07
  -1 -23  -8   64.04    3.04
   1 -23   8   65.63    2.84
   1 -23   7   57.95    2.45
  -1 -23  -7   51.01    2.83
  -1 -23  -7   54.59    2.82
  -1 -23  -7   58.60    2.69
  -1 -23  -7   52.33    2.62
   1 -23   7   53.08    2.47
   1 -23   6   19.27    1.48
  -1 -23  -6   15.85    1.74
  -1 -23  -6   17.59    1.86
  -1 -23  -6   18.35    1.70
  -1 -23  -6   19.45    1.57
   1 -23   6   18.57    1.50
   1 -23   5   79.18    3.17
  -1 -23  -5   76.04    3.44
  -1 -23  -5   75.77    3.50
  -1 -23  -5   77.45    3.49
  -1 -23  -5   80.79    3.44
  -1 -23  -5   77.77    3.31
   1 -23   5   76.00    3.17
  -1 -23  -4  209.69    7.43
  -1 -23  -4  210.18    7.43
  -1 -23  -4  214.25    7.42
   1 -23   4  214.36    7.23
  -1 -23  -4  209.98    7.30
  -1 -23  -4  215.31    7.46
   1 -23   4  217.15    7.23
  -1 -23  -3   25.86    2.00
  -1 -23  -3   21.93    1.88
  -1 -23  -3   25.84    1.85
   1 -23   3   22.63    1.60
  -1 -23  -3   21.28    1.62
  -1 -23  -3   19.55    1.76
   1 -23   3   20.48    1.62
  -1 -23  -2    5.87    1.29
   1 -23   2    5.80    1.23
  -1 -23  -2   10.76    1.46
  -1 -23  -2    8.93    1.50
   1 -23   2    6.93    1.20
  -1 -23  -2    6.90    1.21
  -1 -23  -2    9.03    1.61
  -1 -23  -1   49.19    2.64
  -1 -23  -1   52.12    2.59
  -1 -23  -1   50.87    3.80
   1 -23   1   54.05    2.53
  -1 -23  -1   51.83    2.41
  -1 -23  -1   48.54    2.51
   1 -23   1   50.95    2.51
  -1 -23   0   42.46    2.38
  -1 -23   0   42.47    3.52
   1 -23   0   46.03    2.33
  -1 -23   0   45.62    2.34
  -1 -23   0   43.45    2.14
   1 -23   0   40.92    2.26
   1 -23   0   41.86    2.26
  -1 -23   0   36.30    2.22
  -1 -23   1   51.53    3.84
   1 -23  -1   57.65    2.65
   1 -23  -1   54.74    2.62
  -1 -23   1   52.98    2.39
   1 -23  -1   52.81    2.57
  -1 -23   1   47.88    2.54
   1 -23  -2    8.80    1.36
  -1 -23   2    9.89    1.53
  -1 -23   2    8.13    2.16
  -1 -23   2    8.70    1.10
   1 -23  -2    7.11    1.34
   1 -23  -2    8.69    1.50
  -1 -23   3   23.32    1.90
  -1 -23   3   24.16    1.87
   1 -23  -3   24.54    1.87
  -1 -23   3   18.14    2.65
   1 -23  -3   23.22    1.81
  -1 -23   3   22.61    1.50
   1 -23  -3   23.35    1.81
   1 -23  -4  222.72    7.51
   1 -23  -4  226.72    7.53
  -1 -23   4  219.30    7.44
  -1 -23   4  214.48    7.31
   1 -23  -4  214.55    7.31
  -1 -23   4  199.21    9.07
   1 -23  -4  200.13    7.10
  -1 -23   4  215.71    7.17
   1 -23  -5   76.72    3.38
   1 -23  -5   76.58    3.41
  -1 -23   5   78.79    3.36
   1 -23  -5   74.95    3.23
  -1 -23   5   80.06    3.24
  -1 -23   5   70.81    4.72
   1 -23  -5   69.31    2.98
  -1 -23   5   75.62    3.02
   1 -23  -6   19.78    1.76
   1 -23  -6   18.42    1.80
  -1 -23   6   19.11    1.69
   1 -23  -6   20.85    1.75
  -1 -23   6   20.06    1.69
   1 -23  -6   20.09    1.87
  -1 -23   6   15.50    2.69
   1 -23  -6   16.84    1.36
  -1 -23   6   19.49    1.37
   1 -23  -7   56.14    2.87
   1 -23  -7   55.58    2.88
  -1 -23   7   61.03    2.76
  -1 -23   7   51.24    4.09
  -1 -23   7   54.67    2.45
   1 -23  -7   50.68    2.47
  -1 -23   7   59.64    2.62
   1 -23  -7   59.03    2.69
   1 -23  -7   60.15    2.91
   1 -23  -8   70.03    3.22
  -1 -23   8   69.71    2.86
   1 -23  -8   70.85    3.22
   1 -23  -8   70.78    2.99
  -1 -23   8   58.40    4.37
   1 -23  -8   67.42    3.24
  -1 -23   8   69.91    2.78
   1 -23  -8   58.65    2.81
   1 -23  -9   39.86    2.08
   1 -23  -9   37.28    2.28
   1 -23  -9   32.72    2.29
  -1 -23   9   28.79    3.21
   1 -23  -9   34.98    2.25
   1 -23  -9   31.37    1.89
  -1 -23  10   16.99    2.64
   1 -23 -10   20.81    1.92
   1 -23 -10   24.74    1.97
   1 -23 -10   26.02    1.65
   1 -23 -10   19.25    1.92
   1 -23 -11    1.24    1.27
   1 -23 -11    3.42    1.48
   1 -23 -11    5.21    1.15
   1 -23 -11    1.77    1.44
   1 -23 -12    2.82    1.37
   1 -23 -12    4.81    1.52
   1 -23 -12    6.77    1.13
   1 -23 -12    1.50    1.41
   1 -23 -13    5.82    1.45
   1 -23 -13    8.54    1.50
   1 -23 -14    6.16    1.47
   1 -23 -14    5.65    1.55
   1 -23 -15   -1.15    1.43
   1 -23 -15    0.26    1.25
   1 -23 -16   -0.82    1.37
   1 -23 -16    0.62    1.23
   1 -23 -17    0.51    1.28
   1 -23 -17    0.04    1.14
   1 -23 -18   -1.62    1.21
   1 -23 -18    0.92    1.10
   1 -23 -19   -0.10    1.11
   1 -23 -19   -0.22    1.01
   1 -23 -20   -1.30    1.04
   1 -23 -20    0.52    0.92
   1 -23 -21    1.06    0.90
   1 -23 -21    0.96    0.81
   1 -23 -22    0.28    0.76
   1 -23 -22    1.40    0.70
   1 -23 -23    0.97    0.63
   1 -23 -23    1.77    0.59
   1 -23 -24    0.93    0.48
  -1 -24 -23    2.73    0.55
  -1 -24 -22   -0.47    0.63
  -1 -24 -21    2.63    0.81
  -1 -24 -20    6.29    1.01
  -1 -24 -19   -0.68    1.03
  -1 -24 -18    3.26    1.11
  -1 -24 -18    1.07    1.10
  -1 -24 -17    3.07    1.19
  -1 -24 -17    2.75    1.27
  -1 -24 -17    2.96    0.98
  -1 -24 -16    3.95    1.31
  -1 -24 -16    2.23    1.34
  -1 -24 -16    3.10    1.02
  -1 -24 -15    3.42    1.11
  -1 -24 -15    5.57    1.43
  -1 -24 -14   22.71    1.75
  -1 -24 -14   27.34    1.58
  -1 -24 -14   28.98    2.03
  -1 -24 -13   56.91    2.87
  -1 -24 -13   65.26    3.11
  -1 -24 -13   66.46    2.71
  -1 -24 -12   36.38    2.16
  -1 -24 -12   37.03    2.43
  -1 -24 -12   39.11    2.07
  -1 -24 -11   18.19    1.65
  -1 -24 -11   19.48    1.97
  -1 -24 -11   20.35    1.70
  -1 -24 -10   86.38    3.73
   1 -24  10   91.58    3.54
  -1 -24 -10   93.16    3.98
  -1 -24 -10   91.89    3.71
  -1 -24  -9   46.49    2.55
   1 -24   9   53.19    2.42
  -1 -24  -9   52.35    2.68
  -1 -24  -9   52.88    2.91
  -1 -24  -8   31.27    2.03
   1 -24   8   30.99    1.82
  -1 -24  -8   34.76    2.25
   1 -24   7  201.50    6.40
  -1 -24  -7  181.48    6.66
  -1 -24  -7  180.09    6.58
   1 -24   7  183.25    6.41
  -1 -24  -6  100.41    4.42
   1 -24   6  110.91    4.07
  -1 -24  -6  109.62    4.43
  -1 -24  -6  114.59    4.36
  -1 -24  -6  111.30    4.31
   1 -24   6  109.66    4.14
  -1 -24  -5   54.73    2.95
   1 -24   5   64.03    2.73
  -1 -24  -5   62.57    3.11
  -1 -24  -5   64.00    3.13
  -1 -24  -5   68.15    3.02
  -1 -24  -5   60.31    2.83
   1 -24   5   58.08    2.73
  -1 -24  -4   21.80    1.82
   1 -24   4   18.13    1.47
  -1 -24  -4   17.85    1.57
   1 -24   4   15.53    1.51
  -1 -24  -4   15.69    1.78
  -1 -24  -4   19.27    1.95
  -1 -24  -4   20.04    1.92
  -1 -24  -3   85.62    3.65
  -1 -24  -3   84.38    3.45
   1 -24   3   83.57    3.41
   1 -24   3   80.74    3.42
  -1 -24  -3   80.58    3.57
  -1 -24  -3   84.41    3.69
  -1 -24  -2   49.86    2.60
   1 -24   2   44.05    2.32
  -1 -24  -2   44.02    2.29
   1 -24   2   42.90    2.37
  -1 -24  -2   45.36    2.54
  -1 -24  -2   49.90    2.63
  -1 -24  -1   60.60    2.91
  -1 -24  -1   60.07    2.85
  -1 -24  -1   56.53    2.63
   1 -24   1   57.01    2.71
   1 -24   1   57.18    2.79
  -1 -24   0   45.57    2.52
   1 -24   0   47.60    2.43
   1 -24   0   49.46    2.44
  -1 -24   0   46.90    2.24
   1 -24   0   41.26    2.39
  -1 -24   0   40.05    3.52
   1 -24  -1   58.87    2.74
   1 -24  -1   57.37    2.76
  -1 -24   1   53.87    2.51
   1 -24  -1   60.02    2.79
  -1 -24   1   49.23    3.90
  -1 -24   2   50.48    2.65
   1 -24  -2   56.93    2.67
   1 -24  -2   50.80    2.60
  -1 -24   2   51.01    2.35
   1 -24  -2   51.35    2.63
   1 -24  -3   81.20    3.49
  -1 -24   3   80.22    3.47
  -1 -24   3   79.14    3.41
   1 -24  -3   83.08    3.43
  -1 -24   3   73.53    4.75
   1 -24  -3   79.47    3.47
  -1 -24   3   74.33    3.13
   1 -24  -4   19.94    1.78
  -1 -24   4   21.11    1.86
   1 -24  -4   21.34    1.81
  -1 -24   4   23.41    1.83
  -1 -24   4   17.93    2.65
   1 -24  -4   19.34    1.78
  -1 -24   4   19.34    1.45
   1 -24  -5   68.16    3.13
  -1 -24   5   64.78    2.99
   1 -24  -5   64.39    2.93
  -1 -24   5   55.11    2.83
  -1 -24   5   59.74    2.63
   1 -24  -5   65.18    3.07
   1 -24  -6  113.46    4.36
   1 -24  -6  111.83    4.39
  -1 -24   6  113.27    4.25
  -1 -24   6   89.58    5.57
  -1 -24   6  103.87    3.89
   1 -24  -6   93.25    3.85
  -1 -24   6  104.87    4.03
   1 -24  -6  108.10    4.13
   1 -24  -7  183.25    6.32
  -1 -24   7  178.82    5.95
   1 -24  -7  179.96    6.02
  -1 -24   7  144.34    7.60
   1 -24  -7  170.79    6.28
  -1 -24   7  179.81    5.87
   1 -24  -7  147.89    5.80
   1 -24  -8   28.79    2.13
   1 -24  -8   34.13    2.03
   1 -24  -8   35.25    2.28
  -1 -24   8   21.61    2.97
   1 -24  -8   30.66    2.23
  -1 -24   8   30.58    1.71
   1 -24  -8   23.79    1.66
   1 -24  -9   47.95    2.60
   1 -24  -9   49.66    2.30
   1 -24  -9   42.49    2.55
  -1 -24   9   37.90    3.51
   1 -24  -9   46.43    2.54
   1 -24  -9   32.93    2.01
   1 -24 -10  103.42    3.91
   1 -24 -10   97.44    3.52
   1 -24 -10   87.37    3.88
   1 -24 -10   91.56    3.96
   1 -24 -11   22.59    1.51
   1 -24 -11   21.34    1.90
   1 -24 -11   15.19    1.78
   1 -24 -11   11.99    1.32
   1 -24 -11   17.86    1.73
   1 -24 -12   32.08    2.23
   1 -24 -12   34.77    2.21
   1 -24 -13   58.07    3.01
   1 -24 -13   56.49    2.91
   1 -24 -14   19.18    1.87
   1 -24 -14   22.82    1.87
   1 -24 -15    1.81    1.33
   1 -24 -15    4.97    1.32
   1 -24 -16    1.46    1.27
   1 -24 -16    2.82    1.21
   1 -24 -17    0.75    1.18
   1 -24 -17    2.88    1.16
   1 -24 -18    0.98    1.07
   1 -24 -18    2.50    1.08
   1 -24 -19    0.23    1.00
   1 -24 -19    0.19    0.91
   1 -24 -20    6.53    1.05
   1 -24 -20    5.56    0.96
   1 -24 -21    4.09    0.88
   1 -24 -21    3.79    0.78
   1 -24 -22   -0.07    0.63
   1 -24 -22   -0.30    0.56
   1 -24 -23    3.01    0.57
  -1  25  23    1.28    0.53
  -1 -25 -22    0.56    0.52
  -1 -25 -21    1.67    0.67
  -1 -25 -20    0.52    0.80
  -1 -25 -19   -0.37    0.92
  -1 -25 -18   -1.20    1.05
  -1 -25 -17    8.96    1.25
  -1 -25 -17    4.73    1.24
  -1 -25 -16    2.45    1.18
  -1 -25 -16    0.25    1.19
  -1 -25 -15    3.27    1.03
  -1 -25 -15    3.64    1.31
  -1 -25 -14    3.90    1.09
  -1 -25 -14    4.92    1.44
  -1 -25 -14    6.08    1.01
  -1 -25 -13    2.33    1.06
  -1 -25 -13    2.77    1.05
  -1 -25 -13    2.89    1.46
  -1 -25 -12    6.30    1.18
  -1 -25 -12    6.46    1.22
  -1 -25 -12    5.80    1.58
  -1 -25 -11    1.96    1.06
  -1 -25 -11    4.41    1.26
  -1 -25 -11    3.21    1.58
  -1 -25 -10   17.18    1.57
  -1 -25 -10   20.22    1.71
  -1 -25 -10   22.33    2.00
  -1 -25  -9   44.91    2.39
   1 -25   9   47.22    2.21
  -1 -25  -9   46.71    2.46
  -1 -25  -9   45.72    2.73
  -1 -25  -8   27.81    1.91
   1 -25   8   30.77    1.78
  -1 -25  -8   32.45    2.10
  -1 -25  -7   14.75    1.54
   1 -25   7   16.93    1.41
  -1 -25  -7   16.50    1.84
   1 -25   6   23.27    1.53
  -1 -25  -6   23.66    2.00
  -1 -25  -6   19.57    1.65
   1 -25   6   18.35    1.50
   1 -25   5   60.44    2.68
  -1 -25  -5   61.28    3.05
  -1 -25  -5   61.08    3.03
  -1 -25  -5   60.37    2.94
  -1 -25  -5   60.81    2.81
   1 -25   5   60.78    2.71
   1 -25   4   23.64    1.67
  -1 -25  -4   23.77    2.04
  -1 -25  -4   21.82    2.01
  -1 -25  -4   25.42    1.98
  -1 -25  -4   24.13    1.73
   1 -25   4   21.40    1.62
  -1 -25  -3   54.16    2.71
  -1 -25  -3   51.96    2.49
   1 -25   3   52.51    2.46
   1 -25   3   48.92    2.49
  -1 -25  -3   51.64    2.71
  -1 -25  -3   50.13    2.74
  -1 -25  -2   72.65    3.26
  -1 -25  -2   70.80    3.03
   1 -25   2   70.88    3.06
   1 -25   2   70.58    3.12
  -1 -25  -2   70.05    3.28
  -1 -25  -2   70.55    3.25
  -1 -25  -1    5.62    1.47
   1 -25   1    4.22    1.13
  -1 -25  -1    3.56    1.08
   1 -25   1    1.85    1.29
  -1 -25   0   23.79    1.90
   1 -25   0   24.31    1.87
   1 -25   0   20.02    1.73
  -1 -25   0   22.64    1.57
   1 -25   0   20.88    1.68
   1 -25  -1    7.23    1.53
   1 -25  -1    4.11    1.25
  -1 -25   1    4.25    1.01
  -1 -25   2   70.42    3.22
   1 -25  -2   73.74    3.18
   1 -25  -2   72.73    3.22
  -1 -25   2   72.85    2.96
   1 -25  -2   76.37    3.24
   1 -25  -3   52.49    2.66
  -1 -25   3   53.94    2.74
  -1 -25   3   52.92    2.67
   1 -25  -3   52.64    2.61
  -1 -25   3   43.73    3.67
   1 -25  -3   51.71    2.64
  -1 -25   3   49.77    2.35
   1 -25  -4   23.41    1.89
  -1 -25   4   25.07    1.93
  -1 -25   4   19.12    2.66
  -1 -25   4   21.51    1.51
   1 -25  -4   21.85    1.81
  -1 -25   4   26.29    1.92
   1 -25  -4   25.21    1.87
   1 -25  -5   59.46    2.76
  -1 -25   5   58.79    2.79
   1 -25  -5   58.90    2.89
   1 -25  -5   58.88    2.90
  -1 -25   5   59.82    2.53
  -1 -25   6   23.34    1.74
   1 -25  -6   22.50    1.81
   1 -25  -6   19.24    1.79
  -1 -25   6   17.46    2.60
   1 -25  -6   19.33    1.79
  -1 -25   6   20.91    1.43
   1 -25  -7   16.36    1.62
   1 -25  -7   15.61    1.72
  -1 -25   7   13.94    2.40
  -1 -25   7   17.51    1.31
   1 -25  -7   16.94    1.68
   1 -25  -8   33.49    2.11
   1 -25  -8   35.67    1.97
  -1 -25   8   25.01    2.86
   1 -25  -8   23.68    1.57
  -1 -25   8   31.82    1.70
   1 -25  -8   29.32    2.11
   1 -25  -9   46.98    2.56
   1 -25  -9   49.89    2.35
   1 -25  -9   43.78    2.59
   1 -25 -10   24.24    1.89
   1 -25 -10   25.32    1.64
   1 -25 -11    0.84    1.33
   1 -25 -11    2.45    1.27
   1 -25 -12    4.96    1.43
   1 -25 -12    5.17    1.31
   1 -25 -13    0.40    1.28
   1 -25 -13    2.02    1.19
   1 -25 -14    1.86    1.30
   1 -25 -14    4.43    1.26
   1 -25 -15    2.82    1.29
   1 -25 -15    3.71    1.17
   1 -25 -16    0.21    1.14
   1 -25 -16    1.85    1.10
   1 -25 -17    5.71    1.23
   1 -25 -17    5.75    1.14
   1 -25 -18    0.81    1.02
   1 -25 -18    0.96    0.94
   1 -25 -19    0.60    0.91
   1 -25 -19    1.08    0.84
   1 -25 -20   -0.06    0.81
   1 -25 -20    0.91    0.71
   1 -25 -21    1.87    0.70
   1 -25 -21    1.98    0.62
   1 -25 -22    0.24    0.54
   1 -25 -23    0.05    0.37
  -1 -26 -22    0.55    0.37
  -1 -26 -21    1.63    0.55
  -1 -26 -20    3.16    0.73
  -1 -26 -19    1.58    0.81
  -1 -26 -18    2.69    0.96
  -1 -26 -17    1.33    1.03
  -1 -26 -16    1.06    1.08
  -1 -26 -16   -0.47    1.10
  -1 -26 -15   10.94    1.41
  -1 -26 -15    5.78    1.28
  -1 -26 -14    8.73    1.44
  -1 -26 -14    6.67    1.11
  -1 -26 -13   15.95    1.27
  -1 -26 -13   16.79    1.71
  -1 -26 -12   10.83    1.25
  -1 -26 -12   11.26    1.63
  -1 -26 -12    6.77    1.24
  -1 -26 -11   16.70    1.42
  -1 -26 -11   14.61    1.79
  -1 -26 -10   12.13    1.45
  -1 -26 -10   12.92    1.78
  -1 -26 -10    7.77    1.30
  -1 -26  -9    9.57    1.47
  -1 -26  -9    6.14    1.63
   1 -26   9    6.93    1.11
  -1 -26  -9    4.61    1.19
  -1 -26  -8    9.29    1.55
   1 -26   8    9.69    1.17
  -1 -26  -7    0.96    1.12
   1 -26   7    3.30    1.05
  -1 -26  -6   24.73    1.93
   1 -26   6   23.09    1.54
   1 -26   6   20.60    1.56
  -1 -26  -6   20.16    1.63
  -1 -26  -5    4.96    1.57
   1 -26   5    5.54    1.09
  -1 -26  -5    5.10    1.60
   1 -26   5    3.35    1.10
  -1 -26  -5    2.10    1.07
  -1 -26  -4   22.17    1.96
  -1 -26  -4   22.56    1.95
   1 -26   4   22.02    1.55
   1 -26   4   19.94    1.55
  -1 -26  -4   21.21    1.59
  -1 -26  -3   10.36    1.70
  -1 -26  -3    6.53    1.18
   1 -26   3    8.28    1.22
   1 -26   3    7.26    1.25
   1 -26   2    0.60    1.17
  -1 -26  -2    4.02    1.56
  -1 -26  -2    2.14    1.02
   1 -26   2    3.21    1.09
  -1 -26  -2    3.56    1.48
   1 -26   1    3.30    1.27
  -1 -26  -1    6.01    1.09
   1 -26   1    5.16    1.18
   1 -26   0   20.35    1.78
   1 -26   0   14.91    1.62
  -1 -26   0   20.30    1.84
  -1 -26   0   16.96    1.38
   1 -26   0   16.75    1.55
  -1 -26   1    6.51    1.05
   1 -26  -1    5.00    1.23
   1 -26  -1    2.61    1.31
  -1 -26   2    5.87    1.55
   1 -26  -2    2.25    1.18
  -1 -26   2    1.41    0.94
   1 -26  -2    5.96    1.48
   1 -26  -2   -0.67    1.42
  -1 -26   3    7.83    1.14
   1 -26  -3    8.07    1.41
   1 -26  -3   10.96    1.59
  -1 -26   3    8.52    1.60
   1 -26  -3    8.56    1.41
   1 -26  -4   24.30    1.83
  -1 -26   4   24.39    1.86
  -1 -26   4   20.87    1.44
  -1 -26   4   21.19    2.68
   1 -26  -4   23.60    1.81
   1 -26  -4   22.51    1.83
  -1 -26   5    1.35    1.76
   1 -26  -5    2.51    1.28
  -1 -26   5    2.94    0.93
   1 -26  -5    5.46    1.40
  -1 -26   5    6.90    1.44
   1 -26  -5    2.63    1.32
   1 -26  -6   26.38    1.85
  -1 -26   6   22.46    1.45
  -1 -26   6   17.87    2.57
   1 -26  -6   21.55    1.83
   1 -26  -6   22.27    1.85
   1 -26  -7    4.93    1.36
  -1 -26   7    5.17    0.98
  -1 -26   7    3.02    1.77
   1 -26  -7   -0.04    1.31
   1 -26  -7    4.22    1.35
   1 -26  -8    3.85    1.35
   1 -26  -8    5.69    1.40
   1 -26  -9    7.24    1.31
   1 -26  -9    4.09    1.32
   1 -26 -10   12.56    1.49
   1 -26 -10    8.01    1.47
   1 -26 -11   12.91    1.50
   1 -26 -11   10.63    1.54
   1 -26 -12   11.09    1.45
   1 -26 -12    8.31    1.44
   1 -26 -13   12.65    1.47
   1 -26 -13   11.09    1.51
   1 -26 -14    6.53    1.26
   1 -26 -14    5.11    1.32
   1 -26 -15    6.94    1.22
   1 -26 -15    7.53    1.33
   1 -26 -16   -0.43    0.98
   1 -26 -16   -0.35    1.09
   1 -26 -17    1.43    0.94
   1 -26 -17    0.71    1.01
   1 -26 -18    4.61    0.92
   1 -26 -18    3.15    0.98
   1 -26 -19    2.53    0.77
   1 -26 -19    1.46    0.83
   1 -26 -20    2.89    0.65
   1 -26 -20    3.32    0.75
   1 -26 -21    2.78    0.59
   1 -26 -22    0.35    0.39
  -1 -27 -21    0.34    0.36
  -1 -27 -20    0.60    0.54
  -1 -27 -19    6.82    0.82
  -1 -27 -18   12.16    1.07
  -1 -27 -17    3.41    0.96
  -1 -27 -16    7.92    1.19
  -1 -27 -15    3.01    1.15
  -1 -27 -14    5.45    1.29
  -1 -27 -13   18.99    1.69
  -1 -27 -13   20.56    1.29
  -1 -27 -12   16.33    1.30
  -1 -27 -12   14.85    1.65
  -1 -27 -11   44.84    2.42
  -1 -27 -11   46.21    2.08
  -1 -27 -10    5.68    1.28
  -1 -27 -10    3.20    1.10
  -1 -27 -10    7.48    1.57
  -1 -27  -9   26.39    1.77
  -1 -27  -9   32.30    1.92
   1 -27   8   42.98    2.04
  -1 -27  -8   45.27    2.30
   1 -27   7    9.64    1.16
  -1 -27  -7   11.08    1.56
   1 -27   6   89.17    3.45
  -1 -27  -6   82.87    3.51
  -1 -27  -6   90.53    3.69
  -1 -27  -6   88.73    3.77
   1 -27   5   44.44    2.24
  -1 -27  -5   42.58    2.28
   1 -27   5   48.69    2.23
  -1 -27  -5   51.01    2.61
   1 -27   4   12.01    1.43
  -1 -27  -4   15.42    1.48
   1 -27   4   15.69    1.49
   1 -27   3  109.61    4.25
  -1 -27  -3  113.14    4.23
  -1 -27  -3  113.99    4.48
   1 -27   3  112.69    4.25
   1 -27   2   83.04    3.37
  -1 -27  -2   82.75    3.30
  -1 -27  -2   80.16    3.55
   1 -27   2   79.94    3.41
   1 -27   1   45.40    2.25
  -1 -27  -1   42.11    2.10
   1 -27   1   40.63    2.30
   1 -27   0   80.09    3.36
  -1 -27   0   82.05    3.20
   1 -27   0   79.39    3.43
  -1 -27   1   38.58    1.98
   1 -27  -1   38.08    2.31
   1 -27  -1   39.49    2.17
  -1 -27   2   76.65    3.07
   1 -27  -2   78.80    3.35
   1 -27  -2   72.87    3.40
  -1 -27   2   78.35    3.38
  -1 -27   3  100.78    3.82
   1 -27  -3  104.10    4.11
   1 -27  -3  106.59    4.24
  -1 -27   3  101.14    4.04
  -1 -27   4   14.73    1.29
   1 -27  -4   14.77    1.67
   1 -27  -4   15.72    1.76
  -1 -27   4   16.23    1.69
   1 -27  -4   20.18    1.79
  -1 -27   5   42.17    2.05
   1 -27  -5   40.38    2.38
   1 -27  -5   44.08    2.44
  -1 -27   5   48.94    2.36
  -1 -27   6   94.36    3.46
   1 -27  -6   88.01    3.80
   1 -27  -6   89.38    3.81
  -1 -27   7    8.61    1.05
   1 -27  -7    5.80    1.36
   1 -27  -7    7.01    1.41
   1 -27  -8   33.36    2.16
   1 -27  -8   38.57    2.22
   1 -27  -9   31.53    2.06
   1 -27  -9   30.87    2.06
   1 -27 -10    4.56    1.31
   1 -27 -10    5.76    1.34
   1 -27 -11   41.28    2.36
   1 -27 -11   45.34    2.43
   1 -27 -12   12.53    1.43
   1 -27 -12   12.09    1.50
   1 -27 -13   15.87    1.47
   1 -27 -13   15.81    1.56
   1 -27 -14    1.73    1.04
   1 -27 -14    2.82    1.14
   1 -27 -15    3.64    1.03
   1 -27 -15    4.11    1.11
   1 -27 -16    7.15    1.07
   1 -27 -16    8.57    1.20
   1 -27 -17    4.27    0.91
   1 -27 -17    4.09    0.99
   1 -27 -18   12.12    1.02
   1 -27 -18   12.85    1.11
   1 -27 -19    9.04    0.88
   1 -27 -20    0.12    0.54
   1 -27 -21    0.74    0.40
  -1 -28 -20    0.65    0.37
  -1 -28 -19    1.60    0.55
  -1 -28 -18    1.06    0.66
  -1 -28 -17    0.89    0.77
  -1 -28 -16    1.88    0.90
  -1 -28 -15   -0.18    0.94
  -1 -28 -14    1.63    1.02
  -1 -28 -12    4.48    0.95
  -1 -28 -11    8.42    1.15
  -1 -28 -10   -0.16    0.94
  -1 -28 -10    2.39    1.13
  -1 -28  -9   -0.17    0.97
  -1 -28  -9    3.24    1.17
   1 -28   8    2.99    0.96
  -1 -28  -8   -0.31    0.99
  -1 -28  -8    1.63    1.27
   1 -28   7   11.43    1.18
  -1 -28  -7    7.71    1.18
  -1 -28  -7   12.21    1.50
   1 -28   6    3.48    0.99
  -1 -28  -6    1.36    0.94
  -1 -28  -6    4.92    1.43
   1 -28   5    9.47    1.19
  -1 -28  -5    9.94    1.54
  -1 -28  -5    9.37    1.17
   1 -28   5   12.51    1.21
  -1 -28  -4    5.57    1.09
   1 -28   4    7.01    1.14
   1 -28   4    7.60    1.13
   1 -28   3   20.41    1.55
  -1 -28  -3   20.30    1.45
   1 -28   3   19.86    1.53
   1 -28   2   26.22    1.74
  -1 -28  -2   27.05    1.63
  -1 -28  -2   29.00    2.08
   1 -28   2   30.35    1.83
  -1 -28  -1   11.19    1.16
   1 -28   1   11.91    1.28
   1 -28   1    9.44    1.34
  -1 -28   0    3.14    0.99
   1 -28   0    6.11    1.17
   1 -28   0    2.67    1.23
  -1 -28   1   10.16    1.14
   1 -28  -1    7.56    1.40
  -1 -28   2   27.12    1.60
   1 -28  -2   28.47    1.83
   1 -28  -2   26.72    1.92
  -1 -28   2   29.69    2.02
  -1 -28   3   21.08    1.42
   1 -28  -3   23.93    1.72
   1 -28  -3   19.49    1.75
  -1 -28   3   26.18    1.83
  -1 -28   4    8.54    1.02
   1 -28  -4    5.85    1.24
   1 -28  -4    4.18    1.37
  -1 -28   5   10.68    1.07
   1 -28  -5    7.84    1.31
   1 -28  -5    7.52    1.42
  -1 -28   6    3.23    0.88
   1 -28  -6    1.57    1.15
   1 -28  -6    3.39    1.22
   1 -28  -7    7.82    1.34
   1 -28  -7   10.65    1.38
   1 -28  -8    0.07    1.17
   1 -28  -8    1.63    1.15
   1 -28  -9   -0.98    1.16
   1 -28  -9    1.52    1.13
   1 -28 -10   -1.93    1.17
   1 -28 -10    1.00    1.12
   1 -28 -11    3.19    1.17
   1 -28 -11    4.36    1.19
   1 -28 -12   -0.72    1.13
   1 -28 -12    2.22    1.12
   1 -28 -13    0.98    1.02
   1 -28 -13    3.78    1.09
   1 -28 -14   -0.03    0.97
   1 -28 -14    0.09    0.98
   1 -28 -15    0.12    0.88
   1 -28 -15    0.21    0.92
   1 -28 -16    1.02    0.80
   1 -28 -16    0.65    0.86
   1 -28 -17    0.56    0.70
   1 -28 -17    1.91    0.80
   1 -28 -18    1.24    0.68
   1 -28 -19    2.70    0.60
   1 -28 -20    0.49    0.39
  -1 -29 -19    0.21    0.38
  -1 -29 -18    1.25    0.53
  -1 -29 -17    1.85    0.65
  -1 -29 -16    7.82    0.91
  -1 -29 -15    0.76    0.83
  -1 -29 -14    3.04    0.97
  -1 -29 -13    2.55    1.00
  -1 -29 -10    7.75    1.15
  -1 -29  -9    5.51    1.15
  -1 -29  -8    7.52    1.06
  -1 -29  -8   13.40    1.39
   1 -29   7    6.17    1.00
  -1 -29  -7    4.65    0.96
  -1 -29  -7    6.51    1.36
   1 -29   6    6.35    1.04
  -1 -29  -6    4.89    0.98
  -1 -29  -6    7.83    1.41
  -1 -29  -5    5.35    0.97
   1 -29   5    5.61    1.02
  -1 -29  -5    7.63    1.47
   1 -29   4   42.95    2.13
  -1 -29  -4   42.33    2.07
  -1 -29  -4   45.54    2.40
   1 -29   4   49.41    2.15
  -1 -29  -3    4.43    0.94
   1 -29   3    3.40    1.02
  -1 -29  -3    6.46    1.48
   1 -29   3    4.96    1.08
  -1 -29  -2    3.98    0.92
   1 -29   2    1.12    0.96
   1 -29   2    3.45    1.09
  -1 -29  -2    3.94    1.43
  -1 -29  -1    9.36    1.09
   1 -29   1    8.60    1.23
   1 -29   1   11.37    1.30
  -1 -29   0    9.31    1.07
   1 -29   0   12.61    1.27
   1 -29   0    9.77    1.31
  -1 -29   1   10.96    1.09
   1 -29  -1   12.37    1.26
   1 -29  -1   10.62    1.38
   1 -29  -2    3.61    1.07
  -1 -29   2    2.57    0.86
   1 -29  -2    0.88    1.23
   1 -29  -3    3.59    1.11
  -1 -29   3    3.96    0.88
   1 -29  -3    1.31    1.23
  -1 -29   4   47.73    2.04
   1 -29  -4   44.77    2.29
   1 -29  -4   41.79    2.33
  -1 -29   5    6.77    0.91
   1 -29  -5    4.16    1.12
   1 -29  -5    3.53    1.27
   1 -29  -6    4.69    1.14
   1 -29  -6    1.08    1.25
   1 -29  -7    5.44    1.17
   1 -29  -7    3.63    1.22
   1 -29  -8    9.65    1.28
   1 -29  -8   10.52    1.33
   1 -29  -9    0.49    1.03
   1 -29  -9    2.69    1.10
   1 -29 -10    2.96    1.07
   1 -29 -10    5.52    1.17
   1 -29 -11    1.75    1.03
   1 -29 -11    4.75    1.08
   1 -29 -12   -1.01    1.00
   1 -29 -12    0.90    0.97
   1 -29 -13    1.52    0.93
   1 -29 -13    0.37    0.96
   1 -29 -14    3.48    0.92
   1 -29 -14    3.25    0.96
   1 -29 -15    0.18    0.76
   1 -29 -15    1.01    0.84
   1 -29 -16    7.07    0.81
   1 -29 -16    8.18    0.92
   1 -29 -17    1.59    0.65
   1 -29 -18    1.33    0.54
   1 -29 -19    0.60    0.40
  -1 -30 -17    1.44    0.52
  -1 -30 -16    1.78    0.65
  -1 -30 -15    8.47    0.92
  -1 -30 -14   14.38    1.14
  -1 -30 -13    4.99    0.97
  -1 -30 -12    3.00    0.99
  -1 -30 -11   20.51    1.52
  -1 -30  -8   39.44    1.97
  -1 -30  -7   38.28    2.01
   1 -30   6   18.79    1.31
  -1 -30  -6   21.16    1.60
   1 -30   5    8.48    1.05
  -1 -30  -5   10.39    1.41
   1 -30   4    9.11    1.08
  -1 -30  -4    7.77    0.97
  -1 -30  -4   10.35    1.44
  -1 -30  -3    7.11    0.99
   1 -30   3    7.92    1.07
  -1 -30  -3   11.48    1.52
   1 -30   3   10.91    1.15
  -1 -30  -2   11.81    1.14
   1 -30   2   12.92    1.25
   1 -30   2   14.58    1.29
   1 -30   1   44.09    2.10
   1 -30   1   42.82    2.07
  -1 -30  -1   40.86    1.94
   1 -30   0   13.22    1.33
  -1 -30   0   12.51    1.11
   1 -30   0   12.18    1.27
   1 -30  -1   43.30    2.16
   1 -30  -1   41.58    2.07
  -1 -30   1   42.87    1.93
   1 -30  -2   11.67    1.25
  -1 -30   2   12.34    1.04
   1 -30  -3    7.37    1.26
   1 -30  -3    8.43    1.17
  -1 -30   3    9.92    0.98
   1 -30  -4    6.73    1.12
  -1 -30   4    8.72    0.93
   1 -30  -5    4.46    1.17
   1 -30  -5    6.46    1.08
   1 -30  -6   15.64    1.47
   1 -30  -6   15.34    1.36
   1 -30  -7   30.84    1.88
   1 -30  -7   32.01    1.81
   1 -30  -8   27.76    1.81
   1 -30  -8   28.27    1.71
   1 -30  -9   44.19    2.22
   1 -30  -9   42.79    2.14
   1 -30 -10   12.89    1.34
   1 -30 -10   13.62    1.28
   1 -30 -11   25.28    1.63
   1 -30 -11   25.24    1.55
   1 -30 -12    4.35    0.96
   1 -30 -12    3.25    0.91
   1 -30 -13    6.13    0.97
   1 -30 -13    4.77    0.88
   1 -30 -14   12.60    1.08
   1 -30 -14   12.71    1.01
   1 -30 -15    8.89    0.92
   1 -30 -16    2.12    0.66
   1 -30 -17    1.62    0.54
  -1 -31 -16   -0.05    0.43
  -1 -31 -15    1.68    0.59
  -1 -31 -14   -0.47    0.68
  -1 -31 -13    2.09    0.79
  -1 -31 -12    1.03    0.85
  -1 -31 -11   -1.75    0.97
  -1 -31 -10    3.37    1.01
   1 -31   5    5.88    0.90
   1 -31   4    9.52    1.02
   1 -31   3    7.76    0.98
   1 -31   2    1.84    0.89
   1 -31   2    0.90    0.85
   1 -31   1    1.31    0.89
   1 -31   1    0.52    0.84
   1 -31   0    1.29    0.90
   1 -31   0    0.28    0.86
   1 -31  -1   -0.62    0.92
   1 -31  -1    0.07    0.86
   1 -31  -2    0.17    0.93
   1 -31  -2   -0.33    0.85
   1 -31  -3    6.33    1.10
   1 -31  -3    8.41    1.03
   1 -31  -4    8.27    1.17
   1 -31  -4    8.09    1.04
   1 -31  -5    3.67    1.03
   1 -31  -5    3.81    0.94
   1 -31  -6    0.40    0.96
   1 -31  -6    2.87    0.92
   1 -31  -7   -1.07    1.06
   1 -31  -7    1.12    0.86
   1 -31  -8    2.39    0.98
   1 -31  -8    4.33    0.93
   1 -31  -9    3.21    1.01
   1 -31  -9    4.94    0.92
   1 -31 -10    3.95    0.99
   1 -31 -10    6.21    0.93
   1 -31 -11   -1.39    0.92
   1 -31 -11    0.12    0.73
   1 -31 -12    2.15    0.84
   1 -31 -12    3.05    0.73
   1 -31 -13    1.84    0.79
   1 -31 -14   -0.32    0.69
   1 -31 -15    1.50    0.59
   1 -31 -16   -0.30    0.45
  -1 -32 -15    0.83    0.37
  -1 -32 -14    1.58    0.51
  -1 -32 -13    0.96    0.60
  -1 -32 -12    3.40    0.73
  -1 -32 -11   -1.25    0.76
  -1 -32 -10    1.94    0.82
  -1 -32  -9   -0.56    0.85
  -1 -32  -8   -0.55    0.86
   1 -32   4    2.44    0.78
   1 -32   3   11.69    0.99
   1 -32   2    2.50    0.78
   1 -32   1    4.76    0.85
   1 -32   1    3.52    0.80
   1 -32   0    1.09    0.79
   1 -32   0    0.30    0.75
   1 -32  -1    2.65    0.83
   1 -32  -1    2.38    0.82
   1 -32  -2    1.77    0.84
   1 -32  -2    1.43    0.82
   1 -32  -3    7.20    0.97
   1 -32  -3    7.92    0.95
   1 -32  -4   -0.02    0.85
   1 -32  -4    0.02    0.75
   1 -32  -5    2.27    0.89
   1 -32  -5    3.33    0.81
   1 -32  -6    8.21    1.03
   1 -32  -6    9.13    0.95
   1 -32  -7    1.42    0.87
   1 -32  -7    3.54    0.79
   1 -32  -8    0.06    0.83
   1 -32  -8    1.59    0.71
   1 -32  -9   -0.14    0.80
   1 -32  -9    2.23    0.71
   1 -32 -10    2.06    0.80
   1 -32 -10    3.79    0.72
   1 -32 -11   -1.16    0.75
   1 -32 -12    3.34    0.73
   1 -32 -13    1.59    0.62
   1 -32 -14    0.94    0.51
   1 -32 -15    0.24    0.36
  -1 -33 -13    4.94    0.49
  -1 -33 -12   18.25    0.94
  -1 -33 -11    1.14    0.57
  -1 -33 -10    4.81    0.71
  -1 -33  -9    6.58    0.80
  -1 -33  -8    2.45    0.72
  -1 -33  -7    8.74    0.93
  -1 -33  -6   14.14    1.07
   1 -33   3   10.53    0.89
   1 -33   2   11.26    0.91
   1 -33   1    3.66    0.75
   1 -33   0    1.71    0.70
   1 -33   0   -0.22    0.66
   1 -33  -1    3.30    0.74
   1 -33  -1    1.57    0.71
   1 -33  -2    8.81    0.89
   1 -33  -2    7.53    0.86
   1 -33  -3    6.57    0.86
   1 -33  -3    6.15    0.83
   1 -33  -4   24.91    1.28
   1 -33  -4   20.29    1.23
   1 -33  -5    8.87    0.92
   1 -33  -5    8.23    0.87
   1 -33  -6   14.46    1.03
   1 -33  -6   12.66    0.96
   1 -33  -7    8.71    0.89
   1 -33  -7    8.30    0.82
   1 -33  -8    1.52    0.72
   1 -33  -9    7.70    0.82
   1 -33 -10    5.17    0.70
   1 -33 -11    0.68    0.55
   1 -33 -12   19.24    0.96
   1 -33 -13    5.44    0.50
  -1 -34 -11    2.73    0.40
  -1 -34 -10    0.33    0.42
  -1 -34  -9    0.58    0.50
  -1 -34  -8    5.94    0.64
  -1 -34  -7    1.56    0.57
  -1 -34  -6    3.18    0.63
  -1 -34  -5    2.29    0.61
  -1 -34  -4    1.73    0.62
  -1 -34  -3    5.83    0.72
   1 -34   1    3.76    0.64
   1 -34   0    1.08    0.59
   1 -34  -1    2.92    0.61
   1 -34  -2    1.44    0.59
   1 -34  -2    2.90    0.65
   1 -34  -3    3.59    0.64
   1 -34  -3    7.00    0.72
   1 -34  -4    1.57    0.58
   1 -34  -4    2.16    0.62
   1 -34  -5    3.30    0.64
   1 -34  -6    3.40    0.64
   1 -34  -7    1.84    0.57
   1 -34  -8    6.14    0.65
   1 -34  -9    0.80    0.49
   1 -34 -10    0.26    0.42
   1 -34 -11    2.94    0.41
  -1 -35  -8    0.62    0.35
  -1 -35  -7    0.71    0.40
  -1 -35  -6    3.15    0.49
  -1 -35  -5    3.40    0.51
   1 -35  -5    2.83    0.50
   1 -35  -6    3.72    0.50
   1 -35  -7    0.65    0.41
   1 -35  -8    0.51    0.35
  -2   0   0  893.97   27.41
   2   0   1 4936.30  145.19
  -2   0   1 4718.58  145.17
   2   0   2 4694.91  140.31
  -2   0  -2 4647.31  139.93
   2   0   3  426.29   13.94
  -2   0  -3  443.97   13.44
   2   0   4   95.20    3.77
   2   0   5  542.79   17.31
   2   0   6  581.05   18.55
   2   0   7 1098.02   34.17
   2   0   8  927.12   29.20
   2   0   9   24.41    2.17
   2   0  10   45.76    2.88
   2   0  11   28.55    2.47
   2   0  12   52.45    3.38
   2   0  13  623.39   20.98
   2   0  14   94.92    5.17
   2   0  15   41.79    3.59
   2   0 -15   41.27    2.10
  -2   0 -15   39.08    2.22
   2   0  16   33.88    3.40
   2   0 -16   32.31    1.91
  -2   0 -16   33.88    2.09
   2   0  16   30.83    1.83
   2   0  17   33.85    3.67
   2   0  17   30.63    1.94
   2   0 -17   30.50    1.96
  -2   0 -17   39.29    2.29
   2   0  18   50.14    4.39
  -2   0  18   50.17    2.42
   2   0  18   54.84    2.68
   2   0 -18   52.79    2.66
   2   0  19   98.22    6.18
  -2   0  19  100.99    4.19
   2   0  19   95.54    4.12
  -2   0  19  102.37    3.88
  -2   0 -19  111.87    4.46
   2   0 -19  105.41    4.17
   2   0 -20   10.30    1.53
   2   0  20    8.99    1.58
  -2   0  20   11.67    1.40
   2   0  20   11.00    2.82
  -2   0  20   11.23    1.72
  -2   0 -20   12.75    1.88
   2   0  21    2.93    2.67
  -2   0  21    1.29    2.65
  -2   0  21    3.98    1.65
  -2   0  21    7.15    1.33
   2   0 -21    6.17    1.44
   2   0  21    2.26    1.46
  -2   0 -21    6.83    1.77
   2   0  22   -3.02    2.99
  -2   0  22   -3.17    2.90
  -2   0  22    0.85    1.62
  -2   0  22    0.20    1.22
   2   0 -22    2.17    1.34
  -2   0 -22   -0.10    1.79
  -2   0  23   20.66    2.14
  -2   0 -23   24.69    2.33
  -2   0  23   21.20    1.70
   2   0  23   15.47    3.39
  -2   0  23   13.34    3.25
  -2   0  24   -0.60    1.59
  -2   0  24    0.14    1.13
  -2   0 -24    1.44    1.66
  -2   0  24   -1.21    2.55
   2   0 -25   16.19    2.13
  -2   0 -25   14.64    2.02
  -2   0  25   14.31    1.90
  -2   0 -26    0.96    1.57
   2   0 -26    2.40    1.66
  -2   0  26    0.89    1.50
  -2   0 -27    4.51    1.56
   2   0 -27    6.47    1.66
  -2   0  27    3.51    1.47
   2   0 -28    1.24    1.39
  -2   0 -28   -0.07    1.31
   2   0 -29    1.80    1.19
  -2   0 -29    0.55    1.15
   2   0 -30   -0.02    0.97
  -2   0 -30   -0.71    0.99
   2   0 -31    0.03    0.70
  -2   0 -31   -0.14    0.69
   2   1 -31    0.32    0.70
   2   1 -30    5.44    1.08
   2   1 -29    1.36    1.19
   2   1 -28    1.74    1.38
   2   1 -27    8.70    1.71
  -2   1  27    5.52    1.51
   2   1 -26    3.10    1.67
  -2   1  26    0.84    1.51
   2   1 -25   19.78    2.24
  -2   1  25   16.42    1.97
  -2   1  24    0.91    2.43
  -2   1  24    0.71    1.19
  -2   1  24    0.55    1.59
  -2   1  23    0.45    1.19
  -2   1  23    0.38    1.58
  -2   1  22    5.24    1.31
   2  -1  22   -0.52    2.98
  -2   1  22    2.88    2.64
   2   1 -22    6.63    1.38
  -2   1  22    4.38    1.71
  -2   1  21   19.55    1.58
   2   1 -21   19.89    1.74
  -2   1  21   17.95    1.94
   2  -1  20   29.90    3.75
   2  -1  20   30.72    2.16
  -2   1  20   34.56    2.28
   2  -1  20   24.71    3.45
  -2   1  20   34.50    1.94
   2   1 -20   32.23    2.10
   2  -1  19    0.97    1.34
   2   1 -19    2.00    1.19
   2  -1  19    3.96    2.47
  -2   1  19    4.05    1.19
   2  -1  18   21.83    1.76
   2  -1  18   23.51    3.36
   2   1 -18   26.41    1.80
   2  -1  17   43.58    2.26
   2  -1  17   47.09    4.11
   2   1 -17   40.64    2.24
   2  -1  16   14.72    2.68
   2  -1  16   13.32    1.37
   2   1 -16   12.49    1.32
   2  -1  15    1.78    2.14
   2  -1  14   45.01    3.59
   2  -1  13   78.19    4.51
   2  -1  12  136.12    6.11
   2  -1  11   61.07    3.54
   2  -1  10  246.61    8.01
   2  -1  10  191.61    6.58
   2  -1   9   43.65    2.84
   2  -1   8  278.57    9.82
   2  -1   7   31.52    2.27
   2  -1   6   39.82    2.40
   2  -1   5 1197.45   36.95
  -2  -1  -4   18.44    1.09
   2  -1   4   16.49    1.51
  -2  -1  -3   75.29    2.71
   2  -1   3   74.74    3.11
  -2  -1  -2  290.72    9.18
   2  -1   2  283.28    9.46
   2  -1   2  295.24    8.98
   2  -1   1  101.83    3.70
   2  -1   1   96.83    3.12
  -2   1   1  100.26    3.62
  -2  -1   0  608.96   18.85
  -2   1   0  605.36   18.79
   2   1   1  101.50    3.61
  -2  -1   1   96.72    3.13
  -2  -1   1   96.09    3.66
   2   1   2  298.75    9.62
   2   1   3   69.84    2.93
   2   1   4   18.70    1.54
   2   1   6   41.50    2.39
   2   1   7   32.68    2.26
   2   1   8  266.45    9.33
   2   1   9   49.26    2.95
   2  -1 -10  215.62    7.17
   2   1  10  247.65    8.39
   2   1  11   54.48    3.30
   2   1  12  141.62    6.16
   2   1  13   83.75    4.55
   2   1  14   43.77    3.47
   2  -1 -15    0.95    0.99
   2   1  15    2.89    1.97
  -2   1 -15    1.17    1.11
  -2  -1  16   15.45    1.24
  -2   1 -16   15.27    1.56
   2  -1 -16   13.41    1.39
   2   1  16   13.16    2.54
   2   1  16   14.22    1.32
   2   1  17   38.74    3.71
  -2  -1  17   37.78    1.91
  -2   1 -17   43.08    2.35
   2   1  17   33.72    2.00
   2  -1 -17   34.95    2.11
   2   1  18   22.24    3.21
   2  -1 -18   23.16    1.84
  -2  -1  18   26.08    1.65
  -2   1 -18   25.26    2.00
   2   1  18   22.20    1.75
   2  -1 -19    2.78    1.30
  -2  -1  19    2.60    1.15
  -2  -1  19    1.52    1.43
   2   1  19    2.03    1.28
  -2   1 -19    3.40    1.51
   2   1  19    1.16    2.18
  -2  -1  20   27.45    3.56
  -2  -1  20   35.25    1.97
  -2  -1  20   33.09    2.33
   2   1  20   26.78    2.09
  -2   1 -20   36.27    2.45
   2  -1 -20   33.72    2.18
  -2  -1  21   16.82    3.42
  -2  -1  21   20.84    1.66
   2  -1 -21   21.10    1.87
  -2  -1  21   19.86    2.06
   2   1  21   15.94    1.84
  -2   1 -21   21.99    2.17
   2   1  22    0.84    2.65
  -2  -1  22    1.85    2.87
  -2  -1  22    3.95    1.29
   2  -1 -22    4.84    1.46
   2   1  22    0.12    1.45
  -2  -1  22    3.61    1.74
  -2   1 -22    5.99    1.79
  -2  -1  23    0.98    1.21
  -2   1 -23    0.54    1.63
  -2  -1  23    0.84    1.67
   2   1  23   -2.78    2.91
  -2  -1  23   -5.22    3.32
  -2  -1  24    0.43    1.13
  -2  -1  24    1.35    1.64
  -2  -1  24    0.57    2.71
  -2   1 -24    3.22    1.70
  -2   1 -25   22.89    2.22
  -2  -1  25   19.92    2.15
  -2   1 -26   -0.35    1.56
  -2  -1  26   -1.86    1.59
  -2   1 -27    9.23    1.66
  -2   1 -28    1.33    1.33
  -2   1 -29   -0.20    1.14
  -2   1 -30    4.01    1.06
  -2   1 -31    0.24    0.69
   2   2 -31    0.26    0.68
   2   2 -30    0.83    0.97
   2   2 -29    4.72    1.27
   2   2 -28    2.42    1.38
  -2   2  28    0.99    1.24
   2   2 -27    2.75    1.52
  -2   2  27   -0.10    1.41
  -2   2  26    2.58    1.55
   2   2 -26    0.05    1.63
  -2   2  25    1.57    1.53
   2   2 -25    4.75    1.80
  -2   2  25    2.80    1.16
  -2   2  24    4.62    1.63
  -2   2  24    2.97    1.21
  -2   2  23   14.58    1.50
  -2   2  23    5.96    2.81
   2  -2  23    5.83    3.12
  -2   2  23   13.16    1.86
  -2   2  22   53.59    2.51
   2   2 -22   48.70    2.60
  -2   2  22   53.70    2.92
  -2   2  21   20.49    2.03
  -2   2  21   24.50    1.72
   2   2 -21   21.64    1.79
   2  -2  20   10.29    2.94
  -2   2  20   17.33    1.49
   2  -2  20   12.85    1.75
   2  -2  20   11.47    2.94
   2   2 -20   14.88    1.58
   2  -2  19   26.23    1.99
   2  -2  19   23.07    3.46
   2   2 -19   27.33    1.87
   2  -2  19   24.20    3.22
   2  -2  18   10.18    2.48
   2  -2  18    7.11    2.60
   2  -2  18    7.22    1.37
   2   2 -18    9.85    1.35
   2  -2  17   22.36    1.75
   2  -2  17   26.95    3.36
   2   2 -17   23.70    1.68
   2  -2  16   14.63    2.75
   2  -2  16   10.77    1.30
   2   2 -16   11.76    1.29
   2  -2  15   28.62    3.19
   2  -2  15   26.83    1.69
   2  -2  14   32.55    3.17
   2  -2  13   13.56    2.33
   2  -2  12   60.21    3.77
   2  -2  11   13.39    2.02
   2  -2  10   91.63    4.12
   2  -2  10   68.99    2.83
   2  -2   9  520.67   15.64
   2  -2   9  440.49   14.41
   2  -2   8  156.32    6.22
   2  -2   7  174.47    6.64
   2  -2   6  375.75   12.54
   2  -2   5    8.21    1.45
  -2  -2  -4  257.37    8.10
   2  -2   4  240.21    8.46
  -2  -2  -3  244.17    7.71
   2  -2   3  223.52    7.96
   2  -2   3  240.52    7.55
  -2  -2  -2   36.95    1.77
   2  -2   2   35.19    1.91
   2  -2   2   39.13    1.60
  -2   2   1  403.40   12.71
   2  -2   1  380.99   12.80
   2  -2   1  412.61   12.39
  -2   2   0  127.02    4.41
  -2  -2   1  387.18   11.96
   2   2   1  393.68   12.27
  -2  -2   2   42.65    1.74
   2   2   2   42.82    1.95
  -2  -2   3  240.45    7.72
   2   2   3  250.68    8.08
   2   2   4  259.02    8.62
   2   2   6  387.65   12.66
   2   2   7  176.21    6.48
   2   2   8  151.61    5.84
   2   2   9  509.54   15.72
   2  -2  -9  459.67   14.86
   2   2  10   89.06    3.86
   2  -2 -10   67.25    2.77
   2   2  11   14.35    1.90
   2  -2 -11    6.93    0.71
   2   2  12   62.12    3.63
   2   2  13   14.27    2.13
   2   2  14   33.22    3.05
  -2   2 -15   27.35    1.85
   2   2  15   27.93    3.02
   2  -2 -15   27.91    1.76
   2  -2 -16   12.99    1.42
   2   2  16   13.02    2.52
  -2   2 -16   12.81    1.52
   2   2  16   12.03    1.25
  -2  -2  16   14.72    1.25
   2  -2 -17   26.95    1.85
  -2   2 -17   25.52    1.94
  -2  -2  17   25.10    1.59
   2   2  17   23.03    1.65
   2  -2 -18    8.15    1.36
   2   2  18    9.14    2.57
   2   2  18    8.15    1.30
  -2   2 -18    9.34    1.61
  -2  -2  18    9.38    1.24
  -2  -2  18    5.92    2.37
  -2   2 -19   32.90    2.30
   2  -2 -19   30.62    2.06
   2   2  19   26.20    3.32
  -2  -2  19   29.62    1.79
  -2  -2  19   23.55    3.36
   2   2  19   25.15    1.89
  -2  -2  20   16.10    1.52
  -2  -2  20   10.70    3.05
   2   2  20   13.75    1.65
   2  -2 -20   16.01    1.76
  -2  -2  21   12.91    3.31
  -2  -2  21   21.70    1.72
  -2   2 -21   26.74    2.25
  -2  -2  21   20.98    2.16
   2   2  21   16.23    1.84
   2  -2 -21   21.64    1.94
  -2  -2  22   49.95    2.49
  -2  -2  22   45.58    4.69
  -2   2 -22   56.39    3.15
  -2  -2  22   52.12    3.03
   2   2  22   45.96    2.73
   2  -2 -22   50.66    2.81
  -2   2 -23   16.43    2.07
  -2  -2  23    4.58    3.12
  -2  -2  23   13.69    1.48
   2   2  23    8.58    2.91
  -2  -2  23   14.31    1.98
  -2  -2  24    4.62    1.77
  -2   2 -24    7.07    1.79
  -2   2 -25    2.65    1.71
  -2  -2  25    1.60    1.64
  -2   2 -26    3.92    1.69
  -2  -2  26    0.04    1.54
  -2   2 -27    1.94    1.49
  -2   2 -28    2.65    1.37
  -2   2 -29    5.44    1.28
  -2   2 -30    0.29    0.97
  -2   2 -31    0.46    0.68
   2  -2 -31    0.43    0.53
   2   3 -31    1.56    0.65
  -2  -3 -31    0.87    0.61
  -2  -3 -30    2.00    0.93
   2   3 -30    3.58    0.98
  -2  -3 -29    1.02    1.11
   2   3 -29    1.34    1.13
  -2   3  28   -0.86    1.25
   2   3 -28    0.75    1.29
  -2  -3 -28    0.33    1.26
  -2   3  27    2.38    1.39
  -2  -3 -27    2.80    1.48
   2   3 -27    2.81    1.53
  -2   3  26    9.02    1.67
   2   3 -26   10.49    1.87
  -2  -3 -26    7.79    1.74
  -2   3  25    2.51    1.58
  -2   3  25    2.08    1.16
   2   3 -25    3.05    1.79
  -2  -3 -25    4.18    1.72
  -2   3  24    4.79    1.59
  -2   3  24    2.85    1.20
  -2  -3 -24    4.11    1.78
  -2   3  23   21.75    2.06
  -2  -3 -23   19.28    2.24
  -2   3  23   21.41    1.66
   2   3 -22   10.55    1.43
  -2   3  22   12.59    1.50
  -2   3  22   16.52    1.89
  -2  -3 -22   14.90    2.12
   2   3 -21   60.67    2.96
   2  -3  21   51.63    4.86
  -2   3  21   68.83    2.92
   2  -3  21   57.93    5.03
  -2   3  21   69.26    3.25
  -2  -3 -21   76.75    3.62
   2  -3  20   15.88    3.21
   2   3 -20   18.44    1.65
   2  -3  20   13.85    3.27
  -2  -3 -20   21.18    2.10
   2  -3  19    4.14    2.56
   2   3 -19    4.10    1.21
   2  -3  19    2.23    1.36
  -2  -3 -19    6.64    1.66
   2  -3  19    0.81    2.57
   2  -3  18   10.81    2.70
   2  -3  18   10.03    2.81
   2  -3  18   12.43    1.54
   2   3 -18   13.79    1.44
  -2  -3 -18   14.22    1.76
   2  -3  17   15.71    2.79
   2  -3  17   19.72    3.17
   2  -3  17   18.75    1.66
  -2  -3 -17   20.16    1.84
   2   3 -17   19.32    1.54
   2  -3  16    5.53    1.18
   2   3 -16    4.71    1.06
   2  -3  16    3.46    2.04
  -2  -3 -16    4.95    1.35
   2  -3  16    6.49    2.37
   2  -3  15   29.56    1.82
  -2  -3 -15   32.16    2.02
   2  -3  14   97.68    5.44
   2  -3  13  151.85    6.90
   2  -3  12  119.19    5.70
   2  -3  11   84.67    4.43
   2  -3  10  403.43   13.65
   2  -3  10  546.97   15.25
   2  -3   9  172.13    6.23
   2  -3   9  214.51    7.40
   2  -3   8 1506.06   47.38
   2  -3   8 1678.06   48.37
   2  -3   7 1590.66   49.12
   2  -3   6 1514.38   46.69
  -2  -3  -5  344.82   11.18
   2  -3   5  346.12   11.69
   2  -3   5  357.57   11.19
  -2  -3  -4  915.88   28.16
   2  -3   4  946.98   28.08
   2  -3   4  867.30   28.51
  -2  -3  -3 1101.14   34.68
   2  -3   3 1164.81   34.58
  -2  -3  -2 4851.55  147.04
   2  -3   2 4911.41  146.83
  -2   3   1 4308.96  132.72
   2  -3   1 4480.33  132.53
  -2   3   0  870.47   26.72
  -2  -3   1 3970.56  124.40
   2   3   1 4383.59  124.57
  -2  -3   2 4954.67  143.19
   2   3   2 4550.61  143.25
  -2  -3   3 1161.72   34.25
   2   3   3 1078.42   34.37
  -2  -3   4  966.59   29.54
  -2  -3   5  361.09   11.49
   2   3   6 1439.46   44.10
   2  -3  -7 1547.43   47.35
   2   3   7 1571.73   47.76
   2  -3  -8 1723.40   53.21
   2   3   8 1798.76   53.74
   2  -3  -9  208.11    6.90
   2   3   9  195.35    7.40
   2  -3 -10  483.40   15.55
   2   3  10  529.41   16.44
   2   3  11   80.77    3.98
   2   3  12  133.02    5.81
   2   3  13  142.51    6.30
   2   3  14  107.77    5.44
   2  -3 -15   28.43    1.79
  -2   3 -15   25.82    1.83
   2   3  15   27.81    2.96
  -2  -3  16    4.53    1.00
   2  -3 -16    4.14    1.20
   2   3  16    1.43    1.93
  -2   3 -16    3.39    1.24
   2   3  16    3.83    0.99
   2   3  17   18.79    1.53
  -2  -3  17   18.94    2.91
  -2  -3  17   21.41    1.48
   2  -3 -17   20.53    1.72
  -2   3 -17   19.68    1.78
   2   3  17   24.49    3.02
   2  -3 -18   16.81    1.66
   2   3  18   17.42    1.53
  -2   3 -18   14.62    1.76
  -2  -3  18   14.88    2.89
  -2  -3  18   14.56    1.41
   2   3  18   14.08    2.70
   2   3  19    1.88    2.03
   2  -3 -19    4.54    1.39
   2   3  19    3.85    1.26
  -2  -3  19   -1.30    2.65
  -2   3 -19    4.65    1.61
  -2  -3  19    3.25    1.22
  -2  -3  20   17.55    1.59
  -2  -3  20   13.42    3.25
  -2   3 -20   16.87    1.97
   2  -3 -20   16.71    1.80
   2   3  20   16.14    1.67
  -2  -3  21   65.77    2.93
  -2   3 -21   71.36    3.51
   2  -3 -21   69.08    3.26
   2   3  21   62.49    3.11
  -2  -3  22   12.22    1.48
  -2  -3  22    8.42    3.31
  -2   3 -22   12.58    2.03
   2   3  22    7.98    1.61
   2  -3 -22   12.68    1.75
  -2   3 -23   20.80    2.24
   2   3  23   12.70    2.90
  -2  -3  23   11.12    3.62
  -2  -3  23   18.49    1.60
  -2  -3  23   17.51    2.13
   2   3  23   17.28    1.80
  -2   3 -24    4.07    1.76
  -2  -3  24    5.32    1.77
  -2   3 -25    2.63    1.70
  -2  -3  25    2.44    1.70
  -2   3 -26    8.07    1.73
  -2   3 -27    2.84    1.52
   2  -3 -28    0.66    1.27
  -2   3 -28    2.24    1.35
   2  -3 -29    2.05    1.14
  -2   3 -29    0.11    1.15
   2  -3 -30    2.32    0.97
  -2   3 -30    1.81    0.97
   2  -3 -31    0.64    0.52
   2  -3 -31    1.82    0.66
  -2   3 -31    1.25    0.64
  -2  -4 -30    1.09    0.86
   2   4 -30    1.44    0.88
  -2  -4 -29    1.49    1.08
   2   4 -29    3.28    1.12
   2   4 -28    4.37    1.35
  -2  -4 -28    3.59    1.27
  -2   4  28    2.55    1.27
   2   4 -27    5.20    1.53
  -2  -4 -27    5.85    1.50
  -2   4  27    3.48    1.43
   2   4 -26    3.81    1.63
  -2  -4 -26    3.18    1.55
  -2   4  26    4.20    1.57
  -2  -4 -25    7.54    1.76
   2   4 -25    6.59    1.88
  -2   4  25    6.73    1.27
  -2   4  25    6.34    1.67
  -2  -4 -24    0.05    1.61
  -2   4  24    2.36    1.16
  -2   4  24    3.02    1.56
  -2   4  23   36.93    2.09
  -2  -4 -23   35.31    2.67
  -2   4  23   39.36    2.46
  -2   4  22    5.79    1.36
  -2   4  22    5.53    1.57
  -2  -4 -22    7.39    1.84
   2  -4  21   28.18    3.84
  -2  -4 -21   32.92    2.55
   2  -4  21   26.06    4.02
  -2  -4 -20   20.22    2.09
   2  -4  20   14.09    3.18
   2  -4  20   11.87    3.32
  -2  -4 -19    4.80    1.62
   2  -4  19    0.24    2.69
   2  -4  19    3.65    2.52
   2   4 -19    2.64    1.14
   2  -4  18   57.59    4.51
   2   4 -18   53.62    2.62
  -2  -4 -18   59.90    3.01
   2  -4  18   60.90    4.86
  -2  -4 -17    1.63    1.32
   2   4 -17    1.05    1.02
   2  -4  17    0.88    1.14
   2  -4  17   -0.13    2.26
   2  -4  17   -0.20    2.35
  -2  -4 -16   -0.57    1.21
   2  -4  16   -0.72    1.10
   2   4 -16    0.55    0.94
   2  -4  16    1.48    2.23
   2  -4  16   -0.55    2.04
  -2  -4 -15    3.29    1.19
   2  -4  15    3.92    1.11
   2  -4  15    3.76    2.33
   2  -4  15    6.31    2.21
   2  -4  14    7.60    2.28
   2  -4  14   10.13    2.13
   2  -4  13    4.80    2.05
   2  -4  13    5.26    1.86
   2  -4  12   36.97    2.84
   2  -4  12   46.64    3.36
   2  -4  11  186.41    7.22
   2  -4  11  191.02    7.73
   2  -4  10   35.39    2.58
   2  -4  10   35.94    2.00
   2  -4   9  692.70   21.19
   2  -4   9  704.54   21.74
   2  -4   8   13.55    1.68
   2  -4   8   12.40    1.87
   2  -4   8   13.10    1.37
   2  -4   7  694.60   21.86
   2  -4   7  713.29   22.52
   2  -4   7  697.13   22.01
   2  -4   6  158.36    5.52
   2  -4   6  150.51    4.89
   2  -4   6  155.75    4.98
  -2  -4  -5  103.01    3.89
   2  -4   5   99.89    3.91
  -2  -4  -4  101.12    3.90
   2  -4   4  103.16    3.86
  -2  -4  -3   19.09    1.48
   2  -4   3   18.38    1.40
  -2  -4  -2  150.25    5.44
   2  -4   2  157.87    5.28
  -2  -4  -1  401.28   12.84
   2  -4   0    5.53    1.10
  -2  -4   0    4.90    1.00
  -2   4   0    4.66    0.84
   2   4   1  373.69   11.59
  -2  -4   1  364.37   11.62
  -2  -4   1  369.98   11.85
   2   4   2  159.14    5.28
  -2  -4   2  152.73    5.31
   2   4   3   17.87    1.31
  -2  -4   3   15.14    1.37
  -2  -4   4   98.44    3.72
  -2  -4   5  100.61    3.86
   2  -4  -6  154.84    5.54
  -2  -4   6  156.01    5.60
   2   4   6  158.10    5.65
   2  -4  -7  690.97   21.70
  -2  -4   7  677.27   21.81
   2   4   7  716.27   21.90
   2  -4  -8   12.72    1.41
  -2  -4   8   13.01    1.63
   2   4   8   13.02    1.53
   2  -4  -9  632.57   20.30
  -2  -4   9  664.48   20.82
   2   4   9  658.66   20.73
   2  -4 -10   30.77    1.84
   2   4  10   37.70    2.39
   2   4  11  188.48    7.23
   2   4  12   45.55    3.01
  -2  -4  12   38.15    2.98
   2   4  13    5.35    1.84
  -2  -4  13    5.90    1.95
   2  -4 -14    6.14    1.19
  -2  -4  14    7.77    1.12
  -2  -4  14    8.06    2.11
   2   4  14    4.69    1.82
   2   4  15    6.05    2.02
   2  -4 -15    5.94    1.18
  -2  -4  15    5.59    1.12
  -2  -4  15    4.51    2.09
  -2   4 -15    4.75    1.20
  -2  -4  16    1.86    1.15
   2   4  16    0.80    0.88
   2   4  16    0.10    1.83
   2  -4 -16    0.34    1.11
  -2  -4  16    0.05    0.95
  -2  -4  16    0.58    2.09
  -2   4 -16    0.68    1.15
   2   4  17    0.08    0.94
  -2  -4  17   -2.22    2.45
   2   4  17   -0.41    1.79
  -2  -4  17    1.26    1.02
  -2   4 -17    2.00    1.29
   2  -4 -17   -0.04    1.18
  -2   4 -18   57.18    2.88
   2  -4 -18   55.42    2.80
  -2  -4  18   52.22    4.43
  -2  -4  18   54.76    2.51
   2   4  18   48.72    3.98
   2   4  18   52.89    2.57
  -2   4 -19    5.15    1.59
  -2  -4  19    1.76    2.62
   2   4  19    4.76    1.24
   2  -4 -19    4.66    1.41
  -2  -4  19    4.00    1.23
  -2  -4  20   11.44    3.30
  -2  -4  20   14.41    1.54
   2  -4 -20   18.76    1.85
   2   4  20   14.63    1.62
  -2   4 -20   19.45    2.01
  -2  -4  21   24.50    4.10
  -2  -4  21   29.21    1.95
   2  -4 -21   28.96    2.22
   2   4  21   28.90    2.09
  -2   4 -21   34.55    2.47
   2  -4 -22    4.74    1.60
   2   4  22    1.65    1.38
  -2  -4  22    2.88    3.13
  -2  -4  22    4.94    1.31
  -2   4 -22    7.09    1.80
   2   4  23   26.75    2.08
  -2  -4  23   29.06    4.34
  -2  -4  23   29.60    1.88
  -2   4 -23   37.10    2.59
  -2   4 -24   -0.05    1.64
  -2  -4  25    3.09    1.77
  -2   4 -25    6.60    1.81
   2  -4 -25    5.33    1.68
  -2   4 -26    3.34    1.63
   2  -4 -26    4.54    1.57
   2  -4 -27    4.89    1.46
  -2   4 -27    5.96    1.57
   2  -4 -28    4.49    1.32
  -2   4 -28    5.13    1.40
   2  -4 -29    3.54    1.13
  -2   4 -29    1.21    1.20
   2  -4 -30    2.33    0.90
  -2   4 -30    1.21    0.91
   2  -4 -31    0.44    0.49
  -2  -5 -30    0.70    0.70
  -2  -5 -30    1.62    0.80
   2   5 -30    2.44    0.83
  -2  -5 -29    6.33    1.15
   2   5 -29    6.46    1.14
   2   5 -28    4.80    1.32
  -2  -5 -28    4.97    1.26
  -2   5  28    4.04    1.26
  -2   5  27    2.62    1.34
   2   5 -27    2.26    1.43
  -2  -5 -27    1.46    1.36
  -2   5  26    5.20    1.53
  -2  -5 -26    5.71    1.56
   2   5 -26    5.54    1.61
  -2   5  25    9.44    1.72
  -2  -5 -25    7.22    1.75
   2   5 -25    9.50    1.87
  -2   5  25    7.50    1.29
  -2   5  24    9.94    1.38
  -2   5  24   11.15    1.73
  -2  -5 -24    9.90    1.87
  -2   5  23   24.62    1.79
  -2   5  23   25.47    2.10
  -2  -5 -23   26.11    2.35
  -2  -5 -22   44.85    2.85
  -2   5  22   42.51    2.56
   2  -5  21    1.03    3.03
   2  -5  21    3.92    2.61
  -2  -5 -21    8.21    1.83
   2  -5  20  120.68    7.44
   2  -5  20  118.93    7.31
  -2  -5 -20  143.19    5.46
   2  -5  19   56.41    4.92
  -2  -5 -19   60.48    3.16
   2  -5  19   53.35    4.74
   2  -5  18    5.12    2.81
   2  -5  18   10.95    2.95
  -2  -5 -18   12.14    1.71
   2  -5  17    6.10    2.62
  -2  -5 -17   10.03    1.54
   2  -5  17    9.83    2.74
  -2  -5 -16   19.13    1.72
   2  -5  16   22.12    3.19
   2  -5  16   18.92    2.84
  -2  -5 -15   33.46    2.05
   2  -5  15   34.60    3.31
   2  -5  15   31.64    3.46
   2  -5  14    5.86    2.13
   2  -5  14    9.15    2.46
   2  -5  13   24.48    2.80
   2  -5  13   19.80    2.57
   2  -5  12  100.27    5.21
   2  -5  12   96.06    4.81
   2  -5  11   62.66    3.88
   2  -5  11   61.97    3.63
   2  -5  10  388.09   12.91
   2  -5  10  394.41   12.55
   2  -5   9  189.01    7.20
   2  -5   9  192.86    6.84
   2  -5   8   28.27    1.95
   2  -5   8   29.65    2.25
   2  -5   8   33.87    2.54
   2  -5   7   42.81    2.33
   2  -5   7   44.65    2.47
   2  -5   7   36.66    1.53
   2  -5   6   29.13    2.02
   2  -5   6   28.71    1.17
  -2  -5  -6   31.23    1.85
   2  -5   5  245.84    8.68
   2  -5   5  255.96    8.66
   2  -5   5  260.82    7.90
  -2  -5  -5  249.67    8.63
   2  -5   4  195.65    6.73
   2  -5   4  186.44    6.60
  -2  -5  -4  199.19    6.72
   2  -5   4  183.05    6.77
   2  -5   3    7.95    1.33
   2  -5   3    8.78    1.26
  -2  -5  -3    6.18    1.22
   2  -5   3    8.88    1.26
   2  -5   3    7.58    1.37
  -2  -5  -2  147.52    5.38
   2  -5   2  148.41    5.22
   2  -5   2  147.31    5.31
  -2  -5  -1  115.19    4.39
   2  -5   1  111.72    4.25
   2   5   0  215.96    7.11
   2  -5   0  229.48    7.52
  -2   5   0  223.60    7.16
  -2  -5   0  216.90    7.38
   2   5   1  111.48    3.80
  -2  -5   1  106.21    4.10
  -2  -5   2  147.78    5.26
   2   5   2  150.86    5.05
   2  -5  -3    7.85    1.30
  -2  -5   3    7.62    1.24
  -2  -5   4  192.19    6.71
   2  -5  -4  197.28    6.81
  -2  -5   5  254.57    8.48
   2  -5  -5  248.12    8.52
  -2  -5   6   35.57    2.15
   2   5   6   33.33    1.93
   2  -5  -6   32.13    2.06
  -2  -5   7   39.54    2.39
   2  -5  -7   37.26    2.20
   2   5   7   39.84    2.22
   2  -5  -8   25.64    1.91
  -2  -5   8   28.76    2.18
   2   5   8   29.00    1.97
   2  -5  -9  173.03    6.50
  -2  -5   9  190.68    7.08
   2   5   9  195.65    6.80
   2   5  10  386.04   12.24
  -2  -5  10  383.21   12.60
   2   5  11   64.20    3.33
  -2  -5  11   54.37    3.60
   2   5  12   91.48    4.39
  -2  -5  12   88.04    4.70
   2   5  13   20.70    2.27
  -2  -5  13   20.01    2.63
  -2  -5  14    7.29    2.25
   2   5  14    5.39    1.84
   2  -5 -14    5.81    1.21
  -2  -5  14    7.26    1.12
  -2   5 -14    5.45    1.14
  -2   5 -15   39.34    2.15
   2  -5 -15   35.18    2.10
  -2  -5  15   39.30    2.09
  -2  -5  15   40.43    3.55
   2   5  15   34.13    3.11
  -2   5 -16   19.81    1.71
   2  -5 -16   21.77    1.73
  -2  -5  16   20.08    1.66
   2   5  16   18.95    1.39
   2   5  16   20.05    2.56
  -2  -5  16   21.87    1.51
  -2  -5  16   20.08    3.09
   2  -5 -17   12.00    1.56
   2   5  17    9.38    2.17
   2   5  17   11.27    1.26
  -2  -5  17   13.45    1.58
  -2   5 -17   12.78    1.55
  -2  -5  17    8.86    2.78
  -2  -5  17   11.51    1.31
  -2   5 -18   15.41    1.76
  -2  -5  18   10.10    3.03
  -2  -5  18   12.78    1.42
   2   5  18   13.08    1.40
   2  -5 -18   14.36    1.69
   2  -5 -19   58.10    2.94
  -2  -5  19   53.19    4.82
  -2   5 -19   54.33    2.93
  -2  -5  19   53.52    2.57
   2   5  19   51.30    2.60
   2  -5 -20  123.59    4.86
  -2  -5  20  118.38    7.19
   2   5  20  113.15    4.58
  -2   5 -20  130.53    5.04
  -2  -5  20  117.97    4.48
  -2   5 -21    5.49    1.72
  -2  -5  21    2.13    3.19
  -2  -5  21    3.76    1.27
   2   5  21    4.38    1.39
   2  -5 -21    5.47    1.55
   2  -5 -22   43.08    2.54
  -2  -5  22   34.76    2.08
  -2   5 -22   38.13    2.65
   2   5  22   34.62    2.25
  -2  -5  22   34.62    4.46
   2   5  23   17.24    1.76
  -2  -5  23   21.08    3.90
  -2   5 -23   26.52    2.29
  -2   5 -24    9.51    1.89
  -2   5 -25    7.86    1.80
   2  -5 -25    8.00    1.73
  -2   5 -26    3.78    1.56
   2  -5 -26    6.33    1.53
  -2   5 -27    2.71    1.45
   2  -5 -27    2.40    1.38
   2  -5 -28    5.24    1.29
  -2   5 -28    5.34    1.37
   2  -5 -29    6.23    1.15
  -2   5 -29    7.71    1.27
   2  -5 -30    1.34    0.75
   2  -5 -30    3.09    0.85
  -2   5 -30    1.24    0.85
  -2  -6 -30    0.53    0.65
   2   6 -30   -0.08    0.73
   2   6 -29    3.10    1.01
  -2  -6 -29    3.08    1.02
  -2   6  28    5.49    1.27
   2   6 -28    5.28    1.27
  -2  -6 -28    4.83    1.24
  -2   6  27    1.27    1.32
   2   6 -27    1.62    1.32
  -2  -6 -27    2.49    1.34
  -2   6  26    8.15    1.57
  -2   6  26    8.32    1.25
  -2  -6 -26    9.71    1.64
   2   6 -26    7.51    1.62
  -2  -6 -25   12.68    1.84
   2   6 -25   11.57    1.86
  -2   6  25   11.87    1.75
  -2   6  25   10.71    1.36
  -2  -6 -24   15.14    2.01
   2   6 -24   12.53    1.99
  -2   6  24   14.71    1.49
  -2   6  24   17.93    1.88
  -2   6  23   10.56    1.42
  -2  -6 -23   10.31    1.93
  -2   6  23   11.91    1.72
   2  -6  23    6.95    3.13
   2  -6  22    1.85    3.13
  -2  -6 -22    5.63    1.82
   2  -6  21   10.95    3.40
   2  -6  21   14.18    3.17
  -2  -6 -21   18.70    2.13
   2  -6  20   49.57    4.78
  -2  -6 -20   56.43    3.14
   2  -6  20   54.29    5.08
   2  -6  19   22.93    3.95
   2  -6  19   21.18    3.56
  -2  -6 -19   33.68    2.38
   2  -6  18   78.60    5.79
   2  -6  18   85.79    5.71
  -2  -6 -18   85.55    3.80
   2  -6  17   34.64    3.97
  -2  -6 -17   37.15    2.31
   2  -6  17   35.59    3.82
   2  -6  16    5.41    2.48
   2  -6  16    8.13    2.68
  -2  -6 -16    6.13    1.36
   2  -6  15   11.69    2.69
   2  -6  15    9.37    2.64
  -2  -6 -15   10.26    1.38
   2  -6  14   88.93    5.34
   2  -6  14   89.90    5.02
  -2  -6 -14   82.01    3.42
   2  -6  13   54.64    3.95
   2  -6  13   54.87    4.05
   2  -6  12  119.34    5.77
   2  -6  12  120.73    5.96
   2  -6  11  858.06   27.54
   2  -6  11  845.03   27.84
   2  -6  10  238.82    7.81
   2  -6  10  204.22    7.77
   2  -6   9 1270.79   41.69
   2  -6   9 1335.91   42.52
   2  -6   8 1013.48   31.74
   2  -6   8  989.95   31.03
   2  -6   7  873.74   25.88
   2  -6   7  875.31   26.01
   2  -6   7  794.17   25.01
   2  -6   6  317.27   10.47
   2  -6   6  315.72   10.48
   2  -6   6  303.21    9.62
  -2  -6  -6  321.21   10.40
   2  -6   5  484.73   15.20
   2  -6   5  460.23   15.08
   2  -6   5  464.65   14.33
  -2  -6  -5  465.94   15.11
  -2  -6  -4   70.80    3.28
   2  -6   4   80.13    2.65
   2  -6   4   69.45    3.44
   2  -6   4   70.97    3.34
   2  -6   4   71.25    3.26
   2  -6   4   76.77    3.44
   2  -6   3 1225.31   40.35
   2  -6   3 1265.91   40.51
   2  -6   3 1330.68   40.34
  -2  -6  -3 1296.65   40.44
   2  -6   2  222.09    8.20
  -2  -6  -2  218.78    8.34
  -2  -6  -1  642.46   20.38
  -2  -6  -1  645.48   20.63
   2  -6   1  625.34   20.40
  -2   6   0  420.52   12.65
  -2  -6   0  378.33   12.87
  -2  -6   0  410.99   13.23
   2  -6   0  437.98   13.32
   2  -6   0  408.62   13.03
   2   6   0  389.89   12.57
  -2   6  -1  612.55   19.36
  -2  -6   1  620.14   19.68
   2   6   1  648.99   19.30
  -2  -6   2  200.15    7.26
   2   6   2  221.94    6.95
  -2  -6   3 1340.02   42.86
   2  -6  -3 1483.91   43.17
  -2  -6   4   78.68    3.48
   2  -6  -4   82.51    3.57
  -2  -6   5  487.94   15.78
   2  -6  -5  493.07   15.84
   2   6   6  283.45    9.47
  -2  -6   6  294.06    9.83
   2  -6  -6  291.46    9.82
   2   6   7  872.09   27.58
  -2  -6   7  918.93   27.99
   2  -6  -7  887.97   27.83
   2   6   8 1021.51   32.16
   2  -6  -8 1000.84   32.28
   2   6   9 1273.01   40.14
   2  -6  -9 1255.03   40.14
   2   6  10  194.03    6.86
  -2  -6  10  210.58    7.61
  -2  -6  11  765.70   25.35
   2   6  11  783.74   24.78
  -2  -6  12  133.77    6.26
   2   6  12  138.29    5.76
   2   6  13   41.97    3.04
  -2  -6  13   51.85    3.77
  -2  -6  14   85.40    3.39
   2  -6 -14   87.00    3.51
  -2  -6  14   91.51    5.17
  -2   6 -14   78.48    3.38
   2   6  14   86.49    4.47
  -2  -6  15   11.32    2.82
   2   6  15   10.71    1.99
  -2  -6  15   12.41    1.41
   2  -6 -15   12.04    1.48
  -2   6 -15   11.87    1.43
  -2   6 -16    7.18    1.40
  -2  -6  16    5.79    2.63
  -2  -6  16    9.98    1.43
   2   6  16    6.37    1.03
  -2  -6  16    8.10    1.23
   2  -6 -16    8.77    1.43
   2  -6 -17   36.36    2.22
  -2  -6  17   35.35    3.93
  -2   6 -17   32.80    2.17
  -2  -6  17   30.98    1.88
   2   6  17   28.61    1.81
  -2  -6  17   36.73    2.21
   2  -6 -18   90.54    3.70
  -2  -6  18   82.91    5.72
   2   6  18   74.48    3.27
  -2  -6  18   87.60    3.71
  -2   6 -18   84.67    3.67
  -2  -6  18   72.41    3.25
  -2   6 -19   32.84    2.26
  -2  -6  19   23.60    1.83
  -2  -6  19   26.65    4.13
   2   6  19   27.48    1.89
  -2  -6  19   28.66    2.34
   2  -6 -19   30.87    2.22
   2  -6 -20   53.72    2.91
  -2  -6  20   49.07    4.98
  -2  -6  20   53.03    2.53
   2   6  20   48.83    2.59
  -2   6 -20   56.60    3.02
   2  -6 -21   14.09    1.87
  -2  -6  21   15.80    1.51
  -2  -6  21   11.55    3.50
   2   6  21   11.64    1.56
  -2   6 -21   17.80    2.06
   2  -6 -22    5.49    1.58
  -2  -6  22    2.54    3.24
   2   6  22    5.82    1.43
  -2   6 -22    4.77    1.76
   2   6  23    5.98    1.40
  -2  -6  23    4.27    3.05
  -2   6 -23    8.89    1.86
  -2   6 -24   13.69    2.00
   2  -6 -24   14.80    1.97
   2  -6 -25    8.78    1.72
  -2   6 -25   11.82    1.89
  -2   6 -26    8.29    1.68
   2  -6 -26    6.29    1.53
   2  -6 -27    1.01    1.29
  -2   6 -27    1.69    1.38
  -2   6 -28    5.53    1.34
   2  -6 -28    5.29    1.25
   2  -6 -29    1.64    0.97
  -2   6 -29    2.34    1.04
   2  -6 -30   -0.54    0.69
  -2   6 -30    0.43    0.75
  -2  -7 -30    0.99    0.64
   2   7 -30    1.47    0.67
  -2  -7 -29    0.78    0.84
   2   7 -29    2.30    0.92
  -2   7  28    2.01    1.14
   2   7 -28    4.67    1.15
  -2  -7 -28    3.07    1.13
   2   7 -27    2.67    1.28
  -2  -7 -27    2.31    1.26
  -2   7  27    1.17    1.27
  -2  -7 -26    2.27    1.39
   2   7 -26    2.91    1.43
  -2   7  26    2.88    1.43
  -2   7  26    2.62    1.13
  -2   7  25   15.68    1.76
  -2   7  25   15.56    1.47
   2   7 -25   15.12    1.92
  -2  -7 -25   16.15    1.85
  -2   7  24   13.92    1.73
  -2   7  24   11.77    1.42
  -2  -7 -24   10.26    1.80
   2   7 -24    9.61    1.84
  -2   7  23   28.25    2.10
  -2  -7 -23   23.89    2.26
   2  -7  22    9.66    3.56
  -2  -7 -22   21.38    2.17
   2  -7  21    9.85    2.94
   2  -7  21    5.81    3.10
  -2  -7 -21    9.47    1.83
   2  -7  20    4.32    2.76
   2  -7  20    0.59    3.27
  -2  -7 -20    2.28    1.58
   2  -7  19  153.54    8.40
  -2  -7 -19  162.06    6.07
   2  -7  19  153.10    8.44
   2  -7  18   16.40    3.33
   2  -7  18   11.08    3.35
  -2  -7 -18   18.67    1.86
   2  -7  17    2.02    2.57
   2  -7  17   -0.38    2.86
  -2  -7 -17    2.94    1.34
   2  -7  16    8.50    2.81
   2  -7  16    4.34    2.76
  -2  -7 -16    7.32    1.40
   2  -7  15   20.34    3.12
   2  -7  15   19.68    3.15
  -2  -7 -15   16.46    1.55
   2  -7  14   68.21    4.65
  -2  -7 -14   60.73    2.77
   2  -7  14   67.93    4.72
   2  -7  13   35.08    3.43
   2  -7  13   35.09    3.34
   2  -7  12   16.57    2.59
   2  -7  12   17.71    2.64
   2  -7  11   46.43    3.46
   2  -7  11   43.96    3.48
   2  -7  10  222.47    7.47
   2  -7  10  218.96    7.98
   2  -7   9   72.67    2.93
   2  -7   9   79.86    3.60
   2  -7   8  149.73    5.81
   2  -7   8  143.38    5.43
   2  -7   8  130.46    4.62
   2  -7   7   15.24    1.69
   2  -7   7   11.19    0.95
   2  -7   7   11.86    1.84
   2  -7   6  113.73    4.62
   2  -7   6  109.27    3.79
  -2  -7  -6  111.02    4.53
   2  -7   6  113.11    4.91
   2  -7   6  114.25    4.66
   2  -7   5  353.46   11.85
   2  -7   5  358.18   11.01
  -2  -7  -5  351.35   11.79
   2  -7   5  347.93   12.00
   2  -7   5  339.44   11.72
   2  -7   4  396.57   13.51
   2  -7   4  424.29   12.71
  -2  -7  -4  404.25   13.41
   2  -7   4  406.05   13.48
   2  -7   4  396.44   13.33
   2  -7   4  394.16   13.32
   2  -7   3   38.00    2.33
   2  -7   3   40.58    2.45
   2  -7   3   41.48    2.34
   2  -7   3   36.79    2.18
  -2  -7  -3   37.94    2.31
   2  -7   3   41.82    1.75
   2  -7   2   94.55    3.93
   2  -7   2   88.59    3.67
   2  -7   2   85.62    3.70
   2  -7   2   83.06    3.56
  -2  -7  -2   88.65    3.81
   2  -7   1  155.88    5.76
  -2  -7  -1  151.62    5.66
   2  -7   1  147.70    5.34
  -2  -7  -1  142.90    5.27
  -2  -7   0    0.50    1.19
   2  -7   0    2.31    1.35
   2  -7   0    0.92    1.03
   2   7   0    0.39    0.57
  -2  -7   0   -0.20    0.98
  -2  -7   1  154.63    5.63
   2   7   1  141.50    4.69
   2  -7  -1  138.93    5.23
  -2   7  -1  146.05    4.80
  -2  -7   2   84.47    3.57
  -2  -7   3   39.49    2.33
   2  -7  -3   40.62    2.43
  -2  -7   4  400.95   13.27
   2  -7  -4  409.82   13.42
  -2  -7   5  346.89   11.45
   2  -7  -5  336.67   11.50
   2   7   6  116.89    4.27
  -2  -7   6  113.88    4.73
   2  -7  -6  112.53    4.72
   2   7   7   15.80    1.38
  -2  -7   7   14.13    1.94
   2  -7  -7   16.65    1.79
   2   7   8  140.97    5.18
  -2  -7   8  147.13    5.90
   2  -7  -8  138.41    5.54
   2   7   9   79.43    3.43
  -2  -7   9   81.80    4.19
   2  -7  -9   78.47    3.68
   2   7  10  253.65    8.48
  -2  -7  10  268.79    9.42
  -2  -7  11   43.55    3.41
   2   7  11   41.51    2.56
   2   7  12   14.93    1.82
  -2  -7  12   12.04    2.55
   2   7  13   35.49    2.65
  -2  -7  13   37.54    3.46
   2  -7 -13   34.99    1.99
  -2  -7  14   65.49    4.67
   2  -7 -14   64.12    2.90
  -2  -7  14   62.12    2.82
  -2   7 -14   66.58    2.86
   2   7  14   60.40    3.53
  -2   7 -15   18.58    1.63
  -2  -7  15   19.59    3.20
   2  -7 -15   19.56    1.72
  -2  -7  15   21.60    1.69
  -2   7 -16    8.33    1.42
  -2  -7  16    6.22    2.94
  -2  -7  16    8.52    1.25
   2  -7 -16    9.69    1.48
  -2  -7  16    8.98    1.43
  -2   7 -17    4.56    1.38
  -2  -7  17    0.27    2.89
  -2  -7  17    1.25    1.12
   2  -7 -17    2.78    1.37
  -2  -7  17    0.97    1.33
   2   7  17    2.30    1.00
  -2   7 -18   14.97    1.74
  -2  -7  18   15.61    1.48
  -2  -7  18   13.08    3.49
  -2  -7  18   15.22    1.86
   2   7  18   11.66    1.36
   2  -7 -18   14.95    1.78
   2  -7 -19  159.91    5.81
  -2  -7  19  154.06    8.44
  -2  -7  19  156.93    5.86
   2   7  19  140.39    5.40
  -2  -7  19  145.56    5.36
  -2   7 -19  160.07    5.85
  -2  -7  20    3.16    1.22
  -2  -7  20   -0.16    3.45
  -2  -7  20    3.05    1.68
   2  -7 -20    4.16    1.60
   2   7  20    2.62    1.24
  -2   7 -20    4.16    1.59
  -2  -7  21    7.79    3.40
   2  -7 -21   11.18    1.81
   2   7  21    9.31    1.45
  -2   7 -21   12.04    1.89
  -2  -7  22   12.89    3.60
   2  -7 -22   20.07    1.96
   2   7  22   14.65    1.63
  -2   7 -22   19.40    2.11
   2   7  23   18.59    1.66
  -2   7 -23   21.53    2.15
   2  -7 -24    9.45    1.75
  -2   7 -24    9.23    1.84
   2   7  24    5.99    1.28
   2  -7 -25   13.19    1.78
  -2   7 -25   16.27    1.93
  -2   7 -26    3.26    1.51
   2  -7 -26    2.11    1.35
   2  -7 -27    1.65    1.23
  -2   7 -27    2.14    1.35
  -2   7 -28    3.63    1.21
   2  -7 -28    2.84    1.10
   2  -7 -29    0.55    0.84
  -2   7 -29    2.11    0.95
   2  -7 -30    1.24    0.68
  -2   7 -30    2.25    0.69
  -2  -8 -30    0.59    0.58
  -2  -8 -29    0.87    0.80
   2   8 -29    2.52    0.86
  -2  -8 -28    1.12    0.94
   2   8 -28    2.22    1.07
  -2   8  28    0.91    1.05
   2   8 -27    5.55    1.30
  -2  -8 -27    5.70    1.29
  -2   8  27    5.30    1.34
  -2   8  26    3.75    1.13
   2   8 -26    4.46    1.41
  -2  -8 -26    3.96    1.37
  -2   8  26    4.14    1.36
  -2   8  25    4.84    1.22
  -2  -8 -25    0.86    1.40
   2   8 -25    2.50    1.49
  -2   8  25    2.39    1.41
  -2   8  24    5.99    1.28
  -2   8  24    8.18    1.56
   2   8 -24    1.99    1.59
  -2  -8 -24    5.55    1.68
  -2   8  23   10.24    1.65
  -2  -8 -23    6.91    1.73
  -2  -8 -22   72.46    3.54
   2  -8  22   56.82    5.35
   2  -8  21    4.65    3.42
  -2  -8 -21   16.18    1.97
   2  -8  20    4.98    3.29
   2  -8  20   10.06    2.96
  -2  -8 -20   13.32    1.86
   2  -8  19   23.76    3.79
  -2  -8 -19   28.80    2.22
   2  -8  18   14.76    3.30
  -2  -8 -18   14.31    1.76
   2  -8  17   86.87    5.94
  -2  -8 -17   88.11    3.76
   2  -8  17   88.89    6.07
   2  -8  16   40.08    4.21
  -2  -8 -16   40.87    2.34
   2  -8  16   42.58    4.22
   2  -8  15   35.11    3.74
  -2  -8 -15   29.47    1.95
   2  -8  15   35.54    3.80
   2  -8  14  202.56    8.65
  -2  -8 -14  179.26    6.40
   2  -8  14  196.52    8.80
   2  -8  13   18.69    2.89
   2  -8  13   17.66    2.83
   2  -8  12   66.90    4.43
   2  -8  11  127.42    5.65
   2  -8  11   96.95    3.83
   2  -8  10   96.60    4.59
   2  -8  10   71.53    3.00
   2  -8   9   45.98    2.73
   2  -8   9   48.69    3.26
   2  -8   9   42.24    2.01
   2  -8   8  107.73    4.54
   2  -8   8  108.78    4.86
   2  -8   8   99.72    3.70
   2  -8   7   29.88    1.56
   2  -8   7   31.65    2.46
   2  -8   7   34.05    2.36
   2  -8   7   32.64    2.54
   2  -8   6   29.22    1.50
  -2  -8  -6   30.11    2.19
   2  -8   6   31.45    2.32
   2  -8   6   31.44    2.28
   2  -8   6   31.50    2.43
   2  -8   5  103.29    3.64
  -2  -8  -5   98.09    4.37
   2  -8   5  100.41    4.38
   2  -8   5  103.96    4.47
   2  -8   5  100.28    4.51
   2  -8   4   85.92    3.91
  -2  -8  -4   86.08    3.82
   2  -8   4   85.81    3.12
   2  -8   4   75.38    3.59
   2  -8   4   81.22    3.78
   2  -8   4   83.74    3.84
   2  -8   3   17.91    1.84
  -2  -8  -3   15.88    1.71
   2  -8   3   17.72    1.18
   2  -8   3   14.10    1.48
   2  -8   3   14.44    1.69
   2  -8   3   16.87    1.69
  -2  -8  -2    7.07    1.45
   2  -8   2    7.49    1.22
   2  -8   2    9.36    1.54
   2  -8   2    6.68    1.34
  -2  -8  -1   75.45    3.52
  -2  -8  -1   72.84    3.08
   2  -8   1   81.08    3.67
   2  -8   1   76.79    3.18
   2  -8   1   68.27    3.26
  -2  -8   0  184.02    6.46
  -2  -8   0  178.82    5.94
   2  -8   0  191.33    6.58
   2  -8   0  175.80    6.01
  -2  -8   1   84.55    3.80
  -2   8  -1   80.70    2.87
   2  -8  -1   77.49    3.38
   2  -8  -3   17.49    1.81
  -2  -8   3   15.77    1.74
   2  -8  -4   77.11    3.76
  -2  -8   4   80.56    3.68
   2   8   5  102.20    3.74
  -2  -8   5  102.11    4.41
   2  -8  -5  104.18    4.50
  -2  -8   6   27.01    2.21
   2   8   6   27.75    1.60
   2  -8  -6   29.57    2.23
  -2  -8   7   33.81    2.51
   2   8   7   32.60    1.74
   2  -8  -7   31.66    2.32
  -2  -8   8  101.65    4.61
   2   8   8   89.76    3.62
   2  -8  -8   95.59    4.28
  -2  -8   9   48.52    3.30
   2   8   9   42.25    2.33
   2  -8  -9   51.91    2.88
  -2  -8  10   97.22    4.84
   2   8  10   83.46    3.70
  -2  -8  11  125.09    5.91
   2   8  11  113.43    4.71
  -2  -8  12   59.65    4.24
  -2  -8  13   22.58    3.08
  -2  -8  13   19.43    1.54
  -2   8 -14  172.32    6.26
  -2  -8  14  182.25    6.32
  -2  -8  15   30.60    3.90
  -2   8 -15   31.13    2.01
  -2  -8  15   33.69    2.09
   2  -8 -15   30.61    2.08
   2  -8 -16   45.02    2.45
  -2  -8  16   39.18    4.27
  -2   8 -16   39.90    2.34
  -2  -8  16   39.84    2.14
  -2  -8  16   44.75    2.45
   2  -8 -17   92.00    3.83
  -2  -8  17   84.98    6.02
  -2  -8  17   90.51    3.79
  -2   8 -17   83.78    3.68
  -2  -8  17   81.18    3.41
   2  -8 -18   12.34    1.73
  -2  -8  18   10.14    1.74
  -2   8 -18    7.68    1.58
  -2  -8  18   11.46    3.37
  -2  -8  18    9.90    1.36
  -2   8 -19   27.96    2.20
  -2  -8  19   26.11    1.82
  -2  -8  19   19.78    4.02
   2  -8 -19   33.38    2.32
   2   8  19   26.73    1.80
  -2  -8  19   26.19    2.28
  -2   8 -20   10.14    1.73
   2  -8 -20   13.58    1.81
  -2  -8  20   12.21    1.93
   2   8  20    9.83    1.37
  -2   8 -21   17.25    1.98
   2   8  21   13.66    1.54
  -2  -8  21   14.84    2.04
   2  -8 -21   16.14    1.93
   2   8  22   60.92    2.96
  -2  -8  22   59.70    5.66
   2   8  23    5.73    1.29
  -2   8 -23    7.41    1.79
   2  -8 -24    2.16    1.55
  -2   8 -24    3.81    1.61
  -2   8 -25    2.43    1.51
   2  -8 -25    1.92    1.46
   2  -8 -26    2.64    1.33
  -2   8 -26    4.06    1.45
   2  -8 -27    4.59    1.26
  -2   8 -27    6.29    1.36
  -2   8 -28    1.48    1.11
   2  -8 -29    1.22    0.81
  -2   8 -29    1.79    0.84
   2  -8 -30   -0.04    0.61
  -2  -9 -29    0.30    0.74
   2   9 -29    0.10    0.75
  -2  -9 -28    3.39    0.96
  -2   9  28    4.00    1.08
   2   9 -28    4.68    1.02
  -2   9  27    1.51    1.17
   2   9 -27    1.62    1.13
  -2   9  26    7.53    1.41
  -2   9  26    8.22    1.22
   2   9 -26    5.40    1.37
  -2  -9 -26    5.78    1.37
  -2   9  25    2.79    1.37
  -2   9  25    3.82    1.19
  -2  -9 -25    1.22    1.33
   2   9 -25    2.89    1.45
  -2   9  24   11.27    1.61
  -2  -9 -24    7.75    1.63
   2   9 -24    7.34    1.64
  -2   9  24    9.80    1.39
   2   9 -23    5.96    1.66
  -2  -9 -23    5.05    1.65
   2  -9  22    7.35    3.10
  -2  -9 -22    4.41    1.68
   2  -9  21   19.90    3.82
  -2  -9 -21   24.76    2.21
   2  -9  20    9.66    3.27
   2  -9  20   10.01    3.12
  -2  -9 -20   12.89    1.80
   2  -9  19   12.38    3.56
   2  -9  19   18.35    3.49
  -2  -9 -19   19.55    1.98
   2  -9  18   33.09    4.25
  -2  -9 -18   36.49    2.34
   2  -9  18   37.82    4.32
   2  -9  17   14.25    3.48
   2  -9  17   14.83    3.37
  -2  -9 -17   18.76    1.79
  -2  -9 -16  106.13    4.29
   2  -9  16  113.32    6.71
   2  -9  16  116.64    6.83
  -2  -9 -15   28.18    1.91
   2  -9  15   27.97    3.68
   2  -9  15   36.04    3.92
   2  -9  14  255.70   10.54
   2  -9  14  286.93   10.60
   2  -9  13  109.80    5.97
   2  -9  12   16.74    2.70
   2  -9  11  123.89    6.06
   2  -9  10  106.01    4.10
   2  -9  10  136.85    5.80
   2  -9   9  336.70   12.36
   2  -9   9  324.43   10.91
   2  -9   9  356.39   11.86
   2  -9   8 1261.54   38.99
   2  -9   8 1195.72   37.59
   2  -9   8 1212.44   38.50
   2  -9   7  902.87   27.32
   2  -9   7  847.48   27.41
   2  -9   7  833.56   26.22
   2  -9   7  866.89   27.21
   2  -9   6  809.17   24.93
   2  -9   6  781.86   25.00
   2  -9   6  762.94   23.95
  -2  -9  -6  754.58   24.80
   2  -9   6  807.22   24.95
   2  -9   5  940.61   28.80
   2  -9   5  918.66   28.84
   2  -9   5  905.05   27.95
  -2  -9  -5  882.42   28.73
   2  -9   5  912.83   28.83
   2  -9   4  248.46    8.93
   2  -9   4  246.06    8.88
   2  -9   4  262.01    9.09
  -2  -9  -4  234.76    8.88
   2  -9   4  254.23    8.21
   2  -9   3  614.10   18.07
  -2  -9  -3  541.84   18.67
   2  -9   3  579.47   18.61
   2  -9   3  539.67   18.41
   2  -9   3  557.48   18.60
   2  -9   3  620.44   18.96
  -2  -9  -2  335.37   11.83
   2  -9   2  386.08   11.30
   2  -9   2  346.15   11.65
   2  -9   2  342.02   11.52
  -2  -9  -2  313.51   11.29
   2  -9   2  377.19   12.14
  -2  -9  -1  560.05   16.60
   2  -9   1  530.17   16.11
   2  -9   1  541.36   16.02
   2  -9   1  537.53   16.63
  -2  -9  -1  533.30   15.90
   2  -9   0  151.71    5.55
   2  -9   0  152.88    5.59
   2  -9   0  146.36    6.09
  -2  -9   0  155.75    5.50
  -2  -9   0  164.92    6.12
   2  -9  -1  507.97   16.38
  -2  -9   1  524.52   16.92
   2  -9  -2  349.84   11.44
  -2  -9   2  347.93   11.91
  -2   9  -2  344.28   10.78
   2  -9  -3  584.81   18.46
  -2  -9   3  543.80   18.13
   2  -9  -4  248.88    8.92
  -2  -9   4  240.48    8.74
   2  -9  -5  890.99   27.14
   2   9   5  826.93   26.01
  -2  -9   5  889.24   27.04
   2  -9  -6  785.58   24.54
   2   9   6  745.90   23.44
  -2  -9   6  806.68   24.55
   2  -9  -7  909.86   26.64
  -2  -9   7  898.34   26.65
   2  -9  -8 1185.66   36.67
   2   9   8 1132.94   35.65
   2  -9  -9  330.01   11.68
  -2  -9   9  349.81   12.21
  -2  -9  10  126.68    6.00
  -2  -9  11  118.53    5.96
  -2  -9  12   14.12    2.64
   2  -9 -13   96.77    3.87
  -2  -9  13  101.53    3.90
  -2  -9  13  102.42    5.79
  -2   9 -14  242.06    8.45
  -2  -9  14  257.24    8.55
  -2  -9  15   34.64    2.14
  -2  -9  15   36.82    4.10
  -2   9 -15   31.08    2.01
  -2  -9  15   31.16    1.89
   2  -9 -16  106.42    4.39
  -2  -9  16  116.12    4.47
  -2  -9  16  114.27    6.84
  -2  -9  16  107.10    4.12
  -2   9 -16  107.81    4.33
  -2   9 -17   21.74    1.86
   2  -9 -17   24.07    2.00
  -2  -9  17   15.91    1.53
  -2  -9  17   14.13    3.51
  -2  -9  17   19.38    1.93
  -2   9 -18   40.77    2.50
   2  -9 -18   41.31    2.55
  -2  -9  18   43.89    2.64
  -2   9 -19   17.96    1.89
   2  -9 -19   19.35    1.96
  -2  -9  19   18.84    2.04
  -2   9 -20   14.45    1.89
   2  -9 -20   18.25    1.97
  -2   9 -21   23.87    2.17
  -2  -9  21   22.44    3.98
   2  -9 -21   23.16    2.13
  -2   9 -22    3.54    1.66
  -2  -9  22    4.55    3.03
  -2   9 -23    8.19    1.72
   2  -9 -23    6.37    1.63
  -2   9 -24    7.13    1.66
   2  -9 -24    8.53    1.59
  -2   9 -25    0.99    1.40
   2  -9 -25    1.37    1.34
   2  -9 -26    6.59    1.38
  -2   9 -26    7.49    1.45
  -2   9 -27    2.25    1.15
  -2   9 -28    4.35    1.04
   2  -9 -28    3.58    0.99
  -2   9 -29    0.76    0.73
   2  -9 -29   -0.02    0.77
   2  -9 -30    1.07    0.56
  -2 -10 -29    3.14    0.76
  -2  10  28    2.96    0.99
  -2 -10 -28    3.42    0.91
   2  10 -28    4.65    1.01
  -2  10  27    1.68    1.13
  -2 -10 -27    0.42    0.98
   2  10 -27    1.58    1.08
  -2  10  26    4.88    1.13
  -2  10  26    4.35    1.30
   2  10 -26    3.39    1.29
  -2  10  25    7.01    1.24
   2  10 -25    3.65    1.42
  -2 -10 -25    3.38    1.33
  -2  10  25    4.44    1.40
  -2 -10 -24    0.23    1.33
   2  10 -24   -0.39    1.43
  -2  10  24    2.14    1.37
  -2 -10 -23    5.61    1.57
   2  10 -23    6.54    1.62
   2  10 -22    4.44    1.64
  -2 -10 -22    6.30    1.62
   2 -10  22    3.28    2.82
  -2 -10 -21   23.77    2.10
  -2 -10 -21   22.13    1.79
   2 -10  21   22.87    3.80
   2 -10  20    5.45    3.14
   2 -10  20    9.07    3.03
  -2 -10 -20    6.73    1.61
   2 -10  19   19.95    3.89
   2 -10  19   20.06    3.62
  -2 -10 -19   22.16    1.99
   2 -10  18   15.15    3.52
   2 -10  18   15.68    3.36
  -2 -10 -18   19.44    1.83
  -2 -10 -17   70.60    3.28
   2 -10  17   77.99    5.66
   2 -10  17   71.88    5.56
  -2 -10 -16   56.12    2.77
   2 -10  16   65.19    5.09
   2 -10  16   59.43    4.98
  -2 -10 -15   50.73    2.56
   2 -10  15   61.32    4.80
  -2 -10 -14    2.65    1.06
   2 -10  14    1.40    2.59
   2 -10  13   22.26    3.20
   2 -10  12   42.24    3.67
   2 -10  11   64.09    4.18
   2 -10  11   60.34    4.24
   2 -10  10   28.40    2.84
   2 -10  10   28.36    2.91
   2 -10  10   21.63    1.48
   2 -10   9    4.36    0.88
   2 -10   9    5.23    2.00
   2 -10   9    7.10    2.01
   2 -10   8   14.79    2.12
   2 -10   8   13.47    1.87
   2 -10   8   13.04    2.16
   2 -10   8   12.22    1.19
   2 -10   7  203.21    7.02
   2 -10   7  213.16    8.12
   2 -10   7  215.72    8.07
   2 -10   7  216.45    8.04
  -2 -10  -6   69.35    3.62
   2 -10   6   66.31    2.82
   2 -10   6   72.24    3.76
   2 -10   6   68.41    3.67
   2 -10   6   74.32    3.83
   2 -10   5    8.14    1.06
  -2 -10  -5    8.34    1.63
   2 -10   5    8.69    1.81
   2 -10   5    6.11    1.77
   2 -10   5   11.24    1.73
   2 -10   4  277.84   10.30
   2 -10   4  288.66   10.16
   2 -10   4  290.13   10.27
   2 -10   4  296.65    9.54
  -2 -10  -4  293.70   10.31
   2 -10   3  227.73    8.47
   2 -10   3  221.87    8.12
   2 -10   3  216.91    7.95
  -2 -10  -3  224.91    8.37
   2 -10   3  241.00    7.69
   2 -10   2  370.81   11.15
  -2 -10  -2  343.16   11.80
   2 -10   2  339.11   11.43
   2 -10   2  327.35   11.84
  -2 -10  -2  330.40   11.11
   2 -10   2  327.52   11.27
  -2 -10  -1  327.09   11.16
   2 -10   1  322.18   10.66
   2 -10   1  305.77   11.17
  -2 -10  -1  314.43   10.41
   2 -10   1  320.16   10.55
   2 -10   0   61.35    3.46
  -2 -10   0   63.66    3.36
   2 -10   0   61.94    2.83
   2 -10   0   61.41    2.82
  -2 -10   1  325.25   10.77
   2 -10  -1  304.46   10.08
   2 -10  -1  288.81   10.01
   2 -10  -2  331.03   11.02
   2 -10  -3  221.58    8.31
   2 -10  -4  288.55   10.18
  -2 -10   4  275.67    9.98
   2 -10  -5    9.45    1.85
  -2 -10   5    9.01    1.84
   2  10   5    7.46    0.72
  -2 -10   6   67.96    3.72
   2 -10  -6   71.70    3.74
  -2 -10   7  201.10    7.79
   2 -10  -7  202.12    7.75
  -2 -10   8   16.98    2.27
   2 -10  -8   12.83    1.97
  -2 -10   9    5.36    2.03
  -2 -10  10   25.74    2.77
  -2 -10  11   65.84    4.33
  -2 -10  12   45.71    3.83
   2 -10 -12   41.72    2.17
   2 -10 -12   43.89    2.20
  -2 -10  13   21.96    3.35
   2 -10 -13   24.02    1.73
  -2 -10  13   22.06    1.73
   2 -10 -13   25.41    1.76
  -2  10 -14    2.19    1.08
  -2 -10  14    1.11    2.68
  -2 -10  14    3.27    1.24
  -2 -10  15   63.04    2.95
  -2  10 -15   57.87    2.83
  -2 -10  15   58.90    5.04
  -2 -10  16   60.91    3.03
  -2 -10  16   58.71    5.23
  -2  10 -16   62.25    2.95
  -2 -10  17   67.46    5.68
  -2  10 -17   76.14    3.39
  -2  10 -18   21.27    1.86
   2 -10 -18   20.60    1.94
  -2  10 -19   24.18    2.06
  -2 -10  19   19.49    3.98
   2 -10 -19   25.12    2.16
  -2  10 -20    7.73    1.64
  -2 -10  20    4.10    3.24
   2 -10 -20    9.94    1.77
  -2  10 -21   22.99    2.06
  -2 -10  21   21.51    3.85
   2 -10 -21   25.54    2.20
  -2  10 -22    5.15    1.59
  -2 -10  22    7.17    3.03
  -2  10 -23    5.48    1.51
   2 -10 -23    3.60    1.47
  -2  10 -24    0.61    1.42
   2 -10 -24   -0.41    1.33
   2 -10 -25    3.11    1.31
  -2  10 -25    2.83    1.37
  -2  10 -26    4.12    1.24
   2 -10 -27    1.03    0.99
  -2  10 -27    2.07    1.07
   2 -10 -28    4.27    0.95
  -2  10 -28    2.79    0.90
   2 -10 -29    4.09    0.82
  -2 -11 -29    1.91    0.66
  -2  11  28    2.21    0.91
  -2 -11 -28    1.16    0.85
   2  11 -28    1.71    0.95
   2  11 -27    2.02    1.10
  -2 -11 -27    2.19    0.97
  -2  11  27    2.64    0.98
  -2  11  27    1.56    1.07
   2  11 -26    2.27    1.21
  -2 -11 -26    1.64    1.03
  -2  11  26    1.37    1.18
  -2  11  26    4.29    1.09
  -2  11  25   10.79    1.31
   2  11 -25    8.44    1.49
  -2  11  25   10.64    1.47
   2  11 -24    0.91    1.41
  -2 -11 -24    0.99    1.27
  -2  11  24    3.35    1.33
  -2 -11 -23    1.98    1.41
   2  11 -23    3.22    1.52
   2 -11  22    0.31    2.88
  -2 -11 -22    3.70    1.48
   2  11 -22    1.96    1.52
  -2 -11 -21    7.92    1.63
  -2 -11 -21    5.88    1.38
  -2 -11 -20   95.02    3.94
   2 -11  20   94.36    6.69
   2 -11  20   94.91    6.58
  -2 -11 -20  104.22    4.25
   2 -11  19   16.13    3.67
   2 -11  19   23.21    3.74
  -2 -11 -19   21.14    1.89
   2 -11  18   43.24    4.53
   2 -11  18   35.31    4.45
  -2 -11 -18   39.89    2.39
   2 -11  17   38.23    4.46
  -2 -11 -17   40.08    2.34
   2 -11  16   30.25    4.09
  -2 -11 -16   26.67    1.89
   2 -11  15   86.15    5.67
  -2 -11 -15   76.66    3.30
   2 -11  14    5.76    2.59
  -2 -11 -14    3.23    1.09
   2 -11  13    4.95    2.54
   2 -11  13   11.03    2.71
   2 -11  12   84.06    5.13
   2 -11  12   73.17    4.78
   2 -11  11   12.93    2.49
   2 -11  11   14.11    2.59
   2 -11  10   12.77    2.38
   2 -11  10   12.54    1.20
   2 -11  10   18.32    2.58
   2 -11   9  102.98    5.11
   2 -11   9  101.13    5.17
   2 -11   9   92.69    3.72
   2 -11   8   12.42    2.07
   2 -11   8   10.71    1.17
   2 -11   8   11.87    2.16
   2 -11   7   34.56    2.86
   2 -11   7   31.48    2.59
  -2 -11  -7   34.94    2.56
   2 -11   7   27.47    1.71
   2 -11   7   31.11    2.64
   2 -11   6  143.79    6.09
   2 -11   6  138.64    5.93
   2 -11   6  139.88    5.09
  -2 -11  -6  138.45    5.85
   2 -11   6  149.01    6.12
   2 -11   5  129.04    5.51
   2 -11   5  122.39    5.27
   2 -11   5  122.54    4.62
  -2 -11  -5  121.40    5.35
   2 -11   5  132.24    5.63
   2 -11   4  153.93    6.33
  -2 -11  -4  156.75    6.35
   2 -11   4  158.89    5.58
   2 -11   4  152.39    6.42
   2 -11   4  152.74    6.10
   2 -11   3  237.63    9.01
   2 -11   3  233.38    8.55
  -2 -11  -3  241.48    8.25
  -2 -11  -3  243.82    8.91
   2 -11   3  247.72    8.16
   2 -11   2  118.83    5.26
   2 -11   2  110.81    4.67
   2 -11   2  110.11    4.55
  -2 -11  -2  111.25    4.38
  -2 -11  -2  125.78    5.21
   2 -11   2  126.43    4.50
   2 -11   1  252.37    9.33
   2 -11   1  247.58    8.61
   2 -11   1  253.54    8.57
  -2 -11  -1  249.81    8.42
  -2 -11  -1  252.40    9.21
   2 -11   0    3.46    1.08
  -2 -11   0    3.19    1.62
   2 -11   0    1.48    1.01
   2 -11   0    5.19    1.79
   2 -11  -1  247.49    8.42
   2 -11  -1  246.55    8.32
  -2 -11   1  249.39    9.16
   2 -11  -2  129.58    4.73
   2 -11  -2  114.47    4.39
   2 -11  -3  256.44    6.79
   2 -11  -3  261.88    7.71
   2 -11  -4  158.65    6.64
  -2 -11   4  160.99    6.46
   2 -11  -5  137.01    6.01
  -2 -11   5  143.88    6.01
   2 -11  -6  142.37    6.05
  -2 -11   6  136.79    5.99
   2 -11  -7   33.38    2.68
  -2 -11   7   30.51    2.74
  -2 -11   8   12.14    2.15
  -2 -11   9  107.17    5.32
  -2 -11  10   18.10    2.64
  -2 -11  11   13.42    2.50
   2 -11 -11   12.81    1.31
   2 -11 -12   77.74    3.24
   2 -11 -12   76.83    3.23
  -2 -11  12   81.24    5.05
   2 -11 -13    7.11    1.27
  -2 -11  13    7.64    2.79
   2 -11 -13    7.73    1.32
   2 -11 -14    5.66    1.31
  -2 -11  14    7.09    2.80
  -2  11 -14    5.88    1.20
   2 -11 -15   85.64    3.56
  -2 -11  15   77.68    5.69
  -2  11 -15   75.84    3.35
  -2 -11  16   26.07    4.03
  -2  11 -16   27.43    1.90
  -2 -11  17   48.14    4.99
  -2  11 -17   44.41    2.48
  -2 -11  18   37.43    4.76
  -2  11 -18   42.82    2.47
  -2 -11  19   20.22    4.00
  -2  11 -19   23.58    1.96
  -2  11 -20   90.95    4.19
  -2 -11  20   95.40    6.84
  -2 -11  21    8.61    3.41
  -2  11 -21    6.68    1.53
  -2 -11  22    3.10    3.05
  -2  11 -22    4.22    1.45
   2 -11 -22    3.29    1.42
  -2  11 -23    1.38    1.36
   2 -11 -23    2.53    1.38
  -2  11 -24    0.38    1.28
   2 -11 -24   -0.51    1.24
  -2  11 -25    8.70    1.40
  -2  11 -26    1.63    1.10
   2 -11 -26    1.51    1.06
  -2  11 -27    1.86    0.96
   2 -11 -27    1.11    0.97
   2 -11 -28    1.59    0.88
  -2  11 -28    1.26    0.77
   2 -11 -29    0.84    0.67
  -2  12  28    2.64    0.80
  -2 -12 -28    2.05    0.79
  -2 -12 -27    1.28    0.89
  -2  12  27    1.55    0.95
  -2  12  27    1.16    0.99
   2  12 -26    4.95    1.36
  -2 -12 -26    4.74    1.10
  -2  12  26    7.87    1.14
  -2  12  26    6.31    1.23
   2  12 -25    2.72    1.38
  -2 -12 -25    2.20    1.11
  -2  12  25    6.01    1.19
  -2  12  25    4.67    1.27
  -2 -12 -24    0.10    1.13
   2  12 -24    1.07    1.38
  -2  12  24    2.33    1.30
   2  12 -23   13.68    1.76
  -2 -12 -22    1.30    1.32
   2  12 -22    2.50    1.50
  -2 -12 -21   13.38    1.70
   2  12 -21   12.83    1.79
  -2 -12 -21   15.38    1.57
   2 -12  21    9.01    3.20
  -2 -12 -20    8.67    1.57
  -2 -12 -20   12.96    1.59
   2 -12  20    9.11    3.30
  -2 -12 -19   28.58    2.10
  -2 -12 -19   32.25    2.11
   2 -12  19   31.04    4.33
   2 -12  18  172.83    9.04
  -2 -12 -18  163.69    6.03
   2 -12  17   23.64    4.01
  -2 -12 -17   22.89    1.84
   2 -12  16   62.55    5.39
  -2 -12 -16   59.48    2.83
   2 -12  15   66.85    5.19
   2 -12  15   67.86    5.20
   2 -12  14   48.64    4.36
   2 -12  14   42.71    4.30
  -2 -12 -14   40.46    2.18
   2 -12  13  104.58    5.89
   2 -12  13  114.30    6.12
   2 -12  12  102.56    5.93
   2 -12  12  112.89    6.22
   2 -12  11    4.26    2.25
   2 -12  11    4.48    2.22
   2 -12  10  121.36    5.96
   2 -12  10  117.90    6.04
   2 -12   9   48.99    3.54
   2 -12   9   54.57    3.74
   2 -12   8    3.76    0.98
   2 -12   8    2.83    1.97
   2 -12   8    5.23    1.90
   2 -12   7  281.58    9.49
   2 -12   7  288.50   10.61
   2 -12   7  286.22   10.54
   2 -12   6  720.98   23.00
  -2 -12  -6  757.63   23.95
   2 -12   6  718.66   23.85
   2 -12   6  741.60   24.05
   2 -12   6  758.53   24.14
  -2 -12  -5   34.87    2.73
   2 -12   5   36.24    2.07
   2 -12   5   38.85    2.60
   2 -12   5   37.24    2.95
   2 -12   5   38.77    2.93
  -2 -12  -4  699.49   23.10
   2 -12   4  756.42   24.12
   2 -12   4  721.83   23.54
   2 -12   4  756.31   23.07
  -2 -12  -4  762.44   23.95
  -2 -12  -3   32.65    2.01
  -2 -12  -3   34.93    2.73
   2 -12   3   41.29    2.23
   2 -12   3   39.01    2.51
   2 -12   3   46.64    3.14
   2 -12   2  257.28    9.52
   2 -12   2  242.56    8.68
  -2 -12  -2  245.29    8.42
   2 -12   2  243.86    8.64
  -2 -12  -2  246.54    9.26
   2 -12   2  263.42    8.58
  -2 -12  -1   43.91    3.03
   2 -12   1   44.64    2.48
   2 -12   1   45.36    2.49
   2 -12   1   45.72    3.21
  -2 -12   0  351.35   11.88
   2 -12   0  322.65   10.91
   2 -12   0  328.57   10.95
   2 -12   0  334.96   11.91
   2 -12  -1   44.98    2.29
   2 -12  -1   45.97    2.43
   2 -12  -2  208.14    7.23
   2 -12  -2  223.42    7.54
   2 -12  -3   32.37    1.76
   2 -12  -3   33.23    2.25
  -2 -12   4  767.34   24.02
   2 -12  -4  766.41   23.27
   2 -12  -4  807.28   24.26
  -2 -12   5   37.42    2.86
   2 -12  -5   36.53    2.91
  -2 -12   5   39.64    2.99
  -2 -12   6  722.26   24.05
   2 -12  -6  759.08   24.12
  -2 -12   6  721.85   23.95
  -2 -12   7  270.30   10.15
  -2 -12   8    5.25    2.13
  -2 -12   9   63.52    4.10
  -2 -12  10   99.44    5.25
   2 -12 -10   92.90    3.65
   2 -12 -11    4.47    1.02
   2 -12 -11    4.39    1.17
  -2 -12  11    2.72    2.25
   2 -12 -12  101.86    3.94
   2 -12 -12   93.68    3.81
  -2 -12  12  102.92    5.85
   2 -12 -13  101.33    3.99
   2 -12 -13   95.68    3.93
  -2 -12  13  106.14    6.13
   2 -12 -14   49.48    2.57
  -2 -12  14   52.02    4.60
   2 -12 -15   73.47    3.21
  -2 -12  15   74.79    5.65
  -2  12 -15   60.21    2.90
   2 -12 -16   73.58    3.30
  -2 -12  16   70.39    5.72
  -2  12 -16   64.18    3.03
  -2  12 -17   21.18    1.77
  -2 -12  17   19.14    3.88
  -2 -12  18  181.03    9.39
  -2  12 -18  163.72    6.03
  -2  12 -19   29.20    2.03
  -2 -12  19   23.64    4.24
  -2  12 -20    9.26    1.50
  -2 -12  20   10.79    3.48
   2 -12 -21   13.84    1.65
  -2  12 -21   12.53    1.61
  -2 -12  21   15.34    3.50
   2 -12 -22    1.71    1.33
  -2  12 -22    1.66    1.30
  -2  12 -23   11.46    1.52
   2 -12 -24    1.15    1.16
  -2  12 -24   -0.06    1.16
   2 -12 -25    3.71    1.19
  -2  12 -25    2.82    1.13
   2 -12 -26    4.90    1.14
  -2  12 -26    5.60    1.10
   2 -12 -27    0.44    0.92
   2 -12 -28    1.52    0.80
   2 -12 -29    4.97    0.69
  -2  13  28    4.31    0.76
  -2 -13 -28    4.08    0.78
  -2  13  27    1.66    0.89
  -2 -13 -27    1.62    0.84
  -2  13  27    2.45    0.92
  -2  13  26    2.43    1.06
  -2 -13 -26    2.03    0.99
  -2  13  26    2.46    1.02
  -2  13  25    1.69    1.18
  -2 -13 -25    0.42    1.03
  -2  13  25    3.56    1.11
   2  13 -24    5.70    1.56
  -2 -13 -24    4.54    1.24
  -2  13  24    8.28    1.38
   2  13 -23    1.73    1.49
  -2 -13 -23    0.97    1.19
   2  13 -22   13.98    1.73
  -2 -13 -22   13.54    1.58
  -2 -13 -22   13.13    1.47
   2 -13  21   -1.42    2.90
  -2 -13 -21    0.21    1.18
   2  13 -21    0.98    1.36
  -2 -13 -21    0.85    1.24
   2 -13  20    7.21    3.15
  -2 -13 -20    8.42    1.44
   2  13 -20    8.08    1.54
  -2 -13 -20    9.48    1.51
   2 -13  19   33.21    4.46
  -2 -13 -19   32.75    2.14
  -2 -13 -19   37.88    2.24
   2 -13  18   10.76    3.51
  -2 -13 -18   13.14    1.52
  -2 -13 -18   13.14    1.68
   2 -13  17   12.26    3.26
  -2 -13 -17   10.64    1.44
   2 -13  17    7.26    3.36
   2 -13  16   13.45    3.26
  -2 -13 -16   12.85    1.42
   2 -13  16   10.73    3.47
   2 -13  15   18.00    3.36
  -2 -13 -15   17.32    1.52
   2 -13  15   20.81    3.67
   2 -13  14   46.72    4.56
   2 -13  14   61.31    4.88
   2 -13  13   46.54    4.29
   2 -13  13   52.23    4.46
   2 -13  12   12.11    2.75
   2 -13  12    9.80    2.75
   2 -13  11   50.73    4.01
   2 -13  11   41.49    3.75
   2 -13  10    7.55    2.30
   2 -13  10   12.58    2.38
   2 -13  10    9.61    0.85
   2 -13   9    9.80    1.17
   2 -13   9    7.12    2.23
   2 -13   9   11.65    2.30
   2 -13   8   12.07    1.30
   2 -13   8   15.57    2.30
   2 -13   8   15.53    2.48
   2 -13   7   44.15    3.20
   2 -13   7   45.07    3.34
   2 -13   7   40.21    2.26
   2 -13   6   81.19    4.25
   2 -13   6   79.19    3.48
  -2 -13  -6   79.57    4.23
   2 -13   6   91.32    4.57
   2 -13   5   96.49    4.90
   2 -13   5   93.62    4.49
  -2 -13  -5   97.74    4.71
   2 -13   5   93.36    3.90
   2 -13   4    3.00    1.79
  -2 -13  -4    3.78    1.03
   2 -13   4    2.67    1.37
  -2 -13  -4    3.26    1.58
   2 -13   4    4.22    1.14
   2 -13   3   96.07    4.96
  -2 -13  -3  102.77    3.97
   2 -13   3   93.65    4.26
  -2 -13  -3  104.46    4.84
   2 -13   3   98.44    4.03
   2 -13   2   70.72    4.12
  -2 -13  -2   75.22    3.12
   2 -13   2   74.14    3.28
  -2 -13  -2   73.39    3.99
   2 -13   2   67.20    3.30
   2 -13   1  142.96    6.45
   2 -13   1  153.39    5.55
  -2 -13  -1  160.27    6.44
   2 -13   1  138.39    5.45
   2 -13   0   36.26    2.93
   2 -13   0   31.29    1.96
   2 -13   0   30.02    1.88
  -2 -13   0   34.83    2.80
   2 -13  -1  152.44    5.38
   2 -13  -1  137.45    5.12
   2 -13  -2   69.54    3.02
   2 -13  -2   63.77    2.67
   2 -13  -3   99.35    4.83
   2 -13  -3  100.24    3.88
  -2 -13   4    3.71    1.73
   2 -13  -4    2.81    1.11
   2 -13  -4    3.89    1.78
   2 -13  -5   94.63    4.10
  -2 -13   5   92.83    4.75
   2 -13  -5   93.15    4.86
  -2 -13   6   86.40    4.65
  -2 -13   6   86.79    4.60
  -2 -13   7   46.09    3.36
  -2 -13   7   38.76    3.25
  -2 -13   8   14.22    2.33
  -2 -13   8   10.97    2.33
  -2 -13   9    8.03    2.22
   2 -13 -10    9.07    1.12
  -2 -13  10    7.89    2.34
   2 -13 -10   10.25    1.28
   2 -13 -11   49.21    2.40
  -2 -13  11   45.74    3.94
   2 -13 -11   46.69    2.30
   2 -13 -12   14.41    1.51
  -2 -13  12   11.64    2.84
   2 -13 -12   12.70    1.37
   2 -13 -12   11.31    1.27
  -2 -13  13   48.96    4.37
   2 -13 -13   49.35    2.49
   2 -13 -13   41.11    2.33
  -2 -13  14   60.86    5.10
   2 -13 -14   59.18    2.85
  -2 -13  15   16.13    3.64
   2 -13 -15   20.89    1.82
  -2 -13  16   13.27    3.56
   2 -13 -16   16.88    1.76
  -2 -13  17    6.25    3.46
   2 -13 -17   12.28    1.68
  -2 -13  18    9.95    3.55
  -2  13 -18   12.13    1.42
  -2 -13  19   32.28    4.62
  -2 -13  19   28.95    3.48
  -2  13 -19   33.36    2.04
  -2  13 -20    5.45    1.30
   2 -13 -20    5.56    1.31
  -2 -13  20    2.53    3.14
  -2  13 -21    0.65    1.14
   2 -13 -21    1.21    1.17
  -2 -13  21    0.17    3.01
  -2  13 -22    9.46    1.37
   2 -13 -23    1.44    1.22
  -2  13 -23    1.90    1.12
   2 -13 -24    6.14    1.28
  -2  13 -24    5.37    1.17
   2 -13 -25    1.31    1.08
  -2  13 -25    0.17    0.97
   2 -13 -26    0.91    0.97
   2 -13 -27    0.86    0.88
   2 -13 -28    4.51    0.83
   2 -13 -29    0.80    0.50
  -2 -14 -28    1.25    0.62
  -2  14  27    2.82    0.83
  -2  14  27    2.04    0.86
  -2 -14 -27    0.55    0.79
  -2 -14 -26    6.08    1.04
  -2  14  26    8.21    1.12
  -2 -14 -25    6.63    1.19
  -2  14  25    7.26    1.23
  -2 -14 -24    2.01    1.09
  -2  14  24    4.32    1.22
  -2 -14 -23   14.64    1.58
  -2 -14 -22    3.19    1.22
  -2 -14 -22    1.19    1.23
  -2 -14 -21    2.13    1.26
  -2 -14 -21    2.54    1.32
  -2 -14 -20    3.94    1.37
  -2 -14 -20    3.48    1.38
  -2 -14 -19    2.75    1.38
  -2 -14 -19    0.84    1.37
   2 -14  19   -1.46    3.20
  -2 -14 -19    2.10    1.12
   2 -14  18   18.40    3.37
  -2 -14 -18   17.67    1.79
   2 -14  18   15.57    3.71
  -2 -14 -18   15.98    1.56
   2 -14  17   16.50    3.38
  -2 -14 -17   15.76    1.74
  -2 -14 -17   12.76    1.44
   2 -14  17   10.32    3.51
   2 -14  16   11.63    3.14
   2 -14  16    8.93    3.31
   2 -14  15   62.62    5.36
   2 -14  15   69.94    5.38
   2 -14  14   61.78    5.21
   2 -14  14   70.13    5.28
  -2 -14 -13   22.09    1.79
   2 -14  13   17.50    3.40
   2 -14  13   20.11    3.18
  -2 -14 -12   17.22    1.43
  -2 -14 -12   16.58    1.55
   2 -14  12   19.88    3.19
   2 -14  12   11.79    3.07
   2 -14  11   41.21    1.87
  -2 -14 -11   41.79    2.13
   2 -14  11   43.45    3.96
  -2 -14 -11   45.74    2.32
   2 -14  10   49.34    2.11
   2 -14  10   58.06    4.16
   2 -14  10   50.77    4.04
  -2 -14 -10   54.99    2.52
   2 -14   9   44.62    3.54
   2 -14   9   35.05    2.16
   2 -14   9   44.13    3.56
   2 -14   9   41.03    1.76
   2 -14   8    2.42    1.83
   2 -14   8    0.72    1.97
   2 -14   8   -0.12    0.83
   2 -14   7  130.70    5.97
   2 -14   7  121.34    4.89
   2 -14   7  136.83    6.15
   2 -14   6  130.95    5.84
   2 -14   6  127.26    5.00
  -2 -14  -6  132.06    5.87
   2 -14   5    5.86    1.61
   2 -14   5    7.51    1.19
  -2 -14  -5    8.67    1.88
  -2 -14  -5    5.33    1.14
   2 -14   4  101.31    4.66
  -2 -14  -4  109.65    5.13
   2 -14   4  104.95    4.25
  -2 -14  -4  101.63    4.13
  -2 -14  -3  132.10    5.84
   2 -14   3  131.99    4.99
   2 -14   3  123.41    5.20
   2 -14   3  125.65    5.93
  -2 -14  -3  122.12    4.74
   2 -14   2   12.09    2.23
   2 -14   2   11.73    1.52
  -2 -14  -2   12.30    2.03
   2 -14   1   86.47    4.75
   2 -14   1   83.12    3.71
   2 -14   0   14.59    1.45
   2 -14   0   15.55    1.36
   2 -14  -1   97.41    3.77
   2 -14  -1   83.87    3.46
   2 -14  -2   12.19    1.34
   2 -14  -2   11.82    1.01
  -2 -14   3  126.28    5.90
   2 -14  -3  142.67    6.23
   2 -14  -3  125.58    4.90
  -2 -14   4  109.65    5.24
   2 -14  -4   99.86    4.21
  -2 -14   5    7.66    2.03
   2 -14  -5    4.21    1.19
   2 -14  -6  113.33    4.91
  -2 -14   6  122.73    5.77
  -2 -14   7  127.77    6.08
  -2 -14   7  123.17    5.94
  -2 -14   8   -0.09    1.89
  -2 -14   8    0.19    1.68
  -2 -14   9   40.14    3.49
   2 -14  -9   42.74    2.13
  -2 -14   9   37.20    3.41
   2 -14 -10   50.55    2.40
  -2 -14  10   51.28    4.04
   2 -14 -10   53.69    2.50
  -2 -14  10   57.68    4.16
  -2 -14  11   46.77    4.07
   2 -14 -11   48.74    2.33
  -2 -14  11   45.78    3.95
   2 -14 -11   49.19    2.47
   2 -14 -11   45.72    2.36
   2 -14 -11   46.12    2.21
   2 -14 -12   17.47    1.53
   2 -14 -12   18.58    1.66
   2 -14 -12   16.69    1.55
  -2 -14  12   16.58    3.22
   2 -14 -12   17.75    1.44
  -2 -14  12   17.81    2.83
   2 -14 -13   16.74    1.57
  -2 -14  13   15.36    3.31
  -2 -14  13   14.60    2.81
   2 -14 -13   17.03    1.47
   2 -14 -14   71.06    3.11
  -2 -14  14   66.27    5.45
  -2 -14  14   65.12    4.97
   2 -14 -14   64.27    2.83
   2 -14 -15   74.24    3.28
  -2 -14  15   65.91    5.01
  -2 -14  15   64.25    5.56
   2 -14 -16   15.00    1.68
  -2 -14  16   10.15    2.70
   2 -14 -17   16.49    1.78
  -2 -14  17   11.25    2.75
   2 -14 -18   19.21    1.88
  -2 -14  18   14.87    2.79
  -2 -14  19   -2.24    3.34
   2 -14 -19    2.13    1.10
   2 -14 -20    4.32    1.46
  -2 -14  20    0.85    3.16
   2 -14 -21    2.03    1.32
   2 -14 -22    3.00    1.31
   2 -14 -23   14.95    1.56
   2 -14 -24    1.41    1.14
   2 -14 -25    5.46    1.15
   2 -14 -26    7.54    1.11
   2 -14 -27    1.25    0.83
   2 -14 -28    1.79    0.67
  -2 -15 -27    3.05    0.76
  -2  15  27    4.33    0.78
  -2  15  27    5.66    0.88
  -2  15  26    2.21    0.89
  -2  15  26    2.21    0.94
  -2 -15 -26    0.68    0.85
  -2  15  25   10.53    1.23
  -2 -15 -25    7.13    1.16
  -2  15  24    5.56    1.21
  -2 -15 -24    4.69    1.15
  -2 -15 -23    1.19    1.18
  -2 -15 -22    4.99    1.35
  -2 -15 -22    7.49    1.27
  -2 -15 -21    4.22    1.36
  -2 -15 -21    4.89    1.33
  -2 -15 -20    7.25    1.50
  -2 -15 -20    7.77    1.45
   2 -15  20    5.28    2.93
  -2 -15 -19   20.20    1.97
  -2 -15 -19   24.40    1.90
   2 -15  19   18.29    3.71
  -2 -15 -18    4.23    1.51
   2 -15  18    6.15    2.74
  -2 -15 -18    6.07    1.47
   2 -15  18    1.15    3.39
  -2 -15 -17   10.29    1.68
   2 -15  17    8.95    3.29
   2 -15  17   13.29    3.23
  -2 -15 -17   10.73    1.71
   2 -15  16  100.60    6.47
  -2 -15 -16   95.49    4.00
   2 -15  16   94.40    6.68
  -2 -15 -16   94.41    4.18
  -2 -15 -15   10.17    1.68
   2 -15  15    9.45    3.36
   2 -15  15   12.60    3.21
  -2 -15 -15   14.61    1.74
  -2 -15 -14  171.96    6.28
   2 -15  14  158.22    8.48
   2 -15  14  155.10    8.64
   2 -15  13   97.38    6.09
   2 -15  13   99.19    6.30
  -2 -15 -13   96.35    4.01
  -2 -15 -13   90.81    3.64
   2 -15  12   42.57    4.01
   2 -15  12   42.74    4.16
  -2 -15 -12   40.07    2.31
  -2 -15 -12   37.54    2.06
  -2 -15 -11   18.95    1.66
   2 -15  11   15.44    3.09
   2 -15  11   20.99    3.08
   2 -15  11   20.90    1.27
  -2 -15 -11   19.61    1.55
   2 -15  10   81.52    5.07
   2 -15  10   83.39    5.06
  -2 -15 -10   78.54    3.32
   2 -15  10   72.79    2.85
  -2 -15 -10   75.92    3.14
   2 -15   9  124.21    6.24
   2 -15   9  111.04    4.02
  -2 -15  -9  112.29    4.24
   2 -15   9  125.22    6.13
  -2 -15  -9  122.31    4.43
  -2 -15  -8  228.90    7.41
   2 -15   8  202.61    7.63
   2 -15   8  229.09    9.15
   2 -15   8  209.37    7.06
   2 -15   8  220.18    7.00
   2 -15   8  226.71    9.10
   2 -15   7  111.43    5.37
   2 -15   7  103.08    3.70
   2 -15   7  103.19    4.28
   2 -15   6   46.76    3.21
   2 -15   6   43.29    2.43
  -2 -15  -6   46.92    3.24
   2 -15   5  361.98   12.47
   2 -15   5  347.68   11.72
  -2 -15  -5  376.24   12.81
  -2 -15  -5  336.05   11.58
   2 -15   4  134.69    5.70
  -2 -15  -4  147.09    6.24
   2 -15   4  139.07    5.32
  -2 -15  -4  126.02    5.00
   2 -15   3   26.28    2.20
  -2 -15  -3   27.84    2.62
   2 -15   3   27.97    2.05
   2 -15   2  356.53   12.48
  -2 -15  -2  399.23   13.55
   2 -15   1  349.02   11.87
  -2 -15  -1  370.92   12.96
   2 -15   0  353.91   11.64
   2 -15  -1  348.69   11.72
   2 -15  -1  387.17   12.02
   2 -15  -2  392.73   12.84
  -2 -15   3   25.39    2.67
   2 -15  -3   25.43    1.83
  -2 -15   4  142.62    6.30
   2 -15  -4  125.36    4.94
  -2 -15   5  362.51   12.63
   2 -15  -5  325.00   11.24
  -2 -15   6   49.61    3.57
   2 -15  -6   41.03    2.61
  -2 -15   7  103.01    5.35
   2 -15  -7   98.63    3.79
   2 -15  -7   92.09    4.26
   2 -15  -8  210.38    7.51
  -2 -15   8  224.72    9.25
  -2 -15   8  224.65    9.30
   2 -15  -8  228.28    7.55
  -2 -15   8  226.17    7.18
  -2 -15   9  112.82    5.93
   2 -15  -9   96.27    3.90
   2 -15  -9  106.15    3.96
  -2 -15   9  112.52    5.88
   2 -15  -9  116.88    4.19
  -2 -15  10   88.04    5.25
   2 -15 -10   71.71    3.15
   2 -15 -10   77.93    3.14
  -2 -15  10   83.12    5.04
   2 -15 -10   83.22    3.37
   2 -15 -11   17.88    1.49
  -2 -15  11   15.97    2.74
   2 -15 -11   18.98    1.48
  -2 -15  11   20.63    3.17
   2 -15 -11   19.68    1.64
   2 -15 -12   41.10    2.28
   2 -15 -12   38.29    2.18
   2 -15 -12   43.83    2.40
  -2 -15  12   38.26    3.81
  -2 -15  12   34.27    3.95
   2 -15 -12   40.35    2.09
   2 -15 -13  100.02    4.15
   2 -15 -13  108.02    4.02
  -2 -15  13  110.20    6.36
   2 -15 -13  110.57    4.36
  -2 -15  13  104.93    6.58
   2 -15 -14  162.17    6.01
   2 -15 -14  170.55    5.80
  -2 -15  14  157.08    8.19
   2 -15 -14  164.93    6.17
  -2 -15  14  165.77    8.83
   2 -15 -15   11.31    1.67
  -2 -15  15   12.43    3.63
   2 -15 -15   14.98    1.66
  -2 -15  15   11.35    2.78
   2 -15 -15   14.42    1.44
  -2 -15  16   91.97    6.01
   2 -15 -16   90.56    4.19
  -2 -15  16   87.96    6.66
   2 -15 -17   12.60    1.62
  -2 -15  17    5.67    3.29
   2 -15 -17   11.32    1.72
  -2 -15  17    7.49    2.48
  -2 -15  18    0.35    3.49
   2 -15 -18    4.37    1.48
  -2 -15  18    3.75    2.18
   2 -15 -19   24.24    2.07
  -2 -15  19   16.14    3.70
   2 -15 -20    5.51    1.46
  -2 -15  20    4.24    3.08
   2 -15 -21    4.32    1.36
   2 -15 -22    7.03    1.41
   2 -15 -23    0.38    1.16
   2 -15 -24    4.80    1.19
   2 -15 -25    7.64    1.18
   2 -15 -26    1.12    0.87
   2 -15 -27    3.15    0.78
   2 -15 -28    0.82    0.55
  -2 -16 -27   -0.45    0.62
  -2  16  27    1.74    0.75
  -2  16  26    2.79    0.83
  -2 -16 -26    1.41    0.79
  -2  16  26    4.12    0.93
  -2  16  25    9.48    1.12
  -2 -16 -25    7.09    1.07
  -2  16  24    7.38    1.18
  -2 -16 -24    5.20    1.12
  -2 -16 -23    0.58    1.10
  -2 -16 -22   20.99    1.57
  -2 -16 -22   17.76    1.68
  -2 -16 -21    2.37    1.26
  -2 -16 -21    1.87    1.27
  -2 -16 -20    4.40    1.37
  -2 -16 -20    3.81    1.41
   2 -16  19   12.92    3.42
  -2 -16 -19   15.00    1.66
  -2 -16 -19   14.07    1.81
   2 -16  18    1.96    2.99
  -2 -16 -18    5.71    1.47
  -2 -16 -18    3.40    1.46
   2 -16  17    4.59    3.20
  -2 -16 -17   11.44    1.68
   2 -16  17    9.51    2.84
  -2 -16 -17    9.39    1.69
   2 -16  16   28.70    4.21
   2 -16  16   30.53    3.93
  -2 -16 -16   33.57    2.27
  -2 -16 -16   32.47    2.38
  -2 -16 -15   15.18    1.75
   2 -16  15    8.11    3.38
   2 -16  15   19.60    3.35
  -2 -16 -15   11.91    1.75
   2 -16  14   61.41    5.34
   2 -16  14   64.22    5.09
  -2 -16 -14   64.23    3.13
  -2 -16 -14   66.06    3.28
  -2 -16 -13   46.38    2.69
  -2 -16 -13   50.14    2.65
   2 -16  13   46.70    4.61
   2 -16  13   49.73    4.47
  -2 -16 -13   51.26    2.43
  -2 -16 -12   24.14    1.91
  -2 -16 -12   22.23    1.70
   2 -16  12   16.60    3.25
   2 -16  12   24.29    3.27
  -2 -16 -12   25.37    1.94
  -2 -16 -11    8.77    1.35
   2 -16  11    9.70    2.53
   2 -16  11    5.33    2.63
   2 -16  11   10.25    0.99
  -2 -16 -11    8.06    1.29
  -2 -16 -10    9.78    1.35
   2 -16  10   10.50    2.47
  -2 -16 -10   10.10    1.33
   2 -16  10   10.90    1.00
   2 -16  10    5.19    2.56
   2 -16   9   28.66    3.11
  -2 -16  -9   28.67    1.83
  -2 -16  -9   27.00    1.75
   2 -16   9   27.31    1.46
  -2 -16  -9   24.63    1.64
  -2 -16  -8   20.27    1.57
   2 -16   8   21.10    1.27
  -2 -16  -8   19.32    1.53
   2 -16   8   22.58    1.21
  -2 -16  -8   16.41    1.46
   2 -16   8   18.94    1.64
  -2 -16  -8   20.54    1.65
   2 -16   8   22.41    2.71
  -2 -16  -8   15.78    1.71
   2 -16   7    9.00    0.86
   2 -16   7    8.11    1.26
   2 -16   7    6.50    1.93
  -2 -16  -7    8.70    1.25
   2 -16   7    7.47    0.91
  -2 -16  -7    8.12    1.13
  -2 -16  -6   42.73    3.15
   2 -16   6   38.74    2.38
  -2 -16  -6   41.20    2.13
   2 -16   6   44.87    3.21
   2 -16   6   42.78    1.90
   2 -16   5    9.68    0.96
   2 -16   5    9.66    1.36
  -2 -16  -5   11.38    2.03
   2 -16   5    8.12    1.79
  -2 -16  -4   94.78    4.85
   2 -16   4   84.94    3.92
   2 -16   4   89.34    4.36
  -2 -16  -3   21.63    2.50
   2 -16   3   16.56    1.89
  -2 -16  -2  141.92    6.24
   2 -16   2  122.93    5.23
   2 -16   1  116.22    4.71
   2 -16   0  115.19    4.45
  -2 -16   2  131.82    6.20
  -2 -16   3   20.46    2.55
  -2 -16   4   91.60    4.98
  -2 -16   5   11.90    2.18
   2 -16  -5   10.42    1.20
   2 -16  -5   12.11    1.28
   2 -16  -6   42.69    2.11
  -2 -16   6   39.54    1.81
  -2 -16   6   43.23    3.43
   2 -16  -6   42.28    2.07
   2 -16  -6   44.49    2.19
   2 -16  -6   42.24    2.15
   2 -16  -7    8.12    1.21
  -2 -16   7    7.28    2.12
   2 -16  -7    6.74    1.20
  -2 -16   7    8.01    0.82
   2 -16  -7    6.94    1.10
   2 -16  -8   18.37    1.62
   2 -16  -8   18.18    1.47
  -2 -16   8   20.94    1.16
  -2 -16   8   21.00    1.20
   2 -16  -8   18.45    1.51
  -2 -16   8   19.92    2.73
   2 -16  -9   28.76    1.75
   2 -16  -9   30.92    1.85
  -2 -16   9   24.85    3.01
  -2 -16   9   27.72    3.22
   2 -16  -9   26.38    1.65
   2 -16  -9   28.96    1.93
  -2 -16   9   22.94    1.56
   2 -16 -10   10.35    1.28
  -2 -16  10    9.23    2.39
  -2 -16  10    9.11    2.72
  -2 -16  10    7.56    1.07
   2 -16 -10    9.42    1.19
   2 -16 -10    7.61    1.24
   2 -16 -11    8.25    1.21
   2 -16 -11    9.02    1.25
  -2 -16  11    7.88    2.43
  -2 -16  11    5.53    2.69
   2 -16 -11    8.11    1.28
  -2 -16  12   25.44    3.28
   2 -16 -12   25.48    1.77
   2 -16 -12   27.06    1.76
  -2 -16  12   20.32    3.49
   2 -16 -12   28.19    1.95
  -2 -16  13   47.66    4.38
   2 -16 -13   53.25    2.46
  -2 -16  13   47.80    4.73
   2 -16 -13   48.06    2.51
   2 -16 -13   47.53    2.67
  -2 -16  14   60.49    4.88
   2 -16 -14   72.48    2.96
   2 -16 -14   66.67    3.10
  -2 -16  14   62.75    5.45
   2 -16 -14   63.46    3.25
   2 -16 -15   14.27    1.65
  -2 -16  15    9.64    3.50
   2 -16 -15   11.73    1.72
  -2 -16  15   12.39    2.82
   2 -16 -15   15.13    1.46
  -2 -16  16   31.30    4.47
   2 -16 -16   35.94    2.41
  -2 -16  16   34.13    3.74
  -2 -16  17   12.66    2.62
  -2 -16  17    8.18    3.46
   2 -16 -17   11.67    1.74
  -2 -16  18    1.05    3.06
   2 -16 -18    4.75    1.53
  -2 -16  19   10.50    3.41
   2 -16 -19   12.34    1.75
   2 -16 -20    1.33    1.31
   2 -16 -21    3.62    1.34
   2 -16 -22   19.61    1.74
   2 -16 -23    1.36    1.13
   2 -16 -24    4.93    1.14
   2 -16 -25    5.69    1.02
   2 -16 -26    1.92    0.81
   2 -16 -27    0.54    0.65
   2 -16 -28    3.38    0.54
  -2 -17 -27    3.65    0.60
  -2  17  27    7.62    0.79
  -2 -17 -26    2.12    0.74
  -2  17  26    3.36    0.73
  -2 -17 -25    0.92    0.83
  -2  17  25    2.21    0.87
  -2  17  24    6.47    1.10
  -2 -17 -24    4.52    1.02
  -2 -17 -23   -0.33    1.05
  -2 -17 -22    2.18    1.11
  -2 -17 -22    0.72    1.16
  -2 -17 -21   25.34    1.74
  -2 -17 -21   18.71    1.79
  -2 -17 -20    4.34    1.33
  -2 -17 -20    3.22    1.37
  -2 -17 -19   24.73    1.88
  -2 -17 -19   20.91    1.99
   2 -17  18    1.61    2.97
  -2 -17 -18    7.13    1.53
  -2 -17 -18    5.17    1.56
   2 -17  17    2.45    2.94
  -2 -17 -17    4.57    1.52
  -2 -17 -17    7.35    1.57
   2 -17  16   26.53    4.20
   2 -17  16   33.10    3.96
  -2 -17 -16   35.79    2.52
  -2 -17 -16   37.45    2.35
   2 -17  15   10.83    2.98
  -2 -17 -15   11.22    1.77
  -2 -17 -15   11.66    1.68
   2 -17  15    8.32    3.21
   2 -17  14    6.23    2.64
   2 -17  14    1.81    2.97
  -2 -17 -14    7.16    1.59
  -2 -17 -14    4.03    1.49
   2 -17  13  153.08    8.10
  -2 -17 -13  154.13    5.85
   2 -17  13  153.69    8.35
  -2 -17 -13  158.36    5.62
  -2 -17 -13  163.45    6.04
   2 -17  12   76.66    5.30
  -2 -17 -12   72.49    3.34
  -2 -17 -12   71.26    3.12
   2 -17  12   71.67    5.38
  -2 -17 -12   74.82    3.42
  -2 -17 -11    6.37    1.50
   2 -17  11    6.83    2.39
  -2 -17 -11    5.12    1.34
   2 -17  11    8.03    0.98
  -2 -17 -11    8.19    1.31
  -2 -17 -10    8.58    1.47
  -2 -17 -10    7.65    1.34
   2 -17  10    9.47    1.01
   2 -17  10    4.56    2.21
  -2 -17 -10    6.33    1.30
   2 -17   9    8.90    0.97
  -2 -17  -9    9.93    1.35
  -2 -17  -9    9.84    1.34
  -2 -17  -9    8.98    1.19
  -2 -17  -9    7.03    1.11
   2 -17   9    9.43    2.44
  -2 -17  -9    7.29    1.45
  -2 -17  -8   31.43    1.89
   2 -17   8   31.72    1.51
   2 -17   8   27.51    3.07
  -2 -17  -8   29.74    1.78
   2 -17   8   28.91    1.57
  -2 -17  -8   29.77    1.88
  -2 -17  -8   26.85    1.70
   2 -17   7   42.70    2.52
  -2 -17  -7   47.78    2.30
   2 -17   7   45.75    1.92
   2 -17   7   44.76    3.44
  -2 -17  -7   47.28    2.23
  -2 -17  -7   42.66    2.26
   2 -17   7   42.23    1.99
  -2 -17  -7   42.49    2.10
   2 -17   6   18.01    1.20
   2 -17   6   16.32    1.65
  -2 -17  -6   18.27    2.36
  -2 -17  -6   17.39    1.39
   2 -17   6   17.14    1.16
   2 -17   6   16.29    1.24
  -2 -17  -6   15.34    1.41
   2 -17   6   15.53    2.20
  -2 -17  -6   16.17    1.49
   2 -17   5   16.15    1.18
   2 -17   5   14.31    1.57
  -2 -17  -5   18.37    2.33
  -2 -17  -5   18.27    1.35
   2 -17   5   17.34    1.16
   2 -17   5   16.86    1.22
   2 -17   5   16.01    2.11
  -2 -17  -5   15.70    1.37
  -2 -17  -5   18.96    1.52
  -2 -17  -5   15.63    1.46
   2 -17   4   19.44    1.29
  -2 -17  -4   19.79    2.49
   2 -17   4   19.85    1.28
  -2 -17  -4   20.70    1.38
  -2 -17  -4   19.82    1.53
  -2 -17  -4   22.26    1.57
   2 -17   4   19.32    2.10
  -2 -17  -4   21.35    1.58
  -2 -17  -3   55.77    2.50
   2 -17   3   53.48    2.34
   2 -17   3   54.02    3.15
  -2 -17  -3   61.33    3.85
  -2 -17  -3   55.70    2.51
   2 -17   2   29.63    2.21
  -2 -17  -2   32.63    1.87
   2 -17   2   33.54    1.71
  -2 -17  -1    6.53    1.14
   2 -17   1    5.91    1.15
   2 -17   1    6.17    0.94
   2 -17   1    8.86    1.10
   2 -17   0    9.21    1.01
   2 -17  -1    6.56    0.96
  -2 -17   2   33.02    3.01
   2 -17  -2   32.74    1.78
  -2 -17   2   34.27    1.88
  -2 -17   3   58.68    3.94
   2 -17  -3   57.73    2.52
   2 -17  -3   59.84    2.58
  -2 -17   3   58.06    2.62
   2 -17  -4   20.65    1.51
  -2 -17   4   17.32    2.49
   2 -17  -4   20.84    1.42
  -2 -17   4   19.39    1.27
   2 -17  -4   21.27    1.51
   2 -17  -4   23.18    1.42
   2 -17  -4   20.56    1.47
  -2 -17   4   20.60    1.56
   2 -17  -5   17.90    1.48
  -2 -17   5   17.12    2.46
  -2 -17   5   14.89    1.11
   2 -17  -5   17.67    1.35
   2 -17  -5   17.01    1.41
   2 -17  -5   17.42    1.28
   2 -17  -5   15.37    1.38
  -2 -17   5   16.29    1.35
   2 -17  -6   18.22    1.50
  -2 -17   6   17.02    2.51
   2 -17  -6   16.73    1.38
  -2 -17   6   14.41    1.10
  -2 -17   6   14.58    1.31
   2 -17  -6   16.87    1.41
   2 -17  -6   18.26    1.31
  -2 -17   6   15.79    1.35
   2 -17  -6   15.35    1.41
  -2 -17   7   44.22    2.22
  -2 -17   7   41.54    2.08
   2 -17  -7   47.35    2.27
   2 -17  -7   48.70    2.10
  -2 -17   7   44.20    1.91
  -2 -17   7   51.40    3.79
  -2 -17   7   47.10    1.98
   2 -17  -7   48.26    2.32
   2 -17  -7   50.19    2.40
  -2 -17   8   26.71    1.81
  -2 -17   8   31.48    1.49
   2 -17  -8   26.24    1.62
   2 -17  -8   32.58    2.01
  -2 -17   8   32.82    1.54
   2 -17  -8   30.40    1.86
  -2 -17   8   27.98    1.73
  -2 -17   8   37.07    3.39
   2 -17  -8   31.26    1.63
   2 -17  -8   30.66    1.82
  -2 -17   8   27.44    1.62
  -2 -17   9    8.76    1.15
   2 -17  -9    7.84    1.12
  -2 -17   9    8.62    1.03
  -2 -17   9   10.46    2.36
   2 -17  -9   10.66    1.31
   2 -17  -9    9.32    1.44
   2 -17  -9    7.59    1.26
   2 -17 -10    6.56    1.12
  -2 -17  10    5.95    1.09
   2 -17 -10    5.59    1.26
  -2 -17  10    7.70    2.29
   2 -17 -10    8.13    1.25
   2 -17 -11    4.28    1.28
  -2 -17  11    7.25    2.34
   2 -17 -11    6.82    1.25
   2 -17 -11    6.74    1.18
  -2 -17  11    3.81    2.64
   2 -17 -12   76.55    3.45
   2 -17 -12   73.78    3.21
   2 -17 -12   76.32    3.17
  -2 -17  12   70.96    5.45
  -2 -17  12   73.50    5.12
   2 -17 -13  167.60    6.25
   2 -17 -13  163.58    6.01
  -2 -17  13  165.00    8.32
   2 -17 -13  172.51    5.90
  -2 -17  13  156.31    8.64
  -2 -17  14    4.76    2.45
   2 -17 -14    7.32    1.33
   2 -17 -14    5.52    1.50
  -2 -17  14    5.03    3.43
  -2 -17  15   10.51    2.70
   2 -17 -15   14.87    1.49
  -2 -17  15   10.22    3.45
   2 -17 -15   12.34    1.75
   2 -17 -16   40.34    2.07
  -2 -17  16   30.20    3.51
   2 -17 -16   35.15    2.45
  -2 -17  16   31.63    4.57
   2 -17 -17    3.41    1.47
  -2 -17  17    2.24    3.13
   2 -17 -18    4.20    1.48
  -2 -17  18    4.13    3.06
   2 -17 -19   18.01    1.85
   2 -17 -20    4.88    1.42
   2 -17 -21   18.30    1.76
   2 -17 -22    0.14    1.17
   2 -17 -23    0.22    1.07
   2 -17 -24    4.01    1.04
   2 -17 -25    0.62    0.84
   2 -17 -26    1.85    0.74
   2 -17 -27    3.65    0.62
   2 -17 -27    4.66    0.69
  -2  18  27    4.62    0.65
  -2 -18 -26    0.84    0.59
  -2  18  26    3.26    0.80
  -2 -18 -25    1.02    0.76
  -2  18  25    2.18    0.77
  -2 -18 -24    0.44    0.87
  -2  18  24    2.18    0.90
  -2 -18 -23    0.66    0.99
  -2  18  23    1.88    0.98
  -2 -18 -22    1.59    1.09
  -2 -18 -22    2.38    1.06
  -2 -18 -21   -0.07    1.17
  -2 -18 -21    1.55    1.17
  -2 -18 -20    6.80    1.47
  -2 -18 -20    7.31    1.39
  -2 -18 -19    3.24    1.39
  -2 -18 -19    5.51    1.38
  -2 -18 -18   22.16    2.06
  -2 -18 -18   26.22    1.97
  -2 -18 -17    4.91    1.49
  -2 -18 -17    1.28    1.42
   2 -18  16    1.77    2.92
  -2 -18 -16    7.51    1.64
  -2 -18 -16    6.25    1.67
  -2 -18 -15   27.54    2.29
  -2 -18 -15   34.27    2.31
   2 -18  15   25.82    3.61
  -2 -18 -14   64.04    3.28
  -2 -18 -14   63.35    3.14
  -2 -18 -14   62.96    2.83
  -2 -18 -13  107.50    4.42
  -2 -18 -13  104.56    4.30
  -2 -18 -13   98.75    3.99
   2 -18  13   96.81    6.14
  -2 -18 -12  101.96    4.22
  -2 -18 -12  109.40    4.47
  -2 -18 -12  109.74    4.42
  -2 -18 -12  108.13    4.16
   2 -18  12  106.27    6.33
   2 -18  11   34.13    3.68
  -2 -18 -11   44.97    2.53
  -2 -18 -11   39.21    2.44
   2 -18  11   43.31    2.00
  -2 -18 -11   42.64    2.28
  -2 -18 -11   37.91    2.19
  -2 -18 -10   58.13    2.70
   2 -18  10   54.35    4.31
  -2 -18 -10   57.53    2.93
  -2 -18 -10   60.83    2.91
  -2 -18 -10   57.83    2.62
   2 -18  10   56.99    2.45
  -2 -18 -10   62.03    2.78
  -2 -18  -9   68.29    3.03
   2 -18   9   65.68    4.64
  -2 -18  -9   71.26    3.26
  -2 -18  -9   74.79    3.24
  -2 -18  -9   75.14    3.16
   2 -18   9   71.65    2.87
  -2 -18  -9   76.30    3.07
  -2 -18  -8   32.89    1.99
   2 -18   8   36.45    3.32
  -2 -18  -8   39.97    2.15
   2 -18   8   40.78    1.80
   2 -18   8   38.92    1.87
  -2 -18  -8   37.90    2.16
  -2 -18  -8   35.27    1.97
  -2 -18  -7  128.56    4.86
   2 -18   7  133.27    6.44
   2 -18   7  140.96    4.64
  -2 -18  -7  144.26    5.03
  -2 -18  -7  133.36    4.96
   2 -18   7  136.06    4.74
  -2 -18  -7  132.64    4.83
   2 -18   6  133.97    4.71
  -2 -18  -6  128.10    4.73
   2 -18   6  133.98    4.78
   2 -18   6  140.11    6.29
   2 -18   6  131.68    4.61
  -2 -18  -6  138.41    4.91
  -2 -18  -6  135.43    4.91
  -2 -18  -6  131.62    4.92
  -2 -18  -5   81.38    3.22
   2 -18   5   82.50    3.22
  -2 -18  -5   82.54    3.43
   2 -18   5   76.77    4.34
   2 -18   5   83.73    3.24
   2 -18   5   85.20    3.18
  -2 -18  -5   87.89    3.39
  -2 -18  -5   83.05    4.72
  -2 -18  -5   85.64    3.41
  -2 -18  -5   82.91    3.44
   2 -18   4  104.06    3.85
  -2 -18  -4  101.92    3.99
   2 -18   4   99.00    4.85
   2 -18   4  106.34    3.83
  -2 -18  -4  102.88    3.92
   2 -18   4  105.33    3.81
  -2 -18  -4  108.13    5.47
  -2 -18  -4  104.29    4.03
  -2 -18  -4  103.52    4.02
   2 -18   3   70.44    2.84
  -2 -18  -3   69.28    2.96
   2 -18   3   68.95    2.77
   2 -18   3   63.85    3.54
  -2 -18  -3   71.88    4.34
  -2 -18  -3   73.12    3.01
  -2 -18  -3   71.53    3.01
   2 -18   3   68.67    2.81
  -2 -18  -3   69.82    2.87
  -2 -18  -2   82.45    3.27
  -2 -18  -2   78.00    3.11
   2 -18   2   77.25    3.07
   2 -18   2   77.57    3.09
  -2 -18  -2   75.48    3.15
  -2 -18  -1   36.30    2.01
   2 -18   1   35.80    1.81
  -2 -18  -1   36.12    1.87
   2 -18   1   36.66    1.90
   2 -18   1   38.95    1.91
  -2 -18  -1   37.35    1.97
  -2 -18   0   35.83    1.97
   2 -18   0   39.02    1.88
  -2 -18   0   35.55    1.80
   2 -18   0   35.18    1.79
   2 -18   0   33.94    1.83
  -2 -18   1   27.94    1.58
   2 -18  -1   27.12    1.61
  -2 -18   1   31.08    3.03
   2 -18  -1   33.50    1.75
  -2 -18   1   28.76    1.82
   2 -18  -1   31.19    1.71
   2 -18  -2   73.92    3.08
   2 -18  -2   69.38    3.03
  -2 -18   2   74.99    4.57
  -2 -18   2   76.27    3.17
   2 -18  -2   79.27    3.01
   2 -18  -2   76.82    3.05
  -2 -18   2   78.56    3.01
  -2 -18   2   75.22    3.11
  -2 -18   3   59.87    2.72
  -2 -18   3   59.52    2.69
   2 -18  -3   59.88    2.70
   2 -18  -3   62.30    2.66
  -2 -18   3   64.16    2.58
  -2 -18   3   64.55    2.82
   2 -18  -3   65.94    2.63
   2 -18  -3   59.81    2.57
   2 -18  -3   58.86    2.68
  -2 -18   3   61.60    4.12
  -2 -18   4  112.09    5.77
   2 -18  -4  109.16    4.13
  -2 -18   4  111.12    3.98
  -2 -18   4  104.70    4.06
  -2 -18   4  109.91    3.85
   2 -18  -4  111.56    4.00
   2 -18  -4  114.47    4.11
   2 -18  -4  106.63    4.13
  -2 -18   4  114.26    4.21
  -2 -18   4  104.19    4.11
  -2 -18   5   91.37    5.16
   2 -18  -5   89.38    3.48
  -2 -18   5   87.92    3.26
  -2 -18   5   83.73    3.36
  -2 -18   5   88.03    3.16
   2 -18  -5   89.75    3.32
   2 -18  -5   86.61    3.44
   2 -18  -5   85.47    3.50
  -2 -18   5   82.74    3.46
  -2 -18   5   80.63    3.41
  -2 -18   6  137.72    6.64
  -2 -18   6  134.31    4.56
   2 -18  -6  136.16    4.85
  -2 -18   6  132.79    4.48
   2 -18  -6  132.81    4.75
  -2 -18   6  123.25    4.62
   2 -18  -6  130.97    4.62
   2 -18  -6  131.51    4.86
  -2 -18   6  129.98    4.78
  -2 -18   6  122.24    4.73
  -2 -18   7  117.61    6.30
  -2 -18   7  126.64    4.27
   2 -18  -7  130.63    4.66
  -2 -18   7  125.33    4.22
   2 -18  -7  123.15    4.34
   2 -18  -7  125.76    4.54
  -2 -18   7  108.16    4.29
   2 -18  -7  119.75    4.64
  -2 -18   7  125.98    4.56
  -2 -18   7  112.62    4.49
  -2 -18   8   36.08    3.50
   2 -18  -8   37.66    2.07
  -2 -18   8   37.39    1.72
  -2 -18   8   35.84    1.67
  -2 -18   8   31.80    1.94
  -2 -18   8   30.95    1.98
   2 -18  -8   34.35    2.14
   2 -18  -8   36.52    2.03
  -2 -18   8   32.65    1.79
   2 -18  -8   34.24    1.78
  -2 -18   9   64.83    2.85
  -2 -18   9   62.08    4.60
   2 -18  -9   67.84    2.94
   2 -18  -9   68.79    2.71
  -2 -18   9   60.50    2.64
   2 -18  -9   75.45    3.12
   2 -18  -9   67.99    3.14
  -2 -18  10   61.25    2.76
  -2 -18  10   62.47    4.67
   2 -18 -10   70.01    2.98
   2 -18 -10   68.60    3.13
   2 -18 -10   70.13    3.22
  -2 -18  11   34.43    1.92
   2 -18 -11   39.99    2.36
   2 -18 -11   41.78    2.22
  -2 -18  11   32.53    3.63
   2 -18 -12  113.60    4.61
   2 -18 -12  115.61    4.32
   2 -18 -13  101.46    4.34
   2 -18 -13  105.71    4.04
  -2 -18  13   93.47    6.05
   2 -18 -14   60.43    3.17
  -2 -18  14   57.92    4.76
   2 -18 -14   66.76    2.89
  -2 -18  14   55.48    5.32
   2 -18 -15   34.04    2.01
  -2 -18  15   26.89    3.44
  -2 -18  15   23.76    4.18
   2 -18 -15   33.76    2.35
   2 -18 -16    8.44    1.31
  -2 -18  16    6.13    2.29
  -2 -18  16    3.21    3.08
   2 -18 -16    5.04    1.59
  -2 -18  17    2.04    2.98
   2 -18 -17    3.49    1.52
  -2 -18  18   18.62    3.74
   2 -18 -18   20.93    1.99
   2 -18 -19    2.91    1.37
   2 -18 -20    7.11    1.51
   2 -18 -21    0.59    1.22
   2 -18 -22    0.69    1.10
   2 -18 -23   -0.48    1.01
   2 -18 -24    0.38    0.86
   2 -18 -25    0.73    0.78
   2 -18 -26    2.49    0.70
   2 -18 -26    0.97    0.63
   2 -18 -27    2.49    0.51
   2 -18 -27    1.98    0.47
  -2  19  26    3.76    0.73
  -2 -19 -26    1.16    0.51
  -2 -19 -25    0.31    0.63
  -2  19  24    3.60    0.85
  -2 -19 -24    1.76    0.79
  -2  19  23    0.68    0.88
  -2 -19 -23   -0.20    0.88
  -2 -19 -22    0.26    1.00
  -2 -19 -22   -0.41    1.01
  -2 -19 -21    2.29    1.14
  -2 -19 -21    0.10    1.13
  -2 -19 -20    6.34    1.31
  -2 -19 -20    2.47    1.28
  -2 -19 -19    1.44    1.31
  -2 -19 -19    1.97    1.34
  -2 -19 -19    3.41    1.09
  -2 -19 -18   14.14    1.62
  -2 -19 -18   13.13    1.70
  -2 -19 -18   11.53    1.40
  -2 -19 -17    2.45    1.39
  -2 -19 -17   -0.41    1.47
  -2 -19 -17   -0.45    1.14
  -2 -19 -16    6.05    1.55
  -2 -19 -16    3.89    1.55
  -2 -19 -16    3.25    1.24
  -2 -19 -15   23.96    1.93
  -2 -19 -15   26.33    2.21
  -2 -19 -14    4.87    1.24
  -2 -19 -14    4.14    1.60
  -2 -19 -14    3.40    1.29
  -2 -19 -14    2.53    1.46
  -2 -19 -13    9.10    1.65
  -2 -19 -13    6.91    1.29
  -2 -19 -13   10.88    1.75
   2 -19  13    7.40    2.54
  -2 -19 -13    8.79    1.43
  -2 -19 -12   30.96    2.03
  -2 -19 -12   34.29    2.30
  -2 -19 -12   35.08    2.35
   2 -19  12   28.52    3.53
  -2 -19 -12   33.37    2.12
  -2 -19 -11   49.36    2.58
   2 -19  11   56.59    2.41
  -2 -19 -11   53.23    2.71
  -2 -19 -11   55.75    2.88
   2 -19  11   48.63    4.20
  -2 -19 -11   55.09    2.90
  -2 -19 -10   62.37    2.87
  -2 -19 -10   66.29    3.10
   2 -19  10   59.42    4.47
   2 -19  10   63.82    2.66
  -2 -19 -10   65.31    2.96
  -2 -19 -10   62.17    2.78
  -2 -19 -10   64.79    3.15
  -2 -19  -9    7.64    1.59
   2 -19   9   10.61    1.12
  -2 -19  -9   10.14    1.47
  -2 -19  -9    7.63    1.37
  -2 -19  -9    8.62    1.20
   2 -19   9    7.36    2.25
  -2 -19  -9   10.47    1.30
  -2 -19  -8    4.44    1.30
   2 -19   8    4.89    0.87
  -2 -19  -8    3.20    1.16
   2 -19   8    3.63    0.91
  -2 -19  -8    2.27    0.94
   2 -19   8    3.67    1.94
  -2 -19  -8    4.25    1.21
  -2 -19  -7    6.89    1.37
  -2 -19  -7    5.13    1.17
   2 -19   7    6.97    0.91
   2 -19   7    3.77    1.75
   2 -19   7    5.81    0.99
  -2 -19  -7    4.76    1.02
  -2 -19  -7    7.32    1.28
   2 -19   6   21.67    1.34
  -2 -19  -6   21.09    1.60
   2 -19   6   19.13    2.39
  -2 -19  -6   21.00    1.75
  -2 -19  -6   21.13    1.65
  -2 -19  -6   20.79    1.44
   2 -19   6   22.55    1.42
  -2 -19  -5   15.23    1.58
  -2 -19  -5   12.70    1.19
   2 -19   5   13.33    1.18
   2 -19   5   14.18    1.16
  -2 -19  -5   12.78    1.31
   2 -19   5   14.69    1.24
  -2 -19  -5   13.35    1.49
  -2 -19  -5   14.51    1.54
   2 -19   5   13.38    1.95
  -2 -19  -5   13.69    2.29
  -2 -19  -4   26.65    1.85
   2 -19   4   22.83    2.20
   2 -19   4   25.00    1.50
  -2 -19  -4   26.69    1.82
  -2 -19  -4   24.27    2.75
  -2 -19  -4   28.05    1.84
   2 -19   4   26.19    1.57
  -2 -19  -4   25.31    1.53
   2 -19   4   26.70    1.54
  -2 -19  -4   25.86    1.68
   2 -19   3    2.11    0.87
  -2 -19  -3    1.50    0.79
   2 -19   3    2.31    0.79
  -2 -19  -3    2.15    1.23
  -2 -19  -3    1.64    1.10
  -2 -19  -3    2.30    1.20
  -2 -19  -3    0.98    0.90
   2 -19   3    0.39    0.90
   2 -19   2   38.44    1.86
  -2 -19  -2   38.98    1.98
   2 -19   2   38.50    1.92
  -2 -19  -2   36.70    1.81
   2 -19   2   37.79    1.95
  -2 -19  -2   38.41    2.14
  -2 -19  -2   37.61    2.08
   2 -19   2   37.51    1.79
   2 -19   1   13.50    1.08
   2 -19   1   14.04    1.18
  -2 -19  -1   12.52    1.19
   2 -19   1   14.11    1.14
  -2 -19  -1   12.23    1.07
   2 -19   1   14.10    1.25
  -2 -19  -1   14.72    1.40
   2 -19   1   16.07    1.36
  -2 -19  -1   13.25    1.37
   2 -19   1   13.82    1.23
   2 -19   0    4.28    0.82
   2 -19   0    5.33    0.94
  -2 -19   0    4.84    0.94
  -2 -19   0    4.72    0.83
   2 -19   0    3.91    0.98
   2 -19   0    4.61    0.85
  -2 -19   0    5.55    1.16
   2 -19   0    5.59    1.04
   2 -19   0    7.16    1.14
  -2 -19   0    5.43    1.15
   2 -19  -1   15.16    1.35
  -2 -19   1   12.34    1.28
  -2 -19   1   13.79    1.06
   2 -19  -1   12.36    1.25
  -2 -19   1   13.84    2.34
  -2 -19   1   13.42    1.17
   2 -19  -1   13.35    1.20
  -2 -19   1   14.21    1.47
   2 -19  -1   13.09    1.12
   2 -19  -1   13.67    1.14
  -2 -19   2   41.46    2.22
  -2 -19   2   42.70    1.86
   2 -19  -2   39.32    2.08
  -2 -19   2   37.34    1.97
   2 -19  -2   46.64    2.09
   2 -19  -2   42.89    2.09
  -2 -19   2   42.09    2.03
  -2 -19   2   39.77    3.42
   2 -19  -2   41.02    1.97
  -2 -19   3    2.18    1.18
  -2 -19   3    2.56    0.70
  -2 -19   3    1.56    1.95
  -2 -19   3    1.75    1.18
  -2 -19   3    0.56    0.89
   2 -19  -3    1.99    0.92
   2 -19  -3    1.94    0.82
   2 -19  -3    3.19    1.06
  -2 -19   3    2.26    0.97
   2 -19  -3    2.49    1.06
   2 -19  -4   28.33    1.70
   2 -19  -4   28.39    1.82
  -2 -19   4   28.51    1.60
   2 -19  -4   29.46    1.77
  -2 -19   4   26.09    1.79
  -2 -19   4   26.77    1.78
  -2 -19   4   27.75    1.46
  -2 -19   4   28.62    1.86
   2 -19  -4   27.62    1.63
  -2 -19   4   29.17    3.10
   2 -19  -5   12.85    1.33
   2 -19  -5   12.75    1.42
   2 -19  -5   12.43    1.30
  -2 -19   5   11.09    1.09
  -2 -19   5   11.61    0.99
  -2 -19   5   10.22    1.34
  -2 -19   5   12.81    1.45
   2 -19  -5   12.48    1.40
  -2 -19   5   11.02    1.36
  -2 -19   5   13.13    2.46
  -2 -19   6   20.37    1.58
   2 -19  -6   23.65    1.72
   2 -19  -6   23.55    1.55
   2 -19  -6   22.81    1.73
   2 -19  -6   23.47    1.65
  -2 -19   6   25.24    1.43
  -2 -19   6   24.77    1.35
  -2 -19   6   24.33    1.74
  -2 -19   6   22.33    1.69
  -2 -19   6   25.27    3.00
   2 -19  -7    7.11    1.31
   2 -19  -7    7.08    1.13
  -2 -19   7    7.90    0.87
  -2 -19   7    6.79    1.19
   2 -19  -7    7.65    1.36
  -2 -19   7    8.79    0.96
  -2 -19   7    8.26    1.27
  -2 -19   7    5.97    1.18
   2 -19  -7    6.07    1.20
  -2 -19   7    7.37    2.23
  -2 -19   8    3.82    0.79
  -2 -19   8    3.10    1.07
   2 -19  -8    4.70    1.28
   2 -19  -8    4.87    1.08
  -2 -19   8    4.33    0.87
  -2 -19   8    3.29    1.18
  -2 -19   8    2.03    1.94
  -2 -19   8    2.00    1.09
   2 -19  -8    2.20    1.16
   2 -19  -8    3.54    1.33
   2 -19  -9   11.76    1.55
   2 -19  -9   11.85    1.45
   2 -19  -9   12.84    1.22
  -2 -19   9    9.20    1.17
   2 -19  -9    7.27    1.34
  -2 -19   9    9.26    2.49
  -2 -19   9    8.31    1.25
   2 -19 -10   68.41    3.20
  -2 -19  10   65.17    4.81
   2 -19 -10   66.50    3.11
  -2 -19  10   61.42    2.57
   2 -19 -10   69.14    2.99
  -2 -19  10   61.96    2.77
  -2 -19  11   51.00    4.39
   2 -19 -11   52.01    2.76
   2 -19 -11   55.30    2.61
  -2 -19  11   46.30    2.31
  -2 -19  12   38.77    3.87
   2 -19 -12   38.76    2.20
   2 -19 -12   30.56    2.23
  -2 -19  13    5.29    2.43
   2 -19 -13    7.91    1.54
   2 -19 -13    8.83    1.46
  -2 -19  14    4.30    2.30
   2 -19 -14    6.57    1.38
   2 -19 -14    4.87    1.47
  -2 -19  15   29.79    3.45
   2 -19 -15   26.33    2.22
   2 -19 -15   33.46    1.98
   2 -19 -16    4.65    1.56
   2 -19 -17    0.23    1.42
   2 -19 -18   10.51    1.58
   2 -19 -19    1.41    1.31
   2 -19 -20    2.89    1.29
   2 -19 -21    0.78    1.15
   2 -19 -22   -0.27    1.02
   2 -19 -23    0.46    0.90
   2 -19 -24    2.11    0.84
   2 -19 -24    3.17    0.89
   2 -19 -25    0.51    0.66
   2 -19 -25    0.09    0.69
   2 -19 -26    1.37    0.54
   2 -19 -26    1.30    0.57
  -2  20  26    1.17    0.59
  -2 -20 -25    3.46    0.62
  -2 -20 -24    0.23    0.68
  -2 -20 -23    1.47    0.84
  -2  20  23    2.35    0.83
  -2 -20 -22    3.53    0.94
  -2 -20 -22    1.54    0.97
  -2 -20 -21    4.54    1.13
  -2 -20 -21    2.13    1.08
  -2 -20 -20    5.74    1.23
  -2 -20 -20    3.21    1.22
  -2 -20 -19    1.51    1.27
  -2 -20 -19   -0.73    1.29
  -2 -20 -18    1.69    1.03
  -2 -20 -18    3.17    1.36
  -2 -20 -18    1.87    1.31
  -2 -20 -17    0.11    1.02
  -2 -20 -17    1.23    1.37
  -2 -20 -17    0.57    1.37
  -2 -20 -16    4.03    1.22
  -2 -20 -16    6.24    1.54
  -2 -20 -16    4.85    1.52
  -2 -20 -15   26.46    2.18
  -2 -20 -15   22.47    1.82
  -2 -20 -14    9.47    1.66
  -2 -20 -14   10.87    1.77
  -2 -20 -14    5.78    1.34
  -2 -20 -14   11.70    1.42
  -2 -20 -13    8.30    1.56
  -2 -20 -13   10.90    1.81
  -2 -20 -13    8.77    1.33
  -2 -20 -13    9.26    1.45
  -2 -20 -12    4.69    1.45
  -2 -20 -12    4.91    1.18
  -2 -20 -12    6.06    1.72
  -2 -20 -12    5.29    1.43
  -2 -20 -11   25.18    1.81
   2 -20  11   30.58    1.69
  -2 -20 -11   31.20    2.03
   2 -20  11   22.89    3.12
  -2 -20 -11   26.96    2.06
  -2 -20 -11   26.15    1.72
  -2 -20 -11   30.64    2.23
  -2 -20 -10   62.95    2.98
   2 -20  10   69.58    2.83
  -2 -20 -10   70.25    3.18
   2 -20  10   57.52    4.54
  -2 -20 -10   69.40    3.22
  -2 -20 -10   69.09    2.95
  -2 -20 -10   70.68    3.31
  -2 -20  -9   29.58    1.88
  -2 -20  -9   32.82    2.12
   2 -20   9   26.92    3.11
   2 -20   9   33.26    1.78
  -2 -20  -9   30.48    2.13
  -2 -20  -9   32.07    1.92
  -2 -20  -9   33.55    2.23
  -2 -20  -8    7.92    1.15
  -2 -20  -8    7.27    1.33
  -2 -20  -8    8.30    1.32
   2 -20   8    6.42    2.03
   2 -20   8    9.06    1.08
  -2 -20  -8    5.98    1.51
  -2 -20  -7   27.17    1.85
   2 -20   7   25.10    1.47
  -2 -20  -7   23.57    1.91
   2 -20   7   26.09    1.58
   2 -20   7   21.03    2.61
  -2 -20  -7   25.56    1.63
  -2 -20  -7   25.80    1.79
  -2 -20  -6    8.48    1.53
  -2 -20  -6    6.80    1.26
   2 -20   6    7.24    1.01
   2 -20   6    8.65    1.07
  -2 -20  -6    7.57    1.05
  -2 -20  -6    5.62    1.43
   2 -20   6    5.90    1.72
  -2 -20  -6    8.65    1.26
  -2 -20  -5   35.70    1.88
   2 -20   5   37.09    1.88
  -2 -20  -5   34.69    2.18
  -2 -20  -5   34.76    2.02
   2 -20   5   37.72    1.85
  -2 -20  -5   35.44    2.12
   2 -20   5   36.36    1.91
  -2 -20  -5   34.91    2.22
  -2 -20  -4   32.26    2.14
   2 -20   4   36.13    1.84
  -2 -20  -4   33.88    2.07
  -2 -20  -4   31.20    3.10
  -2 -20  -4   34.23    2.12
  -2 -20  -4   34.56    1.80
   2 -20   4   35.47    1.86
   2 -20   4   35.15    1.80
  -2 -20  -4   34.82    1.96
   2 -20   3    3.34    0.98
  -2 -20  -3    2.37    0.86
  -2 -20  -3    2.05    1.36
  -2 -20  -3    4.22    1.28
   2 -20   3    1.55    0.88
  -2 -20  -3    2.79    1.01
  -2 -20  -3    4.34    1.27
   2 -20   3    3.13    0.88
   2 -20   2   30.41    1.64
   2 -20   2   31.39    1.75
  -2 -20  -2   27.17    1.60
  -2 -20  -2   29.25    1.94
  -2 -20  -2   28.56    1.88
  -2 -20  -2   29.80    1.76
   2 -20   2   28.04    1.68
   2 -20   1   40.87    1.92
   2 -20   1   41.69    2.04
  -2 -20  -1   43.53    2.09
  -2 -20  -1   39.99    1.95
   2 -20   1   39.36    1.95
  -2 -20  -1   41.19    2.24
   2 -20   1   46.32    2.14
  -2 -20  -1   42.23    2.19
   2 -20   1   39.84    2.01
   2 -20   0   16.70    1.23
  -2 -20   0   19.03    1.36
   2 -20   0   18.46    1.35
  -2 -20   0   17.44    1.23
   2 -20   0   17.42    1.27
  -2 -20   0   15.69    1.58
  -2 -20   0   15.86    2.58
   2 -20   0   16.52    1.39
   2 -20   0   22.41    1.56
  -2 -20   0   18.12    1.53
   2 -20  -1   41.76    2.05
  -2 -20   1   36.17    2.00
  -2 -20   1   40.39    1.84
   2 -20  -1   37.26    2.01
  -2 -20   1   39.16    3.41
   2 -20  -1   40.35    2.02
  -2 -20   1   37.13    1.96
  -2 -20   1   39.40    2.24
   2 -20  -1   38.29    1.87
   2 -20  -1   37.78    1.88
  -2 -20   2   27.86    1.72
   2 -20  -2   32.79    1.81
  -2 -20   2   28.14    1.92
  -2 -20   2   29.81    1.52
   2 -20  -2   28.05    1.77
  -2 -20   2   28.85    3.01
  -2 -20   2   27.71    1.68
   2 -20  -2   29.69    1.75
   2 -20  -2   29.08    1.63
   2 -20  -2   28.41    1.62
  -2 -20   3    3.00    1.25
  -2 -20   3    4.85    0.80
  -2 -20   3    2.80    1.94
  -2 -20   3    2.50    1.24
  -2 -20   3    2.50    0.94
   2 -20  -3    3.51    1.03
   2 -20  -3    2.84    0.89
   2 -20  -3    4.14    1.17
  -2 -20   3    3.00    1.01
   2 -20  -3    2.82    1.11
   2 -20  -4   31.88    1.97
  -2 -20   4   31.96    3.28
  -2 -20   4   33.01    2.02
  -2 -20   4   35.08    1.81
   2 -20  -4   34.52    1.94
  -2 -20   4   34.19    1.67
   2 -20  -4   33.89    1.84
  -2 -20   4   33.77    2.03
   2 -20  -4   35.03    1.91
   2 -20  -5   35.01    2.16
  -2 -20   5   39.41    3.60
  -2 -20   5   40.36    2.24
   2 -20  -5   39.95    2.15
  -2 -20   5   41.21    1.96
  -2 -20   5   39.23    1.81
   2 -20  -5   39.39    2.05
  -2 -20   5   38.63    2.11
   2 -20  -5   40.79    2.04
   2 -20  -6    8.99    1.38
  -2 -20   6    5.45    2.19
  -2 -20   6    7.60    1.32
  -2 -20   6    8.35    1.03
  -2 -20   6    8.08    0.92
  -2 -20   6    7.93    1.27
   2 -20  -6    6.20    1.26
   2 -20  -6    7.70    1.24
   2 -20  -6    9.11    1.41
   2 -20  -7   26.71    1.63
   2 -20  -7   25.98    1.78
  -2 -20   7   22.81    1.60
  -2 -20   7   22.47    1.34
   2 -20  -7   23.54    1.83
  -2 -20   7   23.97    1.44
   2 -20  -7   21.71    1.73
  -2 -20   7   21.33    1.76
  -2 -20   7   19.94    2.92
  -2 -20   7   21.71    1.69
   2 -20  -8    9.52    1.52
  -2 -20   8    8.60    0.97
   2 -20  -8    8.70    1.41
   2 -20  -8    9.20    1.19
  -2 -20   8    7.49    1.16
  -2 -20   8    5.05    2.32
   2 -20  -8    5.98    1.31
  -2 -20   8    7.57    1.33
   2 -20  -9   33.86    2.20
  -2 -20   9   30.70    1.90
  -2 -20   9   29.86    1.74
   2 -20  -9   33.08    2.05
   2 -20  -9   34.95    1.81
   2 -20  -9   31.04    2.10
  -2 -20   9   29.53    3.45
  -2 -20  10   63.38    2.91
   2 -20 -10   75.16    2.83
  -2 -20  10   68.08    2.73
   2 -20 -10   71.17    3.12
   2 -20 -10   71.07    3.26
  -2 -20  10   63.65    4.81
  -2 -20  11   27.40    1.71
   2 -20 -11   29.52    1.99
   2 -20 -11   27.20    2.02
  -2 -20  11   27.48    3.44
   2 -20 -12    9.00    1.47
   2 -20 -12    4.94    1.44
  -2 -20  12    4.87    2.40
   2 -20 -13   12.92    1.52
   2 -20 -13    9.39    1.55
  -2 -20  13   10.03    2.63
   2 -20 -14    9.79    1.67
  -2 -20  14    9.64    2.42
   2 -20 -15   30.10    2.23
   2 -20 -16    4.99    1.49
   2 -20 -17   -1.00    1.38
   2 -20 -18    2.61    1.31
   2 -20 -19    0.04    1.29
   2 -20 -20    3.65    1.23
   2 -20 -21    3.17    1.12
   2 -20 -22    1.59    0.99
   2 -20 -23    1.82    0.91
   2 -20 -23    1.32    0.85
   2 -20 -24    1.23    0.75
   2 -20 -24    0.28    0.71
   2 -20 -25    4.02    0.68
   2 -20 -25    3.19    0.65
   2 -20 -26    0.20    0.41
  -2 -21 -24    0.54    0.60
  -2 -21 -23    0.95    0.72
  -2 -21 -22    3.45    0.92
  -2 -21 -22    5.58    0.91
  -2  21  22    5.07    0.89
  -2 -21 -21    1.01    0.96
  -2 -21 -21    3.77    1.03
  -2 -21 -20    4.23    1.17
  -2 -21 -20    5.81    1.20
  -2 -21 -19    5.25    1.28
  -2 -21 -19    7.85    1.35
  -2 -21 -18    4.80    1.36
  -2 -21 -18    5.50    1.37
  -2 -21 -17    1.38    1.32
  -2 -21 -17    1.31    1.00
  -2 -21 -17    1.19    1.36
  -2 -21 -16   13.54    1.45
  -2 -21 -16   13.62    1.72
  -2 -21 -16   18.11    1.79
  -2 -21 -15   45.48    2.67
  -2 -21 -15   51.09    2.65
  -2 -21 -14   29.06    2.02
  -2 -21 -14   30.98    2.31
  -2 -21 -14   38.35    2.43
  -2 -21 -14   34.92    2.01
  -2 -21 -13   80.83    3.73
  -2 -21 -13   85.29    3.43
  -2 -21 -13   87.42    3.78
  -2 -21 -12   19.63    1.63
  -2 -21 -12   24.05    2.10
  -2 -21 -12   19.36    1.90
  -2 -21 -12   23.44    1.81
  -2 -21 -11    5.19    1.14
  -2 -21 -11    5.36    1.74
  -2 -21 -11    2.60    1.35
  -2 -21 -11    3.00    1.12
  -2 -21 -11    4.98    1.44
   2 -21  11    5.93    1.08
  -2 -21 -10    6.56    1.24
  -2 -21 -10    3.83    1.11
  -2 -21 -10    8.77    1.69
   2 -21  10    6.74    1.09
  -2 -21 -10    6.40    1.50
  -2 -21 -10    4.75    1.47
  -2 -21  -9   59.56    2.93
  -2 -21  -9   60.04    2.76
  -2 -21  -9   54.43    2.68
   2 -21   9   59.92    2.57
  -2 -21  -9   60.36    2.95
  -2 -21  -8   75.28    3.30
  -2 -21  -8   72.40    3.14
  -2 -21  -8   66.31    3.01
  -2 -21  -8   70.32    3.27
   2 -21   8   71.95    2.95
  -2 -21  -7  224.43    7.69
   2 -21   7  225.28    7.29
  -2 -21  -7  219.98    7.57
  -2 -21  -7  218.47    7.65
   2 -21   7  217.97    7.37
  -2 -21  -7  214.39    7.44
  -2 -21  -6   11.94    1.23
  -2 -21  -6   13.21    1.66
  -2 -21  -6   14.15    1.53
   2 -21   6   14.53    1.23
  -2 -21  -6   13.90    1.59
  -2 -21  -6   12.53    1.71
   2 -21   6   12.64    1.28
  -2 -21  -5   21.77    1.52
   2 -21   5   22.51    1.53
  -2 -21  -5   22.39    1.90
   2 -21   5   24.01    1.51
  -2 -21  -5   24.18    1.75
  -2 -21  -5   23.84    1.82
  -2 -21  -5   22.56    1.97
  -2 -21  -4   60.31    2.96
  -2 -21  -4   55.02    2.57
   2 -21   4   57.03    2.60
  -2 -21  -4   60.06    2.86
  -2 -21  -4   62.98    2.85
   2 -21   4   58.62    2.59
   2 -21   4   58.73    2.58
  -2 -21  -4   61.63    2.78
  -2 -21  -3   59.06    2.90
  -2 -21  -3   56.74    2.53
  -2 -21  -3   56.97    2.78
   2 -21   3   54.82    2.48
  -2 -21  -3   58.35    2.85
   2 -21   3   54.04    2.54
  -2 -21  -3   58.71    2.70
  -2 -21  -2   42.26    2.15
  -2 -21  -2   49.88    2.58
  -2 -21  -2   46.15    2.40
   2 -21   2   45.64    2.17
  -2 -21  -2   49.71    2.36
   2 -21   2   45.71    2.27
  -2 -21  -1  122.22    4.43
  -2 -21  -1  123.52    4.73
  -2 -21  -1  133.25    4.61
   2 -21   1  126.78    4.56
   2 -21   1  132.08    4.55
  -2 -21  -1  124.29    4.62
   2 -21   1  114.17    4.40
   2 -21   1  114.24    4.35
   2 -21   0  151.90    5.43
  -2 -21   0  168.18    5.60
   2 -21   0  168.02    5.62
  -2 -21   0  160.90    5.44
  -2 -21   0  156.73    5.78
   2 -21   0  173.87    5.60
  -2 -21   0  154.03    5.58
   2 -21   0  149.68    5.44
   2 -21   0  141.52    5.46
  -2 -21   0  146.36    7.29
  -2 -21   1  118.65    6.38
   2 -21  -1  124.34    4.52
  -2 -21   1  129.20    4.47
   2 -21  -1  117.95    4.58
   2 -21  -1  137.45    4.66
  -2 -21   1  117.20    4.57
  -2 -21   1  125.29    4.78
   2 -21  -1  125.22    4.52
   2 -21  -1  130.12    4.68
  -2 -21   1  128.20    4.63
  -2 -21   2   46.04    3.80
   2 -21  -2   45.07    2.20
  -2 -21   2   50.32    2.60
  -2 -21   2   50.44    2.15
   2 -21  -2   44.42    2.35
  -2 -21   2   43.19    2.25
   2 -21  -2   57.54    2.47
   2 -21  -2   44.53    2.21
  -2 -21   2   51.20    2.36
   2 -21  -2   47.37    2.43
  -2 -21   3   58.28    2.41
  -2 -21   3   59.81    2.86
   2 -21  -3   58.46    2.73
  -2 -21   3   59.63    2.61
  -2 -21   3   51.21    4.12
   2 -21  -3   55.19    2.53
   2 -21  -3   67.27    2.75
  -2 -21   3   57.85    2.80
   2 -21  -3   53.15    2.55
   2 -21  -3   57.23    2.71
  -2 -21   4   63.10    2.95
   2 -21  -4   63.82    2.93
  -2 -21   4   65.54    2.71
  -2 -21   4   57.59    4.31
  -2 -21   4   60.52    2.55
  -2 -21   4   59.43    2.89
   2 -21  -4   69.03    2.83
   2 -21  -4   63.54    2.76
   2 -21  -4   62.19    2.88
  -2 -21   5   21.49    1.74
   2 -21  -5   18.13    1.61
  -2 -21   5   19.79    1.41
  -2 -21   5   14.89    2.67
  -2 -21   5   21.41    1.30
   2 -21  -5   21.12    1.63
  -2 -21   5   20.52    1.66
   2 -21  -5   16.57    1.42
   2 -21  -5   17.97    1.64
  -2 -21   6   16.78    1.61
   2 -21  -6   13.62    1.52
  -2 -21   6   18.24    1.32
  -2 -21   6   13.58    2.63
  -2 -21   6   17.96    1.21
  -2 -21   6   16.46    1.54
   2 -21  -6   16.87    1.50
   2 -21  -6   14.22    1.37
   2 -21  -6   17.79    1.69
  -2 -21   7  221.86    7.59
  -2 -21   7  217.02    7.27
  -2 -21   7  210.93    7.38
   2 -21  -7  223.08    7.37
   2 -21  -7  219.79    7.69
  -2 -21   7  222.73    9.78
  -2 -21   7  236.02    7.37
   2 -21  -7  222.60    7.71
  -2 -21   8   76.17    3.29
  -2 -21   8   81.05    3.03
  -2 -21   8   75.04    3.13
   2 -21  -8   83.01    3.17
  -2 -21   8   70.50    5.09
   2 -21  -8   75.28    3.45
   2 -21  -8   78.69    3.51
   2 -21  -9   62.49    3.04
  -2 -21   9   52.06    4.47
   2 -21  -9   65.14    2.59
   2 -21  -9   60.52    2.87
  -2 -21   9   54.42    2.48
   2 -21  -9   58.27    2.92
  -2 -21   9   57.53    2.71
  -2 -21  10    1.95    2.22
   2 -21 -10    2.47    1.30
  -2 -21  10    6.14    1.22
   2 -21 -10    6.23    1.46
  -2 -21  11    1.31    2.27
   2 -21 -11    4.35    1.43
   2 -21 -11    2.04    1.26
  -2 -21  11    5.86    1.15
  -2 -21  12   18.48    3.18
   2 -21 -12   24.06    1.97
  -2 -21  13   77.54    5.34
   2 -21 -13   83.29    3.71
  -2 -21  14   26.43    3.24
   2 -21 -14   35.11    2.33
   2 -21 -15   38.74    2.46
   2 -21 -16   15.35    1.72
   2 -21 -17    0.21    1.26
   2 -21 -18    3.89    1.33
   2 -21 -19    4.70    1.28
   2 -21 -20    3.57    1.16
   2 -21 -21    1.18    1.00
   2 -21 -21    2.40    1.04
   2 -21 -22    4.38    0.95
   2 -21 -22    4.21    0.97
   2 -21 -23    1.86    0.77
   2 -21 -23    2.09    0.81
   2 -21 -24    0.25    0.62
   2 -21 -24    0.69    0.64
   2 -21 -25    1.23    0.50
   2 -21 -25    0.92    0.48
  -2  22  24    5.19    0.78
  -2 -22 -24    1.76    0.52
  -2 -22 -23    0.53    0.62
  -2 -22 -22    2.55    0.80
  -2 -22 -21    0.39    0.86
  -2 -22 -21    0.81    0.90
  -2 -22 -20   -0.17    0.99
  -2 -22 -20    2.00    1.07
  -2 -22 -19    1.04    1.09
  -2 -22 -19    1.11    1.17
  -2 -22 -18   -0.94    1.21
  -2 -22 -18    0.03    1.21
  -2 -22 -17    6.34    1.41
  -2 -22 -17    7.37    1.41
  -2 -22 -16    0.25    0.94
  -2 -22 -16   -0.79    1.30
  -2 -22 -16   -0.03    1.34
  -2 -22 -15    2.67    1.08
  -2 -22 -15    3.33    1.41
  -2 -22 -15    5.57    1.55
  -2 -22 -14    0.55    1.05
  -2 -22 -14   -2.16    1.45
  -2 -22 -14    1.85    1.17
  -2 -22 -14    1.33    1.57
  -2 -22 -13   13.24    1.45
  -2 -22 -13   13.15    1.73
  -2 -22 -13   15.92    1.55
  -2 -22 -13   15.84    1.88
  -2 -22 -12    8.94    1.30
  -2 -22 -12   12.45    1.82
  -2 -22 -12   11.34    1.53
  -2 -22 -11   31.99    2.35
  -2 -22 -11   26.51    1.82
  -2 -22 -11   31.02    2.09
  -2 -22 -11   25.72    2.14
  -2 -22 -11   33.46    1.86
  -2 -22 -10   22.68    2.05
  -2 -22 -10   18.64    1.54
  -2 -22 -10   17.64    1.83
  -2 -22 -10   20.32    1.59
  -2 -22 -10   18.90    1.83
   2 -22  10   22.52    1.54
  -2 -22  -9   26.62    1.75
  -2 -22  -9   26.77    2.05
  -2 -22  -9   28.74    1.87
  -2 -22  -9   29.73    2.14
   2 -22   9   29.37    1.72
  -2 -22  -8   41.15    2.16
  -2 -22  -8   40.44    2.41
  -2 -22  -8   41.82    2.29
   2 -22   8   43.19    2.10
  -2 -22  -8   40.45    2.48
  -2 -22  -7    9.28    1.22
   2 -22   7   11.18    1.27
  -2 -22  -7    9.89    1.73
   2 -22   7   12.08    1.11
  -2 -22  -7    8.37    1.43
  -2 -22  -7    9.54    1.50
  -2 -22  -6   11.45    1.72
  -2 -22  -6    9.83    1.23
   2 -22   6   10.18    1.23
  -2 -22  -6   11.26    1.76
   2 -22   6   11.68    1.17
  -2 -22  -6   10.94    1.46
  -2 -22  -6   10.46    1.53
  -2 -22  -5   19.10    1.84
  -2 -22  -5   15.12    1.35
  -2 -22  -5   15.81    1.83
   2 -22   5   18.84    1.38
  -2 -22  -5   16.19    1.55
  -2 -22  -5   15.45    1.62
  -2 -22  -4   25.86    1.98
  -2 -22  -4   23.64    1.57
  -2 -22  -4   23.08    2.00
  -2 -22  -4   24.16    1.76
   2 -22   4   25.22    1.60
  -2 -22  -4   25.83    1.88
  -2 -22  -3   23.22    2.02
  -2 -22  -3   24.03    1.54
  -2 -22  -3   24.59    1.93
   2 -22   3   24.06    1.56
   2 -22   3   22.05    1.60
  -2 -22  -3   23.75    1.72
  -2 -22  -3   26.71    1.97
  -2 -22  -2   15.98    1.29
  -2 -22  -2   17.20    1.68
  -2 -22  -2   15.15    1.67
  -2 -22  -2   18.58    1.49
   2 -22   2   13.44    1.37
   2 -22   2   13.65    1.22
  -2 -22  -1   22.43    1.47
  -2 -22  -1   22.92    1.86
  -2 -22  -1   24.22    1.83
   2 -22   1   21.66    1.46
  -2 -22  -1   21.40    2.82
  -2 -22  -1   24.99    1.66
   2 -22   1   22.16    1.62
   2 -22   0  107.03    3.92
   2 -22   0  103.17    4.04
  -2 -22   0  107.36    4.07
  -2 -22   0  110.76    3.92
  -2 -22   0   99.74    4.24
  -2 -22   0  105.21    4.08
   2 -22   0  114.23    4.08
   2 -22   0  103.02    3.92
   2 -22   0  100.30    3.97
  -2 -22   0  108.92    5.86
  -2 -22   1   19.91    2.79
   2 -22  -1   20.97    1.45
  -2 -22   1   24.63    1.42
   2 -22  -1   19.96    1.60
   2 -22  -1   27.07    1.78
  -2 -22   1   22.39    1.69
  -2 -22   1   24.38    1.95
   2 -22  -1   22.24    1.44
   2 -22  -1   24.13    1.65
  -2 -22   1   22.47    1.64
   2 -22  -2   14.02    1.22
  -2 -22   2   15.99    1.17
   2 -22  -2   13.24    1.43
  -2 -22   2   15.14    1.40
   2 -22  -2   17.04    1.47
   2 -22  -2   14.49    1.23
  -2 -22   2   13.45    2.51
  -2 -22   2   15.46    1.45
   2 -22  -2   17.07    1.55
  -2 -22   2   14.31    1.66
  -2 -22   3   25.50    1.94
   2 -22  -3   27.82    1.80
  -2 -22   3   25.29    1.89
   2 -22  -3   25.48    1.76
  -2 -22   3   24.94    1.63
  -2 -22   3   22.44    2.96
   2 -22  -3   22.94    1.52
  -2 -22   3   23.44    1.45
   2 -22  -3   25.01    1.58
   2 -22  -3   23.11    1.75
   2 -22  -4   28.01    1.82
  -2 -22   4   26.84    1.93
  -2 -22   4   25.42    1.97
  -2 -22   4   26.15    1.62
   2 -22  -4   26.20    1.82
  -2 -22   4   19.81    2.89
   2 -22  -4   22.90    1.54
   2 -22  -4   24.58    1.61
   2 -22  -4   24.27    1.82
  -2 -22   4   28.20    1.52
  -2 -22   5   18.06    1.26
  -2 -22   5   17.53    1.70
  -2 -22   5   20.19    1.44
   2 -22  -5   17.80    1.63
  -2 -22   5   17.45    2.79
   2 -22  -5   20.86    1.64
  -2 -22   5   18.86    1.67
   2 -22  -5   17.89    1.44
   2 -22  -5   18.39    1.66
  -2 -22   6    9.50    1.50
   2 -22  -6   10.76    1.46
  -2 -22   6   10.87    1.15
  -2 -22   6    9.59    2.49
   2 -22  -6    9.83    1.48
   2 -22  -6   12.28    1.43
  -2 -22   6   12.24    1.47
   2 -22  -6    9.16    1.21
  -2 -22   6   12.09    1.08
  -2 -22   7    9.43    1.46
  -2 -22   7   11.92    1.13
  -2 -22   7    8.17    2.41
  -2 -22   7   10.89    1.05
   2 -22  -7   10.48    1.35
  -2 -22   7   10.95    1.40
   2 -22  -7    8.64    1.44
   2 -22  -7    9.75    1.20
   2 -22  -7    9.98    1.55
  -2 -22   8   35.18    3.74
   2 -22  -8   47.82    2.22
  -2 -22   8   38.62    2.09
  -2 -22   8   43.01    2.35
   2 -22  -8   42.52    2.43
  -2 -22   9   28.76    1.69
   2 -22  -9   24.90    2.00
  -2 -22   9   30.18    1.87
   2 -22 -10   19.31    1.85
  -2 -22  10   18.44    3.00
  -2 -22  10   24.03    1.63
  -2 -22  11   25.31    3.31
   2 -22 -11   27.66    2.10
  -2 -22  12    8.26    2.39
   2 -22 -12    9.44    1.59
  -2 -22  13   14.24    2.62
   2 -22 -13   11.74    1.63
   2 -22 -14   -0.67    1.33
   2 -22 -15    2.80    1.34
   2 -22 -16   -1.14    1.30
   2 -22 -17    7.18    1.38
   2 -22 -18   -0.97    1.23
   2 -22 -18    0.76    1.19
   2 -22 -19    0.84    1.11
   2 -22 -19   -0.03    1.09
   2 -22 -20    0.99    1.03
   2 -22 -20    0.52    1.01
   2 -22 -21    0.05    0.89
   2 -22 -21    0.07    0.89
   2 -22 -22    1.11    0.81
   2 -22 -22    1.88    0.79
   2 -22 -23    1.25    0.68
   2 -22 -23    1.19    0.66
   2 -22 -24    1.88    0.55
   2 -22 -24    2.13    0.57
  -2  23  24    1.75    0.61
  -2  23  23    3.47    0.79
  -2 -23 -23    1.11    0.54
  -2 -23 -22    0.02    0.64
  -2 -23 -21    0.21    0.77
  -2 -23 -21    1.42    0.83
  -2 -23 -20   -0.75    0.93
  -2 -23 -20    1.72    0.96
  -2 -23 -19    0.70    1.02
  -2 -23 -19    2.26    1.10
  -2 -23 -18    0.62    1.08
  -2 -23 -18    0.05    1.14
  -2 -23 -17   -1.34    1.25
  -2 -23 -17    2.03    1.26
  -2 -23 -16    0.47    1.24
  -2 -23 -16    3.06    1.38
  -2 -23 -15    0.85    1.29
  -2 -23 -15    2.86    1.43
  -2 -23 -14    3.61    1.13
  -2 -23 -14    1.58    1.35
  -2 -23 -14    3.99    1.07
  -2 -23 -13    1.74    1.22
  -2 -23 -13    0.82    1.00
  -2 -23 -13   -0.59    1.44
  -2 -23 -13    2.09    1.60
  -2 -23 -12   14.58    1.76
  -2 -23 -12   16.84    1.65
  -2 -23 -12   18.24    1.98
  -2 -23 -12   14.67    1.44
  -2 -23 -11   13.74    1.88
  -2 -23 -11   11.48    1.59
  -2 -23 -11   11.06    1.61
  -2 -23 -11   11.34    1.31
  -2 -23 -10   36.71    2.14
  -2 -23 -10   46.37    2.24
  -2 -23 -10   37.28    2.38
   2 -23  10   42.86    2.10
  -2 -23 -10   37.05    2.42
  -2 -23 -10   41.51    2.59
  -2 -23  -9    3.96    1.23
   2 -23   9    3.48    1.05
  -2 -23  -9    2.11    1.49
  -2 -23  -9    3.63    1.01
  -2 -23  -9    1.80    1.36
  -2 -23  -8    8.93    1.71
  -2 -23  -8    9.39    1.22
  -2 -23  -8   12.31    1.50
  -2 -23  -8    8.24    1.48
  -2 -23  -7   44.96    2.69
   2 -23   7   50.34    2.16
  -2 -23  -7   46.13    2.54
  -2 -23  -7   41.17    2.27
  -2 -23  -7   44.65    2.44
  -2 -23  -6    7.02    1.41
  -2 -23  -6    6.00    1.69
  -2 -23  -6    6.46    1.34
   2 -23   6    6.15    1.09
  -2 -23  -6    4.41    1.12
  -2 -23  -6    7.88    1.65
  -2 -23  -5   34.29    2.22
  -2 -23  -5   33.93    2.37
   2 -23   5   35.97    1.88
  -2 -23  -5   36.26    2.19
  -2 -23  -5   34.14    1.92
  -2 -23  -5   36.28    2.30
  -2 -23  -4   38.66    2.36
  -2 -23  -4   40.25    2.47
  -2 -23  -4   41.40    2.25
   2 -23   4   39.08    2.03
  -2 -23  -4   37.69    2.02
  -2 -23  -4   40.56    2.40
  -2 -23  -3   50.01    2.65
  -2 -23  -3   48.13    2.30
  -2 -23  -3   49.41    2.75
  -2 -23  -3   51.54    2.52
   2 -23   3   48.86    2.36
  -2 -23  -3   50.74    2.65
  -2 -23  -2    3.44    1.14
   2 -23   2    2.94    1.13
   2 -23   2    4.87    0.99
  -2 -23  -2    6.46    1.48
  -2 -23  -2    3.16    0.98
  -2 -23  -2    8.29    2.29
  -2 -23  -2    5.98    1.46
   2 -23   1   36.47    2.14
  -2 -23  -1   44.14    2.24
  -2 -23  -1   40.58    2.41
   2 -23   1   37.41    1.98
  -2 -23  -1   42.69    2.02
  -2 -23  -1   39.51    3.53
  -2 -23  -1   40.79    2.31
   2 -23   0    6.84    1.31
  -2 -23   0    7.54    1.29
  -2 -23   0   10.08    1.12
  -2 -23   0   12.75    1.68
   2 -23   0    9.50    1.20
  -2 -23   0   11.28    1.49
   2 -23   0    9.63    1.12
  -2 -23   0   10.59    2.46
   2 -23  -1   39.71    1.97
  -2 -23   1   39.79    1.92
   2 -23  -1   36.77    2.06
  -2 -23   1   41.28    2.16
   2 -23  -1   42.86    2.20
   2 -23  -1   37.48    1.93
  -2 -23   1   34.40    3.40
  -2 -23   1   41.38    2.43
  -2 -23   1   37.22    2.14
   2 -23  -2    8.21    1.42
  -2 -23   2    5.21    1.52
  -2 -23   2    5.31    0.93
  -2 -23   2    5.01    2.07
   2 -23  -2    5.85    1.23
   2 -23  -2    5.46    0.98
   2 -23  -2    4.95    1.19
  -2 -23   2    4.33    1.13
   2 -23  -2    4.09    0.93
  -2 -23   3   52.65    2.26
   2 -23  -3   48.57    2.52
   2 -23  -3   53.42    2.60
  -2 -23   3   49.05    2.38
  -2 -23   3   54.61    2.76
  -2 -23   3   52.33    2.66
   2 -23  -3   55.82    2.55
   2 -23  -3   48.72    2.34
  -2 -23   3   44.09    3.96
  -2 -23   4   39.18    1.89
   2 -23  -4   39.85    2.25
  -2 -23   4   39.60    2.06
   2 -23  -4   39.84    2.27
  -2 -23   4   39.06    2.40
   2 -23  -4   42.57    2.22
  -2 -23   4   39.67    2.31
   2 -23  -4   40.99    2.06
  -2 -23   5   39.83    1.88
  -2 -23   5   36.17    2.33
  -2 -23   5   39.45    1.98
   2 -23  -5   39.07    2.27
  -2 -23   5   32.80    3.55
  -2 -23   5   39.45    2.23
   2 -23  -5   42.88    2.19
   2 -23  -5   35.11    1.98
   2 -23  -5   36.86    2.24
  -2 -23   6    4.94    2.23
   2 -23  -6    7.94    1.45
  -2 -23   6    7.83    1.50
  -2 -23   6    6.39    1.09
   2 -23  -6    6.49    1.41
  -2 -23   6    8.74    1.42
   2 -23  -6   10.40    1.42
   2 -23  -6    7.84    1.16
  -2 -23   6    7.41    0.98
  -2 -23   7   49.07    2.57
  -2 -23   7   53.94    2.28
   2 -23  -7   48.53    2.64
  -2 -23   7   47.93    2.41
  -2 -23   7   44.10    3.99
   2 -23  -7   44.07    2.35
  -2 -23   7   50.36    2.19
   2 -23  -8    8.33    1.49
  -2 -23   8   12.02    1.36
   2 -23  -8   10.41    1.28
  -2 -23   8   12.43    1.49
  -2 -23   8    7.74    2.36
  -2 -23   9    6.02    1.16
   2 -23  -9    3.28    1.09
   2 -23  -9    2.12    1.35
  -2 -23   9    5.97    1.26
   2 -23 -10   37.60    2.34
  -2 -23  10   33.25    3.59
  -2 -23  11    7.06    2.28
   2 -23 -11   10.97    1.60
   2 -23 -12   16.50    1.77
  -2 -23  12   15.56    2.66
   2 -23 -13   -0.94    1.36
   2 -23 -14    3.09    1.33
   2 -23 -15    3.29    1.39
   2 -23 -15    2.38    1.29
   2 -23 -16    1.73    1.31
   2 -23 -16    0.04    1.22
   2 -23 -17   -0.39    1.19
   2 -23 -17    0.07    1.18
   2 -23 -18    0.81    1.10
   2 -23 -18   -0.03    1.09
   2 -23 -19    1.48    1.04
   2 -23 -19    0.30    1.01
   2 -23 -20    0.30    0.96
   2 -23 -20   -0.10    0.92
   2 -23 -21    0.02    0.79
   2 -23 -21   -0.11    0.80
   2 -23 -22    0.57    0.68
   2 -23 -22    0.60    0.70
   2 -23 -23    0.68    0.57
   2 -23 -23    0.81    0.58
   2 -23 -24   -0.07    0.39
  -2  24  23    1.19    0.63
  -2 -24 -22    1.83    0.59
  -2 -24 -21    4.85    0.79
  -2 -24 -20    3.15    0.88
  -2 -24 -20    6.88    0.99
  -2 -24 -19   12.58    1.21
  -2 -24 -19    7.80    1.12
  -2 -24 -18   10.83    1.27
  -2 -24 -18    7.62    1.22
  -2 -24 -17    3.04    1.21
  -2 -24 -17    2.72    1.14
  -2 -24 -16    2.35    1.30
  -2 -24 -16   -0.07    1.15
  -2 -24 -15    4.23    1.45
  -2 -24 -15    2.89    1.27
  -2 -24 -14   11.26    1.68
  -2 -24 -14   11.87    1.27
  -2 -24 -14    8.82    1.54
  -2 -24 -13   11.70    1.23
  -2 -24 -13    9.54    1.52
  -2 -24 -13   12.75    1.37
  -2 -24 -13   14.10    1.79
  -2 -24 -12   54.61    2.60
  -2 -24 -12   49.43    2.46
  -2 -24 -12   53.32    2.84
  -2 -24 -11  119.12    4.39
  -2 -24 -11  125.14    4.70
  -2 -24 -11  109.85    4.54
  -2 -24 -10   16.47    1.79
  -2 -24 -10   18.36    2.06
  -2 -24 -10   13.60    1.37
  -2 -24 -10   13.83    1.74
  -2 -24  -9  109.17    4.36
  -2 -24  -9  110.91    4.43
  -2 -24  -9  118.95    4.24
  -2 -24  -8   53.41    2.78
  -2 -24  -8   52.83    2.83
  -2 -24  -8   55.92    2.63
  -2 -24  -7  117.40    4.63
  -2 -24  -7  132.38    4.96
  -2 -24  -7  128.11    4.99
  -2 -24  -7  129.58    4.80
  -2 -24  -6  170.63    6.16
  -2 -24  -6  162.41    5.97
   2 -24   6  179.45    5.90
  -2 -24  -6  174.64    6.25
  -2 -24  -6  164.14    6.29
  -2 -24  -6  173.88    6.33
  -2 -24  -5  227.82    8.14
  -2 -24  -5  229.80    7.92
  -2 -24  -5  237.56    8.18
   2 -24   5  250.78    7.91
  -2 -24  -5  236.24    8.25
  -2 -24  -5  238.06    8.23
  -2 -24  -4   34.61    2.36
  -2 -24  -4   37.23    2.06
  -2 -24  -4   41.35    2.28
   2 -24   4   35.76    2.05
  -2 -24  -4   41.14    2.58
  -2 -24  -4   39.71    2.40
  -2 -24  -3   46.45    2.57
  -2 -24  -3   45.09    2.22
  -2 -24  -3   49.92    2.51
   2 -24   3   42.68    2.29
  -2 -24  -3   46.72    2.69
  -2 -24  -3   44.87    2.55
   2 -24   2   56.85    2.78
  -2 -24  -2   63.08    2.87
  -2 -24  -2   63.60    3.03
  -2 -24  -2   59.38    2.92
  -2 -24  -2   61.01    2.65
  -2 -24  -1   54.40    2.43
  -2 -24  -1   56.17    2.90
  -2 -24  -1   54.04    2.73
   2 -24   1   55.74    2.70
  -2 -24  -1   46.25    3.95
  -2 -24  -1   56.16    2.73
   2 -24   1   54.83    2.44
  -2 -24   0  131.00    5.09
   2 -24   0  127.10    4.68
  -2 -24   0  132.39    4.91
   2 -24   0  137.74    4.96
  -2 -24   0  117.66    6.47
  -2 -24   0  131.34    4.89
  -2 -24   0  134.47    4.68
  -2 -24   1   61.98    2.47
   2 -24  -1   48.61    2.51
   2 -24  -1   53.97    2.44
  -2 -24   1   59.25    2.72
   2 -24  -1   58.04    2.78
  -2 -24   1   61.22    2.94
  -2 -24   1   47.92    4.00
   2 -24  -1   54.41    2.46
   2 -24  -2   53.48    2.67
  -2 -24   2   52.97    4.17
  -2 -24   2   58.83    2.74
  -2 -24   2   61.36    2.98
   2 -24  -2   58.88    2.57
  -2 -24   2   60.39    2.55
  -2 -24   3   54.27    2.80
   2 -24  -3   49.62    2.55
  -2 -24   3   44.81    3.90
   2 -24  -3   57.37    2.70
  -2 -24   3   52.79    2.49
  -2 -24   3   54.29    2.76
   2 -24  -3   51.03    2.39
  -2 -24   3   53.82    2.32
  -2 -24   4   38.39    2.38
   2 -24  -4   34.80    2.15
  -2 -24   4   30.53    3.44
   2 -24  -4   40.62    2.31
  -2 -24   4   38.12    2.03
  -2 -24   4   37.08    2.28
   2 -24  -4   34.84    1.97
  -2 -24   4   38.26    1.88
  -2 -24   5  220.91    7.72
  -2 -24   5  231.77    7.44
   2 -24  -5  225.08    7.74
  -2 -24   5  224.00    7.56
   2 -24  -5  208.40    7.44
  -2 -24   5  228.61    7.34
  -2 -24   6  154.94    5.82
  -2 -24   6  134.45    7.56
  -2 -24   6  174.88    5.62
   2 -24  -6  171.18    5.98
  -2 -24   6  153.97    5.66
   2 -24  -6  147.60    5.62
  -2 -24   6  166.45    5.50
  -2 -24   7  127.42    4.73
   2 -24  -7  128.25    4.85
  -2 -24   7  120.52    4.51
   2 -24  -7  115.55    4.54
  -2 -24   7  127.42    4.38
  -2 -24   8   39.88    3.84
   2 -24  -8   47.56    2.57
  -2 -24   8   44.75    2.20
   2 -24  -8   40.47    2.21
  -2 -24   8   44.11    2.37
   2 -24  -9  109.62    4.42
  -2 -24   9   91.25    5.89
   2 -24  -9   99.21    4.09
  -2 -24   9  121.06    4.25
   2 -24 -10   13.01    1.36
   2 -24 -10   14.16    1.70
   2 -24 -11   96.68    4.01
  -2 -24  11   97.90    5.85
   2 -24 -12   51.99    2.72
   2 -24 -12   51.94    2.74
   2 -24 -12   45.06    2.38
   2 -24 -13   10.69    1.55
   2 -24 -13    8.98    1.23
   2 -24 -13    9.08    1.48
   2 -24 -14   10.79    1.54
   2 -24 -14    9.17    1.47
   2 -24 -15    4.76    1.34
   2 -24 -15    2.98    1.26
   2 -24 -16    3.11    1.23
   2 -24 -16    0.92    1.16
   2 -24 -17    1.54    1.12
   2 -24 -17    1.94    1.11
   2 -24 -18    8.98    1.25
   2 -24 -18    9.94    1.29
   2 -24 -19    9.33    1.17
   2 -24 -19   11.41    1.24
   2 -24 -20    3.22    0.90
   2 -24 -20    3.58    0.91
   2 -24 -21    6.22    0.84
   2 -24 -21    5.82    0.84
   2 -24 -22    3.28    0.65
   2 -24 -22    3.47    0.64
   2 -24 -23   -0.01    0.42
   2 -24 -23    0.27    0.42
  -2  25  22    2.95    0.69
  -2 -25 -21    0.38    0.57
  -2 -25 -20    0.05    0.70
  -2 -25 -19    5.56    0.98
  -2 -25 -19    1.66    0.85
  -2 -25 -18    3.39    1.07
  -2 -25 -18    2.02    0.95
  -2 -25 -17    1.81    1.12
  -2 -25 -17    0.99    1.02
  -2 -25 -16    3.20    1.20
  -2 -25 -16    2.23    1.12
  -2 -25 -15    2.36    1.35
  -2 -25 -15    1.15    1.13
  -2 -25 -14    6.41    1.49
  -2 -25 -14    4.62    1.31
  -2 -25 -14    6.91    1.08
  -2 -25 -13    1.64    1.47
  -2 -25 -13    1.63    1.23
  -2 -25 -13    2.77    1.07
  -2 -25 -12    1.48    1.52
  -2 -25 -12   -0.12    1.24
  -2 -25 -12    2.78    1.16
  -2 -25 -11    6.83    1.69
  -2 -25 -11    3.77    1.35
  -2 -25 -11    2.75    1.03
  -2 -25 -11    6.05    1.38
  -2 -25 -10   14.87    1.41
  -2 -25 -10   20.37    1.76
  -2 -25 -10   18.58    1.78
  -2 -25  -9   13.65    1.35
  -2 -25  -9   17.05    1.77
  -2 -25  -9   16.23    1.67
  -2 -25  -8   21.07    1.93
  -2 -25  -8   19.72    1.76
  -2 -25  -8   23.10    1.70
  -2 -25  -7    2.35    1.28
  -2 -25  -7    1.97    1.60
  -2 -25  -7    1.27    1.26
  -2 -25  -7    0.09    0.99
  -2 -25  -7    1.43    1.56
  -2 -25  -6    5.09    1.34
  -2 -25  -6    2.98    1.55
  -2 -25  -6    3.37    1.29
   2 -25   6    5.65    1.03
  -2 -25  -6    2.05    1.00
  -2 -25  -6    4.98    1.68
  -2 -25  -5    3.10    1.41
  -2 -25  -5    4.47    1.57
   2 -25   5    4.00    1.01
  -2 -25  -5    1.27    1.24
  -2 -25  -5    0.59    0.96
  -2 -25  -5    1.19    1.62
  -2 -25  -4   57.77    2.78
   2 -25   4   55.71    2.54
  -2 -25  -4   54.44    2.50
  -2 -25  -4   58.01    2.88
  -2 -25  -4   53.41    2.87
  -2 -25  -4   56.85    3.00
  -2 -25  -3   75.67    3.18
   2 -25   3   70.25    2.99
  -2 -25  -3   67.29    2.90
  -2 -25  -3   69.97    3.22
  -2 -25  -3   69.24    3.37
  -2 -25  -3   68.26    3.23
   2 -25   2   54.10    2.62
  -2 -25  -2   50.46    2.71
  -2 -25  -2   57.24    2.48
  -2 -25  -2   57.82    2.84
  -2 -25  -2   54.45    2.75
   2 -25   1   32.81    2.07
  -2 -25  -1   30.37    2.12
  -2 -25  -1   35.82    2.19
  -2 -25  -1   36.91    1.86
  -2 -25  -1   38.79    2.35
  -2 -25   0   20.78    2.85
   2 -25   0   20.37    1.80
  -2 -25   0   21.86    1.79
  -2 -25   0   25.27    1.52
  -2 -25   0   28.05    2.03
  -2 -25   1   32.17    2.03
   2 -25  -1   32.01    2.11
  -2 -25   1   35.55    2.27
  -2 -25   1   30.03    3.16
  -2 -25   1   34.94    1.80
  -2 -25   2   51.69    2.51
   2 -25  -2   51.65    2.66
  -2 -25   2   54.13    2.76
   2 -25  -2   50.29    2.30
  -2 -25   2   52.12    2.29
  -2 -25   3   72.86    3.32
   2 -25  -3   77.44    3.21
  -2 -25   3   69.39    2.99
  -2 -25   3   71.84    3.23
   2 -25  -3   66.78    2.86
  -2 -25   3   71.29    2.83
  -2 -25   4   55.07    2.79
   2 -25  -4   56.86    2.73
  -2 -25   4   54.86    2.49
  -2 -25   4   58.87    2.74
  -2 -25   4   55.54    2.33
   2 -25  -4   48.76    2.37
  -2 -25   5    2.17    1.93
   2 -25  -5    1.16    1.24
  -2 -25   5    4.06    1.06
   2 -25  -5    1.58    0.88
  -2 -25   5    4.34    1.48
  -2 -25   5    3.06    0.87
  -2 -25   5    3.18    1.41
  -2 -25   6    3.77    1.38
  -2 -25   6    2.80    2.02
  -2 -25   6    4.93    1.03
   2 -25  -6    3.09    1.28
  -2 -25   6    3.19    1.33
   2 -25  -6    2.37    0.92
  -2 -25   6    4.59    0.90
  -2 -25   7    2.31    2.01
   2 -25  -7    0.34    1.22
  -2 -25   7    2.81    1.21
   2 -25  -7    0.88    0.88
  -2 -25   7    2.52    1.28
   2 -25  -8   17.16    1.38
   2 -25  -8   18.15    1.70
  -2 -25   9   15.23    2.65
   2 -25  -9   13.52    1.33
   2 -25  -9   18.08    1.71
   2 -25  -9   16.76    1.70
   2 -25 -10   14.19    1.35
   2 -25 -10   17.51    1.73
   2 -25 -10   17.09    1.70
   2 -25 -11    4.28    1.01
   2 -25 -11    5.43    1.38
   2 -25 -11    3.50    1.31
   2 -25 -12    0.40    0.91
   2 -25 -12    1.85    1.27
   2 -25 -12    0.79    1.22
   2 -25 -13    1.44    0.93
   2 -25 -13    2.78    1.23
   2 -25 -13    0.81    1.17
   2 -25 -14    5.01    1.31
   2 -25 -14    5.44    1.29
   2 -25 -15    3.79    1.23
   2 -25 -15    2.41    1.12
   2 -25 -16    1.72    1.14
   2 -25 -16    1.93    1.08
   2 -25 -17    0.25    1.03
   2 -25 -17    0.06    1.03
   2 -25 -18    1.60    0.97
   2 -25 -18    0.81    0.92
   2 -25 -19    1.85    0.88
   2 -25 -19    1.33    0.84
   2 -25 -20    0.45    0.72
   2 -25 -20   -0.13    0.70
   2 -25 -21    0.45    0.60
   2 -25 -21   -0.01    0.59
   2 -25 -22    1.00    0.48
   2 -25 -22    0.52    0.45
  -2 -26 -21    1.00    0.45
  -2 -26 -20    1.86    0.60
  -2 -26 -19    4.02    0.79
  -2 -26 -18    3.74    0.95
  -2 -26 -18    1.15    0.83
  -2 -26 -17    2.33    1.04
  -2 -26 -17   -0.25    0.90
  -2 -26 -16   10.17    1.29
  -2 -26 -16    4.06    1.11
  -2 -26 -15    2.94    1.22
  -2 -26 -15    1.13    1.08
  -2 -26 -14    2.29    1.33
  -2 -26 -14    2.38    1.14
  -2 -26 -14    3.71    0.95
  -2 -26 -13   11.75    1.22
  -2 -26 -13   12.12    1.66
  -2 -26 -13    8.90    1.39
  -2 -26 -12    0.34    1.46
  -2 -26 -12    0.04    1.14
  -2 -26 -12    1.87    1.10
  -2 -26 -11    5.98    1.60
  -2 -26 -11    5.49    1.33
  -2 -26 -11    7.59    1.30
  -2 -26 -10   29.66    1.94
  -2 -26 -10   26.34    1.95
  -2 -26  -9    7.59    1.13
  -2 -26  -9   11.19    1.57
  -2 -26  -9   10.58    1.48
  -2 -26  -8   12.75    1.28
  -2 -26  -8   17.98    1.79
  -2 -26  -8   16.21    1.62
  -2 -26  -7    9.73    1.40
  -2 -26  -7    9.06    1.68
  -2 -26  -7    8.26    1.39
  -2 -26  -7    5.86    1.07
  -2 -26  -7    8.89    1.66
  -2 -26  -6   16.35    1.88
  -2 -26  -6   17.07    1.87
  -2 -26  -6   18.56    1.65
  -2 -26  -6   12.76    1.26
  -2 -26  -6   18.26    1.66
  -2 -26  -5    5.16    1.44
  -2 -26  -5    4.86    1.54
  -2 -26  -5    2.97    1.22
   2 -26   5    5.30    1.01
  -2 -26  -5    1.73    0.92
  -2 -26  -5    3.50    1.59
  -2 -26  -4    4.77    1.43
  -2 -26  -4    5.48    1.50
   2 -26   4    3.54    1.01
  -2 -26  -4    3.44    1.22
  -2 -26  -4    3.69    0.95
  -2 -26  -4    4.20    1.63
  -2 -26  -3   11.96    1.52
   2 -26   3   13.58    1.36
  -2 -26  -3   13.32    1.21
  -2 -26  -3   14.51    1.61
  -2 -26  -3   14.58    1.86
  -2 -26  -3   15.65    1.69
   2 -26   2   30.43    1.90
  -2 -26  -2   30.19    2.00
  -2 -26  -2   30.91    1.70
  -2 -26  -2   33.92    2.19
  -2 -26  -2   34.31    2.16
   2 -26   1    8.96    1.37
  -2 -26  -1   10.00    1.43
  -2 -26  -1   11.81    1.68
  -2 -26  -1   11.57    1.11
  -2 -26   0    0.99    1.19
   2 -26   0    1.39    1.17
  -2 -26   0    3.23    0.91
  -2 -26   0    3.90    1.49
  -2 -26   1    9.15    1.32
   2 -26  -1    9.75    1.43
  -2 -26   1   13.56    1.72
  -2 -26   1    9.63    1.06
  -2 -26   1    9.86    2.23
  -2 -26   2   29.66    1.85
   2 -26  -2   29.66    2.01
  -2 -26   2   30.76    2.14
  -2 -26   2   30.65    1.64
  -2 -26   2   26.31    3.05
  -2 -26   3   11.66    2.32
  -2 -26   3   14.02    1.35
   2 -26  -3   11.39    1.54
  -2 -26   3   16.92    1.72
  -2 -26   3   13.78    1.14
  -2 -26   3   14.31    1.69
  -2 -26   4    4.77    1.43
  -2 -26   4    3.89    2.00
  -2 -26   4    4.43    1.05
   2 -26  -4    3.85    1.20
   2 -26  -4    4.10    0.91
  -2 -26   4    4.14    1.42
  -2 -26   4    4.67    0.88
  -2 -26   5    4.34    1.40
  -2 -26   5    4.04    2.01
   2 -26  -5    2.34    1.21
  -2 -26   5    4.21    1.02
  -2 -26   5    3.18    1.32
   2 -26  -5    2.61    0.87
  -2 -26   5    3.76    0.87
   2 -26  -6   12.78    1.65
  -2 -26   6   16.88    1.63
  -2 -26   6   11.87    2.41
   2 -26  -6   17.48    1.62
  -2 -26   6   18.34    1.62
   2 -26  -6   13.29    1.22
  -2 -26   6   18.40    1.24
  -2 -26   7    6.10    2.08
   2 -26  -7    6.93    1.02
   2 -26  -7    8.29    1.39
   2 -26  -7    4.41    1.40
   2 -26  -8   14.38    1.25
   2 -26  -8   14.89    1.66
   2 -26  -8   15.89    1.59
   2 -26  -9   11.89    1.52
   2 -26  -9    9.91    1.44
   2 -26 -10   28.57    1.97
   2 -26 -10   28.06    1.96
   2 -26 -11    8.74    1.38
   2 -26 -11    6.78    1.32
   2 -26 -12    1.55    1.17
   2 -26 -12    0.46    1.14
   2 -26 -13   11.38    1.45
   2 -26 -13    9.63    1.35
   2 -26 -14    1.91    1.12
   2 -26 -14    2.94    1.11
   2 -26 -15    2.92    1.10
   2 -26 -15    1.84    1.07
   2 -26 -16    6.20    1.15
   2 -26 -16    6.44    1.15
   2 -26 -17   -0.03    0.90
   2 -26 -17   -0.08    0.92
   2 -26 -18    1.15    0.86
   2 -26 -18    0.87    0.82
   2 -26 -19    3.90    0.80
   2 -26 -19    2.74    0.75
   2 -26 -20    1.33    0.62
   2 -26 -20    0.67    0.60
   2 -26 -21    0.18    0.45
   2 -26 -21    1.13    0.47
  -2 -27 -20    0.72    0.44
  -2 -27 -19    0.59    0.57
  -2 -27 -18    2.54    0.73
  -2 -27 -17    9.54    1.03
  -2 -27 -16    9.38    1.19
  -2 -27 -16    5.98    1.04
  -2 -27 -15   10.83    1.33
  -2 -27 -15    8.57    1.21
  -2 -27 -14   10.64    0.98
  -2 -27 -14    8.97    1.39
  -2 -27 -13    2.54    0.95
  -2 -27 -13    2.82    1.37
  -2 -27 -13    1.20    1.09
  -2 -27 -12   14.52    1.69
  -2 -27 -12   18.46    1.35
  -2 -27 -12   13.71    1.48
  -2 -27 -11    9.60    1.28
  -2 -27 -11    8.76    1.61
  -2 -27 -11    6.64    1.29
  -2 -27 -10   13.76    1.50
  -2 -27 -10   11.68    1.45
  -2 -27  -9   21.75    1.73
  -2 -27  -9   16.84    1.63
  -2 -27  -8   11.40    1.59
  -2 -27  -8   12.17    1.47
  -2 -27  -7   64.14    3.06
  -2 -27  -7   63.48    3.02
  -2 -27  -7   59.56    2.62
  -2 -27  -7   68.57    3.00
  -2 -27  -6   16.39    1.78
  -2 -27  -6   14.56    1.77
  -2 -27  -6   15.66    1.53
  -2 -27  -6   12.46    1.20
  -2 -27  -5   31.48    2.19
  -2 -27  -5   32.12    2.24
  -2 -27  -5   34.17    2.11
   2 -27   5   34.46    1.77
  -2 -27  -5   30.70    2.01
  -2 -27  -5   30.04    1.72
  -2 -27  -4   24.89    1.93
  -2 -27  -4   23.07    2.02
   2 -27   4   22.44    1.53
  -2 -27  -4   21.09    1.79
  -2 -27  -4   21.25    1.43
  -2 -27  -4   23.05    1.86
   2 -27   3    7.05    1.18
  -2 -27  -3    8.68    1.73
  -2 -27  -3    8.07    1.02
  -2 -27  -3   10.36    1.53
  -2 -27  -2   11.71    1.55
   2 -27   2   14.49    1.41
  -2 -27  -2   15.92    1.22
  -2 -27  -1   99.12    4.03
   2 -27   1   96.68    3.79
  -2 -27  -1   95.51    3.84
  -2 -27  -1   93.81    3.56
  -2 -27   0   26.63    2.06
  -2 -27   0   25.41    1.82
   2 -27   0   21.71    1.80
  -2 -27   0   27.32    1.56
  -2 -27   1   93.20    3.95
  -2 -27   1   96.89    3.77
   2 -27  -1   97.54    3.89
  -2 -27   1   97.24    3.56
  -2 -27   2   14.89    1.16
   2 -27  -2   12.14    1.53
  -2 -27   2   14.83    1.40
  -2 -27   3    7.07    1.48
  -2 -27   3    5.77    1.94
  -2 -27   3    7.74    1.53
  -2 -27   3    6.60    0.93
   2 -27  -3    2.44    1.31
  -2 -27   3    7.56    1.17
  -2 -27   4   27.09    1.59
   2 -27  -4   23.32    1.87
  -2 -27   4   26.76    1.99
   2 -27  -4   23.32    1.88
  -2 -27   4   24.73    1.43
  -2 -27   4   26.71    1.91
  -2 -27   5   33.72    1.69
   2 -27  -5   29.10    2.08
  -2 -27   5   37.63    1.82
   2 -27  -5   31.17    2.02
  -2 -27   5   32.36    2.03
   2 -27  -6   12.88    1.58
   2 -27  -6   15.54    1.54
  -2 -27   6   17.17    1.57
   2 -27  -7   62.63    3.00
   2 -27  -7   62.98    2.89
   2 -27  -8    9.99    1.51
   2 -27  -8   13.49    1.48
   2 -27  -9   17.16    1.71
   2 -27  -9   21.94    1.69
   2 -27 -10   11.85    1.53
   2 -27 -10   14.02    1.49
   2 -27 -11    4.75    1.30
   2 -27 -11    7.73    1.28
   2 -27 -12   15.89    1.54
   2 -27 -12   15.20    1.47
   2 -27 -13    1.81    1.09
   2 -27 -13    0.50    1.03
   2 -27 -14    7.87    1.23
   2 -27 -14    7.08    1.19
   2 -27 -15    6.26    1.13
   2 -27 -15    7.25    1.15
   2 -27 -16    6.14    1.05
   2 -27 -16    6.59    1.04
   2 -27 -17    9.95    1.08
   2 -27 -17   11.14    1.07
   2 -27 -18    4.02    0.82
   2 -27 -18    4.00    0.80
   2 -27 -19    1.24    0.63
   2 -27 -19    1.00    0.60
   2 -27 -20    1.20    0.49
   2 -27 -20    1.57    0.48
  -2 -28 -19    0.61    0.43
  -2 -28 -18    5.82    0.68
  -2 -28 -17    0.25    0.65
  -2 -28 -16    0.97    0.74
  -2 -28 -15    5.51    0.95
  -2 -28 -14    2.29    0.95
  -2 -28 -14    4.05    1.19
  -2 -28 -13   13.24    1.45
  -2 -28 -13   13.05    1.06
  -2 -28 -12    2.66    1.07
  -2 -28 -12    2.23    1.33
  -2 -28 -12    2.16    0.95
  -2 -28 -11    2.36    1.10
  -2 -28 -11    3.25    1.09
  -2 -28 -11    3.09    1.41
  -2 -28 -10    7.83    1.24
  -2 -28 -10   10.33    1.30
  -2 -28  -9    5.09    1.27
  -2 -28  -9    4.22    1.15
  -2 -28  -8    6.62    1.40
  -2 -28  -8    6.91    1.24
  -2 -28  -7    6.90    1.27
  -2 -28  -7   10.58    1.55
  -2 -28  -7    9.65    1.58
  -2 -28  -6    4.67    1.45
  -2 -28  -6    4.34    1.43
  -2 -28  -5    3.28    1.47
  -2 -28  -5   -0.39    1.19
   2 -28   4   14.51    1.24
  -2 -28  -4   10.49    1.43
  -2 -28  -4   12.89    1.69
  -2 -28  -3    3.49    0.82
   2 -28   3    4.32    1.03
  -2 -28  -3    1.16    1.18
  -2 -28  -3    4.89    1.55
   2 -28   2   12.02    1.25
  -2 -28  -2   11.07    1.38
  -2 -28  -2   12.24    1.07
  -2 -28  -1   17.04    1.73
   2 -28   1   15.81    1.41
  -2 -28  -1   14.82    1.44
  -2 -28  -1   16.60    1.18
  -2 -28   0    2.96    1.44
  -2 -28   0    1.10    0.80
  -2 -28   0    0.48    1.07
   2 -28   0    0.57    1.03
  -2 -28   1   15.91    1.75
   2 -28  -1   13.91    1.41
  -2 -28   1   14.06    1.36
   2 -28  -1   15.01    1.48
  -2 -28   1   17.13    1.16
  -2 -28   2   13.39    1.67
  -2 -28   2   13.36    1.30
   2 -28  -2   11.83    1.43
   2 -28  -2   12.49    1.43
  -2 -28   2   14.08    1.08
  -2 -28   3    5.13    1.43
   2 -28  -3    2.02    1.17
  -2 -28   3    4.12    1.02
   2 -28  -3    2.42    1.17
  -2 -28   3    5.52    0.85
  -2 -28   4   17.68    1.61
   2 -28  -4   12.24    1.47
  -2 -28   4   16.89    1.29
   2 -28  -4   13.08    1.47
  -2 -28   4   15.17    1.12
   2 -28  -5   -1.13    1.20
   2 -28  -5   -0.28    1.17
   2 -28  -6    1.26    1.15
   2 -28  -6    2.69    1.21
   2 -28  -7   11.30    1.33
   2 -28  -7    7.43    1.35
   2 -28  -8    7.86    1.22
   2 -28  -8    3.60    1.21
   2 -28  -9    3.80    1.13
   2 -28  -9    0.41    1.15
   2 -28 -10    7.49    1.22
   2 -28 -10    4.94    1.24
   2 -28 -11    2.23    1.04
   2 -28 -11    0.91    1.11
   2 -28 -12    0.55    0.95
   2 -28 -12   -1.35    1.17
   2 -28 -13    8.52    1.17
   2 -28 -13    5.28    1.19
   2 -28 -14    2.80    0.95
   2 -28 -14   -0.42    1.02
   2 -28 -15    6.34    1.00
   2 -28 -15    4.55    0.99
   2 -28 -16    2.06    0.80
   2 -28 -16    0.86    0.82
   2 -28 -17    0.82    0.70
   2 -28 -17   -0.71    0.72
   2 -28 -18    7.25    0.73
   2 -28 -18    6.32    0.73
   2 -28 -19    0.76    0.45
   2 -28 -19    0.75    0.46
  -2 -29 -17    1.33    0.58
  -2 -29 -16    0.67    0.63
  -2 -29 -15    1.27    0.73
  -2 -29 -14    5.05    0.93
  -2 -29 -13    1.38    0.89
  -2 -29 -12   21.19    1.24
  -2 -29 -12   16.62    1.36
  -2 -29 -11   11.99    1.16
  -2 -29 -11    9.54    1.21
  -2 -29 -10   12.54    1.28
  -2 -29 -10   10.42    1.25
  -2 -29  -9   13.53    1.36
  -2 -29  -9    9.87    1.30
  -2 -29  -8   -1.18    1.21
  -2 -29  -8    2.69    1.26
  -2 -29  -7   10.73    1.45
  -2 -29  -7    4.28    1.25
  -2 -29  -6    8.46    1.46
  -2 -29  -6    2.55    1.14
  -2 -29  -5   11.50    1.58
  -2 -29  -5    8.52    1.27
  -2 -29  -4    2.77    1.46
  -2 -29  -4    0.09    1.08
   2 -29   4    4.17    0.95
  -2 -29  -3    6.07    1.49
  -2 -29  -3    2.05    1.10
   2 -29   3    4.37    0.97
  -2 -29  -2    9.19    1.26
   2 -29   2   10.83    1.18
  -2 -29  -1    3.04    1.09
   2 -29   1    3.74    1.00
   2 -29   1    3.99    1.09
  -2 -29   0    2.34    1.01
   2 -29   0    3.38    1.06
   2 -29   0    3.25    1.05
  -2 -29   1    4.95    1.42
   2 -29  -1    2.37    1.06
  -2 -29   1    3.76    1.02
   2 -29  -1    4.03    1.10
  -2 -29   2   12.07    1.52
   2 -29  -2    9.35    1.27
  -2 -29   2   10.70    1.15
   2 -29  -2   10.72    1.29
  -2 -29   3    5.33    1.32
  -2 -29   3    5.64    0.98
   2 -29  -3    4.19    1.15
   2 -29  -4   -0.35    1.10
   2 -29  -4    0.41    1.07
   2 -29  -5    9.48    1.29
   2 -29  -5   10.23    1.34
   2 -29  -6    4.03    1.16
   2 -29  -6    6.39    1.22
   2 -29  -7    2.95    1.16
   2 -29  -7    6.08    1.23
   2 -29  -8   -0.99    1.12
   2 -29  -8    0.50    1.06
   2 -29  -9   12.10    1.27
   2 -29  -9    9.15    1.30
   2 -29 -10   11.47    1.23
   2 -29 -10    9.57    1.28
   2 -29 -11    9.98    1.16
   2 -29 -11    5.92    1.19
   2 -29 -12   15.61    1.29
   2 -29 -12   12.99    1.34
   2 -29 -13    2.56    0.90
   2 -29 -13    0.36    0.93
   2 -29 -14    6.41    0.96
   2 -29 -14    5.55    0.97
   2 -29 -15    1.67    0.75
   2 -29 -15    0.64    0.78
   2 -29 -16   -0.15    0.63
   2 -29 -16   -0.09    0.66
   2 -29 -17    1.43    0.59
   2 -29 -17    2.13    0.60
   2 -29 -18    2.85    0.51
   2 -29 -18    4.19    0.51
  -2 -30 -16    3.75    0.59
  -2 -30 -15    2.51    0.67
  -2 -30 -14   -0.54    0.77
  -2 -30 -13   11.36    1.08
  -2 -30 -12    9.61    1.10
  -2 -30 -11   31.00    1.44
  -2 -30 -11   20.17    1.52
  -2 -30 -10   30.90    1.55
  -2 -30 -10   21.45    1.59
  -2 -30  -9    8.80    1.16
  -2 -30  -9    2.69    1.05
  -2 -30  -8   34.01    1.81
  -2 -30  -8   27.99    1.78
  -2 -30  -7   10.67    1.34
  -2 -30  -7    5.71    1.14
  -2 -30  -6   25.37    1.73
  -2 -30  -6   20.61    1.56
  -2 -30  -5    9.29    1.43
  -2 -30  -5    6.52    1.16
  -2 -30  -4   31.70    2.00
  -2 -30  -4   29.54    1.78
   2 -30   4   30.80    1.71
  -2 -30  -3   15.72    1.62
   2 -30   3   14.29    1.31
   2 -30   3   17.46    1.25
  -2 -30  -3   13.20    1.34
   2 -30   2   21.08    1.49
  -2 -30  -2   20.55    1.50
   2 -30   2   22.69    1.44
   2 -30   1    5.98    1.06
  -2 -30  -1    4.17    1.10
   2 -30   1    5.58    1.11
   2 -30   0   45.12    2.13
  -2 -30   0   46.71    2.15
   2 -30   0   45.19    2.20
  -2 -30   1    8.07    1.10
   2 -30  -1    5.67    1.14
   2 -30  -1    6.75    1.13
  -2 -30   2   30.04    1.81
  -2 -30   2   27.81    1.54
   2 -30  -2   23.23    1.62
   2 -30  -2   25.24    1.65
   2 -30  -3   10.91    1.28
   2 -30  -3   13.87    1.32
   2 -30  -4   30.43    1.81
   2 -30  -4   32.36    1.83
   2 -30  -5    4.57    1.10
   2 -30  -5    5.97    1.14
   2 -30  -6   22.63    1.56
   2 -30  -6   22.84    1.58
   2 -30  -7    4.99    1.10
   2 -30  -7    7.61    1.16
   2 -30  -8   27.97    1.71
   2 -30  -8   28.75    1.73
   2 -30  -9    3.44    1.07
   2 -30  -9    4.09    1.07
   2 -30 -10   23.16    1.57
   2 -30 -10   24.72    1.60
   2 -30 -11   21.97    1.48
   2 -30 -11   22.82    1.48
   2 -30 -12   10.82    1.13
   2 -30 -12   11.56    1.12
   2 -30 -13   10.45    1.06
   2 -30 -13   12.17    1.08
   2 -30 -14   -0.46    0.75
   2 -30 -14    0.22    0.72
   2 -30 -15    3.22    0.70
   2 -30 -15    4.38    0.71
   2 -30 -16    3.99    0.62
   2 -30 -16    4.30    0.59
   2 -30 -17    3.53    0.48
   2 -30 -17    3.45    0.45
  -2 -31 -15    0.68    0.45
  -2 -31 -14    0.08    0.57
  -2 -31 -13   -0.21    0.68
  -2 -31 -12   -0.94    0.75
  -2 -31 -11    2.81    0.85
  -2 -31 -10   -0.64    0.88
  -2 -31  -9    4.63    0.97
  -2 -31  -9    0.13    0.88
  -2 -31  -8    5.35    1.06
  -2 -31  -8   -1.50    0.95
  -2 -31  -7    5.59    1.10
  -2 -31  -7    0.89    0.93
  -2 -31  -6    4.62    1.14
  -2 -31  -6   -0.30    0.92
  -2 -31  -5   14.08    1.40
  -2 -31  -5   10.66    1.17
   2 -31   5   15.05    1.15
  -2 -31  -4    0.23    0.91
   2 -31   4    1.84    0.86
   2 -31   3   19.57    1.33
  -2 -31  -3   18.19    1.35
   2 -31   2    1.73    0.87
  -2 -31  -2    1.86    0.90
   2 -31   1    6.75    1.01
  -2 -31  -1    7.44    1.01
   2 -31   0    0.44    0.89
  -2 -31   0    1.25    0.86
   2 -31   0    0.41    0.80
   2 -31  -1    5.48    1.03
   2 -31  -1    7.68    1.00
  -2 -31   1    8.75    0.99
   2 -31  -2    3.60    0.95
   2 -31  -2    3.29    0.92
   2 -31  -3   19.16    1.34
   2 -31  -3   17.88    1.31
   2 -31  -4    1.51    0.89
   2 -31  -4    0.49    0.87
   2 -31  -5   12.26    1.16
   2 -31  -5   10.17    1.11
   2 -31  -6    1.79    0.91
   2 -31  -6    0.23    0.89
   2 -31  -7    2.89    0.91
   2 -31  -7    1.87    0.93
   2 -31  -8    1.26    0.87
   2 -31  -8   -0.55    0.91
   2 -31  -9    0.77    0.84
   2 -31  -9   -0.81    0.88
   2 -31 -10    0.76    0.81
   2 -31 -10   -1.16    0.89
   2 -31 -11    4.62    0.85
   2 -31 -11    3.01    0.82
   2 -31 -12    0.43    0.69
   2 -31 -12    0.03    0.75
   2 -31 -13    0.11    0.63
   2 -31 -13   -0.73    0.68
   2 -31 -14    0.66    0.54
   2 -31 -14    0.30    0.57
   2 -31 -15    1.06    0.46
   2 -31 -15    0.58    0.48
  -2 -32 -13   -0.76    0.49
  -2 -32 -12   -0.36    0.56
  -2 -32 -11    0.55    0.63
  -2 -32 -10    1.58    0.71
  -2 -32  -9    2.08    0.76
  -2 -32  -8    5.46    0.86
  -2 -32  -7    1.71    0.79
  -2 -32  -6    1.73    0.79
  -2 -32  -5    3.18    0.84
  -2 -32  -4    5.45    0.89
   2 -32   4    6.85    0.89
  -2 -32  -3    8.26    0.96
   2 -32   3   10.72    0.98
  -2 -32  -2    1.77    0.79
   2 -32   2    1.70    0.78
  -2 -32  -1    1.85    0.77
   2 -32   1    1.24    0.78
   2 -32   0    1.00    0.72
   2 -32   0   -0.32    0.78
   2 -32  -1    2.56    0.76
   2 -32  -1    1.21    0.80
   2 -32  -2    1.81    0.79
   2 -32  -2    1.53    0.84
   2 -32  -3    8.98    0.95
   2 -32  -3    7.05    0.98
   2 -32  -4    4.09    0.84
   2 -32  -4    4.59    0.88
   2 -32  -5    3.51    0.83
   2 -32  -5    4.74    0.87
   2 -32  -6    2.74    0.83
   2 -32  -6    3.97    0.84
   2 -32  -7    2.64    0.79
   2 -32  -7    3.54    0.82
   2 -32  -8    7.23    0.90
   2 -32  -8    8.11    0.89
   2 -32  -9    1.87    0.74
   2 -32  -9    3.75    0.77
   2 -32 -10    0.95    0.69
   2 -32 -10    2.10    0.67
   2 -32 -11    0.53    0.62
   2 -32 -11    1.88    0.63
   2 -32 -12    0.13    0.58
   2 -32 -12    0.94    0.56
   2 -32 -13    0.20    0.48
   2 -32 -13    0.41    0.46
   2 -32 -14    0.31    0.38
   2 -32 -14    0.45    0.36
  -2 -33 -11    2.09    0.48
  -2 -33 -10    4.93    0.60
  -2 -33  -9    4.06    0.65
  -2 -33  -8    9.59    0.81
  -2 -33  -7    5.14    0.73
  -2 -33  -6   11.52    0.90
  -2 -33  -5   12.03    0.92
  -2 -33  -4    4.51    0.74
  -2 -33  -3    6.39    0.79
   2 -33   3    6.15    0.80
  -2 -33  -2   14.02    0.96
   2 -33   2   11.55    0.96
  -2 -33  -1    6.29    0.77
   2 -33   1    4.01    0.76
   2 -33   0    1.15    0.70
   2 -33  -1    6.31    0.76
   2 -33  -1    2.86    0.77
   2 -33  -2   11.41    0.89
   2 -33  -2    9.70    0.93
   2 -33  -3    6.83    0.78
   2 -33  -3    4.09    0.78
   2 -33  -4    3.14    0.69
   2 -33  -4    1.43    0.72
   2 -33  -5   14.00    0.94
   2 -33  -5   11.52    0.98
   2 -33  -6   11.58    0.88
   2 -33  -6   10.05    0.91
   2 -33  -7    5.79    0.74
   2 -33  -7    5.30    0.76
   2 -33  -8   11.93    0.87
   2 -33  -8   11.18    0.86
   2 -33  -9    4.15    0.65
   2 -33  -9    4.43    0.65
   2 -33 -10    6.77    0.66
   2 -33 -10    7.06    0.67
   2 -33 -11    2.08    0.48
   2 -33 -11    2.48    0.49
   2 -33 -12    2.87    0.42
   2 -33 -12    2.92    0.42
  -2 -34  -9    3.45    0.45
  -2 -34  -8    1.49    0.46
  -2 -34  -7    2.10    0.51
  -2 -34  -6    3.95    0.57
  -2 -34  -5    3.74    0.58
  -2 -34  -4    4.26    0.61
   2 -34   2    6.57    0.70
   2 -34   1    1.71    0.61
   2 -34   0    5.81    0.70
   2 -34  -1    0.60    0.58
   2 -34  -2    4.42    0.65
   2 -34  -3    7.67    0.67
   2 -34  -3    4.47    0.67
   2 -34  -4    2.25    0.54
   2 -34  -4    1.48    0.59
   2 -34  -5    3.74    0.57
   2 -34  -5    1.64    0.58
   2 -34  -6    3.50    0.56
   2 -34  -6    2.07    0.57
   2 -34  -7    2.64    0.51
   2 -34  -7    1.40    0.52
   2 -34  -8    1.21    0.46
   2 -34  -8   -0.10    0.46
   2 -34  -9    3.23    0.45
   2 -34  -9    3.12    0.47
   2 -34 -10    0.97    0.34
   2 -35  -1    1.93    0.49
   2 -35  -2    3.92    0.52
   2 -35  -3    1.94    0.47
   2 -35  -4    1.46    0.44
   2 -35  -5    0.31    0.40
   2 -35  -6    1.34    0.39
  -3   0   0    0.73    1.05
   3   0   0   -0.36    1.15
   3   0   1  542.95   16.93
  -3   0   1  530.42   16.89
  -3   0  -1  518.48   16.92
   3   0   2 2234.35   67.97
   3   0   2 2468.08   68.90
   3   0   3 1229.88   38.04
  -3   0  -3 1236.73   37.43
   3   0   4  945.51   30.35
  -3   0  -4  984.23   29.56
   3   0   5  148.24    5.75
   3   0   7  462.64   15.40
   3   0   8  932.39   29.58
   3   0   9 1043.47   33.09
   3   0  10    1.46    1.71
   3   0  11   78.92    4.28
   3   0  12  939.98   30.36
   3   0  13    7.53    2.02
   3   0 -14  112.48    4.32
  -3   0 -14  120.21    4.45
   3   0  14  118.21    5.94
   3   0  15    4.25    2.09
   3   0 -15    6.75    1.22
  -3   0  15    5.88    1.07
  -3   0 -15    4.18    1.22
   3   0  16   41.19    2.18
  -3   0  16   47.79    2.18
   3   0 -16   43.79    2.39
   3   0  16   46.12    3.97
  -3   0 -16   48.22    2.52
  -3   0 -17    8.93    1.61
   3   0  17    6.88    2.49
  -3   0  17    9.21    1.27
   3   0 -17    7.01    1.41
   3   0  17    7.28    1.26
   3   0 -18   42.29    2.40
  -3   0 -18   40.13    2.58
  -3   0  18   41.08    2.16
  -3   0 -19    8.65    1.77
   3   0 -19   11.72    1.61
   3   0  19    6.64    2.41
  -3   0  19   10.96    1.45
   3   0  19    6.35    2.59
  -3   0 -20   26.33    2.30
   3   0  20   16.49    3.30
   3   0  20   13.15    3.01
  -3   0  20   24.19    3.36
  -3   0  20   28.53    1.90
   3   0 -20   27.82    2.09
   3   0  21   26.42    3.71
   3   0 -21   37.41    2.37
  -3   0  21   31.14    3.85
  -3   0  21   37.12    2.21
   3   0  21   28.42    3.64
  -3   0 -21   39.03    2.72
   3   0 -22    4.66    1.47
  -3   0 -22    7.64    1.87
  -3   0  22   -1.91    3.02
   3   0  22    1.00    2.96
  -3   0  22    4.20    1.39
   3   0 -23    1.83    1.33
   3   0  23   -2.59    2.83
  -3   0  23   -4.61    2.91
  -3   0  23    1.69    1.30
  -3   0 -23    1.74    1.70
  -3   0 -24   16.36    2.02
  -3   0  24   13.09    1.54
  -3   0  25    7.37    1.80
  -3   0  25    5.45    1.32
  -3   0 -25    8.34    1.78
  -3   0  26    4.60    1.58
  -3   0 -26    6.56    1.62
   3   0 -26    8.12    1.75
  -3   0  27    0.20    1.34
   3   0 -27    1.80    1.47
  -3   0 -27   -0.44    1.34
  -3   0 -28    1.19    1.25
   3   0 -28    0.62    1.25
   3   0 -29    1.49    1.10
  -3   0 -29    0.18    1.08
  -3   0 -30   -0.43    0.84
   3   0 -30    0.41    0.89
   3   1 -30    0.63    0.87
   3   1 -29    2.95    1.15
   3   1 -28    6.01    1.38
  -3   1  27    6.86    1.50
   3   1 -27    8.56    1.60
  -3   1  26    5.76    1.60
   3   1 -26    7.18    1.76
  -3   1  25    1.78    1.63
  -3   1  25    1.36    1.23
  -3   1  24    5.29    1.72
  -3   1  24    2.41    1.27
   3   1 -23   10.79    1.49
  -3   1  23    9.43    1.47
   3  -1  23    4.31    2.75
  -3   1  23    6.83    2.74
  -3   1  23   10.94    1.85
   3  -1  22   20.79    3.74
  -3   1  22   25.38    3.70
  -3   1  22   35.67    2.12
   3   1 -22   33.30    2.22
  -3   1  21    7.67    1.48
   3   1 -21    9.21    1.59
   3  -1  21    4.07    2.79
  -3   1  21    5.77    2.66
   3  -1  21    5.21    2.63
   3   1 -20   29.87    2.14
   3  -1  20   24.12    3.45
  -3   1  20   31.40    1.98
   3  -1  20   21.21    3.44
   3   1 -19   25.71    1.98
   3  -1  19   18.96    3.02
  -3   1  19   24.20    1.76
   3  -1  19   19.37    3.36
  -3   1  18    2.09    1.16
   3  -1  18   -0.82    2.26
   3   1 -18    0.22    1.25
   3  -1  18    0.96    2.07
   3   1 -17   85.50    3.59
   3  -1  17   87.20    5.55
  -3   1  17   81.81    3.31
   3   1 -16   15.33    1.52
   3  -1  16   12.83    1.33
   3  -1  16   11.76    2.61
   3   1 -15   10.87    1.34
   3  -1  15   10.80    1.21
   3  -1  15   13.28    2.57
   3  -1  14   21.16    2.73
   3  -1  13  229.92    9.25
   3  -1  12   43.44    3.29
   3  -1  11   80.44    4.34
   3  -1  10  315.03   11.43
   3  -1   9   74.92    4.03
   3  -1   8 1598.03   49.59
   3  -1   7   41.10    2.75
   3  -1   6   52.93    2.93
   3  -1   5    5.36    1.31
  -3  -1  -5    6.01    0.80
   3  -1   4  114.39    4.50
  -3  -1  -4  107.79    3.81
   3  -1   3   40.28    2.29
   3  -1   3   41.05    1.66
  -3  -1  -3   42.16    1.93
   3  -1   2  249.66    7.85
   3  -1   2  281.65    8.77
  -3  -1  -1  151.16    5.48
  -3   1   1  142.63    5.42
   3  -1   1  149.40    5.50
  -3  -1   0   77.11    3.32
  -3   1   0   75.13    3.27
   3  -1   0   77.00    3.38
   3   1   0   77.65    3.34
  -3  -1   1  153.02    5.64
  -3   1  -1  152.12    5.62
   3   1   1  157.42    5.64
   3   1   2  273.04    9.30
  -3  -1   2  279.99    8.64
   3   1   3   38.79    2.17
  -3  -1   3   37.10    1.57
  -3   1  -3   39.01    1.51
   3   1   4  105.97    4.32
   3   1   5    5.97    1.34
   3   1   7   40.68    2.66
   3   1   8 1576.85   48.83
   3   1   9   70.59    3.79
   3   1  10  302.89   10.97
   3   1  11   90.08    4.54
   3   1  12   31.67    2.78
   3   1  13  244.50    9.60
   3  -1 -14   19.28    1.56
  -3   1 -14   23.11    1.65
   3   1  14   19.11    2.61
   3   1  15   13.63    2.48
   3  -1 -15   10.86    1.38
  -3  -1  15   12.48    1.25
  -3   1 -15   10.68    1.44
   3   1  16   11.76    1.31
  -3  -1  16   16.90    1.37
   3   1  16   17.38    2.78
   3  -1 -16   13.11    1.51
  -3   1 -16   14.24    1.60
  -3  -1  17   87.19    3.44
   3   1  17   92.72    5.58
   3  -1 -17   90.61    3.71
  -3   1 -17   94.44    3.88
   3   1  17   78.71    3.46
   3   1  18   -0.78    2.27
   3  -1 -18    1.22    1.36
   3   1  18   -0.60    1.13
  -3   1 -18    0.59    1.43
  -3  -1  18    1.48    1.15
  -3  -1  19   19.41    3.05
  -3  -1  19   20.57    1.71
   3  -1 -19   22.80    1.93
  -3   1 -19   21.40    2.08
   3   1  19   20.38    3.22
  -3  -1  20   34.39    2.11
  -3  -1  20   32.50    3.79
   3  -1 -20   33.55    2.30
  -3   1 -20   35.08    2.53
  -3  -1  21    8.85    1.48
  -3  -1  21    3.16    2.82
   3   1  21    3.18    2.50
   3  -1 -21    7.62    1.64
  -3   1 -21    7.74    1.86
   3   1  21    2.43    2.24
   3  -1 -22   35.96    2.33
  -3   1 -22   36.38    2.66
   3   1  22   23.33    3.62
  -3  -1  22   37.83    2.19
  -3  -1  22   23.82    3.84
   3  -1 -23   11.47    1.63
  -3  -1  23    9.21    3.12
   3   1  23    6.45    2.68
  -3   1 -23   12.91    1.96
  -3  -1  23   10.37    1.50
   3  -1 -24    5.67    1.35
  -3  -1  24    1.66    1.25
  -3   1 -24    4.49    1.73
  -3   1 -25    2.84    1.63
  -3   1 -26    7.59    1.72
  -3   1 -27    7.78    1.56
  -3   1 -28    4.54    1.34
  -3   1 -29    0.70    1.06
  -3   1 -30    0.71    0.87
   3   2 -30    6.19    0.99
   3   2 -29    6.82    1.22
   3   2 -28    1.75    1.24
  -3   2  28   -0.28    1.23
   3   2 -27    3.73    1.52
  -3   2  27    4.65    1.40
  -3   2  26   -1.10    1.45
   3   2 -26    0.34    1.57
  -3   2  25   14.35    1.89
  -3   2  25   12.86    1.46
  -3   2  24    3.18    1.60
  -3   2  24    1.70    1.27
   3  -2  23    5.56    2.99
  -3   2  23   12.27    1.51
  -3   2  23    5.14    2.59
  -3   2  23   13.28    1.84
   3   2 -23    9.63    1.42
  -3   2  22   17.51    1.69
  -3   2  22   11.03    3.02
   3  -2  22    7.21    3.24
   3  -2  22   13.59    2.95
  -3   2  22   18.59    1.96
   3   2 -22   16.65    1.66
  -3   2  21   12.01    1.55
   3  -2  21    6.09    2.71
  -3   2  21   10.01    1.79
   3   2 -21    9.22    1.55
  -3   2  20   28.02    1.90
   3   2 -20   26.34    2.03
   3  -2  20   22.78    3.52
  -3   2  19    8.86    1.35
   3  -2  19    2.35    2.44
   3   2 -19    5.49    1.43
   3  -2  19    7.75    2.83
  -3   2  18    4.18    1.20
   3  -2  18    4.74    2.50
   3   2 -18    3.93    1.32
   3  -2  18    1.13    2.20
   3  -2  17   33.50    3.64
   3   2 -17   31.48    2.02
   3  -2  17   28.40    3.12
   3  -2  16   11.81    2.69
   3  -2  16    8.96    2.16
   3   2 -16    9.24    1.33
   3  -2  15   45.68    3.80
   3   2 -15   39.28    2.15
   3  -2  14  164.25    7.51
   3  -2  13   47.89    3.58
   3  -2  12   47.02    3.41
   3  -2  11   63.07    3.67
   3  -2  11   47.99    2.47
   3  -2  10   75.38    4.20
   3  -2   9  307.91   11.13
   3  -2   8   42.03    2.94
   3  -2   7  652.66   21.18
   3  -2   6   40.20    2.74
   3  -2   6   45.55    2.71
   3  -2   5  129.00    4.97
  -3  -2  -5  118.50    4.19
   3  -2   5  114.51    4.20
  -3  -2  -4   66.25    2.73
   3  -2   4   70.75    3.29
   3  -2   4   68.42    2.65
  -3  -2  -3  146.20    5.03
   3  -2   3  140.90    5.40
   3  -2   3  141.43    4.76
  -3  -2  -2    8.71    1.09
   3  -2   2    9.35    1.34
   3  -2   2    8.60    0.80
   3  -2   1   74.41    3.26
  -3  -2  -1   71.46    3.21
  -3   2   1   68.94    3.11
   3   2   0   34.84    2.06
   3  -2   0   37.12    2.20
  -3  -2   0   32.84    2.08
  -3   2   0   35.88    2.01
   3   2   1   74.84    3.20
  -3  -2   1   77.01    3.33
  -3   2  -1   75.86    3.26
   3   2   2   10.17    1.23
  -3  -2   2   10.62    0.89
   3   2   3  137.55    5.25
  -3  -2   3  144.71    4.79
  -3  -2   4   66.68    2.66
   3   2   4   70.97    3.20
  -3  -2   5  116.70    4.23
   3   2   5  124.73    4.84
   3   2   7  617.23   19.94
   3   2   8   38.47    2.66
   3   2   9  283.08   10.19
   3   2  10   74.89    3.95
   3  -2 -11   45.41    2.39
   3   2  11   62.25    3.47
   3   2  12   47.26    3.22
   3   2  13   41.81    3.24
   3   2  14  159.43    6.98
   3  -2 -14  154.64    5.45
  -3   2 -14  146.01    5.44
  -3   2 -15   37.03    2.22
   3  -2 -15   38.41    2.18
  -3  -2  15   42.70    2.03
   3   2  15   43.09    3.53
  -3  -2  16   10.80    1.25
   3   2  16   12.56    2.59
   3   2  16    6.70    1.13
   3  -2 -16    8.93    1.41
  -3   2 -16   11.20    1.49
  -3  -2  17   32.28    3.36
  -3  -2  17   34.09    1.91
   3   2  17   28.08    3.40
  -3   2 -17   35.09    2.21
   3  -2 -17   36.75    2.19
   3   2  17   26.34    1.85
   3   2  18    3.41    2.25
  -3  -2  18    2.68    1.33
  -3  -2  18    3.89    1.24
  -3  -2  18    3.81    2.38
  -3   2 -18    2.39    1.45
   3  -2 -18    2.82    1.40
   3   2  18    2.00    1.17
   3   2  19    4.37    2.38
  -3  -2  19    5.89    1.56
  -3  -2  19    8.92    1.41
  -3   2 -19    8.99    1.71
   3   2  19    4.42    1.32
   3  -2 -19    7.08    1.54
  -3  -2  19    4.05    2.62
  -3   2 -20   27.19    2.31
  -3  -2  20   23.12    3.52
  -3  -2  20   27.41    1.94
   3   2  20   21.11    3.19
   3  -2 -20   25.98    2.14
  -3  -2  21   10.70    1.58
  -3  -2  21    5.29    3.05
  -3   2 -21   11.75    1.96
   3  -2 -21    9.37    1.68
   3   2  22    9.21    2.94
  -3  -2  22    7.51    3.31
  -3  -2  22   16.61    1.70
   3  -2 -22   15.75    1.85
  -3   2 -22   17.02    2.14
  -3  -2  23    9.28    1.47
   3  -2 -23    8.71    1.64
  -3   2 -23   10.04    1.89
   3   2  23    7.64    2.69
  -3  -2  23    5.00    2.96
   3  -2 -24    1.54    1.31
  -3   2 -24    2.61    1.68
  -3  -2  24    0.95    1.21
  -3   2 -25   13.35    1.92
  -3   2 -26    0.24    1.50
  -3   2 -27    2.40    1.37
  -3   2 -28   -1.38    1.26
  -3   2 -29    6.65    1.21
  -3   2 -30    7.97    1.01
  -3  -3 -30    0.26    0.78
   3   3 -30    0.52    0.79
  -3  -3 -29   -0.33    1.02
   3   3 -29    1.61    1.05
  -3   3  28    3.15    1.27
   3   3 -28    4.86    1.31
  -3  -3 -28    2.57    1.24
  -3   3  27   -0.33    1.34
   3   3 -27    0.37    1.38
  -3  -3 -27    0.28    1.34
  -3   3  26   -0.42    1.18
  -3  -3 -26    3.02    1.54
   3   3 -26    4.18    1.60
  -3   3  26    3.40    1.50
  -3   3  25    3.75    1.28
  -3  -3 -25    3.93    1.69
  -3   3  25    6.18    1.68
  -3   3  24    0.79    1.25
  -3  -3 -24    2.57    1.70
  -3   3  24    0.80    1.52
  -3   3  23   19.13    1.93
  -3   3  23   10.70    1.51
  -3   3  23    9.74    2.74
   3  -3  23    6.80    3.03
  -3  -3 -23   15.21    2.08
   3   3 -23   10.56    1.39
   3  -3  22   22.90    3.49
  -3   3  22   30.62    2.26
  -3  -3 -22   32.61    2.59
   3   3 -22   27.16    1.96
  -3   3  22   30.58    2.00
   3  -3  22   18.42    3.78
   3  -3  21   -0.14    2.87
  -3   3  21    4.80    1.36
  -3  -3 -21    1.91    1.75
   3   3 -21    4.54    1.40
   3  -3  21    1.22    2.37
   3  -3  20   24.59    3.72
  -3  -3 -20   35.01    2.60
  -3   3  20   37.42    2.09
   3  -3  20   27.55    3.94
   3   3 -20   33.28    2.17
   3  -3  19   35.92    4.05
   3  -3  19   31.39    3.73
   3   3 -19   34.46    2.21
  -3  -3 -19   39.33    2.61
   3  -3  18   31.52    3.89
   3  -3  18   28.77    3.44
   3   3 -18   31.22    2.08
  -3  -3 -18   37.25    2.43
   3  -3  17   14.35    2.74
   3   3 -17   18.42    1.64
   3  -3  17   15.45    3.03
  -3  -3 -17   20.42    1.89
   3  -3  16    8.19    2.40
  -3  -3 -16   13.80    1.63
   3   3 -16   14.53    1.47
   3  -3  16   15.23    2.87
   3  -3  15   28.21    3.28
  -3  -3 -15   28.59    1.97
   3   3 -15   28.55    1.80
   3  -3  15   27.91    2.88
   3  -3  14  142.80    6.31
  -3  -3 -14  138.44    5.19
   3  -3  14  153.13    7.02
   3  -3  13   92.88    4.69
   3  -3  13   96.73    5.24
   3  -3  12  108.96    4.92
   3  -3  12  106.61    5.41
   3  -3  11   52.81    3.01
   3  -3  11   46.98    2.55
   3  -3  11   50.64    3.46
   3  -3  10   22.80    2.01
   3  -3  10   17.43    1.61
   3  -3  10   23.08    2.50
   3  -3   9   99.12    4.87
   3  -3   9   99.82    4.23
   3  -3   8 1862.21   57.64
   3  -3   8 1861.99   56.84
   3  -3   7  283.50   10.22
   3  -3   7  288.81    9.57
  -3  -3  -6 1655.37   49.55
   3  -3   6 1613.42   50.29
   3  -3   6 1672.10   50.41
   3  -3   6 1588.40   49.61
  -3  -3  -5  268.56    8.85
   3  -3   5  270.98    9.45
   3  -3   5  270.09    8.85
  -3  -3  -4  285.19    9.56
   3  -3   4  299.04   10.05
   3  -3   4  294.56    9.46
  -3  -3  -3 1194.21   36.93
   3  -3   3 1194.67   37.26
   3  -3   3 1217.06   36.66
  -3  -3  -2  715.11   21.49
   3  -3   2  674.47   21.05
  -3   3   1  343.78   11.30
   3   3   0  282.04    8.91
  -3   3   0  248.00    8.82
   3   3   1  324.84   11.37
  -3   3  -1  383.52   11.58
  -3  -3   2  677.01   20.82
   3   3   2  681.35   21.22
  -3  -3   3 1275.33   37.78
   3   3   3 1188.24   38.10
  -3  -3   4  292.62    9.23
   3   3   4  269.93    9.57
  -3  -3   5  280.40    9.19
   3   3   5  282.06    9.63
  -3  -3   6 1566.81   47.78
  -3  -3   7  307.34   10.09
   3   3   7  298.51   10.49
   3   3   8 1768.74   54.59
  -3  -3   8 1774.65   54.22
   3   3   9  100.32    4.57
   3   3  10   18.32    2.15
   3  -3 -10   17.54    1.54
   3   3  11   55.77    3.25
   3  -3 -11   41.17    2.34
   3   3  12  102.80    4.67
   3  -3 -12   79.26    3.43
   3   3  13   84.26    4.57
   3  -3 -14  145.15    5.19
  -3  -3  14  142.22    6.36
   3   3  14  141.59    6.57
  -3   3 -14  138.80    5.17
   3  -3 -15   24.02    1.81
  -3  -3  15   30.75    1.72
   3   3  15   21.44    2.81
  -3   3 -15   27.65    1.91
  -3  -3  16   15.93    1.50
   3   3  16   15.25    2.64
   3  -3 -16   14.96    1.59
  -3  -3  16   16.77    1.44
  -3  -3  16   13.52    2.55
  -3   3 -16   14.17    1.60
  -3  -3  17   21.30    1.74
   3   3  17   14.17    2.74
  -3   3 -17   19.84    1.85
   3  -3 -17   21.39    1.84
  -3  -3  17   18.02    2.96
  -3  -3  17   18.78    1.58
   3  -3 -18   33.84    2.23
  -3  -3  18   31.02    2.15
   3   3  18   29.69    1.90
   3   3  18   27.34    3.36
  -3   3 -18   30.87    2.24
  -3  -3  18   31.40    1.94
  -3  -3  18   31.66    3.69
   3  -3 -19   35.00    2.31
  -3  -3  19   30.80    3.80
  -3  -3  19   33.94    2.09
  -3  -3  19   38.58    2.41
   3   3  19   30.91    2.05
  -3   3 -19   38.69    2.52
   3   3  19   31.57    3.55
   3   3  20   28.98    2.03
  -3  -3  20   35.93    2.46
  -3  -3  20   37.32    2.16
  -3  -3  20   28.43    3.79
  -3   3 -20   33.95    2.51
   3  -3 -20   36.99    2.41
   3  -3 -21    3.95    1.52
  -3  -3  21    3.70    1.41
  -3   3 -21    4.07    1.76
   3  -3 -22   32.36    2.29
  -3   3 -22   31.73    2.52
  -3  -3  22   32.55    2.10
  -3  -3  22   18.24    3.87
   3   3  22   20.55    3.23
   3  -3 -23   15.91    1.82
  -3   3 -23   14.59    1.99
  -3  -3  23   13.70    1.56
   3   3  23    8.52    2.69
  -3  -3  23    8.17    3.18
   3  -3 -24    2.69    1.40
  -3   3 -24    1.66    1.63
  -3  -3  24    1.47    1.19
  -3   3 -25    5.17    1.68
  -3   3 -26    3.27    1.56
   3  -3 -27    0.93    1.38
  -3   3 -27    1.01    1.35
   3  -3 -28    4.59    1.29
  -3   3 -28    4.00    1.32
  -3   3 -29    0.68    1.08
   3  -3 -29    2.02    1.06
   3  -3 -30    0.60    0.61
  -3   3 -30    0.39    0.81
   3  -3 -30    1.81    0.85
  -3  -4 -30    2.93    0.78
   3   4 -30    4.05    0.84
   3   4 -29    0.42    0.96
  -3  -4 -29    0.02    0.96
   3   4 -28    4.19    1.22
  -3  -4 -28    3.22    1.22
  -3   4  28    4.08    1.25
  -3   4  27    2.40    1.38
  -3  -4 -27    0.34    1.28
   3   4 -27    0.84    1.35
  -3   4  26    4.59    1.49
  -3  -4 -26    4.94    1.54
   3   4 -26    5.23    1.58
  -3   4  26    2.89    1.21
  -3   4  25   13.79    1.52
  -3   4  25   16.88    1.85
  -3  -4 -25   14.76    1.90
  -3   4  24   12.03    1.82
  -3  -4 -24   11.43    1.87
  -3   4  24    8.34    1.40
  -3   4  23    5.41    1.38
  -3   4  23    5.29    2.34
   3  -4  23    1.29    2.81
  -3  -4 -23    5.22    1.84
  -3   4  23    3.83    1.57
   3  -4  22   15.74    3.16
  -3   4  22   21.13    1.74
  -3  -4 -22   18.99    2.23
   3   4 -22   15.71    1.56
  -3   4  22   20.07    1.98
  -3   4  21   11.42    1.50
   3  -4  21    4.62    2.89
  -3  -4 -21   10.45    1.99
   3   4 -21    9.68    1.41
   3  -4  21    8.39    2.81
   3  -4  20    2.01    2.73
  -3   4  20    7.06    1.38
   3   4 -20    4.81    1.33
  -3  -4 -20    4.74    1.77
   3  -4  20    2.33    2.59
  -3  -4 -19    6.55    1.72
   3   4 -19    5.32    1.34
   3  -4  19    4.13    2.66
   3  -4  19    2.39    2.65
  -3  -4 -18   10.26    1.76
   3  -4  18    9.57    2.78
   3  -4  18   10.51    3.01
   3   4 -18   11.83    1.48
   3  -4  17   32.68    3.87
   3  -4  17   28.59    3.37
   3   4 -17   34.26    2.05
  -3  -4 -17   33.85    2.29
   3  -4  16    1.25    2.19
  -3  -4 -16    3.02    1.33
   3   4 -16    2.46    1.09
   3  -4  16    2.69    2.35
   3  -4  15   31.69    3.44
  -3  -4 -15   27.30    1.92
   3   4 -15   27.81    1.78
   3  -4  15   29.83    3.01
   3  -4  14   31.75    2.95
  -3  -4 -14   33.85    2.03
   3  -4  14   33.48    3.30
   3  -4  13   29.06    2.97
   3  -4  13   27.09    2.72
   3  -4  12  324.61   12.24
   3  -4  12  333.65   11.76
   3  -4  11   65.07    3.91
   3  -4  11   62.74    3.44
   3  -4  10   88.14    4.60
   3  -4  10   86.60    4.04
   3  -4  10   77.84    3.60
   3  -4   9   29.83    2.66
   3  -4   9   28.26    2.01
   3  -4   9   29.76    2.28
   3  -4   8  168.07    6.38
   3  -4   8  178.74    7.06
   3  -4   7  273.66    9.30
   3  -4   7  273.10    9.91
   3  -4   6   28.30    1.96
  -3  -4  -6   28.14    1.70
   3  -4   6   26.91    2.29
  -3  -4  -5   53.32    2.54
   3  -4   5   52.03    2.55
  -3  -4  -4  237.51    7.96
   3  -4   4  228.79    7.76
  -3  -4  -3   26.31    1.80
   3  -4   3   24.16    1.54
  -3  -4  -2  368.65   12.02
  -3   4   1  170.92    6.07
  -3   4   0   83.68    3.41
   3   4   0   82.20    3.41
  -3   4  -1  161.51    5.72
   3   4   1  156.97    5.64
  -3  -4   2  335.73   10.84
   3   4   2  348.58   11.09
  -3  -4   3   26.28    1.63
   3   4   3   28.81    1.80
  -3  -4   4  232.92    7.92
   3   4   4  242.50    8.19
  -3  -4   5   54.15    2.58
  -3  -4   6   28.63    1.97
  -3  -4   7  274.07    9.26
   3   4   7  267.53    9.46
   3   4   8  158.43    6.09
   3  -4  -8  148.44    5.69
  -3  -4   8  160.42    5.97
   3   4   9   30.71    2.40
   3  -4  -9   27.37    1.96
  -3  -4   9   27.23    2.24
   3   4  10   89.66    4.21
   3  -4 -10   79.62    3.61
  -3  -4  10   85.92    4.20
   3   4  11   65.72    3.58
   3  -4 -11   55.89    2.87
  -3  -4  11   64.13    3.65
   3   4  12  335.00   10.83
  -3  -4  12  323.41   10.83
   3   4  13   31.25    2.73
   3  -4 -13   25.60    1.74
  -3  -4  13   29.71    2.87
   3   4  14   34.69    3.12
  -3   4 -14   33.78    2.03
   3  -4 -14   37.40    2.08
  -3  -4  14   35.31    3.21
  -3  -4  15   26.01    1.67
  -3  -4  15   28.10    3.02
  -3   4 -15   26.99    1.88
  -3  -4  15   26.63    1.75
   3  -4 -15   25.94    1.87
   3   4  15   27.18    2.98
   3  -4 -16    5.00    1.36
  -3  -4  16    1.01    2.43
   3   4  16    2.08    1.97
  -3  -4  16    3.76    1.21
  -3   4 -16    4.66    1.32
  -3  -4  16    3.55    1.15
  -3  -4  17   27.82    3.46
  -3  -4  17   32.64    2.00
  -3   4 -17   29.40    2.16
  -3  -4  17   35.93    2.14
   3  -4 -17   34.80    2.21
   3   4  17   29.15    3.28
  -3  -4  18    8.40    2.86
   3  -4 -18   10.87    1.67
   3   4  18   10.46    2.49
  -3  -4  18   11.36    1.64
  -3  -4  18   11.54    1.49
  -3   4 -18   11.08    1.73
  -3   4 -19    4.21    1.64
  -3  -4  19    4.39    1.56
   3  -4 -19    5.49    1.58
  -3  -4  19    2.48    2.74
  -3  -4  19    4.20    1.42
  -3   4 -20    6.18    1.72
  -3  -4  20    5.53    1.66
   3  -4 -20    4.55    1.59
  -3  -4  20    1.25    2.80
  -3  -4  20    4.34    1.42
  -3  -4  21   14.04    1.98
  -3  -4  21   10.84    1.59
  -3  -4  21    7.44    3.22
   3  -4 -21   11.41    1.76
  -3   4 -21    9.60    1.87
  -3  -4  22   18.15    2.11
   3  -4 -22   16.99    1.90
  -3   4 -22   15.92    2.08
  -3  -4  22   11.61    3.54
  -3  -4  22   17.40    1.69
   3  -4 -23    3.77    1.49
  -3   4 -23    5.41    1.78
   3   4  23    4.08    2.28
  -3  -4  23    7.38    1.36
  -3  -4  23    2.53    2.87
  -3   4 -24    9.61    1.82
  -3   4 -25   16.47    2.00
  -3   4 -26    3.02    1.50
   3  -4 -26    5.21    1.54
  -3   4 -27    0.53    1.34
   3  -4 -27    0.72    1.30
   3  -4 -28    4.24    1.22
  -3   4 -28    2.17    1.26
  -3   4 -29   -0.29    1.05
   3  -4 -29    0.42    0.98
   3  -4 -30    2.09    0.62
   3  -4 -30    3.73    0.84
  -3   4 -30    3.85    0.85
   3   5 -30    0.48    0.69
  -3  -5 -30    0.99    0.66
   3   5 -29    1.15    0.93
  -3  -5 -29    2.69    0.96
   3   5 -28    4.81    1.20
  -3  -5 -28    3.58    1.16
  -3   5  28    3.39    1.22
  -3  -5 -27   10.09    1.52
   3   5 -27   11.61    1.53
  -3   5  27   12.44    1.58
  -3   5  26    0.86    1.16
  -3  -5 -26    0.72    1.39
   3   5 -26    2.95    1.47
  -3   5  26    2.23    1.47
  -3   5  25    1.12    1.21
  -3  -5 -25    0.30    1.53
  -3   5  25    3.32    1.54
  -3   5  24    2.89    1.29
  -3  -5 -24    4.10    1.69
  -3   5  24    3.41    1.58
  -3   5  23    5.82    1.36
  -3   5  23    5.89    1.66
  -3  -5 -23    4.63    1.75
  -3  -5 -22   21.33    2.26
   3  -5  22   16.36    3.52
  -3   5  22   22.72    1.79
   3  -5  22   17.89    3.32
  -3   5  21    5.91    1.42
  -3  -5 -21    5.35    1.84
   3  -5  21    2.85    2.55
   3  -5  21    3.44    3.03
  -3  -5 -20   22.24    2.18
   3  -5  20   12.66    3.15
   3  -5  20   13.52    3.37
  -3  -5 -19   28.45    2.30
   3   5 -19   26.61    1.90
   3  -5  19   24.68    3.79
   3  -5  19   22.07    3.59
  -3  -5 -18   13.80    1.87
   3  -5  18   11.29    2.91
   3  -5  18   10.90    3.05
   3   5 -18   11.18    1.43
   3  -5  17   90.70    5.83
   3  -5  17   82.37    5.36
  -3  -5 -17   83.74    3.72
   3   5 -17   82.37    3.48
   3  -5  16   23.38    3.33
  -3  -5 -16   25.32    1.93
   3   5 -16   24.70    1.71
   3  -5  16   22.37    3.14
  -3  -5 -15   12.10    1.49
   3   5 -15   11.37    1.30
   3  -5  15   14.52    2.76
   3  -5  15   11.98    2.47
   3  -5  14   17.39    2.80
  -3  -5 -14   15.49    1.51
   3  -5  14   15.74    2.58
   3  -5  13   90.13    4.80
   3  -5  13   84.87    5.03
   3  -5  12   23.30    2.60
   3  -5  12   21.71    2.64
   3  -5  11    9.88    2.14
   3  -5  11    8.79    1.42
   3  -5  11    9.60    1.99
   3  -5  10  173.03    7.06
   3  -5  10  171.59    6.59
   3  -5   9   69.06    3.42
   3  -5   9   78.16    4.19
   3  -5   9   72.07    3.69
   3  -5   8   78.39    3.67
   3  -5   8   82.43    4.26
   3  -5   8   79.80    3.77
   3  -5   7   78.33    3.61
   3  -5   7   81.18    4.11
   3  -5   7   79.94    3.65
   3  -5   6   40.11    2.38
  -3  -5  -6   40.36    2.22
   3  -5   5    4.65    1.21
  -3  -5  -5    6.23    1.28
   3  -5   4   29.46    1.91
  -3  -5  -4   31.87    2.02
   3  -5   3  179.06    6.32
  -3  -5  -3  188.91    6.62
  -3  -5  -2   52.56    2.66
   3  -5   1  103.64    4.35
  -3  -5  -1  104.16    4.32
  -3  -5  -1  110.62    4.35
   3  -5   0   23.03    1.90
   3   5   0   20.76    1.54
  -3   5   0   21.84    1.55
  -3  -5   0   19.16    1.72
   3  -5  -1  101.92    4.30
   3   5   1  106.23    3.96
  -3   5  -1  100.43    3.99
  -3  -5   1  105.21    4.28
  -3  -5   2   50.43    2.36
   3   5   2   53.89    2.46
  -3  -5   3  172.85    6.13
   3   5   3  179.15    6.24
  -3  -5   4   27.25    1.84
   3   5   4   27.54    1.90
  -3  -5   5    6.29    1.32
  -3  -5   6   42.87    2.47
  -3  -5   7   80.94    3.63
   3  -5  -7   76.51    3.46
   3   5   7   72.10    3.51
  -3  -5   8   81.02    3.78
   3   5   8   78.09    3.71
   3  -5  -8   74.34    3.51
  -3  -5   9   73.19    3.75
   3   5   9   73.40    3.61
   3  -5  -9   66.17    3.34
  -3  -5  10  174.45    6.80
   3   5  10  178.91    6.71
  -3  -5  11   13.17    2.21
   3   5  11   10.24    1.79
   3  -5 -11   11.79    1.49
  -3  -5  12   27.10    2.75
   3   5  12   26.05    2.40
   3  -5 -12   20.78    1.70
   3  -5 -13   84.68    3.45
  -3  -5  13   87.50    4.83
   3   5  13   83.59    4.49
  -3  -5  14   12.01    2.55
   3   5  14   15.00    2.36
   3  -5 -14   17.91    1.54
  -3  -5  14   16.40    1.39
  -3   5 -14   17.14    1.52
  -3  -5  15   17.02    2.93
  -3  -5  15   15.14    1.39
  -3  -5  15   12.58    1.39
   3   5  15   11.97    2.32
  -3   5 -15   12.51    1.49
   3  -5 -15   14.79    1.56
  -3  -5  16   24.16    3.43
   3  -5 -16   26.43    1.97
  -3  -5  16   25.41    1.76
  -3  -5  16   24.87    1.83
  -3   5 -16   25.45    1.91
   3   5  16   22.22    2.78
  -3  -5  17   91.47    5.71
  -3  -5  17   89.15    3.74
  -3   5 -17   88.59    3.80
  -3  -5  17   88.78    3.57
   3   5  17   76.43    4.99
   3  -5 -17   85.95    3.79
  -3   5 -18   11.58    1.73
  -3  -5  18    7.88    1.61
   3  -5 -18    9.60    1.66
  -3  -5  18   10.97    3.08
  -3  -5  18   11.20    1.49
  -3  -5  19   27.57    2.19
  -3  -5  19   27.36    1.97
[truncated: 1,111,982 more chars]
