# Supplementary material for: Stereoselective Pudovik reaction of aldehydes, aldimines, and nitroalkenes with CAMDOL-derived H-phosphonate
Source: Commun Chem. 2025 Nov 14;8:349. doi: 10.1038/s42004-025-01735-4 (PMC12618634; doi:10.1038/s42004-025-01735-4)
Supplement: Supplementary file 6 — Supplementary Data 4 [file 42004_2025_1735_MOESM6_ESM.zip › Supplementary Data 6-the cif file of 9a/BJ03.ins]

TITL bj03_auto_a.res in P2(1)2(1)2(1)
REM Old TITL BJ03_auto in P2(1)2(1)2
REM SHELXT solution in P2(1)2(1)2(1): R1 0.162, Rweak 0.079, Alpha 0.015
REM <I/s> 3.214 for 38 systematic absences, Orientation as input
REM Flack x = 0.145 ( 0.007 ) from 5449 Parsons' quotients
REM Formula found by SHELXT: C88 C90 O104 P78
CELL 1.54184 11.3599 29.0067 25.1663 90 90 90
ZERR 12 0.0002 0.0004 0.0006 0 0 0
LATT -1
SYMM 0.5-X,-Y,0.5+Z
SYMM -X,0.5+Y,0.5-Z
SYMM 0.5+X,0.5-Y,-Z
SFAC C H N O P
UNIT 360 384 12 60 12
DELU 0.0009 0.0009 N65 O66
SIMU 0.0006 0.0012 2 O66 N65

L.S. 10
PLAN  13
TEMP 20
CONF
fmap 2
MORE -1
BOND $H
ACTA 
damp 2000
OMIT 3 12 0
OMIT 0 12 1
OMIT 0 24 7
OMIT 8 9 7
OMIT 1 6 7
OMIT -8 9 7
OMIT 6 12 0
OMIT -1 6 7
OMIT 3 12 12
OMIT -5 12 1
OMIT 0 3 1
OMIT -3 12 12
OMIT 9 15 0
OMIT 0 18 5
OMIT 4 3 1
WGHT 0.1488 6.7442
FVAR 0.24304
REM <olex2.extras>
REM <HklSrc "%.\\BJ03.hkl">
REM </olex2.extras>

P1    5     0.60195  0.52154  0.32248  11.00000  0.04133  0.03793  0.06331 =
 -0.00221 -0.00552  0.00025 
O1    4     0.56721  0.47869  0.35803  11.00000  0.05046  0.04926  0.06898 =
 0.00167  0.00317 -0.00704 
O2    4     0.67459  0.54831  0.36705  11.00000  0.04375  0.03748  0.06474 =
 -0.00229 -0.00915  0.00254 
O3    4     0.50399  0.54797  0.29873  11.00000  0.04748  0.05944  0.07901 =
 -0.00271 -0.01078  0.00604 
O4    4     0.80412  0.42628  0.21303  11.00000  0.10426  0.15430  0.16077 =
 -0.06675  0.00037  0.05481 
O5    4     0.70240  0.45325  0.14978  11.00000  0.13555  0.14975  0.09009 =
 -0.02650  0.03020 -0.02367 
N1    3     0.72197  0.44783  0.19643  11.00000  0.08587  0.08873  0.09096 =
 -0.03420  0.01439 -0.01904 
C1    1     0.71694  0.52055  0.41134  11.00000  0.05553  0.04537  0.05243 =
 0.00127 -0.00720  0.00656 
C2    1     0.66559  0.53865  0.46533  11.00000  0.06319  0.06888  0.06446 =
 -0.00951  0.00336  0.00046 
C3    1     0.72193  0.51059  0.50961  11.00000  0.06679  0.09380  0.06227 =
 0.00046 -0.00098 -0.00837 
AFIX 23
H3a   2     0.69883  0.52199  0.54431  11.00000 -1.20000 
H3b   2     0.80711  0.51094  0.50693  11.00000 -1.20000 
AFIX 0
C4    1     0.67280  0.46248  0.49949  11.00000  0.08113  0.09825  0.06798 =
 0.01441 -0.00149 -0.01950 
AFIX 23
H4a   2     0.63697  0.45004  0.53141  11.00000 -1.20000 
H4b   2     0.73441  0.44169  0.48775  11.00000 -1.20000 
AFIX 0
C5    1     0.58083  0.46934  0.45593  11.00000  0.05875  0.07522  0.07141 =
 0.00584  0.00392 -0.01984 
AFIX 13
H5    2     0.51758  0.44637  0.45629  11.00000 -1.20000 
AFIX 0
C6    1     0.64971  0.47123  0.40356  11.00000  0.05603  0.05173  0.06421 =
 0.00139 -0.00108  0.00538 
C8    1     0.81534  0.42088  0.36349  11.00000  0.10995  0.04784  0.07271 =
 0.00742  0.00896  0.01691 
AFIX 43
H8    2     0.86082  0.44688  0.35671  11.00000 -1.20000 
AFIX 0
C9    1     0.85562  0.37764  0.34751  11.00000  0.13846  0.06840  0.08554 =
 0.00962  0.01808  0.04215 
AFIX 43
H9    2     0.92919  0.37494  0.33160  11.00000 -1.20000 
AFIX 0
C10   1     0.78805  0.33918  0.35500  11.00000  0.19943  0.04011  0.09697 =
 0.00707  0.00173  0.02935 
AFIX 43
H10   2     0.81564  0.31050  0.34413  11.00000 -1.20000 
AFIX 0
C11   1     0.67729  0.34297  0.37905  11.00000  0.14680  0.04721  0.09452 =
 0.01078 -0.01862 -0.00922 
AFIX 43
H11   2     0.62950  0.31720  0.38331  11.00000 -1.20000 
AFIX 0
C12   1     0.64078  0.38563  0.39624  11.00000  0.10493  0.05825  0.08304 =
 0.00369 -0.00816 -0.00179 
AFIX 43
H12   2     0.56832  0.38824  0.41317  11.00000 -1.20000 
AFIX 0
C13   1     0.53928  0.51868  0.46765  11.00000  0.07351  0.08199  0.07317 =
 -0.00330  0.02039 -0.00711 
C14   1     0.48183  0.52155  0.52361  11.00000  0.07887  0.12721  0.09412 =
 -0.01759  0.01540 -0.01573 
AFIX 137
H14a  2     0.40532  0.50751  0.52259  11.00000 -1.50000 
H14b  2     0.47432  0.55327  0.53391  11.00000 -1.50000 
H14c  2     0.53035  0.50562  0.54888  11.00000 -1.50000 
AFIX 0
C15   1     0.44113  0.54029  0.43020  11.00000  0.05671  0.08450  0.11421 =
 -0.01149  0.01418  0.00953 
AFIX 137
H15a  2     0.47776  0.55377  0.39954  11.00000 -1.50000 
H15b  2     0.39869  0.56362  0.44931  11.00000 -1.50000 
H15c  2     0.38763  0.51654  0.41913  11.00000 -1.50000 
AFIX 0
C16   1     0.67440  0.59005  0.47234  11.00000  0.09051  0.07348  0.08897 =
 -0.03021  0.00797 -0.00790 
AFIX 137
H16a  2     0.63474  0.59893  0.50443  11.00000 -1.50000 
H16b  2     0.63834  0.60518  0.44257  11.00000 -1.50000 
H16c  2     0.75575  0.59882  0.47448  11.00000 -1.50000 
AFIX 0
C17   1     0.85131  0.52633  0.40918  11.00000  0.04322  0.05571  0.05723 =
 -0.00405 -0.00605  0.00212 
C18   1     0.93085  0.49551  0.43274  11.00000  0.05727  0.07766  0.08435 =
 0.00938 -0.01471  0.00331 
AFIX 43
H18   2     0.90332  0.46849  0.44827  11.00000 -1.20000 
AFIX 0
C19   1     1.04982  0.50514  0.43295  11.00000  0.04334  0.09636  0.09932 =
 0.00041 -0.00645  0.01171 
AFIX 43
H19   2     1.10117  0.48442  0.44902  11.00000 -1.20000 
AFIX 0
C20   1     1.09397  0.54380  0.41050  11.00000  0.04327  0.09639  0.10014 =
 -0.00549 -0.00445 -0.00413 
AFIX 43
H20   2     1.17442  0.54971  0.41101  11.00000 -1.20000 
AFIX 0
C21   1     1.01710  0.57416  0.38691  11.00000  0.06206  0.08149  0.07438 =
 -0.00672  0.00708 -0.01807 
AFIX 43
H21   2     1.04611  0.60050  0.37041  11.00000 -1.20000 
AFIX 0
C22   1     0.89756  0.56603  0.38742  11.00000  0.05604  0.05362  0.07352 =
 -0.00244 -0.00440 -0.00547 
AFIX 43
H22   2     0.84697  0.58779  0.37276  11.00000 -1.20000 
AFIX 0
C23   1     0.70969  0.42548  0.38901  11.00000  0.07755  0.04631  0.06687 =
 0.00573 -0.00412 -0.00158 
C24   1     0.63776  0.46878  0.23488  11.00000  0.06270  0.05789  0.08087 =
 -0.01841  0.00228 -0.00983 
AFIX 23
H24a  2     0.59977  0.44474  0.25547  11.00000 -1.20000 
H24b  2     0.57742  0.48571  0.21584  11.00000 -1.20000 
AFIX 0
C25   1     0.70544  0.50178  0.27243  11.00000  0.04867  0.03907  0.06554 =
 -0.00609 -0.00445  0.00084 
AFIX 13
H25   2     0.76565  0.48348  0.29068  11.00000 -1.20000 
AFIX 0
C26   1     0.76719  0.54022  0.24439  11.00000  0.04894  0.04918  0.06039 =
 -0.00334 -0.00559 -0.00258 
C27   1     0.88538  0.54795  0.25245  11.00000  0.04313  0.06070  0.08203 =
 -0.00033  0.00346  0.00202 
AFIX 43
H27   2     0.92566  0.52884  0.27590  11.00000 -1.20000 
AFIX 0
C28   1     0.94637  0.58238  0.22761  11.00000  0.05916  0.09897  0.09516 =
 0.00742  0.00733 -0.01286 
AFIX 43
H28   2     1.02542  0.58731  0.23536  11.00000 -1.20000 
AFIX 0
C29   1     0.88893  0.60988  0.19070  11.00000  0.08796  0.09905  0.10628 =
 0.02521  0.01317 -0.02725 
AFIX 43
H29   2     0.92960  0.63297  0.17280  11.00000 -1.20000 
AFIX 0
C30   1     0.77157  0.60269  0.18086  11.00000  0.10272  0.13588  0.10043 =
 0.05333 -0.02979 -0.02921 
AFIX 43
H30   2     0.73380  0.62047  0.15526  11.00000 -1.20000 
AFIX 0
C31   1     0.70844  0.56970  0.20807  11.00000  0.04878  0.08735  0.08762 =
 0.02724 -0.02094 -0.01451 
AFIX 43
H31   2     0.62780  0.56678  0.20266  11.00000 -1.20000 
AFIX 0

P40   5     0.40781  0.35296  0.19097  11.00000  0.04367  0.03481  0.06929 =
 -0.00456 -0.00322 -0.00328 
O39   4     0.44830  0.30478  0.16820  11.00000  0.04139  0.04082  0.07673 =
 -0.01038 -0.00378  0.00595 
O41   4     0.33078  0.36895  0.14183  11.00000  0.05400  0.03564  0.07153 =
 -0.00370 -0.00319  0.00506 
O66   4     0.19416  0.29270  0.32708  11.00000  0.14024  0.22211  0.18688 =
 0.08005  0.05295 -0.03192 
O67   4     0.33025  0.31830  0.38038  11.00000  0.23448  0.18572  0.09607 =
 0.03394  0.03142  0.04438 
O68   4     0.50459  0.38386  0.20680  11.00000  0.05646  0.05731  0.08717 =
 -0.01252 -0.00073 -0.02071 
N65   3     0.29069  0.30939  0.33616  11.00000  0.19003  0.09744  0.08948 =
 0.03629  0.03258  0.03117 
C38   1     0.37689  0.28801  0.12383  11.00000  0.05005  0.04208  0.06281 =
 -0.00460 -0.00331  0.00283 
C42   1     0.29714  0.33126  0.10576  11.00000  0.04992  0.05071  0.05987 =
 -0.00713 -0.00488  0.00417 
C43   1     0.34638  0.34253  0.04849  11.00000  0.07570  0.07879  0.06330 =
 0.00219 -0.00228  0.00755 
C44   1     0.29961  0.30331  0.01326  11.00000  0.08277  0.12692  0.04946 =
 -0.00809  0.00399 -0.00169 
AFIX 23
H44a  2     0.31470  0.30952 -0.02399  11.00000 -1.20000 
H44b  2     0.21571  0.29898  0.01838  11.00000 -1.20000 
AFIX 0
C45   1     0.36989  0.26042  0.03253  11.00000  0.10369  0.08592  0.06526 =
 -0.01589  0.01152 -0.00719 
AFIX 23
H45a  2     0.31806  0.23734  0.04771  11.00000 -1.20000 
H45b  2     0.41456  0.24671  0.00373  11.00000 -1.20000 
AFIX 0
C46   1     0.45040  0.28087  0.07432  11.00000  0.07006  0.05790  0.08090 =
 -0.00923  0.00477  0.00431 
AFIX 13
H46   2     0.52086  0.26219  0.08072  11.00000 -1.20000 
AFIX 0
C47   1     0.32345  0.24267  0.14659  11.00000  0.07382  0.03890  0.06927 =
 -0.00554 -0.01377 -0.00758 
C48   1     0.38285  0.20168  0.13652  11.00000  0.07432  0.04244  0.09686 =
 -0.01457 -0.01251  0.00262 
AFIX 43
H48   2     0.44868  0.20121  0.11456  11.00000 -1.20000 
AFIX 0
C49   1     0.34136  0.16114  0.16016  11.00000  0.10963  0.03022  0.11559 =
 -0.00771 -0.02071 -0.00257 
AFIX 43
H49   2     0.37974  0.13353  0.15287  11.00000 -1.20000 
AFIX 0
C50   1     0.24855  0.16064  0.19285  11.00000  0.12830  0.03529  0.14245 =
 -0.00600  0.01480 -0.02332 
AFIX 43
H50   2     0.22236  0.13292  0.20716  11.00000 -1.20000 
AFIX 0
C51   1     0.19191  0.20106  0.20528  11.00000  0.11278  0.05333  0.11757 =
 0.00171  0.01654 -0.02462 
AFIX 43
H51   2     0.12998  0.20117  0.22945  11.00000 -1.20000 
AFIX 0
C52   1     0.22852  0.24198  0.18116  11.00000  0.07915  0.03869  0.10502 =
 -0.01193  0.01279 -0.01239 
AFIX 43
H52   2     0.18849  0.26923  0.18842  11.00000 -1.20000 
AFIX 0
C53   1     0.16267  0.32999  0.10744  11.00000  0.04944  0.09370  0.05679 =
 0.00104 -0.00887  0.00265 
C54   1     0.09679  0.28997  0.09525  11.00000  0.06792  0.11934  0.06339 =
 -0.00889 -0.00712 -0.00932 
AFIX 43
H54   2     0.13473  0.26240  0.08737  11.00000 -1.20000 
AFIX 0
C55   1    -0.02567  0.29244  0.09519  11.00000  0.05527  0.22201  0.06756 =
 -0.01068 -0.01035 -0.03161 
AFIX 43
H55   2    -0.07012  0.26625  0.08801  11.00000 -1.20000 
AFIX 0
C56   1    -0.08226  0.33478  0.10606  11.00000  0.05129  0.28363  0.08303 =
 0.02096 -0.00773  0.03028 
AFIX 43
H56   2    -0.16403  0.33629  0.10589  11.00000 -1.20000 
AFIX 0
C57   1    -0.01848  0.37329  0.11674  11.00000  0.05736  0.20610  0.07666 =
 0.02641  0.00971  0.04395 
AFIX 43
H57   2    -0.05633  0.40114  0.12333  11.00000 -1.20000 
AFIX 0
C58   1     0.10243  0.37085  0.11775  11.00000  0.06698  0.11199  0.06332 =
 0.02159  0.00416  0.03534 
AFIX 43
H58   2     0.14530  0.39731  0.12556  11.00000 -1.20000 
AFIX 0
C59   1     0.47905  0.32947  0.05134  11.00000  0.07474  0.06850  0.07613 =
 0.00152  0.02185 -0.00079 
C60   1     0.31297  0.39146  0.02903  11.00000  0.10762  0.11447  0.07990 =
 0.02988  0.01275  0.03373 
AFIX 137
H60a  2     0.35692  0.41399  0.04872  11.00000 -1.50000 
H60b  2     0.23029  0.39645  0.03442  11.00000 -1.50000 
H60c  2     0.33100  0.39427 -0.00809  11.00000 -1.50000 
AFIX 0
C61   1     0.53618  0.32610 -0.00393  11.00000  0.10391  0.10064  0.09738 =
 0.00605  0.04516 -0.00262 
AFIX 137
H61a  2     0.54643  0.35650 -0.01829  11.00000 -1.50000 
H61b  2     0.48633  0.30845 -0.02705  11.00000 -1.50000 
H61c  2     0.61142  0.31126 -0.00094  11.00000 -1.50000 
AFIX 0
C62   1     0.56286  0.36151  0.08275  11.00000  0.06571  0.06160  0.12879 =
 0.00786  0.02221 -0.00068 
AFIX 137
H62a  2     0.59597  0.38403  0.05913  11.00000 -1.50000 
H62b  2     0.62495  0.34353  0.09825  11.00000 -1.50000 
H62c  2     0.51965  0.37684  0.11036  11.00000 -1.50000 
AFIX 0
C63   1     0.30716  0.34407  0.24691  11.00000  0.05113  0.03971  0.07660 =
 -0.00075  0.00608 -0.00324 
AFIX 13
H63   2     0.24230  0.32446  0.23473  11.00000 -1.20000 
AFIX 0
C64   1     0.37250  0.31844  0.29145  11.00000  0.09190  0.06852  0.07858 =
 0.01919  0.00843  0.02330 
AFIX 23
H64a  2     0.40325  0.28952  0.27798  11.00000 -1.20000 
H64b  2     0.43822  0.33692  0.30376  11.00000 -1.20000 
AFIX 0
C69   1     0.25590  0.38997  0.26421  11.00000  0.04532  0.05001  0.05844 =
 -0.00282  0.00170  0.00195 
C70   1     0.31949  0.42293  0.29064  11.00000  0.03869  0.06424  0.08959 =
 -0.01587 -0.00644  0.01222 
AFIX 43
H70   2     0.39764  0.41682  0.29908  11.00000 -1.20000 
AFIX 0
C71   1     0.27218  0.46468  0.30514  11.00000  0.07111  0.05371  0.11308 =
 -0.02876 -0.00798 -0.00869 
AFIX 43
H71   2     0.31768  0.48617  0.32332  11.00000 -1.20000 
AFIX 0
C72   1     0.15656  0.47448  0.29251  11.00000  0.06548  0.06508  0.10655 =
 -0.02421  0.00064  0.01784 
AFIX 43
H72   2     0.12394  0.50277  0.30174  11.00000 -1.20000 
AFIX 0
C73   1     0.08952  0.44193  0.26602  11.00000  0.04668  0.08502  0.09532 =
 -0.01136  0.00035  0.00555 
AFIX 43
H73   2     0.01154  0.44815  0.25733  11.00000 -1.20000 
AFIX 0
C74   1     0.13974  0.40003  0.25259  11.00000  0.04322  0.06815  0.07819 =
 -0.01304 -0.00335  0.00143 
AFIX 43
H74   2     0.09409  0.37805  0.23529  11.00000 -1.20000 
AFIX 0

P78   5     0.55976  0.18610  0.32124  11.00000  0.04890  0.04240  0.06049 =
 0.00612  0.00054  0.00823 
O77   4     0.62529  0.20427  0.37236  11.00000  0.06372  0.03197  0.06217 =
 0.00445  0.00242  0.00582 
O79   4     0.51089  0.14015  0.34604  11.00000  0.04714  0.05099  0.06949 =
 0.00373 -0.00332  0.00089 
O103  4     0.78852  0.10954  0.20502  11.00000  0.11303  0.20263  0.16917 =
 -0.04238  0.00912  0.07994 
O104  4     0.68250  0.13673  0.14221  11.00000  0.15419  0.24181  0.09128 =
 -0.04466  0.02815 -0.00728 
O105  4     0.47138  0.21681  0.29781  11.00000  0.05978  0.06945  0.07273 =
 0.01448  0.00566  0.02813 
N102  3     0.70301  0.13001  0.18842  11.00000  0.09206  0.13129  0.09534 =
 -0.04808  0.01681  0.00728 
C75   1     0.58304  0.18586  0.46739  11.00000  0.06587  0.05776  0.05650 =
 0.00469  0.00697 -0.00203 
C76   1     0.64430  0.17016  0.41388  11.00000  0.06502  0.03694  0.06134 =
 0.00316  0.00368 -0.00311 
C80   1     0.56631  0.12585  0.39629  11.00000  0.05805  0.04059  0.07139 =
 0.00618 -0.00218 -0.00403 
C81   1     0.47620  0.12439  0.44240  11.00000  0.06168  0.07008  0.08279 =
 0.01130  0.01407 -0.01298 
AFIX 13
H81   2     0.40583  0.10604  0.43466  11.00000 -1.20000 
AFIX 0
C82   1     0.54510  0.10778  0.49082  11.00000  0.10777  0.09056  0.07191 =
 0.03048  0.01167 -0.00687 
AFIX 23
H82a  2     0.59920  0.08328  0.48124  11.00000 -1.20000 
H82b  2     0.49240  0.09667  0.51832  11.00000 -1.20000 
AFIX 0
C83   1     0.61271  0.15124  0.50964  11.00000  0.09973  0.09004  0.06299 =
 0.01549 -0.00127 -0.00858 
AFIX 23
H83a  2     0.58553  0.16136  0.54427  11.00000 -1.20000 
H83b  2     0.69680  0.14559  0.51119  11.00000 -1.20000 
AFIX 0
C84   1     0.44946  0.17497  0.45813  11.00000  0.05921  0.07670  0.07699 =
 0.00805  0.01650 -0.00370 
C85   1     0.77772  0.16614  0.41958  11.00000  0.05285  0.06699  0.06092 =
 -0.00303 -0.01041  0.00612 
C86   1     0.83215  0.12880  0.44386  11.00000  0.06706  0.09776  0.07951 =
 0.00649 -0.01215  0.01893 
AFIX 43
H86   2     0.78716  0.10396  0.45542  11.00000 -1.20000 
AFIX 0
C87   1     0.95294  0.12833  0.45096  11.00000  0.07492  0.15798  0.10187 =
 -0.00277 -0.02698  0.05299 
AFIX 43
H87   2     0.98898  0.10344  0.46763  11.00000 -1.20000 
AFIX 0
C88   1     1.02163  0.16604  0.43267  11.00000  0.05181  0.17813  0.09719 =
 -0.04372 -0.01102  0.02252 
AFIX 43
H88   2     1.10288  0.16597  0.43722  11.00000 -1.20000 
AFIX 0
C89   1     0.96760  0.20233  0.40838  11.00000  0.06185  0.14013  0.09097 =
 -0.03554 -0.00162 -0.00278 
AFIX 43
H89   2     1.01197  0.22698  0.39581  11.00000 -1.20000 
AFIX 0
C90   1     0.84573  0.20237  0.40246  11.00000  0.05599  0.07248  0.06862 =
 -0.01532 -0.00547 -0.00671 
AFIX 43
H90   2     0.80945  0.22756  0.38650  11.00000 -1.20000 
AFIX 0
C91   1     0.61907  0.07870  0.38063  11.00000  0.07080  0.04062  0.08447 =
 0.01054 -0.01840 -0.00249 
C92   1     0.72430  0.07442  0.35398  11.00000  0.08716  0.03751  0.09942 =
 0.00358  0.00664  0.00888 
AFIX 43
H92   2     0.77122  0.10027  0.34857  11.00000 -1.20000 
AFIX 0
C93   1     0.76101  0.03168  0.33508  11.00000  0.12450  0.05471  0.10826 =
 -0.00162  0.01014  0.01612 
AFIX 43
H93   2     0.83114  0.02945  0.31618  11.00000 -1.20000 
AFIX 0
C94   1     0.69523 -0.00717  0.34391  11.00000  0.12944  0.03190  0.14479 =
 -0.00160 -0.01615  0.00691 
AFIX 43
H94   2     0.72064 -0.03569  0.33152  11.00000 -1.20000 
AFIX 0
C95   1     0.59154 -0.00336  0.37127  11.00000  0.12108  0.03970  0.13660 =
 0.01672 -0.02977 -0.00995 
AFIX 43
H95   2     0.54626 -0.02949  0.37765  11.00000 -1.20000 
AFIX 0
C96   1     0.55382  0.03899  0.38942  11.00000  0.10239  0.03908  0.11358 =
 0.01749 -0.01921 -0.00993 
AFIX 43
H96   2     0.48316  0.04097  0.40794  11.00000 -1.20000 
AFIX 0
C97   1     0.61508  0.23642  0.48072  11.00000  0.11487  0.07282  0.08478 =
 -0.02278  0.02587 -0.00356 
AFIX 137
H97a  2     0.69647  0.23816  0.49077  11.00000 -1.50000 
H97b  2     0.56686  0.24703  0.50956  11.00000 -1.50000 
H97c  2     0.60176  0.25543  0.45008  11.00000 -1.50000 
AFIX 0
C98   1     0.37544  0.17673  0.51003  11.00000  0.09129  0.12562  0.08517 =
 0.00098  0.04279  0.00005 
AFIX 137
H98a  2     0.41063  0.15706  0.53627  11.00000 -1.50000 
H98b  2     0.29677  0.16642  0.50277  11.00000 -1.50000 
H98c  2     0.37321  0.20781  0.52311  11.00000 -1.50000 
AFIX 0
C99   1     0.37983  0.20487  0.41938  11.00000  0.06469  0.07419  0.10367 =
 0.00329  0.02449  0.00787 
AFIX 137
H99a  2     0.36599  0.23457  0.43501  11.00000 -1.50000 
H99b  2     0.30584  0.19034  0.41168  11.00000 -1.50000 
H99c  2     0.42385  0.20851  0.38709  11.00000 -1.50000 
AFIX 0
C100  1     0.67345  0.17211  0.27216  11.00000  0.04988  0.05624  0.06430 =
 -0.00287  0.00161  0.01187 
AFIX 13
H100  2     0.73042  0.15141  0.28907  11.00000 -1.20000 
AFIX 0
C101  1     0.61479  0.14601  0.22724  11.00000  0.05726  0.08050  0.08394 =
 -0.02126  0.00797 -0.00215 
AFIX 23
H10a  2     0.57257  0.11971  0.24152  11.00000 -1.20000 
H10b  2     0.55833  0.16591  0.20964  11.00000 -1.20000 
AFIX 0
C106  1     0.73763  0.21538  0.25591  11.00000  0.03933  0.06526  0.05936 =
 0.00095  0.00549  0.00227 
C107  1     0.68322  0.25167  0.22935  11.00000  0.04483  0.06692  0.08829 =
 0.01664 -0.00340 -0.00358 
AFIX 43
H107  2     0.60477  0.24840  0.21947  11.00000 -1.20000 
AFIX 0
C108  1     0.73894  0.29130  0.21729  11.00000  0.09422  0.06886  0.10507 =
 0.01436  0.00901 -0.00203 
AFIX 43
H108  2     0.69826  0.31533  0.20114  11.00000 -1.20000 
AFIX 0
C109  1     0.85705  0.29590  0.22916  11.00000  0.09397  0.08498  0.09838 =
 0.00438  0.02144 -0.02149 
AFIX 43
H109  2     0.89706  0.32272  0.21999  11.00000 -1.20000 
AFIX 0
C110  1     0.91473  0.26098  0.25436  11.00000  0.05310  0.10247  0.09984 =
 -0.01193  0.01208 -0.00796 
AFIX 43
H110  2     0.99388  0.26412  0.26308  11.00000 -1.20000 
AFIX 0
C111  1     0.85469  0.22055  0.26702  11.00000  0.04927  0.08310  0.07989 =
 0.00482  0.00140  0.00483 
AFIX 43
H111  2     0.89513  0.19656  0.28339  11.00000 -1.20000 
AFIX 0
HKLF 4

END
