# Supplementary material for: Stereoselective Pudovik reaction of aldehydes, aldimines, and nitroalkenes with CAMDOL-derived H-phosphonate
Source: Commun Chem. 2025 Nov 14;8:349. doi: 10.1038/s42004-025-01735-4 (PMC12618634; doi:10.1038/s42004-025-01735-4)
Supplement: Supplementary file 6 — Supplementary Data 4 [file 42004_2025_1735_MOESM6_ESM.zip › Supplementary Data 6-the cif file of 9a/BJ03.p4p]

TITLE CrysAlis p4p export at Sat Jan 27 20:24:10 2024
CHEM 
REM BRAVAISTYPE P
CELL  11.359897  29.006660  25.166257    90.0000    90.0000    90.0000  8292.6004
CELLSD   0.000189   0.000394   0.000597     0.0000     0.0000     0.0000     0.2652
SOURCE CU    1.54184     1.54056     1.54439
REM BINNINGDURINGDATAREDUCTION 1 1
