# Supplementary material for: Stereoselective Pudovik reaction of aldehydes, aldimines, and nitroalkenes with CAMDOL-derived H-phosphonate
Source: Commun Chem. 2025 Nov 14;8:349. doi: 10.1038/s42004-025-01735-4 (PMC12618634; doi:10.1038/s42004-025-01735-4)
Supplement: Supplementary file 6 — Supplementary Data 4 [file 42004_2025_1735_MOESM6_ESM.zip › Supplementary Data 6-the cif file of 9a/BJ03.res]

TITL bj03_auto_a.res in P2(1)2(1)2(1)
    bj03.res
    created by SHELXL-2018/3 at 18:22:42 on 29-Jan-2024
REM Old TITL BJ03_auto in P2(1)2(1)2
REM SHELXT solution in P2(1)2(1)2(1): R1 0.162, Rweak 0.079, Alpha 0.015
REM <I/s> 3.214 for 38 systematic absences, Orientation as input
REM Flack x = 0.145 ( 0.007 ) from 5449 Parsons' quotients
REM Formula found by SHELXT: C88 C90 O104 P78
CELL 1.54184 11.3599 29.0067 25.1663 90 90 90
ZERR 12 0.0002 0.0004 0.0006 0 0 0
LATT -1
SYMM 0.5-X,-Y,0.5+Z
SYMM -X,0.5+Y,0.5-Z
SYMM 0.5+X,0.5-Y,-Z
SFAC C H N O P
UNIT 360 384 12 60 12
DELU 0.0009 0.0009 N65 O66
SIMU 0.0006 0.0012 2 O66 N65

L.S. 10
PLAN  13
TEMP 20
CONF
fmap 2
MORE -1
BOND $H
ACTA
damp 2000
OMIT 3 12 0
OMIT 0 12 1
OMIT 0 24 7
OMIT 8 9 7
OMIT 1 6 7
OMIT -8 9 7
OMIT 6 12 0
OMIT -1 6 7
OMIT 3 12 12
OMIT -5 12 1
OMIT 0 3 1
OMIT -3 12 12
OMIT 9 15 0
OMIT 0 18 5
OMIT 4 3 1
REM <olex2.extras>
REM <HklSrc "%.\\BJ03.hkl">
REM </olex2.extras>

WGHT    0.148800    6.744200
FVAR       0.24318
P1    5    0.601963    0.521533    0.322486    11.00000    0.04133    0.03799 =
         0.06334   -0.00220   -0.00550    0.00024
O1    4    0.567265    0.478666    0.358057    11.00000    0.05033    0.04919 =
         0.06891    0.00155    0.00295   -0.00712
O2    4    0.674616    0.548286    0.367047    11.00000    0.04374    0.03755 =
         0.06462   -0.00206   -0.00896    0.00269
O3    4    0.503955    0.547969    0.298728    11.00000    0.04757    0.05943 =
         0.07870   -0.00273   -0.01068    0.00627
O4    4    0.804030    0.426250    0.212974    11.00000    0.10511    0.15377 =
         0.16249   -0.06717    0.00092    0.05466
O5    4    0.702191    0.453292    0.149857    11.00000    0.13410    0.14822 =
         0.09101   -0.02556    0.02924   -0.02452
N1    3    0.721899    0.447877    0.196475    11.00000    0.08525    0.08805 =
         0.09104   -0.03448    0.01501   -0.01897
C1    1    0.716892    0.520539    0.411347    11.00000    0.05537    0.04550 =
         0.05257    0.00132   -0.00693    0.00616
C2    1    0.665641    0.538658    0.465352    11.00000    0.06357    0.06861 =
         0.06411   -0.00952    0.00336    0.00076
C3    1    0.721910    0.510558    0.509587    11.00000    0.06589    0.09322 =
         0.06239    0.00026   -0.00085   -0.00848
AFIX  23
H3A   2    0.698846    0.521953    0.544297    11.00000   -1.20000
H3B   2    0.807087    0.510893    0.506908    11.00000   -1.20000
AFIX   0
C4    1    0.672763    0.462476    0.499492    11.00000    0.08080    0.09798 =
         0.06820    0.01568   -0.00151   -0.01898
AFIX  23
H4A   2    0.636874    0.450067    0.531407    11.00000   -1.20000
H4B   2    0.734390    0.441671    0.487798    11.00000   -1.20000
AFIX   0
C5    1    0.580920    0.469276    0.455907    11.00000    0.05837    0.07584 =
         0.07165    0.00576    0.00405   -0.02008
AFIX  13
H5    2    0.517689    0.446295    0.456260    11.00000   -1.20000
AFIX   0
C6    1    0.649685    0.471217    0.403584    11.00000    0.05629    0.05184 =
         0.06337    0.00148   -0.00074    0.00552
C8    1    0.815378    0.420859    0.363411    11.00000    0.11019    0.04807 =
         0.07274    0.00744    0.00828    0.01714
AFIX  43
H8    2    0.860745    0.446870    0.356523    11.00000   -1.20000
AFIX   0
C9    1    0.855759    0.377640    0.347497    11.00000    0.13670    0.06877 =
         0.08579    0.00997    0.01818    0.04148
AFIX  43
H9    2    0.929392    0.374940    0.331648    11.00000   -1.20000
AFIX   0
C10   1    0.788205    0.339175    0.354953    11.00000    0.20107    0.04003 =
         0.09727    0.00730    0.00152    0.02961
AFIX  43
H10   2    0.815810    0.310496    0.344105    11.00000   -1.20000
AFIX   0
C11   1    0.677164    0.343005    0.378993    11.00000    0.14691    0.04718 =
         0.09480    0.01113   -0.01863   -0.00870
AFIX  43
H11   2    0.629199    0.317276    0.383167    11.00000   -1.20000
AFIX   0
C12   1    0.641025    0.385614    0.396198    11.00000    0.10558    0.05811 =
         0.08295    0.00376   -0.00791   -0.00207
AFIX  43
H12   2    0.568603    0.388226    0.413164    11.00000   -1.20000
AFIX   0
C13   1    0.539241    0.518687    0.467618    11.00000    0.07366    0.08175 =
         0.07304   -0.00341    0.02005   -0.00708
C14   1    0.481744    0.521581    0.523639    11.00000    0.07918    0.12749 =
         0.09430   -0.01718    0.01564   -0.01599
AFIX 137
H14A  2    0.406568    0.506473    0.522989    11.00000   -1.50000
H14B  2    0.471395    0.553333    0.533330    11.00000   -1.50000
H14C  2    0.531797    0.506721    0.549160    11.00000   -1.50000
AFIX   0
C15   1    0.441192    0.540239    0.430118    11.00000    0.05684    0.08497 =
         0.11431   -0.01194    0.01409    0.00932
AFIX 137
H15A  2    0.477965    0.554106    0.399719    11.00000   -1.50000
H15B  2    0.397906    0.563250    0.449351    11.00000   -1.50000
H15C  2    0.388436    0.516387    0.418617    11.00000   -1.50000
AFIX   0
C16   1    0.674529    0.590075    0.472312    11.00000    0.08975    0.07335 =
         0.08906   -0.03017    0.00777   -0.00805
AFIX 137
H16A  2    0.634344    0.599019    0.504247    11.00000   -1.50000
H16B  2    0.639046    0.605196    0.442399    11.00000   -1.50000
H16C  2    0.755868    0.598805    0.474730    11.00000   -1.50000
AFIX   0
C17   1    0.851369    0.526311    0.409195    11.00000    0.04321    0.05612 =
         0.05743   -0.00445   -0.00643    0.00217
C18   1    0.930867    0.495541    0.432798    11.00000    0.05751    0.07747 =
         0.08386    0.00936   -0.01473    0.00324
AFIX  43
H18   2    0.903333    0.468548    0.448391    11.00000   -1.20000
AFIX   0
C19   1    1.049718    0.505149    0.432980    11.00000    0.04352    0.09613 =
         0.09931    0.00022   -0.00657    0.01166
AFIX  43
H19   2    1.101056    0.484450    0.449086    11.00000   -1.20000
AFIX   0
C20   1    1.093881    0.543774    0.410435    11.00000    0.04315    0.09630 =
         0.10015   -0.00570   -0.00450   -0.00404
AFIX  43
H20   2    1.174364    0.549633    0.410847    11.00000   -1.20000
AFIX   0
C21   1    1.017074    0.574184    0.386891    11.00000    0.06187    0.08154 =
         0.07403   -0.00612    0.00652   -0.01855
AFIX  43
H21   2    1.046080    0.600548    0.370435    11.00000   -1.20000
AFIX   0
C22   1    0.897548    0.566017    0.387415    11.00000    0.05601    0.05361 =
         0.07367   -0.00292   -0.00385   -0.00515
AFIX  43
H22   2    0.846915    0.587765    0.372756    11.00000   -1.20000
AFIX   0
C23   1    0.709805    0.425497    0.389046    11.00000    0.07765    0.04614 =
         0.06735    0.00568   -0.00382   -0.00163
C24   1    0.637768    0.468785    0.234906    11.00000    0.06275    0.05821 =
         0.08093   -0.01873    0.00185   -0.00990
AFIX  23
H24A  2    0.599867    0.444734    0.255508    11.00000   -1.20000
H24B  2    0.577351    0.485685    0.215868    11.00000   -1.20000
AFIX   0
C25   1    0.705343    0.501809    0.272407    11.00000    0.04885    0.03893 =
         0.06529   -0.00626   -0.00478    0.00085
AFIX  13
H25   2    0.765550    0.483515    0.290662    11.00000   -1.20000
AFIX   0
C26   1    0.767203    0.540235    0.244406    11.00000    0.04918    0.04924 =
         0.06043   -0.00344   -0.00565   -0.00231
C27   1    0.885411    0.547982    0.252452    11.00000    0.04282    0.06116 =
         0.08190   -0.00034    0.00354    0.00211
AFIX  43
H27   2    0.925666    0.528900    0.275940    11.00000   -1.20000
AFIX   0
C28   1    0.946382    0.582330    0.227609    11.00000    0.05948    0.09934 =
         0.09503    0.00711    0.00684   -0.01267
AFIX  43
H28   2    1.025458    0.587230    0.235332    11.00000   -1.20000
AFIX   0
C29   1    0.888918    0.609875    0.190659    11.00000    0.08825    0.09911 =
         0.10572    0.02540    0.01250   -0.02774
AFIX  43
H29   2    0.929541    0.632991    0.172786    11.00000   -1.20000
AFIX   0
C30   1    0.771785    0.602627    0.180826    11.00000    0.10331    0.13544 =
         0.10089    0.05331   -0.02887   -0.02924
AFIX  43
H30   2    0.734099    0.620378    0.155182    11.00000   -1.20000
AFIX   0
C31   1    0.708304    0.569638    0.208028    11.00000    0.04906    0.08787 =
         0.08804    0.02724   -0.02056   -0.01429
AFIX  43
H31   2    0.627682    0.566705    0.202568    11.00000   -1.20000
AFIX   0

P40   5    0.407813    0.352950    0.190970    11.00000    0.04378    0.03479 =
         0.06929   -0.00455   -0.00324   -0.00331
O39   4    0.448309    0.304778    0.168220    11.00000    0.04166    0.04084 =
         0.07667   -0.01064   -0.00388    0.00615
O41   4    0.330746    0.368951    0.141856    11.00000    0.05405    0.03569 =
         0.07153   -0.00384   -0.00342    0.00519
O66   4    0.196113    0.293133    0.327634    11.00000    0.16203    0.19506 =
         0.15736    0.05883    0.04331   -0.00516
O67   4    0.330421    0.318153    0.380762    11.00000    0.24439    0.18892 =
         0.09356    0.03659    0.03177    0.04835
O68   4    0.504664    0.383855    0.206810    11.00000    0.05622    0.05741 =
         0.08716   -0.01218   -0.00066   -0.02077
N65   3    0.292997    0.309669    0.336519    11.00000    0.16669    0.11991 =
         0.11551    0.05588    0.04266    0.00531
C38   1    0.376866    0.288027    0.123818    11.00000    0.05013    0.04192 =
         0.06299   -0.00444   -0.00330    0.00283
C42   1    0.297125    0.331284    0.105763    11.00000    0.04985    0.05090 =
         0.05973   -0.00693   -0.00508    0.00384
C43   1    0.346304    0.342484    0.048493    11.00000    0.07507    0.07962 =
         0.06292    0.00222   -0.00232    0.00824
C44   1    0.299583    0.303349    0.013269    11.00000    0.08397    0.12669 =
         0.04934   -0.00732    0.00396   -0.00034
AFIX  23
H44A  2    0.314643    0.309586   -0.023983    11.00000   -1.20000
H44B  2    0.215686    0.298996    0.018393    11.00000   -1.20000
AFIX   0
C45   1    0.369938    0.260451    0.032503    11.00000    0.10367    0.08615 =
         0.06572   -0.01619    0.01138   -0.00735
AFIX  23
H45A  2    0.318150    0.237334    0.047642    11.00000   -1.20000
H45B  2    0.414686    0.246787    0.003701    11.00000   -1.20000
AFIX   0
C46   1    0.450304    0.280899    0.074322    11.00000    0.07059    0.05779 =
         0.08106   -0.00922    0.00474    0.00424
AFIX  13
H46   2    0.520725    0.262196    0.080742    11.00000   -1.20000
AFIX   0
C47   1    0.323468    0.242666    0.146570    11.00000    0.07316    0.03892 =
         0.06938   -0.00563   -0.01423   -0.00712
C48   1    0.382844    0.201680    0.136557    11.00000    0.07438    0.04236 =
         0.09728   -0.01474   -0.01167    0.00223
AFIX  43
H48   2    0.448755    0.201213    0.114645    11.00000   -1.20000
AFIX   0
C49   1    0.341346    0.161144    0.160143    11.00000    0.10915    0.03049 =
         0.11503   -0.00728   -0.02089   -0.00274
AFIX  43
H49   2    0.379680    0.133539    0.152806    11.00000   -1.20000
AFIX   0
C50   1    0.248702    0.160633    0.192809    11.00000    0.12819    0.03543 =
         0.14320   -0.00628    0.01406   -0.02345
AFIX  43
H50   2    0.222621    0.132903    0.207143    11.00000   -1.20000
AFIX   0
C51   1    0.191864    0.201038    0.205265    11.00000    0.11306    0.05352 =
         0.11749    0.00105    0.01658   -0.02485
AFIX  43
H51   2    0.129837    0.201143    0.229383    11.00000   -1.20000
AFIX   0
C52   1    0.228668    0.241934    0.181154    11.00000    0.07957    0.03836 =
         0.10475   -0.01178    0.01281   -0.01231
AFIX  43
H52   2    0.188750    0.269198    0.188464    11.00000   -1.20000
AFIX   0
C53   1    0.162655    0.329991    0.107394    11.00000    0.04946    0.09401 =
         0.05666    0.00149   -0.00879    0.00238
C54   1    0.096835    0.289988    0.095269    11.00000    0.06775    0.12013 =
         0.06354   -0.00924   -0.00685   -0.00877
AFIX  43
H54   2    0.134807    0.262406    0.087451    11.00000   -1.20000
AFIX   0
C55   1   -0.025680    0.292422    0.095184    11.00000    0.05493    0.22329 =
         0.06750   -0.01135   -0.01054   -0.03172
AFIX  43
H55   2   -0.070116    0.266230    0.087978    11.00000   -1.20000
AFIX   0
C56   1   -0.082245    0.334759    0.106067    11.00000    0.05097    0.28347 =
         0.08305    0.02042   -0.00705    0.02989
AFIX  43
H56   2   -0.164023    0.336253    0.105913    11.00000   -1.20000
AFIX   0
C57   1   -0.018473    0.373395    0.116776    11.00000    0.05699    0.20575 =
         0.07717    0.02621    0.01023    0.04382
AFIX  43
H57   2   -0.056245    0.401257    0.123379    11.00000   -1.20000
AFIX   0
C58   1    0.102434    0.370790    0.117729    11.00000    0.06697    0.11222 =
         0.06269    0.02140    0.00401    0.03543
AFIX  43
H58   2    0.145415    0.397220    0.125553    11.00000   -1.20000
AFIX   0
C59   1    0.479184    0.329462    0.051364    11.00000    0.07423    0.06817 =
         0.07606    0.00178    0.02128   -0.00066
C60   1    0.313066    0.391433    0.029017    11.00000    0.10629    0.11522 =
         0.07971    0.02953    0.01328    0.03440
AFIX 137
H60A  2    0.356854    0.413949    0.048789    11.00000   -1.50000
H60B  2    0.230337    0.396423    0.034266    11.00000   -1.50000
H60C  2    0.331403    0.394266   -0.008077    11.00000   -1.50000
AFIX   0
C61   1    0.535864    0.326108   -0.003930    11.00000    0.10231    0.09992 =
         0.09740    0.00624    0.04465   -0.00230
AFIX 137
H61A  2    0.545604    0.356498   -0.018383    11.00000   -1.50000
H61B  2    0.486080    0.308307   -0.026933    11.00000   -1.50000
H61C  2    0.611326    0.311425   -0.001025    11.00000   -1.50000
AFIX   0
C62   1    0.562853    0.361479    0.082679    11.00000    0.06523    0.06168 =
         0.12802    0.00782    0.02179   -0.00091
AFIX 137
H62A  2    0.596013    0.383959    0.059020    11.00000   -1.50000
H62B  2    0.624909    0.343513    0.098226    11.00000   -1.50000
H62C  2    0.519625    0.376859    0.110250    11.00000   -1.50000
AFIX   0
C63   1    0.307157    0.344106    0.246949    11.00000    0.05105    0.03974 =
         0.07711   -0.00050    0.00625   -0.00340
AFIX  13
H63   2    0.242314    0.324480    0.234785    11.00000   -1.20000
AFIX   0
C64   1    0.372492    0.318495    0.291495    11.00000    0.09187    0.06783 =
         0.07963    0.01884    0.00815    0.02331
AFIX  23
H64A  2    0.402594    0.289471    0.278010    11.00000   -1.20000
H64B  2    0.438813    0.336861    0.303382    11.00000   -1.20000
AFIX   0
C69   1    0.255860    0.389934    0.264224    11.00000    0.04503    0.04990 =
         0.05843   -0.00296    0.00162    0.00206
C70   1    0.319576    0.422963    0.290635    11.00000    0.03864    0.06438 =
         0.08958   -0.01598   -0.00660    0.01229
AFIX  43
H70   2    0.397750    0.416870    0.299065    11.00000   -1.20000
AFIX   0
C71   1    0.272143    0.464707    0.305086    11.00000    0.07188    0.05387 =
         0.11289   -0.02890   -0.00801   -0.00870
AFIX  43
H71   2    0.317589    0.486231    0.323232    11.00000   -1.20000
AFIX   0
C72   1    0.156554    0.474441    0.292465    11.00000    0.06488    0.06477 =
         0.10661   -0.02358    0.00090    0.01701
AFIX  43
H72   2    0.123875    0.502725    0.301700    11.00000   -1.20000
AFIX   0
C73   1    0.089610    0.441914    0.266018    11.00000    0.04736    0.08473 =
         0.09533   -0.01161   -0.00011    0.00562
AFIX  43
H73   2    0.011636    0.448131    0.257332    11.00000   -1.20000
AFIX   0
C74   1    0.139712    0.400024    0.252595    11.00000    0.04311    0.06806 =
         0.07829   -0.01265   -0.00361    0.00165
AFIX  43
H74   2    0.094039    0.378061    0.235283    11.00000   -1.20000
AFIX   0

P78   5    0.559753    0.186099    0.321247    11.00000    0.04894    0.04240 =
         0.06048    0.00611    0.00058    0.00818
O77   4    0.625338    0.204243    0.372340    11.00000    0.06369    0.03203 =
         0.06198    0.00447    0.00225    0.00575
O79   4    0.510842    0.140163    0.346052    11.00000    0.04726    0.05080 =
         0.06936    0.00366   -0.00312    0.00099
O103  4    0.788282    0.109567    0.205144    11.00000    0.11394    0.20410 =
         0.16856   -0.04102    0.00899    0.07935
O104  4    0.682345    0.136741    0.142230    11.00000    0.15185    0.24519 =
         0.09196   -0.04607    0.02875   -0.00689
O105  4    0.471435    0.216826    0.297808    11.00000    0.05949    0.06947 =
         0.07245    0.01442    0.00557    0.02783
N102  3    0.703001    0.129971    0.188439    11.00000    0.09056    0.12973 =
         0.09480   -0.04637    0.01679    0.00819
C75   1    0.583156    0.185828    0.467370    11.00000    0.06628    0.05763 =
         0.05643    0.00474    0.00701   -0.00219
C76   1    0.644341    0.170135    0.413892    11.00000    0.06512    0.03711 =
         0.06152    0.00310    0.00367   -0.00290
C80   1    0.566313    0.125888    0.396268    11.00000    0.05842    0.04020 =
         0.07152    0.00586   -0.00246   -0.00409
C81   1    0.476191    0.124374    0.442397    11.00000    0.06182    0.06985 =
         0.08271    0.01103    0.01388   -0.01289
AFIX  13
H81   2    0.405830    0.106016    0.434653    11.00000   -1.20000
AFIX   0
C82   1    0.545132    0.107758    0.490820    11.00000    0.10754    0.09096 =
         0.07160    0.03039    0.01177   -0.00728
AFIX  23
H82A  2    0.599316    0.083288    0.481232    11.00000   -1.20000
H82B  2    0.492461    0.096626    0.518310    11.00000   -1.20000
AFIX   0
C83   1    0.612637    0.151300    0.509651    11.00000    0.10004    0.08952 =
         0.06277    0.01542   -0.00129   -0.00836
AFIX  23
H83A  2    0.585280    0.161446    0.544239    11.00000   -1.20000
H83B  2    0.696728    0.145671    0.511292    11.00000   -1.20000
AFIX   0
C84   1    0.449483    0.174973    0.458100    11.00000    0.05926    0.07705 =
         0.07733    0.00774    0.01635   -0.00340
C85   1    0.777789    0.166158    0.419568    11.00000    0.05289    0.06730 =
         0.06076   -0.00319   -0.01047    0.00588
C86   1    0.832231    0.128822    0.443823    11.00000    0.06708    0.09757 =
         0.07921    0.00614   -0.01260    0.01860
AFIX  43
H86   2    0.787173    0.103999    0.455371    11.00000   -1.20000
AFIX   0
C87   1    0.952850    0.128261    0.450935    11.00000    0.07577    0.15918 =
         0.10098   -0.00244   -0.02664    0.05405
AFIX  43
H87   2    0.988804    0.103351    0.467606    11.00000   -1.20000
AFIX   0
C88   1    1.021571    0.165954    0.432632    11.00000    0.05104    0.17834 =
         0.09683   -0.04370   -0.01074    0.02268
AFIX  43
H88   2    1.102829    0.165861    0.437129    11.00000   -1.20000
AFIX   0
C89   1    0.967464    0.202297    0.408405    11.00000    0.06231    0.14112 =
         0.09126   -0.03598   -0.00193   -0.00258
AFIX  43
H89   2    1.011859    0.226966    0.395933    11.00000   -1.20000
AFIX   0
C90   1    0.845749    0.202376    0.402396    11.00000    0.05656    0.07265 =
         0.06823   -0.01500   -0.00535   -0.00696
AFIX  43
H90   2    0.809531    0.227546    0.386374    11.00000   -1.20000
AFIX   0
C91   1    0.619093    0.078686    0.380587    11.00000    0.07053    0.04037 =
         0.08410    0.00992   -0.01832   -0.00216
C92   1    0.724250    0.074393    0.353974    11.00000    0.08785    0.03767 =
         0.09953    0.00361    0.00679    0.00867
AFIX  43
H92   2    0.771096    0.100262    0.348550    11.00000   -1.20000
AFIX   0
C93   1    0.761171    0.031720    0.335101    11.00000    0.12448    0.05474 =
         0.10877   -0.00082    0.01026    0.01566
AFIX  43
H93   2    0.831394    0.029494    0.316279    11.00000   -1.20000
AFIX   0
C94   1    0.695092   -0.007165    0.343947    11.00000    0.12904    0.03150 =
         0.14564   -0.00117   -0.01722    0.00678
AFIX  43
H94   2    0.720423   -0.035687    0.331533    11.00000   -1.20000
AFIX   0
C95   1    0.591271   -0.003343    0.371333    11.00000    0.12288    0.03989 =
         0.13628    0.01698   -0.03014   -0.00954
AFIX  43
H95   2    0.545942   -0.029454    0.377749    11.00000   -1.20000
AFIX   0
C96   1    0.553790    0.039004    0.389390    11.00000    0.10257    0.03971 =
         0.11299    0.01746   -0.01972   -0.00979
AFIX  43
H96   2    0.483123    0.041043    0.407899    11.00000   -1.20000
AFIX   0
C97   1    0.615133    0.236436    0.480734    11.00000    0.11620    0.07220 =
         0.08495   -0.02248    0.02635   -0.00377
AFIX 137
H97A  2    0.696640    0.238219    0.490598    11.00000   -1.50000
H97B  2    0.567210    0.246962    0.509717    11.00000   -1.50000
H97C  2    0.601365    0.255488    0.450168    11.00000   -1.50000
AFIX   0
C98   1    0.375293    0.176766    0.509989    11.00000    0.09165    0.12484 =
         0.08590    0.00064    0.04272   -0.00062
AFIX 137
H98A  2    0.410393    0.157097    0.536259    11.00000   -1.50000
H98B  2    0.296633    0.166460    0.502688    11.00000   -1.50000
H98C  2    0.373053    0.207848    0.523052    11.00000   -1.50000
AFIX   0
C99   1    0.379832    0.204853    0.419402    11.00000    0.06451    0.07425 =
         0.10379    0.00290    0.02496    0.00781
AFIX 137
H99A  2    0.366174    0.234581    0.434992    11.00000   -1.50000
H99B  2    0.305758    0.190358    0.411787    11.00000   -1.50000
H99C  2    0.423720    0.208430    0.387065    11.00000   -1.50000
AFIX   0
C100  1    0.673404    0.172140    0.272175    11.00000    0.04965    0.05619 =
         0.06448   -0.00324    0.00169    0.01242
AFIX  13
H100  2    0.730376    0.151434    0.289071    11.00000   -1.20000
AFIX   0
C101  1    0.614680    0.146046    0.227239    11.00000    0.05755    0.08084 =
         0.08440   -0.02155    0.00777   -0.00236
AFIX  23
H10A  2    0.572330    0.119782    0.241516    11.00000   -1.20000
H10B  2    0.558343    0.165979    0.209602    11.00000   -1.20000
AFIX   0
C106  1    0.737584    0.215372    0.255893    11.00000    0.03938    0.06549 =
         0.05943    0.00109    0.00522    0.00240
C107  1    0.683278    0.251690    0.229343    11.00000    0.04501    0.06750 =
         0.08871    0.01680   -0.00378   -0.00325
AFIX  43
H107  2    0.604822    0.248460    0.219466    11.00000   -1.20000
AFIX   0
C108  1    0.739046    0.291272    0.217299    11.00000    0.09448    0.06906 =
         0.10574    0.01421    0.00846   -0.00191
AFIX  43
H108  2    0.698409    0.315297    0.201103    11.00000   -1.20000
AFIX   0
C109  1    0.856977    0.295897    0.229181    11.00000    0.09249    0.08436 =
         0.09891    0.00487    0.02166   -0.02139
AFIX  43
H109  2    0.896936    0.322734    0.220048    11.00000   -1.20000
AFIX   0
C110  1    0.914718    0.260989    0.254355    11.00000    0.05281    0.10295 =
         0.10045   -0.01240    0.01143   -0.00818
AFIX  43
H110  2    0.993868    0.264152    0.263065    11.00000   -1.20000
AFIX   0
C111  1    0.854792    0.220548    0.267002    11.00000    0.04891    0.08319 =
         0.07988    0.00485    0.00141    0.00450
AFIX  43
H111  2    0.895285    0.196558    0.283340    11.00000   -1.20000
AFIX   0
HKLF 4


REM  bj03_auto_a.res in P2(1)2(1)2(1)
REM wR2 = 0.2624, GooF = S = 1.068, Restrained GooF = 1.224 for all data
REM R1 = 0.0862 for 14202 Fo > 4sig(Fo) and 0.0957 for all 16681 data
REM 1009 parameters refined using 7 restraints

END  
     
WGHT      0.1498      6.7490 

REM Highest difference peak  0.620,  deepest hole -0.375,  1-sigma level  0.082
Q1    1   0.4112  0.4758  0.2617  11.00000  0.05    0.62
Q2    1   0.5881  0.3097  0.3981  11.00000  0.05    0.59
Q3    1   0.4102  0.1411  0.1003  11.00000  0.05    0.58
Q4    1   0.4180  0.1430  0.2595  11.00000  0.05    0.58
Q5    1   0.5815  0.3090  0.2369  11.00000  0.05    0.57
Q6    1   0.4159  0.3517  0.3406  11.00000  0.05    0.55
Q7    1   0.5829  0.1830  0.1603  11.00000  0.05    0.54
Q8    1   0.5953 -0.0253  0.3991  11.00000  0.05    0.53
Q9    1   0.5883  0.5180  0.1604  11.00000  0.05    0.51
Q10   1   0.5647  0.1821  0.2814  11.00000  0.05    0.39
Q11   1   0.4168  0.3513  0.0234  11.00000  0.05    0.34
Q12   1   0.4030  0.6358  0.4431  11.00000  0.05    0.33
Q13   1   0.6771  0.2908  0.3458  11.00000  0.05    0.33

  REM The information below was added by Olex2.
  REM
  REM R1 = 0.0862 for 14202 Fo > 4sig(Fo) and 0.0957 for all 52121 data
  REM 1009 parameters refined using n/a restraints
  REM Highest difference peak 0.62, deepest hole -0.37
  REM Mean Shift 0.033, Max Shift -3.246.

  REM +++ Tabular Listing of Refinement Information +++
  REM R1_all = 0.0957
  REM R1_gt = 0.0862
  REM wR_ref = 0.2624
  REM GOOF = 1.068
  REM Shift_max = -3.246
  REM Shift_mean = 0.033
  REM Reflections_all = 52121
  REM Reflections_gt = 14202
  REM Parameters = 1009
  REM Hole = -0.37
  REM Peak = 0.62
  REM Flack = 0.054(8)

  
