# Supplementary material for: Stereoselective Pudovik reaction of aldehydes, aldimines, and nitroalkenes with CAMDOL-derived H-phosphonate
Source: Commun Chem. 2025 Nov 14;8:349. doi: 10.1038/s42004-025-01735-4 (PMC12618634; doi:10.1038/s42004-025-01735-4)
Supplement: Supplementary file 7 — Supplementary Data 5 [file 42004_2025_1735_MOESM7_ESM.zip]

Archive with 1 entries (1 files):
- Supplementary Data.xyz
