# Supplementary material for: Stereoselective Pudovik reaction of aldehydes, aldimines, and nitroalkenes with CAMDOL-derived H-phosphonate
Source: Commun Chem. 2025 Nov 14;8:349. doi: 10.1038/s42004-025-01735-4 (PMC12618634; doi:10.1038/s42004-025-01735-4)
Supplement: Supplementary file 7 — Supplementary Data 5 [file 42004_2025_1735_MOESM7_ESM.zip › Supplementary Data.xyz]

65
I
 P                 -0.24159100   -1.68462100   -1.08218600
 O                 -3.16427300   -3.10049900   -1.51814800
 O                 -0.10896100   -3.20324000   -1.34217300
 O                  1.17632400   -0.98888600   -1.65101300
 O                  0.30077800   -1.48959500    0.50638600
 C                 -3.64901800   -0.93001700   -0.65131600
 C                 -3.56974600    0.44032400   -0.91716900
 H                 -3.14173000    0.77734700   -1.85912500
 C                 -4.00222100    1.35597600    0.03302600
 H                 -3.91676400    2.42112600   -0.15492600
 C                 -4.53367100    0.89764100    1.23780400
 H                 -4.86591700    1.61263300    1.98425600
 C                 -4.62866700   -0.47049400    1.49826700
 H                 -5.04399500   -0.81562400    2.43969800
 C                 -4.17978500   -1.38799400    0.55808500
 H                 -4.23213800   -2.45669200    0.74019600
 C                 -3.15877800   -1.87499900   -1.66138700
 H                 -2.84331800   -1.43559900   -2.61960400
 C                  1.11190100    1.35148700   -1.47967300
 C                 -0.25387500    1.66389400   -1.48430100
 H                 -0.94383200    1.05659400   -0.90564300
 C                 -0.73945100    2.75576400   -2.19330100
 H                 -1.80118600    2.98781800   -2.16386600
 C                  0.12909400    3.55761900   -2.93206800
 H                 -0.24827000    4.41194900   -3.48545700
 C                  1.48389800    3.24821600   -2.95422900
 H                  2.17287400    3.85562400   -3.53316500
 C                  1.96693400    2.15412700   -2.23669400
 H                  3.02773900    1.92739000   -2.27526200
 C                  1.60918800    0.07191100   -0.80187200
 C                  3.13303500   -0.02620300   -0.59007800
 H                  3.67918300   -0.08461800   -1.53638400
 C                  3.55088500    1.15053600    0.33508100
 H                  4.62644400    1.33384400    0.27420500
 H                  3.06493700    2.08737200    0.05546500
 C                  3.12012100    0.66796900    1.74746000
 H                  2.50295400    1.38835300    2.28488100
 H                  3.98526600    0.46569000    2.38510500
 C                  2.38828800   -0.65620600    1.45637000
 C                  4.80124000   -1.38386100    0.79519000
 H                  5.30455900   -0.45092700    1.04873100
 H                  5.37070900   -1.85276300   -0.01465500
 H                  4.87087200   -2.04913800    1.66318100
 C                  3.32889000   -1.24755000    0.35137900
 C                  2.98044400   -2.64676500   -0.18385300
 H                  3.39459800   -3.39368600    0.50513800
 H                  3.46489500   -2.79531000   -1.15533600
 H                  1.92659100   -2.85970800   -0.30380300
 C                  2.13076100   -1.51820800    2.67631800
 H                  3.07415400   -1.77168500    3.17257500
 H                  1.62185600   -2.44400600    2.39415900
 H                  1.50344600   -0.98823400    3.40234300
 C                  1.05936400   -0.30452100    0.67629800
 C                  0.17714300    0.69941600    1.42821900
 C                 -0.88140200    0.19885800    2.19543500
 H                 -1.06611900   -0.86889400    2.19424300
 C                 -1.69025700    1.04560100    2.95063800
 H                 -2.49651900    0.62306900    3.54367200
 C                 -1.47475900    2.41905400    2.94124600
 H                 -2.10689500    3.08158700    3.52523600
 C                 -0.43334600    2.93476000    2.17373700
 H                 -0.25171800    4.00488800    2.14688900
 C                  0.38346100    2.08587000    1.43363400
 H                  1.17562000    2.52217900    0.83519200
 Li                -1.59113500   -4.09224400   -1.57634600
65
TS-R
 P                 -0.26224200   -1.74386100   -0.99062700
 O                 -2.95698900   -2.92124100   -1.83812000
 O                 -0.12288200   -3.26356200   -1.18815800
 O                  1.12989600   -1.04880200   -1.59499300
 O                  0.23429500   -1.44192700    0.58069500
 C                 -3.41071000   -0.89764200   -0.64556600
 C                 -3.53992500    0.48607700   -0.78634900
 H                 -3.18499700    0.96412900   -1.69678500
 C                 -4.12049000    1.23943200    0.22707400
 H                 -4.20782900    2.31604300    0.12382100
 C                 -4.58557800    0.60557400    1.37721100
 H                 -5.03806100    1.19238400    2.17082300
 C                 -4.46488800   -0.77786600    1.51751700
 H                 -4.82957600   -1.26559500    2.41614700
 C                 -3.87848100   -1.53091000    0.50847000
 H                 -3.77864300   -2.60838900    0.59515100
 C                 -2.83296100   -1.68497000   -1.75604500
 H                 -2.52551600   -1.10402500   -2.63791700
 C                  1.08008100    1.29479400   -1.52899500
 C                 -0.28542700    1.60335300   -1.55293200
 H                 -0.97539100    1.02189900   -0.94755600
 C                 -0.76870800    2.66465600   -2.30818500
 H                 -1.82942600    2.90098900   -2.29018600
 C                  0.10357400    3.43418800   -3.07649300
 H                 -0.27166700    4.26478300   -3.66616300
 C                  1.45863100    3.12483600   -3.08104300
 H                  2.14925200    3.70760300   -3.68278200
 C                  1.93968000    2.06296400   -2.31540000
 H                  3.00072400    1.83523800   -2.33888200
 C                  1.56838700    0.04824400   -0.79032900
 C                  3.09003400   -0.05136100   -0.56895300
 H                  3.63906700   -0.15442900   -1.50969500
 C                  3.51034700    1.16354700    0.30462200
 H                  4.58687500    1.33856000    0.23905200
 H                  3.03023600    2.08937000   -0.01772900
 C                  3.07222700    0.74622300    1.73543900
 H                  2.45943900    1.49371400    2.23943100
 H                  3.93427000    0.56462400    2.38329500
 C                  2.33241200   -0.58479600    1.50035600
 C                  4.74586000   -1.35198700    0.88180200
 H                  5.25491600   -0.41047100    1.08711200
 H                  5.31326100   -1.86641400    0.09857400
 H                  4.80925800   -1.97155300    1.78336300
 C                  3.27532400   -1.22987800    0.42779200
 C                  2.92214100   -2.65109400   -0.04285400
 H                  3.36472300   -3.36853600    0.65911100
 H                  3.37178700   -2.83503500   -1.02474900
 H                  1.86676700   -2.87854600   -0.11437000
 C                  2.06302300   -1.38991900    2.75604900
 H                  3.00248300   -1.62487800    3.26837900
 H                  1.55145500   -2.32560900    2.51401900
 H                  1.43439200   -0.82474200    3.45357300
 C                  1.00942900   -0.25512800    0.69905400
 C                  0.13370000    0.78703300    1.40278600
 C                 -0.92743200    0.33032400    2.19296700
 H                 -1.12894100   -0.73357300    2.23597400
 C                 -1.72177200    1.21746700    2.91657600
 H                 -2.53026000    0.82875400    3.52872700
 C                 -1.49022400    2.58629100    2.84944800
 H                 -2.11183300    3.27960300    3.40808200
 C                 -0.44858100    3.05804400    2.05443900
 H                 -0.25606400    4.12401400    1.98093400
 C                  0.35460600    2.17007500    1.34658000
 H                  1.14820100    2.57239100    0.72671300
 Li                -1.56517400   -4.08852700   -1.75722600
65
II
 P                 -0.28782500   -1.69054700   -1.14749700
 O                 -2.38564900   -2.03544600   -2.71187000
 O                 -0.21044800   -3.16354300   -1.45620600
 O                  1.02464700   -0.87782600   -1.64053700
 O                 -0.05837100   -1.38463500    0.42988300
 C                 -2.88700700   -0.70397100   -0.76883300
 C                 -3.42682600    0.57465200   -0.64367000
 H                 -3.14369400    1.34435500   -1.35863900
 C                 -4.34212100    0.86698400    0.36675100
 H                 -4.75282300    1.86843900    0.45150400
 C                 -4.73131700   -0.12543200    1.25988800
 H                 -5.44627200    0.09787400    2.04621900
 C                 -4.20426600   -1.41238100    1.13764500
 H                 -4.50936300   -2.19247500    1.82887400
 C                 -3.29462800   -1.69738700    0.12647200
 H                 -2.88923900   -2.70274500    0.02458400
 C                 -1.93664300   -1.05738800   -1.90791100
 H                 -1.65326700   -0.12510900   -2.43400200
 C                  1.16618300    1.44344500   -1.34939000
 C                 -0.16053200    1.88039300   -1.39788300
 H                 -0.92584000    1.33499800   -0.85394000
 C                 -0.51260900    3.02599800   -2.10121400
 H                 -1.54864300    3.35095500   -2.11545800
 C                  0.46181300    3.75643400   -2.77835200
 H                  0.19073400    4.65262700   -3.32735400
 C                  1.78388500    3.32608100   -2.74798900
 H                  2.55089000    3.88149400   -3.27846500
 C                  2.13147600    2.17524500   -2.04266500
 H                  3.16728300    1.85098800   -2.03941900
 C                  1.50124600    0.10967400   -0.69226000
 C                  2.99063800   -0.14057700   -0.39160100
 H                  3.59270400   -0.20532800   -1.30222200
 C                  3.43276200    0.96201600    0.61108500
 H                  4.52069000    1.05622200    0.62944100
 H                  3.04491700    1.94554400    0.34024300
 C                  2.86511800    0.45974000    1.96767200
 H                  2.27375600    1.20600000    2.49701800
 H                  3.66268600    0.15564700    2.65040000
 C                  2.05284200   -0.78836300    1.56783400
 C                  4.45240100   -1.67109600    1.03545600
 H                  5.00085600   -0.79372700    1.37640400
 H                  5.03936400   -2.13326800    0.23433500
 H                  4.41631300   -2.38852800    1.86270400
 C                  3.02608400   -1.40844900    0.50730900
 C                  2.60116000   -2.75654300   -0.10906000
 H                  3.16494400   -3.56355400    0.36993400
 H                  2.82536700   -2.78917300   -1.17916300
 H                  1.55306100   -3.00386800    0.01723000
 C                  1.63723000   -1.67029700    2.72823200
 H                  2.51983000   -2.00808000    3.28170500
 H                  1.08820600   -2.54924700    2.37846300
 H                  0.99491900   -1.12030800    3.42466600
 C                  0.81968400   -0.27676400    0.71826300
 C                 -0.02752900    0.75384600    1.46655800
 C                 -1.16790900    0.31039300    2.14459600
 H                 -1.45675600   -0.73168500    2.07881900
 C                 -1.95251900    1.19305700    2.88413900
 H                 -2.83621600    0.81733900    3.39006200
 C                 -1.61774600    2.53953300    2.95782600
 H                 -2.23172300    3.22958900    3.52816300
 C                 -0.48604600    2.99576400    2.28645200
 H                 -0.21225000    4.04545000    2.32532200
 C                  0.29968500    2.11393100    1.55311400
 H                  1.16090300    2.50652300    1.02431700
 Li                -1.55081900   -3.55280100   -2.65341700
65
TS-S
 P                 -0.74754200   -1.41284300    1.00726200
 O                 -2.99623300   -1.70606500    2.80261200
 O                 -1.03320400   -2.90693100    1.17201600
 O                 -0.62606500   -1.04064500   -0.59744900
 O                  0.88775200   -1.22363300    1.24408200
 C                 -2.70341400   -0.66628500    2.14193900
 C                 -0.15326000    1.21094200   -1.10109600
 C                 -0.60739300    1.95245000   -0.00641200
 H                 -0.45937700    1.57165100    1.00193500
 C                 -1.21678100    3.19065700   -0.18122800
 H                 -1.53322500    3.76068400    0.68775100
 C                 -1.42525400    3.69467900   -1.46219300
 H                 -1.90031600    4.66112500   -1.60039900
 C                 -1.02353600    2.94478500   -2.56330800
 H                 -1.19406800    3.31640200   -3.56895100
 C                 -0.39137800    1.71690400   -2.38107600
 H                 -0.07598700    1.15190700   -3.25248800
 C                  0.47257000   -0.16692400   -0.89672500
 C                  1.25972000   -0.73450200   -2.09396900
 H                  0.61421200   -0.94305600   -2.95208500
 C                  2.43380800    0.24347800   -2.37920000
 H                  2.83355400    0.09121200   -3.38434800
 H                  2.12092200    1.28806000   -2.33085000
 C                  3.47113500   -0.11061900   -1.27738300
 H                  3.82512600    0.75411400   -0.71677000
 H                  4.35874200   -0.58920600   -1.69996200
 C                  2.71902300   -1.13725700   -0.40716800
 C                  2.98587100   -2.55118000   -2.58606500
 H                  3.53699200   -1.81994100   -3.17672400
 H                  2.41015500   -3.16847000   -3.28431500
 H                  3.71464800   -3.21016400   -2.10107800
 C                  2.01753800   -1.97048200   -1.53274700
 C                  1.20311200   -3.19172900   -1.07301400
 H                  1.85692300   -4.07172200   -1.08283600
 H                  0.38190300   -3.38451500   -1.77105900
 H                  0.78210700   -3.12477500   -0.07815400
 C                  3.58900300   -1.89803700    0.57323700
 H                  4.37819500   -2.44016100    0.04098800
 H                  2.99481800   -2.61723700    1.14428100
 H                  4.07210400   -1.21351300    1.27948100
 C                  1.53355500   -0.36284900    0.30512700
 C                  2.03204900    0.85145000    1.09711900
 C                  2.26196100    0.69190800    2.46866700
 H                  2.04204900   -0.26357000    2.92937400
 C                  2.75886200    1.73685400    3.24531600
 H                  2.92647100    1.57995500    4.30654300
 C                  3.03608800    2.97066100    2.66829600
 H                  3.41861000    3.78797200    3.27170600
 C                  2.81481700    3.14561700    1.30479000
 H                  3.01900800    4.10325700    0.83607800
 C                  2.32229800    2.10008200    0.53087900
 H                  2.14195000    2.27904100   -0.52308700
 Li                -2.27245100   -3.28153100    2.38650000
 C                 -3.46742300   -0.30719200    0.90681300
 C                 -3.60909500    1.03196100    0.55013700
 C                 -4.04807900   -1.29694500    0.10967300
 C                 -4.29561900    1.38495500   -0.60785500
 H                 -3.17681000    1.80084700    1.18369200
 C                 -4.73766100   -0.94745600   -1.04356400
 H                 -3.93903600   -2.34107700    0.38874300
 C                 -4.85760100    0.39454500   -1.40761000
 H                 -4.38287100    2.43062100   -0.88581800
 H                 -5.17742400   -1.71999200   -1.66642200
 H                 -5.38981900    0.66497100   -2.31423400
 H                 -2.27657300    0.19819100    2.67219100
87
TS0
 P                  0.29541500   -1.00985100   -0.24315700
 O                 -0.75094800   -2.07273800   -0.40085000
 O                  1.37378600   -0.96080900   -1.45307000
 O                  1.39511500   -1.32724500    0.91125000
 C                  2.61810300    1.02757100   -1.50085000
 C                  1.73307200    1.96993400   -0.96016400
 H                  1.13976300    1.73053300   -0.08275000
 C                  1.60884400    3.23829700   -1.51435100
 H                  0.91701300    3.94659500   -1.06900100
 C                  2.36504600    3.59347600   -2.62928600
 H                  2.26957900    4.58380000   -3.06309300
 C                  3.23763100    2.66493200   -3.18498100
 H                  3.82474800    2.92241200   -4.06093700
 C                  3.35666700    1.39259400   -2.62841900
 H                  4.03181100    0.67960100   -3.09033400
 C                  2.62942300   -0.41209600   -0.98777900
 C                  3.78262100   -1.30498700   -1.47729100
 H                  3.74889900   -1.46886000   -2.55800900
 C                  5.09924800   -0.66857200   -0.94998700
 H                  5.96163300   -1.04518000   -1.50445400
 H                  5.10946600    0.41634300   -1.06776000
 C                  5.13221500   -1.09405700    0.54338800
 H                  5.27286100   -0.25960000    1.23087000
 H                  5.94061600   -1.80198500    0.74414400
 C                  3.78079700   -1.80822400    0.73547800
 C                  4.89905600   -3.52357500   -0.87425300
 H                  5.86397500   -3.02459200   -0.95878700
 H                  4.73001300   -4.06946800   -1.80862500
 H                  4.97494900   -4.26949400   -0.07552600
 C                  3.69187900   -2.59695000   -0.61617700
 C                  2.47828400   -3.52675400   -0.81489800
 H                  2.71962000   -4.50940400   -0.39424700
 H                  2.29212900   -3.66612800   -1.88476200
 H                  1.54937300   -3.21356600   -0.35423300
 C                  3.66551200   -2.61044300    2.01678200
 H                  4.45759200   -3.36524800    2.06351800
 H                  2.69776700   -3.11582800    2.07840200
 H                  3.77106000   -1.96125500    2.89322000
 C                  2.65953200   -0.70921500    0.60786800
 C                  2.81642000    0.46420500    1.57388700
 C                  2.08030800    0.45223400    2.76446000
 H                  1.40755100   -0.37355700    2.96347500
 C                  2.19286600    1.48734800    3.69073800
 H                  1.60271800    1.45389200    4.60123800
 C                  3.04764800    2.55619100    3.44802700
 H                  3.13181300    3.36700000    4.16464100
 C                  3.79318400    2.57714500    2.27215300
 H                  4.46111600    3.40674500    2.06302700
 C                  3.67935700    1.54455200    1.34763200
 H                  4.25249000    1.60555900    0.42921500
 H                 -0.44944400    0.22347700   -0.02557700
 N                 -2.14575300    0.79867000   -0.00176900
 C                 -2.35692900    1.32286600    1.33297200
 C                 -1.38505900    2.44014900    1.75069000
 C                 -2.23016800    0.16486300    2.32752400
 H                 -3.38076000    1.74466800    1.47004700
 H                 -1.47131000    3.32006600    1.10549500
 H                 -1.57546300    2.76469500    2.78029000
 H                 -0.34850200    2.07834700    1.69943800
 H                 -2.93229700   -0.64501600    2.08909500
 H                 -1.21389300   -0.25136300    2.29455300
 H                 -2.42663900    0.48520100    3.35609700
 C                 -2.17030200    1.78839400   -1.06254300
 C                 -3.53045800    2.48397700   -1.24405200
 C                 -1.76678500    1.11429400   -2.37518500
 H                 -1.42888000    2.59628600   -0.89323900
 H                 -3.86891500    2.95370600   -0.31316100
 H                 -3.48336400    3.26421200   -2.01265200
 H                 -4.28946700    1.75272400   -1.55392800
 H                 -0.75331900    0.69906900   -2.31914300
 H                 -2.46317200    0.29583300   -2.60944900
 H                 -1.78616300    1.81857700   -3.21374300
 Li                -2.41156500   -1.12216300   -0.33361900
 C                 -8.58067600    0.41690900    0.33721300
 C                 -7.19009100    0.43776200    0.32637800
 C                 -6.48070800   -0.72643600    0.02181000
 C                 -7.15692900   -1.91529300   -0.27351100
 C                 -8.54411900   -1.93321800   -0.25962600
 C                 -9.25279200   -0.76820600    0.04518000
 H                 -9.13878800    1.31719600    0.57128300
 H                 -6.64536000    1.35244500    0.54931100
 H                 -6.57865800   -2.80349800   -0.50793500
 H                 -9.07956800   -2.84942000   -0.48573000
 H                -10.33828000   -0.78666100    0.05388800
 C                 -5.01269600   -0.67049200    0.01220500
 O                 -4.29952500   -1.62477200   -0.27024500
 H                 -4.53997500    0.29417300    0.26356200
22
NH(iPr)2
 N                 -0.01612500   -0.65404800    0.06694900
 C                 -1.22526900    0.10395500   -0.25646800
 C                 -1.54862800    1.08742300    0.86488300
 C                 -2.36657100   -0.89158900   -0.44014500
 H                 -1.11916900    0.67815700   -1.19463900
 H                 -0.80192600    1.88368700    0.94297800
 H                 -2.51971100    1.55910500    0.68722200
 H                 -1.58532400    0.55462300    1.82104900
 H                 -2.13993500   -1.60780000   -1.23789500
 H                 -2.52194700   -1.45270100    0.48644200
 H                 -3.29536400   -0.37702900   -0.70392100
 C                  1.21851900    0.11000600    0.25516700
 C                  1.56716300    1.05552600   -0.89966200
 C                  2.35055400   -0.88236400    0.50269300
 H                  1.09049000    0.70741800    1.16662900
 H                  0.80062800    1.82283500   -1.04597600
 H                  2.51802000    1.56479400   -0.71224400
 H                  1.66405800    0.49068500   -1.83526100
 H                  2.09116800   -1.55729700    1.32204600
 H                  2.53138400   -1.48644300   -0.39556200
 H                  3.28222300   -0.36452500    0.74805600
 H                  0.14367700   -1.33491200   -0.67637300
87
Ia
 P                  0.27179800   -0.38627200   -1.02105400
 O                 -0.86012600   -1.24915200   -1.45521700
 O                  1.64124600   -0.69932100   -1.80459800
 O                  0.84862500   -0.68533700    0.45357300
 C                  3.44454000    0.75737000   -1.42726300
 C                  2.81862900    1.97136000   -1.11881600
 H                  1.95553200    1.99045700   -0.45740900
 C                  3.30823800    3.17282300   -1.61567100
 H                  2.81082100    4.10169800   -1.35633400
 C                  4.43368100    3.18279500   -2.43785000
 H                  4.81860300    4.12083800   -2.82495800
 C                  5.05614800    1.98282800   -2.76229600
 H                  5.92722500    1.97683000   -3.40982400
 C                  4.56044200    0.77876100   -2.26436800
 H                  5.05279300   -0.14907200   -2.53777100
 C                  2.81919900   -0.55510300   -0.97395500
 C                  3.66832400   -1.82772500   -1.12280900
 H                  3.89772600   -2.05001500   -2.16867000
 C                  4.90531800   -1.65769500   -0.19877800
 H                  5.70148700   -2.34946800   -0.48202700
 H                  5.33251000   -0.65542600   -0.26349600
 C                  4.34004300   -1.96034700    1.21657000
 H                  4.57433000   -1.18959000    1.95026800
 H                  4.73052400   -2.90061400    1.61420100
 C                  2.82642700   -2.12165000    0.96259300
 C                  3.68503100   -4.24136700   -0.30093400
 H                  4.74527800   -4.12345000   -0.07934900
 H                  3.60708700   -4.75345900   -1.26604400
 H                  3.25497000   -4.90971200    0.45303800
 C                  2.86820700   -2.93432700   -0.37532300
 C                  1.50070200   -3.37867500   -0.93432100
 H                  1.33417000   -4.42867800   -0.67290900
 H                  1.47109400   -3.30102100   -2.02436000
 H                  0.64863400   -2.83507000   -0.53880600
 C                  2.05309400   -2.73131500    2.11494400
 H                  2.42340800   -3.74085700    2.32252300
 H                  0.98472100   -2.79462600    1.88680600
 H                  2.17510400   -2.13837100    3.02730200
 C                  2.29676500   -0.68833800    0.54355900
 C                  2.65226300    0.36967400    1.58768800
 C                  1.75813300    0.56374000    2.64673100
 H                  0.81533700    0.02802600    2.65349900
 C                  2.04599900    1.45305800    3.67889400
 H                  1.32621900    1.58797200    4.48026200
 C                  3.23860000    2.16703400    3.67713300
 H                  3.46327900    2.86484300    4.47753600
 C                  4.14186100    1.97826600    2.63485200
 H                  5.07757000    2.52791500    2.61540900
 C                  3.85384200    1.08893400    1.60436600
 H                  4.57744900    0.97226200    0.80607200
 H                  0.05151400    0.97895100   -1.15084800
 N                 -2.30370900    1.13734700   -0.11832100
 C                 -2.17527100    1.52711100    1.26708300
 C                 -0.92245200    2.36882500    1.56440500
 C                 -2.15438600    0.26035000    2.12499900
 H                 -3.04149100    2.12882700    1.62477800
 H                 -0.95894300    3.34254100    1.06417700
 H                 -0.79519600    2.55033000    2.63880600
 H                 -0.03146900    1.83850900    1.20524800
 H                 -3.06546000   -0.33014000    1.96385300
 H                 -1.29636900   -0.36535200    1.84455900
 H                 -2.08342200    0.48623700    3.19539100
 C                 -2.25776700    2.23481200   -1.05406800
 C                 -3.26151900    3.36711100   -0.77099700
 C                 -2.51755500    1.69849800   -2.46523200
 H                 -1.25357800    2.72877100   -1.09226300
 H                 -3.08799700    3.83394200    0.20357000
 H                 -3.20307900    4.15209700   -1.53400800
 H                 -4.28344400    2.96378000   -0.77156600
 H                 -1.80728500    0.90644600   -2.73196600
 H                 -3.52902800    1.27201500   -2.51966800
 H                 -2.44251000    2.48558700   -3.22316900
 Li                -2.51081600   -0.62015200   -0.79042300
 C                 -8.66630200    0.41185900    0.58653700
 C                 -7.29171200    0.54131700    0.41735300
 C                 -6.54771200   -0.53314200   -0.07536600
 C                 -7.17513000   -1.74073300   -0.40060000
 C                 -8.54629600   -1.86739600   -0.23029800
 C                 -9.28913300   -0.79162800    0.26255100
 H                 -9.25025100    1.24266200    0.96830300
 H                 -6.78703500    1.47236400    0.66423300
 H                 -6.57148100   -2.55822700   -0.78220300
 H                 -9.04274600   -2.79955200   -0.47943100
 H                -10.36193800   -0.89456600    0.39395500
 C                 -5.09609500   -0.36705800   -0.24710200
 O                 -4.36593700   -1.25084500   -0.67851500
 H                 -4.63861500    0.60356000    0.02139400
