# Supplementary material for: Stereoselective Pudovik reaction of aldehydes, aldimines, and nitroalkenes with CAMDOL-derived H-phosphonate
Source: Commun Chem. 2025 Nov 14;8:349. doi: 10.1038/s42004-025-01735-4 (PMC12618634; doi:10.1038/s42004-025-01735-4)
Supplement: Supplementary file 8 — Supplementary Data 6 [file 42004_2025_1735_MOESM8_ESM.zip]

Archive with 8 entries (7 files):
- log/
- log/I.log
- log/Ia.log
- log/II.log
- log/NH(iPr)2.log
- log/TS-R.log
- log/TS-S.log
- log/TS0.log
