# Supplementary material for: Stereoselective Pudovik reaction of aldehydes, aldimines, and nitroalkenes with CAMDOL-derived H-phosphonate
Source: Commun Chem. 2025 Nov 14;8:349. doi: 10.1038/s42004-025-01735-4 (PMC12618634; doi:10.1038/s42004-025-01735-4)
Supplement: Supplementary file 8 — Supplementary Data 6 [file 42004_2025_1735_MOESM8_ESM.zip › log/I.log]

 Entering Gaussian System, Link 0=g16
 Input=tmpg16Input.com
 Output=Lts-R.log
 Initial command:
 /scratch/PI/keztluo/TYang/g16/l1.exe "/tmp/yuhan/g16-scratch/1275034/Gau-30761.inp" -scrdir="/tmp/yuhan/g16-scratch/1275034/"
 Entering Link 1 = /scratch/PI/keztluo/TYang/g16/l1.exe PID=     30765.
  
 Copyright (c) 1988-2019, Gaussian, Inc.  All Rights Reserved.
  
 This is part of the Gaussian(R) 16 program.  It is based on
 the Gaussian(R) 09 system (copyright 2009, Gaussian, Inc.),
 the Gaussian(R) 03 system (copyright 2003, Gaussian, Inc.),
 the Gaussian(R) 98 system (copyright 1998, Gaussian, Inc.),
 the Gaussian(R) 94 system (copyright 1995, Gaussian, Inc.),
 the Gaussian 92(TM) system (copyright 1992, Gaussian, Inc.),
 the Gaussian 90(TM) system (copyright 1990, Gaussian, Inc.),
 the Gaussian 88(TM) system (copyright 1988, Gaussian, Inc.),
 the Gaussian 86(TM) system (copyright 1986, Carnegie Mellon
 University), and the Gaussian 82(TM) system (copyright 1983,
 Carnegie Mellon University). Gaussian is a federally registered
 trademark of Gaussian, Inc.
  
 This software contains proprietary and confidential information,
 including trade secrets, belonging to Gaussian, Inc.
  
 This software is provided under written license and may be
 used, copied, transmitted, or stored only in accord with that
 written license.
  
 The following legend is applicable only to US Government
 contracts under FAR:
  
                    RESTRICTED RIGHTS LEGEND
  
 Use, reproduction and disclosure by the US Government is
 subject to restrictions as set forth in subparagraphs (a)
 and (c) of the Commercial Computer Software - Restricted
 Rights clause in FAR 52.227-19.
  
 Gaussian, Inc.
 340 Quinnipiac St., Bldg. 40, Wallingford CT 06492
  
  
 ---------------------------------------------------------------
 Warning -- This program may not be used in any manner that
 competes with the business of Gaussian, Inc. or will provide
 assistance to any competitor of Gaussian, Inc.  The licensee
 of this program is prohibited from giving any competitor of
 Gaussian, Inc. access to this program.  By using this program,
 the user acknowledges that Gaussian, Inc. is engaged in the
 business of creating and licensing software in the field of
 computational chemistry and represents and warrants to the
 licensee that it is not a competitor of Gaussian, Inc. and that
 it will not use this program in any manner prohibited above.
 ---------------------------------------------------------------
  

 Cite this work as:
 Gaussian 16, Revision C.01,
 M. J. Frisch, G. W. Trucks, H. B. Schlegel, G. E. Scuseria, 
 M. A. Robb, J. R. Cheeseman, G. Scalmani, V. Barone, 
 G. A. Petersson, H. Nakatsuji, X. Li, M. Caricato, A. V. Marenich, 
 J. Bloino, B. G. Janesko, R. Gomperts, B. Mennucci, H. P. Hratchian, 
 J. V. Ortiz, A. F. Izmaylov, J. L. Sonnenberg, D. Williams-Young, 
 F. Ding, F. Lipparini, F. Egidi, J. Goings, B. Peng, A. Petrone, 
 T. Henderson, D. Ranasinghe, V. G. Zakrzewski, J. Gao, N. Rega, 
 G. Zheng, W. Liang, M. Hada, M. Ehara, K. Toyota, R. Fukuda, 
 J. Hasegawa, M. Ishida, T. Nakajima, Y. Honda, O. Kitao, H. Nakai, 
 T. Vreven, K. Throssell, J. A. Montgomery, Jr., J. E. Peralta, 
 F. Ogliaro, M. J. Bearpark, J. J. Heyd, E. N. Brothers, K. N. Kudin, 
 V. N. Staroverov, T. A. Keith, R. Kobayashi, J. Normand, 
 K. Raghavachari, A. P. Rendell, J. C. Burant, S. S. Iyengar, 
 J. Tomasi, M. Cossi, J. M. Millam, M. Klene, C. Adamo, R. Cammi, 
 J. W. Ochterski, R. L. Martin, K. Morokuma, O. Farkas, 
 J. B. Foresman, and D. J. Fox, Gaussian, Inc., Wallingford CT, 2019.
 
 ******************************************
 Gaussian 16:  ES64L-G16RevC.01  3-Jul-2019
                27-Jun-2024 
 ******************************************
 %nprocshared=39
 Will use up to   39 processors via shared memory.
 %mem=100GB
 %chk=Lts-R
 ---------------------
 #p M062X gen freq opt
 ---------------------
 1/18=20,19=15,26=3,38=1/1,3;
 2/9=110,12=2,17=6,18=5,40=1/2;
 3/5=7,11=2,25=1,30=1,71=1,74=-55/1,2,3;
 4//1;
 5/5=2,38=5/2;
 6/7=2,8=2,9=2,10=2,28=1/1;
 7//1,2,3,16;
 1/18=20,19=15,26=3/3(2);
 2/9=110/2;
 99//99;
 2/9=110/2;
 3/5=7,6=1,11=2,25=1,30=1,71=1,74=-55,82=7/1,2,3;
 4/5=5,16=3,69=1/1;
 5/5=2,38=5/2;
 7//1,2,3,16;
 1/18=20,19=15,26=3/3(-5);
 2/9=110/2;
 6/7=2,8=2,9=2,10=2,19=2,28=1/1;
 99/9=1/99;
 Leave Link    1 at Thu Jun 27 15:51:50 2024, MaxMem= 13421772800 cpu:               2.0 elap:               0.1
 (Enter /scratch/PI/keztluo/TYang/g16/l101.exe)
 ---
 ***
 ---
 Symbolic Z-matrix:
 Charge =  0 Multiplicity = 1
 P                    -0.22224  -1.68386  -1.02063 
 O                    -3.15699  -3.05124  -1.76812 
 O                    -0.10288  -3.22356  -1.22816 
 O                     1.2299   -1.0488   -1.58499 
 O                     0.3143   -1.45193   0.5807 
 C                    -3.67071  -0.97764  -0.71557 
 C                    -3.64993   0.42608  -0.85635 
 H                    -3.265     0.85413  -1.78679 
 C                    -4.08049   1.24943   0.18707 
 H                    -4.03783   2.33604   0.08382 
 C                    -4.53558   0.67557   1.36721 
 H                    -4.86806   1.32238   2.19082 
 C                    -4.56489  -0.71787   1.51752 
 H                    -4.91958  -1.1556    2.44615 
 C                    -4.12848  -1.55091   0.47847 
 H                    -4.12864  -2.63839   0.57515 
 C                    -3.22296  -1.81497  -1.82605 
 H                    -2.85552  -1.29403  -2.71792 
 C                     1.12008   1.30479  -1.519 
 C                    -0.25543   1.61335  -1.53293 
 H                    -0.93539   1.0219   -0.92756 
 C                    -0.73871   2.66466  -2.29819 
 H                    -1.79943   2.89099  -2.27019 
 C                     0.12357   3.43419  -3.06649 
 H                    -0.26167   4.26478  -3.66616 
 C                     1.47863   3.13484  -3.08104 
 H                     2.16925   3.7176   -3.68278 
 C                     1.96968   2.07296  -2.3054 
 H                     3.03072   1.85524  -2.32888 
 C                     1.62839   0.05824  -0.78033 
 C                     3.15003  -0.01136  -0.54895 
 H                     3.70907  -0.11443  -1.4897 
 C                     3.55035   1.19355   0.33462 
 H                     4.62688   1.38856   0.27905 
 H                     3.06024   2.11937   0.01227 
 C                     3.11223   0.76622   1.75544 
 H                     2.48944   1.50371   2.25943 
 H                     3.97427   0.59462   2.4133 
 C                     2.38241  -0.5648    1.51036 
 C                     4.80586  -1.31199   0.9018 
 H                     5.30492  -0.37047   1.11711 
 H                     5.38326  -1.81641   0.11857 
 H                     4.86926  -1.94155   1.80336 
 C                     3.33532  -1.19988   0.43779 
 C                     2.99214  -2.62109  -0.04285 
 H                     3.40472  -3.33854   0.68911 
 H                     3.49179  -2.80504  -1.00475 
 H                     1.94677  -2.83855  -0.16437 
 C                     2.12302  -1.37992   2.76605 
 H                     3.06248  -1.61488   3.27838 
 H                     1.61146  -2.31561   2.51402 
 H                     1.48439  -0.82474   3.46357 
 C                     1.05943  -0.25513   0.70905 
 C                     0.1737    0.76703   1.41279 
 C                    -0.88743   0.30032   2.19297 
 H                    -1.06894  -0.76357   2.23597 
 C                    -1.69177   1.17747   2.92658 
 H                    -2.49026   0.76875   3.53873 
 C                    -1.48022   2.54629   2.85945 
 H                    -2.11183   3.2296    3.41808 
 C                    -0.44858   3.03804   2.06444 
 H                    -0.26606   4.10401   1.99093 
 C                     0.37461   2.16007   1.35658 
 H                     1.1682    2.57239   0.74671 
 Li                   -1.55517  -4.05853  -1.70723 
 
 ITRead=  0  0  0  0  0  0  0  0  0  0  0  0  0  0  0  0  0  0  0  0
 ITRead=  0  0  0  0  0  0  0  0  0  0  0  0  0  0  0  0  0  0  0  0
 ITRead=  0  0  0  0  0  0  0  0  0  0  0  0  0  0  0  0  0  0  0  0
 ITRead=  0  0  0  0  0
 MicOpt= -1 -1 -1 -1 -1 -1 -1 -1 -1 -1 -1 -1 -1 -1 -1 -1 -1 -1 -1 -1
 MicOpt= -1 -1 -1 -1 -1 -1 -1 -1 -1 -1 -1 -1 -1 -1 -1 -1 -1 -1 -1 -1
 MicOpt= -1 -1 -1 -1 -1 -1 -1 -1 -1 -1 -1 -1 -1 -1 -1 -1 -1 -1 -1 -1
 MicOpt= -1 -1 -1 -1 -1
 NAtoms=     65 NQM=       65 NQMF=       0 NMMI=      0 NMMIF=      0
                NMic=       0 NMicF=      0.
                    Isotopes and Nuclear Properties:
 (Nuclear quadrupole moments (NQMom) in fm**2, nuclear magnetic moments (NMagM)
  in nuclear magnetons)

  Atom         1           2           3           4           5           6           7           8           9          10
 IAtWgt=          31          16          16          16          16          12          12           1          12           1
 AtmWgt=  30.9737634  15.9949146  15.9949146  15.9949146  15.9949146  12.0000000  12.0000000   1.0078250  12.0000000   1.0078250
 NucSpn=           1           0           0           0           0           0           0           1           0           1
 AtZEff=   0.0000000   0.0000000   0.0000000   0.0000000   0.0000000   0.0000000   0.0000000   0.0000000   0.0000000   0.0000000
 NQMom=    0.0000000   0.0000000   0.0000000   0.0000000   0.0000000   0.0000000   0.0000000   0.0000000   0.0000000   0.0000000
 NMagM=    1.1316000   0.0000000   0.0000000   0.0000000   0.0000000   0.0000000   0.0000000   2.7928460   0.0000000   2.7928460
 AtZNuc=  15.0000000   8.0000000   8.0000000   8.0000000   8.0000000   6.0000000   6.0000000   1.0000000   6.0000000   1.0000000

  Atom        11          12          13          14          15          16          17          18          19          20
 IAtWgt=          12           1          12           1          12           1          12           1          12          12
 AtmWgt=  12.0000000   1.0078250  12.0000000   1.0078250  12.0000000   1.0078250  12.0000000   1.0078250  12.0000000  12.0000000
 NucSpn=           0           1           0           1           0           1           0           1           0           0
 AtZEff=   0.0000000   0.0000000   0.0000000   0.0000000   0.0000000   0.0000000   0.0000000   0.0000000   0.0000000   0.0000000
 NQMom=    0.0000000   0.0000000   0.0000000   0.0000000   0.0000000   0.0000000   0.0000000   0.0000000   0.0000000   0.0000000
 NMagM=    0.0000000   2.7928460   0.0000000   2.7928460   0.0000000   2.7928460   0.0000000   2.7928460   0.0000000   0.0000000
 AtZNuc=   6.0000000   1.0000000   6.0000000   1.0000000   6.0000000   1.0000000   6.0000000   1.0000000   6.0000000   6.0000000

  Atom        21          22          23          24          25          26          27          28          29          30
 IAtWgt=           1          12           1          12           1          12           1          12           1          12
 AtmWgt=   1.0078250  12.0000000   1.0078250  12.0000000   1.0078250  12.0000000   1.0078250  12.0000000   1.0078250  12.0000000
 NucSpn=           1           0           1           0           1           0           1           0           1           0
 AtZEff=   0.0000000   0.0000000   0.0000000   0.0000000   0.0000000   0.0000000   0.0000000   0.0000000   0.0000000   0.0000000
 NQMom=    0.0000000   0.0000000   0.0000000   0.0000000   0.0000000   0.0000000   0.0000000   0.0000000   0.0000000   0.0000000
 NMagM=    2.7928460   0.0000000   2.7928460   0.0000000   2.7928460   0.0000000   2.7928460   0.0000000   2.7928460   0.0000000
 AtZNuc=   1.0000000   6.0000000   1.0000000   6.0000000   1.0000000   6.0000000   1.0000000   6.0000000   1.0000000   6.0000000

  Atom        31          32          33          34          35          36          37          38          39          40
 IAtWgt=          12           1          12           1           1          12           1           1          12          12
 AtmWgt=  12.0000000   1.0078250  12.0000000   1.0078250   1.0078250  12.0000000   1.0078250   1.0078250  12.0000000  12.0000000
 NucSpn=           0           1           0           1           1           0           1           1           0           0
 AtZEff=   0.0000000   0.0000000   0.0000000   0.0000000   0.0000000   0.0000000   0.0000000   0.0000000   0.0000000   0.0000000
 NQMom=    0.0000000   0.0000000   0.0000000   0.0000000   0.0000000   0.0000000   0.0000000   0.0000000   0.0000000   0.0000000
 NMagM=    0.0000000   2.7928460   0.0000000   2.7928460   2.7928460   0.0000000   2.7928460   2.7928460   0.0000000   0.0000000
 AtZNuc=   6.0000000   1.0000000   6.0000000   1.0000000   1.0000000   6.0000000   1.0000000   1.0000000   6.0000000   6.0000000

  Atom        41          42          43          44          45          46          47          48          49          50
 IAtWgt=           1           1           1          12          12           1           1           1          12           1
 AtmWgt=   1.0078250   1.0078250   1.0078250  12.0000000  12.0000000   1.0078250   1.0078250   1.0078250  12.0000000   1.0078250
 NucSpn=           1           1           1           0           0           1           1           1           0           1
 AtZEff=   0.0000000   0.0000000   0.0000000   0.0000000   0.0000000   0.0000000   0.0000000   0.0000000   0.0000000   0.0000000
 NQMom=    0.0000000   0.0000000   0.0000000   0.0000000   0.0000000   0.0000000   0.0000000   0.0000000   0.0000000   0.0000000
 NMagM=    2.7928460   2.7928460   2.7928460   0.0000000   0.0000000   2.7928460   2.7928460   2.7928460   0.0000000   2.7928460
 AtZNuc=   1.0000000   1.0000000   1.0000000   6.0000000   6.0000000   1.0000000   1.0000000   1.0000000   6.0000000   1.0000000

  Atom        51          52          53          54          55          56          57          58          59          60
 IAtWgt=           1           1          12          12          12           1          12           1          12           1
 AtmWgt=   1.0078250   1.0078250  12.0000000  12.0000000  12.0000000   1.0078250  12.0000000   1.0078250  12.0000000   1.0078250
 NucSpn=           1           1           0           0           0           1           0           1           0           1
 AtZEff=   0.0000000   0.0000000   0.0000000   0.0000000   0.0000000   0.0000000   0.0000000   0.0000000   0.0000000   0.0000000
 NQMom=    0.0000000   0.0000000   0.0000000   0.0000000   0.0000000   0.0000000   0.0000000   0.0000000   0.0000000   0.0000000
 NMagM=    2.7928460   2.7928460   0.0000000   0.0000000   0.0000000   2.7928460   0.0000000   2.7928460   0.0000000   2.7928460
 AtZNuc=   1.0000000   1.0000000   6.0000000   6.0000000   6.0000000   1.0000000   6.0000000   1.0000000   6.0000000   1.0000000

  Atom        61          62          63          64          65
 IAtWgt=          12           1          12           1           7
 AtmWgt=  12.0000000   1.0078250  12.0000000   1.0078250   7.0160045
 NucSpn=           0           1           0           1           3
 AtZEff=   0.0000000   0.0000000   0.0000000   0.0000000   0.0000000
 NQMom=    0.0000000   0.0000000   0.0000000   0.0000000  -4.0100000
 NMagM=    0.0000000   2.7928460   0.0000000   2.7928460   3.2564240
 AtZNuc=   6.0000000   1.0000000   6.0000000   1.0000000   3.0000000
 Leave Link  101 at Thu Jun 27 15:51:53 2024, MaxMem= 13421772800 cpu:              16.2 elap:               0.4
 (Enter /scratch/PI/keztluo/TYang/g16/l103.exe)

 GradGradGradGradGradGradGradGradGradGradGradGradGradGradGradGradGradGrad
 Berny optimization.
 Initialization pass.
                           ----------------------------
                           !    Initial Parameters    !
                           ! (Angstroms and Degrees)  !
 --------------------------                            --------------------------
 ! Name  Definition              Value          Derivative Info.                !
 --------------------------------------------------------------------------------
 ! R1    R(1,3)                  1.5582         estimate D2E/DX2                !
 ! R2    R(1,4)                  1.6824         estimate D2E/DX2                !
 ! R3    R(1,5)                  1.7047         estimate D2E/DX2                !
 ! R4    R(1,65)                 2.8084         estimate D2E/DX2                !
 ! R5    R(2,17)                 1.2394         estimate D2E/DX2                !
 ! R6    R(2,65)                 1.8932         estimate D2E/DX2                !
 ! R7    R(3,65)                 1.7424         estimate D2E/DX2                !
 ! R8    R(4,30)                 1.4254         estimate D2E/DX2                !
 ! R9    R(5,53)                 1.4156         estimate D2E/DX2                !
 ! R10   R(6,7)                  1.4109         estimate D2E/DX2                !
 ! R11   R(6,15)                 1.4014         estimate D2E/DX2                !
 ! R12   R(6,17)                 1.4611         estimate D2E/DX2                !
 ! R13   R(7,8)                  1.0941         estimate D2E/DX2                !
 ! R14   R(7,9)                  1.3972         estimate D2E/DX2                !
 ! R15   R(9,10)                 1.0923         estimate D2E/DX2                !
 ! R16   R(9,11)                 1.3889         estimate D2E/DX2                !
 ! R17   R(11,12)                1.0987         estimate D2E/DX2                !
 ! R18   R(11,13)                1.4018         estimate D2E/DX2                !
 ! R19   R(13,14)                1.0862         estimate D2E/DX2                !
 ! R20   R(13,15)                1.4014         estimate D2E/DX2                !
 ! R21   R(15,16)                1.0918         estimate D2E/DX2                !
 ! R22   R(17,18)                1.0963         estimate D2E/DX2                !
 ! R23   R(19,20)                1.4098         estimate D2E/DX2                !
 ! R24   R(19,28)                1.3894         estimate D2E/DX2                !
 ! R25   R(19,30)                1.5355         estimate D2E/DX2                !
 ! R26   R(20,21)                1.0857         estimate D2E/DX2                !
 ! R27   R(20,22)                1.3872         estimate D2E/DX2                !
 ! R28   R(22,23)                1.085          estimate D2E/DX2                !
 ! R29   R(22,24)                1.3878         estimate D2E/DX2                !
 ! R30   R(24,25)                1.0945         estimate D2E/DX2                !
 ! R31   R(24,26)                1.3878         estimate D2E/DX2                !
 ! R32   R(26,27)                1.0857         estimate D2E/DX2                !
 ! R33   R(26,28)                1.4037         estimate D2E/DX2                !
 ! R34   R(28,29)                1.0834         estimate D2E/DX2                !
 ! R35   R(30,31)                1.5407         estimate D2E/DX2                !
 ! R36   R(30,53)                1.6249         estimate D2E/DX2                !
 ! R37   R(31,32)                1.0992         estimate D2E/DX2                !
 ! R38   R(31,33)                1.5469         estimate D2E/DX2                !
 ! R39   R(31,44)                1.5558         estimate D2E/DX2                !
 ! R40   R(33,34)                1.0955         estimate D2E/DX2                !
 ! R41   R(33,35)                1.096          estimate D2E/DX2                !
 ! R42   R(33,36)                1.547          estimate D2E/DX2                !
 ! R43   R(36,37)                1.0889         estimate D2E/DX2                !
 ! R44   R(36,38)                1.0979         estimate D2E/DX2                !
 ! R45   R(36,39)                1.5376         estimate D2E/DX2                !
 ! R46   R(39,44)                1.569          estimate D2E/DX2                !
 ! R47   R(39,49)                1.5194         estimate D2E/DX2                !
 ! R48   R(39,53)                1.5774         estimate D2E/DX2                !
 ! R49   R(40,41)                1.0871         estimate D2E/DX2                !
 ! R50   R(40,42)                1.096          estimate D2E/DX2                !
 ! R51   R(40,43)                1.1014         estimate D2E/DX2                !
 ! R52   R(40,44)                1.5461         estimate D2E/DX2                !
 ! R53   R(44,45)                1.539          estimate D2E/DX2                !
 ! R54   R(45,46)                1.1049         estimate D2E/DX2                !
 ! R55   R(45,47)                1.0994         estimate D2E/DX2                !
 ! R56   R(45,48)                1.0746         estimate D2E/DX2                !
 ! R57   R(49,50)                1.0956         estimate D2E/DX2                !
 ! R58   R(49,51)                1.0958         estimate D2E/DX2                !
 ! R59   R(49,52)                1.0966         estimate D2E/DX2                !
 ! R60   R(53,54)                1.5247         estimate D2E/DX2                !
 ! R61   R(54,55)                1.3973         estimate D2E/DX2                !
 ! R62   R(54,63)                1.4086         estimate D2E/DX2                !
 ! R63   R(55,56)                1.0801         estimate D2E/DX2                !
 ! R64   R(55,57)                1.398          estimate D2E/DX2                !
 ! R65   R(57,58)                1.086          estimate D2E/DX2                !
 ! R66   R(57,59)                1.3867         estimate D2E/DX2                !
 ! R67   R(59,60)                1.0853         estimate D2E/DX2                !
 ! R68   R(59,61)                1.3922         estimate D2E/DX2                !
 ! R69   R(61,62)                1.084          estimate D2E/DX2                !
 ! R70   R(61,63)                1.3963         estimate D2E/DX2                !
 ! R71   R(63,64)                1.0825         estimate D2E/DX2                !
 ! A1    A(3,1,4)              105.2002         estimate D2E/DX2                !
 ! A2    A(3,1,5)              103.6178         estimate D2E/DX2                !
 ! A3    A(4,1,5)               89.5468         estimate D2E/DX2                !
 ! A4    A(4,1,65)             130.3022         estimate D2E/DX2                !
 ! A5    A(5,1,65)             119.6096         estimate D2E/DX2                !
 ! A6    A(17,2,65)            125.2583         estimate D2E/DX2                !
 ! A7    A(1,4,30)             110.1873         estimate D2E/DX2                !
 ! A8    A(1,5,53)             111.4611         estimate D2E/DX2                !
 ! A9    A(7,6,15)             119.7893         estimate D2E/DX2                !
 ! A10   A(7,6,17)             119.3283         estimate D2E/DX2                !
 ! A11   A(15,6,17)            120.8805         estimate D2E/DX2                !
 ! A12   A(6,7,8)              118.6377         estimate D2E/DX2                !
 ! A13   A(6,7,9)              120.4805         estimate D2E/DX2                !
 ! A14   A(8,7,9)              120.861          estimate D2E/DX2                !
 ! A15   A(7,9,10)             120.2379         estimate D2E/DX2                !
 ! A16   A(7,9,11)             119.475          estimate D2E/DX2                !
 ! A17   A(10,9,11)            120.2722         estimate D2E/DX2                !
 ! A18   A(9,11,12)            119.527          estimate D2E/DX2                !
 ! A19   A(9,11,13)            120.5736         estimate D2E/DX2                !
 ! A20   A(12,11,13)           119.898          estimate D2E/DX2                !
 ! A21   A(11,13,14)           119.9397         estimate D2E/DX2                !
 ! A22   A(11,13,15)           120.3218         estimate D2E/DX2                !
 ! A23   A(14,13,15)           119.7366         estimate D2E/DX2                !
 ! A24   A(6,15,13)            119.3583         estimate D2E/DX2                !
 ! A25   A(6,15,16)            118.879          estimate D2E/DX2                !
 ! A26   A(13,15,16)           121.7614         estimate D2E/DX2                !
 ! A27   A(2,17,6)             123.5345         estimate D2E/DX2                !
 ! A28   A(2,17,18)            119.6157         estimate D2E/DX2                !
 ! A29   A(6,17,18)            116.661          estimate D2E/DX2                !
 ! A30   A(20,19,28)           118.0366         estimate D2E/DX2                !
 ! A31   A(20,19,30)           120.3593         estimate D2E/DX2                !
 ! A32   A(28,19,30)           121.2447         estimate D2E/DX2                !
 ! A33   A(19,20,21)           119.1007         estimate D2E/DX2                !
 ! A34   A(19,20,22)           120.7464         estimate D2E/DX2                !
 ! A35   A(21,20,22)           120.1504         estimate D2E/DX2                !
 ! A36   A(20,22,23)           118.9766         estimate D2E/DX2                !
 ! A37   A(20,22,24)           120.6078         estimate D2E/DX2                !
 ! A38   A(23,22,24)           120.4017         estimate D2E/DX2                !
 ! A39   A(22,24,25)           120.3598         estimate D2E/DX2                !
 ! A40   A(22,24,26)           119.529          estimate D2E/DX2                !
 ! A41   A(25,24,26)           120.1077         estimate D2E/DX2                !
 ! A42   A(24,26,27)           120.74           estimate D2E/DX2                !
 ! A43   A(24,26,28)           119.931          estimate D2E/DX2                !
 ! A44   A(27,26,28)           119.3279         estimate D2E/DX2                !
 ! A45   A(19,28,26)           121.1383         estimate D2E/DX2                !
 ! A46   A(19,28,29)           120.0024         estimate D2E/DX2                !
 ! A47   A(26,28,29)           118.8592         estimate D2E/DX2                !
 ! A48   A(4,30,19)            105.4491         estimate D2E/DX2                !
 ! A49   A(4,30,31)            109.0134         estimate D2E/DX2                !
 ! A50   A(4,30,53)            105.6504         estimate D2E/DX2                !
 ! A51   A(19,30,31)           115.8392         estimate D2E/DX2                !
 ! A52   A(19,30,53)           118.7892         estimate D2E/DX2                !
 ! A53   A(31,30,53)           101.5053         estimate D2E/DX2                !
 ! A54   A(30,31,32)           112.2108         estimate D2E/DX2                !
 ! A55   A(30,31,33)           107.8292         estimate D2E/DX2                !
 ! A56   A(30,31,44)           104.3224         estimate D2E/DX2                !
 ! A57   A(32,31,33)           115.4869         estimate D2E/DX2                !
 ! A58   A(32,31,44)           114.2437         estimate D2E/DX2                !
 ! A59   A(33,31,44)           101.651          estimate D2E/DX2                !
 ! A60   A(31,33,34)           111.3467         estimate D2E/DX2                !
 ! A61   A(31,33,35)           111.9784         estimate D2E/DX2                !
 ! A62   A(31,33,36)           103.6598         estimate D2E/DX2                !
 ! A63   A(34,33,35)           105.9114         estimate D2E/DX2                !
 ! A64   A(34,33,36)           111.9669         estimate D2E/DX2                !
 ! A65   A(35,33,36)           112.1359         estimate D2E/DX2                !
 ! A66   A(33,36,37)           113.5763         estimate D2E/DX2                !
 ! A67   A(33,36,38)           111.7853         estimate D2E/DX2                !
 ! A68   A(33,36,39)           103.1287         estimate D2E/DX2                !
 ! A69   A(37,36,38)           106.1167         estimate D2E/DX2                !
 ! A70   A(37,36,39)           112.8657         estimate D2E/DX2                !
 ! A71   A(38,36,39)           109.4442         estimate D2E/DX2                !
 ! A72   A(36,39,44)            99.8503         estimate D2E/DX2                !
 ! A73   A(36,39,49)           114.4376         estimate D2E/DX2                !
 ! A74   A(36,39,53)           108.0056         estimate D2E/DX2                !
 ! A75   A(44,39,49)           116.8397         estimate D2E/DX2                !
 ! A76   A(44,39,53)           103.9798         estimate D2E/DX2                !
 ! A77   A(49,39,53)           112.4552         estimate D2E/DX2                !
 ! A78   A(41,40,42)           107.3541         estimate D2E/DX2                !
 ! A79   A(41,40,43)           107.8475         estimate D2E/DX2                !
 ! A80   A(41,40,44)           115.6751         estimate D2E/DX2                !
 ! A81   A(42,40,43)           106.9501         estimate D2E/DX2                !
 ! A82   A(42,40,44)           108.6615         estimate D2E/DX2                !
 ! A83   A(43,40,44)           109.9896         estimate D2E/DX2                !
 ! A84   A(31,44,39)            92.9817         estimate D2E/DX2                !
 ! A85   A(31,44,40)           111.0397         estimate D2E/DX2                !
 ! A86   A(31,44,45)           118.7381         estimate D2E/DX2                !
 ! A87   A(39,44,40)           113.694          estimate D2E/DX2                !
 ! A88   A(39,44,45)           116.8619         estimate D2E/DX2                !
 ! A89   A(40,44,45)           103.8191         estimate D2E/DX2                !
 ! A90   A(44,45,46)           108.0273         estimate D2E/DX2                !
 ! A91   A(44,45,47)           109.0502         estimate D2E/DX2                !
 ! A92   A(44,45,48)           116.0453         estimate D2E/DX2                !
 ! A93   A(46,45,47)           107.5342         estimate D2E/DX2                !
 ! A94   A(46,45,48)           107.8647         estimate D2E/DX2                !
 ! A95   A(47,45,48)           108.0171         estimate D2E/DX2                !
 ! A96   A(39,49,50)           110.8023         estimate D2E/DX2                !
 ! A97   A(39,49,51)           110.3482         estimate D2E/DX2                !
 ! A98   A(39,49,52)           110.7013         estimate D2E/DX2                !
 ! A99   A(50,49,51)           108.9508         estimate D2E/DX2                !
 ! A100  A(50,49,52)           108.0895         estimate D2E/DX2                !
 ! A101  A(51,49,52)           107.8612         estimate D2E/DX2                !
 ! A102  A(5,53,30)            105.322          estimate D2E/DX2                !
 ! A103  A(5,53,39)            108.7568         estimate D2E/DX2                !
 ! A104  A(5,53,54)            107.629          estimate D2E/DX2                !
 ! A105  A(30,53,39)           102.1113         estimate D2E/DX2                !
 ! A106  A(30,53,54)           119.8153         estimate D2E/DX2                !
 ! A107  A(39,53,54)           112.605          estimate D2E/DX2                !
 ! A108  A(53,54,55)           118.3566         estimate D2E/DX2                !
 ! A109  A(53,54,63)           124.177          estimate D2E/DX2                !
 ! A110  A(55,54,63)           117.4461         estimate D2E/DX2                !
 ! A111  A(54,55,56)           118.609          estimate D2E/DX2                !
 ! A112  A(54,55,57)           121.355          estimate D2E/DX2                !
 ! A113  A(56,55,57)           120.0269         estimate D2E/DX2                !
 ! A114  A(55,57,58)           118.8609         estimate D2E/DX2                !
 ! A115  A(55,57,59)           120.4076         estimate D2E/DX2                !
 ! A116  A(58,57,59)           120.7276         estimate D2E/DX2                !
 ! A117  A(57,59,60)           120.5162         estimate D2E/DX2                !
 ! A118  A(57,59,61)           119.2989         estimate D2E/DX2                !
 ! A119  A(60,59,61)           120.1848         estimate D2E/DX2                !
 ! A120  A(59,61,62)           120.7208         estimate D2E/DX2                !
 ! A121  A(59,61,63)           120.2839         estimate D2E/DX2                !
 ! A122  A(62,61,63)           118.9934         estimate D2E/DX2                !
 ! A123  A(54,63,61)           121.1679         estimate D2E/DX2                !
 ! A124  A(54,63,64)           120.2485         estimate D2E/DX2                !
 ! A125  A(61,63,64)           118.5776         estimate D2E/DX2                !
 ! A126  A(1,65,2)              87.682          estimate D2E/DX2                !
 ! A127  A(2,65,3)             117.3297         estimate D2E/DX2                !
 ! D1    D(3,1,4,30)          -143.7808         estimate D2E/DX2                !
 ! D2    D(5,1,4,30)           -39.7858         estimate D2E/DX2                !
 ! D3    D(65,1,4,30)         -169.6651         estimate D2E/DX2                !
 ! D4    D(3,1,5,53)           142.8552         estimate D2E/DX2                !
 ! D5    D(4,1,5,53)            37.3177         estimate D2E/DX2                !
 ! D6    D(65,1,5,53)          175.0066         estimate D2E/DX2                !
 ! D7    D(4,1,65,2)          -135.6412         estimate D2E/DX2                !
 ! D8    D(5,1,65,2)           106.3204         estimate D2E/DX2                !
 ! D9    D(65,2,17,6)         -108.9339         estimate D2E/DX2                !
 ! D10   D(65,2,17,18)          65.9003         estimate D2E/DX2                !
 ! D11   D(17,2,65,1)           16.2254         estimate D2E/DX2                !
 ! D12   D(17,2,65,3)           19.0174         estimate D2E/DX2                !
 ! D13   D(1,4,30,19)          -95.7192         estimate D2E/DX2                !
 ! D14   D(1,4,30,31)          139.2853         estimate D2E/DX2                !
 ! D15   D(1,4,30,53)           30.8865         estimate D2E/DX2                !
 ! D16   D(1,5,53,30)          -23.7964         estimate D2E/DX2                !
 ! D17   D(1,5,53,39)         -132.6278         estimate D2E/DX2                !
 ! D18   D(1,5,53,54)          105.1062         estimate D2E/DX2                !
 ! D19   D(15,6,7,8)           178.4603         estimate D2E/DX2                !
 ! D20   D(15,6,7,9)             0.1044         estimate D2E/DX2                !
 ! D21   D(17,6,7,8)            -2.0428         estimate D2E/DX2                !
 ! D22   D(17,6,7,9)           179.6013         estimate D2E/DX2                !
 ! D23   D(7,6,15,13)            0.2169         estimate D2E/DX2                !
 ! D24   D(7,6,15,16)         -179.3846         estimate D2E/DX2                !
 ! D25   D(17,6,15,13)        -179.2721         estimate D2E/DX2                !
 ! D26   D(17,6,15,16)           1.1265         estimate D2E/DX2                !
 ! D27   D(7,6,17,2)           176.9548         estimate D2E/DX2                !
 ! D28   D(7,6,17,18)            1.9797         estimate D2E/DX2                !
 ! D29   D(15,6,17,2)           -3.5539         estimate D2E/DX2                !
 ! D30   D(15,6,17,18)        -178.529          estimate D2E/DX2                !
 ! D31   D(6,7,9,10)           178.3717         estimate D2E/DX2                !
 ! D32   D(6,7,9,11)            -0.2283         estimate D2E/DX2                !
 ! D33   D(8,7,9,10)             0.0526         estimate D2E/DX2                !
 ! D34   D(8,7,9,11)          -178.5473         estimate D2E/DX2                !
 ! D35   D(7,9,11,12)          179.5926         estimate D2E/DX2                !
 ! D36   D(7,9,11,13)            0.0298         estimate D2E/DX2                !
 ! D37   D(10,9,11,12)           0.9932         estimate D2E/DX2                !
 ! D38   D(10,9,11,13)        -178.5697         estimate D2E/DX2                !
 ! D39   D(9,11,13,14)         179.7899         estimate D2E/DX2                !
 ! D40   D(9,11,13,15)           0.2943         estimate D2E/DX2                !
 ! D41   D(12,11,13,14)          0.2286         estimate D2E/DX2                !
 ! D42   D(12,11,13,15)       -179.2669         estimate D2E/DX2                !
 ! D43   D(11,13,15,6)          -0.4152         estimate D2E/DX2                !
 ! D44   D(11,13,15,16)        179.1743         estimate D2E/DX2                !
 ! D45   D(14,13,15,6)        -179.9118         estimate D2E/DX2                !
 ! D46   D(14,13,15,16)         -0.3222         estimate D2E/DX2                !
 ! D47   D(28,19,20,21)        179.7854         estimate D2E/DX2                !
 ! D48   D(28,19,20,22)         -0.7883         estimate D2E/DX2                !
 ! D49   D(30,19,20,21)          6.583          estimate D2E/DX2                !
 ! D50   D(30,19,20,22)       -173.9907         estimate D2E/DX2                !
 ! D51   D(20,19,28,26)          0.6734         estimate D2E/DX2                !
 ! D52   D(20,19,28,29)       -179.1891         estimate D2E/DX2                !
 ! D53   D(30,19,28,26)        173.8126         estimate D2E/DX2                !
 ! D54   D(30,19,28,29)         -6.0499         estimate D2E/DX2                !
 ! D55   D(20,19,30,4)          73.0121         estimate D2E/DX2                !
 ! D56   D(20,19,30,31)       -166.3651         estimate D2E/DX2                !
 ! D57   D(20,19,30,53)        -45.1014         estimate D2E/DX2                !
 ! D58   D(28,19,30,4)         -99.9691         estimate D2E/DX2                !
 ! D59   D(28,19,30,31)         20.6537         estimate D2E/DX2                !
 ! D60   D(28,19,30,53)        141.9175         estimate D2E/DX2                !
 ! D61   D(19,20,22,23)       -178.6312         estimate D2E/DX2                !
 ! D62   D(19,20,22,24)          0.0186         estimate D2E/DX2                !
 ! D63   D(21,20,22,23)          0.7891         estimate D2E/DX2                !
 ! D64   D(21,20,22,24)        179.439          estimate D2E/DX2                !
 ! D65   D(20,22,24,25)       -179.7967         estimate D2E/DX2                !
 ! D66   D(20,22,24,26)          0.8805         estimate D2E/DX2                !
 ! D67   D(23,22,24,25)         -1.1662         estimate D2E/DX2                !
 ! D68   D(23,22,24,26)        179.511          estimate D2E/DX2                !
 ! D69   D(22,24,26,27)        179.3839         estimate D2E/DX2                !
 ! D70   D(22,24,26,28)         -0.9912         estimate D2E/DX2                !
 ! D71   D(25,24,26,27)          0.0594         estimate D2E/DX2                !
 ! D72   D(25,24,26,28)        179.6843         estimate D2E/DX2                !
 ! D73   D(24,26,28,19)          0.2085         estimate D2E/DX2                !
 ! D74   D(24,26,28,29)       -179.9275         estimate D2E/DX2                !
 ! D75   D(27,26,28,19)        179.8386         estimate D2E/DX2                !
 ! D76   D(27,26,28,29)         -0.2973         estimate D2E/DX2                !
 ! D77   D(4,30,31,32)          52.1607         estimate D2E/DX2                !
 ! D78   D(4,30,31,33)        -179.555          estimate D2E/DX2                !
 ! D79   D(4,30,31,44)         -72.0338         estimate D2E/DX2                !
 ! D80   D(19,30,31,32)        -66.5198         estimate D2E/DX2                !
 ! D81   D(19,30,31,33)         61.7646         estimate D2E/DX2                !
 ! D82   D(19,30,31,44)        169.2858         estimate D2E/DX2                !
 ! D83   D(53,30,31,32)        163.3423         estimate D2E/DX2                !
 ! D84   D(53,30,31,33)        -68.3734         estimate D2E/DX2                !
 ! D85   D(53,30,31,44)         39.1478         estimate D2E/DX2                !
 ! D86   D(4,30,53,5)           -4.2012         estimate D2E/DX2                !
 ! D87   D(4,30,53,39)         109.3635         estimate D2E/DX2                !
 ! D88   D(4,30,53,54)        -125.4617         estimate D2E/DX2                !
 ! D89   D(19,30,53,5)         113.8071         estimate D2E/DX2                !
 ! D90   D(19,30,53,39)       -132.6281         estimate D2E/DX2                !
 ! D91   D(19,30,53,54)         -7.4533         estimate D2E/DX2                !
 ! D92   D(31,30,53,5)        -117.923          estimate D2E/DX2                !
 ! D93   D(31,30,53,39)         -4.3582         estimate D2E/DX2                !
 ! D94   D(31,30,53,54)        120.8166         estimate D2E/DX2                !
 ! D95   D(30,31,33,34)       -162.0375         estimate D2E/DX2                !
 ! D96   D(30,31,33,35)        -43.6688         estimate D2E/DX2                !
 ! D97   D(30,31,33,36)         77.4121         estimate D2E/DX2                !
 ! D98   D(32,31,33,34)        -35.6522         estimate D2E/DX2                !
 ! D99   D(32,31,33,35)         82.7165         estimate D2E/DX2                !
 ! D100  D(32,31,33,36)       -156.2026         estimate D2E/DX2                !
 ! D101  D(44,31,33,34)         88.594          estimate D2E/DX2                !
 ! D102  D(44,31,33,35)       -153.0374         estimate D2E/DX2                !
 ! D103  D(44,31,33,36)        -31.9565         estimate D2E/DX2                !
 ! D104  D(30,31,44,39)        -56.9067         estimate D2E/DX2                !
 ! D105  D(30,31,44,40)       -173.7259         estimate D2E/DX2                !
 ! D106  D(30,31,44,45)         66.0889         estimate D2E/DX2                !
 ! D107  D(32,31,44,39)       -179.7848         estimate D2E/DX2                !
 ! D108  D(32,31,44,40)         63.3961         estimate D2E/DX2                !
 ! D109  D(32,31,44,45)        -56.7892         estimate D2E/DX2                !
 ! D110  D(33,31,44,39)         55.1358         estimate D2E/DX2                !
 ! D111  D(33,31,44,40)        -61.6833         estimate D2E/DX2                !
 ! D112  D(33,31,44,45)        178.1315         estimate D2E/DX2                !
 ! D113  D(31,33,36,37)       -128.0935         estimate D2E/DX2                !
 ! D114  D(31,33,36,38)        111.8675         estimate D2E/DX2                !
 ! D115  D(31,33,36,39)         -5.6055         estimate D2E/DX2                !
 ! D116  D(34,33,36,37)        111.7768         estimate D2E/DX2                !
 ! D117  D(34,33,36,38)         -8.2622         estimate D2E/DX2                !
 ! D118  D(34,33,36,39)       -125.7352         estimate D2E/DX2                !
 ! D119  D(35,33,36,37)         -7.1187         estimate D2E/DX2                !
 ! D120  D(35,33,36,38)       -127.1577         estimate D2E/DX2                !
 ! D121  D(35,33,36,39)        115.3693         estimate D2E/DX2                !
 ! D122  D(33,36,39,44)         40.7508         estimate D2E/DX2                !
 ! D123  D(33,36,39,49)        166.3595         estimate D2E/DX2                !
 ! D124  D(33,36,39,53)        -67.5651         estimate D2E/DX2                !
 ! D125  D(37,36,39,44)        163.7132         estimate D2E/DX2                !
 ! D126  D(37,36,39,49)        -70.678          estimate D2E/DX2                !
 ! D127  D(37,36,39,53)         55.3973         estimate D2E/DX2                !
 ! D128  D(38,36,39,44)        -78.3585         estimate D2E/DX2                !
 ! D129  D(38,36,39,49)         47.2502         estimate D2E/DX2                !
 ! D130  D(38,36,39,53)        173.3256         estimate D2E/DX2                !
 ! D131  D(36,39,44,31)        -58.6056         estimate D2E/DX2                !
 ! D132  D(36,39,44,40)         55.9423         estimate D2E/DX2                !
 ! D133  D(36,39,44,45)        176.9175         estimate D2E/DX2                !
 ! D134  D(49,39,44,31)        177.4459         estimate D2E/DX2                !
 ! D135  D(49,39,44,40)        -68.0062         estimate D2E/DX2                !
 ! D136  D(49,39,44,45)         52.9691         estimate D2E/DX2                !
 ! D137  D(53,39,44,31)         52.8967         estimate D2E/DX2                !
 ! D138  D(53,39,44,40)        167.4445         estimate D2E/DX2                !
 ! D139  D(53,39,44,45)        -71.5802         estimate D2E/DX2                !
 ! D140  D(36,39,49,50)        -58.6467         estimate D2E/DX2                !
 ! D141  D(36,39,49,51)       -179.4053         estimate D2E/DX2                !
 ! D142  D(36,39,49,52)         61.2638         estimate D2E/DX2                !
 ! D143  D(44,39,49,50)         57.4911         estimate D2E/DX2                !
 ! D144  D(44,39,49,51)        -63.2675         estimate D2E/DX2                !
 ! D145  D(44,39,49,52)        177.4015         estimate D2E/DX2                !
 ! D146  D(53,39,49,50)        177.6294         estimate D2E/DX2                !
 ! D147  D(53,39,49,51)         56.8708         estimate D2E/DX2                !
 ! D148  D(53,39,49,52)        -62.4601         estimate D2E/DX2                !
 ! D149  D(36,39,53,5)        -174.7227         estimate D2E/DX2                !
 ! D150  D(36,39,53,30)         74.2822         estimate D2E/DX2                !
 ! D151  D(36,39,53,54)        -55.5236         estimate D2E/DX2                !
 ! D152  D(44,39,53,5)          79.8336         estimate D2E/DX2                !
 ! D153  D(44,39,53,30)        -31.1615         estimate D2E/DX2                !
 ! D154  D(44,39,53,54)       -160.9673         estimate D2E/DX2                !
 ! D155  D(49,39,53,5)         -47.4918         estimate D2E/DX2                !
 ! D156  D(49,39,53,30)       -158.4869         estimate D2E/DX2                !
 ! D157  D(49,39,53,54)         71.7073         estimate D2E/DX2                !
 ! D158  D(41,40,44,31)         40.7906         estimate D2E/DX2                !
 ! D159  D(41,40,44,39)        -62.4869         estimate D2E/DX2                !
 ! D160  D(41,40,44,45)        169.4819         estimate D2E/DX2                !
 ! D161  D(42,40,44,31)        -79.9849         estimate D2E/DX2                !
 ! D162  D(42,40,44,39)        176.7376         estimate D2E/DX2                !
 ! D163  D(42,40,44,45)         48.7063         estimate D2E/DX2                !
 ! D164  D(43,40,44,31)        163.2522         estimate D2E/DX2                !
 ! D165  D(43,40,44,39)         59.9747         estimate D2E/DX2                !
 ! D166  D(43,40,44,45)        -68.0565         estimate D2E/DX2                !
 ! D167  D(31,44,45,46)        166.8444         estimate D2E/DX2                !
 ! D168  D(31,44,45,47)         50.2568         estimate D2E/DX2                !
 ! D169  D(31,44,45,48)        -71.9491         estimate D2E/DX2                !
 ! D170  D(39,44,45,46)        -83.0205         estimate D2E/DX2                !
 ! D171  D(39,44,45,47)        160.3918         estimate D2E/DX2                !
 ! D172  D(39,44,45,48)         38.1859         estimate D2E/DX2                !
 ! D173  D(40,44,45,46)         43.028          estimate D2E/DX2                !
 ! D174  D(40,44,45,47)        -73.5596         estimate D2E/DX2                !
 ! D175  D(40,44,45,48)        164.2344         estimate D2E/DX2                !
 ! D176  D(5,53,54,55)          22.4165         estimate D2E/DX2                !
 ! D177  D(5,53,54,63)        -159.2721         estimate D2E/DX2                !
 ! D178  D(30,53,54,55)        142.527          estimate D2E/DX2                !
 ! D179  D(30,53,54,63)        -39.1616         estimate D2E/DX2                !
 ! D180  D(39,53,54,55)        -97.437          estimate D2E/DX2                !
 ! D181  D(39,53,54,63)         80.8744         estimate D2E/DX2                !
 ! D182  D(53,54,55,56)         -2.6002         estimate D2E/DX2                !
 ! D183  D(53,54,55,57)        176.2991         estimate D2E/DX2                !
 ! D184  D(63,54,55,56)        178.9739         estimate D2E/DX2                !
 ! D185  D(63,54,55,57)         -2.1267         estimate D2E/DX2                !
 ! D186  D(53,54,63,61)       -177.7306         estimate D2E/DX2                !
 ! D187  D(53,54,63,64)          3.1717         estimate D2E/DX2                !
 ! D188  D(55,54,63,61)          0.5949         estimate D2E/DX2                !
 ! D189  D(55,54,63,64)       -178.5027         estimate D2E/DX2                !
 ! D190  D(54,55,57,58)       -178.5036         estimate D2E/DX2                !
 ! D191  D(54,55,57,59)          2.2139         estimate D2E/DX2                !
 ! D192  D(56,55,57,58)          0.3804         estimate D2E/DX2                !
 ! D193  D(56,55,57,59)       -178.9021         estimate D2E/DX2                !
 ! D194  D(55,57,59,60)        179.1982         estimate D2E/DX2                !
 ! D195  D(55,57,59,61)         -0.6805         estimate D2E/DX2                !
 ! D196  D(58,57,59,60)         -0.0708         estimate D2E/DX2                !
 ! D197  D(58,57,59,61)       -179.9495         estimate D2E/DX2                !
 ! D198  D(57,59,61,62)        179.6708         estimate D2E/DX2                !
 ! D199  D(57,59,61,63)         -0.8339         estimate D2E/DX2                !
 ! D200  D(60,59,61,62)         -0.2084         estimate D2E/DX2                !
 ! D201  D(60,59,61,63)        179.287          estimate D2E/DX2                !
 ! D202  D(59,61,63,54)          0.8748         estimate D2E/DX2                !
 ! D203  D(59,61,63,64)        179.9872         estimate D2E/DX2                !
 ! D204  D(62,61,63,54)       -179.6212         estimate D2E/DX2                !
 ! D205  D(62,61,63,64)         -0.5088         estimate D2E/DX2                !
 --------------------------------------------------------------------------------
 Trust Radius=3.00D-01 FncErr=1.00D-07 GrdErr=1.00D-06 EigMax=2.50D+02 EigMin=1.00D-04
 Number of steps in this run=    390 maximum allowed number of steps=    390.
 GradGradGradGradGradGradGradGradGradGradGradGradGradGradGradGradGradGrad

 Leave Link  103 at Thu Jun 27 15:51:55 2024, MaxMem= 13421772800 cpu:               1.0 elap:               0.1
 (Enter /scratch/PI/keztluo/TYang/g16/l202.exe)
 Stoichiometry    C29H30LiO4P
 Framework group  C1[X(C29H30LiO4P)]
 Deg. of freedom   189
 Full point group                 C1      NOp   1
 Largest Abelian subgroup         C1      NOp   1
 Largest concise Abelian subgroup C1      NOp   1
                         Standard orientation:                         
 ---------------------------------------------------------------------
 Center     Atomic      Atomic             Coordinates (Angstroms)
 Number     Number       Type             X           Y           Z
 ---------------------------------------------------------------------
      1         15           0       -0.293031   -1.697951   -0.979387
      2          8           0       -3.281374   -2.989469   -1.644967
      3          8           0       -0.224563   -3.244657   -1.155474
      4          8           0        1.167224   -1.120193   -1.583015
      5          8           0        0.279618   -1.448842    0.606777
      6          6           0       -3.712153   -0.879143   -0.628824
      7          6           0       -3.651106    0.519964   -0.800437
      8          1           0       -3.270418    0.916101   -1.746620
      9          6           0       -4.037121    1.378160    0.232289
     10          1           0       -3.963205    2.460501    0.104699
     11          6           0       -4.487795    0.843779    1.432486
     12          1           0       -4.785213    1.517864    2.247591
     13          6           0       -4.556874   -0.544591    1.613545
     14          1           0       -4.907669   -0.951372    2.557598
     15          6           0       -4.165236   -1.412557    0.585300
     16          1           0       -4.196827   -2.497219    0.705588
     17          6           0       -3.310621   -1.753254   -1.728580
     18          1           0       -2.943863   -1.262932   -2.637925
     19          6           0        1.130548    1.236543   -1.566269
     20          6           0       -0.234922    1.587118   -1.562587
     21          1           0       -0.921409    1.029929   -0.932567
     22          6           0       -0.699834    2.636412   -2.341850
     23          1           0       -1.752455    2.895975   -2.300027
     24          6           0        0.171304    3.362465   -3.141833
     25          1           0       -0.199332    4.191682   -3.752513
     26          6           0        1.516095    3.021118   -3.173829
     27          1           0        2.213034    3.569374   -3.800213
     28          6           0        1.988638    1.961243   -2.384088
     29          1           0        3.041931    1.710367   -2.421589
     30          6           0        1.614021   -0.009197   -0.809780
     31          6           0        3.136821   -0.120898   -0.603888
     32          1           0        3.675098   -0.261110   -1.551904
     33          6           0        3.589874    1.089506    0.246067
     34          1           0        4.670654    1.249920    0.167244
     35          1           0        3.122429    2.023002   -0.087619
     36          6           0        3.165045    0.706131    1.683363
     37          1           0        2.574414    1.473037    2.182136
     38          1           0        4.033368    0.521937    2.329449
     39          6           0        2.390560   -0.606581    1.480218
     40          6           0        4.778495   -1.441069    0.845296
     41          1           0        5.309930   -0.511083    1.031228
     42          1           0        5.325763   -1.979588    0.063132
     43          1           0        4.839167   -2.053052    1.759069
     44          6           0        3.303805   -1.293403    0.405033
     45          6           0        2.908631   -2.713193   -0.038459
     46          1           0        3.312472   -3.427380    0.701521
     47          1           0        3.384701   -2.932833   -1.004812
     48          1           0        1.855053   -2.900746   -0.136715
     49          6           0        2.129480   -1.386507    2.757725
     50          1           0        3.070567   -1.639493    3.258351
     51          1           0        1.585046   -2.311062    2.535182
     52          1           0        1.520998   -0.797196    3.454198
     53          6           0        1.063174   -0.273203    0.695891
     54          6           0        0.222123    0.790535    1.392786
     55          6           0       -0.838276    0.373492    2.201569
     56          1           0       -1.051363   -0.683134    2.270899
     57          6           0       -1.601869    1.290431    2.930043
     58          1           0       -2.401101    0.919663    3.564958
     59          6           0       -1.349894    2.650330    2.829442
     60          1           0       -1.949993    3.364526    3.384169
     61          6           0       -0.318473    3.092997    2.005813
     62          1           0       -0.104874    4.151018    1.905935
     63          6           0        0.464402    2.175196    1.302764
     64          1           0        1.258897    2.549764    0.670140
     65          3           0       -1.710213   -4.044283   -1.590522
 ---------------------------------------------------------------------
 Rotational constants (GHZ):           0.1635174           0.1125316           0.1043436
 Leave Link  202 at Thu Jun 27 15:51:58 2024, MaxMem= 13421772800 cpu:               0.4 elap:               0.0
 (Enter /scratch/PI/keztluo/TYang/g16/l301.exe)
 General basis read from cards:  (5D, 7F)
 Centers:       6      7      9     11     13     15     17     19     20     22
 Centers:      24     26     28     30     31     33     36     39     40     44
 Centers:      45     49     53     54     55     57     59     61     63      8
 Centers:      10     12     14     16     18     21     23     25     27     29
 Centers:      32     34     35     37     38     41     42     43     46     47
 Centers:      48     50     51     52     56     58     60     62     64      2
 Centers:       3      4      5      1     65
 6-31G*
 ****
 Ernie: Thresh=  0.10000D-02 Tol=  0.10000D-05 Strict=F.
 There are   589 symmetry adapted cartesian basis functions of A   symmetry.
 There are   554 symmetry adapted basis functions of A   symmetry.
   554 basis functions,  1124 primitive gaussians,   589 cartesian basis functions
   127 alpha electrons      127 beta electrons
       nuclear repulsion energy      4184.9804087197 Hartrees.
 IExCor= 4336 DFT=T Ex+Corr=M062X ExCW=0 ScaHFX=  0.540000
 ScaDFX=  1.000000  1.000000  1.000000  1.000000 ScalE2=  1.000000  1.000000
 IRadAn=      5 IRanWt=     -1 IRanGd=            0 ICorTp=0 IEmpDi=  4
 NAtoms=   65 NActive=   65 NUniq=   65 SFac= 1.00D+00 NAtFMM=   60 NAOKFM=T Big=T
 Integral buffers will be    131072 words long.
 Raffenetti 2 integral format.
 Two-electron integral symmetry is turned on.
 Leave Link  301 at Thu Jun 27 15:52:00 2024, MaxMem= 13421772800 cpu:               3.0 elap:               0.1
 (Enter /scratch/PI/keztluo/TYang/g16/l302.exe)
 NPDir=0 NMtPBC=     1 NCelOv=     1 NCel=       1 NClECP=     1 NCelD=      1
         NCelK=      1 NCelE2=     1 NClLst=     1 CellRange=     0.0.
 One-electron integrals computed using PRISM.
 One-electron integral symmetry used in STVInt
 NBasis=   554 RedAO= T EigKep=  4.05D-04  NBF=   554
 NBsUse=   554 1.00D-06 EigRej= -1.00D+00 NBFU=   554
 Precomputing XC quadrature grid using
 IXCGrd= 4 IRadAn=           5 IRanWt=          -1 IRanGd=           0 AccXCQ= 0.00D+00.
 Generated NRdTot=       0 NPtTot=           0 NUsed=           0 NTot=          32
 NSgBfM=   587   587   587   587   587 MxSgAt=    65 MxSgA2=    65.
 Leave Link  302 at Thu Jun 27 15:52:03 2024, MaxMem= 13421772800 cpu:              31.1 elap:               0.8
 (Enter /scratch/PI/keztluo/TYang/g16/l303.exe)
 DipDrv:  MaxL=1.
 Leave Link  303 at Thu Jun 27 15:52:05 2024, MaxMem= 13421772800 cpu:               4.3 elap:               0.2
 (Enter /scratch/PI/keztluo/TYang/g16/l401.exe)
 ExpMin= 3.60D-02 ExpMax= 1.94D+04 ExpMxC= 2.91D+03 IAcc=3 IRadAn=         5 AccDes= 0.00D+00
 Harris functional with IExCor= 1009 and IRadAn=       5 diagonalized for initial guess.
 HarFok:  IExCor= 1009 AccDes= 0.00D+00 IRadAn=         5 IDoV= 1 UseB2=F ITyADJ=14
 ICtDFT=  3500011 ScaDFX=  1.000000  1.000000  1.000000  1.000000
 FoFCou: FMM=F IPFlag=           0 FMFlag=      100000 FMFlg1=        2001
         NFxFlg=           0 DoJE=T BraDBF=F KetDBF=T FulRan=T
         wScrn=  0.000000 ICntrl=       500 IOpCl=  0 I1Cent=   200000004 NGrid=           0
         NMat0=    1 NMatS0=      1 NMatT0=    0 NMatD0=    1 NMtDS0=    0 NMtDT0=    0
 Petite list used in FoFCou.
 Harris En= -1771.60488851963    
 JPrj=0 DoOrth=F DoCkMO=F.
 Leave Link  401 at Thu Jun 27 15:52:09 2024, MaxMem= 13421772800 cpu:              68.2 elap:               1.8
 (Enter /scratch/PI/keztluo/TYang/g16/l502.exe)
 Integral symmetry usage will be decided dynamically.
 Closed shell SCF:
 Using DIIS extrapolation, IDIIS=  1040.
 NGot= 13421772800 LenX= 13421048022 LenY= 13420700512
 Requested convergence on RMS density matrix=1.00D-08 within 128 cycles.
 Requested convergence on MAX density matrix=1.00D-06.
 Requested convergence on             energy=1.00D-06.
 No special actions if energy rises.
 Fock matrices will be formed incrementally for  20 cycles.

 Cycle   1  Pass 1  IDiag  1:
 FoFJK:  IHMeth= 1 ICntrl=       0 DoSepK=F KAlg= 0 I1Cent=           0 FoldK=F
 IRaf= 990000000 NMat=       1 IRICut=       1 DoRegI=T DoRafI=F ISym2E= 0 IDoP0=0 IntGTp=1.
 FoFCou: FMM=T IPFlag=           0 FMFlag=      100000 FMFlg1=        2001
         NFxFlg=           0 DoJE=F BraDBF=F KetDBF=F FulRan=T
         wScrn=  0.000000 ICntrl=         0 IOpCl=  0 I1Cent=           0 NGrid=           0
         NMat0=    1 NMatS0=      1 NMatT0=    0 NMatD0=    1 NMtDS0=    0 NMtDT0=    0
 Symmetry not used in FoFCou.
 FMM levels:  10  Number of levels for PrismC:   9
 E= -1771.48501528606    
 DIIS: error= 2.79D-02 at cycle   1 NSaved=   1.
 NSaved= 1 IEnMin= 1 EnMin= -1771.48501528606     IErMin= 1 ErrMin= 2.79D-02
 ErrMax= 2.79D-02  0.00D+00 EMaxC= 1.00D-01 BMatC= 9.54D-01 BMatP= 9.54D-01
 IDIUse=3 WtCom= 7.21D-01 WtEn= 2.79D-01
 Coeff-Com:  0.100D+01
 Coeff-En:   0.100D+01
 Coeff:      0.100D+01
 Gap=     0.218 Goal=   None    Shift=    0.000
 GapD=    0.218 DampG=1.000 DampE=0.500 DampFc=0.5000 IDamp=-1.
 Damping current iteration by 5.00D-01
 RMSDP=3.34D-03 MaxDP=2.18D-01              OVMax= 2.84D-01

 Cycle   2  Pass 1  IDiag  1:
 RMSU=  1.65D-03    CP:  9.83D-01
 E= -1771.90984101648     Delta-E=       -0.424825730424 Rises=F Damp=T
 DIIS: error= 6.19D-03 at cycle   2 NSaved=   2.
 NSaved= 2 IEnMin= 2 EnMin= -1771.90984101648     IErMin= 2 ErrMin= 6.19D-03
 ErrMax= 6.19D-03  0.00D+00 EMaxC= 1.00D-01 BMatC= 6.89D-02 BMatP= 9.54D-01
 IDIUse=3 WtCom= 9.38D-01 WtEn= 6.19D-02
 Coeff-Com:  0.124D-01 0.988D+00
 Coeff-En:   0.000D+00 0.100D+01
 Coeff:      0.117D-01 0.988D+00
 Gap=     0.280 Goal=   None    Shift=    0.000
 RMSDP=9.62D-04 MaxDP=6.26D-02 DE=-4.25D-01 OVMax= 1.92D-01

 Cycle   3  Pass 1  IDiag  1:
 RMSU=  9.52D-04    CP:  9.74D-01  9.79D-01
 E= -1772.34788602404     Delta-E=       -0.438045007554 Rises=F Damp=F
 DIIS: error= 9.44D-03 at cycle   3 NSaved=   3.
 NSaved= 3 IEnMin= 3 EnMin= -1772.34788602404     IErMin= 2 ErrMin= 6.19D-03
 ErrMax= 9.44D-03  0.00D+00 EMaxC= 1.00D-01 BMatC= 5.92D-02 BMatP= 6.89D-02
 IDIUse=3 WtCom= 9.06D-01 WtEn= 9.44D-02
 Coeff-Com: -0.584D-01 0.502D+00 0.557D+00
 Coeff-En:   0.000D+00 0.000D+00 0.100D+01
 Coeff:     -0.529D-01 0.454D+00 0.598D+00
 Gap=     0.184 Goal=   None    Shift=    0.000
 RMSDP=5.17D-04 MaxDP=5.10D-02 DE=-4.38D-01 OVMax= 5.41D-02

 Cycle   4  Pass 1  IDiag  1:
 RMSU=  3.96D-04    CP:  9.76D-01  1.04D+00  6.65D-01
 E= -1772.39068733278     Delta-E=       -0.042801308743 Rises=F Damp=F
 DIIS: error= 2.80D-03 at cycle   4 NSaved=   4.
 NSaved= 4 IEnMin= 4 EnMin= -1772.39068733278     IErMin= 4 ErrMin= 2.80D-03
 ErrMax= 2.80D-03  0.00D+00 EMaxC= 1.00D-01 BMatC= 7.35D-03 BMatP= 5.92D-02
 IDIUse=3 WtCom= 9.72D-01 WtEn= 2.80D-02
 Coeff-Com: -0.225D-01 0.830D-01 0.287D+00 0.653D+00
 Coeff-En:   0.000D+00 0.000D+00 0.778D-01 0.922D+00
 Coeff:     -0.218D-01 0.807D-01 0.281D+00 0.660D+00
 Gap=     0.182 Goal=   None    Shift=    0.000
 RMSDP=1.94D-04 MaxDP=1.15D-02 DE=-4.28D-02 OVMax= 1.61D-02

 Cycle   5  Pass 1  IDiag  1:
 RMSU=  1.01D-04    CP:  9.75D-01  1.04D+00  7.46D-01  6.33D-01
 E= -1772.39664844415     Delta-E=       -0.005961111371 Rises=F Damp=F
 DIIS: error= 6.60D-04 at cycle   5 NSaved=   5.
 NSaved= 5 IEnMin= 5 EnMin= -1772.39664844415     IErMin= 5 ErrMin= 6.60D-04
 ErrMax= 6.60D-04  0.00D+00 EMaxC= 1.00D-01 BMatC= 5.64D-04 BMatP= 7.35D-03
 IDIUse=3 WtCom= 9.93D-01 WtEn= 6.60D-03
 Coeff-Com: -0.817D-02 0.160D-01 0.105D+00 0.330D+00 0.557D+00
 Coeff-En:   0.000D+00 0.000D+00 0.000D+00 0.000D+00 0.100D+01
 Coeff:     -0.812D-02 0.159D-01 0.104D+00 0.328D+00 0.560D+00
 Gap=     0.184 Goal=   None    Shift=    0.000
 RMSDP=6.01D-05 MaxDP=2.30D-03 DE=-5.96D-03 OVMax= 6.06D-03

 Cycle   6  Pass 1  IDiag  1:
 RMSU=  3.40D-05    CP:  9.75D-01  1.04D+00  7.46D-01  7.19D-01  6.46D-01
 E= -1772.39717686284     Delta-E=       -0.000528418694 Rises=F Damp=F
 DIIS: error= 2.22D-04 at cycle   6 NSaved=   6.
 NSaved= 6 IEnMin= 6 EnMin= -1772.39717686284     IErMin= 6 ErrMin= 2.22D-04
 ErrMax= 2.22D-04  0.00D+00 EMaxC= 1.00D-01 BMatC= 4.74D-05 BMatP= 5.64D-04
 IDIUse=3 WtCom= 9.98D-01 WtEn= 2.22D-03
 Coeff-Com: -0.125D-02-0.156D-02 0.159D-01 0.801D-01 0.272D+00 0.635D+00
 Coeff-En:   0.000D+00 0.000D+00 0.000D+00 0.000D+00 0.000D+00 0.100D+01
 Coeff:     -0.125D-02-0.156D-02 0.158D-01 0.799D-01 0.272D+00 0.636D+00
 Gap=     0.183 Goal=   None    Shift=    0.000
 RMSDP=1.74D-05 MaxDP=7.41D-04 DE=-5.28D-04 OVMax= 1.87D-03

 Cycle   7  Pass 1  IDiag  1:
 RMSU=  1.14D-05    CP:  9.75D-01  1.04D+00  7.50D-01  7.15D-01  7.42D-01
                    CP:  7.78D-01
 E= -1772.39722506244     Delta-E=       -0.000048199598 Rises=F Damp=F
 DIIS: error= 4.77D-05 at cycle   7 NSaved=   7.
 NSaved= 7 IEnMin= 7 EnMin= -1772.39722506244     IErMin= 7 ErrMin= 4.77D-05
 ErrMax= 4.77D-05  0.00D+00 EMaxC= 1.00D-01 BMatC= 3.77D-06 BMatP= 4.74D-05
 IDIUse=1 WtCom= 1.00D+00 WtEn= 0.00D+00
 Coeff-Com:  0.466D-04-0.184D-02-0.117D-02 0.983D-02 0.833D-01 0.283D+00
 Coeff-Com:  0.627D+00
 Coeff:      0.466D-04-0.184D-02-0.117D-02 0.983D-02 0.833D-01 0.283D+00
 Coeff:      0.627D+00
 Gap=     0.183 Goal=   None    Shift=    0.000
 RMSDP=6.02D-06 MaxDP=2.23D-04 DE=-4.82D-05 OVMax= 9.62D-04

 Cycle   8  Pass 1  IDiag  1:
 RMSU=  4.44D-06    CP:  9.75D-01  1.04D+00  7.50D-01  7.20D-01  7.49D-01
                    CP:  8.70D-01  8.89D-01
 E= -1772.39722911410     Delta-E=       -0.000004051659 Rises=F Damp=F
 DIIS: error= 1.74D-05 at cycle   8 NSaved=   8.
 NSaved= 8 IEnMin= 8 EnMin= -1772.39722911410     IErMin= 8 ErrMin= 1.74D-05
 ErrMax= 1.74D-05  0.00D+00 EMaxC= 1.00D-01 BMatC= 5.53D-07 BMatP= 3.77D-06
 IDIUse=1 WtCom= 1.00D+00 WtEn= 0.00D+00
 Coeff-Com:  0.317D-03-0.575D-03-0.403D-02-0.128D-01-0.176D-01-0.123D-01
 Coeff-Com:  0.267D+00 0.780D+00
 Coeff:      0.317D-03-0.575D-03-0.403D-02-0.128D-01-0.176D-01-0.123D-01
 Coeff:      0.267D+00 0.780D+00
 Gap=     0.183 Goal=   None    Shift=    0.000
 RMSDP=2.94D-06 MaxDP=1.47D-04 DE=-4.05D-06 OVMax= 7.54D-04

 Cycle   9  Pass 1  IDiag  1:
 RMSU=  1.70D-06    CP:  9.75D-01  1.04D+00  7.51D-01  7.21D-01  7.62D-01
                    CP:  9.02D-01  1.03D+00  9.52D-01
 E= -1772.39722997616     Delta-E=       -0.000000862058 Rises=F Damp=F
 DIIS: error= 6.03D-06 at cycle   9 NSaved=   9.
 NSaved= 9 IEnMin= 9 EnMin= -1772.39722997616     IErMin= 9 ErrMin= 6.03D-06
 ErrMax= 6.03D-06  0.00D+00 EMaxC= 1.00D-01 BMatC= 7.61D-08 BMatP= 5.53D-07
 IDIUse=1 WtCom= 1.00D+00 WtEn= 0.00D+00
 Coeff-Com:  0.132D-03-0.734D-04-0.166D-02-0.671D-02-0.155D-01-0.352D-01
 Coeff-Com:  0.510D-01 0.349D+00 0.659D+00
 Coeff:      0.132D-03-0.734D-04-0.166D-02-0.671D-02-0.155D-01-0.352D-01
 Coeff:      0.510D-01 0.349D+00 0.659D+00
 Gap=     0.183 Goal=   None    Shift=    0.000
 RMSDP=1.01D-06 MaxDP=4.45D-05 DE=-8.62D-07 OVMax= 2.26D-04

 Cycle  10  Pass 1  IDiag  1:
 RMSU=  5.80D-07    CP:  9.75D-01  1.04D+00  7.51D-01  7.21D-01  7.64D-01
                    CP:  9.10D-01  1.07D+00  1.07D+00  9.28D-01
 E= -1772.39723008460     Delta-E=       -0.000000108444 Rises=F Damp=F
 DIIS: error= 1.72D-06 at cycle  10 NSaved=  10.
 NSaved=10 IEnMin=10 EnMin= -1772.39723008460     IErMin=10 ErrMin= 1.72D-06
 ErrMax= 1.72D-06  0.00D+00 EMaxC= 1.00D-01 BMatC= 5.34D-09 BMatP= 7.61D-08
 IDIUse=1 WtCom= 1.00D+00 WtEn= 0.00D+00
 Coeff-Com: -0.104D-04 0.671D-04 0.119D-03-0.908D-04-0.170D-02-0.893D-02
 Coeff-Com: -0.228D-01-0.254D-02 0.183D+00 0.853D+00
 Coeff:     -0.104D-04 0.671D-04 0.119D-03-0.908D-04-0.170D-02-0.893D-02
 Coeff:     -0.228D-01-0.254D-02 0.183D+00 0.853D+00
 Gap=     0.183 Goal=   None    Shift=    0.000
 RMSDP=4.50D-07 MaxDP=2.67D-05 DE=-1.08D-07 OVMax= 1.36D-04

 Cycle  11  Pass 1  IDiag  1:
 RMSU=  2.20D-07    CP:  9.75D-01  1.04D+00  7.51D-01  7.21D-01  7.65D-01
                    CP:  9.14D-01  1.09D+00  1.11D+00  1.08D+00  1.11D+00
 E= -1772.39723009918     Delta-E=       -0.000000014581 Rises=F Damp=F
 DIIS: error= 1.55D-06 at cycle  11 NSaved=  11.
 NSaved=11 IEnMin=11 EnMin= -1772.39723009918     IErMin=11 ErrMin= 1.55D-06
 ErrMax= 1.55D-06  0.00D+00 EMaxC= 1.00D-01 BMatC= 1.71D-09 BMatP= 5.34D-09
 IDIUse=1 WtCom= 1.00D+00 WtEn= 0.00D+00
 Coeff-Com: -0.207D-04 0.350D-04 0.281D-03 0.849D-03 0.124D-02 0.128D-03
 Coeff-Com: -0.186D-01-0.498D-01-0.147D-01 0.407D+00 0.673D+00
 Coeff:     -0.207D-04 0.350D-04 0.281D-03 0.849D-03 0.124D-02 0.128D-03
 Coeff:     -0.186D-01-0.498D-01-0.147D-01 0.407D+00 0.673D+00
 Gap=     0.183 Goal=   None    Shift=    0.000
 RMSDP=1.71D-07 MaxDP=1.06D-05 DE=-1.46D-08 OVMax= 4.79D-05

 Cycle  12  Pass 1  IDiag  1:
 RMSU=  7.54D-08    CP:  9.75D-01  1.04D+00  7.51D-01  7.21D-01  7.65D-01
                    CP:  9.16D-01  1.09D+00  1.12D+00  1.12D+00  1.24D+00
                    CP:  8.84D-01
 E= -1772.39723010171     Delta-E=       -0.000000002526 Rises=F Damp=F
 DIIS: error= 2.85D-07 at cycle  12 NSaved=  12.
 NSaved=12 IEnMin=12 EnMin= -1772.39723010171     IErMin=12 ErrMin= 2.85D-07
 ErrMax= 2.85D-07  0.00D+00 EMaxC= 1.00D-01 BMatC= 1.63D-10 BMatP= 1.71D-09
 IDIUse=1 WtCom= 1.00D+00 WtEn= 0.00D+00
 Coeff-Com: -0.565D-05 0.521D-05 0.993D-04 0.326D-03 0.655D-03 0.953D-03
 Coeff-Com: -0.412D-02-0.172D-01-0.289D-01 0.642D-01 0.274D+00 0.710D+00
 Coeff:     -0.565D-05 0.521D-05 0.993D-04 0.326D-03 0.655D-03 0.953D-03
 Coeff:     -0.412D-02-0.172D-01-0.289D-01 0.642D-01 0.274D+00 0.710D+00
 Gap=     0.183 Goal=   None    Shift=    0.000
 RMSDP=5.14D-08 MaxDP=2.79D-06 DE=-2.53D-09 OVMax= 1.35D-05

 Cycle  13  Pass 1  IDiag  1:
 RMSU=  2.79D-08    CP:  9.75D-01  1.04D+00  7.51D-01  7.21D-01  7.65D-01
                    CP:  9.16D-01  1.09D+00  1.12D+00  1.13D+00  1.28D+00
                    CP:  9.81D-01  9.19D-01
 E= -1772.39723010192     Delta-E=       -0.000000000208 Rises=F Damp=F
 DIIS: error= 1.62D-07 at cycle  13 NSaved=  13.
 NSaved=13 IEnMin=13 EnMin= -1772.39723010192     IErMin=13 ErrMin= 1.62D-07
 ErrMax= 1.62D-07  0.00D+00 EMaxC= 1.00D-01 BMatC= 2.94D-11 BMatP= 1.63D-10
 IDIUse=1 WtCom= 1.00D+00 WtEn= 0.00D+00
 Coeff-Com:  0.991D-06-0.422D-05 0.641D-05 0.285D-04 0.137D-03 0.456D-03
 Coeff-Com:  0.869D-03-0.736D-03-0.134D-01-0.330D-01 0.264D-01 0.324D+00
 Coeff-Com:  0.696D+00
 Coeff:      0.991D-06-0.422D-05 0.641D-05 0.285D-04 0.137D-03 0.456D-03
 Coeff:      0.869D-03-0.736D-03-0.134D-01-0.330D-01 0.264D-01 0.324D+00
 Coeff:      0.696D+00
 Gap=     0.183 Goal=   None    Shift=    0.000
 RMSDP=2.19D-08 MaxDP=1.49D-06 DE=-2.08D-10 OVMax= 6.04D-06

 Cycle  14  Pass 1  IDiag  1:
 RMSU=  9.71D-09    CP:  9.75D-01  1.04D+00  7.51D-01  7.21D-01  7.65D-01
                    CP:  9.16D-01  1.09D+00  1.13D+00  1.14D+00  1.30D+00
                    CP:  1.02D+00  1.05D+00  9.12D-01
 E= -1772.39723010208     Delta-E=       -0.000000000166 Rises=F Damp=F
 DIIS: error= 3.54D-08 at cycle  14 NSaved=  14.
 NSaved=14 IEnMin=14 EnMin= -1772.39723010208     IErMin=14 ErrMin= 3.54D-08
 ErrMax= 3.54D-08  0.00D+00 EMaxC= 1.00D-01 BMatC= 2.42D-12 BMatP= 2.94D-11
 IDIUse=1 WtCom= 1.00D+00 WtEn= 0.00D+00
 Coeff-Com:  0.109D-05-0.207D-05-0.945D-05-0.318D-04-0.392D-04 0.170D-04
 Coeff-Com:  0.785D-03 0.208D-02-0.819D-03-0.180D-01-0.249D-01 0.797D-02
 Coeff-Com:  0.231D+00 0.802D+00
 Coeff:      0.109D-05-0.207D-05-0.945D-05-0.318D-04-0.392D-04 0.170D-04
 Coeff:      0.785D-03 0.208D-02-0.819D-03-0.180D-01-0.249D-01 0.797D-02
 Coeff:      0.231D+00 0.802D+00
 Gap=     0.183 Goal=   None    Shift=    0.000
 RMSDP=7.21D-09 MaxDP=4.12D-07 DE=-1.66D-10 OVMax= 1.86D-06

 SCF Done:  E(RM062X) =  -1772.39723010     A.U. after   14 cycles
            NFock= 14  Conv=0.72D-08     -V/T= 2.0056
 KE= 1.762580801673D+03 PE=-1.251469389498D+04 EE= 4.794735454484D+03
 Leave Link  502 at Thu Jun 27 15:53:33 2024, MaxMem= 13421772800 cpu:            3151.6 elap:              81.3
 (Enter /scratch/PI/keztluo/TYang/g16/l601.exe)
 Copying SCF densities to generalized density rwf, IOpCl= 0 IROHF=0.

 **********************************************************************

            Population analysis using the SCF Density.

 **********************************************************************

 Orbital symmetries:
       Occupied  (A) (A) (A) (A) (A) (A) (A) (A) (A) (A) (A) (A)
                 (A) (A) (A) (A) (A) (A) (A) (A) (A) (A) (A) (A)
                 (A) (A) (A) (A) (A) (A) (A) (A) (A) (A) (A) (A)
                 (A) (A) (A) (A) (A) (A) (A) (A) (A) (A) (A) (A)
                 (A) (A) (A) (A) (A) (A) (A) (A) (A) (A) (A) (A)
                 (A) (A) (A) (A) (A) (A) (A) (A) (A) (A) (A) (A)
                 (A) (A) (A) (A) (A) (A) (A) (A) (A) (A) (A) (A)
                 (A) (A) (A) (A) (A) (A) (A) (A) (A) (A) (A) (A)
                 (A) (A) (A) (A) (A) (A) (A) (A) (A) (A) (A) (A)
                 (A) (A) (A) (A) (A) (A) (A) (A) (A) (A) (A) (A)
                 (A) (A) (A) (A) (A) (A) (A)
       Virtual   (A) (A) (A) (A) (A) (A) (A) (A) (A) (A) (A) (A)
                 (A) (A) (A) (A) (A) (A) (A) (A) (A) (A) (A) (A)
                 (A) (A) (A) (A) (A) (A) (A) (A) (A) (A) (A) (A)
                 (A) (A) (A) (A) (A) (A) (A) (A) (A) (A) (A) (A)
                 (A) (A) (A) (A) (A) (A) (A) (A) (A) (A) (A) (A)
                 (A) (A) (A) (A) (A) (A) (A) (A) (A) (A) (A) (A)
                 (A) (A) (A) (A) (A) (A) (A) (A) (A) (A) (A) (A)
                 (A) (A) (A) (A) (A) (A) (A) (A) (A) (A) (A) (A)
                 (A) (A) (A) (A) (A) (A) (A) (A) (A) (A) (A) (A)
                 (A) (A) (A) (A) (A) (A) (A) (A) (A) (A) (A) (A)
                 (A) (A) (A) (A) (A) (A) (A) (A) (A) (A) (A) (A)
                 (A) (A) (A) (A) (A) (A) (A) (A) (A) (A) (A) (A)
                 (A) (A) (A) (A) (A) (A) (A) (A) (A) (A) (A) (A)
                 (A) (A) (A) (A) (A) (A) (A) (A) (A) (A) (A) (A)
                 (A) (A) (A) (A) (A) (A) (A) (A) (A) (A) (A) (A)
                 (A) (A) (A) (A) (A) (A) (A) (A) (A) (A) (A) (A)
                 (A) (A) (A) (A) (A) (A) (A) (A) (A) (A) (A) (A)
                 (A) (A) (A) (A) (A) (A) (A) (A) (A) (A) (A) (A)
                 (A) (A) (A) (A) (A) (A) (A) (A) (A) (A) (A) (A)
                 (A) (A) (A) (A) (A) (A) (A) (A) (A) (A) (A) (A)
                 (A) (A) (A) (A) (A) (A) (A) (A) (A) (A) (A) (A)
                 (A) (A) (A) (A) (A) (A) (A) (A) (A) (A) (A) (A)
                 (A) (A) (A) (A) (A) (A) (A) (A) (A) (A) (A) (A)
                 (A) (A) (A) (A) (A) (A) (A) (A) (A) (A) (A) (A)
                 (A) (A) (A) (A) (A) (A) (A) (A) (A) (A) (A) (A)
                 (A) (A) (A) (A) (A) (A) (A) (A) (A) (A) (A) (A)
                 (A) (A) (A) (A) (A) (A) (A) (A) (A) (A) (A) (A)
                 (A) (A) (A) (A) (A) (A) (A) (A) (A) (A) (A) (A)
                 (A) (A) (A) (A) (A) (A) (A) (A) (A) (A) (A) (A)
                 (A) (A) (A) (A) (A) (A) (A) (A) (A) (A) (A) (A)
                 (A) (A) (A) (A) (A) (A) (A) (A) (A) (A) (A) (A)
                 (A) (A) (A) (A) (A) (A) (A) (A) (A) (A) (A) (A)
                 (A) (A) (A) (A) (A) (A) (A) (A) (A) (A) (A) (A)
                 (A) (A) (A) (A) (A) (A) (A) (A) (A) (A) (A) (A)
                 (A) (A) (A) (A) (A) (A) (A) (A) (A) (A) (A) (A)
                 (A) (A) (A) (A) (A) (A) (A)
 The electronic state is 1-A.
 Alpha  occ. eigenvalues --  -78.07952 -19.67336 -19.60977 -19.60904 -19.57337
 Alpha  occ. eigenvalues --  -10.67236 -10.59163 -10.59043 -10.57875 -10.57700
 Alpha  occ. eigenvalues --  -10.57549 -10.57527 -10.57020 -10.56890 -10.54064
 Alpha  occ. eigenvalues --  -10.53880 -10.53713 -10.53642 -10.53608 -10.53484
 Alpha  occ. eigenvalues --  -10.53414 -10.53381 -10.53366 -10.53276 -10.53248
 Alpha  occ. eigenvalues --  -10.53003 -10.52844 -10.52690 -10.52498 -10.52041
 Alpha  occ. eigenvalues --  -10.51256 -10.50661 -10.50273 -10.48375  -6.88166
 Alpha  occ. eigenvalues --   -4.99596  -4.99514  -4.99125  -2.13160  -1.19400
 Alpha  occ. eigenvalues --   -1.15827  -1.08633  -1.04109  -0.98075  -0.96274
 Alpha  occ. eigenvalues --   -0.94483  -0.94095  -0.88289  -0.86148  -0.85742
 Alpha  occ. eigenvalues --   -0.84683  -0.82905  -0.82682  -0.82238  -0.81589
 Alpha  occ. eigenvalues --   -0.79298  -0.76156  -0.74017  -0.73475  -0.71231
 Alpha  occ. eigenvalues --   -0.70225  -0.69408  -0.67853  -0.67234  -0.67094
 Alpha  occ. eigenvalues --   -0.65529  -0.64584  -0.62730  -0.61681  -0.60104
 Alpha  occ. eigenvalues --   -0.58690  -0.58408  -0.57635  -0.56651  -0.55985
 Alpha  occ. eigenvalues --   -0.53650  -0.52762  -0.52402  -0.52254  -0.52017
 Alpha  occ. eigenvalues --   -0.51465  -0.51134  -0.51036  -0.50645  -0.50480
 Alpha  occ. eigenvalues --   -0.49700  -0.48929  -0.48358  -0.47831  -0.47354
 Alpha  occ. eigenvalues --   -0.46976  -0.46091  -0.45446  -0.44813  -0.44090
 Alpha  occ. eigenvalues --   -0.43842  -0.43700  -0.43083  -0.42877  -0.42174
 Alpha  occ. eigenvalues --   -0.41849  -0.41404  -0.40860  -0.40719  -0.40482
 Alpha  occ. eigenvalues --   -0.39684  -0.39153  -0.38617  -0.38240  -0.38120
 Alpha  occ. eigenvalues --   -0.37268  -0.37035  -0.36826  -0.36348  -0.34962
 Alpha  occ. eigenvalues --   -0.34343  -0.33641  -0.33276  -0.32511  -0.32348
 Alpha  occ. eigenvalues --   -0.31837  -0.30914  -0.29618  -0.28640  -0.28007
 Alpha  occ. eigenvalues --   -0.27099  -0.23734
 Alpha virt. eigenvalues --   -0.05429  -0.01126   0.01012   0.03484   0.03722
 Alpha virt. eigenvalues --    0.03902   0.04321   0.05470   0.05924   0.06375
 Alpha virt. eigenvalues --    0.08293   0.10881   0.11224   0.13139   0.13434
 Alpha virt. eigenvalues --    0.14312   0.14767   0.15251   0.15673   0.16203
 Alpha virt. eigenvalues --    0.17196   0.17508   0.18186   0.18721   0.19129
 Alpha virt. eigenvalues --    0.19224   0.19527   0.19874   0.20424   0.20857
 Alpha virt. eigenvalues --    0.21396   0.21650   0.21787   0.22051   0.22486
 Alpha virt. eigenvalues --    0.22752   0.22919   0.23309   0.23643   0.23698
 Alpha virt. eigenvalues --    0.24030   0.25024   0.25426   0.25676   0.26279
 Alpha virt. eigenvalues --    0.26441   0.26991   0.27546   0.28437   0.28821
 Alpha virt. eigenvalues --    0.29189   0.29538   0.29923   0.30206   0.31006
 Alpha virt. eigenvalues --    0.31109   0.31941   0.32084   0.32237   0.32856
 Alpha virt. eigenvalues --    0.33639   0.33829   0.34395   0.34700   0.35103
 Alpha virt. eigenvalues --    0.35589   0.35854   0.36345   0.36604   0.38050
 Alpha virt. eigenvalues --    0.38691   0.38909   0.39310   0.40735   0.40966
 Alpha virt. eigenvalues --    0.41303   0.42116   0.42325   0.43992   0.44231
 Alpha virt. eigenvalues --    0.45258   0.46998   0.48389   0.50466   0.51005
 Alpha virt. eigenvalues --    0.51919   0.53589   0.54072   0.55243   0.55683
 Alpha virt. eigenvalues --    0.56359   0.56819   0.57519   0.58125   0.58251
 Alpha virt. eigenvalues --    0.58744   0.59064   0.59507   0.60145   0.60245
 Alpha virt. eigenvalues --    0.60815   0.61426   0.61560   0.62337   0.62708
 Alpha virt. eigenvalues --    0.62949   0.63535   0.63632   0.64148   0.64331
 Alpha virt. eigenvalues --    0.64702   0.64744   0.65595   0.65792   0.66407
 Alpha virt. eigenvalues --    0.66642   0.67008   0.67410   0.67722   0.67788
 Alpha virt. eigenvalues --    0.68433   0.68693   0.68966   0.69421   0.69978
 Alpha virt. eigenvalues --    0.70129   0.70362   0.71169   0.72031   0.72645
 Alpha virt. eigenvalues --    0.73463   0.74233   0.74437   0.74915   0.75137
 Alpha virt. eigenvalues --    0.75810   0.76111   0.77172   0.77358   0.78853
 Alpha virt. eigenvalues --    0.79384   0.80053   0.81252   0.81351   0.82514
 Alpha virt. eigenvalues --    0.83487   0.83767   0.84417   0.84962   0.85565
 Alpha virt. eigenvalues --    0.86172   0.87394   0.87858   0.88124   0.88578
 Alpha virt. eigenvalues --    0.88782   0.89091   0.89603   0.89756   0.90535
 Alpha virt. eigenvalues --    0.90950   0.91808   0.92201   0.92401   0.92799
 Alpha virt. eigenvalues --    0.93310   0.94038   0.94540   0.95053   0.95255
 Alpha virt. eigenvalues --    0.96310   0.96409   0.96830   0.97137   0.97475
 Alpha virt. eigenvalues --    0.97730   0.98717   0.98948   0.99010   0.99378
 Alpha virt. eigenvalues --    1.00042   1.00143   1.00592   1.00879   1.01343
 Alpha virt. eigenvalues --    1.02178   1.02642   1.03231   1.03659   1.04040
 Alpha virt. eigenvalues --    1.04240   1.05036   1.05320   1.05656   1.06266
 Alpha virt. eigenvalues --    1.06769   1.07633   1.08821   1.09022   1.09693
 Alpha virt. eigenvalues --    1.10678   1.11140   1.11287   1.12379   1.12818
 Alpha virt. eigenvalues --    1.14190   1.14797   1.14947   1.15496   1.17124
 Alpha virt. eigenvalues --    1.17690   1.18073   1.18727   1.19149   1.20143
 Alpha virt. eigenvalues --    1.21441   1.21770   1.22559   1.23953   1.24210
 Alpha virt. eigenvalues --    1.25548   1.26403   1.27283   1.27973   1.28635
 Alpha virt. eigenvalues --    1.28974   1.29884   1.31825   1.32540   1.33779
 Alpha virt. eigenvalues --    1.34127   1.34729   1.36107   1.37152   1.37697
 Alpha virt. eigenvalues --    1.38048   1.39260   1.40214   1.41036   1.43129
 Alpha virt. eigenvalues --    1.44467   1.45260   1.45966   1.46301   1.47088
 Alpha virt. eigenvalues --    1.47770   1.47997   1.48551   1.49009   1.49646
 Alpha virt. eigenvalues --    1.51158   1.51481   1.52218   1.52610   1.52920
 Alpha virt. eigenvalues --    1.53832   1.54102   1.55078   1.55983   1.56425
 Alpha virt. eigenvalues --    1.57140   1.57380   1.58207   1.58806   1.59975
 Alpha virt. eigenvalues --    1.60547   1.62605   1.63280   1.66813   1.68593
 Alpha virt. eigenvalues --    1.69648   1.70327   1.71859   1.73380   1.74646
 Alpha virt. eigenvalues --    1.76285   1.76440   1.78323   1.79511   1.81137
 Alpha virt. eigenvalues --    1.81907   1.82397   1.82811   1.83621   1.84509
 Alpha virt. eigenvalues --    1.84849   1.86756   1.87085   1.87775   1.88698
 Alpha virt. eigenvalues --    1.89009   1.89966   1.90373   1.91663   1.92360
 Alpha virt. eigenvalues --    1.92812   1.93322   1.94120   1.95687   1.96489
 Alpha virt. eigenvalues --    1.96785   1.97635   1.97969   1.98720   1.99373
 Alpha virt. eigenvalues --    1.99913   2.00620   2.01080   2.02024   2.02170
 Alpha virt. eigenvalues --    2.02575   2.03673   2.04826   2.05677   2.06072
 Alpha virt. eigenvalues --    2.06444   2.07319   2.08105   2.08798   2.09169
 Alpha virt. eigenvalues --    2.10257   2.10879   2.11798   2.12405   2.12523
 Alpha virt. eigenvalues --    2.14330   2.15117   2.15361   2.16080   2.16377
 Alpha virt. eigenvalues --    2.17099   2.18105   2.18563   2.19021   2.19704
 Alpha virt. eigenvalues --    2.19868   2.20619   2.20878   2.21022   2.21172
 Alpha virt. eigenvalues --    2.22032   2.23030   2.23442   2.24275   2.24681
 Alpha virt. eigenvalues --    2.26547   2.26804   2.28793   2.29084   2.30230
 Alpha virt. eigenvalues --    2.31300   2.31562   2.31997   2.33026   2.34557
 Alpha virt. eigenvalues --    2.35337   2.35549   2.35788   2.36150   2.36846
 Alpha virt. eigenvalues --    2.37157   2.38421   2.38940   2.39308   2.40958
 Alpha virt. eigenvalues --    2.41692   2.43750   2.45037   2.45981   2.46741
 Alpha virt. eigenvalues --    2.48511   2.50724   2.53252   2.54681   2.54799
 Alpha virt. eigenvalues --    2.56481   2.58416   2.59098   2.59729   2.61207
 Alpha virt. eigenvalues --    2.61596   2.62708   2.63573   2.64858   2.65623
 Alpha virt. eigenvalues --    2.66223   2.67068   2.67312   2.68209   2.69348
 Alpha virt. eigenvalues --    2.69848   2.70264   2.72925   2.73614   2.74139
 Alpha virt. eigenvalues --    2.74421   2.74930   2.76591   2.78716   2.80105
 Alpha virt. eigenvalues --    2.80180   2.81056   2.82210   2.82869   2.83599
 Alpha virt. eigenvalues --    2.84475   2.85748   2.86492   2.87624   2.88547
 Alpha virt. eigenvalues --    2.89385   2.90638   2.93356   2.93902   2.94907
 Alpha virt. eigenvalues --    2.99076   3.03637   3.06127   3.12389   3.14553
 Alpha virt. eigenvalues --    3.14874   3.21625   3.26232   3.39593   3.43048
 Alpha virt. eigenvalues --    3.44682   3.46340
          Condensed to atoms (all electrons):
 Mulliken charges:
               1
     1  P    0.999842
     2  O   -0.499299
     3  O   -0.747153
     4  O   -0.633964
     5  O   -0.664771
     6  C    0.052090
     7  C   -0.179280
     8  H    0.182483
     9  C   -0.150647
    10  H    0.182837
    11  C   -0.139853
    12  H    0.178862
    13  C   -0.167144
    14  H    0.178250
    15  C   -0.166391
    16  H    0.200328
    17  C    0.234130
    18  H    0.191370
    19  C    0.112053
    20  C   -0.167954
    21  H    0.164488
    22  C   -0.172186
    23  H    0.140727
    24  C   -0.160790
    25  H    0.155442
    26  C   -0.168055
    27  H    0.158813
    28  C   -0.192321
    29  H    0.163605
    30  C    0.183661
    31  C   -0.158178
    32  H    0.150778
    33  C   -0.345803
    34  H    0.161170
    35  H    0.163286
    36  C   -0.325538
    37  H    0.167608
    38  H    0.154167
    39  C    0.046725
    40  C   -0.492736
    41  H    0.152031
    42  H    0.157124
    43  H    0.153636
    44  C    0.051395
    45  C   -0.485474
    46  H    0.126217
    47  H    0.145573
    48  H    0.219642
    49  C   -0.500763
    50  H    0.148108
    51  H    0.183614
    52  H    0.157791
    53  C    0.200906
    54  C    0.073732
    55  C   -0.178189
    56  H    0.184814
    57  C   -0.159536
    58  H    0.141234
    59  C   -0.166454
    60  H    0.149865
    61  C   -0.170135
    62  H    0.157896
    63  C   -0.184399
    64  H    0.164036
    65  Li   0.486686
 Sum of Mulliken charges =   0.00000
 Mulliken charges with hydrogens summed into heavy atoms:
               1
     1  P    0.999842
     2  O   -0.499299
     3  O   -0.747153
     4  O   -0.633964
     5  O   -0.664771
     6  C    0.052090
     7  C    0.003204
     9  C    0.032190
    11  C    0.039009
    13  C    0.011106
    15  C    0.033937
    17  C    0.425500
    19  C    0.112053
    20  C   -0.003466
    22  C   -0.031459
    24  C   -0.005348
    26  C   -0.009242
    28  C   -0.028716
    30  C    0.183661
    31  C   -0.007400
    33  C   -0.021347
    36  C   -0.003763
    39  C    0.046725
    40  C   -0.029945
    44  C    0.051395
    45  C    0.005957
    49  C   -0.011251
    53  C    0.200906
    54  C    0.073732
    55  C    0.006625
    57  C   -0.018302
    59  C   -0.016590
    61  C   -0.012239
    63  C   -0.020363
    65  Li   0.486686
 Electronic spatial extent (au):  <R**2>=          12568.8508
 Charge=              0.0000 electrons
 Dipole moment (field-independent basis, Debye):
    X=             -5.8106    Y=              0.2470    Z=             -0.4764  Tot=              5.8354
 Quadrupole moment (field-independent basis, Debye-Ang):
   XX=           -189.8811   YY=           -188.7626   ZZ=           -203.7908
   XY=             10.4687   XZ=             -1.6573   YZ=              2.3906
 Traceless Quadrupole moment (field-independent basis, Debye-Ang):
   XX=              4.2637   YY=              5.3823   ZZ=             -9.6460
   XY=             10.4687   XZ=             -1.6573   YZ=              2.3906
 Octapole moment (field-independent basis, Debye-Ang**2):
  XXX=            -26.9543  YYY=           -108.2327  ZZZ=            -22.4978  XYY=            -77.3672
  XXY=             -1.8128  XXZ=             11.9892  XZZ=            -46.5471  YZZ=            -14.2496
  YYZ=            -45.4595  XYZ=            -25.3557
 Hexadecapole moment (field-independent basis, Debye-Ang**3):
 XXXX=          -8716.3346 YYYY=          -3964.0242 ZZZZ=          -3954.3351 XXXY=             15.3664
 XXXZ=           -183.5129 YYYX=            274.9966 YYYZ=            204.4646 ZZZX=            -46.5117
 ZZZY=             16.7184 XXYY=          -2113.9093 XXZZ=          -1929.1685 YYZZ=          -1257.3076
 XXYZ=             -2.9851 YYXZ=             35.1795 ZZXY=             45.1646
 N-N= 4.184980408720D+03 E-N=-1.251469389964D+04  KE= 1.762580801673D+03
 No NMR shielding tensors so no spin-rotation constants.
 Leave Link  601 at Thu Jun 27 15:53:35 2024, MaxMem= 13421772800 cpu:              13.4 elap:               0.4
 (Enter /scratch/PI/keztluo/TYang/g16/l701.exe)
 ... and contract with generalized density number  0.
 Compute integral first derivatives.
 Leave Link  701 at Thu Jun 27 15:53:38 2024, MaxMem= 13421772800 cpu:              16.7 elap:               0.5
 (Enter /scratch/PI/keztluo/TYang/g16/l702.exe)
 L702 exits ... SP integral derivatives will be done elsewhere.
 Leave Link  702 at Thu Jun 27 15:53:40 2024, MaxMem= 13421772800 cpu:               1.1 elap:               0.1
 (Enter /scratch/PI/keztluo/TYang/g16/l703.exe)
 Integral derivatives from FoFJK, PRISM(SPDF).
 Compute integral first derivatives, UseDBF=F ICtDFT=           0.
 Calling FoFJK, ICntrl=      2127 FMM=T ISym2X=0 I1Cent= 0 IOpClX= 0 NMat=1 NMatS=1 NMatT=0.
 FoFJK:  IHMeth= 1 ICntrl=    2127 DoSepK=F KAlg= 0 I1Cent=           0 FoldK=F
 IRaf=         0 NMat=       1 IRICut=       1 DoRegI=T DoRafI=F ISym2E= 0 IDoP0=0 IntGTp=1.
 FoFCou: FMM=T IPFlag=           0 FMFlag=      100000 FMFlg1=        2001
         NFxFlg=           0 DoJE=F BraDBF=F KetDBF=F FulRan=T
         wScrn=  0.000000 ICntrl=      2127 IOpCl=  0 I1Cent=           0 NGrid=           0
         NMat0=    1 NMatS0=      1 NMatT0=    0 NMatD0=    1 NMtDS0=    0 NMtDT0=    0
 Symmetry not used in FoFCou.
 FMM levels:  10  Number of levels for PrismC:   9
 Leave Link  703 at Thu Jun 27 15:53:56 2024, MaxMem= 13421772800 cpu:             541.7 elap:              14.0
 (Enter /scratch/PI/keztluo/TYang/g16/l716.exe)
 Dipole        =-2.28608526D+00 9.71928261D-02-1.87414709D-01
 ***** Axes restored to original set *****
 -------------------------------------------------------------------
 Center     Atomic                   Forces (Hartrees/Bohr)
 Number     Number              X              Y              Z
 -------------------------------------------------------------------
      1       15           0.003421752   -0.010359089    0.002739308
      2        8          -0.003811910    0.009741658   -0.003051899
      3        8          -0.001725034    0.008795252    0.000625310
      4        8          -0.002329298    0.002292332    0.000814977
      5        8          -0.002881870   -0.000722957   -0.004634518
      6        6          -0.008257377    0.011855065    0.003998727
      7        6           0.000077460   -0.003915207   -0.000119981
      8        1          -0.002286174   -0.000807280    0.003568668
      9        6           0.005562429    0.001022002   -0.009713674
     10        1          -0.000006415   -0.005278602    0.000092816
     11        6          -0.004279231   -0.002626485    0.008370387
     12        1           0.002590782   -0.005697270   -0.006253719
     13        6           0.003339520   -0.003670097   -0.006796778
     14        1           0.000299031    0.000360533   -0.000620186
     15        6          -0.002468141    0.004785345    0.005708472
     16        1          -0.000882698    0.004667509    0.000397419
     17        6           0.016588813   -0.014231562    0.009175257
     18        1          -0.003750733    0.001562949   -0.004246172
     19        6          -0.006321769   -0.003074161    0.003930446
     20        6           0.007915913   -0.002808372   -0.001162390
     21        1          -0.000968846    0.001088838   -0.000331366
     22        6          -0.004140838   -0.003428069    0.005377152
     23        1          -0.001486737    0.001159019   -0.000902776
     24        6           0.001424135    0.008335177   -0.008581842
     25        1           0.001872486   -0.004336894    0.003377969
     26        6           0.003097971   -0.005177789    0.004981754
     27        1          -0.000608851    0.000217707   -0.000211423
     28        6          -0.001535477    0.007202423   -0.005864864
     29        1           0.001400907   -0.000498528   -0.000198578
     30        6          -0.000558301    0.003600187   -0.001536761
     31        6           0.000447271   -0.004887613   -0.003175979
     32        1          -0.001693188    0.001259653    0.002604106
     33        6           0.002483228    0.006366113   -0.002567873
     34        1          -0.001543430   -0.000625154   -0.000322786
     35        1           0.001018252   -0.001989714    0.000788448
     36        6           0.000779421    0.000194898    0.003535725
     37        1          -0.000608979    0.000999314    0.000443767
     38        1          -0.002108668   -0.000222256   -0.001894213
     39        6           0.002678864   -0.003858243    0.002970912
     40        6          -0.001486345   -0.004446773    0.001838188
     41        1           0.000649135    0.001670704    0.000359953
     42        1          -0.000205288    0.000080618    0.000251021
     43        1          -0.000161877    0.002062372   -0.002902145
     44        6           0.000831215    0.000660777    0.001579194
     45        6           0.008667110   -0.001112463    0.001949539
     46        1          -0.001705065    0.002639845   -0.003524656
     47        1          -0.001120227   -0.000280894    0.002224856
     48        1          -0.004895939   -0.001091912   -0.000485849
     49        6          -0.002479081   -0.000646118   -0.002149352
     50        1          -0.000139951    0.000311623   -0.000174408
     51        1           0.001165318    0.000893607    0.000437587
     52        1           0.000789410    0.000142425    0.000202997
     53        6           0.003128533   -0.003487004   -0.002530444
     54        6          -0.001316417    0.009233679   -0.000785535
     55        6          -0.000651801    0.003336023    0.003333656
     56        1          -0.000722620   -0.002537855   -0.000032733
     57        6           0.001968293   -0.004989883   -0.003098648
     58        1          -0.000330655    0.000658432    0.000458509
     59        6          -0.001177676    0.002558381    0.000538047
     60        1          -0.000281196    0.000415842    0.000566013
     61        6           0.004842130   -0.005010295   -0.003464119
     62        1          -0.000487513    0.001270668    0.000278333
     63        6          -0.004327017   -0.002155979    0.004591343
     64        1           0.000653388    0.000548475   -0.000931841
     65        3          -0.001950135    0.001985074    0.000156648
 -------------------------------------------------------------------
 Cartesian Forces:  Max     0.016588813 RMS     0.003868909
 Leave Link  716 at Thu Jun 27 15:53:58 2024, MaxMem= 13421772800 cpu:               1.8 elap:               0.1
 (Enter /scratch/PI/keztluo/TYang/g16/l103.exe)

 GradGradGradGradGradGradGradGradGradGradGradGradGradGradGradGradGradGrad
 Berny optimization.
 FormGI is forming the generalized inverse of G from B-inverse, IUseBI=4.
 GSVD:  received Info=                   1 from GESDD.
 Internal  Forces:  Max     0.013050580 RMS     0.001908050
 Search for a local minimum.
 Step number   1 out of a maximum of  390
 All quantities printed in internal units (Hartrees-Bohrs-Radians)
 RMS Force = .19080D-02 SwitMx=.10000D-02 MixMth= 1
 Mixed Optimization -- RFO/linear search
 Second derivative matrix not updated -- first step.
 ITU=  0
     Eigenvalues ---    0.00230   0.00249   0.00285   0.00296   0.00387
     Eigenvalues ---    0.00440   0.00510   0.00780   0.00858   0.01281
     Eigenvalues ---    0.01385   0.01387   0.01723   0.01790   0.02006
     Eigenvalues ---    0.02039   0.02045   0.02062   0.02067   0.02069
     Eigenvalues ---    0.02070   0.02076   0.02107   0.02120   0.02129
     Eigenvalues ---    0.02140   0.02143   0.02159   0.02159   0.02165
     Eigenvalues ---    0.02173   0.02177   0.02188   0.02188   0.02206
     Eigenvalues ---    0.02232   0.02249   0.02250   0.02250   0.02255
     Eigenvalues ---    0.02420   0.02793   0.03335   0.03739   0.03816
     Eigenvalues ---    0.03876   0.04105   0.04131   0.04283   0.04415
     Eigenvalues ---    0.04804   0.04941   0.04969   0.05032   0.05103
     Eigenvalues ---    0.05321   0.05657   0.05715   0.05716   0.05721
     Eigenvalues ---    0.05846   0.06557   0.06629   0.06844   0.06882
     Eigenvalues ---    0.07132   0.07284   0.08188   0.08746   0.09066
     Eigenvalues ---    0.09770   0.10152   0.10722   0.10979   0.11197
     Eigenvalues ---    0.11480   0.12613   0.15667   0.15980   0.15993
     Eigenvalues ---    0.15996   0.15996   0.15997   0.15998   0.15999
     Eigenvalues ---    0.15999   0.15999   0.15999   0.16000   0.16000
     Eigenvalues ---    0.16000   0.16000   0.16000   0.16000   0.16000
     Eigenvalues ---    0.16000   0.16000   0.16000   0.16000   0.16000
     Eigenvalues ---    0.16000   0.16000   0.16000   0.16017   0.16847
     Eigenvalues ---    0.17036   0.20325   0.21392   0.21995   0.21999
     Eigenvalues ---    0.22000   0.22000   0.22000   0.22001   0.22010
     Eigenvalues ---    0.22970   0.23406   0.23456   0.23479   0.23582
     Eigenvalues ---    0.24807   0.24989   0.24998   0.24999   0.25000
     Eigenvalues ---    0.25908   0.26475   0.27252   0.27987   0.28319
     Eigenvalues ---    0.28604   0.28918   0.29923   0.30428   0.32842
     Eigenvalues ---    0.33150   0.33523   0.33746   0.33776   0.33821
     Eigenvalues ---    0.33918   0.34057   0.34097   0.34125   0.34126
     Eigenvalues ---    0.34153   0.34177   0.34189   0.34299   0.34340
     Eigenvalues ---    0.34544   0.34609   0.34937   0.35097   0.35146
     Eigenvalues ---    0.35259   0.35281   0.35319   0.35320   0.35359
     Eigenvalues ---    0.35402   0.35518   0.35586   0.35698   0.35979
     Eigenvalues ---    0.36649   0.36829   0.39013   0.40869   0.41346
     Eigenvalues ---    0.41462   0.41857   0.42087   0.42245   0.42417
     Eigenvalues ---    0.44536   0.45346   0.45364   0.45441   0.45833
     Eigenvalues ---    0.46104   0.46546   0.46625   0.46961   0.47377
     Eigenvalues ---    0.47550   0.47739   0.57385   0.87286
 RFO step:  Lambda=-7.23817015D-03 EMin= 2.30000000D-03
 Linear search not attempted -- first point.
 Iteration  1 RMS(Cart)=  0.23720816 RMS(Int)=  0.00688157
 Iteration  2 RMS(Cart)=  0.03005762 RMS(Int)=  0.00077952
 Iteration  3 RMS(Cart)=  0.00042275 RMS(Int)=  0.00077648
 Iteration  4 RMS(Cart)=  0.00000113 RMS(Int)=  0.00077648
 Iteration  5 RMS(Cart)=  0.00000001 RMS(Int)=  0.00077648
 ITry= 1 IFail=0 DXMaxC= 1.45D+00 DCOld= 1.00D+10 DXMaxT= 3.00D-01 DXLimC= 3.00D+00 Rises=F
 Variable       Old X    -DE/DX   Delta X   Delta X   Delta X     New X
                                 (Linear)    (Quad)   (Total)
    R1        2.94458  -0.00845   0.00000  -0.01486  -0.01377   2.93081
    R2        3.17930  -0.00036   0.00000  -0.00063  -0.00061   3.17869
    R3        3.22136  -0.00408   0.00000  -0.01212  -0.01210   3.20925
    R4        5.30713  -0.00043   0.00000   0.00605   0.00524   5.31236
    R5        2.34210  -0.01245   0.00000  -0.01414  -0.01414   2.32795
    R6        3.57760  -0.00349   0.00000  -0.02931  -0.02931   3.54829
    R7        3.29259  -0.00025   0.00000  -0.00455  -0.00422   3.28837
    R8        2.69366  -0.00050   0.00000  -0.00070  -0.00072   2.69294
    R9        2.67517   0.00147   0.00000   0.00300   0.00301   2.67818
   R10        2.66624  -0.01077   0.00000  -0.02447  -0.02446   2.64178
   R11        2.64826  -0.00212   0.00000  -0.00519  -0.00517   2.64308
   R12        2.76105   0.00129   0.00000   0.00344   0.00344   2.76449
   R13        2.06760  -0.00415   0.00000  -0.01185  -0.01185   2.05575
   R14        2.64023  -0.00979   0.00000  -0.02063  -0.02064   2.61959
   R15        2.06422  -0.00526   0.00000  -0.01491  -0.01491   2.04931
   R16        2.62471   0.00416   0.00000   0.00919   0.00916   2.63387
   R17        2.07633  -0.00883   0.00000  -0.02555  -0.02555   2.05078
   R18        2.64907  -0.00600   0.00000  -0.01271  -0.01272   2.63635
   R19        2.05256  -0.00077   0.00000  -0.00215  -0.00215   2.05041
   R20        2.64834  -0.01305   0.00000  -0.02858  -0.02856   2.61977
   R21        2.06314  -0.00461   0.00000  -0.01306  -0.01306   2.05008
   R22        2.07167   0.00294   0.00000   0.00845   0.00845   2.08012
   R23        2.66406  -0.00464   0.00000  -0.01052  -0.01052   2.65354
   R24        2.62552   0.00440   0.00000   0.00861   0.00861   2.63413
   R25        2.90175  -0.00149   0.00000  -0.00502  -0.00502   2.89674
   R26        2.05159  -0.00017   0.00000  -0.00048  -0.00048   2.05112
   R27        2.62149   0.00115   0.00000   0.00274   0.00274   2.62423
   R28        2.05027   0.00167   0.00000   0.00463   0.00463   2.05490
   R29        2.62257   0.00590   0.00000   0.01271   0.01271   2.63528
   R30        2.06828  -0.00580   0.00000  -0.01656  -0.01656   2.05172
   R31        2.62257   0.00012   0.00000   0.00041   0.00041   2.62298
   R32        2.05161  -0.00015   0.00000  -0.00042  -0.00042   2.05118
   R33        2.65257  -0.00588   0.00000  -0.01326  -0.01326   2.63931
   R34        2.04734   0.00148   0.00000   0.00407   0.00407   2.05141
   R35        2.91152   0.00057   0.00000   0.00128   0.00126   2.91278
   R36        3.07054  -0.00040   0.00000  -0.00097  -0.00100   3.06955
   R37        2.07710  -0.00321   0.00000  -0.00930  -0.00930   2.06780
   R38        2.92313   0.00225   0.00000   0.00796   0.00796   2.93109
   R39        2.94007   0.00112   0.00000   0.00251   0.00248   2.94256
   R40        2.07012  -0.00161   0.00000  -0.00462  -0.00462   2.06550
   R41        2.07118  -0.00237   0.00000  -0.00680  -0.00680   2.06439
   R42        2.92345   0.00255   0.00000   0.01107   0.01110   2.93454
   R43        2.05778   0.00123   0.00000   0.00345   0.00345   2.06123
   R44        2.07469  -0.00276   0.00000  -0.00795  -0.00795   2.06674
   R45        2.90570   0.00142   0.00000   0.00579   0.00581   2.91151
   R46        2.96498  -0.00028   0.00000  -0.00313  -0.00315   2.96183
   R47        2.87119  -0.00165   0.00000  -0.00530  -0.00530   2.86588
   R48        2.98090   0.00155   0.00000   0.00672   0.00673   2.98763
   R49        2.05439   0.00182   0.00000   0.00506   0.00506   2.05945
   R50        2.07120  -0.00032   0.00000  -0.00093  -0.00093   2.07027
   R51        2.08143  -0.00356   0.00000  -0.01040  -0.01040   2.07103
   R52        2.92166  -0.00124   0.00000  -0.00431  -0.00431   2.91735
   R53        2.90837  -0.00040   0.00000  -0.00137  -0.00137   2.90699
   R54        2.08789  -0.00469   0.00000  -0.01383  -0.01383   2.07405
   R55        2.07760  -0.00241   0.00000  -0.00699  -0.00699   2.07061
   R56        2.03078   0.00504   0.00000   0.01348   0.01348   2.04426
   R57        2.07033  -0.00027   0.00000  -0.00077  -0.00077   2.06956
   R58        2.07073  -0.00141   0.00000  -0.00403  -0.00403   2.06669
   R59        2.07234  -0.00026   0.00000  -0.00074  -0.00074   2.07160
   R60        2.88118   0.00396   0.00000   0.01294   0.01294   2.89411
   R61        2.64055   0.00115   0.00000   0.00238   0.00238   2.64293
   R62        2.66182  -0.00445   0.00000  -0.01037  -0.01037   2.65146
   R63        2.04114   0.00262   0.00000   0.00714   0.00714   2.04828
   R64        2.64192  -0.00338   0.00000  -0.00688  -0.00688   2.63504
   R65        2.05221   0.00025   0.00000   0.00071   0.00071   2.05291
   R66        2.62048   0.00191   0.00000   0.00438   0.00437   2.62486
   R67        2.05096   0.00072   0.00000   0.00199   0.00199   2.05294
   R68        2.63083   0.00090   0.00000   0.00197   0.00197   2.63280
   R69        2.04842   0.00115   0.00000   0.00317   0.00317   2.05159
   R70        2.63854  -0.00490   0.00000  -0.01081  -0.01080   2.62774
   R71        2.04557   0.00121   0.00000   0.00333   0.00333   2.04890
    A1        1.83609   0.00138   0.00000   0.00545   0.00516   1.84125
    A2        1.80847   0.00066   0.00000   0.00410   0.00404   1.81251
    A3        1.56289  -0.00023   0.00000   0.00287   0.00276   1.56565
    A4        2.27420   0.00094   0.00000   0.00407   0.00430   2.27850
    A5        2.08758  -0.00084   0.00000  -0.00568  -0.00565   2.08193
    A6        2.18617  -0.00385   0.00000  -0.01497  -0.01497   2.17120
    A7        1.92313   0.00133   0.00000   0.01118   0.01106   1.93420
    A8        1.94536   0.00114   0.00000   0.00730   0.00719   1.95255
    A9        2.09072   0.00344   0.00000   0.01193   0.01194   2.10265
   A10        2.08267  -0.00409   0.00000  -0.01516  -0.01518   2.06749
   A11        2.10976   0.00066   0.00000   0.00330   0.00328   2.11304
   A12        2.07062   0.00208   0.00000   0.01053   0.01053   2.08115
   A13        2.10278  -0.00230   0.00000  -0.00997  -0.00999   2.09279
   A14        2.10942   0.00022   0.00000  -0.00064  -0.00063   2.10879
   A15        2.09855  -0.00022   0.00000  -0.00265  -0.00264   2.09591
   A16        2.08523  -0.00050   0.00000  -0.00007  -0.00014   2.08509
   A17        2.09915   0.00072   0.00000   0.00296   0.00297   2.10211
   A18        2.08614   0.00041   0.00000   0.00174   0.00176   2.08789
   A19        2.10441   0.00047   0.00000   0.00421   0.00416   2.10857
   A20        2.09261  -0.00088   0.00000  -0.00598  -0.00596   2.08665
   A21        2.09334   0.00097   0.00000   0.00401   0.00401   2.09735
   A22        2.10001  -0.00204   0.00000  -0.00865  -0.00866   2.09135
   A23        2.08980   0.00107   0.00000   0.00465   0.00465   2.09445
   A24        2.08320   0.00093   0.00000   0.00252   0.00254   2.08573
   A25        2.07483   0.00065   0.00000   0.00541   0.00539   2.08022
   A26        2.12514  -0.00158   0.00000  -0.00790  -0.00792   2.11722
   A27        2.15608   0.00372   0.00000   0.02004   0.01162   2.16770
   A28        2.08769  -0.00135   0.00000   0.00122  -0.00729   2.08039
   A29        2.03612  -0.00183   0.00000  -0.00287  -0.01133   2.02478
   A30        2.06013  -0.00042   0.00000  -0.00305  -0.00305   2.05708
   A31        2.10067   0.00169   0.00000   0.00728   0.00728   2.10794
   A32        2.11612  -0.00127   0.00000  -0.00431  -0.00430   2.11181
   A33        2.07870   0.00106   0.00000   0.00679   0.00676   2.08546
   A34        2.10742   0.00086   0.00000   0.00417   0.00414   2.11156
   A35        2.09702  -0.00192   0.00000  -0.01107  -0.01109   2.08593
   A36        2.07653   0.00187   0.00000   0.00937   0.00935   2.08589
   A37        2.10500  -0.00120   0.00000  -0.00335  -0.00336   2.10164
   A38        2.10141  -0.00067   0.00000  -0.00581  -0.00583   2.09558
   A39        2.10068   0.00041   0.00000   0.00078   0.00077   2.10145
   A40        2.08618  -0.00125   0.00000  -0.00404  -0.00406   2.08212
   A41        2.09627   0.00084   0.00000   0.00336   0.00335   2.09962
   A42        2.10731  -0.00107   0.00000  -0.00550  -0.00551   2.10181
   A43        2.09319   0.00081   0.00000   0.00305   0.00303   2.09622
   A44        2.08266   0.00027   0.00000   0.00250   0.00249   2.08516
   A45        2.11426   0.00120   0.00000   0.00328   0.00327   2.11753
   A46        2.09444  -0.00065   0.00000  -0.00196  -0.00195   2.09248
   A47        2.07448  -0.00055   0.00000  -0.00132  -0.00132   2.07317
   A48        1.84043   0.00040   0.00000   0.00279   0.00279   1.84322
   A49        1.90264   0.00027   0.00000  -0.00090  -0.00088   1.90177
   A50        1.84395  -0.00106   0.00000  -0.00351  -0.00356   1.84039
   A51        2.02178  -0.00070   0.00000  -0.00418  -0.00416   2.01762
   A52        2.07326   0.00114   0.00000   0.00872   0.00874   2.08200
   A53        1.77160  -0.00015   0.00000  -0.00357  -0.00361   1.76799
   A54        1.95845  -0.00003   0.00000  -0.00177  -0.00186   1.95659
   A55        1.88197  -0.00044   0.00000  -0.00631  -0.00635   1.87562
   A56        1.82077   0.00058   0.00000   0.01114   0.01112   1.83189
   A57        2.01563  -0.00041   0.00000  -0.00708  -0.00709   2.00854
   A58        1.99393   0.00007   0.00000   0.00520   0.00519   1.99912
   A59        1.77414   0.00033   0.00000   0.00027   0.00029   1.77443
   A60        1.94337   0.00005   0.00000  -0.00232  -0.00230   1.94106
   A61        1.95439   0.00031   0.00000   0.00138   0.00139   1.95578
   A62        1.80921  -0.00100   0.00000  -0.00545  -0.00548   1.80373
   A63        1.84850  -0.00011   0.00000   0.00187   0.00186   1.85036
   A64        1.95419   0.00049   0.00000   0.00448   0.00449   1.95868
   A65        1.95714   0.00028   0.00000   0.00002   0.00002   1.95716
   A66        1.98228  -0.00019   0.00000   0.00069   0.00068   1.98296
   A67        1.95102   0.00007   0.00000  -0.00188  -0.00188   1.94914
   A68        1.79993   0.00011   0.00000   0.00097   0.00096   1.80089
   A69        1.85209   0.00020   0.00000   0.00252   0.00253   1.85462
   A70        1.96988   0.00042   0.00000   0.00428   0.00428   1.97416
   A71        1.91016  -0.00064   0.00000  -0.00710  -0.00709   1.90307
   A72        1.74272   0.00041   0.00000   0.00164   0.00164   1.74436
   A73        1.99731   0.00020   0.00000   0.00356   0.00355   2.00087
   A74        1.88505  -0.00077   0.00000  -0.00749  -0.00750   1.87755
   A75        2.03924  -0.00021   0.00000   0.00163   0.00162   2.04086
   A76        1.81479  -0.00005   0.00000   0.00107   0.00106   1.81584
   A77        1.96271   0.00034   0.00000  -0.00099  -0.00098   1.96174
   A78        1.87368   0.00015   0.00000   0.00099   0.00099   1.87467
   A79        1.88229   0.00006   0.00000   0.00007   0.00007   1.88236
   A80        2.01891  -0.00030   0.00000  -0.00193  -0.00193   2.01698
   A81        1.86663  -0.00003   0.00000   0.00005   0.00005   1.86668
   A82        1.89650   0.00002   0.00000   0.00031   0.00031   1.89682
   A83        1.91968   0.00012   0.00000   0.00064   0.00064   1.92032
   A84        1.62284   0.00011   0.00000   0.00026   0.00024   1.62308
   A85        1.93801   0.00035   0.00000   0.00218   0.00218   1.94019
   A86        2.07237  -0.00014   0.00000   0.00083   0.00085   2.07322
   A87        1.98433   0.00029   0.00000   0.00169   0.00171   1.98605
   A88        2.03963  -0.00010   0.00000   0.00062   0.00062   2.04024
   A89        1.81199  -0.00040   0.00000  -0.00461  -0.00461   1.80737
   A90        1.88543   0.00059   0.00000   0.00313   0.00313   1.88856
   A91        1.90329   0.00082   0.00000   0.00505   0.00505   1.90834
   A92        2.02537  -0.00020   0.00000  -0.00094  -0.00094   2.02443
   A93        1.87683  -0.00072   0.00000  -0.00495  -0.00496   1.87187
   A94        1.88259  -0.00026   0.00000  -0.00180  -0.00180   1.88080
   A95        1.88525  -0.00029   0.00000  -0.00100  -0.00100   1.88425
   A96        1.93387  -0.00056   0.00000  -0.00549  -0.00549   1.92837
   A97        1.92594   0.00045   0.00000   0.00426   0.00425   1.93019
   A98        1.93210   0.00014   0.00000   0.00141   0.00139   1.93349
   A99        1.90155  -0.00009   0.00000  -0.00168  -0.00167   1.89988
   A100       1.88652  -0.00017   0.00000  -0.00398  -0.00399   1.88253
   A101       1.88253   0.00024   0.00000   0.00556   0.00553   1.88807
   A102       1.83822  -0.00031   0.00000   0.00280   0.00277   1.84099
   A103       1.89816   0.00046   0.00000   0.00193   0.00193   1.90010
   A104       1.87848   0.00012   0.00000  -0.00009  -0.00008   1.87841
   A105       1.78218   0.00043   0.00000   0.00383   0.00380   1.78598
   A106       2.09117   0.00012   0.00000  -0.00118  -0.00117   2.09000
   A107       1.96533  -0.00075   0.00000  -0.00640  -0.00639   1.95894
   A108       2.06571  -0.00155   0.00000  -0.00572  -0.00577   2.05994
   A109       2.16730   0.00085   0.00000   0.00361   0.00355   2.17085
   A110       2.04982   0.00069   0.00000   0.00162   0.00156   2.05138
   A111       2.07012   0.00036   0.00000   0.00156   0.00153   2.07165
   A112       2.11804  -0.00044   0.00000  -0.00118  -0.00122   2.11682
   A113       2.09486   0.00008   0.00000  -0.00014  -0.00016   2.09470
   A114       2.07451   0.00103   0.00000   0.00496   0.00496   2.07947
   A115       2.10151  -0.00037   0.00000   0.00025   0.00023   2.10174
   A116       2.10709  -0.00066   0.00000  -0.00513  -0.00513   2.10196
   A117       2.10340   0.00059   0.00000   0.00190   0.00190   2.10530
   A118       2.08216  -0.00124   0.00000  -0.00414  -0.00415   2.07801
   A119       2.09762   0.00065   0.00000   0.00225   0.00224   2.09986
   A120       2.10698  -0.00109   0.00000  -0.00581  -0.00581   2.10117
   A121       2.09935   0.00061   0.00000   0.00228   0.00227   2.10162
   A122       2.07683   0.00048   0.00000   0.00358   0.00357   2.08040
   A123       2.11478   0.00076   0.00000   0.00175   0.00175   2.11653
   A124       2.09873  -0.00030   0.00000  -0.00047  -0.00048   2.09826
   A125       2.06957  -0.00046   0.00000  -0.00137  -0.00138   2.06819
   A126       1.53034   0.00066   0.00000  -0.00284   0.00063   1.53097
   A127       2.04779  -0.00197   0.00000  -0.00225  -0.00572   2.04207
    D1       -2.50945  -0.00027   0.00000   0.01477   0.01489  -2.49456
    D2       -0.69439   0.00044   0.00000   0.02015   0.02018  -0.67421
    D3       -2.96121   0.00128   0.00000   0.02259   0.02253  -2.93869
    D4        2.49329   0.00030   0.00000  -0.01459  -0.01485   2.47845
    D5        0.65132  -0.00110   0.00000  -0.02117  -0.02112   0.63020
    D6        3.05444  -0.00058   0.00000  -0.01695  -0.01668   3.03776
    D7       -2.36739   0.00122   0.00000   0.15456   0.15466  -2.21273
    D8        1.85564   0.00164   0.00000   0.15238   0.15238   2.00802
    D9       -1.90126  -0.00557   0.00000  -0.16771  -0.16747  -2.06872
   D10        1.15018   0.00173   0.00000   0.08310   0.08286   1.23304
   D11        0.28319   0.00067   0.00000   0.02703   0.02659   0.30978
   D12        0.33192  -0.00127   0.00000  -0.06517  -0.06473   0.26718
   D13       -1.67061  -0.00149   0.00000  -0.02677  -0.02676  -1.69738
   D14        2.43099  -0.00105   0.00000  -0.02292  -0.02295   2.40804
   D15        0.53907  -0.00051   0.00000  -0.01690  -0.01689   0.52218
   D16       -0.41533   0.00060   0.00000   0.01170   0.01172  -0.40360
   D17       -2.31479   0.00006   0.00000   0.00532   0.00536  -2.30943
   D18        1.83445   0.00062   0.00000   0.01198   0.01200   1.84645
   D19        3.11472   0.00031   0.00000   0.01131   0.01133   3.12605
   D20        0.00182   0.00042   0.00000   0.01454   0.01455   0.01637
   D21       -0.03565   0.00053   0.00000   0.02020   0.02019  -0.01546
   D22        3.13463   0.00065   0.00000   0.02344   0.02340  -3.12515
   D23        0.00378  -0.00018   0.00000  -0.00622  -0.00623  -0.00244
   D24       -3.13085  -0.00026   0.00000  -0.00896  -0.00898  -3.13983
   D25       -3.12889  -0.00038   0.00000  -0.01516  -0.01523   3.13907
   D26        0.01966  -0.00046   0.00000  -0.01791  -0.01798   0.00168
   D27        3.08844   0.00311   0.00000   0.10148   0.10108  -3.09366
   D28        0.03455  -0.00400   0.00000  -0.14264  -0.14216  -0.10761
   D29       -0.06203   0.00335   0.00000   0.11052   0.11004   0.04801
   D30       -3.11592  -0.00375   0.00000  -0.13360  -0.13320   3.03406
   D31        3.11317  -0.00015   0.00000  -0.00545  -0.00540   3.10778
   D32       -0.00398  -0.00048   0.00000  -0.01708  -0.01702  -0.02100
   D33        0.00092  -0.00006   0.00000  -0.00231  -0.00232  -0.00140
   D34       -3.11624  -0.00039   0.00000  -0.01395  -0.01394  -3.13017
   D35        3.13448   0.00018   0.00000   0.00630   0.00632   3.14080
   D36        0.00052   0.00033   0.00000   0.01152   0.01158   0.01210
   D37        0.01733  -0.00014   0.00000  -0.00526  -0.00526   0.01207
   D38       -3.11663   0.00001   0.00000  -0.00004   0.00000  -3.11663
   D39        3.13793  -0.00007   0.00000  -0.00288  -0.00291   3.13501
   D40        0.00514  -0.00010   0.00000  -0.00337  -0.00337   0.00177
   D41        0.00399   0.00007   0.00000   0.00232   0.00232   0.00631
   D42       -3.12880   0.00005   0.00000   0.00183   0.00186  -3.12694
   D43       -0.00725   0.00003   0.00000   0.00074   0.00069  -0.00656
   D44        3.12718   0.00012   0.00000   0.00362   0.00356   3.13074
   D45       -3.14005   0.00001   0.00000   0.00025   0.00024  -3.13981
   D46       -0.00562   0.00010   0.00000   0.00313   0.00311  -0.00251
   D47        3.13785   0.00010   0.00000   0.00343   0.00348   3.14133
   D48       -0.01376  -0.00026   0.00000  -0.00959  -0.00961  -0.02336
   D49        0.11489   0.00020   0.00000   0.00446   0.00451   0.11940
   D50       -3.03671  -0.00016   0.00000  -0.00856  -0.00858  -3.04529
   D51        0.01175   0.00017   0.00000   0.00639   0.00639   0.01814
   D52       -3.12744   0.00014   0.00000   0.00585   0.00584  -3.12160
   D53        3.03360   0.00029   0.00000   0.00618   0.00619   3.03979
   D54       -0.10559   0.00026   0.00000   0.00564   0.00564  -0.09995
   D55        1.27430  -0.00029   0.00000  -0.00676  -0.00677   1.26753
   D56       -2.90362  -0.00007   0.00000  -0.00841  -0.00838  -2.91200
   D57       -0.78717   0.00007   0.00000  -0.00967  -0.00969  -0.79685
   D58       -1.74479  -0.00026   0.00000  -0.00582  -0.00583  -1.75062
   D59        0.36048  -0.00004   0.00000  -0.00747  -0.00745   0.35303
   D60        2.47693   0.00011   0.00000  -0.00873  -0.00875   2.46818
   D61       -3.11770   0.00009   0.00000   0.00285   0.00281  -3.11489
   D62        0.00033   0.00038   0.00000   0.01278   0.01280   0.01312
   D63        0.01377  -0.00026   0.00000  -0.01020  -0.01018   0.00360
   D64        3.13180   0.00003   0.00000  -0.00027  -0.00019   3.13161
   D65       -3.13805  -0.00011   0.00000  -0.00343  -0.00340  -3.14145
   D66        0.01537  -0.00038   0.00000  -0.01238  -0.01234   0.00303
   D67       -0.02035   0.00022   0.00000   0.00686   0.00684  -0.01351
   D68        3.13306  -0.00004   0.00000  -0.00210  -0.00209   3.13096
   D69        3.13084   0.00008   0.00000   0.00199   0.00200   3.13284
   D70       -0.01730   0.00027   0.00000   0.00905   0.00905  -0.00825
   D71        0.00104  -0.00019   0.00000  -0.00693  -0.00691  -0.00588
   D72        3.13608   0.00000   0.00000   0.00014   0.00014   3.13622
   D73        0.00364  -0.00015   0.00000  -0.00622  -0.00623  -0.00260
   D74       -3.14033  -0.00012   0.00000  -0.00568  -0.00569   3.13716
   D75        3.13878   0.00003   0.00000   0.00072   0.00072   3.13950
   D76       -0.00519   0.00006   0.00000   0.00125   0.00126  -0.00393
   D77        0.91038   0.00083   0.00000   0.00530   0.00533   0.91571
   D78       -3.13383  -0.00008   0.00000  -0.01011  -0.01004   3.13932
   D79       -1.25723   0.00037   0.00000  -0.00749  -0.00747  -1.26469
   D80       -1.16099   0.00056   0.00000   0.00511   0.00511  -1.15588
   D81        1.07800  -0.00034   0.00000  -0.01030  -0.01027   1.06773
   D82        2.95459   0.00010   0.00000  -0.00768  -0.00769   2.94690
   D83        2.85086  -0.00032   0.00000  -0.00053  -0.00054   2.85032
   D84       -1.19334  -0.00123   0.00000  -0.01594  -0.01592  -1.20926
   D85        0.68326  -0.00078   0.00000  -0.01332  -0.01334   0.66992
   D86       -0.07333  -0.00031   0.00000   0.00267   0.00267  -0.07065
   D87        1.90875   0.00025   0.00000   0.00727   0.00729   1.91604
   D88       -2.18972  -0.00029   0.00000   0.00122   0.00124  -2.18848
   D89        1.98631   0.00009   0.00000   0.00889   0.00889   1.99519
   D90       -2.31480   0.00066   0.00000   0.01349   0.01350  -2.30130
   D91       -0.13008   0.00011   0.00000   0.00745   0.00745  -0.12263
   D92       -2.05814  -0.00018   0.00000   0.00627   0.00626  -2.05188
   D93       -0.07607   0.00038   0.00000   0.01087   0.01088  -0.06519
   D94        2.10865  -0.00017   0.00000   0.00483   0.00482   2.11347
   D95       -2.82809   0.00049   0.00000   0.00396   0.00393  -2.82415
   D96       -0.76216   0.00059   0.00000   0.00569   0.00566  -0.75650
   D97        1.35110   0.00048   0.00000   0.00307   0.00304   1.35413
   D98       -0.62225  -0.00023   0.00000  -0.00895  -0.00893  -0.63118
   D99        1.44367  -0.00013   0.00000  -0.00722  -0.00720   1.43647
   D100      -2.72625  -0.00024   0.00000  -0.00984  -0.00983  -2.73608
   D101       1.54626  -0.00014   0.00000  -0.00633  -0.00632   1.53994
   D102      -2.67101  -0.00004   0.00000  -0.00460  -0.00459  -2.67560
   D103      -0.55775  -0.00015   0.00000  -0.00722  -0.00722  -0.56496
   D104      -0.99321   0.00057   0.00000   0.00934   0.00939  -0.98382
   D105      -3.03209   0.00011   0.00000   0.00680   0.00684  -3.02525
   D106       1.15347   0.00046   0.00000   0.01062   0.01065   1.16412
   D107      -3.13784   0.00015   0.00000   0.00064   0.00064  -3.13720
   D108       1.10647  -0.00031   0.00000  -0.00190  -0.00191   1.10456
   D109      -0.99116   0.00005   0.00000   0.00192   0.00191  -0.98925
   D110       0.96230   0.00039   0.00000   0.00623   0.00625   0.96855
   D111      -1.07658  -0.00006   0.00000   0.00370   0.00370  -1.07287
   D112       3.10898   0.00029   0.00000   0.00752   0.00752   3.11650
   D113      -2.23565  -0.00006   0.00000   0.00213   0.00212  -2.23354
   D114       1.95246  -0.00023   0.00000  -0.00027  -0.00028   1.95217
   D115      -0.09783   0.00042   0.00000   0.00839   0.00838  -0.08946
   D116       1.95087   0.00023   0.00000   0.00589   0.00590   1.95678
   D117      -0.14420   0.00006   0.00000   0.00350   0.00350  -0.14070
   D118      -2.19449   0.00071   0.00000   0.01216   0.01216  -2.18233
   D119      -0.12424  -0.00015   0.00000   0.00041   0.00041  -0.12384
   D120      -2.21932  -0.00033   0.00000  -0.00199  -0.00199  -2.22131
   D121       2.01357   0.00033   0.00000   0.00668   0.00667   2.02025
   D122       0.71124  -0.00012   0.00000  -0.00495  -0.00495   0.70628
   D123       2.90352   0.00001   0.00000   0.00009   0.00010   2.90362
   D124      -1.17923  -0.00001   0.00000  -0.00459  -0.00458  -1.18381
   D125       2.85733  -0.00006   0.00000  -0.00111  -0.00112   2.85621
   D126      -1.23356   0.00008   0.00000   0.00392   0.00393  -1.22963
   D127       0.96687   0.00006   0.00000  -0.00076  -0.00075   0.96612
   D128      -1.36761   0.00003   0.00000   0.00000  -0.00002  -1.36763
   D129       0.82467   0.00017   0.00000   0.00503   0.00503   0.82970
   D130       3.02510   0.00015   0.00000   0.00035   0.00036   3.02546
   D131      -1.02286  -0.00005   0.00000  -0.00013  -0.00011  -1.02297
   D132       0.97638   0.00047   0.00000   0.00289   0.00290   0.97928
   D133       3.08779   0.00009   0.00000  -0.00154  -0.00153   3.08626
   D134       3.09702  -0.00048   0.00000  -0.00666  -0.00666   3.09036
   D135      -1.18693   0.00004   0.00000  -0.00365  -0.00364  -1.19057
   D136       0.92448  -0.00034   0.00000  -0.00808  -0.00808   0.91641
   D137       0.92322  -0.00075   0.00000  -0.00728  -0.00728   0.91594
   D138       2.92246  -0.00022   0.00000  -0.00426  -0.00427   2.91819
   D139      -1.24931  -0.00061   0.00000  -0.00870  -0.00870  -1.25801
   D140      -1.02358  -0.00029   0.00000  -0.00367  -0.00368  -1.02726
   D141      -3.13121  -0.00010   0.00000  -0.00078  -0.00078  -3.13199
   D142       1.06925  -0.00078   0.00000  -0.01133  -0.01134   1.05791
   D143       1.00341   0.00026   0.00000   0.00258   0.00259   1.00600
   D144      -1.10423   0.00045   0.00000   0.00547   0.00549  -1.09874
   D145       3.09624  -0.00023   0.00000  -0.00508  -0.00507   3.09117
   D146       3.10022   0.00031   0.00000   0.00447   0.00447   3.10469
   D147       0.99258   0.00050   0.00000   0.00737   0.00737   0.99996
   D148      -1.09013  -0.00018   0.00000  -0.00318  -0.00319  -1.09332
   D149      -3.04949   0.00010   0.00000   0.00047   0.00043  -3.04905
   D150       1.29647   0.00009   0.00000  -0.00506  -0.00508   1.29139
   D151      -0.96907   0.00009   0.00000  -0.00233  -0.00234  -0.97141
   D152       1.39336  -0.00007   0.00000   0.00082   0.00080   1.39416
   D153      -0.54387  -0.00008   0.00000  -0.00470  -0.00471  -0.54858
   D154      -2.80941  -0.00008   0.00000  -0.00198  -0.00198  -2.81139
   D155      -0.82889   0.00002   0.00000  -0.00135  -0.00137  -0.83026
   D156      -2.76612   0.00001   0.00000  -0.00688  -0.00687  -2.77299
   D157       1.25153   0.00001   0.00000  -0.00415  -0.00414   1.24739
   D158       0.71193   0.00024   0.00000   0.00022   0.00021   0.71214
   D159      -1.09060  -0.00022   0.00000  -0.00212  -0.00212  -1.09272
   D160       2.95802   0.00001   0.00000  -0.00057  -0.00056   2.95745
   D161      -1.39600   0.00023   0.00000   0.00000  -0.00001  -1.39601
   D162       3.08465  -0.00023   0.00000  -0.00234  -0.00234   3.08231
   D163       0.85009   0.00000   0.00000  -0.00079  -0.00078   0.84930
   D164       2.84929   0.00019   0.00000  -0.00060  -0.00061   2.84868
   D165       1.04676  -0.00027   0.00000  -0.00294  -0.00294   1.04382
   D166      -1.18781  -0.00004   0.00000  -0.00139  -0.00138  -1.18919
   D167       2.91198  -0.00002   0.00000  -0.00280  -0.00279   2.90919
   D168       0.87715   0.00008   0.00000  -0.00136  -0.00135   0.87580
   D169      -1.25575  -0.00004   0.00000  -0.00338  -0.00337  -1.25912
   D170      -1.44898  -0.00005   0.00000  -0.00135  -0.00136  -1.45034
   D171       2.79937   0.00004   0.00000   0.00009   0.00008   2.79944
   D172       0.66647  -0.00008   0.00000  -0.00192  -0.00194   0.66453
   D173       0.75098  -0.00006   0.00000  -0.00243  -0.00243   0.74856
   D174      -1.28386   0.00004   0.00000  -0.00099  -0.00099  -1.28484
   D175       2.86643  -0.00008   0.00000  -0.00301  -0.00300   2.86343
   D176       0.39124   0.00037   0.00000   0.01033   0.01034   0.40158
   D177      -2.77982  -0.00004   0.00000  -0.00997  -0.00995  -2.78977
   D178       2.48757   0.00014   0.00000   0.01321   0.01320   2.50076
   D179      -0.68350  -0.00028   0.00000  -0.00709  -0.00709  -0.69059
   D180      -1.70060   0.00017   0.00000   0.01187   0.01185  -1.68875
   D181       1.41152  -0.00024   0.00000  -0.00843  -0.00844   1.40309
   D182      -0.04538  -0.00033   0.00000  -0.01459  -0.01455  -0.05993
   D183       3.07700   0.00007   0.00000  -0.00045  -0.00040   3.07660
   D184       3.12368   0.00005   0.00000   0.00429   0.00429   3.12797
   D185      -0.03712   0.00045   0.00000   0.01843   0.01844  -0.01868
   D186      -3.10198   0.00020   0.00000   0.00955   0.00961  -3.09238
   D187       0.05536   0.00038   0.00000   0.01623   0.01628   0.07164
   D188       0.01038  -0.00024   0.00000  -0.01069  -0.01070  -0.00032
   D189      -3.11546  -0.00007   0.00000  -0.00401  -0.00403  -3.11949
   D190      -3.11548  -0.00020   0.00000  -0.00697  -0.00693  -3.12241
   D191       0.03864  -0.00040   0.00000  -0.01423  -0.01421   0.02443
   D192       0.00664   0.00021   0.00000   0.00739   0.00742   0.01406
   D193      -3.12243   0.00001   0.00000   0.00012   0.00014  -3.12229
   D194       3.12760   0.00021   0.00000   0.00770   0.00771   3.13531
   D195      -0.01188   0.00004   0.00000   0.00140   0.00142  -0.01046
   D196      -0.00124   0.00000   0.00000   0.00023   0.00026  -0.00097
   D197      -3.14071  -0.00018   0.00000  -0.00607  -0.00603   3.13644
   D198       3.13585  -0.00002   0.00000  -0.00009  -0.00008   3.13577
   D199      -0.01455   0.00016   0.00000   0.00620   0.00620  -0.00835
   D200      -0.00364  -0.00020   0.00000  -0.00638  -0.00635  -0.00999
   D201       3.12915  -0.00001   0.00000  -0.00008  -0.00007   3.12908
   D202       0.01527  -0.00006   0.00000  -0.00143  -0.00143   0.01384
   D203       3.14137  -0.00024   0.00000  -0.00799  -0.00799   3.13338
   D204      -3.13498   0.00011   0.00000   0.00471   0.00473  -3.13026
   D205      -0.00888  -0.00006   0.00000  -0.00186  -0.00183  -0.01071
         Item               Value     Threshold  Converged?
 Maximum Force            0.013051     0.000450     NO 
 RMS     Force            0.001908     0.000300     NO 
 Maximum Displacement     1.451746     0.001800     NO 
 RMS     Displacement     0.256905     0.001200     NO 
 Predicted change in Energy=-4.261862D-03
 Lowest energy point so far.  Saving SCF results.
 GradGradGradGradGradGradGradGradGradGradGradGradGradGradGradGradGradGrad

 Leave Link  103 at Thu Jun 27 15:53:59 2024, MaxMem= 13421772800 cpu:              10.9 elap:               0.4
 (Enter /scratch/PI/keztluo/TYang/g16/l202.exe)
 Stoichiometry    C29H30LiO4P
 Framework group  C1[X(C29H30LiO4P)]
 Deg. of freedom   189
 Full point group                 C1      NOp   1
 RotChk:  IX=3 Diff= 1.34D-01
 Largest Abelian subgroup         C1      NOp   1
 Largest concise Abelian subgroup C1      NOp   1
                         Standard orientation:                         
 ---------------------------------------------------------------------
 Center     Atomic      Atomic             Coordinates (Angstroms)
 Number     Number       Type             X           Y           Z
 ---------------------------------------------------------------------
      1         15           0       -0.313588   -1.785299   -0.679697
      2          8           0       -3.272997   -3.224637   -1.101897
      3          8           0       -0.205487   -3.328827   -0.785421
      4          8           0        1.010375   -1.183142   -1.524653
      5          8           0        0.466841   -1.422465    0.784333
      6          6           0       -3.874316   -0.997264   -0.501220
      7          6           0       -3.911437    0.322680   -0.960226
      8          1           0       -3.512023    0.554183   -1.945266
      9          6           0       -4.418511    1.323564   -0.146140
     10          1           0       -4.419805    2.353063   -0.486956
     11          6           0       -4.910691    0.996996    1.116298
     12          1           0       -5.307584    1.778597    1.756058
     13          6           0       -4.885521   -0.320561    1.574235
     14          1           0       -5.265864   -0.562147    2.561285
     15          6           0       -4.363712   -1.320735    0.768468
     16          1           0       -4.323144   -2.351504    1.104302
     17          6           0       -3.313472   -2.024867   -1.378473
     18          1           0       -3.050030   -1.699290   -2.396438
     19          6           0        0.928064    1.170474   -1.623370
     20          6           0       -0.425537    1.505021   -1.457214
     21          1           0       -1.018091    0.980947   -0.714025
     22          6           0       -1.010046    2.514721   -2.210404
     23          1           0       -2.053741    2.770957   -2.044585
     24          6           0       -0.262985    3.208337   -3.161988
     25          1           0       -0.720122    3.997817   -3.750664
     26          6           0        1.071400    2.876565   -3.351586
     27          1           0        1.667726    3.399018   -4.092947
     28          6           0        1.657059    1.864650   -2.587581
     29          1           0        2.701084    1.619891   -2.756530
     30          6           0        1.537173   -0.025231   -0.882411
     31          6           0        3.076571   -0.102410   -0.894557
     32          1           0        3.472065   -0.279215   -1.899379
     33          6           0        3.612154    1.172544   -0.192098
     34          1           0        4.662473    1.348200   -0.438386
     35          1           0        3.074713    2.070344   -0.505960
     36          6           0        3.406081    0.864343    1.315890
     37          1           0        2.866575    1.646228    1.851925
     38          1           0        4.359625    0.738196    1.836423
     39          6           0        2.659860   -0.483503    1.300299
     40          6           0        4.956803   -1.289879    0.369752
     41          1           0        5.477068   -0.333732    0.422721
     42          1           0        5.402697   -1.860604   -0.452230
     43          1           0        5.170056   -1.840007    1.293316
     44          6           0        3.431866   -1.206936    0.143929
     45          6           0        3.032145   -2.661821   -0.155987
     46          1           0        3.562730   -3.315360    0.548260
     47          1           0        3.367755   -2.929905   -1.164006
     48          1           0        1.976629   -2.887772   -0.084735
     49          6           0        2.607209   -1.192631    2.639820
     50          1           0        3.619173   -1.388617    3.009819
     51          1           0        2.073060   -2.142845    2.551273
     52          1           0        2.089841   -0.577655    3.385396
     53          6           0        1.220946   -0.225616    0.698191
     54          6           0        0.458067    0.859271    1.464039
     55          6           0       -0.447911    0.454206    2.449509
     56          1           0       -0.618288   -0.606201    2.595645
     57          6           0       -1.121519    1.384436    3.240252
     58          1           0       -1.804196    1.030765    4.007740
     59          6           0       -0.926846    2.745788    3.044838
     60          1           0       -1.454334    3.473480    3.655101
     61          6           0       -0.039999    3.167609    2.056598
     62          1           0        0.124398    4.226419    1.881840
     63          6           0        0.647482    2.237845    1.284259
     64          1           0        1.324183    2.600468    0.518665
     65          3           0       -1.690980   -4.222412   -0.936617
 ---------------------------------------------------------------------
 Rotational constants (GHZ):           0.1639499           0.1072526           0.0987553
 Leave Link  202 at Thu Jun 27 15:53:59 2024, MaxMem= 13421772800 cpu:               0.5 elap:               0.0
 (Enter /scratch/PI/keztluo/TYang/g16/l301.exe)
 Basis read from rwf:  (5D, 7F)
 No pseudopotential information found on rwf file.
 There are   589 symmetry adapted cartesian basis functions of A   symmetry.
 There are   554 symmetry adapted basis functions of A   symmetry.
   554 basis functions,  1124 primitive gaussians,   589 cartesian basis functions
   127 alpha electrons      127 beta electrons
       nuclear repulsion energy      4141.0561886058 Hartrees.
 IExCor= 4336 DFT=T Ex+Corr=M062X ExCW=0 ScaHFX=  0.540000
 ScaDFX=  1.000000  1.000000  1.000000  1.000000 ScalE2=  1.000000  1.000000
 IRadAn=      5 IRanWt=     -1 IRanGd=            0 ICorTp=0 IEmpDi=  4
 NAtoms=   65 NActive=   65 NUniq=   65 SFac= 1.00D+00 NAtFMM=   60 NAOKFM=T Big=T
 Integral buffers will be    131072 words long.
 Raffenetti 2 integral format.
 Two-electron integral symmetry is turned on.
 No density basis found on file    724.
 Leave Link  301 at Thu Jun 27 15:53:59 2024, MaxMem= 13421772800 cpu:               2.7 elap:               0.1
 (Enter /scratch/PI/keztluo/TYang/g16/l302.exe)
 NPDir=0 NMtPBC=     1 NCelOv=     1 NCel=       1 NClECP=     1 NCelD=      1
         NCelK=      1 NCelE2=     1 NClLst=     1 CellRange=     0.0.
 One-electron integrals computed using PRISM.
 One-electron integral symmetry used in STVInt
 NBasis=   554 RedAO= T EigKep=  4.07D-04  NBF=   554
 NBsUse=   554 1.00D-06 EigRej= -1.00D+00 NBFU=   554
 Precomputing XC quadrature grid using
 IXCGrd= 4 IRadAn=           5 IRanWt=          -1 IRanGd=           0 AccXCQ= 0.00D+00.
 Generated NRdTot=       0 NPtTot=           0 NUsed=           0 NTot=          32
 NSgBfM=   586   586   586   586   586 MxSgAt=    65 MxSgA2=    65.
 Leave Link  302 at Thu Jun 27 15:54:00 2024, MaxMem= 13421772800 cpu:              34.7 elap:               0.9
 (Enter /scratch/PI/keztluo/TYang/g16/l303.exe)
 DipDrv:  MaxL=1.
 Leave Link  303 at Thu Jun 27 15:54:00 2024, MaxMem= 13421772800 cpu:               4.0 elap:               0.1
 (Enter /scratch/PI/keztluo/TYang/g16/l401.exe)
 Initial guess from the checkpoint file:  "Lts-R.chk"
 B after Tr=     0.000000    0.000000    0.000000
         Rot=    0.998957    0.027911   -0.034720   -0.009986 Ang=   5.23 deg.
 Guess basis will be translated and rotated to current coordinates.
 JPrj=2 DoOrth=T DoCkMO=T.
 Generating alternative initial guess.
 ExpMin= 3.60D-02 ExpMax= 1.94D+04 ExpMxC= 2.91D+03 IAcc=3 IRadAn=         5 AccDes= 0.00D+00
 Harris functional with IExCor= 1009 and IRadAn=       5 diagonalized for initial guess.
 HarFok:  IExCor= 1009 AccDes= 0.00D+00 IRadAn=         5 IDoV= 1 UseB2=F ITyADJ=14
 ICtDFT=  3500011 ScaDFX=  1.000000  1.000000  1.000000  1.000000
 FoFCou: FMM=F IPFlag=           0 FMFlag=      100000 FMFlg1=        2001
         NFxFlg=           0 DoJE=T BraDBF=F KetDBF=T FulRan=T
         wScrn=  0.000000 ICntrl=       500 IOpCl=  0 I1Cent=   200000004 NGrid=           0
         NMat0=    1 NMatS0=      1 NMatT0=    0 NMatD0=    1 NMtDS0=    0 NMtDT0=    0
 Petite list used in FoFCou.
 Harris En= -1771.61637005130    
 Leave Link  401 at Thu Jun 27 15:54:03 2024, MaxMem= 13421772800 cpu:              84.2 elap:               2.2
 (Enter /scratch/PI/keztluo/TYang/g16/l502.exe)
 Integral symmetry usage will be decided dynamically.
 Closed shell SCF:
 Using DIIS extrapolation, IDIIS=  1040.
 NGot= 13421772800 LenX= 13421048022 LenY= 13420700512
 Requested convergence on RMS density matrix=1.00D-08 within 128 cycles.
 Requested convergence on MAX density matrix=1.00D-06.
 Requested convergence on             energy=1.00D-06.
 No special actions if energy rises.
 Fock matrices will be formed incrementally for  20 cycles.

 Cycle   1  Pass 1  IDiag  1:
 FoFJK:  IHMeth= 1 ICntrl=       0 DoSepK=F KAlg= 0 I1Cent=           0 FoldK=F
 IRaf= 990000000 NMat=       1 IRICut=       1 DoRegI=T DoRafI=F ISym2E= 0 IDoP0=0 IntGTp=1.
 FoFCou: FMM=T IPFlag=           0 FMFlag=      100000 FMFlg1=        2001
         NFxFlg=           0 DoJE=F BraDBF=F KetDBF=F FulRan=T
         wScrn=  0.000000 ICntrl=         0 IOpCl=  0 I1Cent=           0 NGrid=           0
         NMat0=    1 NMatS0=      1 NMatT0=    0 NMatD0=    1 NMtDS0=    0 NMtDT0=    0
 Symmetry not used in FoFCou.
 FMM levels:  10  Number of levels for PrismC:   9
 E= -1772.27269987607    
 DIIS: error= 1.57D-02 at cycle   1 NSaved=   1.
 NSaved= 1 IEnMin= 1 EnMin= -1772.27269987607     IErMin= 1 ErrMin= 1.57D-02
 ErrMax= 1.57D-02  0.00D+00 EMaxC= 1.00D-01 BMatC= 6.24D-02 BMatP= 6.24D-02
 IDIUse=3 WtCom= 8.43D-01 WtEn= 1.57D-01
 Coeff-Com:  0.100D+01
 Coeff-En:   0.100D+01
 Coeff:      0.100D+01
 Recover alternate guess density for next cycle.
 RMSDP=2.09D-03 MaxDP=9.75D-02              OVMax= 0.00D+00

 Cycle   2  Pass 1  IDiag  1:
 RMSU=  2.09D-03    CP:  1.01D+00
 E= -1771.48126630687     Delta-E=        0.791433569198 Rises=F Damp=F
 Switch densities from cycles 1 and 2 for lowest energy.
 DIIS: error= 3.11D-02 at cycle   2 NSaved=   2.
 NSaved= 2 IEnMin= 1 EnMin= -1772.27269987607     IErMin= 1 ErrMin= 1.57D-02
 ErrMax= 3.11D-02  0.00D+00 EMaxC= 1.00D+00 BMatC= 9.58D-01 BMatP= 6.24D-02
 IDIUse=1 WtCom= 1.00D+00 WtEn= 0.00D+00
 Coeff-Com:  0.935D+00 0.652D-01
 Coeff:      0.935D+00 0.652D-01
 Gap=     0.193 Goal=   None    Shift=    0.000
 RMSDP=6.48D-04 MaxDP=3.05D-02 DE= 7.91D-01 OVMax= 1.15D-01

 Cycle   3  Pass 1  IDiag  1:
 RMSU=  6.19D-04    CP:  9.98D-01  9.07D-02
 E= -1772.38908900774     Delta-E=       -0.907822700871 Rises=F Damp=F
 DIIS: error= 2.30D-03 at cycle   3 NSaved=   3.
 NSaved= 3 IEnMin= 3 EnMin= -1772.38908900774     IErMin= 3 ErrMin= 2.30D-03
 ErrMax= 2.30D-03  0.00D+00 EMaxC= 1.00D+00 BMatC= 5.67D-03 BMatP= 6.24D-02
 IDIUse=1 WtCom= 1.00D+00 WtEn= 0.00D+00
 Coeff-Com: -0.134D+00 0.580D-01 0.108D+01
 Coeff:     -0.134D+00 0.580D-01 0.108D+01
 Gap=     0.188 Goal=   None    Shift=    0.000
 RMSDP=2.19D-04 MaxDP=1.09D-02 DE=-9.08D-01 OVMax= 2.11D-02

 Cycle   4  Pass 1  IDiag  1:
 RMSU=  1.59D-04    CP:  9.97D-01  1.53D-01  1.12D+00
 E= -1772.39672155163     Delta-E=       -0.007632543889 Rises=F Damp=F
 DIIS: error= 8.41D-04 at cycle   4 NSaved=   4.
 NSaved= 4 IEnMin= 4 EnMin= -1772.39672155163     IErMin= 4 ErrMin= 8.41D-04
 ErrMax= 8.41D-04  0.00D+00 EMaxC= 1.00D+00 BMatC= 1.36D-03 BMatP= 5.67D-03
 IDIUse=1 WtCom= 1.00D+00 WtEn= 0.00D+00
 Coeff-Com: -0.790D-01 0.182D-01 0.483D+00 0.578D+00
 Coeff:     -0.790D-01 0.182D-01 0.483D+00 0.578D+00
 Gap=     0.186 Goal=   None    Shift=    0.000
 RMSDP=8.17D-05 MaxDP=5.05D-03 DE=-7.63D-03 OVMax= 7.15D-03

 Cycle   5  Pass 1  IDiag  1:
 RMSU=  6.62D-05    CP:  9.97D-01  1.52D-01  1.16D+00  7.30D-01
 E= -1772.39779998120     Delta-E=       -0.001078429574 Rises=F Damp=F
 DIIS: error= 3.54D-04 at cycle   5 NSaved=   5.
 NSaved= 5 IEnMin= 5 EnMin= -1772.39779998120     IErMin= 5 ErrMin= 3.54D-04
 ErrMax= 3.54D-04  0.00D+00 EMaxC= 1.00D+00 BMatC= 1.60D-04 BMatP= 1.36D-03
 IDIUse=1 WtCom= 1.00D+00 WtEn= 0.00D+00
 Coeff-Com: -0.128D-01-0.154D-02 0.387D-01 0.266D+00 0.709D+00
 Coeff:     -0.128D-01-0.154D-02 0.387D-01 0.266D+00 0.709D+00
 Gap=     0.186 Goal=   None    Shift=    0.000
 RMSDP=3.12D-05 MaxDP=1.48D-03 DE=-1.08D-03 OVMax= 2.33D-03

 Cycle   6  Pass 1  IDiag  1:
 RMSU=  2.16D-05    CP:  9.97D-01  1.52D-01  1.17D+00  8.34D-01  7.86D-01
 E= -1772.39795384751     Delta-E=       -0.000153866305 Rises=F Damp=F
 DIIS: error= 9.19D-05 at cycle   6 NSaved=   6.
 NSaved= 6 IEnMin= 6 EnMin= -1772.39795384751     IErMin= 6 ErrMin= 9.19D-05
 ErrMax= 9.19D-05  0.00D+00 EMaxC= 1.00D+00 BMatC= 1.47D-05 BMatP= 1.60D-04
 IDIUse=1 WtCom= 1.00D+00 WtEn= 0.00D+00
 Coeff-Com:  0.704D-03-0.191D-02-0.237D-01 0.679D-01 0.306D+00 0.651D+00
 Coeff:      0.704D-03-0.191D-02-0.237D-01 0.679D-01 0.306D+00 0.651D+00
 Gap=     0.186 Goal=   None    Shift=    0.000
 RMSDP=1.10D-05 MaxDP=4.49D-04 DE=-1.54D-04 OVMax= 1.01D-03

 Cycle   7  Pass 1  IDiag  1:
 RMSU=  7.17D-06    CP:  9.97D-01  1.52D-01  1.17D+00  8.50D-01  8.67D-01
                    CP:  7.36D-01
 E= -1772.39796887719     Delta-E=       -0.000015029680 Rises=F Damp=F
 DIIS: error= 5.11D-05 at cycle   7 NSaved=   7.
 NSaved= 7 IEnMin= 7 EnMin= -1772.39796887719     IErMin= 7 ErrMin= 5.11D-05
 ErrMax= 5.11D-05  0.00D+00 EMaxC= 1.00D+00 BMatC= 2.51D-06 BMatP= 1.47D-05
 IDIUse=1 WtCom= 1.00D+00 WtEn= 0.00D+00
 Coeff-Com:  0.219D-02-0.520D-03-0.178D-01-0.964D-02 0.328D-01 0.312D+00
 Coeff-Com:  0.681D+00
 Coeff:      0.219D-02-0.520D-03-0.178D-01-0.964D-02 0.328D-01 0.312D+00
 Coeff:      0.681D+00
 Gap=     0.186 Goal=   None    Shift=    0.000
 RMSDP=4.21D-06 MaxDP=1.83D-04 DE=-1.50D-05 OVMax= 4.17D-04

 Cycle   8  Pass 1  IDiag  1:
 RMSU=  2.67D-06    CP:  9.97D-01  1.52D-01  1.17D+00  8.57D-01  8.70D-01
                    CP:  8.46D-01  7.56D-01
 E= -1772.39797188600     Delta-E=       -0.000003008814 Rises=F Damp=F
 DIIS: error= 1.47D-05 at cycle   8 NSaved=   8.
 NSaved= 8 IEnMin= 8 EnMin= -1772.39797188600     IErMin= 8 ErrMin= 1.47D-05
 ErrMax= 1.47D-05  0.00D+00 EMaxC= 1.00D+00 BMatC= 2.23D-07 BMatP= 2.51D-06
 IDIUse=1 WtCom= 1.00D+00 WtEn= 0.00D+00
 Coeff-Com:  0.819D-03-0.879D-05-0.488D-02-0.113D-01-0.190D-01 0.583D-01
 Coeff-Com:  0.276D+00 0.700D+00
 Coeff:      0.819D-03-0.879D-05-0.488D-02-0.113D-01-0.190D-01 0.583D-01
 Coeff:      0.276D+00 0.700D+00
 Gap=     0.186 Goal=   None    Shift=    0.000
 RMSDP=1.53D-06 MaxDP=7.78D-05 DE=-3.01D-06 OVMax= 2.23D-04

 Cycle   9  Pass 1  IDiag  1:
 RMSU=  1.17D-06    CP:  9.97D-01  1.52D-01  1.17D+00  8.58D-01  8.77D-01
                    CP:  8.47D-01  8.65D-01  8.98D-01
 E= -1772.39797218983     Delta-E=       -0.000000303830 Rises=F Damp=F
 DIIS: error= 6.79D-06 at cycle   9 NSaved=   9.
 NSaved= 9 IEnMin= 9 EnMin= -1772.39797218983     IErMin= 9 ErrMin= 6.79D-06
 ErrMax= 6.79D-06  0.00D+00 EMaxC= 1.00D+00 BMatC= 5.07D-08 BMatP= 2.23D-07
 IDIUse=1 WtCom= 1.00D+00 WtEn= 0.00D+00
 Coeff-Com:  0.849D-04 0.772D-04 0.238D-03-0.418D-02-0.147D-01-0.182D-01
 Coeff-Com:  0.334D-01 0.352D+00 0.651D+00
 Coeff:      0.849D-04 0.772D-04 0.238D-03-0.418D-02-0.147D-01-0.182D-01
 Coeff:      0.334D-01 0.352D+00 0.651D+00
 Gap=     0.186 Goal=   None    Shift=    0.000
 RMSDP=6.66D-07 MaxDP=4.39D-05 DE=-3.04D-07 OVMax= 1.31D-04

 Cycle  10  Pass 1  IDiag  1:
 RMSU=  4.53D-07    CP:  9.97D-01  1.52D-01  1.17D+00  8.58D-01  8.76D-01
                    CP:  8.58D-01  8.82D-01  1.04D+00  8.51D-01
 E= -1772.39797226639     Delta-E=       -0.000000076559 Rises=F Damp=F
 DIIS: error= 3.79D-06 at cycle  10 NSaved=  10.
 NSaved=10 IEnMin=10 EnMin= -1772.39797226639     IErMin=10 ErrMin= 3.79D-06
 ErrMax= 3.79D-06  0.00D+00 EMaxC= 1.00D+00 BMatC= 5.25D-09 BMatP= 5.07D-08
 IDIUse=1 WtCom= 1.00D+00 WtEn= 0.00D+00
 Coeff-Com: -0.842D-04 0.214D-04 0.801D-03 0.289D-03-0.232D-02-0.142D-01
 Coeff-Com: -0.301D-01 0.102D-01 0.211D+00 0.825D+00
 Coeff:     -0.842D-04 0.214D-04 0.801D-03 0.289D-03-0.232D-02-0.142D-01
 Coeff:     -0.301D-01 0.102D-01 0.211D+00 0.825D+00
 Gap=     0.186 Goal=   None    Shift=    0.000
 RMSDP=3.24D-07 MaxDP=2.89D-05 DE=-7.66D-08 OVMax= 8.95D-05

 Cycle  11  Pass 1  IDiag  1:
 RMSU=  2.06D-07    CP:  9.97D-01  1.52D-01  1.17D+00  8.58D-01  8.76D-01
                    CP:  8.58D-01  8.93D-01  1.10D+00  9.99D-01  1.04D+00
 E= -1772.39797228175     Delta-E=       -0.000000015358 Rises=F Damp=F
 DIIS: error= 2.19D-06 at cycle  11 NSaved=  11.
 NSaved=11 IEnMin=11 EnMin= -1772.39797228175     IErMin=11 ErrMin= 2.19D-06
 ErrMax= 2.19D-06  0.00D+00 EMaxC= 1.00D+00 BMatC= 1.44D-09 BMatP= 5.25D-09
 IDIUse=1 WtCom= 1.00D+00 WtEn= 0.00D+00
 Coeff-Com: -0.616D-04-0.109D-04 0.299D-03 0.127D-02 0.285D-02-0.150D-02
 Coeff-Com: -0.220D-01-0.873D-01-0.788D-01 0.354D+00 0.831D+00
 Coeff:     -0.616D-04-0.109D-04 0.299D-03 0.127D-02 0.285D-02-0.150D-02
 Coeff:     -0.220D-01-0.873D-01-0.788D-01 0.354D+00 0.831D+00
 Gap=     0.186 Goal=   None    Shift=    0.000
 RMSDP=1.91D-07 MaxDP=1.91D-05 DE=-1.54D-08 OVMax= 5.89D-05

 Cycle  12  Pass 1  IDiag  1:
 RMSU=  8.64D-08    CP:  9.97D-01  1.52D-01  1.17D+00  8.58D-01  8.77D-01
                    CP:  8.59D-01  8.99D-01  1.12D+00  1.06D+00  1.32D+00
                    CP:  1.06D+00
 E= -1772.39797228625     Delta-E=       -0.000000004500 Rises=F Damp=F
 DIIS: error= 6.88D-07 at cycle  12 NSaved=  12.
 NSaved=12 IEnMin=12 EnMin= -1772.39797228625     IErMin=12 ErrMin= 6.88D-07
 ErrMax= 6.88D-07  0.00D+00 EMaxC= 1.00D+00 BMatC= 2.52D-10 BMatP= 1.44D-09
 IDIUse=1 WtCom= 1.00D+00 WtEn= 0.00D+00
 Coeff-Com: -0.122D-04-0.797D-05-0.155D-04 0.507D-03 0.167D-02 0.185D-02
 Coeff-Com: -0.443D-02-0.393D-01-0.696D-01 0.537D-02 0.354D+00 0.750D+00
 Coeff:     -0.122D-04-0.797D-05-0.155D-04 0.507D-03 0.167D-02 0.185D-02
 Coeff:     -0.443D-02-0.393D-01-0.696D-01 0.537D-02 0.354D+00 0.750D+00
 Gap=     0.186 Goal=   None    Shift=    0.000
 RMSDP=6.95D-08 MaxDP=6.64D-06 DE=-4.50D-09 OVMax= 2.10D-05

 Cycle  13  Pass 1  IDiag  1:
 RMSU=  3.22D-08    CP:  9.97D-01  1.52D-01  1.17D+00  8.58D-01  8.77D-01
                    CP:  8.60D-01  9.01D-01  1.13D+00  1.09D+00  1.39D+00
                    CP:  1.24D+00  9.35D-01
 E= -1772.39797228690     Delta-E=       -0.000000000648 Rises=F Damp=F
 DIIS: error= 2.19D-07 at cycle  13 NSaved=  13.
 NSaved=13 IEnMin=13 EnMin= -1772.39797228690     IErMin=13 ErrMin= 2.19D-07
 ErrMax= 2.19D-07  0.00D+00 EMaxC= 1.00D+00 BMatC= 2.99D-11 BMatP= 2.52D-10
 IDIUse=1 WtCom= 1.00D+00 WtEn= 0.00D+00
 Coeff-Com:  0.580D-05-0.839D-06-0.578D-04-0.327D-04 0.134D-03 0.929D-03
 Coeff-Com:  0.207D-02 0.770D-03-0.114D-01-0.589D-01-0.136D-01 0.278D+00
 Coeff-Com:  0.802D+00
 Coeff:      0.580D-05-0.839D-06-0.578D-04-0.327D-04 0.134D-03 0.929D-03
 Coeff:      0.207D-02 0.770D-03-0.114D-01-0.589D-01-0.136D-01 0.278D+00
 Coeff:      0.802D+00
 Gap=     0.186 Goal=   None    Shift=    0.000
 RMSDP=2.34D-08 MaxDP=1.97D-06 DE=-6.48D-10 OVMax= 6.76D-06

 Cycle  14  Pass 1  IDiag  1:
 RMSU=  1.03D-08    CP:  9.97D-01  1.52D-01  1.17D+00  8.58D-01  8.77D-01
                    CP:  8.60D-01  9.01D-01  1.13D+00  1.09D+00  1.41D+00
                    CP:  1.30D+00  1.08D+00  9.45D-01
 E= -1772.39797228693     Delta-E=       -0.000000000031 Rises=F Damp=F
 DIIS: error= 5.13D-08 at cycle  14 NSaved=  14.
 NSaved=14 IEnMin=14 EnMin= -1772.39797228693     IErMin=14 ErrMin= 5.13D-08
 ErrMax= 5.13D-08  0.00D+00 EMaxC= 1.00D+00 BMatC= 3.70D-12 BMatP= 2.99D-11
 IDIUse=1 WtCom= 1.00D+00 WtEn= 0.00D+00
 Coeff-Com:  0.353D-05 0.318D-06-0.244D-04-0.571D-04-0.740D-04 0.260D-03
 Coeff-Com:  0.127D-02 0.350D-02 0.686D-03-0.262D-01-0.357D-01 0.602D-01
 Coeff-Com:  0.350D+00 0.646D+00
 Coeff:      0.353D-05 0.318D-06-0.244D-04-0.571D-04-0.740D-04 0.260D-03
 Coeff:      0.127D-02 0.350D-02 0.686D-03-0.262D-01-0.357D-01 0.602D-01
 Coeff:      0.350D+00 0.646D+00
 Gap=     0.186 Goal=   None    Shift=    0.000
 RMSDP=5.93D-09 MaxDP=3.36D-07 DE=-3.09D-11 OVMax= 1.05D-06

 SCF Done:  E(RM062X) =  -1772.39797229     A.U. after   14 cycles
            NFock= 14  Conv=0.59D-08     -V/T= 2.0054
 KE= 1.762801451323D+03 PE=-1.242707074559D+04 EE= 4.750815133370D+03
 Leave Link  502 at Thu Jun 27 15:55:23 2024, MaxMem= 13421772800 cpu:            3077.9 elap:              79.4
 (Enter /scratch/PI/keztluo/TYang/g16/l701.exe)
 ... and contract with generalized density number  0.
 Compute integral first derivatives.
 Leave Link  701 at Thu Jun 27 15:55:23 2024, MaxMem= 13421772800 cpu:              16.5 elap:               0.5
 (Enter /scratch/PI/keztluo/TYang/g16/l702.exe)
 L702 exits ... SP integral derivatives will be done elsewhere.
 Leave Link  702 at Thu Jun 27 15:55:23 2024, MaxMem= 13421772800 cpu:               0.8 elap:               0.0
 (Enter /scratch/PI/keztluo/TYang/g16/l703.exe)
 Integral derivatives from FoFJK, PRISM(SPDF).
 Compute integral first derivatives, UseDBF=F ICtDFT=           0.
 Calling FoFJK, ICntrl=      2127 FMM=T ISym2X=0 I1Cent= 0 IOpClX= 0 NMat=1 NMatS=1 NMatT=0.
 FoFJK:  IHMeth= 1 ICntrl=    2127 DoSepK=F KAlg= 0 I1Cent=           0 FoldK=F
 IRaf=         0 NMat=       1 IRICut=       1 DoRegI=T DoRafI=F ISym2E= 0 IDoP0=0 IntGTp=1.
 FoFCou: FMM=T IPFlag=           0 FMFlag=      100000 FMFlg1=        2001
         NFxFlg=           0 DoJE=F BraDBF=F KetDBF=F FulRan=T
         wScrn=  0.000000 ICntrl=      2127 IOpCl=  0 I1Cent=           0 NGrid=           0
         NMat0=    1 NMatS0=      1 NMatT0=    0 NMatD0=    1 NMtDS0=    0 NMtDT0=    0
 Symmetry not used in FoFCou.
 FMM levels:  10  Number of levels for PrismC:   9
 Leave Link  703 at Thu Jun 27 15:55:37 2024, MaxMem= 13421772800 cpu:             516.4 elap:              13.3
 (Enter /scratch/PI/keztluo/TYang/g16/l716.exe)
 Dipole        =-2.36715621D+00-1.75069059D-02-6.28722735D-02
 ***** Axes restored to original set *****
 -------------------------------------------------------------------
 Center     Atomic                   Forces (Hartrees/Bohr)
 Number     Number              X              Y              Z
 -------------------------------------------------------------------
      1       15           0.001649452   -0.003215265    0.001614712
      2        8           0.003264207   -0.001117620    0.002762056
      3        8          -0.000754652    0.003430359    0.000685326
      4        8          -0.002170623    0.000958169    0.000137190
      5        8          -0.001636264    0.000392516   -0.002971474
      6        6           0.000780276    0.001675458    0.001855194
      7        6           0.002535954   -0.001913356   -0.001496084
      8        1           0.000304446    0.000444566    0.000173999
      9        6          -0.000693603    0.000910546    0.001007246
     10        1          -0.000983029    0.000356082    0.000050995
     11        6           0.000198947    0.001930151    0.001462516
     12        1          -0.000067084    0.000255286    0.000077635
     13        6          -0.000217014   -0.000480006    0.000164059
     14        1          -0.000130652    0.000367749   -0.000041614
     15        6           0.000882236   -0.000848532   -0.000911592
     16        1           0.000084531   -0.000411387   -0.000163638
     17        6          -0.006465888   -0.004503830   -0.004571343
     18        1           0.004228675    0.001708460    0.001384649
     19        6          -0.001766046   -0.001169698    0.001338062
     20        6           0.002571355   -0.001115516   -0.000087974
     21        1          -0.001206531   -0.000226488   -0.000005088
     22        6          -0.000640638    0.000362958   -0.000026006
     23        1           0.000262073   -0.000062634   -0.000161202
     24        6          -0.001098914    0.000640192   -0.000440640
     25        1          -0.000144985    0.000054211    0.000156905
     26        6           0.001257072   -0.001831899    0.001262502
     27        1          -0.000139198    0.000218369   -0.000215611
     28        6           0.000387012    0.001930509   -0.002015400
     29        1          -0.000228999   -0.000075727   -0.000053242
     30        6           0.000401979   -0.000159294    0.000528876
     31        6           0.000166513   -0.001738384   -0.000117522
     32        1           0.000009132    0.000230166   -0.000000911
     33        6           0.000299446    0.001379044    0.000123696
     34        1          -0.000000802   -0.000336038    0.000229020
     35        1           0.000010909   -0.000342978    0.000499671
     36        6           0.000277711    0.000173875    0.000832160
     37        1           0.000335034   -0.000358632   -0.000269027
     38        1           0.000174172   -0.000084257   -0.000181903
     39        6           0.000443759   -0.000783662    0.000326558
     40        6           0.000036195   -0.000159839    0.000072415
     41        1           0.000121535   -0.000041917    0.000029324
     42        1           0.000068153    0.000141833   -0.000011412
     43        1          -0.000012722    0.000082410    0.000003400
     44        6          -0.000415970    0.001346414    0.000068638
     45        6           0.000179290    0.000417797   -0.000091547
     46        1          -0.000245543   -0.000046085   -0.000091571
     47        1          -0.000193748   -0.000020312   -0.000081070
     48        1          -0.000489204    0.000096792   -0.000216092
     49        6          -0.000760451    0.000316665   -0.000493442
     50        1           0.000197656   -0.000061845    0.000199397
     51        1           0.000191444   -0.000030905   -0.000004841
     52        1           0.000270376   -0.000002382    0.000079367
     53        6           0.001416913   -0.000554699   -0.000584499
     54        6           0.000084451    0.001590156   -0.000635546
     55        6          -0.000281373    0.000029473    0.001028064
     56        1           0.000355256    0.000283664    0.000014807
     57        6          -0.000835246   -0.001663498   -0.001092140
     58        1          -0.000254647    0.000563477   -0.000076528
     59        6           0.000205222    0.001237273    0.000254548
     60        1           0.000112848   -0.000284825   -0.000231498
     61        6           0.000151204   -0.000181547    0.000251755
     62        1          -0.000250695    0.000132030    0.000217109
     63        6          -0.000380355   -0.001145533   -0.000268682
     64        1          -0.000009813    0.000055719   -0.000336884
     65        3          -0.001440740    0.001256223   -0.000945830
 -------------------------------------------------------------------
 Cartesian Forces:  Max     0.006465888 RMS     0.001172267
 Leave Link  716 at Thu Jun 27 15:55:37 2024, MaxMem= 13421772800 cpu:               1.1 elap:               0.1
 (Enter /scratch/PI/keztluo/TYang/g16/l103.exe)

 GradGradGradGradGradGradGradGradGradGradGradGradGradGradGradGradGradGrad
 Berny optimization.
 Using GEDIIS/GDIIS optimizer.
 FormGI is forming the generalized inverse of G from B-inverse, IUseBI=4.
 GSVD:  received Info=                   1 from GESDD.
 Internal  Forces:  Max     0.013185767 RMS     0.001157265
 Search for a local minimum.
 Step number   2 out of a maximum of  390
 All quantities printed in internal units (Hartrees-Bohrs-Radians)
 RMS Force = .11573D-02 SwitMx=.10000D-02 MixMth= 1
 Mixed Optimization -- RFO/linear search
 Update second derivatives using D2CorX and points    1    2
 DE= -7.42D-04 DEPred=-4.26D-03 R= 1.74D-01
 Trust test= 1.74D-01 RLast= 4.14D-01 DXMaxT set to 3.00D-01
 ITU=  0  0
 Use linear search instead of GDIIS.
     Eigenvalues ---    0.00230   0.00250   0.00295   0.00324   0.00389
     Eigenvalues ---    0.00440   0.00510   0.00781   0.00848   0.01271
     Eigenvalues ---    0.01383   0.01396   0.01717   0.01779   0.01999
     Eigenvalues ---    0.02038   0.02044   0.02059   0.02064   0.02067
     Eigenvalues ---    0.02070   0.02075   0.02107   0.02119   0.02120
     Eigenvalues ---    0.02129   0.02143   0.02159   0.02159   0.02165
     Eigenvalues ---    0.02171   0.02186   0.02188   0.02206   0.02232
     Eigenvalues ---    0.02249   0.02250   0.02254   0.02258   0.02372
     Eigenvalues ---    0.02774   0.03330   0.03494   0.03749   0.03855
     Eigenvalues ---    0.03898   0.04123   0.04301   0.04365   0.04618
     Eigenvalues ---    0.04932   0.04952   0.04980   0.05034   0.05101
     Eigenvalues ---    0.05306   0.05661   0.05694   0.05713   0.05716
     Eigenvalues ---    0.05815   0.06584   0.06621   0.06836   0.06850
     Eigenvalues ---    0.07087   0.07279   0.08294   0.08756   0.09114
     Eigenvalues ---    0.09767   0.10045   0.10788   0.10792   0.11017
     Eigenvalues ---    0.11495   0.12785   0.15445   0.15690   0.15951
     Eigenvalues ---    0.15992   0.15996   0.15998   0.15998   0.15999
     Eigenvalues ---    0.15999   0.16000   0.16000   0.16000   0.16000
     Eigenvalues ---    0.16000   0.16000   0.16000   0.16000   0.16000
     Eigenvalues ---    0.16000   0.16000   0.16000   0.16000   0.16000
     Eigenvalues ---    0.16000   0.16000   0.16022   0.16044   0.16917
     Eigenvalues ---    0.17035   0.20370   0.20509   0.21394   0.21998
     Eigenvalues ---    0.21999   0.22000   0.22000   0.22014   0.22020
     Eigenvalues ---    0.22559   0.23172   0.23425   0.23454   0.23607
     Eigenvalues ---    0.24124   0.24850   0.24972   0.24999   0.25578
     Eigenvalues ---    0.26004   0.26647   0.27320   0.28012   0.28324
     Eigenvalues ---    0.28604   0.28911   0.29947   0.30427   0.32411
     Eigenvalues ---    0.33181   0.33533   0.33748   0.33778   0.33899
     Eigenvalues ---    0.33951   0.34043   0.34058   0.34120   0.34125
     Eigenvalues ---    0.34153   0.34178   0.34190   0.34313   0.34367
     Eigenvalues ---    0.34569   0.34681   0.34966   0.35115   0.35162
     Eigenvalues ---    0.35257   0.35281   0.35319   0.35336   0.35371
     Eigenvalues ---    0.35440   0.35517   0.35601   0.35692   0.36005
     Eigenvalues ---    0.36539   0.36863   0.39036   0.40740   0.41194
     Eigenvalues ---    0.41352   0.41604   0.42067   0.42245   0.42327
     Eigenvalues ---    0.44335   0.45149   0.45370   0.45383   0.46040
     Eigenvalues ---    0.46370   0.46552   0.46694   0.46947   0.47399
     Eigenvalues ---    0.47443   0.47875   0.56945   0.86415
 RFO step:  Lambda=-3.82184470D-03 EMin= 2.30005607D-03
 Quartic linear search produced a step of -0.49584.
 Iteration  1 RMS(Cart)=  0.25449553 RMS(Int)=  0.01552992
 Iteration  2 RMS(Cart)=  0.24322602 RMS(Int)=  0.00502718
 Iteration  3 RMS(Cart)=  0.01697783 RMS(Int)=  0.00100404
 Iteration  4 RMS(Cart)=  0.00006704 RMS(Int)=  0.00100394
 Iteration  5 RMS(Cart)=  0.00000050 RMS(Int)=  0.00100394
 ITry= 1 IFail=0 DXMaxC= 2.90D+00 DCOld= 1.00D+10 DXMaxT= 3.00D-01 DXLimC= 3.00D+00 Rises=F
 Variable       Old X    -DE/DX   Delta X   Delta X   Delta X     New X
                                 (Linear)    (Quad)   (Total)
    R1        2.93081  -0.00099   0.00683  -0.01686  -0.00597   2.92484
    R2        3.17869  -0.00087   0.00030  -0.00265  -0.00229   3.17639
    R3        3.20925  -0.00320   0.00600  -0.01896  -0.01290   3.19635
    R4        5.31236  -0.00289  -0.00260  -0.02767  -0.03314   5.27922
    R5        2.32795  -0.00036   0.00701  -0.01525  -0.00824   2.31971
    R6        3.54829  -0.00420   0.01453  -0.04764  -0.03311   3.51518
    R7        3.28837   0.00092   0.00209  -0.00230   0.00080   3.28917
    R8        2.69294  -0.00058   0.00036  -0.00100  -0.00064   2.69231
    R9        2.67818  -0.00048  -0.00149   0.00283   0.00129   2.67947
   R10        2.64178   0.00046   0.01213  -0.02509  -0.01296   2.62882
   R11        2.64308  -0.00037   0.00256  -0.00591  -0.00334   2.63974
   R12        2.76449   0.00162  -0.00171   0.00590   0.00420   2.76869
   R13        2.05575   0.00012   0.00587  -0.01215  -0.00627   2.04947
   R14        2.61959   0.00311   0.01024  -0.01805  -0.00781   2.61178
   R15        2.04931   0.00032   0.00739  -0.01503  -0.00764   2.04167
   R16        2.63387   0.00029  -0.00454   0.01000   0.00545   2.63932
   R17        2.05078   0.00025   0.01267  -0.02618  -0.01351   2.03727
   R18        2.63635   0.00112   0.00631  -0.01205  -0.00575   2.63061
   R19        2.05041  -0.00009   0.00107  -0.00237  -0.00131   2.04911
   R20        2.61977   0.00158   0.01416  -0.02820  -0.01404   2.60574
   R21        2.05008   0.00036   0.00648  -0.01304  -0.00656   2.04352
   R22        2.08012   0.00077  -0.00419   0.00997   0.00578   2.08590
   R23        2.65354  -0.00091   0.00521  -0.01210  -0.00689   2.64666
   R24        2.63413   0.00156  -0.00427   0.01083   0.00656   2.64069
   R25        2.89674  -0.00065   0.00249  -0.00637  -0.00388   2.89285
   R26        2.05112   0.00084   0.00024   0.00076   0.00100   2.05211
   R27        2.62423   0.00053  -0.00136   0.00344   0.00208   2.62631
   R28        2.05490  -0.00028  -0.00229   0.00440   0.00210   2.05700
   R29        2.63528  -0.00024  -0.00630   0.01304   0.00674   2.64202
   R30        2.05172   0.00001   0.00821  -0.01721  -0.00900   2.04272
   R31        2.62298   0.00105  -0.00020   0.00157   0.00137   2.62435
   R32        2.05118   0.00016   0.00021  -0.00020   0.00001   2.05119
   R33        2.63931  -0.00111   0.00658  -0.01519  -0.00861   2.63070
   R34        2.05141  -0.00020  -0.00202   0.00394   0.00192   2.05333
   R35        2.91278   0.00051  -0.00063   0.00181   0.00119   2.91398
   R36        3.06955  -0.00150   0.00050  -0.00255  -0.00212   3.06743
   R37        2.06780  -0.00002   0.00461  -0.00969  -0.00508   2.06271
   R38        2.93109   0.00103  -0.00395   0.01122   0.00728   2.93837
   R39        2.94256  -0.00093  -0.00123   0.00114  -0.00010   2.94245
   R40        2.06550  -0.00009   0.00229  -0.00494  -0.00265   2.06285
   R41        2.06439  -0.00043   0.00337  -0.00773  -0.00436   2.06003
   R42        2.93454  -0.00005  -0.00550   0.01049   0.00499   2.93953
   R43        2.06123  -0.00056  -0.00171   0.00275   0.00104   2.06227
   R44        2.06674   0.00006   0.00394  -0.00818  -0.00424   2.06250
   R45        2.91151   0.00020  -0.00288   0.00497   0.00208   2.91359
   R46        2.96183  -0.00065   0.00156  -0.00286  -0.00130   2.96053
   R47        2.86588  -0.00029   0.00263  -0.00599  -0.00336   2.86252
   R48        2.98763   0.00033  -0.00334   0.00795   0.00461   2.99224
   R49        2.05945   0.00002  -0.00251   0.00531   0.00280   2.06225
   R50        2.07027  -0.00002   0.00046  -0.00101  -0.00055   2.06972
   R51        2.07103  -0.00004   0.00516  -0.01088  -0.00573   2.06530
   R52        2.91735   0.00023   0.00214  -0.00402  -0.00188   2.91547
   R53        2.90699  -0.00011   0.00068  -0.00162  -0.00094   2.90606
   R54        2.07405  -0.00013   0.00686  -0.01459  -0.00773   2.06632
   R55        2.07061   0.00000   0.00346  -0.00726  -0.00380   2.06681
   R56        2.04426   0.00046  -0.00669   0.01473   0.00804   2.05231
   R57        2.06956   0.00027   0.00038  -0.00039   0.00000   2.06955
   R58        2.06669  -0.00006   0.00200  -0.00429  -0.00229   2.06440
   R59        2.07160  -0.00009   0.00037  -0.00092  -0.00055   2.07105
   R60        2.89411   0.00058  -0.00641   0.01440   0.00799   2.90210
   R61        2.64293   0.00062  -0.00118   0.00316   0.00199   2.64492
   R62        2.65146  -0.00087   0.00514  -0.01197  -0.00682   2.64464
   R63        2.04828  -0.00033  -0.00354   0.00695   0.00341   2.05169
   R64        2.63504  -0.00039   0.00341  -0.00767  -0.00426   2.63078
   R65        2.05291  -0.00009  -0.00035   0.00060   0.00025   2.05317
   R66        2.62486   0.00066  -0.00217   0.00538   0.00320   2.62806
   R67        2.05294  -0.00037  -0.00098   0.00152   0.00053   2.05348
   R68        2.63280  -0.00025  -0.00098   0.00183   0.00085   2.63364
   R69        2.05159   0.00008  -0.00157   0.00341   0.00184   2.05343
   R70        2.62774   0.00036   0.00536  -0.01094  -0.00558   2.62215
   R71        2.04890   0.00022  -0.00165   0.00380   0.00215   2.05104
    A1        1.84125   0.00060  -0.00256   0.00747   0.00338   1.84463
    A2        1.81251  -0.00024  -0.00200   0.00448   0.00256   1.81507
    A3        1.56565   0.00077  -0.00137   0.00311   0.00163   1.56728
    A4        2.27850   0.00021  -0.00213   0.01078   0.00991   2.28841
    A5        2.08193   0.00109   0.00280   0.00171   0.00382   2.08576
    A6        2.17120  -0.01319   0.00742  -0.04305  -0.03563   2.13557
    A7        1.93420  -0.00050  -0.00549   0.00637   0.00100   1.93520
    A8        1.95255  -0.00002  -0.00356   0.00513   0.00172   1.95427
    A9        2.10265   0.00015  -0.00592   0.01252   0.00658   2.10924
   A10        2.06749   0.00061   0.00753  -0.01430  -0.00682   2.06068
   A11        2.11304  -0.00076  -0.00163   0.00178   0.00012   2.11316
   A12        2.08115   0.00056  -0.00522   0.01224   0.00701   2.08816
   A13        2.09279  -0.00031   0.00495  -0.01076  -0.00579   2.08700
   A14        2.10879  -0.00024   0.00031  -0.00151  -0.00120   2.10759
   A15        2.09591   0.00045   0.00131  -0.00116   0.00015   2.09606
   A16        2.08509   0.00034   0.00007   0.00086   0.00094   2.08604
   A17        2.10211  -0.00079  -0.00147   0.00038  -0.00108   2.10103
   A18        2.08789   0.00030  -0.00087   0.00231   0.00143   2.08933
   A19        2.10857  -0.00086  -0.00206   0.00230   0.00024   2.10880
   A20        2.08665   0.00056   0.00296  -0.00458  -0.00163   2.08503
   A21        2.09735  -0.00067  -0.00199   0.00223   0.00024   2.09759
   A22        2.09135   0.00058   0.00429  -0.00758  -0.00328   2.08807
   A23        2.09445   0.00009  -0.00231   0.00535   0.00304   2.09749
   A24        2.08573   0.00011  -0.00126   0.00267   0.00142   2.08715
   A25        2.08022  -0.00032  -0.00267   0.00444   0.00176   2.08198
   A26        2.11722   0.00021   0.00393  -0.00710  -0.00318   2.11404
   A27        2.16770   0.00084  -0.00576   0.01594   0.01220   2.17990
   A28        2.08039   0.00075   0.00362  -0.00307   0.00256   2.08295
   A29        2.02478  -0.00069   0.00562  -0.01255  -0.00492   2.01986
   A30        2.05708  -0.00019   0.00151  -0.00372  -0.00222   2.05486
   A31        2.10794  -0.00150  -0.00361   0.00394   0.00032   2.10827
   A32        2.11181   0.00166   0.00213  -0.00126   0.00086   2.11267
   A33        2.08546   0.00067  -0.00335   0.00905   0.00571   2.09117
   A34        2.11156   0.00033  -0.00205   0.00505   0.00302   2.11458
   A35        2.08593  -0.00100   0.00550  -0.01419  -0.00868   2.07725
   A36        2.08589   0.00008  -0.00464   0.00965   0.00502   2.09091
   A37        2.10164   0.00003   0.00167  -0.00349  -0.00181   2.09982
   A38        2.09558  -0.00010   0.00289  -0.00607  -0.00318   2.09240
   A39        2.10145   0.00002  -0.00038   0.00072   0.00034   2.10178
   A40        2.08212  -0.00040   0.00201  -0.00520  -0.00318   2.07894
   A41        2.09962   0.00039  -0.00166   0.00449   0.00283   2.10246
   A42        2.10181  -0.00051   0.00273  -0.00704  -0.00431   2.09750
   A43        2.09622   0.00043  -0.00150   0.00415   0.00265   2.09888
   A44        2.08516   0.00008  -0.00124   0.00289   0.00165   2.08681
   A45        2.11753  -0.00020  -0.00162   0.00304   0.00142   2.11895
   A46        2.09248   0.00005   0.00097  -0.00199  -0.00103   2.09146
   A47        2.07317   0.00015   0.00065  -0.00105  -0.00039   2.07277
   A48        1.84322  -0.00084  -0.00138  -0.00536  -0.00675   1.83647
   A49        1.90177   0.00010   0.00043   0.00479   0.00524   1.90701
   A50        1.84039   0.00013   0.00176  -0.00489  -0.00313   1.83726
   A51        2.01762   0.00149   0.00206   0.00388   0.00592   2.02354
   A52        2.08200  -0.00088  -0.00433   0.00598   0.00164   2.08365
   A53        1.76799  -0.00001   0.00179  -0.00460  -0.00281   1.76519
   A54        1.95659  -0.00019   0.00092  -0.00156  -0.00058   1.95601
   A55        1.87562   0.00087   0.00315  -0.00115   0.00201   1.87763
   A56        1.83189  -0.00060  -0.00552   0.00296  -0.00255   1.82934
   A57        2.00854  -0.00011   0.00351  -0.00612  -0.00259   2.00595
   A58        1.99912   0.00030  -0.00257   0.00463   0.00206   2.00118
   A59        1.77443  -0.00027  -0.00014   0.00202   0.00187   1.77631
   A60        1.94106  -0.00001   0.00114  -0.00313  -0.00198   1.93908
   A61        1.95578   0.00026  -0.00069   0.00309   0.00240   1.95818
   A62        1.80373  -0.00016   0.00272  -0.00392  -0.00121   1.80252
   A63        1.85036   0.00014  -0.00092   0.00255   0.00163   1.85199
   A64        1.95868  -0.00001  -0.00222   0.00248   0.00026   1.95894
   A65        1.95716  -0.00022  -0.00001  -0.00117  -0.00118   1.95598
   A66        1.98296  -0.00021  -0.00034  -0.00020  -0.00053   1.98243
   A67        1.94914   0.00013   0.00093  -0.00113  -0.00018   1.94896
   A68        1.80089  -0.00002  -0.00048  -0.00039  -0.00089   1.80001
   A69        1.85462   0.00005  -0.00126   0.00304   0.00178   1.85639
   A70        1.97416   0.00007  -0.00212   0.00390   0.00179   1.97595
   A71        1.90307  -0.00002   0.00352  -0.00568  -0.00216   1.90091
   A72        1.74436  -0.00013  -0.00081   0.00124   0.00043   1.74479
   A73        2.00087  -0.00043  -0.00176   0.00302   0.00126   2.00213
   A74        1.87755   0.00081   0.00372  -0.00297   0.00075   1.87830
   A75        2.04086   0.00058  -0.00080   0.00146   0.00065   2.04151
   A76        1.81584  -0.00071  -0.00052  -0.00343  -0.00394   1.81190
   A77        1.96174  -0.00010   0.00048  -0.00002   0.00046   1.96220
   A78        1.87467  -0.00014  -0.00049   0.00041  -0.00008   1.87459
   A79        1.88236  -0.00008  -0.00003  -0.00024  -0.00028   1.88209
   A80        2.01698   0.00015   0.00096  -0.00153  -0.00057   2.01641
   A81        1.86668   0.00003  -0.00002   0.00034   0.00031   1.86700
   A82        1.89682   0.00007  -0.00016   0.00057   0.00041   1.89723
   A83        1.92032  -0.00004  -0.00032   0.00058   0.00026   1.92058
   A84        1.62308   0.00043  -0.00012   0.00198   0.00185   1.62493
   A85        1.94019   0.00001  -0.00108   0.00468   0.00360   1.94379
   A86        2.07322  -0.00067  -0.00042  -0.00516  -0.00559   2.06763
   A87        1.98605  -0.00031  -0.00085   0.00292   0.00206   1.98811
   A88        2.04024  -0.00015  -0.00031  -0.00178  -0.00209   2.03815
   A89        1.80737   0.00059   0.00229  -0.00177   0.00052   1.80790
   A90        1.88856   0.00034  -0.00155   0.00483   0.00328   1.89184
   A91        1.90834   0.00012  -0.00250   0.00524   0.00274   1.91108
   A92        2.02443  -0.00032   0.00047  -0.00242  -0.00196   2.02247
   A93        1.87187  -0.00003   0.00246  -0.00411  -0.00166   1.87021
   A94        1.88080  -0.00001   0.00089  -0.00158  -0.00069   1.88011
   A95        1.88425  -0.00008   0.00050  -0.00232  -0.00182   1.88243
   A96        1.92837   0.00005   0.00272  -0.00518  -0.00245   1.92592
   A97        1.93019   0.00002  -0.00211   0.00416   0.00205   1.93224
   A98        1.93349   0.00011  -0.00069   0.00175   0.00107   1.93456
   A99        1.89988  -0.00009   0.00083  -0.00198  -0.00115   1.89873
   A100       1.88253  -0.00017   0.00198  -0.00427  -0.00229   1.88024
   A101       1.88807   0.00007  -0.00274   0.00546   0.00272   1.89079
   A102       1.84099   0.00012  -0.00137   0.00237   0.00096   1.84195
   A103       1.90010  -0.00040  -0.00096  -0.00082  -0.00178   1.89832
   A104       1.87841  -0.00038   0.00004  -0.00326  -0.00322   1.87519
   A105       1.78598   0.00037  -0.00189   0.00548   0.00360   1.78958
   A106       2.09000  -0.00145   0.00058  -0.00804  -0.00747   2.08253
   A107       1.95894   0.00171   0.00317   0.00475   0.00793   1.96687
   A108       2.05994  -0.00015   0.00286  -0.00573  -0.00294   2.05700
   A109       2.17085   0.00013  -0.00176   0.00442   0.00259   2.17344
   A110       2.05138   0.00004  -0.00078   0.00188   0.00109   2.05247
   A111       2.07165  -0.00029  -0.00076   0.00073  -0.00004   2.07160
   A112       2.11682   0.00016   0.00060  -0.00105  -0.00043   2.11640
   A113       2.09470   0.00013   0.00008   0.00040   0.00047   2.09517
   A114       2.07947   0.00071  -0.00246   0.00712   0.00466   2.08413
   A115       2.10174  -0.00028  -0.00011  -0.00041  -0.00052   2.10122
   A116       2.10196  -0.00043   0.00255  -0.00667  -0.00413   2.09784
   A117       2.10530  -0.00008  -0.00094   0.00163   0.00070   2.10600
   A118       2.07801  -0.00001   0.00206  -0.00413  -0.00209   2.07592
   A119       2.09986   0.00009  -0.00111   0.00250   0.00140   2.10126
   A120       2.10117  -0.00041   0.00288  -0.00711  -0.00424   2.09693
   A121       2.10162   0.00010  -0.00112   0.00256   0.00142   2.10304
   A122       2.08040   0.00031  -0.00177   0.00458   0.00281   2.08320
   A123       2.11653  -0.00001  -0.00087   0.00155   0.00070   2.11723
   A124       2.09826  -0.00004   0.00024  -0.00053  -0.00030   2.09795
   A125       2.06819   0.00005   0.00068  -0.00115  -0.00047   2.06772
   A126       1.53097  -0.00871  -0.00031  -0.02656  -0.01360   1.51737
   A127       2.04207  -0.00789   0.00284  -0.01347  -0.02393   2.01815
    D1       -2.49456   0.00059  -0.00738   0.00437  -0.00302  -2.49758
    D2       -0.67421   0.00060  -0.01001   0.01040   0.00034  -0.67387
    D3       -2.93869  -0.00202  -0.01117  -0.00320  -0.01444  -2.95313
    D4        2.47845   0.00047   0.00736  -0.00606  -0.00027   2.47817
    D5        0.63020  -0.00034   0.01047  -0.01486  -0.00435   0.62585
    D6        3.03776   0.00124   0.00827   0.00280   0.01240   3.05016
    D7       -2.21273  -0.00005  -0.07669  -0.25919  -0.33502  -2.54775
    D8        2.00802  -0.00298  -0.07556  -0.27848  -0.35385   1.65417
    D9       -2.06872   0.00413   0.08304  -0.02310   0.06013  -2.00859
   D10        1.23304  -0.00275  -0.04109  -0.02434  -0.06563   1.16741
   D11        0.30978  -0.00233  -0.01318  -0.12205  -0.13356   0.17622
   D12        0.26718   0.00008   0.03210   0.02404   0.05446   0.32164
   D13       -1.69738   0.00057   0.01327  -0.00882   0.00445  -1.69292
   D14        2.40804  -0.00077   0.01138  -0.01299  -0.00157   2.40647
   D15        0.52218  -0.00085   0.00838  -0.00751   0.00092   0.52310
   D16       -0.40360   0.00012  -0.00581   0.01111   0.00522  -0.39839
   D17       -2.30943  -0.00019  -0.00266   0.00414   0.00142  -2.30801
   D18        1.84645  -0.00180  -0.00595   0.00084  -0.00518   1.84127
   D19        3.12605  -0.00028  -0.00562  -0.00036  -0.00600   3.12005
   D20        0.01637  -0.00030  -0.00721   0.00078  -0.00645   0.00992
   D21       -0.01546   0.00038  -0.01001   0.01998   0.00997  -0.00549
   D22       -3.12515   0.00036  -0.01160   0.02112   0.00952  -3.11563
   D23       -0.00244   0.00007   0.00309  -0.00085   0.00227  -0.00018
   D24       -3.13983   0.00017   0.00445  -0.00054   0.00395  -3.13588
   D25        3.13907  -0.00060   0.00755  -0.02173  -0.01419   3.12488
   D26        0.00168  -0.00051   0.00892  -0.02142  -0.01250  -0.01082
   D27       -3.09366  -0.00419  -0.05012  -0.03084  -0.08082   3.10871
   D28       -0.10761   0.00260   0.07049  -0.02895   0.04142  -0.06619
   D29        0.04801  -0.00353  -0.05456  -0.01037  -0.06481  -0.01680
   D30        3.03406   0.00326   0.06605  -0.00848   0.05743   3.09149
   D31        3.10778   0.00046   0.00268   0.00699   0.00963   3.11740
   D32       -0.02100   0.00044   0.00844   0.00031   0.00870  -0.01230
   D33       -0.00140   0.00042   0.00115   0.00788   0.00902   0.00763
   D34       -3.13017   0.00040   0.00691   0.00120   0.00809  -3.12208
   D35        3.14080  -0.00011  -0.00313   0.00128  -0.00187   3.13893
   D36        0.01210  -0.00038  -0.00574  -0.00108  -0.00687   0.00524
   D37        0.01207  -0.00013   0.00261  -0.00541  -0.00281   0.00926
   D38       -3.11663  -0.00040   0.00000  -0.00777  -0.00781  -3.12444
   D39        3.13501   0.00015   0.00144   0.00133   0.00278   3.13780
   D40        0.00177   0.00015   0.00167   0.00107   0.00273   0.00450
   D41        0.00631  -0.00011  -0.00115  -0.00108  -0.00222   0.00408
   D42       -3.12694  -0.00011  -0.00092  -0.00133  -0.00228  -3.12921
   D43       -0.00656  -0.00001  -0.00034  -0.00009  -0.00041  -0.00697
   D44        3.13074  -0.00011  -0.00177  -0.00038  -0.00212   3.12863
   D45       -3.13981  -0.00001  -0.00012  -0.00034  -0.00045  -3.14027
   D46       -0.00251  -0.00011  -0.00154  -0.00062  -0.00215  -0.00467
   D47        3.14133  -0.00030  -0.00173  -0.00610  -0.00785   3.13348
   D48       -0.02336  -0.00016   0.00476  -0.01034  -0.00557  -0.02893
   D49        0.11940  -0.00010  -0.00224   0.00376   0.00149   0.12090
   D50       -3.04529   0.00003   0.00426  -0.00048   0.00378  -3.04151
   D51        0.01814   0.00021  -0.00317   0.00916   0.00598   0.02413
   D52       -3.12160   0.00023  -0.00290   0.00877   0.00587  -3.11572
   D53        3.03979  -0.00021  -0.00307  -0.00035  -0.00343   3.03636
   D54       -0.09995  -0.00019  -0.00280  -0.00074  -0.00354  -0.10349
   D55        1.26753  -0.00082   0.00336  -0.01523  -0.01188   1.25565
   D56       -2.91200  -0.00039   0.00416  -0.01069  -0.00655  -2.91855
   D57       -0.79685   0.00021   0.00480  -0.00833  -0.00353  -0.80038
   D58       -1.75062  -0.00048   0.00289  -0.00491  -0.00201  -1.75263
   D59        0.35303  -0.00005   0.00369  -0.00036   0.00332   0.35635
   D60        2.46818   0.00055   0.00434   0.00199   0.00634   2.47452
   D61       -3.11489  -0.00004  -0.00140   0.00103  -0.00035  -3.11524
   D62        0.01312   0.00001  -0.00635   0.00853   0.00218   0.01530
   D63        0.00360   0.00011   0.00505  -0.00292   0.00211   0.00570
   D64        3.13161   0.00017   0.00010   0.00459   0.00464   3.13625
   D65       -3.14145   0.00005   0.00169  -0.00124   0.00044  -3.14100
   D66        0.00303   0.00010   0.00612  -0.00507   0.00103   0.00406
   D67       -0.01351   0.00011  -0.00339   0.00643   0.00304  -0.01047
   D68        3.13096   0.00015   0.00104   0.00260   0.00363   3.13459
   D69        3.13284  -0.00012  -0.00099  -0.00150  -0.00248   3.13035
   D70       -0.00825  -0.00005  -0.00449   0.00387  -0.00061  -0.00886
   D71       -0.00588  -0.00007   0.00343  -0.00532  -0.00189  -0.00777
   D72        3.13622   0.00000  -0.00007   0.00005  -0.00002   3.13620
   D73       -0.00260  -0.00011   0.00309  -0.00608  -0.00298  -0.00557
   D74        3.13716  -0.00013   0.00282  -0.00570  -0.00287   3.13430
   D75        3.13950  -0.00004  -0.00036  -0.00076  -0.00111   3.13838
   D76       -0.00393  -0.00006  -0.00063  -0.00038  -0.00101  -0.00494
   D77        0.91571  -0.00003  -0.00264   0.01381   0.01118   0.92689
   D78        3.13932   0.00035   0.00498   0.00395   0.00894  -3.13493
   D79       -1.26469   0.00013   0.00370   0.00700   0.01072  -1.25397
   D80       -1.15588   0.00001  -0.00253   0.01466   0.01212  -1.14376
   D81        1.06773   0.00038   0.00509   0.00480   0.00988   1.07761
   D82        2.94690   0.00016   0.00381   0.00785   0.01166   2.95857
   D83        2.85032   0.00015   0.00027   0.00798   0.00825   2.85857
   D84       -1.20926   0.00052   0.00789  -0.00188   0.00600  -1.20325
   D85        0.66992   0.00030   0.00661   0.00117   0.00779   0.67771
   D86       -0.07065   0.00016  -0.00132  -0.00335  -0.00466  -0.07531
   D87        1.91604  -0.00009  -0.00361  -0.00120  -0.00482   1.91122
   D88       -2.18848   0.00154  -0.00061   0.00442   0.00379  -2.18469
   D89        1.99519  -0.00137  -0.00441  -0.01049  -0.01488   1.98031
   D90       -2.30130  -0.00161  -0.00669  -0.00835  -0.01505  -2.31634
   D91       -0.12263   0.00001  -0.00369  -0.00273  -0.00644  -0.12907
   D92       -2.05188   0.00001  -0.00310  -0.00513  -0.00824  -2.06012
   D93       -0.06519  -0.00024  -0.00539  -0.00299  -0.00840  -0.07359
   D94        2.11347   0.00139  -0.00239   0.00263   0.00021   2.11368
   D95       -2.82415  -0.00047  -0.00195   0.00810   0.00615  -2.81800
   D96       -0.75650  -0.00012  -0.00281   0.01127   0.00847  -0.74803
   D97        1.35413  -0.00035  -0.00151   0.00906   0.00756   1.36169
   D98       -0.63118  -0.00010   0.00443   0.00070   0.00512  -0.62606
   D99        1.43647   0.00025   0.00357   0.00387   0.00744   1.44391
   D100      -2.73608   0.00002   0.00487   0.00166   0.00653  -2.72955
   D101       1.53994   0.00002   0.00313   0.00440   0.00752   1.54746
   D102      -2.67560   0.00036   0.00228   0.00757   0.00984  -2.66576
   D103      -0.56496   0.00013   0.00358   0.00536   0.00893  -0.55603
   D104      -0.98382  -0.00052  -0.00465  -0.00195  -0.00661  -0.99043
   D105      -3.02525  -0.00038  -0.00339  -0.00727  -0.01068  -3.03593
   D106       1.16412  -0.00069  -0.00528  -0.00491  -0.01020   1.15392
   D107      -3.13720  -0.00004  -0.00032  -0.00499  -0.00530   3.14069
   D108       1.10456   0.00010   0.00095  -0.01032  -0.00937   1.09519
   D109      -0.98925  -0.00020  -0.00095  -0.00796  -0.00889  -0.99815
   D110       0.96855   0.00012  -0.00310  -0.00147  -0.00458   0.96398
   D111      -1.07287   0.00026  -0.00184  -0.00680  -0.00865  -1.08152
   D112       3.11650  -0.00004  -0.00373  -0.00443  -0.00817   3.10833
   D113      -2.23354  -0.00005  -0.00105  -0.00888  -0.00992  -2.24346
   D114       1.95217  -0.00006   0.00014  -0.01188  -0.01173   1.94044
   D115      -0.08946  -0.00009  -0.00415  -0.00448  -0.00862  -0.09807
   D116       1.95678   0.00007  -0.00293  -0.00402  -0.00695   1.94983
   D117      -0.14070   0.00005  -0.00174  -0.00702  -0.00876  -0.14946
   D118      -2.18233   0.00003  -0.00603   0.00038  -0.00565  -2.18797
   D119      -0.12384   0.00005  -0.00020  -0.00821  -0.00841  -0.13224
   D120      -2.22131   0.00003   0.00099  -0.01120  -0.01022  -2.23153
   D121       2.02025   0.00001  -0.00331  -0.00380  -0.00710   2.01314
   D122       0.70628  -0.00001   0.00246   0.00339   0.00586   0.71214
   D123       2.90362   0.00038  -0.00005   0.00770   0.00765   2.91127
   D124      -1.18381   0.00058   0.00227   0.00749   0.00976  -1.17405
   D125       2.85621  -0.00024   0.00056   0.00506   0.00562   2.86184
   D126      -1.22963   0.00016  -0.00195   0.00937   0.00742  -1.22222
   D127       0.96612   0.00036   0.00037   0.00916   0.00953   0.97565
   D128      -1.36763  -0.00014   0.00001   0.00749   0.00751  -1.36012
   D129       0.82970   0.00026  -0.00249   0.01180   0.00930   0.83900
   D130       3.02546   0.00046  -0.00018   0.01159   0.01142   3.03687
   D131      -1.02297  -0.00033   0.00006  -0.00165  -0.00160  -1.02458
   D132       0.97928  -0.00018  -0.00144   0.00538   0.00394   0.98322
   D133       3.08626   0.00025   0.00076   0.00396   0.00472   3.09098
   D134       3.09036  -0.00002   0.00330  -0.00715  -0.00386   3.08649
   D135      -1.19057   0.00013   0.00181  -0.00013   0.00167  -1.18890
   D136       0.91641   0.00056   0.00401  -0.00155   0.00246   0.91886
   D137       0.91594   0.00029   0.00361  -0.00538  -0.00178   0.91416
   D138       2.91819   0.00043   0.00212   0.00165   0.00376   2.92195
   D139      -1.25801   0.00086   0.00431   0.00023   0.00454  -1.25347
   D140      -1.02726   0.00025   0.00183  -0.00100   0.00083  -1.02643
   D141      -3.13199   0.00032   0.00039   0.00216   0.00254  -3.12945
   D142       1.05791   0.00015   0.00562  -0.00855  -0.00292   1.05499
   D143       1.00600   0.00018  -0.00128   0.00420   0.00292   1.00891
   D144      -1.09874   0.00025  -0.00272   0.00736   0.00463  -1.09410
   D145       3.09117   0.00008   0.00252  -0.00335  -0.00083   3.09034
   D146       3.10469  -0.00042  -0.00222   0.00065  -0.00157   3.10312
   D147       0.99996  -0.00035  -0.00366   0.00380   0.00015   1.00010
   D148      -1.09332  -0.00052   0.00158  -0.00690  -0.00532  -1.09864
   D149      -3.04905   0.00019  -0.00021   0.00810   0.00786  -3.04120
   D150       1.29139   0.00003   0.00252   0.00327   0.00581   1.29720
   D151      -0.97141   0.00051   0.00116   0.00644   0.00758  -0.96384
   D152       1.39416   0.00033  -0.00040   0.00912   0.00870   1.40285
   D153      -0.54858   0.00017   0.00234   0.00429   0.00665  -0.54193
   D154      -2.81139   0.00065   0.00098   0.00746   0.00841  -2.80297
   D155      -0.83026   0.00017   0.00068   0.00974   0.01039  -0.81987
   D156      -2.77299   0.00001   0.00341   0.00491   0.00834  -2.76465
   D157       1.24739   0.00049   0.00205   0.00808   0.01011   1.25749
   D158       0.71214   0.00028  -0.00011   0.00665   0.00655   0.71869
   D159      -1.09272  -0.00009   0.00105   0.00025   0.00129  -1.09143
   D160       2.95745  -0.00014   0.00028   0.00194   0.00221   2.95967
   D161      -1.39601   0.00031   0.00000   0.00672   0.00673  -1.38928
   D162       3.08231  -0.00006   0.00116   0.00032   0.00148   3.08379
   D163       0.84930  -0.00011   0.00039   0.00201   0.00240   0.85170
   D164       2.84868   0.00025   0.00030   0.00566   0.00596   2.85465
   D165       1.04382  -0.00012   0.00146  -0.00074   0.00071   1.04453
   D166      -1.18919  -0.00017   0.00069   0.00095   0.00163  -1.18756
   D167       2.90919   0.00013   0.00138   0.00690   0.00828   2.91747
   D168       0.87580  -0.00009   0.00067   0.00626   0.00693   0.88272
   D169      -1.25912   0.00016   0.00167   0.00690   0.00857  -1.25055
   D170      -1.45034   0.00011   0.00068   0.00439   0.00507  -1.44527
   D171       2.79944  -0.00011  -0.00004   0.00375   0.00372   2.80316
   D172       0.66453   0.00014   0.00096   0.00439   0.00536   0.66989
   D173       0.74856   0.00007   0.00120   0.00559   0.00679   0.75534
   D174      -1.28484  -0.00014   0.00049   0.00495   0.00543  -1.27941
   D175       2.86343   0.00011   0.00149   0.00559   0.00708   2.87051
   D176       0.40158   0.00003  -0.00513  -0.01346  -0.01860   0.38299
   D177      -2.78977   0.00072   0.00493   0.00044   0.00535  -2.78442
   D178       2.50076  -0.00115  -0.00654  -0.01866  -0.02518   2.47558
   D179      -0.69059  -0.00045   0.00352  -0.00476  -0.00123  -0.69182
   D180      -1.68875  -0.00026  -0.00588  -0.01317  -0.01904  -1.70779
   D181       1.40309   0.00043   0.00418   0.00074   0.00491   1.40799
   D182      -0.05993   0.00053   0.00721   0.00917   0.01634  -0.04359
   D183       3.07660   0.00102   0.00020   0.02673   0.02687   3.10347
   D184       3.12797  -0.00012  -0.00213  -0.00387  -0.00598   3.12199
   D185      -0.01868   0.00037  -0.00914   0.01369   0.00455  -0.01413
   D186      -3.09238  -0.00062  -0.00476  -0.01373  -0.01855  -3.11093
   D187       0.07164  -0.00045  -0.00807  -0.00696  -0.01509   0.05655
   D188      -0.00032   0.00007   0.00531  -0.00009   0.00524   0.00492
   D189      -3.11949   0.00024   0.00200   0.00668   0.00870  -3.11079
   D190      -3.12241  -0.00042   0.00344  -0.01129  -0.00786  -3.13027
   D191       0.02443  -0.00056   0.00704  -0.01789  -0.01086   0.01357
   D192       0.01406   0.00007  -0.00368   0.00650   0.00281   0.01687
   D193      -3.12229  -0.00007  -0.00007  -0.00010  -0.00019  -3.12248
   D194       3.13531   0.00014  -0.00382   0.00704   0.00323   3.13853
   D195      -0.01046   0.00029  -0.00070   0.00783   0.00713  -0.00333
   D196      -0.00097  -0.00001  -0.00013   0.00032   0.00018  -0.00079
   D197       3.13644   0.00014   0.00299   0.00110   0.00408   3.14052
   D198       3.13577  -0.00018   0.00004  -0.00535  -0.00532   3.13045
   D199      -0.00835   0.00014  -0.00308   0.00564   0.00256  -0.00579
   D200      -0.00999  -0.00003   0.00315  -0.00457  -0.00143  -0.01141
   D201       3.12908   0.00029   0.00003   0.00642   0.00645   3.13553
   D202       0.01384  -0.00032   0.00071  -0.00957  -0.00887   0.00496
   D203       3.13338  -0.00049   0.00396  -0.01622  -0.01228   3.12110
   D204      -3.13026  -0.00001  -0.00234   0.00127  -0.00107  -3.13132
   D205      -0.01071  -0.00018   0.00091  -0.00537  -0.00447  -0.01518
         Item               Value     Threshold  Converged?
 Maximum Force            0.013186     0.000450     NO 
 RMS     Force            0.001157     0.000300     NO 
 Maximum Displacement     2.897364     0.001800     NO 
 RMS     Displacement     0.487191     0.001200     NO 
 Predicted change in Energy=-1.643291D-03
 Lowest energy point so far.  Saving SCF results.
 GradGradGradGradGradGradGradGradGradGradGradGradGradGradGradGradGradGrad

 Leave Link  103 at Thu Jun 27 15:55:37 2024, MaxMem= 13421772800 cpu:               8.7 elap:               0.3
 (Enter /scratch/PI/keztluo/TYang/g16/l202.exe)
 Stoichiometry    C29H30LiO4P
 Framework group  C1[X(C29H30LiO4P)]
 Deg. of freedom   189
 Full point group                 C1      NOp   1
 RotChk:  IX=0 Diff= 4.01D-01
 Largest Abelian subgroup         C1      NOp   1
 Largest concise Abelian subgroup C1      NOp   1
                         Standard orientation:                         
 ---------------------------------------------------------------------
 Center     Atomic      Atomic             Coordinates (Angstroms)
 Number     Number       Type             X           Y           Z
 ---------------------------------------------------------------------
      1         15           0       -0.290913   -1.441351   -1.378108
      2          8           0       -3.285879   -2.360958   -2.323656
      3          8           0       -0.352247   -2.945437   -1.738004
      4          8           0        1.298470   -0.971429   -1.658061
      5          8           0        0.005604   -1.430942    0.287102
      6          6           0       -3.669653   -0.563580   -0.796062
      7          6           0       -3.421255    0.789298   -0.588194
      8          1           0       -2.865129    1.352657   -1.329522
      9          6           0       -3.853899    1.390938    0.578440
     10          1           0       -3.645958    2.435732    0.758562
     11          6           0       -4.547732    0.635222    1.526162
     12          1           0       -4.884451    1.100840    2.438340
     13          6           0       -4.802926   -0.716494    1.312710
     14          1           0       -5.339501   -1.294187    2.057124
     15          6           0       -4.361050   -1.319157    0.153875
     16          1           0       -4.535571   -2.370194   -0.031202
     17          6           0       -3.167438   -1.175192   -2.029067
     18          1           0       -2.677395   -0.487535   -2.739973
     19          6           0        1.536747    1.343533   -1.337598
     20          6           0        0.254539    1.871378   -1.534746
     21          1           0       -0.609395    1.359983   -1.120812
     22          6           0        0.064940    3.057720   -2.233417
     23          1           0       -0.939137    3.460872   -2.352469
     24          6           0        1.158731    3.741847   -2.772185
     25          1           0        1.013405    4.664999   -3.315461
     26          6           0        2.433524    3.217358   -2.603577
     27          1           0        3.293891    3.728744   -3.023625
     28          6           0        2.616421    2.031534   -1.897652
     29          1           0        3.623636    1.639404   -1.786304
     30          6           0        1.727996   -0.026566   -0.682083
     31          6           0        3.165458   -0.368542   -0.241004
     32          1           0        3.844466   -0.459833   -1.090755
     33          6           0        3.590178    0.677742    0.827954
     34          1           0        4.675328    0.702857    0.943870
     35          1           0        3.291608    1.689980    0.554839
     36          6           0        2.871763    0.184013    2.116284
     37          1           0        2.289580    0.959955    2.616206
     38          1           0        3.582049   -0.191471    2.855011
     39          6           0        2.010626   -0.990038    1.609120
     40          6           0        4.364567   -2.055525    1.266226
     41          1           0        4.955430   -1.229687    1.665973
     42          1           0        4.979501   -2.565921    0.517277
     43          1           0        4.193046   -2.767737    2.077268
     44          6           0        3.021938   -1.659611    0.617504
     45          6           0        2.560124   -2.952731   -0.074926
     46          1           0        2.734703   -3.790137    0.606183
     47          1           0        3.170798   -3.128239   -0.965139
     48          1           0        1.516939   -2.982979   -0.375458
     49          6           0        1.433258   -1.869142    2.699247
     50          1           0        2.236283   -2.296323    3.309200
     51          1           0        0.847121   -2.684135    2.268383
     52          1           0        0.781889   -1.289690    3.363375
     53          6           0        0.892861   -0.390216    0.661466
     54          6           0        0.058406    0.701719    1.346896
     55          6           0       -1.177923    0.335164    1.891048
     56          1           0       -1.516291   -0.689663    1.772732
     57          6           0       -1.971558    1.257529    2.567406
     58          1           0       -2.921334    0.937833    2.987144
     59          6           0       -1.555580    2.577576    2.703456
     60          1           0       -2.172821    3.301895    3.228042
     61          6           0       -0.332013    2.958948    2.155976
     62          1           0        0.007288    3.987674    2.241770
     63          6           0        0.461159    2.034126    1.491921
     64          1           0        1.398806    2.371066    1.061448
     65          3           0       -1.821977   -3.496489   -2.490175
 ---------------------------------------------------------------------
 Rotational constants (GHZ):           0.1633956           0.1130304           0.1051402
 Leave Link  202 at Thu Jun 27 15:55:37 2024, MaxMem= 13421772800 cpu:               0.5 elap:               0.0
 (Enter /scratch/PI/keztluo/TYang/g16/l301.exe)
 Basis read from rwf:  (5D, 7F)
 No pseudopotential information found on rwf file.
 There are   589 symmetry adapted cartesian basis functions of A   symmetry.
 There are   554 symmetry adapted basis functions of A   symmetry.
   554 basis functions,  1124 primitive gaussians,   589 cartesian basis functions
   127 alpha electrons      127 beta electrons
       nuclear repulsion energy      4204.1388543978 Hartrees.
 IExCor= 4336 DFT=T Ex+Corr=M062X ExCW=0 ScaHFX=  0.540000
 ScaDFX=  1.000000  1.000000  1.000000  1.000000 ScalE2=  1.000000  1.000000
 IRadAn=      5 IRanWt=     -1 IRanGd=            0 ICorTp=0 IEmpDi=  4
 NAtoms=   65 NActive=   65 NUniq=   65 SFac= 1.00D+00 NAtFMM=   60 NAOKFM=T Big=T
 Integral buffers will be    131072 words long.
 Raffenetti 2 integral format.
 Two-electron integral symmetry is turned on.
 No density basis found on file    724.
 Leave Link  301 at Thu Jun 27 15:55:37 2024, MaxMem= 13421772800 cpu:               3.0 elap:               0.1
 (Enter /scratch/PI/keztluo/TYang/g16/l302.exe)
 NPDir=0 NMtPBC=     1 NCelOv=     1 NCel=       1 NClECP=     1 NCelD=      1
         NCelK=      1 NCelE2=     1 NClLst=     1 CellRange=     0.0.
 One-electron integrals computed using PRISM.
 One-electron integral symmetry used in STVInt
 NBasis=   554 RedAO= T EigKep=  3.90D-04  NBF=   554
 NBsUse=   554 1.00D-06 EigRej= -1.00D+00 NBFU=   554
 Precomputing XC quadrature grid using
 IXCGrd= 4 IRadAn=           5 IRanWt=          -1 IRanGd=           0 AccXCQ= 0.00D+00.
 Generated NRdTot=       0 NPtTot=           0 NUsed=           0 NTot=          32
 NSgBfM=   587   587   587   587   587 MxSgAt=    65 MxSgA2=    65.
 Leave Link  302 at Thu Jun 27 15:55:38 2024, MaxMem= 13421772800 cpu:              30.5 elap:               0.8
 (Enter /scratch/PI/keztluo/TYang/g16/l303.exe)
 DipDrv:  MaxL=1.
 Leave Link  303 at Thu Jun 27 15:55:38 2024, MaxMem= 13421772800 cpu:               4.2 elap:               0.1
 (Enter /scratch/PI/keztluo/TYang/g16/l401.exe)
 Initial guess from the checkpoint file:  "Lts-R.chk"
 B after Tr=     0.000000    0.000000    0.000000
         Rot=    0.990757   -0.087821    0.088145    0.054025 Ang= -15.59 deg.
 Guess basis will be translated and rotated to current coordinates.
 JPrj=2 DoOrth=T DoCkMO=T.
 Generating alternative initial guess.
 ExpMin= 3.60D-02 ExpMax= 1.94D+04 ExpMxC= 2.91D+03 IAcc=3 IRadAn=         5 AccDes= 0.00D+00
 Harris functional with IExCor= 1009 and IRadAn=       5 diagonalized for initial guess.
 HarFok:  IExCor= 1009 AccDes= 0.00D+00 IRadAn=         5 IDoV= 1 UseB2=F ITyADJ=14
 ICtDFT=  3500011 ScaDFX=  1.000000  1.000000  1.000000  1.000000
 FoFCou: FMM=F IPFlag=           0 FMFlag=      100000 FMFlg1=        2001
         NFxFlg=           0 DoJE=T BraDBF=F KetDBF=T FulRan=T
         wScrn=  0.000000 ICntrl=       500 IOpCl=  0 I1Cent=   200000004 NGrid=           0
         NMat0=    1 NMatS0=      1 NMatT0=    0 NMatD0=    1 NMtDS0=    0 NMtDT0=    0
 Petite list used in FoFCou.
 Harris En= -1771.60016982466    
 Leave Link  401 at Thu Jun 27 15:55:41 2024, MaxMem= 13421772800 cpu:              87.1 elap:               2.3
 (Enter /scratch/PI/keztluo/TYang/g16/l502.exe)
 Integral symmetry usage will be decided dynamically.
 Closed shell SCF:
 Using DIIS extrapolation, IDIIS=  1040.
 NGot= 13421772800 LenX= 13421048022 LenY= 13420700512
 Requested convergence on RMS density matrix=1.00D-08 within 128 cycles.
 Requested convergence on MAX density matrix=1.00D-06.
 Requested convergence on             energy=1.00D-06.
 No special actions if energy rises.
 Fock matrices will be formed incrementally for  20 cycles.

 Cycle   1  Pass 1  IDiag  1:
 FoFJK:  IHMeth= 1 ICntrl=       0 DoSepK=F KAlg= 0 I1Cent=           0 FoldK=F
 IRaf= 990000000 NMat=       1 IRICut=       1 DoRegI=T DoRafI=F ISym2E= 0 IDoP0=0 IntGTp=1.
 FoFCou: FMM=T IPFlag=           0 FMFlag=      100000 FMFlg1=        2001
         NFxFlg=           0 DoJE=F BraDBF=F KetDBF=F FulRan=T
         wScrn=  0.000000 ICntrl=         0 IOpCl=  0 I1Cent=           0 NGrid=           0
         NMat0=    1 NMatS0=      1 NMatT0=    0 NMatD0=    1 NMtDS0=    0 NMtDT0=    0
 Symmetry not used in FoFCou.
 FMM levels:  10  Number of levels for PrismC:   9
 E= -1771.96027705255    
 DIIS: error= 2.20D-02 at cycle   1 NSaved=   1.
 NSaved= 1 IEnMin= 1 EnMin= -1771.96027705255     IErMin= 1 ErrMin= 2.20D-02
 ErrMax= 2.20D-02  0.00D+00 EMaxC= 1.00D-01 BMatC= 2.24D-01 BMatP= 2.24D-01
 IDIUse=3 WtCom= 7.80D-01 WtEn= 2.20D-01
 Coeff-Com:  0.100D+01
 Coeff-En:   0.100D+01
 Coeff:      0.100D+01
 Recover alternate guess density for next cycle.
 RMSDP=2.43D-03 MaxDP=9.51D-02              OVMax= 0.00D+00

 Cycle   2  Pass 1  IDiag  1:
 RMSU=  2.43D-03    CP:  1.00D+00
 E= -1771.46679509619     Delta-E=        0.493481956360 Rises=F Damp=F
 Switch densities from cycles 1 and 2 for lowest energy.
 DIIS: error= 1.83D-02 at cycle   2 NSaved=   2.
 NSaved= 2 IEnMin= 1 EnMin= -1771.96027705255     IErMin= 2 ErrMin= 1.83D-02
 ErrMax= 1.83D-02  0.00D+00 EMaxC= 1.00D+00 BMatC= 9.64D-01 BMatP= 2.24D-01
 IDIUse=1 WtCom= 1.00D+00 WtEn= 0.00D+00
 Coeff-Com:  0.817D+00 0.183D+00
 Coeff:      0.817D+00 0.183D+00
 Gap=     0.202 Goal=   None    Shift=    0.000
 RMSDP=1.28D-03 MaxDP=6.39D-02 DE= 4.93D-01 OVMax= 1.34D-01

 Cycle   3  Pass 1  IDiag  1:
 RMSU=  1.15D-03    CP:  9.94D-01  2.29D-01
 E= -1772.34045651136     Delta-E=       -0.873661415169 Rises=F Damp=F
 DIIS: error= 3.91D-03 at cycle   3 NSaved=   3.
 NSaved= 3 IEnMin= 3 EnMin= -1772.34045651136     IErMin= 3 ErrMin= 3.91D-03
 ErrMax= 3.91D-03  0.00D+00 EMaxC= 1.00D+00 BMatC= 4.43D-02 BMatP= 2.24D-01
 IDIUse=1 WtCom= 1.00D+00 WtEn= 0.00D+00
 Coeff-Com: -0.624D-01 0.166D+00 0.897D+00
 Coeff:     -0.624D-01 0.166D+00 0.897D+00
 Gap=     0.193 Goal=   None    Shift=    0.000
 RMSDP=4.85D-04 MaxDP=3.30D-02 DE=-8.74D-01 OVMax= 3.40D-02

 Cycle   4  Pass 1  IDiag  1:
 RMSU=  3.54D-04    CP:  9.92D-01  3.63D-01  9.43D-01
 E= -1772.37946930636     Delta-E=       -0.039012794994 Rises=F Damp=F
 DIIS: error= 2.40D-03 at cycle   4 NSaved=   4.
 NSaved= 4 IEnMin= 4 EnMin= -1772.37946930636     IErMin= 4 ErrMin= 2.40D-03
 ErrMax= 2.40D-03  0.00D+00 EMaxC= 1.00D+00 BMatC= 9.33D-03 BMatP= 4.43D-02
 IDIUse=1 WtCom= 1.00D+00 WtEn= 0.00D+00
 Coeff-Com: -0.617D-01 0.604D-01 0.444D+00 0.557D+00
 Coeff:     -0.617D-01 0.604D-01 0.444D+00 0.557D+00
 Gap=     0.190 Goal=   None    Shift=    0.000
 RMSDP=1.87D-04 MaxDP=1.72D-02 DE=-3.90D-02 OVMax= 1.61D-02

 Cycle   5  Pass 1  IDiag  1:
 RMSU=  1.42D-04    CP:  9.92D-01  3.65D-01  9.82D-01  6.80D-01
 E= -1772.38653557259     Delta-E=       -0.007066266237 Rises=F Damp=F
 DIIS: error= 5.88D-04 at cycle   5 NSaved=   5.
 NSaved= 5 IEnMin= 5 EnMin= -1772.38653557259     IErMin= 5 ErrMin= 5.88D-04
 ErrMax= 5.88D-04  0.00D+00 EMaxC= 1.00D+00 BMatC= 6.86D-04 BMatP= 9.33D-03
 IDIUse=1 WtCom= 1.00D+00 WtEn= 0.00D+00
 Coeff-Com: -0.145D-01 0.193D-02 0.671D-01 0.241D+00 0.704D+00
 Coeff:     -0.145D-01 0.193D-02 0.671D-01 0.241D+00 0.704D+00
 Gap=     0.189 Goal=   None    Shift=    0.000
 RMSDP=6.21D-05 MaxDP=3.96D-03 DE=-7.07D-03 OVMax= 4.05D-03

 Cycle   6  Pass 1  IDiag  1:
 RMSU=  4.20D-05    CP:  9.92D-01  3.64D-01  9.93D-01  7.48D-01  7.43D-01
 E= -1772.38712479261     Delta-E=       -0.000589220012 Rises=F Damp=F
 DIIS: error= 2.45D-04 at cycle   6 NSaved=   6.
 NSaved= 6 IEnMin= 6 EnMin= -1772.38712479261     IErMin= 6 ErrMin= 2.45D-04
 ErrMax= 2.45D-04  0.00D+00 EMaxC= 1.00D+00 BMatC= 6.88D-05 BMatP= 6.86D-04
 IDIUse=1 WtCom= 1.00D+00 WtEn= 0.00D+00
 Coeff-Com: -0.308D-02-0.266D-02 0.224D-02 0.765D-01 0.327D+00 0.600D+00
 Coeff:     -0.308D-02-0.266D-02 0.224D-02 0.765D-01 0.327D+00 0.600D+00
 Gap=     0.190 Goal=   None    Shift=    0.000
 RMSDP=2.17D-05 MaxDP=8.89D-04 DE=-5.89D-04 OVMax= 2.04D-03

 Cycle   7  Pass 1  IDiag  1:
 RMSU=  1.45D-05    CP:  9.92D-01  3.64D-01  9.94D-01  7.57D-01  8.24D-01
                    CP:  7.42D-01
 E= -1772.38719128452     Delta-E=       -0.000066491910 Rises=F Damp=F
 DIIS: error= 1.17D-04 at cycle   7 NSaved=   7.
 NSaved= 7 IEnMin= 7 EnMin= -1772.38719128452     IErMin= 7 ErrMin= 1.17D-04
 ErrMax= 1.17D-04  0.00D+00 EMaxC= 1.00D+00 BMatC= 8.86D-06 BMatP= 6.88D-05
 IDIUse=1 WtCom= 1.00D+00 WtEn= 0.00D+00
 Coeff-Com:  0.451D-03-0.128D-02-0.892D-02 0.103D-02 0.477D-01 0.279D+00
 Coeff-Com:  0.682D+00
 Coeff:      0.451D-03-0.128D-02-0.892D-02 0.103D-02 0.477D-01 0.279D+00
 Coeff:      0.682D+00
 Gap=     0.190 Goal=   None    Shift=    0.000
 RMSDP=8.24D-06 MaxDP=3.33D-04 DE=-6.65D-05 OVMax= 8.32D-04

 Cycle   8  Pass 1  IDiag  1:
 RMSU=  5.22D-06    CP:  9.92D-01  3.65D-01  9.94D-01  7.64D-01  8.26D-01
                    CP:  8.46D-01  7.42D-01
 E= -1772.38720151384     Delta-E=       -0.000010229322 Rises=F Damp=F
 DIIS: error= 3.25D-05 at cycle   8 NSaved=   8.
 NSaved= 8 IEnMin= 8 EnMin= -1772.38720151384     IErMin= 8 ErrMin= 3.25D-05
 ErrMax= 3.25D-05  0.00D+00 EMaxC= 1.00D+00 BMatC= 9.86D-07 BMatP= 8.86D-06
 IDIUse=1 WtCom= 1.00D+00 WtEn= 0.00D+00
 Coeff-Com:  0.567D-03-0.272D-03-0.454D-02-0.903D-02-0.186D-01 0.546D-01
 Coeff-Com:  0.297D+00 0.680D+00
 Coeff:      0.567D-03-0.272D-03-0.454D-02-0.903D-02-0.186D-01 0.546D-01
 Coeff:      0.297D+00 0.680D+00
 Gap=     0.190 Goal=   None    Shift=    0.000
 RMSDP=3.25D-06 MaxDP=1.34D-04 DE=-1.02D-05 OVMax= 3.55D-04

 Cycle   9  Pass 1  IDiag  1:
 RMSU=  2.26D-06    CP:  9.92D-01  3.65D-01  9.95D-01  7.65D-01  8.34D-01
                    CP:  8.51D-01  8.60D-01  8.07D-01
 E= -1772.38720262791     Delta-E=       -0.000001114068 Rises=F Damp=F
 DIIS: error= 1.18D-05 at cycle   9 NSaved=   9.
 NSaved= 9 IEnMin= 9 EnMin= -1772.38720262791     IErMin= 9 ErrMin= 1.18D-05
 ErrMax= 1.18D-05  0.00D+00 EMaxC= 1.00D+00 BMatC= 1.77D-07 BMatP= 9.86D-07
 IDIUse=1 WtCom= 1.00D+00 WtEn= 0.00D+00
 Coeff-Com:  0.193D-03 0.882D-04-0.818D-03-0.450D-02-0.168D-01-0.168D-01
 Coeff-Com:  0.341D-01 0.334D+00 0.670D+00
 Coeff:      0.193D-03 0.882D-04-0.818D-03-0.450D-02-0.168D-01-0.168D-01
 Coeff:      0.341D-01 0.334D+00 0.670D+00
 Gap=     0.190 Goal=   None    Shift=    0.000
 RMSDP=1.21D-06 MaxDP=5.56D-05 DE=-1.11D-06 OVMax= 2.05D-04

 Cycle  10  Pass 1  IDiag  1:
 RMSU=  7.80D-07    CP:  9.92D-01  3.65D-01  9.95D-01  7.65D-01  8.34D-01
                    CP:  8.63D-01  8.73D-01  9.25D-01  8.30D-01
 E= -1772.38720282971     Delta-E=       -0.000000201802 Rises=F Damp=F
 DIIS: error= 2.82D-06 at cycle  10 NSaved=  10.
 NSaved=10 IEnMin=10 EnMin= -1772.38720282971     IErMin=10 ErrMin= 2.82D-06
 ErrMax= 2.82D-06  0.00D+00 EMaxC= 1.00D+00 BMatC= 1.50D-08 BMatP= 1.77D-07
 IDIUse=1 WtCom= 1.00D+00 WtEn= 0.00D+00
 Coeff-Com:  0.458D-04 0.555D-04 0.127D-04-0.119D-02-0.600D-02-0.114D-01
 Coeff-Com: -0.104D-01 0.856D-01 0.295D+00 0.648D+00
 Coeff:      0.458D-04 0.555D-04 0.127D-04-0.119D-02-0.600D-02-0.114D-01
 Coeff:     -0.104D-01 0.856D-01 0.295D+00 0.648D+00
 Gap=     0.190 Goal=   None    Shift=    0.000
 RMSDP=3.85D-07 MaxDP=1.62D-05 DE=-2.02D-07 OVMax= 5.60D-05

 Cycle  11  Pass 1  IDiag  1:
 RMSU=  2.54D-07    CP:  9.92D-01  3.65D-01  9.95D-01  7.65D-01  8.34D-01
                    CP:  8.63D-01  8.76D-01  9.59D-01  9.17D-01  8.86D-01
 E= -1772.38720284814     Delta-E=       -0.000000018431 Rises=F Damp=F
 DIIS: error= 7.85D-07 at cycle  11 NSaved=  11.
 NSaved=11 IEnMin=11 EnMin= -1772.38720284814     IErMin=11 ErrMin= 7.85D-07
 ErrMax= 7.85D-07  0.00D+00 EMaxC= 1.00D+00 BMatC= 1.21D-09 BMatP= 1.50D-08
 IDIUse=1 WtCom= 1.00D+00 WtEn= 0.00D+00
 Coeff-Com: -0.139D-04 0.196D-05 0.130D-03 0.350D-03 0.641D-03-0.787D-03
 Coeff-Com: -0.873D-02-0.254D-01-0.505D-02 0.185D+00 0.854D+00
 Coeff:     -0.139D-04 0.196D-05 0.130D-03 0.350D-03 0.641D-03-0.787D-03
 Coeff:     -0.873D-02-0.254D-01-0.505D-02 0.185D+00 0.854D+00
 Gap=     0.190 Goal=   None    Shift=    0.000
 RMSDP=1.86D-07 MaxDP=8.10D-06 DE=-1.84D-08 OVMax= 4.32D-05

 Cycle  12  Pass 1  IDiag  1:
 RMSU=  1.00D-07    CP:  9.92D-01  3.65D-01  9.95D-01  7.65D-01  8.34D-01
                    CP:  8.64D-01  8.79D-01  9.70D-01  9.50D-01  1.02D+00
                    CP:  1.08D+00
 E= -1772.38720285111     Delta-E=       -0.000000002969 Rises=F Damp=F
 DIIS: error= 6.20D-07 at cycle  12 NSaved=  12.
 NSaved=12 IEnMin=12 EnMin= -1772.38720285111     IErMin=12 ErrMin= 6.20D-07
 ErrMax= 6.20D-07  0.00D+00 EMaxC= 1.00D+00 BMatC= 3.45D-10 BMatP= 1.21D-09
 IDIUse=1 WtCom= 1.00D+00 WtEn= 0.00D+00
 Coeff-Com: -0.121D-04-0.641D-05 0.550D-04 0.326D-03 0.107D-02 0.120D-02
 Coeff-Com: -0.275D-02-0.227D-01-0.395D-01-0.108D-01 0.397D+00 0.676D+00
 Coeff:     -0.121D-04-0.641D-05 0.550D-04 0.326D-03 0.107D-02 0.120D-02
 Coeff:     -0.275D-02-0.227D-01-0.395D-01-0.108D-01 0.397D+00 0.676D+00
 Gap=     0.190 Goal=   None    Shift=    0.000
 RMSDP=7.15D-08 MaxDP=3.63D-06 DE=-2.97D-09 OVMax= 1.67D-05

 Cycle  13  Pass 1  IDiag  1:
 RMSU=  3.98D-08    CP:  9.92D-01  3.65D-01  9.95D-01  7.65D-01  8.34D-01
                    CP:  8.64D-01  8.80D-01  9.74D-01  9.62D-01  1.06D+00
                    CP:  1.22D+00  8.68D-01
 E= -1772.38720285165     Delta-E=       -0.000000000537 Rises=F Damp=F
 DIIS: error= 1.66D-07 at cycle  13 NSaved=  13.
 NSaved=13 IEnMin=13 EnMin= -1772.38720285165     IErMin=13 ErrMin= 1.66D-07
 ErrMax= 1.66D-07  0.00D+00 EMaxC= 1.00D+00 BMatC= 3.67D-11 BMatP= 3.45D-10
 IDIUse=1 WtCom= 1.00D+00 WtEn= 0.00D+00
 Coeff-Com: -0.154D-05-0.225D-05-0.524D-05 0.506D-04 0.236D-03 0.544D-03
 Coeff-Com:  0.441D-03-0.275D-02-0.109D-01-0.401D-01-0.121D-01 0.225D+00
 Coeff-Com:  0.839D+00
 Coeff:     -0.154D-05-0.225D-05-0.524D-05 0.506D-04 0.236D-03 0.544D-03
 Coeff:      0.441D-03-0.275D-02-0.109D-01-0.401D-01-0.121D-01 0.225D+00
 Coeff:      0.839D+00
 Gap=     0.190 Goal=   None    Shift=    0.000
 RMSDP=3.18D-08 MaxDP=1.82D-06 DE=-5.37D-10 OVMax= 6.45D-06

 Cycle  14  Pass 1  IDiag  1:
 RMSU=  1.46D-08    CP:  9.92D-01  3.65D-01  9.95D-01  7.65D-01  8.34D-01
                    CP:  8.64D-01  8.81D-01  9.76D-01  9.66D-01  1.07D+00
                    CP:  1.28D+00  1.03D+00  1.03D+00
 E= -1772.38720285173     Delta-E=       -0.000000000081 Rises=F Damp=F
 DIIS: error= 6.12D-08 at cycle  14 NSaved=  14.
 NSaved=14 IEnMin=14 EnMin= -1772.38720285173     IErMin=14 ErrMin= 6.12D-08
 ErrMax= 6.12D-08  0.00D+00 EMaxC= 1.00D+00 BMatC= 7.89D-12 BMatP= 3.67D-11
 IDIUse=1 WtCom= 1.00D+00 WtEn= 0.00D+00
 Coeff-Com:  0.125D-05-0.763D-07-0.116D-04-0.266D-04-0.564D-04 0.780D-04
 Coeff-Com:  0.616D-03 0.226D-02 0.118D-02-0.183D-01-0.664D-01 0.105D-02
 Coeff-Com:  0.387D+00 0.693D+00
 Coeff:      0.125D-05-0.763D-07-0.116D-04-0.266D-04-0.564D-04 0.780D-04
 Coeff:      0.616D-03 0.226D-02 0.118D-02-0.183D-01-0.664D-01 0.105D-02
 Coeff:      0.387D+00 0.693D+00
 Gap=     0.190 Goal=   None    Shift=    0.000
 RMSDP=1.08D-08 MaxDP=6.92D-07 DE=-8.09D-11 OVMax= 2.12D-06

 Cycle  15  Pass 1  IDiag  1:
 RMSU=  5.80D-09    CP:  9.92D-01  3.65D-01  9.95D-01  7.65D-01  8.34D-01
                    CP:  8.64D-01  8.81D-01  9.76D-01  9.67D-01  1.07D+00
                    CP:  1.29D+00  1.06D+00  1.16D+00  8.80D-01
 E= -1772.38720285168     Delta-E=        0.000000000043 Rises=F Damp=F
 DIIS: error= 3.25D-08 at cycle  15 NSaved=  15.
 NSaved=15 IEnMin=14 EnMin= -1772.38720285173     IErMin=15 ErrMin= 3.25D-08
 ErrMax= 3.25D-08  0.00D+00 EMaxC= 1.00D+00 BMatC= 8.27D-13 BMatP= 7.89D-12
 IDIUse=1 WtCom= 1.00D+00 WtEn= 0.00D+00
 Coeff-Com:  0.624D-06 0.288D-06-0.352D-05-0.169D-04-0.525D-04-0.442D-04
 Coeff-Com:  0.166D-03 0.119D-02 0.192D-02-0.134D-02-0.229D-01-0.324D-01
 Coeff-Com:  0.261D-01 0.264D+00 0.763D+00
 Coeff:      0.624D-06 0.288D-06-0.352D-05-0.169D-04-0.525D-04-0.442D-04
 Coeff:      0.166D-03 0.119D-02 0.192D-02-0.134D-02-0.229D-01-0.324D-01
 Coeff:      0.261D-01 0.264D+00 0.763D+00
 Gap=     0.190 Goal=   None    Shift=    0.000
 RMSDP=3.55D-09 MaxDP=2.90D-07 DE= 4.27D-11 OVMax= 9.19D-07

 SCF Done:  E(RM062X) =  -1772.38720285     A.U. after   15 cycles
            NFock= 15  Conv=0.35D-08     -V/T= 2.0053
 KE= 1.763035674403D+03 PE=-1.255314086198D+04 EE= 4.813579130328D+03
 Leave Link  502 at Thu Jun 27 15:57:10 2024, MaxMem= 13421772800 cpu:            3447.2 elap:              88.9
 (Enter /scratch/PI/keztluo/TYang/g16/l701.exe)
 ... and contract with generalized density number  0.
 Compute integral first derivatives.
 Leave Link  701 at Thu Jun 27 15:57:10 2024, MaxMem= 13421772800 cpu:              15.1 elap:               0.4
 (Enter /scratch/PI/keztluo/TYang/g16/l702.exe)
 L702 exits ... SP integral derivatives will be done elsewhere.
 Leave Link  702 at Thu Jun 27 15:57:10 2024, MaxMem= 13421772800 cpu:               0.7 elap:               0.0
 (Enter /scratch/PI/keztluo/TYang/g16/l703.exe)
 Integral derivatives from FoFJK, PRISM(SPDF).
 Compute integral first derivatives, UseDBF=F ICtDFT=           0.
 Calling FoFJK, ICntrl=      2127 FMM=T ISym2X=0 I1Cent= 0 IOpClX= 0 NMat=1 NMatS=1 NMatT=0.
 FoFJK:  IHMeth= 1 ICntrl=    2127 DoSepK=F KAlg= 0 I1Cent=           0 FoldK=F
 IRaf=         0 NMat=       1 IRICut=       1 DoRegI=T DoRafI=F ISym2E= 0 IDoP0=0 IntGTp=1.
 FoFCou: FMM=T IPFlag=           0 FMFlag=      100000 FMFlg1=        2001
         NFxFlg=           0 DoJE=F BraDBF=F KetDBF=F FulRan=T
         wScrn=  0.000000 ICntrl=      2127 IOpCl=  0 I1Cent=           0 NGrid=           0
         NMat0=    1 NMatS0=      1 NMatT0=    0 NMatD0=    1 NMtDS0=    0 NMtDT0=    0
 Symmetry not used in FoFCou.
 FMM levels:  10  Number of levels for PrismC:   9
 Leave Link  703 at Thu Jun 27 15:57:25 2024, MaxMem= 13421772800 cpu:             550.0 elap:              14.2
 (Enter /scratch/PI/keztluo/TYang/g16/l716.exe)
 Dipole        =-2.02808101D+00 2.63161540D-01-2.31310859D-01
 ***** Axes restored to original set *****
 -------------------------------------------------------------------
 Center     Atomic                   Forces (Hartrees/Bohr)
 Number     Number              X              Y              Z
 -------------------------------------------------------------------
      1       15           0.002693860   -0.002926443    0.002817037
      2        8          -0.001450248   -0.009452550    0.001405768
      3        8           0.000667129    0.002199737   -0.001403412
      4        8          -0.001767857    0.000750001   -0.001246140
      5        8           0.000347188    0.001500972   -0.000265343
      6        6           0.001226033   -0.007025585   -0.001764388
      7        6          -0.001522102    0.003235180    0.000300594
      8        1          -0.000027702    0.001060736   -0.001864655
      9        6          -0.010543420   -0.001385311   -0.002330818
     10        1           0.000094104    0.002248811    0.000424498
     11        6          -0.008097471   -0.001889183   -0.009738338
     12        1          -0.003556799    0.002854541    0.003542867
     13        6          -0.002485337    0.003500210    0.006467580
     14        1          -0.000358813   -0.000009793    0.000548764
     15        6           0.003837351   -0.003888223   -0.007012346
     16        1          -0.000019835   -0.002924184   -0.000998832
     17        6           0.003349390    0.009633379   -0.006366338
     18        1          -0.004007943   -0.000625163    0.001491333
     19        6           0.001678264    0.000493447   -0.000218797
     20        6          -0.000886743    0.001073706   -0.000493051
     21        1           0.001197142   -0.000299852    0.000512123
     22        6           0.001416944    0.002767612   -0.001901465
     23        1           0.001289344   -0.000757670   -0.000204758
     24        6          -0.002488957   -0.004292956    0.003764238
     25        1          -0.001052292    0.002480353   -0.001731980
     26        6          -0.000216254    0.001050178   -0.000861356
     27        1           0.000164592    0.000083105   -0.000169622
     28        6           0.001293966   -0.001858583    0.001896668
     29        1          -0.000834870    0.000000742    0.000236083
     30        6           0.000033684   -0.000655379    0.001333676
     31        6          -0.000845631   -0.000523806    0.001315830
     32        1           0.001098524   -0.000139361   -0.001312521
     33        6          -0.000732484   -0.002190935    0.000948610
     34        1           0.000927468   -0.000319984    0.000348758
     35        1          -0.000732031    0.000910305   -0.000625261
     36        6          -0.001302600    0.000390124   -0.001345391
     37        1           0.000038072   -0.000397123   -0.000436211
     38        1           0.001234039   -0.000088496    0.000791941
     39        6          -0.000500597    0.000992797   -0.001392376
     40        6           0.000575736    0.002159481   -0.001052135
     41        1          -0.000277518   -0.000535920   -0.000284775
     42        1           0.000152639    0.000127257   -0.000118946
     43        1          -0.000061941   -0.001040132    0.001620782
     44        6          -0.000401178    0.001151842   -0.000701903
     45        6          -0.004223140    0.000841023   -0.001096098
     46        1           0.000682110   -0.001574152    0.001953965
     47        1           0.000495277    0.000075452   -0.001283629
     48        1           0.003333310    0.000088522    0.000673458
     49        6           0.000051227    0.000524011    0.000370369
     50        1           0.000245080   -0.000145373    0.000319659
     51        1          -0.000294129   -0.000495191   -0.000203014
     52        1          -0.000158679    0.000055027    0.000070536
     53        6           0.000404151    0.000086946    0.001478214
     54        6          -0.001625065   -0.004192989   -0.001044661
     55        6           0.002753596   -0.001595127    0.001588184
     56        1          -0.000196491    0.000690580    0.000021286
     57        6           0.009228626    0.003953827    0.009741152
     58        1           0.009220104    0.002507402    0.002186757
     59        6           0.001262461   -0.000835174    0.001324173
     60        1           0.000264153   -0.000064442    0.000142019
     61        6          -0.002143024    0.002884509    0.000493440
     62        1          -0.000102249   -0.000536344    0.000022740
     63        6           0.003157296    0.001157052   -0.001784758
     64        1          -0.000463759   -0.000243139    0.000251431
     65        3          -0.001035701   -0.000620306    0.000848784
 -------------------------------------------------------------------
 Cartesian Forces:  Max     0.010543420 RMS     0.002643855
 Leave Link  716 at Thu Jun 27 15:57:25 2024, MaxMem= 13421772800 cpu:               1.3 elap:               0.1
 (Enter /scratch/PI/keztluo/TYang/g16/l103.exe)

 GradGradGradGradGradGradGradGradGradGradGradGradGradGradGradGradGradGrad
 Berny optimization.
 Using GEDIIS/GDIIS optimizer.
 FormGI is forming the generalized inverse of G from B-inverse, IUseBI=4.
 GSVD:  received Info=                   1 from GESDD.
 Internal  Forces:  Max     0.182519485 RMS     0.017875895
 Search for a local minimum.
 Step number   3 out of a maximum of  390
 All quantities printed in internal units (Hartrees-Bohrs-Radians)
 RMS Force = .17876D-01 SwitMx=.10000D-02 MixMth= 1
 Mixed Optimization -- RFO/linear search
 Update second derivatives using D2CorX and points    1    3    2
 DE=  1.08D-02 DEPred=-1.64D-03 R=-6.55D+00
 Trust test=-6.55D+00 RLast= 5.48D-01 DXMaxT set to 1.50D-01
 ITU= -1  0  0
 Use linear search instead of GDIIS.
     Eigenvalues ---    0.00230   0.00249   0.00295   0.00375   0.00428
     Eigenvalues ---    0.00510   0.00730   0.00818   0.00870   0.01278
     Eigenvalues ---    0.01382   0.01433   0.01693   0.01761   0.01929
     Eigenvalues ---    0.02029   0.02040   0.02060   0.02065   0.02067
     Eigenvalues ---    0.02070   0.02075   0.02106   0.02119   0.02121
     Eigenvalues ---    0.02128   0.02141   0.02158   0.02158   0.02164
     Eigenvalues ---    0.02170   0.02181   0.02187   0.02206   0.02231
     Eigenvalues ---    0.02240   0.02249   0.02250   0.02254   0.02269
     Eigenvalues ---    0.02694   0.02909   0.03350   0.03719   0.03834
     Eigenvalues ---    0.03901   0.04110   0.04299   0.04366   0.04753
     Eigenvalues ---    0.04956   0.04957   0.05036   0.05101   0.05304
     Eigenvalues ---    0.05636   0.05699   0.05709   0.05717   0.05785
     Eigenvalues ---    0.06147   0.06617   0.06816   0.06836   0.06908
     Eigenvalues ---    0.07275   0.07294   0.08751   0.08989   0.09095
     Eigenvalues ---    0.09926   0.10056   0.10581   0.10867   0.11477
     Eigenvalues ---    0.12218   0.12871   0.15507   0.15747   0.15993
     Eigenvalues ---    0.15995   0.15998   0.15999   0.15999   0.15999
     Eigenvalues ---    0.16000   0.16000   0.16000   0.16000   0.16000
     Eigenvalues ---    0.16000   0.16000   0.16000   0.16000   0.16000
     Eigenvalues ---    0.16000   0.16000   0.16000   0.16000   0.16000
     Eigenvalues ---    0.16000   0.16000   0.16006   0.16284   0.16865
     Eigenvalues ---    0.17424   0.20356   0.21395   0.21738   0.21993
     Eigenvalues ---    0.21998   0.22000   0.22000   0.22006   0.22064
     Eigenvalues ---    0.22711   0.23333   0.23436   0.23464   0.23612
     Eigenvalues ---    0.24771   0.24847   0.24993   0.25016   0.25873
     Eigenvalues ---    0.26486   0.27187   0.27976   0.28233   0.28601
     Eigenvalues ---    0.28850   0.29678   0.30387   0.31735   0.32920
     Eigenvalues ---    0.33277   0.33561   0.33750   0.33782   0.33908
     Eigenvalues ---    0.34032   0.34057   0.34115   0.34125   0.34149
     Eigenvalues ---    0.34177   0.34181   0.34224   0.34329   0.34492
     Eigenvalues ---    0.34592   0.34936   0.35043   0.35141   0.35257
     Eigenvalues ---    0.35277   0.35319   0.35319   0.35360   0.35398
     Eigenvalues ---    0.35513   0.35581   0.35690   0.35959   0.36498
     Eigenvalues ---    0.36808   0.38963   0.40410   0.41112   0.41348
     Eigenvalues ---    0.41573   0.42058   0.42173   0.42250   0.43871
     Eigenvalues ---    0.45110   0.45356   0.45372   0.45651   0.46065
     Eigenvalues ---    0.46533   0.46615   0.46921   0.47350   0.47398
     Eigenvalues ---    0.47746   0.55808   0.86347   1.80466
 RFO step:  Lambda=-6.51538297D-02 EMin= 2.29961439D-03
 Quartic linear search produced a step of -0.46483.
 Maximum step size (   0.150) exceeded in Quadratic search.
    -- Step size scaled by   0.683
 Iteration  1 RMS(Cart)=  0.27358442 RMS(Int)=  0.00895973
 Iteration  2 RMS(Cart)=  0.17463962 RMS(Int)=  0.00217665
 Iteration  3 RMS(Cart)=  0.00626997 RMS(Int)=  0.00016535
 Iteration  4 RMS(Cart)=  0.00001145 RMS(Int)=  0.00016535
 Iteration  5 RMS(Cart)=  0.00000000 RMS(Int)=  0.00016535
 ITry= 1 IFail=0 DXMaxC= 2.36D+00 DCOld= 1.00D+10 DXMaxT= 1.50D-01 DXLimC= 3.00D+00 Rises=F
 Variable       Old X    -DE/DX   Delta X   Delta X   Delta X     New X
                                 (Linear)    (Quad)   (Total)
    R1        2.92484  -0.04487   0.00277  -0.00970  -0.00654   2.91831
    R2        3.17639  -0.00981   0.00107  -0.00521  -0.00404   3.17235
    R3        3.19635   0.02932   0.00600   0.00632   0.01230   3.20865
    R4        5.27922   0.05992   0.01541   0.04186   0.05665   5.33587
    R5        2.31971   0.00260   0.00383  -0.00114   0.00270   2.32241
    R6        3.51518   0.01584   0.01539  -0.01557  -0.00019   3.51499
    R7        3.28917  -0.02545  -0.00037  -0.01575  -0.01549   3.27368
    R8        2.69231  -0.00701   0.00030  -0.00511  -0.00472   2.68758
    R9        2.67947   0.02512  -0.00060   0.00961   0.00889   2.68836
   R10        2.62882   0.00405   0.00602  -0.00154   0.00449   2.63331
   R11        2.63974  -0.00054   0.00155  -0.00142   0.00014   2.63989
   R12        2.76869  -0.00541  -0.00195   0.00086  -0.00109   2.76760
   R13        2.04947   0.00197   0.00292  -0.00091   0.00200   2.05148
   R14        2.61178   0.00167   0.00363   0.00146   0.00510   2.61688
   R15        2.04167   0.00227   0.00355  -0.00096   0.00260   2.04427
   R16        2.63932   0.00003  -0.00253   0.00166  -0.00089   2.63844
   R17        2.03727   0.00534   0.00628  -0.00152   0.00476   2.04203
   R18        2.63061   0.00012   0.00267  -0.00034   0.00233   2.63293
   R19        2.04911   0.00056   0.00061  -0.00026   0.00035   2.04946
   R20        2.60574   0.00734   0.00652   0.00029   0.00681   2.61255
   R21        2.04352   0.00297   0.00305  -0.00030   0.00275   2.04627
   R22        2.08590  -0.00270  -0.00269   0.00150  -0.00119   2.08472
   R23        2.64666  -0.00035   0.00320  -0.00274   0.00046   2.64712
   R24        2.64069  -0.00128  -0.00305   0.00258  -0.00047   2.64022
   R25        2.89285  -0.00025   0.00181  -0.00228  -0.00047   2.89238
   R26        2.05211  -0.00042  -0.00046   0.00108   0.00062   2.05273
   R27        2.62631  -0.00005  -0.00097   0.00093  -0.00003   2.62628
   R28        2.05700  -0.00142  -0.00098  -0.00028  -0.00126   2.05574
   R29        2.64202  -0.00379  -0.00313   0.00024  -0.00290   2.63913
   R30        2.04272   0.00320   0.00418  -0.00133   0.00285   2.04557
   R31        2.62435   0.00109  -0.00064   0.00160   0.00097   2.62532
   R32        2.05119   0.00024   0.00000   0.00028   0.00028   2.05147
   R33        2.63070   0.00195   0.00400  -0.00253   0.00147   2.63217
   R34        2.05333  -0.00080  -0.00089   0.00001  -0.00089   2.05244
   R35        2.91398   0.00093  -0.00055  -0.00006  -0.00060   2.91338
   R36        3.06743   0.00057   0.00099  -0.00306  -0.00214   3.06528
   R37        2.06271   0.00171   0.00236  -0.00083   0.00154   2.06425
   R38        2.93837   0.00016  -0.00338   0.00387   0.00050   2.93887
   R39        2.94245  -0.00422   0.00005  -0.00347  -0.00345   2.93900
   R40        2.06285   0.00087   0.00123  -0.00053   0.00070   2.06355
   R41        2.06003   0.00128   0.00203  -0.00127   0.00076   2.06079
   R42        2.93953  -0.00030  -0.00232   0.00043  -0.00187   2.93766
   R43        2.06227  -0.00049  -0.00048  -0.00053  -0.00102   2.06125
   R44        2.06250   0.00144   0.00197  -0.00060   0.00137   2.06387
   R45        2.91359  -0.00145  -0.00097  -0.00010  -0.00107   2.91252
   R46        2.96053  -0.00057   0.00060  -0.00251  -0.00190   2.95863
   R47        2.86252   0.00052   0.00156  -0.00121   0.00035   2.86287
   R48        2.99224  -0.00119  -0.00214   0.00384   0.00168   2.99392
   R49        2.06225  -0.00065  -0.00130   0.00058  -0.00072   2.06153
   R50        2.06972   0.00010   0.00025  -0.00015   0.00011   2.06983
   R51        2.06530   0.00193   0.00266  -0.00097   0.00170   2.06700
   R52        2.91547   0.00035   0.00087  -0.00015   0.00072   2.91620
   R53        2.90606   0.00037   0.00043  -0.00028   0.00016   2.90622
   R54        2.06632   0.00259   0.00359  -0.00140   0.00219   2.06851
   R55        2.06681   0.00132   0.00177  -0.00059   0.00118   2.06799
   R56        2.05231  -0.00337  -0.00374   0.00149  -0.00225   2.05006
   R57        2.06955   0.00040   0.00000   0.00048   0.00048   2.07003
   R58        2.06440   0.00061   0.00106  -0.00050   0.00056   2.06497
   R59        2.07105   0.00017   0.00026  -0.00020   0.00005   2.07110
   R60        2.90210  -0.00448  -0.00371   0.00126  -0.00245   2.89965
   R61        2.64492  -0.00660  -0.00093  -0.00104  -0.00197   2.64296
   R62        2.64464   0.00452   0.00317  -0.00107   0.00210   2.64673
   R63        2.05169  -0.00064  -0.00159   0.00035  -0.00123   2.05046
   R64        2.63078   0.00196   0.00198  -0.00074   0.00124   2.63202
   R65        2.05317  -0.00709  -0.00012  -0.00289  -0.00301   2.05016
   R66        2.62806  -0.00192  -0.00149   0.00078  -0.00071   2.62735
   R67        2.05348  -0.00013  -0.00025  -0.00032  -0.00057   2.05291
   R68        2.63364  -0.00550  -0.00039  -0.00177  -0.00216   2.63148
   R69        2.05343  -0.00055  -0.00086   0.00040  -0.00045   2.05298
   R70        2.62215  -0.00105   0.00260  -0.00143   0.00116   2.62331
   R71        2.05104  -0.00058  -0.00100   0.00064  -0.00036   2.05069
    A1        1.84463   0.00430  -0.00157   0.00116   0.00046   1.84509
    A2        1.81507  -0.01148  -0.00119  -0.01388  -0.01503   1.80004
    A3        1.56728  -0.01496  -0.00076  -0.00774  -0.00859   1.55869
    A4        2.28841  -0.05144  -0.00461  -0.03620  -0.04144   2.24697
    A5        2.08576   0.02587  -0.00178   0.01615   0.01399   2.09975
    A6        2.13557   0.18252   0.01656   0.06486   0.08142   2.21699
    A7        1.93520   0.02094  -0.00047   0.01501   0.01448   1.94968
    A8        1.95427   0.00835  -0.00080   0.01463   0.01374   1.96801
    A9        2.10924   0.00110  -0.00306   0.00313   0.00002   2.10925
   A10        2.06068   0.00746   0.00317   0.00256   0.00563   2.06630
   A11        2.11316  -0.00828  -0.00006  -0.00542  -0.00557   2.10759
   A12        2.08816   0.00052  -0.00326   0.00459   0.00126   2.08943
   A13        2.08700  -0.00117   0.00269  -0.00334  -0.00067   2.08633
   A14        2.10759   0.00092   0.00056  -0.00071  -0.00022   2.10737
   A15        2.09606  -0.00004  -0.00007   0.00107   0.00099   2.09705
   A16        2.08604   0.00074  -0.00044   0.00162   0.00119   2.08722
   A17        2.10103  -0.00069   0.00050  -0.00264  -0.00214   2.09888
   A18        2.08933  -0.00077  -0.00067   0.00057  -0.00009   2.08924
   A19        2.10880   0.00132  -0.00011  -0.00035  -0.00046   2.10834
   A20        2.08503  -0.00055   0.00076  -0.00019   0.00057   2.08560
   A21        2.09759   0.00022  -0.00011  -0.00122  -0.00134   2.09625
   A22        2.08807  -0.00103   0.00153  -0.00091   0.00060   2.08868
   A23        2.09749   0.00085  -0.00141   0.00220   0.00077   2.09826
   A24        2.08715  -0.00091  -0.00066   0.00004  -0.00062   2.08653
   A25        2.08198  -0.00041  -0.00082  -0.00004  -0.00089   2.08109
   A26        2.11404   0.00136   0.00148   0.00006   0.00151   2.11555
   A27        2.17990  -0.01564  -0.00567  -0.00388  -0.00857   2.17133
   A28        2.08295   0.00880  -0.00119   0.00746   0.00726   2.09021
   A29        2.01986   0.00522   0.00229  -0.00184   0.00144   2.02130
   A30        2.05486  -0.00004   0.00103  -0.00152  -0.00049   2.05437
   A31        2.10827  -0.00040  -0.00015  -0.00273  -0.00288   2.10539
   A32        2.11267   0.00046  -0.00040   0.00274   0.00234   2.11501
   A33        2.09117  -0.00159  -0.00265   0.00321   0.00056   2.09173
   A34        2.11458   0.00067  -0.00140   0.00212   0.00072   2.11530
   A35        2.07725   0.00092   0.00403  -0.00527  -0.00124   2.07601
   A36        2.09091  -0.00023  -0.00233   0.00233  -0.00001   2.09090
   A37        2.09982   0.00015   0.00084  -0.00058   0.00026   2.10009
   A38        2.09240   0.00008   0.00148  -0.00171  -0.00024   2.09217
   A39        2.10178  -0.00024  -0.00016  -0.00022  -0.00038   2.10141
   A40        2.07894   0.00017   0.00148  -0.00177  -0.00029   2.07865
   A41        2.10246   0.00007  -0.00132   0.00198   0.00067   2.10312
   A42        2.09750   0.00004   0.00200  -0.00294  -0.00094   2.09656
   A43        2.09888  -0.00007  -0.00123   0.00179   0.00056   2.09943
   A44        2.08681   0.00003  -0.00077   0.00115   0.00038   2.08719
   A45        2.11895  -0.00087  -0.00066  -0.00023  -0.00089   2.11807
   A46        2.09146   0.00010   0.00048  -0.00039   0.00009   2.09154
   A47        2.07277   0.00077   0.00018   0.00062   0.00080   2.07357
   A48        1.83647   0.00739   0.00314   0.00254   0.00562   1.84209
   A49        1.90701  -0.00762  -0.00244  -0.00834  -0.01067   1.89634
   A50        1.83726   0.00194   0.00145  -0.00156  -0.00011   1.83715
   A51        2.02354  -0.00277  -0.00275   0.00627   0.00352   2.02706
   A52        2.08365   0.00161  -0.00076   0.00078   0.00001   2.08366
   A53        1.76519  -0.00144   0.00130  -0.00152  -0.00025   1.76494
   A54        1.95601   0.00002   0.00027   0.00002   0.00030   1.95631
   A55        1.87763  -0.00149  -0.00093   0.00343   0.00248   1.88012
   A56        1.82934   0.00188   0.00119  -0.00532  -0.00415   1.82519
   A57        2.00595   0.00072   0.00120  -0.00240  -0.00119   2.00475
   A58        2.00118  -0.00063  -0.00096   0.00123   0.00028   2.00146
   A59        1.77631  -0.00050  -0.00087   0.00315   0.00228   1.77858
   A60        1.93908  -0.00020   0.00092  -0.00227  -0.00135   1.93773
   A61        1.95818  -0.00041  -0.00111   0.00246   0.00135   1.95953
   A62        1.80252   0.00073   0.00056  -0.00043   0.00012   1.80264
   A63        1.85199   0.00035  -0.00076   0.00246   0.00170   1.85370
   A64        1.95894  -0.00064  -0.00012  -0.00107  -0.00118   1.95776
   A65        1.95598   0.00013   0.00055  -0.00131  -0.00077   1.95522
   A66        1.98243   0.00123   0.00025   0.00025   0.00050   1.98294
   A67        1.94896  -0.00052   0.00008  -0.00087  -0.00078   1.94818
   A68        1.80001  -0.00152   0.00041  -0.00172  -0.00134   1.79866
   A69        1.85639  -0.00017  -0.00083   0.00188   0.00105   1.85745
   A70        1.97595   0.00026  -0.00083   0.00103   0.00021   1.97616
   A71        1.90091   0.00071   0.00100  -0.00074   0.00027   1.90118
   A72        1.74479   0.00069  -0.00020  -0.00029  -0.00048   1.74431
   A73        2.00213   0.00075  -0.00059   0.00091   0.00033   2.00246
   A74        1.87830  -0.00099  -0.00035   0.00184   0.00148   1.87978
   A75        2.04151  -0.00165  -0.00030   0.00038   0.00006   2.04157
   A76        1.81190   0.00096   0.00183  -0.00199  -0.00018   1.81173
   A77        1.96220   0.00027  -0.00021  -0.00086  -0.00105   1.96115
   A78        1.87459  -0.00011   0.00004  -0.00053  -0.00049   1.87410
   A79        1.88209   0.00004   0.00013  -0.00043  -0.00030   1.88178
   A80        2.01641  -0.00008   0.00027  -0.00017   0.00010   2.01651
   A81        1.86700   0.00007  -0.00015   0.00059   0.00044   1.86744
   A82        1.89723   0.00009  -0.00019   0.00050   0.00031   1.89754
   A83        1.92058  -0.00001  -0.00012   0.00009  -0.00003   1.92054
   A84        1.62493   0.00033  -0.00086   0.00104   0.00017   1.62510
   A85        1.94379   0.00034  -0.00167   0.00349   0.00184   1.94563
   A86        2.06763  -0.00058   0.00260  -0.00595  -0.00337   2.06426
   A87        1.98811  -0.00019  -0.00096   0.00249   0.00154   1.98965
   A88        2.03815  -0.00003   0.00097  -0.00239  -0.00142   2.03673
   A89        1.80790   0.00012  -0.00024   0.00151   0.00127   1.80916
   A90        1.89184  -0.00036  -0.00152   0.00235   0.00083   1.89267
   A91        1.91108  -0.00035  -0.00127   0.00122  -0.00005   1.91102
   A92        2.02247   0.00071   0.00091  -0.00136  -0.00045   2.02203
   A93        1.87021   0.00037   0.00077   0.00002   0.00079   1.87100
   A94        1.88011  -0.00023   0.00032  -0.00044  -0.00012   1.87999
   A95        1.88243  -0.00015   0.00085  -0.00174  -0.00090   1.88153
   A96        1.92592   0.00025   0.00114  -0.00156  -0.00042   1.92550
   A97        1.93224  -0.00011  -0.00095   0.00140   0.00045   1.93269
   A98        1.93456  -0.00002  -0.00050   0.00095   0.00046   1.93502
   A99        1.89873  -0.00004   0.00054  -0.00121  -0.00067   1.89805
   A100       1.88024  -0.00007   0.00106  -0.00240  -0.00134   1.87890
   A101       1.89079   0.00000  -0.00126   0.00276   0.00150   1.89228
   A102       1.84195  -0.01190  -0.00045  -0.00513  -0.00572   1.83624
   A103       1.89832  -0.00050   0.00083  -0.00166  -0.00081   1.89751
   A104       1.87519   0.02329   0.00150   0.01995   0.02152   1.89671
   A105       1.78958   0.00029  -0.00168   0.00073  -0.00094   1.78864
   A106       2.08253   0.01331   0.00347   0.00267   0.00598   2.08851
   A107       1.96687  -0.02575  -0.00369  -0.01727  -0.02091   1.94596
   A108       2.05700   0.02045   0.00136   0.00961   0.01099   2.06799
   A109       2.17344  -0.02132  -0.00121  -0.01033  -0.01152   2.16192
   A110       2.05247   0.00053  -0.00050   0.00071   0.00021   2.05268
   A111       2.07160   0.00377   0.00002   0.00159   0.00160   2.07321
   A112       2.11640  -0.00692   0.00020  -0.00386  -0.00367   2.11273
   A113       2.09517   0.00320  -0.00022   0.00230   0.00207   2.09724
   A114       2.08413  -0.00300  -0.00217   0.00190  -0.00027   2.08386
   A115       2.10122   0.00729   0.00024   0.00376   0.00401   2.10523
   A116       2.09784  -0.00428   0.00192  -0.00565  -0.00374   2.09410
   A117       2.10600   0.00056  -0.00032   0.00042   0.00009   2.10609
   A118       2.07592  -0.00100   0.00097  -0.00142  -0.00044   2.07548
   A119       2.10126   0.00044  -0.00065   0.00100   0.00035   2.10161
   A120       2.09693   0.00192   0.00197  -0.00162   0.00036   2.09728
   A121       2.10304  -0.00379  -0.00066  -0.00162  -0.00228   2.10076
   A122       2.08320   0.00189  -0.00130   0.00323   0.00193   2.08514
   A123       2.11723   0.00381  -0.00033   0.00241   0.00208   2.11931
   A124       2.09795  -0.00205   0.00014  -0.00139  -0.00124   2.09671
   A125       2.06772  -0.00169   0.00022  -0.00100  -0.00078   2.06694
   A126       1.51737   0.15821   0.00632   0.09197   0.09804   1.61541
   A127       2.01815   0.11991   0.01112   0.01854   0.03006   2.04821
    D1       -2.49758   0.01765   0.00140   0.02666   0.02803  -2.46955
    D2       -0.67387   0.00167  -0.00016   0.01005   0.00995  -0.66392
    D3       -2.95313   0.01770   0.00671   0.02126   0.02740  -2.92573
    D4        2.47817  -0.00975   0.00013  -0.02925  -0.02815   2.45002
    D5        0.62585  -0.00954   0.00202  -0.02750  -0.02557   0.60027
    D6        3.05016  -0.07346  -0.00576  -0.07140  -0.07837   2.97179
    D7       -2.54775   0.04613   0.15573  -0.33629  -0.18106  -2.72881
    D8        1.65417   0.09671   0.16448  -0.30287  -0.13849   1.51569
    D9       -2.00859  -0.09158  -0.02795  -0.06888  -0.09690  -2.10549
   D10        1.16741  -0.03254   0.03051  -0.13263  -0.10205   1.06536
   D11        0.17622  -0.00360   0.06208  -0.15980  -0.09665   0.07957
   D12        0.32164   0.00436  -0.02531   0.04441   0.01803   0.33967
   D13       -1.69292   0.00076  -0.00207   0.00780   0.00572  -1.68720
   D14        2.40647   0.00395   0.00073   0.00348   0.00420   2.41067
   D15        0.52310   0.00774  -0.00043   0.00925   0.00876   0.53187
   D16       -0.39839   0.00818  -0.00243   0.03049   0.02818  -0.37021
   D17       -2.30801   0.01350  -0.00066   0.03271   0.03218  -2.27582
   D18        1.84127   0.03093   0.00241   0.04256   0.04504   1.88631
   D19        3.12005   0.00464   0.00279   0.00104   0.00387   3.12392
   D20        0.00992  -0.00504   0.00300  -0.01867  -0.01565  -0.00574
   D21       -0.00549  -0.01545  -0.00463  -0.01757  -0.02225  -0.02774
   D22       -3.11563  -0.02513  -0.00443  -0.03728  -0.04177   3.12578
   D23       -0.00018   0.00251  -0.00105   0.00776   0.00671   0.00653
   D24       -3.13588  -0.00403  -0.00184  -0.00269  -0.00452  -3.14040
   D25        3.12488   0.02336   0.00659   0.02701   0.03355  -3.12475
   D26       -0.01082   0.01681   0.00581   0.01655   0.02233   0.01151
   D27        3.10871   0.04725   0.03757  -0.02016   0.01737   3.12607
   D28       -0.06619  -0.00979  -0.01925   0.04170   0.02245  -0.04373
   D29       -0.01680   0.02702   0.03013  -0.03890  -0.00878  -0.02558
   D30        3.09149  -0.03002  -0.02670   0.02296  -0.00370   3.08780
   D31        3.11740   0.00467  -0.00448   0.02236   0.01789   3.13529
   D32       -0.01230   0.00272  -0.00404   0.01749   0.01344   0.00113
   D33        0.00763  -0.00511  -0.00419   0.00232  -0.00187   0.00576
   D34       -3.12208  -0.00706  -0.00376  -0.00255  -0.00632  -3.12840
   D35        3.13893   0.00146   0.00087   0.00015   0.00102   3.13996
   D36        0.00524   0.00206   0.00319  -0.00579  -0.00259   0.00265
   D37        0.00926  -0.00050   0.00131  -0.00476  -0.00346   0.00581
   D38       -3.12444   0.00010   0.00363  -0.01070  -0.00706  -3.13150
   D39        3.13780   0.00042  -0.00129   0.00486   0.00356   3.14136
   D40        0.00450  -0.00457  -0.00127  -0.00510  -0.00636  -0.00186
   D41        0.00408   0.00102   0.00103  -0.00106  -0.00004   0.00405
   D42       -3.12921  -0.00397   0.00106  -0.01103  -0.00996  -3.13917
   D43       -0.00697   0.00227   0.00019   0.00409   0.00427  -0.00270
   D44        3.12863   0.00894   0.00098   0.01475   0.01571  -3.13884
   D45       -3.14027  -0.00272   0.00021  -0.00585  -0.00565   3.13727
   D46       -0.00467   0.00395   0.00100   0.00480   0.00579   0.00112
   D47        3.13348   0.00018   0.00365  -0.01073  -0.00708   3.12640
   D48       -0.02893   0.00022   0.00259  -0.00725  -0.00467  -0.03360
   D49        0.12090  -0.00001  -0.00069   0.00209   0.00139   0.12228
   D50       -3.04151   0.00003  -0.00176   0.00556   0.00379  -3.03772
   D51        0.02413  -0.00018  -0.00278   0.00801   0.00523   0.02935
   D52       -3.11572  -0.00013  -0.00273   0.00794   0.00521  -3.11051
   D53        3.03636  -0.00006   0.00159  -0.00527  -0.00369   3.03267
   D54       -0.10349  -0.00001   0.00164  -0.00534  -0.00371  -0.10719
   D55        1.25565   0.00509   0.00552  -0.00963  -0.00415   1.25150
   D56       -2.91855  -0.00086   0.00304  -0.01453  -0.01144  -2.92999
   D57       -0.80038  -0.00416   0.00164  -0.01006  -0.00841  -0.80879
   D58       -1.75263   0.00493   0.00094   0.00395   0.00483  -1.74780
   D59        0.35635  -0.00102  -0.00154  -0.00095  -0.00246   0.35390
   D60        2.47452  -0.00432  -0.00295   0.00352   0.00057   2.47509
   D61       -3.11524  -0.00029   0.00016  -0.00104  -0.00088  -3.11612
   D62        0.01530  -0.00015  -0.00101   0.00252   0.00150   0.01680
   D63        0.00570  -0.00028  -0.00098   0.00251   0.00153   0.00723
   D64        3.13625  -0.00014  -0.00216   0.00606   0.00390   3.14015
   D65       -3.14100   0.00001  -0.00021   0.00069   0.00048  -3.14052
   D66        0.00406   0.00001  -0.00048   0.00173   0.00125   0.00531
   D67       -0.01047   0.00015  -0.00141   0.00427   0.00286  -0.00761
   D68        3.13459   0.00015  -0.00169   0.00532   0.00363   3.13823
   D69        3.13035   0.00000   0.00115  -0.00354  -0.00239   3.12796
   D70       -0.00886   0.00005   0.00029  -0.00098  -0.00069  -0.00956
   D71       -0.00777   0.00000   0.00088  -0.00249  -0.00161  -0.00938
   D72        3.13620   0.00005   0.00001   0.00007   0.00009   3.13629
   D73       -0.00557   0.00003   0.00138  -0.00403  -0.00265  -0.00822
   D74        3.13430  -0.00002   0.00133  -0.00396  -0.00263   3.13166
   D75        3.13838   0.00008   0.00052  -0.00147  -0.00096   3.13743
   D76       -0.00494   0.00003   0.00047  -0.00141  -0.00094  -0.00588
   D77        0.92689   0.00147  -0.00520   0.01804   0.01281   0.93970
   D78       -3.13493   0.00130  -0.00415   0.01752   0.01335  -3.12158
   D79       -1.25397   0.00096  -0.00499   0.02012   0.01509  -1.23887
   D80       -1.14376  -0.00058  -0.00563   0.01680   0.01117  -1.13259
   D81        1.07761  -0.00075  -0.00459   0.01628   0.01171   1.08932
   D82        2.95857  -0.00109  -0.00542   0.01888   0.01345   2.97202
   D83        2.85857   0.00038  -0.00383   0.01277   0.00896   2.86753
   D84       -1.20325   0.00021  -0.00279   0.01226   0.00950  -1.19375
   D85        0.67771  -0.00013  -0.00362   0.01485   0.01124   0.68895
   D86       -0.07531  -0.00357   0.00217  -0.02211  -0.01985  -0.09516
   D87        1.91122  -0.00836   0.00224  -0.02552  -0.02318   1.88804
   D88       -2.18469  -0.03340  -0.00176  -0.04606  -0.04773  -2.23242
   D89        1.98031   0.00850   0.00692  -0.01956  -0.01262   1.96769
   D90       -2.31634   0.00371   0.00699  -0.02297  -0.01596  -2.33231
   D91       -0.12907  -0.02133   0.00299  -0.04351  -0.04051  -0.16958
   D92       -2.06012   0.00463   0.00383  -0.01192  -0.00810  -2.06822
   D93       -0.07359  -0.00016   0.00390  -0.01533  -0.01144  -0.08502
   D94        2.11368  -0.02520  -0.00010  -0.03587  -0.03598   2.07770
   D95       -2.81800   0.00061  -0.00286   0.00684   0.00397  -2.81403
   D96       -0.74803   0.00065  -0.00394   0.01006   0.00611  -0.74192
   D97        1.36169   0.00104  -0.00351   0.00950   0.00597   1.36766
   D98       -0.62606  -0.00003  -0.00238   0.00787   0.00549  -0.62057
   D99        1.44391   0.00000  -0.00346   0.01109   0.00763   1.45154
   D100      -2.72955   0.00040  -0.00303   0.01053   0.00749  -2.72206
   D101       1.54746  -0.00075  -0.00350   0.01026   0.00676   1.55422
   D102      -2.66576  -0.00072  -0.00457   0.01347   0.00891  -2.65685
   D103      -0.55603  -0.00032  -0.00415   0.01291   0.00876  -0.54727
   D104      -0.99043   0.00098   0.00307  -0.00977  -0.00668  -0.99711
   D105      -3.03593   0.00095   0.00496  -0.01393  -0.00895  -3.04488
   D106       1.15392   0.00094   0.00474  -0.01443  -0.00967   1.14425
   D107       3.14069  -0.00001   0.00246  -0.00671  -0.00424   3.13644
   D108       1.09519  -0.00004   0.00435  -0.01087  -0.00651   1.08868
   D109      -0.99815  -0.00006   0.00413  -0.01137  -0.00724  -1.00538
   D110       0.96398  -0.00020   0.00213  -0.00665  -0.00453   0.95945
   D111      -1.08152  -0.00023   0.00402  -0.01081  -0.00680  -1.08832
   D112       3.10833  -0.00024   0.00380  -0.01131  -0.00752   3.10081
   D113      -2.24346   0.00004   0.00461  -0.01411  -0.00949  -2.25295
   D114       1.94044  -0.00024   0.00545  -0.01610  -0.01065   1.92979
   D115      -0.09807   0.00002   0.00401  -0.01386  -0.00986  -0.10793
   D116       1.94983   0.00016   0.00323  -0.01060  -0.00736   1.94246
   D117      -0.14946  -0.00012   0.00407  -0.01259  -0.00852  -0.15798
   D118      -2.18797   0.00014   0.00262  -0.01035  -0.00772  -2.19570
   D119      -0.13224   0.00007   0.00391  -0.01211  -0.00820  -0.14044
   D120      -2.23153  -0.00021   0.00475  -0.01410  -0.00936  -2.24088
   D121       2.01314   0.00005   0.00330  -0.01186  -0.00856   2.00458
   D122       0.71214  -0.00041  -0.00272   0.00995   0.00722   0.71936
   D123       2.91127  -0.00155  -0.00356   0.01071   0.00714   2.91841
   D124      -1.17405  -0.00144  -0.00454   0.01170   0.00717  -1.16688
   D125       2.86184   0.00023  -0.00261   0.00968   0.00706   2.86890
   D126      -1.22222  -0.00091  -0.00345   0.01044   0.00698  -1.21524
   D127       0.97565  -0.00080  -0.00443   0.01143   0.00701   0.98266
   D128      -1.36012   0.00065  -0.00349   0.01218   0.00869  -1.35144
   D129       0.83900  -0.00049  -0.00432   0.01294   0.00861   0.84761
   D130       3.03687  -0.00038  -0.00531   0.01393   0.00864   3.04551
   D131      -1.02458  -0.00102   0.00074  -0.00261  -0.00188  -1.02645
   D132       0.98322  -0.00051  -0.00183   0.00252   0.00069   0.98391
   D133       3.09098  -0.00052  -0.00219   0.00479   0.00260   3.09358
   D134       3.08649  -0.00153   0.00180  -0.00375  -0.00197   3.08452
   D135      -1.18890  -0.00103  -0.00078   0.00138   0.00060  -1.18830
   D136       0.91886  -0.00104  -0.00114   0.00365   0.00250   0.92137
   D137       0.91416  -0.00157   0.00083  -0.00131  -0.00051   0.91365
   D138       2.92195  -0.00107  -0.00175   0.00383   0.00206   2.92401
   D139      -1.25347  -0.00108  -0.00211   0.00609   0.00397  -1.24950
   D140      -1.02643  -0.00025  -0.00039   0.00129   0.00090  -1.02553
   D141      -3.12945  -0.00029  -0.00118   0.00292   0.00173  -3.12772
   D142       1.05499  -0.00020   0.00136  -0.00210  -0.00075   1.05424
   D143       1.00891   0.00001  -0.00136   0.00191   0.00056   1.00948
   D144      -1.09410  -0.00002  -0.00215   0.00354   0.00139  -1.09271
   D145       3.09034   0.00007   0.00039  -0.00148  -0.00109   3.08925
   D146       3.10312   0.00027   0.00073  -0.00123  -0.00050   3.10262
   D147       1.00010   0.00024  -0.00007   0.00040   0.00033   1.00043
   D148      -1.09864   0.00033   0.00247  -0.00462  -0.00215  -1.10079
   D149      -3.04120  -0.01099  -0.00365   0.00490   0.00114  -3.04006
   D150       1.29720   0.00239  -0.00270   0.01093   0.00825   1.30546
   D151      -0.96384   0.00179  -0.00352   0.01799   0.01445  -0.94939
   D152       1.40285  -0.01179  -0.00404   0.00538   0.00123   1.40408
   D153      -0.54193   0.00159  -0.00309   0.01141   0.00834  -0.53359
   D154      -2.80297   0.00098  -0.00391   0.01847   0.01454  -2.78844
   D155      -0.81987  -0.01058  -0.00483   0.00686   0.00193  -0.81793
   D156      -2.76465   0.00280  -0.00388   0.01289   0.00905  -2.75560
   D157       1.25749   0.00220  -0.00470   0.01995   0.01524   1.27274
   D158       0.71869   0.00026  -0.00304   0.00758   0.00454   0.72323
   D159      -1.09143  -0.00023  -0.00060   0.00312   0.00252  -1.08891
   D160       2.95967  -0.00016  -0.00103   0.00341   0.00238   2.96204
   D161      -1.38928   0.00039  -0.00313   0.00800   0.00488  -1.38440
   D162       3.08379  -0.00010  -0.00069   0.00354   0.00286   3.08665
   D163       0.85170  -0.00004  -0.00111   0.00383   0.00271   0.85441
   D164       2.85465   0.00025  -0.00277   0.00695   0.00418   2.85883
   D165       1.04453  -0.00024  -0.00033   0.00250   0.00217   1.04670
   D166      -1.18756  -0.00017  -0.00076   0.00278   0.00202  -1.18554
   D167       2.91747   0.00003  -0.00385   0.01185   0.00801   2.92548
   D168       0.88272  -0.00002  -0.00322   0.00984   0.00663   0.88935
   D169      -1.25055  -0.00006  -0.00398   0.01216   0.00819  -1.24236
   D170      -1.44527   0.00003  -0.00236   0.00706   0.00470  -1.44057
   D171       2.80316  -0.00002  -0.00173   0.00505   0.00332   2.80648
   D172       0.66989  -0.00006  -0.00249   0.00738   0.00488   0.67477
   D173       0.75534  -0.00014  -0.00316   0.00993   0.00677   0.76212
   D174      -1.27941  -0.00019  -0.00253   0.00792   0.00539  -1.27402
   D175       2.87051  -0.00023  -0.00329   0.01024   0.00695   2.87746
   D176       0.38299   0.01544   0.00865   0.01259   0.02112   0.40411
   D177      -2.78442  -0.00050  -0.00249   0.01175   0.00915  -2.77526
   D178       2.47558   0.02796   0.01170   0.02410   0.03585   2.51143
   D179      -0.69182   0.01202   0.00057   0.02326   0.02387  -0.66795
   D180      -1.70779   0.01614   0.00885   0.01184   0.02075  -1.68703
   D181       1.40799   0.00020  -0.00228   0.01099   0.00878   1.41678
   D182      -0.04359  -0.01051  -0.00759   0.00081  -0.00683  -0.05042
   D183       3.10347  -0.02083  -0.01249  -0.00487  -0.01742   3.08606
   D184       3.12199   0.00467   0.00278   0.00178   0.00458   3.12657
   D185      -0.01413  -0.00565  -0.00212  -0.00390  -0.00601  -0.02014
   D186      -3.11093   0.01557   0.00862   0.00672   0.01530  -3.09563
   D187       0.05655   0.01265   0.00701   0.00581   0.01278   0.06934
   D188       0.00492  -0.00006  -0.00243   0.00600   0.00357   0.00849
   D189      -3.11079  -0.00299  -0.00404   0.00509   0.00106  -3.10973
   D190      -3.13027   0.00819   0.00366   0.00492   0.00857  -3.12170
   D191       0.01357   0.00726   0.00505  -0.00101   0.00403   0.01760
   D192       0.01687  -0.00226  -0.00131  -0.00084  -0.00216   0.01471
   D193      -3.12248  -0.00320   0.00009  -0.00677  -0.00670  -3.12918
   D194       3.13853  -0.00132  -0.00150   0.00179   0.00029   3.13883
   D195      -0.00333  -0.00286  -0.00331   0.00396   0.00065  -0.00268
   D196      -0.00079  -0.00227  -0.00008  -0.00420  -0.00429  -0.00508
   D197       3.14052  -0.00381  -0.00190  -0.00203  -0.00393   3.13659
   D198       3.13045   0.00187   0.00247  -0.00324  -0.00078   3.12967
   D199      -0.00579  -0.00287  -0.00119  -0.00194  -0.00312  -0.00891
   D200      -0.01141   0.00033   0.00066  -0.00108  -0.00042  -0.01184
   D201       3.13553  -0.00441  -0.00300   0.00023  -0.00276   3.13277
   D202       0.00496   0.00438   0.00413  -0.00314   0.00098   0.00594
   D203       3.12110   0.00725   0.00571  -0.00225   0.00345   3.12455
   D204      -3.13132  -0.00032   0.00050  -0.00183  -0.00134  -3.13266
   D205      -0.01518   0.00255   0.00208  -0.00094   0.00113  -0.01405
         Item               Value     Threshold  Converged?
 Maximum Force            0.182519     0.000450     NO 
 RMS     Force            0.017876     0.000300     NO 
 Maximum Displacement     2.362467     0.001800     NO 
 RMS     Displacement     0.443996     0.001200     NO 
 Predicted change in Energy=-2.192927D-02
 GradGradGradGradGradGradGradGradGradGradGradGradGradGradGradGradGradGrad

 Leave Link  103 at Thu Jun 27 15:57:26 2024, MaxMem= 13421772800 cpu:               8.8 elap:               0.4
 (Enter /scratch/PI/keztluo/TYang/g16/l202.exe)
 Stoichiometry    C29H30LiO4P
 Framework group  C1[X(C29H30LiO4P)]
 Deg. of freedom   189
 Full point group                 C1      NOp   1
 RotChk:  IX=0 Diff= 2.25D-01
 Largest Abelian subgroup         C1      NOp   1
 Largest concise Abelian subgroup C1      NOp   1
                         Standard orientation:                         
 ---------------------------------------------------------------------
 Center     Atomic      Atomic             Coordinates (Angstroms)
 Number     Number       Type             X           Y           Z
 ---------------------------------------------------------------------
      1         15           0       -0.357872   -1.219401   -1.417866
      2          8           0       -3.602247   -1.871920   -2.392231
      3          8           0       -0.728127   -2.692981   -1.694161
      4          8           0        1.307782   -1.126258   -1.605150
      5          8           0       -0.149747   -1.183228    0.266886
      6          6           0       -4.295055   -0.239682   -0.796849
      7          6           0       -4.144639    1.093327   -0.419666
      8          1           0       -3.476033    1.739091   -0.980444
      9          6           0       -4.840204    1.575325    0.676471
     10          1           0       -4.726364    2.606931    0.981555
     11          6           0       -5.681633    0.719471    1.389835
     12          1           0       -6.224116    1.093236    2.246394
     13          6           0       -5.827414   -0.614239    1.014052
     14          1           0       -6.483910   -1.269224    1.576373
     15          6           0       -5.132865   -1.097004   -0.079497
     16          1           0       -5.229506   -2.128350   -0.394979
     17          6           0       -3.563216   -0.717722   -1.971920
     18          1           0       -2.967001    0.040268   -2.507640
     19          6           0        2.056830    1.087916   -1.343618
     20          6           0        0.937622    1.881852   -1.625169
     21          1           0       -0.038421    1.594768   -1.244537
     22          6           0        1.052518    3.050202   -2.368948
     23          1           0        0.172277    3.662051   -2.553988
     24          6           0        2.293792    3.447471   -2.870757
     25          1           0        2.384861    4.357765   -3.449387
     26          6           0        3.408011    2.656029   -2.621412
     27          1           0        4.378664    2.942421   -3.014249
     28          6           0        3.286935    1.488854   -1.870965
     29          1           0        4.171952    0.883336   -1.698564
     30          6           0        1.898040   -0.262800   -0.641454
     31          6           0        3.195012   -0.915614   -0.123273
     32          1           0        3.872047   -1.186237   -0.936677
     33          6           0        3.806103    0.031191    0.948511
     34          1           0        4.862119   -0.192959    1.112864
     35          1           0        3.760304    1.078762    0.648955
     36          6           0        2.942904   -0.252768    2.209804
     37          1           0        2.543211    0.647914    2.677551
     38          1           0        3.515625   -0.772912    2.980674
     39          6           0        1.848249   -1.197890    1.676983
     40          6           0        3.890382   -2.804307    1.460048
     41          1           0        4.643372   -2.135785    1.879786
     42          1           0        4.398094   -3.461771    0.746139
     43          1           0        3.517387   -3.438527    2.269404
     44          6           0        2.711290   -2.112398    0.744210
     45          6           0        1.980909   -3.270958    0.044617
     46          1           0        1.912079   -4.109810    0.744444
     47          1           0        2.571708   -3.611279   -0.811367
     48          1           0        0.978826   -3.053378   -0.309463
     49          6           0        1.029495   -1.887550    2.748959
     50          1           0        1.679617   -2.479386    3.402416
     51          1           0        0.284968   -2.550061    2.300827
     52          1           0        0.508394   -1.153974    3.374652
     53          6           0        0.947708   -0.371985    0.668539
     54          6           0        0.401776    0.905884    1.319292
     55          6           0       -0.888393    0.881034    1.858650
     56          1           0       -1.479292   -0.023474    1.758389
     57          6           0       -1.412194    1.989487    2.519609
     58          1           0       -2.409135    1.934465    2.943977
     59          6           0       -0.669022    3.158269    2.640757
     60          1           0       -1.077767    4.024170    3.153890
     61          6           0        0.610455    3.202456    2.092950
     62          1           0        1.204616    4.109019    2.166125
     63          6           0        1.135808    2.091907    1.446592
     64          1           0        2.129655    2.166218    1.017226
     65          3           0       -2.168887   -3.040571   -2.591073
 ---------------------------------------------------------------------
 Rotational constants (GHZ):           0.1617852           0.0955420           0.0898247
 Leave Link  202 at Thu Jun 27 15:57:26 2024, MaxMem= 13421772800 cpu:               0.5 elap:               0.0
 (Enter /scratch/PI/keztluo/TYang/g16/l301.exe)
 Basis read from rwf:  (5D, 7F)
 No pseudopotential information found on rwf file.
 There are   589 symmetry adapted cartesian basis functions of A   symmetry.
 There are   554 symmetry adapted basis functions of A   symmetry.
   554 basis functions,  1124 primitive gaussians,   589 cartesian basis functions
   127 alpha electrons      127 beta electrons
       nuclear repulsion energy      4075.4825663428 Hartrees.
 IExCor= 4336 DFT=T Ex+Corr=M062X ExCW=0 ScaHFX=  0.540000
 ScaDFX=  1.000000  1.000000  1.000000  1.000000 ScalE2=  1.000000  1.000000
 IRadAn=      5 IRanWt=     -1 IRanGd=            0 ICorTp=0 IEmpDi=  4
 NAtoms=   65 NActive=   65 NUniq=   65 SFac= 1.00D+00 NAtFMM=   60 NAOKFM=T Big=T
 Integral buffers will be    131072 words long.
 Raffenetti 2 integral format.
 Two-electron integral symmetry is turned on.
 No density basis found on file    724.
 Leave Link  301 at Thu Jun 27 15:57:27 2024, MaxMem= 13421772800 cpu:               4.4 elap:               0.2
 (Enter /scratch/PI/keztluo/TYang/g16/l302.exe)
 NPDir=0 NMtPBC=     1 NCelOv=     1 NCel=       1 NClECP=     1 NCelD=      1
         NCelK=      1 NCelE2=     1 NClLst=     1 CellRange=     0.0.
 One-electron integrals computed using PRISM.
 One-electron integral symmetry used in STVInt
 NBasis=   554 RedAO= T EigKep=  4.04D-04  NBF=   554
 NBsUse=   554 1.00D-06 EigRej= -1.00D+00 NBFU=   554
 Precomputing XC quadrature grid using
 IXCGrd= 4 IRadAn=           5 IRanWt=          -1 IRanGd=           0 AccXCQ= 0.00D+00.
 Generated NRdTot=       0 NPtTot=           0 NUsed=           0 NTot=          32
 NSgBfM=   583   582   583   583   583 MxSgAt=    65 MxSgA2=    65.
 Leave Link  302 at Thu Jun 27 15:57:28 2024, MaxMem= 13421772800 cpu:              31.1 elap:               0.8
 (Enter /scratch/PI/keztluo/TYang/g16/l303.exe)
 DipDrv:  MaxL=1.
 Leave Link  303 at Thu Jun 27 15:57:28 2024, MaxMem= 13421772800 cpu:               4.9 elap:               0.2
 (Enter /scratch/PI/keztluo/TYang/g16/l401.exe)
 Lowest energy guess from the checkpoint file:  "Lts-R.chk"
 B after Tr=     0.000000    0.000000    0.000000
         Rot=    0.985257   -0.065229    0.101891    0.120961 Ang= -19.70 deg.
 Guess basis will be translated and rotated to current coordinates.
 B after Tr=     0.000000    0.000000    0.000000
         Rot=    0.997022    0.008582    0.015764    0.075002 Ang=   8.85 deg.
 Guess basis will be translated and rotated to current coordinates.
 CkInt1:  FT= 5.35D-01
 Max alpha theta= 11.354 degrees.
 JPrj=2 DoOrth=T DoCkMO=T.
 Leave Link  401 at Thu Jun 27 15:57:30 2024, MaxMem= 13421772800 cpu:              39.8 elap:               1.2
 (Enter /scratch/PI/keztluo/TYang/g16/l502.exe)
 Integral symmetry usage will be decided dynamically.
 Closed shell SCF:
 Using DIIS extrapolation, IDIIS=  1040.
 NGot= 13421772800 LenX= 13421048022 LenY= 13420700512
 Requested convergence on RMS density matrix=1.00D-08 within 128 cycles.
 Requested convergence on MAX density matrix=1.00D-06.
 Requested convergence on             energy=1.00D-06.
 No special actions if energy rises.
 Fock matrices will be formed incrementally for  20 cycles.

 Cycle   1  Pass 1  IDiag  1:
 FoFJK:  IHMeth= 1 ICntrl=       0 DoSepK=F KAlg= 0 I1Cent=           0 FoldK=F
 IRaf= 990000000 NMat=       1 IRICut=       1 DoRegI=T DoRafI=F ISym2E= 0 IDoP0=0 IntGTp=1.
 FoFCou: FMM=T IPFlag=           0 FMFlag=      100000 FMFlg1=        2001
         NFxFlg=           0 DoJE=F BraDBF=F KetDBF=F FulRan=T
         wScrn=  0.000000 ICntrl=         0 IOpCl=  0 I1Cent=           0 NGrid=           0
         NMat0=    1 NMatS0=      1 NMatT0=    0 NMatD0=    1 NMtDS0=    0 NMtDT0=    0
 Symmetry not used in FoFCou.
 FMM levels:  10  Number of levels for PrismC:   9
 E= -1771.94703304162    
 DIIS: error= 3.22D-02 at cycle   1 NSaved=   1.
 NSaved= 1 IEnMin= 1 EnMin= -1771.94703304162     IErMin= 1 ErrMin= 3.22D-02
 ErrMax= 3.22D-02  0.00D+00 EMaxC= 1.00D-01 BMatC= 2.72D-01 BMatP= 2.72D-01
 IDIUse=3 WtCom= 6.78D-01 WtEn= 3.22D-01
 Coeff-Com:  0.100D+01
 Coeff-En:   0.100D+01
 Coeff:      0.100D+01
 Gap=    70.672 Goal=   None    Shift=    0.000
 GapD=   70.672 DampG=2.000 DampE=0.500 DampFc=1.0000 IDamp=-1.
 RMSDP=1.20D-03 MaxDP=5.08D-02              OVMax= 9.76D-02

 Cycle   2  Pass 1  IDiag  1:
 RMSU=  1.19D-03    CP:  9.93D-01
 E= -1772.37621825353     Delta-E=       -0.429185211901 Rises=F Damp=F
 DIIS: error= 5.22D-03 at cycle   2 NSaved=   2.
 NSaved= 2 IEnMin= 2 EnMin= -1772.37621825353     IErMin= 2 ErrMin= 5.22D-03
 ErrMax= 5.22D-03  0.00D+00 EMaxC= 1.00D-01 BMatC= 1.17D-02 BMatP= 2.72D-01
 IDIUse=3 WtCom= 9.48D-01 WtEn= 5.22D-02
 Coeff-Com: -0.126D+00 0.113D+01
 Coeff-En:   0.000D+00 0.100D+01
 Coeff:     -0.119D+00 0.112D+01
 Gap=     0.171 Goal=   None    Shift=    0.000
 RMSDP=3.78D-04 MaxDP=3.63D-02 DE=-4.29D-01 OVMax= 4.46D-02

 Cycle   3  Pass 1  IDiag  1:
 RMSU=  3.23D-04    CP:  9.91D-01  1.16D+00
 E= -1772.38518193864     Delta-E=       -0.008963685111 Rises=F Damp=F
 DIIS: error= 4.13D-03 at cycle   3 NSaved=   3.
 NSaved= 3 IEnMin= 3 EnMin= -1772.38518193864     IErMin= 3 ErrMin= 4.13D-03
 ErrMax= 4.13D-03  0.00D+00 EMaxC= 1.00D-01 BMatC= 1.33D-02 BMatP= 1.17D-02
 IDIUse=3 WtCom= 1.35D-01 WtEn= 8.65D-01
 Coeff-Com: -0.103D+00 0.651D+00 0.451D+00
 Coeff-En:   0.000D+00 0.103D+00 0.897D+00
 Coeff:     -0.138D-01 0.177D+00 0.837D+00
 Gap=     0.177 Goal=   None    Shift=    0.000
 RMSDP=3.56D-04 MaxDP=4.51D-02 DE=-8.96D-03 OVMax= 4.33D-02

 Cycle   4  Pass 1  IDiag  1:
 RMSU=  2.19D-04    CP:  9.91D-01  1.22D+00  1.55D-01
 E= -1772.38268941170     Delta-E=        0.002492526940 Rises=F Damp=F
 DIIS: error= 4.67D-03 at cycle   4 NSaved=   4.
 NSaved= 4 IEnMin= 3 EnMin= -1772.38518193864     IErMin= 3 ErrMin= 4.13D-03
 ErrMax= 4.67D-03  0.00D+00 EMaxC= 1.00D-01 BMatC= 1.68D-02 BMatP= 1.17D-02
 IDIUse=3 WtCom= 1.28D-01 WtEn= 8.72D-01
 Coeff-Com: -0.113D-01 0.154D-01 0.534D+00 0.462D+00
 Coeff-En:   0.000D+00 0.000D+00 0.546D+00 0.454D+00
 Coeff:     -0.144D-02 0.196D-02 0.545D+00 0.455D+00
 Gap=     0.175 Goal=   None    Shift=    0.000
 RMSDP=1.84D-04 MaxDP=2.40D-02 DE= 2.49D-03 OVMax= 2.40D-02

 Cycle   5  Pass 1  IDiag  1:
 RMSU=  3.17D-05    CP:  9.91D-01  1.21D+00  6.29D-01  5.63D-01
 E= -1772.39534044154     Delta-E=       -0.012651029840 Rises=F Damp=F
 DIIS: error= 2.54D-04 at cycle   5 NSaved=   5.
 NSaved= 5 IEnMin= 5 EnMin= -1772.39534044154     IErMin= 5 ErrMin= 2.54D-04
 ErrMax= 2.54D-04  0.00D+00 EMaxC= 1.00D-01 BMatC= 5.79D-05 BMatP= 1.17D-02
 IDIUse=3 WtCom= 9.97D-01 WtEn= 2.54D-03
 Coeff-Com:  0.354D-02-0.549D-01 0.218D+00 0.204D+00 0.629D+00
 Coeff-En:   0.000D+00 0.000D+00 0.000D+00 0.000D+00 0.100D+01
 Coeff:      0.353D-02-0.548D-01 0.218D+00 0.204D+00 0.630D+00
 Gap=     0.175 Goal=   None    Shift=    0.000
 RMSDP=1.92D-05 MaxDP=1.23D-03 DE=-1.27D-02 OVMax= 2.13D-03

 Cycle   6  Pass 1  IDiag  1:
 RMSU=  1.29D-05    CP:  9.91D-01  1.21D+00  6.56D-01  5.91D-01  7.19D-01
 E= -1772.39539931898     Delta-E=       -0.000058877446 Rises=F Damp=F
 DIIS: error= 9.72D-05 at cycle   6 NSaved=   6.
 NSaved= 6 IEnMin= 6 EnMin= -1772.39539931898     IErMin= 6 ErrMin= 9.72D-05
 ErrMax= 9.72D-05  0.00D+00 EMaxC= 1.00D-01 BMatC= 5.98D-06 BMatP= 5.79D-05
 IDIUse=1 WtCom= 1.00D+00 WtEn= 0.00D+00
 Coeff-Com:  0.282D-02-0.250D-01 0.253D-01 0.286D-01 0.292D+00 0.676D+00
 Coeff:      0.282D-02-0.250D-01 0.253D-01 0.286D-01 0.292D+00 0.676D+00
 Gap=     0.174 Goal=   None    Shift=    0.000
 RMSDP=7.04D-06 MaxDP=2.82D-04 DE=-5.89D-05 OVMax= 1.01D-03

 Cycle   7  Pass 1  IDiag  1:
 RMSU=  5.16D-06    CP:  9.91D-01  1.21D+00  6.58D-01  6.00D-01  8.30D-01
                    CP:  8.43D-01
 E= -1772.39540711158     Delta-E=       -0.000007792596 Rises=F Damp=F
 DIIS: error= 3.26D-05 at cycle   7 NSaved=   7.
 NSaved= 7 IEnMin= 7 EnMin= -1772.39540711158     IErMin= 7 ErrMin= 3.26D-05
 ErrMax= 3.26D-05  0.00D+00 EMaxC= 1.00D-01 BMatC= 6.42D-07 BMatP= 5.98D-06
 IDIUse=1 WtCom= 1.00D+00 WtEn= 0.00D+00
 Coeff-Com:  0.660D-03-0.325D-02-0.145D-01-0.119D-01 0.399D-01 0.262D+00
 Coeff-Com:  0.727D+00
 Coeff:      0.660D-03-0.325D-02-0.145D-01-0.119D-01 0.399D-01 0.262D+00
 Coeff:      0.727D+00
 Gap=     0.174 Goal=   None    Shift=    0.000
 RMSDP=2.96D-06 MaxDP=1.80D-04 DE=-7.79D-06 OVMax= 6.42D-04

 Cycle   8  Pass 1  IDiag  1:
 RMSU=  2.07D-06    CP:  9.91D-01  1.21D+00  6.59D-01  6.04D-01  8.53D-01
                    CP:  9.85D-01  9.93D-01
 E= -1772.39540835369     Delta-E=       -0.000001242109 Rises=F Damp=F
 DIIS: error= 1.82D-05 at cycle   8 NSaved=   8.
 NSaved= 8 IEnMin= 8 EnMin= -1772.39540835369     IErMin= 8 ErrMin= 1.82D-05
 ErrMax= 1.82D-05  0.00D+00 EMaxC= 1.00D-01 BMatC= 1.57D-07 BMatP= 6.42D-07
 IDIUse=1 WtCom= 1.00D+00 WtEn= 0.00D+00
 Coeff-Com: -0.258D-03 0.351D-02-0.110D-01-0.107D-01-0.458D-01-0.314D-01
 Coeff-Com:  0.323D+00 0.773D+00
 Coeff:     -0.258D-03 0.351D-02-0.110D-01-0.107D-01-0.458D-01-0.314D-01
 Coeff:      0.323D+00 0.773D+00
 Gap=     0.174 Goal=   None    Shift=    0.000
 RMSDP=1.68D-06 MaxDP=1.28D-04 DE=-1.24D-06 OVMax= 4.63D-04

 Cycle   9  Pass 1  IDiag  1:
 RMSU=  9.47D-07    CP:  9.91D-01  1.21D+00  6.60D-01  6.05D-01  8.71D-01
                    CP:  1.03D+00  1.20D+00  1.01D+00
 E= -1772.39540874161     Delta-E=       -0.000000387919 Rises=F Damp=F
 DIIS: error= 9.78D-06 at cycle   9 NSaved=   9.
 NSaved= 9 IEnMin= 9 EnMin= -1772.39540874161     IErMin= 9 ErrMin= 9.78D-06
 ErrMax= 9.78D-06  0.00D+00 EMaxC= 1.00D-01 BMatC= 3.10D-08 BMatP= 1.57D-07
 IDIUse=1 WtCom= 1.00D+00 WtEn= 0.00D+00
 Coeff-Com: -0.203D-03 0.197D-02-0.236D-02-0.265D-02-0.286D-01-0.609D-01
 Coeff-Com:  0.139D-01 0.339D+00 0.739D+00
 Coeff:     -0.203D-03 0.197D-02-0.236D-02-0.265D-02-0.286D-01-0.609D-01
 Coeff:      0.139D-01 0.339D+00 0.739D+00
 Gap=     0.174 Goal=   None    Shift=    0.000
 RMSDP=7.85D-07 MaxDP=7.32D-05 DE=-3.88D-07 OVMax= 2.36D-04

 Cycle  10  Pass 1  IDiag  1:
 RMSU=  4.16D-07    CP:  9.91D-01  1.21D+00  6.60D-01  6.06D-01  8.75D-01
                    CP:  1.06D+00  1.27D+00  1.21D+00  9.34D-01
 E= -1772.39540882305     Delta-E=       -0.000000081447 Rises=F Damp=F
 DIIS: error= 4.09D-06 at cycle  10 NSaved=  10.
 NSaved=10 IEnMin=10 EnMin= -1772.39540882305     IErMin=10 ErrMin= 4.09D-06
 ErrMax= 4.09D-06  0.00D+00 EMaxC= 1.00D-01 BMatC= 5.50D-09 BMatP= 3.10D-08
 IDIUse=1 WtCom= 1.00D+00 WtEn= 0.00D+00
 Coeff-Com: -0.519D-05-0.183D-03 0.190D-02 0.170D-02 0.738D-03-0.145D-01
 Coeff-Com: -0.770D-01-0.685D-01 0.290D+00 0.866D+00
 Coeff:     -0.519D-05-0.183D-03 0.190D-02 0.170D-02 0.738D-03-0.145D-01
 Coeff:     -0.770D-01-0.685D-01 0.290D+00 0.866D+00
 Gap=     0.174 Goal=   None    Shift=    0.000
 RMSDP=4.04D-07 MaxDP=3.81D-05 DE=-8.14D-08 OVMax= 1.39D-04

 Cycle  11  Pass 1  IDiag  1:
 RMSU=  1.89D-07    CP:  9.91D-01  1.21D+00  6.60D-01  6.06D-01  8.77D-01
                    CP:  1.07D+00  1.31D+00  1.28D+00  1.15D+00  1.03D+00
 E= -1772.39540883986     Delta-E=       -0.000000016810 Rises=F Damp=F
 DIIS: error= 1.09D-06 at cycle  11 NSaved=  11.
 NSaved=11 IEnMin=11 EnMin= -1772.39540883986     IErMin=11 ErrMin= 1.09D-06
 ErrMax= 1.09D-06  0.00D+00 EMaxC= 1.00D-01 BMatC= 1.08D-09 BMatP= 5.50D-09
 IDIUse=1 WtCom= 1.00D+00 WtEn= 0.00D+00
 Coeff-Com:  0.246D-04-0.358D-03 0.126D-02 0.120D-02 0.459D-02 0.198D-02
 Coeff-Com: -0.370D-01-0.796D-01 0.301D-01 0.402D+00 0.676D+00
 Coeff:      0.246D-04-0.358D-03 0.126D-02 0.120D-02 0.459D-02 0.198D-02
 Coeff:     -0.370D-01-0.796D-01 0.301D-01 0.402D+00 0.676D+00
 Gap=     0.174 Goal=   None    Shift=    0.000
 RMSDP=1.24D-07 MaxDP=1.05D-05 DE=-1.68D-08 OVMax= 3.45D-05

 Cycle  12  Pass 1  IDiag  1:
 RMSU=  6.56D-08    CP:  9.91D-01  1.21D+00  6.60D-01  6.06D-01  8.77D-01
                    CP:  1.07D+00  1.31D+00  1.30D+00  1.20D+00  1.19D+00
                    CP:  8.40D-01
 E= -1772.39540884176     Delta-E=       -0.000000001892 Rises=F Damp=F
 DIIS: error= 3.99D-07 at cycle  12 NSaved=  12.
 NSaved=12 IEnMin=12 EnMin= -1772.39540884176     IErMin=12 ErrMin= 3.99D-07
 ErrMax= 3.99D-07  0.00D+00 EMaxC= 1.00D-01 BMatC= 1.31D-10 BMatP= 1.08D-09
 IDIUse=1 WtCom= 1.00D+00 WtEn= 0.00D+00
 Coeff-Com:  0.851D-05-0.106D-03 0.227D-03 0.223D-03 0.191D-02 0.308D-02
 Coeff-Com: -0.438D-02-0.241D-01-0.294D-01 0.344D-01 0.269D+00 0.749D+00
 Coeff:      0.851D-05-0.106D-03 0.227D-03 0.223D-03 0.191D-02 0.308D-02
 Coeff:     -0.438D-02-0.241D-01-0.294D-01 0.344D-01 0.269D+00 0.749D+00
 Gap=     0.174 Goal=   None    Shift=    0.000
 RMSDP=4.40D-08 MaxDP=3.53D-06 DE=-1.89D-09 OVMax= 1.20D-05

 Cycle  13  Pass 1  IDiag  1:
 RMSU=  2.65D-08    CP:  9.91D-01  1.21D+00  6.60D-01  6.06D-01  8.77D-01
                    CP:  1.07D+00  1.31D+00  1.31D+00  1.22D+00  1.22D+00
                    CP:  9.84D-01  9.90D-01
 E= -1772.39540884200     Delta-E=       -0.000000000243 Rises=F Damp=F
 DIIS: error= 1.52D-07 at cycle  13 NSaved=  13.
 NSaved=13 IEnMin=13 EnMin= -1772.39540884200     IErMin=13 ErrMin= 1.52D-07
 ErrMax= 1.52D-07  0.00D+00 EMaxC= 1.00D-01 BMatC= 2.83D-11 BMatP= 1.31D-10
 IDIUse=1 WtCom= 1.00D+00 WtEn= 0.00D+00
 Coeff-Com:  0.488D-06-0.113D-06-0.626D-04-0.585D-04 0.274D-03 0.112D-02
 Coeff-Com:  0.296D-02 0.263D-03-0.170D-01-0.444D-01 0.214D-01 0.365D+00
 Coeff-Com:  0.671D+00
 Coeff:      0.488D-06-0.113D-06-0.626D-04-0.585D-04 0.274D-03 0.112D-02
 Coeff:      0.296D-02 0.263D-03-0.170D-01-0.444D-01 0.214D-01 0.365D+00
 Coeff:      0.671D+00
 Gap=     0.174 Goal=   None    Shift=    0.000
 RMSDP=1.71D-08 MaxDP=1.22D-06 DE=-2.43D-10 OVMax= 3.51D-06

 Cycle  14  Pass 1  IDiag  1:
 RMSU=  9.99D-09    CP:  9.91D-01  1.21D+00  6.60D-01  6.06D-01  8.77D-01
                    CP:  1.07D+00  1.31D+00  1.31D+00  1.22D+00  1.24D+00
                    CP:  1.01D+00  1.13D+00  8.60D-01
 E= -1772.39540884203     Delta-E=       -0.000000000036 Rises=F Damp=F
 DIIS: error= 3.12D-08 at cycle  14 NSaved=  14.
 NSaved=14 IEnMin=14 EnMin= -1772.39540884203     IErMin=14 ErrMin= 3.12D-08
 ErrMax= 3.12D-08  0.00D+00 EMaxC= 1.00D-01 BMatC= 1.93D-12 BMatP= 2.83D-11
 IDIUse=1 WtCom= 1.00D+00 WtEn= 0.00D+00
 Coeff-Com: -0.470D-06 0.906D-05-0.425D-04-0.408D-04-0.107D-03 0.164D-04
 Coeff-Com:  0.116D-02 0.268D-02-0.885D-03-0.167D-01-0.284D-01 0.204D-01
 Coeff-Com:  0.209D+00 0.814D+00
 Coeff:     -0.470D-06 0.906D-05-0.425D-04-0.408D-04-0.107D-03 0.164D-04
 Coeff:      0.116D-02 0.268D-02-0.885D-03-0.167D-01-0.284D-01 0.204D-01
 Coeff:      0.209D+00 0.814D+00
 Gap=     0.174 Goal=   None    Shift=    0.000
 RMSDP=6.73D-09 MaxDP=2.85D-07 DE=-3.64D-11 OVMax= 1.74D-06

 SCF Done:  E(RM062X) =  -1772.39540884     A.U. after   14 cycles
            NFock= 14  Conv=0.67D-08     -V/T= 2.0054
 KE= 1.762907075741D+03 PE=-1.229618104602D+04 EE= 4.685395995096D+03
 Leave Link  502 at Thu Jun 27 15:58:47 2024, MaxMem= 13421772800 cpu:            2984.0 elap:              77.0
 (Enter /scratch/PI/keztluo/TYang/g16/l701.exe)
 ... and contract with generalized density number  0.
 Compute integral first derivatives.
 Leave Link  701 at Thu Jun 27 15:58:47 2024, MaxMem= 13421772800 cpu:              15.7 elap:               0.4
 (Enter /scratch/PI/keztluo/TYang/g16/l702.exe)
 L702 exits ... SP integral derivatives will be done elsewhere.
 Leave Link  702 at Thu Jun 27 15:58:47 2024, MaxMem= 13421772800 cpu:               0.9 elap:               0.1
 (Enter /scratch/PI/keztluo/TYang/g16/l703.exe)
 Integral derivatives from FoFJK, PRISM(SPDF).
 Compute integral first derivatives, UseDBF=F ICtDFT=           0.
 Calling FoFJK, ICntrl=      2127 FMM=T ISym2X=0 I1Cent= 0 IOpClX= 0 NMat=1 NMatS=1 NMatT=0.
 FoFJK:  IHMeth= 1 ICntrl=    2127 DoSepK=F KAlg= 0 I1Cent=           0 FoldK=F
 IRaf=         0 NMat=       1 IRICut=       1 DoRegI=T DoRafI=F ISym2E= 0 IDoP0=0 IntGTp=1.
 FoFCou: FMM=T IPFlag=           0 FMFlag=      100000 FMFlg1=        2001
         NFxFlg=           0 DoJE=F BraDBF=F KetDBF=F FulRan=T
         wScrn=  0.000000 ICntrl=      2127 IOpCl=  0 I1Cent=           0 NGrid=           0
         NMat0=    1 NMatS0=      1 NMatT0=    0 NMatD0=    1 NMtDS0=    0 NMtDT0=    0
 Symmetry not used in FoFCou.
 FMM levels:  10  Number of levels for PrismC:   9
 Leave Link  703 at Thu Jun 27 15:59:00 2024, MaxMem= 13421772800 cpu:             486.6 elap:              12.6
 (Enter /scratch/PI/keztluo/TYang/g16/l716.exe)
 Dipole        =-2.76026688D+00 4.38869019D-01-3.78782002D-01
 ***** Axes restored to original set *****
 -------------------------------------------------------------------
 Center     Atomic                   Forces (Hartrees/Bohr)
 Number     Number              X              Y              Z
 -------------------------------------------------------------------
      1       15          -0.004407270    0.003296522    0.004822006
      2        8          -0.001395111    0.000051774    0.002146488
      3        8           0.002320552   -0.002681860   -0.003116315
      4        8          -0.001173273    0.001610887   -0.004584745
      5        8          -0.000494675    0.006760355    0.002830058
      6        6           0.002596131   -0.003675159   -0.004123072
      7        6           0.001160711    0.001508692   -0.001354810
      8        1           0.000544175    0.000780090   -0.000477359
      9        6          -0.001920870   -0.001000258    0.004686465
     10        1          -0.000251099    0.001973341    0.000627952
     11        6           0.001515210    0.003434119   -0.002318841
     12        1          -0.001758562    0.001401934    0.002847254
     13        6          -0.001229913   -0.001362887    0.002039328
     14        1           0.000028061   -0.000071167    0.000289779
     15        6           0.000673622   -0.002042579   -0.001239429
     16        1           0.000558032   -0.001593167   -0.000850796
     17        6          -0.000206347    0.002019134   -0.003935027
     18        1           0.000195249   -0.001682269    0.000937204
     19        6           0.000879047   -0.000197723   -0.000964404
     20        6          -0.001032108    0.001089136    0.000945623
     21        1           0.000674606   -0.000192320    0.000296193
     22        6           0.001031252    0.002273422   -0.001550077
     23        1           0.001114931   -0.000949485   -0.000007763
     24        6          -0.001763265   -0.003084825    0.002910693
     25        1          -0.000482073    0.001703854   -0.001275739
     26        6          -0.000003777    0.000889534   -0.000783585
     27        1           0.000226649   -0.000000921   -0.000067728
     28        6           0.000981758   -0.001065160    0.001868934
     29        1          -0.000388906    0.000022004    0.000336888
     30        6           0.000867307   -0.000537228    0.002237896
     31        6          -0.000417030    0.000758858    0.000722832
     32        1           0.000752079   -0.000167040   -0.000940080
     33        6           0.000098029   -0.002542487    0.000682284
     34        1           0.000767179   -0.000252269    0.000356678
     35        1           0.000017836    0.000473995   -0.001075940
     36        6          -0.000594719    0.000194079   -0.000767943
     37        1           0.000395357   -0.000348965   -0.000194012
     38        1           0.000812852   -0.000073237    0.000568071
     39        6          -0.000186461   -0.000010946   -0.001159070
     40        6           0.000415177    0.001776494   -0.000845138
     41        1          -0.000183654   -0.000075880   -0.000305882
     42        1           0.000086843    0.000038016   -0.000101334
     43        1          -0.000139611   -0.000705110    0.001165101
     44        6           0.000345244    0.000031674   -0.000598859
     45        6          -0.003019350    0.000371772   -0.000131273
     46        1           0.000708523   -0.001136763    0.001633406
     47        1           0.000454352    0.000040827   -0.000950613
     48        1           0.004310705   -0.000877427    0.001619921
     49        6           0.000488669    0.000262093    0.000501961
     50        1           0.000188602   -0.000135730    0.000284139
     51        1          -0.000318733   -0.000154989   -0.000230392
     52        1          -0.000170299    0.000017590    0.000034657
     53        6           0.000147844   -0.003596219    0.000568372
     54        6          -0.000999907   -0.002382120   -0.004223977
     55        6           0.000540593   -0.001667035   -0.000120738
     56        1           0.000276451    0.000247401   -0.000356034
     57        6          -0.001313830    0.000765931    0.000359145
     58        1          -0.001196498   -0.000593580    0.000355874
     59        6           0.000076032   -0.000120912   -0.000064128
     60        1           0.000112984   -0.000392374   -0.000185799
     61        6          -0.001286033    0.002190555    0.001281317
     62        1           0.000003371   -0.000456118   -0.000033757
     63        6           0.001513239   -0.000100817   -0.002397976
     64        1          -0.001156187   -0.000116027    0.000402948
     65        3          -0.000389692    0.000058970    0.000973164
 -------------------------------------------------------------------
 Cartesian Forces:  Max     0.006760355 RMS     0.001584326
 Leave Link  716 at Thu Jun 27 15:59:00 2024, MaxMem= 13421772800 cpu:               1.1 elap:               0.1
 (Enter /scratch/PI/keztluo/TYang/g16/l103.exe)

 GradGradGradGradGradGradGradGradGradGradGradGradGradGradGradGradGradGrad
 Berny optimization.
 Using GEDIIS/GDIIS optimizer.
 FormGI is forming the generalized inverse of G from B-inverse, IUseBI=4.
 Internal  Forces:  Max     0.011320190 RMS     0.001584917
 Search for a local minimum.
 Step number   4 out of a maximum of  390
 All quantities printed in internal units (Hartrees-Bohrs-Radians)
 RMS Force = .15849D-02 SwitMx=.10000D-02 MixMth= 1
 Mixed Optimization -- RFO/linear search
 Update second derivatives using D2CorX and points    1    3    4    2
 DE=  2.56D-03 DEPred=-2.19D-02 R=-1.17D-01
 Trust test=-1.17D-01 RLast= 8.22D-01 DXMaxT set to 7.50D-02
 ITU= -1 -1  0  0
 Use linear search instead of GDIIS.
 Energy rises -- skip Quadratic/GDIIS search.
 Quartic linear search produced a step of -0.83297.
 Iteration  1 RMS(Cart)=  0.26292127 RMS(Int)=  0.02282260
 Iteration  2 RMS(Cart)=  0.27306729 RMS(Int)=  0.01015995
 Iteration  3 RMS(Cart)=  0.11735872 RMS(Int)=  0.00125938
 Iteration  4 RMS(Cart)=  0.00406641 RMS(Int)=  0.00042287
 Iteration  5 RMS(Cart)=  0.00000182 RMS(Int)=  0.00042287
 Iteration  6 RMS(Cart)=  0.00000000 RMS(Int)=  0.00042287
 ITry= 1 IFail=0 DXMaxC= 3.30D+00 DCOld= 1.00D+10 DXMaxT= 7.50D-02 DXLimC= 3.00D+00 Rises=T
 Variable       Old X    -DE/DX   Delta X   Delta X   Delta X     New X
                                 (Linear)    (Quad)   (Total)
    R1        2.91831   0.00437   0.01041   0.00000   0.00863   2.92694
    R2        3.17235   0.00280   0.00528   0.00000   0.00523   3.17759
    R3        3.20865  -0.00063   0.00050   0.00000   0.00049   3.20914
    R4        5.33587  -0.00156  -0.01958   0.00000  -0.01827   5.31760
    R5        2.32241  -0.00141   0.00462   0.00000   0.00462   2.32703
    R6        3.51499  -0.00068   0.02773   0.00000   0.02773   3.54272
    R7        3.27368   0.00131   0.01223   0.00000   0.01170   3.28538
    R8        2.68758   0.00168   0.00446   0.00000   0.00446   2.69205
    R9        2.68836  -0.00610  -0.00848   0.00000  -0.00846   2.67990
   R10        2.63331   0.00463   0.00705   0.00000   0.00706   2.64036
   R11        2.63989   0.00221   0.00266   0.00000   0.00266   2.64255
   R12        2.76760  -0.00095  -0.00259   0.00000  -0.00259   2.76501
   R13        2.05148   0.00103   0.00356   0.00000   0.00356   2.05504
   R14        2.61688   0.00497   0.00226   0.00000   0.00226   2.61914
   R15        2.04427   0.00208   0.00420   0.00000   0.00420   2.04847
   R16        2.63844  -0.00149  -0.00380   0.00000  -0.00380   2.63464
   R17        2.04203   0.00360   0.00729   0.00000   0.00729   2.04932
   R18        2.63293   0.00411   0.00285   0.00000   0.00285   2.63578
   R19        2.04946   0.00022   0.00080   0.00000   0.00080   2.05025
   R20        2.61255   0.00480   0.00602   0.00000   0.00602   2.61856
   R21        2.04627   0.00180   0.00317   0.00000   0.00317   2.04945
   R22        2.08472  -0.00178  -0.00383   0.00000  -0.00383   2.08089
   R23        2.64712  -0.00007   0.00535   0.00000   0.00535   2.65247
   R24        2.64022  -0.00093  -0.00507   0.00000  -0.00507   2.63515
   R25        2.89238  -0.00075   0.00363   0.00000   0.00363   2.89601
   R26        2.05273  -0.00027  -0.00135   0.00000  -0.00135   2.05139
   R27        2.62628   0.00005  -0.00170   0.00000  -0.00170   2.62457
   R28        2.05574  -0.00135  -0.00070   0.00000  -0.00070   2.05504
   R29        2.63913  -0.00236  -0.00320   0.00000  -0.00320   2.63592
   R30        2.04557   0.00218   0.00512   0.00000   0.00512   2.05069
   R31        2.62532   0.00061  -0.00195   0.00000  -0.00195   2.62337
   R32        2.05147   0.00020  -0.00024   0.00000  -0.00024   2.05123
   R33        2.63217   0.00102   0.00595   0.00000   0.00595   2.63812
   R34        2.05244  -0.00035  -0.00086   0.00000  -0.00086   2.05158
   R35        2.91338   0.00125  -0.00049   0.00000  -0.00050   2.91288
   R36        3.06528   0.00024   0.00355   0.00000   0.00359   3.06887
   R37        2.06425   0.00121   0.00296   0.00000   0.00296   2.06721
   R38        2.93887  -0.00180  -0.00648   0.00000  -0.00648   2.93239
   R39        2.93900   0.00075   0.00296   0.00000   0.00298   2.94197
   R40        2.06355   0.00075   0.00163   0.00000   0.00163   2.06518
   R41        2.06079   0.00076   0.00300   0.00000   0.00300   2.06379
   R42        2.93766  -0.00163  -0.00260   0.00000  -0.00260   2.93506
   R43        2.06125  -0.00055  -0.00002   0.00000  -0.00002   2.06123
   R44        2.06387   0.00097   0.00239   0.00000   0.00239   2.06626
   R45        2.91252  -0.00029  -0.00084   0.00000  -0.00084   2.91168
   R46        2.95863   0.00112   0.00267   0.00000   0.00267   2.96131
   R47        2.86287   0.00043   0.00251   0.00000   0.00251   2.86538
   R48        2.99392   0.00384  -0.00524   0.00000  -0.00524   2.98868
   R49        2.06153  -0.00023  -0.00173   0.00000  -0.00173   2.05980
   R50        2.06983   0.00010   0.00037   0.00000   0.00037   2.07019
   R51        2.06700   0.00137   0.00336   0.00000   0.00336   2.07036
   R52        2.91620  -0.00006   0.00096   0.00000   0.00096   2.91716
   R53        2.90622  -0.00002   0.00065   0.00000   0.00065   2.90686
   R54        2.06851   0.00207   0.00462   0.00000   0.00462   2.07313
   R55        2.06799   0.00101   0.00218   0.00000   0.00218   2.07018
   R56        2.05006  -0.00446  -0.00482   0.00000  -0.00482   2.04523
   R57        2.07003   0.00034  -0.00040   0.00000  -0.00040   2.06964
   R58        2.06497   0.00036   0.00144   0.00000   0.00144   2.06640
   R59        2.07110   0.00013   0.00041   0.00000   0.00041   2.07152
   R60        2.89965  -0.00227  -0.00461   0.00000  -0.00461   2.89504
   R61        2.64296   0.00075  -0.00002   0.00000  -0.00002   2.64294
   R62        2.64673   0.00070   0.00393   0.00000   0.00393   2.65067
   R63        2.05046  -0.00033  -0.00182   0.00000  -0.00182   2.04864
   R64        2.63202   0.00086   0.00251   0.00000   0.00251   2.63453
   R65        2.05016   0.00131   0.00229   0.00000   0.00229   2.05246
   R66        2.62735   0.00012  -0.00208   0.00000  -0.00208   2.62527
   R67        2.05291  -0.00043   0.00003   0.00000   0.00003   2.05294
   R68        2.63148   0.00087   0.00110   0.00000   0.00110   2.63258
   R69        2.05298  -0.00043  -0.00116   0.00000  -0.00116   2.05182
   R70        2.62331   0.00281   0.00368   0.00000   0.00368   2.62700
   R71        2.05069  -0.00117  -0.00149   0.00000  -0.00149   2.04920
    A1        1.84509  -0.00377  -0.00320   0.00000  -0.00300   1.84209
    A2        1.80004   0.00371   0.01039   0.00000   0.01090   1.81094
    A3        1.55869   0.00120   0.00580   0.00000   0.00586   1.56456
    A4        2.24697   0.00349   0.02626   0.00000   0.02622   2.27319
    A5        2.09975  -0.00322  -0.01484   0.00000  -0.01513   2.08462
    A6        2.21699  -0.01132  -0.03814   0.00000  -0.03814   2.17885
    A7        1.94968  -0.00246  -0.01290   0.00000  -0.01291   1.93677
    A8        1.96801  -0.00073  -0.01287   0.00000  -0.01286   1.95514
    A9        2.10925  -0.00111  -0.00550   0.00000  -0.00549   2.10376
   A10        2.06630   0.00078   0.00099   0.00000   0.00099   2.06729
   A11        2.10759   0.00034   0.00454   0.00000   0.00454   2.11213
   A12        2.08943  -0.00032  -0.00689   0.00000  -0.00689   2.08254
   A13        2.08633   0.00086   0.00539   0.00000   0.00540   2.09173
   A14        2.10737  -0.00054   0.00118   0.00000   0.00119   2.10856
   A15        2.09705   0.00017  -0.00095   0.00000  -0.00096   2.09610
   A16        2.08722   0.00003  -0.00177   0.00000  -0.00177   2.08546
   A17        2.09888  -0.00020   0.00269   0.00000   0.00269   2.10157
   A18        2.08924  -0.00039  -0.00112   0.00000  -0.00112   2.08812
   A19        2.10834  -0.00006   0.00019   0.00000   0.00019   2.10853
   A20        2.08560   0.00045   0.00088   0.00000   0.00088   2.08648
   A21        2.09625  -0.00057   0.00092   0.00000   0.00092   2.09717
   A22        2.08868   0.00092   0.00223   0.00000   0.00223   2.09091
   A23        2.09826  -0.00035  -0.00317   0.00000  -0.00317   2.09509
   A24        2.08653  -0.00064  -0.00067   0.00000  -0.00066   2.08587
   A25        2.08109  -0.00027  -0.00072   0.00000  -0.00072   2.08037
   A26        2.11555   0.00091   0.00139   0.00000   0.00139   2.11694
   A27        2.17133  -0.00078  -0.00302   0.00000  -0.00271   2.16863
   A28        2.09021  -0.00018  -0.00818   0.00000  -0.00786   2.08235
   A29        2.02130   0.00104   0.00290   0.00000   0.00323   2.02453
   A30        2.05437   0.00052   0.00226   0.00000   0.00226   2.05663
   A31        2.10539   0.00066   0.00213   0.00000   0.00214   2.10752
   A32        2.11501  -0.00110  -0.00266   0.00000  -0.00265   2.11236
   A33        2.09173  -0.00059  -0.00522   0.00000  -0.00522   2.08651
   A34        2.11530  -0.00024  -0.00311   0.00000  -0.00311   2.11219
   A35        2.07601   0.00082   0.00826   0.00000   0.00826   2.08428
   A36        2.09090  -0.00046  -0.00417   0.00000  -0.00417   2.08672
   A37        2.10009   0.00021   0.00129   0.00000   0.00129   2.10138
   A38        2.09217   0.00026   0.00284   0.00000   0.00284   2.09501
   A39        2.10141  -0.00023   0.00003   0.00000   0.00003   2.10144
   A40        2.07865   0.00044   0.00289   0.00000   0.00289   2.08154
   A41        2.10312  -0.00021  -0.00292   0.00000  -0.00292   2.10021
   A42        2.09656   0.00031   0.00437   0.00000   0.00437   2.10093
   A43        2.09943  -0.00036  -0.00267   0.00000  -0.00267   2.09676
   A44        2.08719   0.00005  -0.00169   0.00000  -0.00169   2.08550
   A45        2.11807  -0.00057  -0.00044   0.00000  -0.00044   2.11762
   A46        2.09154  -0.00003   0.00078   0.00000   0.00078   2.09233
   A47        2.07357   0.00060  -0.00034   0.00000  -0.00034   2.07324
   A48        1.84209  -0.00045   0.00094   0.00000   0.00094   1.84303
   A49        1.89634   0.00201   0.00452   0.00000   0.00450   1.90084
   A50        1.83715  -0.00062   0.00270   0.00000   0.00272   1.83987
   A51        2.02706  -0.00146  -0.00787   0.00000  -0.00786   2.01920
   A52        2.08366  -0.00029  -0.00138   0.00000  -0.00140   2.08226
   A53        1.76494   0.00113   0.00254   0.00000   0.00256   1.76750
   A54        1.95631   0.00055   0.00024   0.00000   0.00023   1.95654
   A55        1.88012  -0.00076  -0.00374   0.00000  -0.00373   1.87638
   A56        1.82519   0.00124   0.00558   0.00000   0.00558   1.83078
   A57        2.00475  -0.00040   0.00315   0.00000   0.00315   2.00790
   A58        2.00146  -0.00014  -0.00195   0.00000  -0.00194   1.99951
   A59        1.77858  -0.00047  -0.00346   0.00000  -0.00346   1.77513
   A60        1.93773  -0.00009   0.00278   0.00000   0.00277   1.94050
   A61        1.95953  -0.00062  -0.00312   0.00000  -0.00312   1.95641
   A62        1.80264   0.00058   0.00091   0.00000   0.00092   1.80356
   A63        1.85370   0.00015  -0.00278   0.00000  -0.00278   1.85092
   A64        1.95776  -0.00009   0.00077   0.00000   0.00076   1.95852
   A65        1.95522   0.00005   0.00162   0.00000   0.00161   1.95683
   A66        1.98294   0.00014   0.00002   0.00000   0.00002   1.98295
   A67        1.94818  -0.00031   0.00080   0.00000   0.00079   1.94897
   A68        1.79866   0.00006   0.00186   0.00000   0.00187   1.80053
   A69        1.85745  -0.00002  -0.00236   0.00000  -0.00235   1.85509
   A70        1.97616   0.00001  -0.00167   0.00000  -0.00167   1.97448
   A71        1.90118   0.00011   0.00157   0.00000   0.00157   1.90275
   A72        1.74431  -0.00074   0.00004   0.00000   0.00004   1.74435
   A73        2.00246  -0.00007  -0.00133   0.00000  -0.00133   2.00113
   A74        1.87978  -0.00020  -0.00185   0.00000  -0.00185   1.87793
   A75        2.04157  -0.00023  -0.00059   0.00000  -0.00059   2.04098
   A76        1.81173   0.00146   0.00343   0.00000   0.00343   1.81516
   A77        1.96115  -0.00015   0.00049   0.00000   0.00049   1.96163
   A78        1.87410   0.00001   0.00048   0.00000   0.00048   1.87458
   A79        1.88178   0.00015   0.00048   0.00000   0.00048   1.88227
   A80        2.01651  -0.00029   0.00039   0.00000   0.00039   2.01690
   A81        1.86744   0.00006  -0.00063   0.00000  -0.00063   1.86681
   A82        1.89754   0.00004  -0.00060   0.00000  -0.00060   1.89694
   A83        1.92054   0.00005  -0.00019   0.00000  -0.00019   1.92035
   A84        1.62510  -0.00083  -0.00169   0.00000  -0.00168   1.62342
   A85        1.94563  -0.00053  -0.00453   0.00000  -0.00453   1.94110
   A86        2.06426   0.00198   0.00746   0.00000   0.00746   2.07172
   A87        1.98965   0.00077  -0.00300   0.00000  -0.00300   1.98664
   A88        2.03673   0.00021   0.00292   0.00000   0.00293   2.03966
   A89        1.80916  -0.00138  -0.00149   0.00000  -0.00149   1.80767
   A90        1.89267  -0.00097  -0.00342   0.00000  -0.00342   1.88925
   A91        1.91102  -0.00039  -0.00224   0.00000  -0.00224   1.90879
   A92        2.02203   0.00165   0.00200   0.00000   0.00200   2.02403
   A93        1.87100   0.00038   0.00072   0.00000   0.00072   1.87172
   A94        1.87999  -0.00051   0.00067   0.00000   0.00067   1.88066
   A95        1.88153  -0.00022   0.00226   0.00000   0.00226   1.88379
   A96        1.92550   0.00027   0.00240   0.00000   0.00240   1.92789
   A97        1.93269  -0.00028  -0.00208   0.00000  -0.00208   1.93061
   A98        1.93502   0.00002  -0.00127   0.00000  -0.00127   1.93375
   A99        1.89805   0.00006   0.00152   0.00000   0.00152   1.89957
   A100       1.87890  -0.00006   0.00302   0.00000   0.00302   1.88192
   A101       1.89228  -0.00001  -0.00351   0.00000  -0.00351   1.88877
   A102       1.83624   0.00263   0.00396   0.00000   0.00399   1.84022
   A103       1.89751   0.00233   0.00216   0.00000   0.00215   1.89966
   A104       1.89671  -0.00563  -0.01524   0.00000  -0.01527   1.88144
   A105       1.78864  -0.00164  -0.00222   0.00000  -0.00221   1.78643
   A106       2.08851  -0.00020   0.00124   0.00000   0.00124   2.08975
   A107       1.94596   0.00309   0.01081   0.00000   0.01081   1.95677
   A108       2.06799  -0.00577  -0.00671   0.00000  -0.00671   2.06128
   A109       2.16192   0.00576   0.00743   0.00000   0.00744   2.16936
   A110       2.05268   0.00004  -0.00108   0.00000  -0.00108   2.05160
   A111       2.07321  -0.00099  -0.00130   0.00000  -0.00130   2.07191
   A112       2.11273   0.00127   0.00341   0.00000   0.00341   2.11614
   A113       2.09724  -0.00027  -0.00212   0.00000  -0.00212   2.09513
   A114       2.08386   0.00021  -0.00366   0.00000  -0.00366   2.08021
   A115       2.10523  -0.00107  -0.00290   0.00000  -0.00290   2.10232
   A116       2.09410   0.00086   0.00655   0.00000   0.00655   2.10065
   A117       2.10609  -0.00043  -0.00066   0.00000  -0.00066   2.10544
   A118       2.07548   0.00059   0.00210   0.00000   0.00211   2.07759
   A119       2.10161  -0.00015  -0.00145   0.00000  -0.00145   2.10016
   A120       2.09728  -0.00002   0.00323   0.00000   0.00323   2.10052
   A121       2.10076   0.00036   0.00071   0.00000   0.00071   2.10148
   A122       2.08514  -0.00033  -0.00395   0.00000  -0.00394   2.08119
   A123       2.11931  -0.00118  -0.00232   0.00000  -0.00232   2.11699
   A124       2.09671   0.00076   0.00129   0.00000   0.00129   2.09800
   A125       2.06694   0.00041   0.00104   0.00000   0.00104   2.06798
   A126       1.61541  -0.00858  -0.07034   0.00000  -0.07601   1.53940
   A127       2.04821  -0.00215  -0.00511   0.00000   0.00056   2.04877
    D1       -2.46955  -0.00334  -0.02084   0.00000  -0.02138  -2.49092
    D2       -0.66392   0.00066  -0.00857   0.00000  -0.00854  -0.67247
    D3       -2.92573   0.00179  -0.01080   0.00000  -0.01029  -2.93602
    D4        2.45002  -0.00285   0.02368   0.00000   0.02390   2.47392
    D5        0.60027   0.00054   0.02492   0.00000   0.02491   0.62518
    D6        2.97179   0.00417   0.05495   0.00000   0.05479   3.02658
    D7       -2.72881   0.00077   0.42988   0.00000   0.42990  -2.29891
    D8        1.51569  -0.00107   0.41010   0.00000   0.41042   1.92611
    D9       -2.10549   0.00407   0.03063   0.00000   0.03057  -2.07492
   D10        1.06536   0.00062   0.13967   0.00000   0.13973   1.20509
   D11        0.07957   0.00552   0.19175   0.00000   0.19103   0.27060
   D12        0.33967  -0.00187  -0.06038   0.00000  -0.05966   0.28001
   D13       -1.68720  -0.00032  -0.00848   0.00000  -0.00850  -1.69570
   D14        2.41067   0.00054  -0.00219   0.00000  -0.00222   2.40846
   D15        0.53187  -0.00126  -0.00807   0.00000  -0.00810   0.52376
   D16       -0.37021  -0.00065  -0.02782   0.00000  -0.02781  -0.39802
   D17       -2.27582  -0.00094  -0.02799   0.00000  -0.02800  -2.30382
   D18        1.88631  -0.00270  -0.03320   0.00000  -0.03320   1.85311
   D19        3.12392  -0.00040   0.00177   0.00000   0.00177   3.12569
   D20       -0.00574   0.00005   0.01841   0.00000   0.01841   0.01267
   D21       -0.02774   0.00052   0.01023   0.00000   0.01023  -0.01752
   D22        3.12578   0.00098   0.02687   0.00000   0.02687  -3.13053
   D23        0.00653   0.00011  -0.00748   0.00000  -0.00748  -0.00095
   D24       -3.14040   0.00028   0.00047   0.00000   0.00047  -3.13993
   D25       -3.12475  -0.00084  -0.01613   0.00000  -0.01614  -3.14088
   D26        0.01151  -0.00067  -0.00818   0.00000  -0.00819   0.00332
   D27        3.12607  -0.00297   0.05285   0.00000   0.05285  -3.10426
   D28       -0.04373   0.00034  -0.05321   0.00000  -0.05319  -0.09693
   D29       -0.02558  -0.00205   0.06130   0.00000   0.06129   0.03571
   D30        3.08780   0.00125  -0.04476   0.00000  -0.04475   3.04304
   D31        3.13529  -0.00020  -0.02292   0.00000  -0.02291   3.11238
   D32        0.00113  -0.00017  -0.01844   0.00000  -0.01843  -0.01730
   D33        0.00576   0.00025  -0.00596   0.00000  -0.00596  -0.00021
   D34       -3.12840   0.00029  -0.00148   0.00000  -0.00148  -3.12988
   D35        3.13996   0.00006   0.00070   0.00000   0.00071   3.14066
   D36        0.00265   0.00012   0.00787   0.00000   0.00788   0.01053
   D37        0.00581   0.00010   0.00522   0.00000   0.00522   0.01102
   D38       -3.13150   0.00016   0.01239   0.00000   0.01239  -3.11911
   D39        3.14136  -0.00019  -0.00529   0.00000  -0.00529   3.13607
   D40       -0.00186   0.00004   0.00302   0.00000   0.00302   0.00117
   D41        0.00405  -0.00013   0.00188   0.00000   0.00188   0.00593
   D42       -3.13917   0.00010   0.01019   0.00000   0.01019  -3.12898
   D43       -0.00270  -0.00016  -0.00321   0.00000  -0.00322  -0.00592
   D44       -3.13884  -0.00034  -0.01133   0.00000  -0.01133   3.13301
   D45        3.13727   0.00007   0.00508   0.00000   0.00508  -3.14083
   D46        0.00112  -0.00010  -0.00303   0.00000  -0.00303  -0.00191
   D47        3.12640   0.00028   0.01244   0.00000   0.01244   3.13884
   D48       -0.03360   0.00042   0.00853   0.00000   0.00852  -0.02508
   D49        0.12228  -0.00029  -0.00240   0.00000  -0.00239   0.11989
   D50       -3.03772  -0.00016  -0.00631   0.00000  -0.00630  -3.04402
   D51        0.02935  -0.00037  -0.00934   0.00000  -0.00934   0.02001
   D52       -3.11051  -0.00041  -0.00923   0.00000  -0.00923  -3.11975
   D53        3.03267   0.00036   0.00593   0.00000   0.00593   3.03860
   D54       -0.10719   0.00032   0.00603   0.00000   0.00603  -0.10116
   D55        1.25150  -0.00055   0.01336   0.00000   0.01337   1.26487
   D56       -2.92999   0.00078   0.01498   0.00000   0.01498  -2.91501
   D57       -0.80879   0.00078   0.00995   0.00000   0.00994  -0.79885
   D58       -1.74780  -0.00129  -0.00235   0.00000  -0.00234  -1.75014
   D59        0.35390   0.00005  -0.00072   0.00000  -0.00073   0.35316
   D60        2.47509   0.00005  -0.00576   0.00000  -0.00577   2.46933
   D61       -3.11612  -0.00035   0.00102   0.00000   0.00102  -3.11509
   D62        0.01680  -0.00023  -0.00306   0.00000  -0.00306   0.01374
   D63        0.00723  -0.00024  -0.00303   0.00000  -0.00302   0.00421
   D64        3.14015  -0.00011  -0.00711   0.00000  -0.00711   3.13304
   D65       -3.14052   0.00002  -0.00077   0.00000  -0.00077  -3.14129
   D66        0.00531  -0.00004  -0.00190   0.00000  -0.00190   0.00341
   D67       -0.00761   0.00013  -0.00491   0.00000  -0.00491  -0.01252
   D68        3.13823   0.00008  -0.00605   0.00000  -0.00605   3.13218
   D69        3.12796   0.00012   0.00406   0.00000   0.00406   3.13202
   D70       -0.00956   0.00010   0.00109   0.00000   0.00109  -0.00847
   D71       -0.00938   0.00006   0.00292   0.00000   0.00292  -0.00646
   D72        3.13629   0.00004  -0.00005   0.00000  -0.00005   3.13623
   D73       -0.00822   0.00011   0.00468   0.00000   0.00468  -0.00353
   D74        3.13166   0.00016   0.00458   0.00000   0.00458   3.13625
   D75        3.13743   0.00009   0.00172   0.00000   0.00172   3.13915
   D76       -0.00588   0.00013   0.00162   0.00000   0.00162  -0.00425
   D77        0.93970  -0.00032  -0.01999   0.00000  -0.02000   0.91970
   D78       -3.12158  -0.00102  -0.01857   0.00000  -0.01858  -3.14016
   D79       -1.23887  -0.00131  -0.02151   0.00000  -0.02152  -1.26039
   D80       -1.13259  -0.00028  -0.01940   0.00000  -0.01941  -1.15199
   D81        1.08932  -0.00099  -0.01798   0.00000  -0.01799   1.07132
   D82        2.97202  -0.00127  -0.02092   0.00000  -0.02093   2.95110
   D83        2.86753   0.00016  -0.01433   0.00000  -0.01433   2.85320
   D84       -1.19375  -0.00054  -0.01291   0.00000  -0.01291  -1.20667
   D85        0.68895  -0.00083  -0.01585   0.00000  -0.01585   0.67310
   D86       -0.09516   0.00044   0.02041   0.00000   0.02039  -0.07477
   D87        1.88804   0.00330   0.02333   0.00000   0.02332   1.91135
   D88       -2.23242   0.00588   0.03660   0.00000   0.03659  -2.19583
   D89        1.96769  -0.00081   0.02291   0.00000   0.02290   1.99059
   D90       -2.33231   0.00205   0.02583   0.00000   0.02583  -2.30648
   D91       -0.16958   0.00464   0.03911   0.00000   0.03910  -0.13048
   D92       -2.06822  -0.00197   0.01360   0.00000   0.01360  -2.05462
   D93       -0.08502   0.00089   0.01652   0.00000   0.01652  -0.06850
   D94        2.07770   0.00347   0.02980   0.00000   0.02980   2.10750
   D95       -2.81403   0.00013  -0.00844   0.00000  -0.00843  -2.82246
   D96       -0.74192  -0.00016  -0.01215   0.00000  -0.01215  -0.75407
   D97        1.36766  -0.00006  -0.01127   0.00000  -0.01127   1.35640
   D98       -0.62057  -0.00005  -0.00884   0.00000  -0.00884  -0.62941
   D99        1.45154  -0.00033  -0.01255   0.00000  -0.01255   1.43898
   D100      -2.72206  -0.00023  -0.01167   0.00000  -0.01167  -2.73374
   D101       1.55422  -0.00079  -0.01190   0.00000  -0.01190   1.54233
   D102      -2.65685  -0.00108  -0.01561   0.00000  -0.01562  -2.67247
   D103      -0.54727  -0.00098  -0.01474   0.00000  -0.01474  -0.56201
   D104      -0.99711   0.00147   0.01107   0.00000   0.01106  -0.98605
   D105      -3.04488   0.00116   0.01635   0.00000   0.01635  -3.02853
   D106       1.14425   0.00198   0.01656   0.00000   0.01655   1.16080
   D107       3.13644  -0.00002   0.00795   0.00000   0.00794  -3.13880
   D108       1.08868  -0.00034   0.01323   0.00000   0.01323   1.10191
   D109      -1.00538   0.00048   0.01344   0.00000   0.01343  -0.99195
   D110       0.95945   0.00090   0.00758   0.00000   0.00759   0.96703
   D111      -1.08832   0.00058   0.01286   0.00000   0.01287  -1.07545
   D112       3.10081   0.00140   0.01307   0.00000   0.01307   3.11388
   D113      -2.25295   0.00008   0.01617   0.00000   0.01617  -2.23678
   D114       1.92979   0.00024   0.01864   0.00000   0.01864   1.94843
   D115      -0.10793   0.00022   0.01539   0.00000   0.01538  -0.09255
   D116       1.94246  -0.00012   0.01192   0.00000   0.01192   1.95438
   D117      -0.15798   0.00004   0.01439   0.00000   0.01439  -0.14358
   D118      -2.19570   0.00002   0.01114   0.00000   0.01113  -2.18456
   D119      -0.14044  -0.00027   0.01383   0.00000   0.01383  -0.12661
   D120      -2.24088  -0.00012   0.01630   0.00000   0.01631  -2.22458
   D121       2.00458  -0.00014   0.01305   0.00000   0.01305   2.01763
   D122       0.71936   0.00040  -0.01089   0.00000  -0.01090   0.70846
   D123       2.91841  -0.00043  -0.01232   0.00000  -0.01232   2.90609
   D124      -1.16688  -0.00083  -0.01411   0.00000  -0.01412  -1.18099
   D125       2.86890   0.00062  -0.01056   0.00000  -0.01056   2.85833
   D126      -1.21524  -0.00021  -0.01199   0.00000  -0.01199  -1.22723
   D127       0.98266  -0.00061  -0.01378   0.00000  -0.01378   0.96888
   D128      -1.35144   0.00068  -0.01349   0.00000  -0.01349  -1.36493
   D129       0.84761  -0.00015  -0.01492   0.00000  -0.01492   0.83270
   D130       3.04551  -0.00056  -0.01671   0.00000  -0.01671   3.02880
   D131      -1.02645  -0.00050   0.00290   0.00000   0.00290  -1.02355
   D132       0.98391  -0.00131  -0.00386   0.00000  -0.00386   0.98005
   D133       3.09358  -0.00241  -0.00609   0.00000  -0.00610   3.08748
   D134       3.08452   0.00026   0.00486   0.00000   0.00487   3.08939
   D135      -1.18830  -0.00056  -0.00189   0.00000  -0.00189  -1.19019
   D136       0.92137  -0.00165  -0.00413   0.00000  -0.00413   0.91724
   D137       0.91365  -0.00055   0.00191   0.00000   0.00192   0.91557
   D138       2.92401  -0.00136  -0.00485   0.00000  -0.00485   2.91917
   D139      -1.24950  -0.00246  -0.00709   0.00000  -0.00708  -1.25659
   D140      -1.02553   0.00024  -0.00144   0.00000  -0.00144  -1.02697
   D141      -3.12772   0.00017  -0.00356   0.00000  -0.00356  -3.13128
   D142       1.05424   0.00035   0.00306   0.00000   0.00306   1.05730
   D143       1.00948  -0.00099  -0.00290   0.00000  -0.00290   1.00657
   D144      -1.09271  -0.00107  -0.00502   0.00000  -0.00502  -1.09773
   D145       3.08925  -0.00088   0.00160   0.00000   0.00160   3.09085
   D146       3.10262   0.00069   0.00172   0.00000   0.00172   3.10434
   D147       1.00043   0.00062  -0.00040   0.00000  -0.00040   1.00004
   D148      -1.10079   0.00080   0.00622   0.00000   0.00622  -1.09457
   D149      -3.04006   0.00230  -0.00749   0.00000  -0.00746  -3.04752
   D150       1.30546  -0.00076  -0.01171   0.00000  -0.01172   1.29374
   D151      -0.94939  -0.00127  -0.01834   0.00000  -0.01834  -0.96773
   D152       1.40408   0.00260  -0.00827   0.00000  -0.00824   1.39584
   D153      -0.53359  -0.00046  -0.01249   0.00000  -0.01249  -0.54608
   D154      -2.78844  -0.00096  -0.01912   0.00000  -0.01912  -2.80755
   D155      -0.81793   0.00195  -0.01026   0.00000  -0.01024  -0.82817
   D156      -2.75560  -0.00111  -0.01449   0.00000  -0.01449  -2.77010
   D157       1.27274  -0.00161  -0.02112   0.00000  -0.02112   1.25162
   D158       0.72323  -0.00079  -0.00923   0.00000  -0.00923   0.71400
   D159      -1.08891   0.00011  -0.00318   0.00000  -0.00318  -1.09208
   D160       2.96204   0.00039  -0.00382   0.00000  -0.00382   2.95822
   D161      -1.38440  -0.00064  -0.00967   0.00000  -0.00967  -1.39407
   D162       3.08665   0.00026  -0.00361   0.00000  -0.00361   3.08304
   D163       0.85441   0.00054  -0.00426   0.00000  -0.00426   0.85016
   D164       2.85883  -0.00077  -0.00845   0.00000  -0.00845   2.85038
   D165       1.04670   0.00013  -0.00240   0.00000  -0.00240   1.04430
   D166      -1.18554   0.00041  -0.00304   0.00000  -0.00304  -1.18858
   D167       2.92548  -0.00062  -0.01357   0.00000  -0.01357   2.91191
   D168       0.88935  -0.00031  -0.01129   0.00000  -0.01129   0.87806
   D169      -1.24236  -0.00091  -0.01396   0.00000  -0.01396  -1.25632
   D170      -1.44057  -0.00014  -0.00814   0.00000  -0.00814  -1.44871
   D171       2.80648   0.00017  -0.00586   0.00000  -0.00586   2.80062
   D172       0.67477  -0.00043  -0.00853   0.00000  -0.00853   0.66624
   D173       0.76212  -0.00011  -0.01130   0.00000  -0.01130   0.75082
   D174      -1.27402   0.00020  -0.00902   0.00000  -0.00902  -1.28303
   D175       2.87746  -0.00040  -0.01169   0.00000  -0.01169   2.86577
   D176       0.40411   0.00051  -0.00210   0.00000  -0.00210   0.40201
   D177      -2.77526   0.00140  -0.01208   0.00000  -0.01208  -2.78735
   D178       2.51143  -0.00091  -0.00888   0.00000  -0.00888   2.50255
   D179      -0.66795  -0.00002  -0.01886   0.00000  -0.01886  -0.68680
   D180      -1.68703  -0.00063  -0.00143   0.00000  -0.00143  -1.68846
   D181       1.41678   0.00026  -0.01140   0.00000  -0.01141   1.40537
   D182      -0.05042   0.00053  -0.00792   0.00000  -0.00793  -0.05835
   D183       3.08606   0.00101  -0.00788   0.00000  -0.00789   3.07817
   D184       3.12657  -0.00044   0.00117   0.00000   0.00117   3.12774
   D185      -0.02014   0.00004   0.00121   0.00000   0.00121  -0.01892
   D186      -3.09563  -0.00058   0.00271   0.00000   0.00270  -3.09293
   D187       0.06934  -0.00040   0.00192   0.00000   0.00191   0.07125
   D188       0.00849   0.00019  -0.00734   0.00000  -0.00734   0.00115
   D189      -3.10973   0.00037  -0.00813   0.00000  -0.00813  -3.11786
   D190      -3.12170  -0.00032  -0.00059   0.00000  -0.00060  -3.12229
   D191       0.01760  -0.00024   0.00569   0.00000   0.00569   0.02329
   D192       0.01471   0.00016  -0.00055   0.00000  -0.00055   0.01416
   D193      -3.12918   0.00024   0.00574   0.00000   0.00574  -3.12344
   D194       3.13883   0.00003  -0.00293   0.00000  -0.00293   3.13590
   D195      -0.00268   0.00020  -0.00648   0.00000  -0.00648  -0.00916
   D196      -0.00508   0.00011   0.00342   0.00000   0.00342  -0.00166
   D197       3.13659   0.00028  -0.00013   0.00000  -0.00013   3.13646
   D198       3.12967  -0.00017   0.00508   0.00000   0.00508   3.13475
   D199      -0.00891   0.00005   0.00046   0.00000   0.00046  -0.00844
   D200      -0.01184  -0.00001   0.00154   0.00000   0.00154  -0.01030
   D201       3.13277   0.00022  -0.00307   0.00000  -0.00307   3.12969
   D202       0.00594  -0.00025   0.00657   0.00000   0.00657   0.01252
   D203       3.12455  -0.00042   0.00736   0.00000   0.00735   3.13190
   D204      -3.13266  -0.00003   0.00200   0.00000   0.00200  -3.13066
   D205      -0.01405  -0.00020   0.00278   0.00000   0.00278  -0.01127
         Item               Value     Threshold  Converged?
 Maximum Force            0.011320     0.000450     NO 
 RMS     Force            0.001585     0.000300     NO 
 Maximum Displacement     3.300586     0.001800     NO 
 RMS     Displacement     0.614003     0.001200     NO 
 Predicted change in Energy=-6.986701D-04
 GradGradGradGradGradGradGradGradGradGradGradGradGradGradGradGradGradGrad

 Leave Link  103 at Thu Jun 27 15:59:01 2024, MaxMem= 13421772800 cpu:               7.4 elap:               0.3
 (Enter /scratch/PI/keztluo/TYang/g16/l202.exe)
 Stoichiometry    C29H30LiO4P
 Framework group  C1[X(C29H30LiO4P)]
 Deg. of freedom   189
 Full point group                 C1      NOp   1
 RotChk:  IX=0 Diff= 4.32D-01
 Largest Abelian subgroup         C1      NOp   1
 Largest concise Abelian subgroup C1      NOp   1
                         Standard orientation:                         
 ---------------------------------------------------------------------
 Center     Atomic      Atomic             Coordinates (Angstroms)
 Number     Number       Type             X           Y           Z
 ---------------------------------------------------------------------
      1         15           0       -0.322587   -1.710153   -0.843314
      2          8           0       -3.324430   -3.046024   -1.396585
      3          8           0       -0.270305   -3.251230   -0.989411
      4          8           0        1.086973   -1.141284   -1.562334
      5          8           0        0.356219   -1.426282    0.687218
      6          6           0       -3.931856   -0.891379   -0.575575
      7          6           0       -3.932888    0.471553   -0.883208
      8          1           0       -3.488695    0.806950   -1.817450
      9          6           0       -4.466508    1.381263    0.016038
     10          1           0       -4.444943    2.441980   -0.206391
     11          6           0       -5.016575    0.921995    1.211974
     12          1           0       -5.433998    1.631695    1.917752
     13          6           0       -5.024612   -0.438657    1.518589
     14          1           0       -5.450847   -0.783962    2.454644
     15          6           0       -4.479092   -1.348663    0.627288
     16          1           0       -4.465355   -2.411085    0.844668
     17          6           0       -3.348102   -1.823315   -1.540780
     18          1           0       -3.028818   -1.387395   -2.500249
     19          6           0        1.113030    1.214726   -1.585888
     20          6           0       -0.233929    1.602331   -1.510825
     21          1           0       -0.903808    1.081902   -0.833456
     22          6           0       -0.717952    2.659299   -2.270747
     23          1           0       -1.759995    2.955462   -2.175630
     24          6           0        0.127306    3.348873   -3.140052
     25          1           0       -0.250758    4.174913   -3.733633
     26          6           0        1.457444    2.964412   -3.240547
     27          1           0        2.128909    3.482699   -3.917856
     28          6           0        1.940995    1.905287   -2.470260
     29          1           0        2.983672    1.619745   -2.569900
     30          6           0        1.612958   -0.029384   -0.843711
     31          6           0        3.143980   -0.177940   -0.744174
     32          1           0        3.606436   -0.338017   -1.722523
     33          6           0        3.681488    1.045811    0.044151
     34          1           0        4.753735    1.180398   -0.118572
     35          1           0        3.208726    1.978091   -0.272157
     36          6           0        3.351172    0.694152    1.520482
     37          1           0        2.810889    1.481986    2.046942
     38          1           0        4.256916    0.502032    2.102099
     39          6           0        2.546224   -0.613934    1.397934
     40          6           0        4.866411   -1.500773    0.608415
     41          1           0        5.425829   -0.574220    0.737447
     42          1           0        5.345600   -2.062933   -0.200581
     43          1           0        4.983261   -2.093572    1.522330
     44          6           0        3.368541   -1.333466    0.274666
     45          6           0        2.923574   -2.754713   -0.110383
     46          1           0        3.365489   -3.458786    0.605519
     47          1           0        3.322105   -3.004605   -1.099739
     48          1           0        1.855473   -2.928529   -0.127731
     49          6           0        2.359234   -1.366054    2.701197
     50          1           0        3.330287   -1.624193    3.136963
     51          1           0        1.790326   -2.285353    2.536992
     52          1           0        1.816684   -0.752824    3.430059
     53          6           0        1.170134   -0.265038    0.700851
     54          6           0        0.406963    0.832974    1.448464
     55          6           0       -0.588072    0.445573    2.351711
     56          1           0       -0.820777   -0.608720    2.449578
     57          6           0       -1.271181    1.385538    3.122060
     58          1           0       -2.025197    1.046042    3.826222
     59          6           0       -0.995011    2.740434    2.988041
     60          1           0       -1.529282    3.475758    3.583059
     61          6           0       -0.018123    3.144901    2.080946
     62          1           0        0.210436    4.198782    1.954426
     63          6           0        0.676409    2.204329    1.328975
     64          1           0        1.423877    2.554210    0.625575
     65          3           0       -1.765595   -4.082798   -1.297867
 ---------------------------------------------------------------------
 Rotational constants (GHZ):           0.1631570           0.1057048           0.0976491
 Leave Link  202 at Thu Jun 27 15:59:01 2024, MaxMem= 13421772800 cpu:               0.5 elap:               0.0
 (Enter /scratch/PI/keztluo/TYang/g16/l301.exe)
 Basis read from rwf:  (5D, 7F)
 No pseudopotential information found on rwf file.
 There are   589 symmetry adapted cartesian basis functions of A   symmetry.
 There are   554 symmetry adapted basis functions of A   symmetry.
   554 basis functions,  1124 primitive gaussians,   589 cartesian basis functions
   127 alpha electrons      127 beta electrons
       nuclear repulsion energy      4131.4579488733 Hartrees.
 IExCor= 4336 DFT=T Ex+Corr=M062X ExCW=0 ScaHFX=  0.540000
 ScaDFX=  1.000000  1.000000  1.000000  1.000000 ScalE2=  1.000000  1.000000
 IRadAn=      5 IRanWt=     -1 IRanGd=            0 ICorTp=0 IEmpDi=  4
 NAtoms=   65 NActive=   65 NUniq=   65 SFac= 1.00D+00 NAtFMM=   60 NAOKFM=T Big=T
 Integral buffers will be    131072 words long.
 Raffenetti 2 integral format.
 Two-electron integral symmetry is turned on.
 No density basis found on file    724.
 Leave Link  301 at Thu Jun 27 15:59:01 2024, MaxMem= 13421772800 cpu:               3.0 elap:               0.1
 (Enter /scratch/PI/keztluo/TYang/g16/l302.exe)
 NPDir=0 NMtPBC=     1 NCelOv=     1 NCel=       1 NClECP=     1 NCelD=      1
         NCelK=      1 NCelE2=     1 NClLst=     1 CellRange=     0.0.
 One-electron integrals computed using PRISM.
 One-electron integral symmetry used in STVInt
 NBasis=   554 RedAO= T EigKep=  4.07D-04  NBF=   554
 NBsUse=   554 1.00D-06 EigRej= -1.00D+00 NBFU=   554
 Precomputing XC quadrature grid using
 IXCGrd= 4 IRadAn=           5 IRanWt=          -1 IRanGd=           0 AccXCQ= 0.00D+00.
 Generated NRdTot=       0 NPtTot=           0 NUsed=           0 NTot=          32
 NSgBfM=   585   584   584   585   585 MxSgAt=    65 MxSgA2=    65.
 Leave Link  302 at Thu Jun 27 15:59:02 2024, MaxMem= 13421772800 cpu:              31.3 elap:               0.8
 (Enter /scratch/PI/keztluo/TYang/g16/l303.exe)
 DipDrv:  MaxL=1.
 Leave Link  303 at Thu Jun 27 15:59:02 2024, MaxMem= 13421772800 cpu:               5.2 elap:               0.2
 (Enter /scratch/PI/keztluo/TYang/g16/l401.exe)
 Lowest energy guess from the checkpoint file:  "Lts-R.chk"
 B after Tr=     0.000000    0.000000    0.000000
         Rot=    0.999521   -0.017971    0.020085    0.015215 Ang=  -3.55 deg.
 Guess basis will be translated and rotated to current coordinates.
 B after Tr=     0.000000    0.000000    0.000000
         Rot=    0.989775    0.049554   -0.081194   -0.106290 Ang=  16.40 deg.
 Guess basis will be translated and rotated to current coordinates.
 CkInt1:  FT= 1.67D-01
 Max alpha theta= 12.286 degrees.
 JPrj=2 DoOrth=T DoCkMO=T.
 Leave Link  401 at Thu Jun 27 15:59:03 2024, MaxMem= 13421772800 cpu:              27.0 elap:               0.7
 (Enter /scratch/PI/keztluo/TYang/g16/l502.exe)
 Integral symmetry usage will be decided dynamically.
 Closed shell SCF:
 Using DIIS extrapolation, IDIIS=  1040.
 NGot= 13421772800 LenX= 13421048022 LenY= 13420700512
 Requested convergence on RMS density matrix=1.00D-08 within 128 cycles.
 Requested convergence on MAX density matrix=1.00D-06.
 Requested convergence on             energy=1.00D-06.
 No special actions if energy rises.
 Fock matrices will be formed incrementally for  20 cycles.

 Cycle   1  Pass 1  IDiag  1:
 FoFJK:  IHMeth= 1 ICntrl=       0 DoSepK=F KAlg= 0 I1Cent=           0 FoldK=F
 IRaf= 990000000 NMat=       1 IRICut=       1 DoRegI=T DoRafI=F ISym2E= 0 IDoP0=0 IntGTp=1.
 FoFCou: FMM=T IPFlag=           0 FMFlag=      100000 FMFlg1=        2001
         NFxFlg=           0 DoJE=F BraDBF=F KetDBF=F FulRan=T
         wScrn=  0.000000 ICntrl=         0 IOpCl=  0 I1Cent=           0 NGrid=           0
         NMat0=    1 NMatS0=      1 NMatT0=    0 NMatD0=    1 NMtDS0=    0 NMtDT0=    0
 Symmetry not used in FoFCou.
 FMM levels:  10  Number of levels for PrismC:   9
 E= -1772.39685252342    
 DIIS: error= 1.75D-03 at cycle   1 NSaved=   1.
 NSaved= 1 IEnMin= 1 EnMin= -1772.39685252342     IErMin= 1 ErrMin= 1.75D-03
 ErrMax= 1.75D-03  0.00D+00 EMaxC= 1.00D-01 BMatC= 1.11D-03 BMatP= 1.11D-03
 IDIUse=3 WtCom= 9.83D-01 WtEn= 1.75D-02
 Coeff-Com:  0.100D+01
 Coeff-En:   0.100D+01
 Coeff:      0.100D+01
 Gap=    70.908 Goal=   None    Shift=    0.000
 GapD=   70.908 DampG=2.000 DampE=1.000 DampFc=2.0000 IDamp=-1.
 RMSDP=1.05D-04 MaxDP=6.19D-03              OVMax= 7.01D-03

 Cycle   2  Pass 1  IDiag  1:
 RMSU=  1.05D-04    CP:  1.00D+00
 E= -1772.39784301175     Delta-E=       -0.000990488334 Rises=F Damp=F
 DIIS: error= 5.29D-04 at cycle   2 NSaved=   2.
 NSaved= 2 IEnMin= 2 EnMin= -1772.39784301175     IErMin= 2 ErrMin= 5.29D-04
 ErrMax= 5.29D-04  0.00D+00 EMaxC= 1.00D-01 BMatC= 2.93D-04 BMatP= 1.11D-03
 IDIUse=3 WtCom= 9.95D-01 WtEn= 5.29D-03
 Coeff-Com:  0.258D+00 0.742D+00
 Coeff-En:   0.000D+00 0.100D+01
 Coeff:      0.256D+00 0.744D+00
 Gap=     0.186 Goal=   None    Shift=    0.000
 RMSDP=4.66D-05 MaxDP=6.09D-03 DE=-9.90D-04 OVMax= 6.54D-03

 Cycle   3  Pass 1  IDiag  1:
 RMSU=  4.57D-05    CP:  1.00D+00  9.15D-01
 E= -1772.39792064492     Delta-E=       -0.000077633165 Rises=F Damp=F
 DIIS: error= 6.63D-04 at cycle   3 NSaved=   3.
 NSaved= 3 IEnMin= 3 EnMin= -1772.39792064492     IErMin= 2 ErrMin= 5.29D-04
 ErrMax= 6.63D-04  0.00D+00 EMaxC= 1.00D-01 BMatC= 2.26D-04 BMatP= 2.93D-04
 IDIUse=3 WtCom= 9.93D-01 WtEn= 6.63D-03
 Coeff-Com: -0.418D-01 0.472D+00 0.570D+00
 Coeff-En:   0.000D+00 0.417D+00 0.583D+00
 Coeff:     -0.416D-01 0.471D+00 0.570D+00
 Gap=     0.186 Goal=   None    Shift=    0.000
 RMSDP=2.44D-05 MaxDP=2.73D-03 DE=-7.76D-05 OVMax= 2.49D-03

 Cycle   4  Pass 1  IDiag  1:
 RMSU=  9.51D-06    CP:  1.00D+00  1.02D+00  5.72D-01
 E= -1772.39809479513     Delta-E=       -0.000174150208 Rises=F Damp=F
 DIIS: error= 6.16D-05 at cycle   4 NSaved=   4.
 NSaved= 4 IEnMin= 4 EnMin= -1772.39809479513     IErMin= 4 ErrMin= 6.16D-05
 ErrMax= 6.16D-05  0.00D+00 EMaxC= 1.00D-01 BMatC= 1.95D-06 BMatP= 2.26D-04
 IDIUse=1 WtCom= 1.00D+00 WtEn= 0.00D+00
 Coeff-Com: -0.205D-01 0.146D+00 0.189D+00 0.686D+00
 Coeff:     -0.205D-01 0.146D+00 0.189D+00 0.686D+00
 Gap=     0.185 Goal=   None    Shift=    0.000
 RMSDP=4.10D-06 MaxDP=2.13D-04 DE=-1.74D-04 OVMax= 6.06D-04

 Cycle   5  Pass 1  IDiag  1:
 RMSU=  3.91D-06    CP:  1.00D+00  1.03D+00  5.86D-01  9.20D-01
 E= -1772.39809654867     Delta-E=       -0.000001753540 Rises=F Damp=F
 DIIS: error= 3.94D-05 at cycle   5 NSaved=   5.
 NSaved= 5 IEnMin= 5 EnMin= -1772.39809654867     IErMin= 5 ErrMin= 3.94D-05
 ErrMax= 3.94D-05  0.00D+00 EMaxC= 1.00D-01 BMatC= 6.11D-07 BMatP= 1.95D-06
 IDIUse=1 WtCom= 1.00D+00 WtEn= 0.00D+00
 Coeff-Com: -0.304D-02-0.603D-02-0.730D-02 0.342D+00 0.675D+00
 Coeff:     -0.304D-02-0.603D-02-0.730D-02 0.342D+00 0.675D+00
 Gap=     0.185 Goal=   None    Shift=    0.000
 RMSDP=2.19D-06 MaxDP=1.14D-04 DE=-1.75D-06 OVMax= 2.21D-04

 Cycle   6  Pass 1  IDiag  1:
 RMSU=  1.29D-06    CP:  1.00D+00  1.03D+00  5.80D-01  1.08D+00  8.08D-01
 E= -1772.39809719735     Delta-E=       -0.000000648679 Rises=F Damp=F
 DIIS: error= 7.68D-06 at cycle   6 NSaved=   6.
 NSaved= 6 IEnMin= 6 EnMin= -1772.39809719735     IErMin= 6 ErrMin= 7.68D-06
 ErrMax= 7.68D-06  0.00D+00 EMaxC= 1.00D-01 BMatC= 7.01D-08 BMatP= 6.11D-07
 IDIUse=1 WtCom= 1.00D+00 WtEn= 0.00D+00
 Coeff-Com:  0.159D-02-0.234D-01-0.321D-01 0.656D-01 0.310D+00 0.678D+00
 Coeff:      0.159D-02-0.234D-01-0.321D-01 0.656D-01 0.310D+00 0.678D+00
 Gap=     0.185 Goal=   None    Shift=    0.000
 RMSDP=8.43D-07 MaxDP=4.38D-05 DE=-6.49D-07 OVMax= 1.27D-04

 Cycle   7  Pass 1  IDiag  1:
 RMSU=  5.21D-07    CP:  1.00D+00  1.03D+00  5.80D-01  1.11D+00  9.37D-01
                    CP:  7.74D-01
 E= -1772.39809727832     Delta-E=       -0.000000080975 Rises=F Damp=F
 DIIS: error= 2.91D-06 at cycle   7 NSaved=   7.
 NSaved= 7 IEnMin= 7 EnMin= -1772.39809727832     IErMin= 7 ErrMin= 2.91D-06
 ErrMax= 2.91D-06  0.00D+00 EMaxC= 1.00D-01 BMatC= 9.83D-09 BMatP= 7.01D-08
 IDIUse=1 WtCom= 1.00D+00 WtEn= 0.00D+00
 Coeff-Com:  0.106D-02-0.101D-01-0.150D-01-0.603D-02 0.682D-01 0.324D+00
 Coeff-Com:  0.638D+00
 Coeff:      0.106D-02-0.101D-01-0.150D-01-0.603D-02 0.682D-01 0.324D+00
 Coeff:      0.638D+00
 Gap=     0.185 Goal=   None    Shift=    0.000
 RMSDP=2.96D-07 MaxDP=1.20D-05 DE=-8.10D-08 OVMax= 5.39D-05

 Cycle   8  Pass 1  IDiag  1:
 RMSU=  2.01D-07    CP:  1.00D+00  1.03D+00  5.79D-01  1.12D+00  9.46D-01
                    CP:  8.89D-01  8.89D-01
 E= -1772.39809728969     Delta-E=       -0.000000011366 Rises=F Damp=F
 DIIS: error= 1.39D-06 at cycle   8 NSaved=   8.
 NSaved= 8 IEnMin= 8 EnMin= -1772.39809728969     IErMin= 8 ErrMin= 1.39D-06
 ErrMax= 1.39D-06  0.00D+00 EMaxC= 1.00D-01 BMatC= 1.38D-09 BMatP= 9.83D-09
 IDIUse=1 WtCom= 1.00D+00 WtEn= 0.00D+00
 Coeff-Com:  0.243D-03-0.112D-02-0.255D-02-0.124D-01-0.175D-01 0.490D-01
 Coeff-Com:  0.301D+00 0.684D+00
 Coeff:      0.243D-03-0.112D-02-0.255D-02-0.124D-01-0.175D-01 0.490D-01
 Coeff:      0.301D+00 0.684D+00
 Gap=     0.185 Goal=   None    Shift=    0.000
 RMSDP=1.27D-07 MaxDP=7.29D-06 DE=-1.14D-08 OVMax= 2.82D-05

 Cycle   9  Pass 1  IDiag  1:
 RMSU=  6.83D-08    CP:  1.00D+00  1.03D+00  5.79D-01  1.13D+00  9.58D-01
                    CP:  9.24D-01  1.01D+00  8.73D-01
 E= -1772.39809729153     Delta-E=       -0.000000001845 Rises=F Damp=F
 DIIS: error= 2.45D-07 at cycle   9 NSaved=   9.
 NSaved= 9 IEnMin= 9 EnMin= -1772.39809729153     IErMin= 9 ErrMin= 2.45D-07
 ErrMax= 2.45D-07  0.00D+00 EMaxC= 1.00D-01 BMatC= 1.05D-10 BMatP= 1.38D-09
 IDIUse=1 WtCom= 1.00D+00 WtEn= 0.00D+00
 Coeff-Com: -0.744D-04 0.119D-02 0.130D-02-0.241D-02-0.161D-01-0.336D-01
 Coeff-Com:  0.658D-02 0.213D+00 0.830D+00
 Coeff:     -0.744D-04 0.119D-02 0.130D-02-0.241D-02-0.161D-01-0.336D-01
 Coeff:      0.658D-02 0.213D+00 0.830D+00
 Gap=     0.185 Goal=   None    Shift=    0.000
 RMSDP=5.23D-08 MaxDP=2.65D-06 DE=-1.85D-09 OVMax= 1.40D-05

 Cycle  10  Pass 1  IDiag  1:
 RMSU=  2.49D-08    CP:  1.00D+00  1.03D+00  5.79D-01  1.13D+00  9.61D-01
                    CP:  9.38D-01  1.05D+00  1.02D+00  1.01D+00
 E= -1772.39809729171     Delta-E=       -0.000000000175 Rises=F Damp=F
 DIIS: error= 1.39D-07 at cycle  10 NSaved=  10.
 NSaved=10 IEnMin=10 EnMin= -1772.39809729171     IErMin=10 ErrMin= 1.39D-07
 ErrMax= 1.39D-07  0.00D+00 EMaxC= 1.00D-01 BMatC= 2.28D-11 BMatP= 1.05D-10
 IDIUse=1 WtCom= 1.00D+00 WtEn= 0.00D+00
 Coeff-Com: -0.606D-04 0.689D-03 0.873D-03 0.445D-03-0.566D-02-0.219D-01
 Coeff-Com: -0.310D-01 0.182D-01 0.390D+00 0.648D+00
 Coeff:     -0.606D-04 0.689D-03 0.873D-03 0.445D-03-0.566D-02-0.219D-01
 Coeff:     -0.310D-01 0.182D-01 0.390D+00 0.648D+00
 Gap=     0.185 Goal=   None    Shift=    0.000
 RMSDP=1.70D-08 MaxDP=8.28D-07 DE=-1.75D-10 OVMax= 4.41D-06

 Cycle  11  Pass 1  IDiag  1:
 RMSU=  8.41D-09    CP:  1.00D+00  1.03D+00  5.79D-01  1.13D+00  9.63D-01
                    CP:  9.40D-01  1.07D+00  1.04D+00  1.15D+00  8.75D-01
 E= -1772.39809729181     Delta-E=       -0.000000000107 Rises=F Damp=F
 DIIS: error= 4.02D-08 at cycle  11 NSaved=  11.
 NSaved=11 IEnMin=11 EnMin= -1772.39809729181     IErMin=11 ErrMin= 4.02D-08
 ErrMax= 4.02D-08  0.00D+00 EMaxC= 1.00D-01 BMatC= 1.78D-12 BMatP= 2.28D-11
 IDIUse=1 WtCom= 1.00D+00 WtEn= 0.00D+00
 Coeff-Com: -0.935D-05 0.595D-04 0.934D-04 0.536D-03 0.347D-03-0.268D-02
 Coeff-Com: -0.108D-01-0.235D-01 0.164D-01 0.207D+00 0.812D+00
 Coeff:     -0.935D-05 0.595D-04 0.934D-04 0.536D-03 0.347D-03-0.268D-02
 Coeff:     -0.108D-01-0.235D-01 0.164D-01 0.207D+00 0.812D+00
 Gap=     0.185 Goal=   None    Shift=    0.000
 RMSDP=6.48D-09 MaxDP=3.39D-07 DE=-1.07D-10 OVMax= 1.80D-06

 SCF Done:  E(RM062X) =  -1772.39809729     A.U. after   11 cycles
            NFock= 11  Conv=0.65D-08     -V/T= 2.0054
 KE= 1.762817570956D+03 PE=-1.240790867652D+04 EE= 4.741235059396D+03
 Leave Link  502 at Thu Jun 27 16:00:05 2024, MaxMem= 13421772800 cpu:            2412.8 elap:              62.3
 (Enter /scratch/PI/keztluo/TYang/g16/l701.exe)
 ... and contract with generalized density number  0.
 Compute integral first derivatives.
 Leave Link  701 at Thu Jun 27 16:00:06 2024, MaxMem= 13421772800 cpu:              15.4 elap:               0.4
 (Enter /scratch/PI/keztluo/TYang/g16/l702.exe)
 L702 exits ... SP integral derivatives will be done elsewhere.
 Leave Link  702 at Thu Jun 27 16:00:06 2024, MaxMem= 13421772800 cpu:               0.9 elap:               0.1
 (Enter /scratch/PI/keztluo/TYang/g16/l703.exe)
 Integral derivatives from FoFJK, PRISM(SPDF).
 Compute integral first derivatives, UseDBF=F ICtDFT=           0.
 Calling FoFJK, ICntrl=      2127 FMM=T ISym2X=0 I1Cent= 0 IOpClX= 0 NMat=1 NMatS=1 NMatT=0.
 FoFJK:  IHMeth= 1 ICntrl=    2127 DoSepK=F KAlg= 0 I1Cent=           0 FoldK=F
 IRaf=         0 NMat=       1 IRICut=       1 DoRegI=T DoRafI=F ISym2E= 0 IDoP0=0 IntGTp=1.
 FoFCou: FMM=T IPFlag=           0 FMFlag=      100000 FMFlg1=        2001
         NFxFlg=           0 DoJE=F BraDBF=F KetDBF=F FulRan=T
         wScrn=  0.000000 ICntrl=      2127 IOpCl=  0 I1Cent=           0 NGrid=           0
         NMat0=    1 NMatS0=      1 NMatT0=    0 NMatD0=    1 NMtDS0=    0 NMtDT0=    0
 Symmetry not used in FoFCou.
 FMM levels:  10  Number of levels for PrismC:   9
 Leave Link  703 at Thu Jun 27 16:00:19 2024, MaxMem= 13421772800 cpu:             508.2 elap:              13.1
 (Enter /scratch/PI/keztluo/TYang/g16/l716.exe)
 Dipole        =-2.42514982D+00 4.48888225D-02-1.30408418D-01
 ***** Axes restored to original set *****
 -------------------------------------------------------------------
 Center     Atomic                   Forces (Hartrees/Bohr)
 Number     Number              X              Y              Z
 -------------------------------------------------------------------
      1       15           0.000457101   -0.001521994    0.002940871
      2        8           0.002486371   -0.001315112    0.002729954
      3        8          -0.000250472    0.001978442   -0.000267996
      4        8          -0.002395825    0.000939284   -0.000657950
      5        8          -0.001429035    0.001417313   -0.002131185
      6        6           0.001238290    0.000520752    0.001389906
      7        6           0.002279506   -0.001098146   -0.001197944
      8        1           0.000209615    0.000262037   -0.000109174
      9        6          -0.000847442    0.000905662    0.001478901
     10        1          -0.000698462    0.000531382    0.000109607
     11        6           0.000409854    0.001762277    0.000699244
     12        1          -0.000333909    0.000641003    0.000418870
     13        6          -0.000412988   -0.000268170    0.000590474
     14        1          -0.000146562    0.000278738    0.000034433
     15        6           0.001025123   -0.001113680   -0.001058994
     16        1           0.000142226   -0.000640869   -0.000210899
     17        6          -0.004356421   -0.003175270   -0.005498110
     18        1           0.002947028    0.001210755    0.001494897
     19        6          -0.001350936   -0.001005990    0.000901006
     20        6           0.001967044   -0.000714199    0.000161683
     21        1          -0.000732631   -0.000212385    0.000117247
     22        6          -0.000474298    0.000737359   -0.000273407
     23        1           0.000413324   -0.000111717   -0.000206068
     24        6          -0.001130039   -0.000046272    0.000131623
     25        1          -0.000268545    0.000313032   -0.000061864
     26        6           0.000966871   -0.001353200    0.000975329
     27        1          -0.000072478    0.000173647   -0.000198107
     28        6           0.000542911    0.001348752   -0.001349159
     29        1          -0.000241429   -0.000067150    0.000049633
     30        6           0.000507600   -0.000155201    0.000883456
     31        6           0.000101392   -0.001311298   -0.000004668
     32        1           0.000111407    0.000177366   -0.000171637
     33        6           0.000307489    0.000705212    0.000245848
     34        1           0.000148529   -0.000309447    0.000228981
     35        1          -0.000037568   -0.000176522    0.000245489
     36        6           0.000081769    0.000167261    0.000556527
     37        1           0.000352160   -0.000355093   -0.000263946
     38        1           0.000287643   -0.000052371   -0.000064118
     39        6           0.000314604   -0.000642754    0.000044637
     40        6           0.000055126    0.000131176   -0.000094098
     41        1           0.000059625   -0.000018943   -0.000042663
     42        1           0.000072581    0.000127263   -0.000025956
     43        1          -0.000004396   -0.000048618    0.000195771
     44        6          -0.000335696    0.001152069   -0.000040766
     45        6          -0.000350985    0.000325575   -0.000041941
     46        1          -0.000028706   -0.000206747    0.000176994
     47        1          -0.000104528    0.000011545   -0.000235736
     48        1           0.000327556    0.000067334   -0.000024680
     49        6          -0.000524391    0.000300271   -0.000341075
     50        1           0.000205435   -0.000063833    0.000191812
     51        1           0.000127863   -0.000037472   -0.000032589
     52        1           0.000198182    0.000000026    0.000073400
     53        6           0.001210391   -0.001116883   -0.000344585
     54        6          -0.000153570    0.000935517   -0.001183889
     55        6          -0.000159790   -0.000261958    0.000747972
     56        1           0.000305984    0.000312629   -0.000070206
     57        6          -0.000909790   -0.001289891   -0.000781072
     58        1          -0.000415688    0.000364534   -0.000064209
     59        6           0.000178389    0.000952579    0.000163632
     60        1           0.000114684   -0.000292377   -0.000216453
     61        6          -0.000110245    0.000222588    0.000473580
     62        1          -0.000192474    0.000041382    0.000176250
     63        6          -0.000120932   -0.000978487   -0.000670600
     64        1          -0.000155088   -0.000037466   -0.000247185
     65        3          -0.001408350    0.000984750   -0.000445094
 -------------------------------------------------------------------
 Cartesian Forces:  Max     0.005498110 RMS     0.000974963
 Leave Link  716 at Thu Jun 27 16:00:20 2024, MaxMem= 13421772800 cpu:               1.3 elap:               0.1
 (Enter /scratch/PI/keztluo/TYang/g16/l103.exe)

 GradGradGradGradGradGradGradGradGradGradGradGradGradGradGradGradGradGrad
 Berny optimization.
 Using GEDIIS/GDIIS optimizer.
 FormGI is forming the generalized inverse of G from B-inverse, IUseBI=4.
 Internal  Forces:  Max     0.014970985 RMS     0.001243264
 Search for a local minimum.
 Step number   5 out of a maximum of  390
 All quantities printed in internal units (Hartrees-Bohrs-Radians)
 RMS Force = .12433D-02 SwitMx=.10000D-02 MixMth= 1
 Mixed Optimization -- RFO/linear search
 Update second derivatives using D2CorX and points    1    3    2    5
 ITU=  0 -1 -1  0  0
 Use linear search instead of GDIIS.
     Eigenvalues ---    0.00230   0.00250   0.00293   0.00396   0.00441
     Eigenvalues ---    0.00510   0.00519   0.00808   0.01262   0.01327
     Eigenvalues ---    0.01396   0.01499   0.01800   0.01897   0.02018
     Eigenvalues ---    0.02040   0.02054   0.02066   0.02068   0.02070
     Eigenvalues ---    0.02077   0.02090   0.02107   0.02119   0.02128
     Eigenvalues ---    0.02144   0.02151   0.02159   0.02164   0.02171
     Eigenvalues ---    0.02182   0.02187   0.02205   0.02227   0.02231
     Eigenvalues ---    0.02245   0.02250   0.02254   0.02333   0.02352
     Eigenvalues ---    0.02794   0.03049   0.03382   0.03747   0.03896
     Eigenvalues ---    0.04129   0.04214   0.04301   0.04467   0.04767
     Eigenvalues ---    0.04953   0.04959   0.05042   0.05130   0.05408
     Eigenvalues ---    0.05491   0.05669   0.05704   0.05712   0.05786
     Eigenvalues ---    0.05811   0.06627   0.06787   0.06844   0.06848
     Eigenvalues ---    0.07196   0.07282   0.08731   0.08869   0.09178
     Eigenvalues ---    0.09785   0.10055   0.10298   0.10859   0.11491
     Eigenvalues ---    0.12581   0.13552   0.15501   0.15718   0.15966
     Eigenvalues ---    0.15994   0.15996   0.15998   0.15999   0.15999
     Eigenvalues ---    0.16000   0.16000   0.16000   0.16000   0.16000
     Eigenvalues ---    0.16000   0.16000   0.16000   0.16000   0.16000
     Eigenvalues ---    0.16000   0.16000   0.16000   0.16000   0.16000
     Eigenvalues ---    0.16000   0.16046   0.16078   0.16224   0.16945
     Eigenvalues ---    0.17686   0.20409   0.21392   0.21722   0.21999
     Eigenvalues ---    0.22000   0.22000   0.22019   0.22035   0.22215
     Eigenvalues ---    0.22574   0.23356   0.23445   0.23464   0.23669
     Eigenvalues ---    0.24651   0.24866   0.25040   0.25248   0.25898
     Eigenvalues ---    0.26555   0.27198   0.27994   0.28236   0.28601
     Eigenvalues ---    0.28824   0.29904   0.30392   0.32274   0.33105
     Eigenvalues ---    0.33436   0.33614   0.33752   0.33790   0.33908
     Eigenvalues ---    0.34032   0.34058   0.34124   0.34125   0.34154
     Eigenvalues ---    0.34177   0.34189   0.34251   0.34331   0.34500
     Eigenvalues ---    0.34601   0.34926   0.35060   0.35149   0.35258
     Eigenvalues ---    0.35275   0.35319   0.35332   0.35369   0.35459
     Eigenvalues ---    0.35519   0.35603   0.35694   0.35996   0.36593
     Eigenvalues ---    0.36851   0.38953   0.40524   0.41111   0.41375
     Eigenvalues ---    0.41598   0.42063   0.42118   0.42259   0.44380
     Eigenvalues ---    0.45071   0.45345   0.45366   0.46023   0.46498
     Eigenvalues ---    0.46549   0.46896   0.46985   0.47392   0.47493
     Eigenvalues ---    0.48480   0.54367   0.86071   1.26474
 RFO step:  Lambda=-4.24586784D-03 EMin= 2.30032230D-03
 Quartic linear search produced a step of -0.21372.
 Maximum step size (   0.075) exceeded in Quadratic search.
    -- Step size scaled by   0.442
 Iteration  1 RMS(Cart)=  0.16175284 RMS(Int)=  0.00275181
 Iteration  2 RMS(Cart)=  0.01039759 RMS(Int)=  0.00010452
 Iteration  3 RMS(Cart)=  0.00005586 RMS(Int)=  0.00010397
 Iteration  4 RMS(Cart)=  0.00000002 RMS(Int)=  0.00010397
 ITry= 1 IFail=0 DXMaxC= 9.02D-01 DCOld= 1.00D+10 DXMaxT= 7.50D-02 DXLimC= 3.00D+00 Rises=F
 Variable       Old X    -DE/DX   Delta X   Delta X   Delta X     New X
                                 (Linear)    (Quad)   (Total)
    R1        2.92694   0.00093   0.00083  -0.00684  -0.00568   2.92126
    R2        3.17759  -0.00053   0.00024  -0.00258  -0.00232   3.17527
    R3        3.20914  -0.00296   0.00003  -0.01044  -0.01040   3.19874
    R4        5.31760  -0.00314  -0.00112  -0.02455  -0.02591   5.29170
    R5        2.32703  -0.00009   0.00020  -0.00542  -0.00522   2.32181
    R6        3.54272  -0.00419   0.00119  -0.03071  -0.02952   3.51320
    R7        3.28538   0.00118   0.00064   0.00069   0.00141   3.28679
    R8        2.69205  -0.00007   0.00019  -0.00082  -0.00064   2.69141
    R9        2.67990  -0.00155  -0.00037   0.00096   0.00057   2.68048
   R10        2.64036   0.00106   0.00030  -0.00841  -0.00811   2.63225
   R11        2.64255  -0.00013   0.00011  -0.00261  -0.00250   2.64005
   R12        2.76501   0.00119  -0.00011   0.00374   0.00362   2.76863
   R13        2.05504   0.00027   0.00015  -0.00403  -0.00388   2.05115
   R14        2.61914   0.00317   0.00010  -0.00376  -0.00367   2.61547
   R15        2.04847   0.00052   0.00018  -0.00490  -0.00472   2.04375
   R16        2.63464  -0.00001  -0.00016   0.00380   0.00364   2.63827
   R17        2.04932   0.00082   0.00031  -0.00866  -0.00835   2.04097
   R18        2.63578   0.00159   0.00012  -0.00324  -0.00312   2.63266
   R19        2.05025  -0.00001   0.00003  -0.00089  -0.00086   2.04940
   R20        2.61856   0.00228   0.00026  -0.00828  -0.00802   2.61054
   R21        2.04945   0.00060   0.00014  -0.00404  -0.00391   2.04554
   R22        2.08089   0.00015  -0.00016   0.00409   0.00392   2.08481
   R23        2.65247  -0.00081   0.00023  -0.00513  -0.00490   2.64757
   R24        2.63515   0.00101  -0.00022   0.00503   0.00481   2.63996
   R25        2.89601  -0.00075   0.00016  -0.00322  -0.00306   2.89295
   R26        2.05139   0.00063  -0.00006   0.00119   0.00113   2.05252
   R27        2.62457   0.00051  -0.00007   0.00169   0.00162   2.62619
   R28        2.05504  -0.00044  -0.00003   0.00120   0.00117   2.05621
   R29        2.63592  -0.00065  -0.00014   0.00427   0.00413   2.64006
   R30        2.05069   0.00037   0.00022  -0.00590  -0.00568   2.04501
   R31        2.62337   0.00101  -0.00008   0.00149   0.00140   2.62478
   R32        2.05123   0.00016  -0.00001   0.00011   0.00010   2.05133
   R33        2.63812  -0.00073   0.00025  -0.00626  -0.00601   2.63211
   R34        2.05158  -0.00022  -0.00004   0.00113   0.00109   2.05267
   R35        2.91288   0.00054  -0.00002   0.00101   0.00099   2.91387
   R36        3.06887  -0.00142   0.00014  -0.00333  -0.00322   3.06565
   R37        2.06721   0.00018   0.00013  -0.00335  -0.00322   2.06398
   R38        2.93239   0.00056  -0.00028   0.00580   0.00552   2.93791
   R39        2.94197  -0.00066   0.00012  -0.00112  -0.00101   2.94097
   R40        2.06518   0.00007   0.00007  -0.00178  -0.00172   2.06346
   R41        2.06379  -0.00020   0.00013  -0.00313  -0.00300   2.06078
   R42        2.93506  -0.00035  -0.00011   0.00312   0.00302   2.93808
   R43        2.06123  -0.00056   0.00000   0.00029   0.00029   2.06152
   R44        2.06626   0.00021   0.00010  -0.00274  -0.00264   2.06362
   R45        2.91168   0.00012  -0.00004   0.00134   0.00131   2.91299
   R46        2.96131  -0.00033   0.00011  -0.00110  -0.00099   2.96032
   R47        2.86538  -0.00019   0.00011  -0.00247  -0.00236   2.86302
   R48        2.98868   0.00092  -0.00023   0.00345   0.00322   2.99190
   R49        2.05980   0.00000  -0.00007   0.00188   0.00181   2.06161
   R50        2.07019  -0.00001   0.00002  -0.00038  -0.00036   2.06983
   R51        2.07036   0.00019   0.00014  -0.00379  -0.00364   2.06671
   R52        2.91716   0.00017   0.00004  -0.00105  -0.00101   2.91615
   R53        2.90686  -0.00011   0.00003  -0.00072  -0.00069   2.90617
   R54        2.07313   0.00024   0.00020  -0.00516  -0.00496   2.06817
   R55        2.07018   0.00017   0.00009  -0.00249  -0.00240   2.06778
   R56        2.04523  -0.00033  -0.00021   0.00560   0.00539   2.05062
   R57        2.06964   0.00028  -0.00002   0.00019   0.00017   2.06981
   R58        2.06640  -0.00002   0.00006  -0.00158  -0.00152   2.06488
   R59        2.07152  -0.00006   0.00002  -0.00043  -0.00041   2.07110
   R60        2.89504   0.00005  -0.00020   0.00557   0.00537   2.90041
   R61        2.64294   0.00061   0.00000   0.00155   0.00155   2.64448
   R62        2.65067  -0.00068   0.00017  -0.00501  -0.00484   2.64583
   R63        2.04864  -0.00036  -0.00008   0.00200   0.00192   2.05056
   R64        2.63453  -0.00019   0.00011  -0.00301  -0.00291   2.63162
   R65        2.05246   0.00012   0.00010  -0.00005   0.00005   2.05251
   R66        2.62527   0.00057  -0.00009   0.00244   0.00235   2.62762
   R67        2.05294  -0.00037   0.00000   0.00011   0.00012   2.05305
   R68        2.63258  -0.00004   0.00005   0.00038   0.00043   2.63300
   R69        2.05182  -0.00001  -0.00005   0.00126   0.00122   2.05304
   R70        2.62700   0.00078   0.00016  -0.00354  -0.00338   2.62362
   R71        2.04920   0.00003  -0.00006   0.00160   0.00154   2.05073
    A1        1.84209  -0.00044  -0.00018   0.00434   0.00410   1.84619
    A2        1.81094   0.00082   0.00034  -0.00056  -0.00032   1.81062
    A3        1.56456   0.00093   0.00023   0.00341   0.00359   1.56815
    A4        2.27319   0.00140   0.00113   0.00386   0.00496   2.27815
    A5        2.08462  -0.00012  -0.00057   0.00576   0.00518   2.08980
    A6        2.17885  -0.01497  -0.00163  -0.03394  -0.03557   2.14327
    A7        1.93677  -0.00087  -0.00055   0.00229   0.00174   1.93851
    A8        1.95514  -0.00016  -0.00055   0.00359   0.00300   1.95815
    A9        2.10376  -0.00005  -0.00024   0.00446   0.00423   2.10799
   A10        2.06729   0.00056   0.00004  -0.00375  -0.00371   2.06359
   A11        2.11213  -0.00051   0.00019  -0.00071  -0.00052   2.11161
   A12        2.08254   0.00015  -0.00030   0.00486   0.00456   2.08710
   A13        2.09173   0.00004   0.00023  -0.00389  -0.00367   2.08806
   A14        2.10856  -0.00019   0.00005  -0.00079  -0.00075   2.10781
   A15        2.09610   0.00043  -0.00004   0.00082   0.00078   2.09688
   A16        2.08546   0.00020  -0.00008   0.00093   0.00085   2.08630
   A17        2.10157  -0.00062   0.00012  -0.00172  -0.00161   2.09997
   A18        2.08812   0.00017  -0.00005   0.00110   0.00106   2.08917
   A19        2.10853  -0.00071   0.00001  -0.00061  -0.00061   2.10793
   A20        2.08648   0.00055   0.00004  -0.00045  -0.00041   2.08606
   A21        2.09717  -0.00063   0.00004  -0.00064  -0.00060   2.09657
   A22        2.09091   0.00063   0.00010  -0.00158  -0.00148   2.08942
   A23        2.09509   0.00000  -0.00014   0.00224   0.00210   2.09719
   A24        2.08587  -0.00009  -0.00003   0.00079   0.00076   2.08663
   A25        2.08037  -0.00029  -0.00003   0.00074   0.00071   2.08108
   A26        2.11694   0.00039   0.00006  -0.00153  -0.00147   2.11547
   A27        2.16863   0.00065  -0.00020   0.00869   0.00772   2.17635
   A28        2.08235   0.00064  -0.00042   0.00404   0.00285   2.08520
   A29        2.02453  -0.00055   0.00006  -0.00373  -0.00445   2.02008
   A30        2.05663  -0.00004   0.00010  -0.00165  -0.00156   2.05507
   A31        2.10752  -0.00123   0.00009  -0.00141  -0.00133   2.10620
   A32        2.11236   0.00126  -0.00012   0.00221   0.00208   2.11444
   A33        2.08651   0.00028  -0.00022   0.00427   0.00404   2.09055
   A34        2.11219   0.00029  -0.00013   0.00242   0.00229   2.11448
   A35        2.08428  -0.00056   0.00035  -0.00668  -0.00632   2.07795
   A36        2.08672   0.00012  -0.00018   0.00371   0.00353   2.09025
   A37        2.10138  -0.00003   0.00006  -0.00133  -0.00127   2.10011
   A38        2.09501  -0.00009   0.00012  -0.00235  -0.00223   2.09278
   A39        2.10144  -0.00004   0.00000   0.00012   0.00012   2.10156
   A40        2.08154  -0.00025   0.00012  -0.00249  -0.00236   2.07917
   A41        2.10021   0.00029  -0.00012   0.00237   0.00224   2.10245
   A42        2.10093  -0.00038   0.00019  -0.00350  -0.00331   2.09762
   A43        2.09676   0.00032  -0.00011   0.00228   0.00216   2.09892
   A44        2.08550   0.00006  -0.00007   0.00122   0.00115   2.08664
   A45        2.11762  -0.00030  -0.00002   0.00066   0.00064   2.11826
   A46        2.09233   0.00003   0.00003  -0.00068  -0.00065   2.09168
   A47        2.07324   0.00026  -0.00001   0.00002   0.00001   2.07324
   A48        1.84303  -0.00065   0.00004  -0.00604  -0.00601   1.83703
   A49        1.90084   0.00035   0.00020   0.00212   0.00234   1.90318
   A50        1.83987  -0.00001   0.00011  -0.00167  -0.00158   1.83830
   A51        2.01920   0.00103  -0.00034   0.00724   0.00691   2.02611
   A52        2.08226  -0.00096  -0.00006  -0.00058  -0.00064   2.08163
   A53        1.76750   0.00028   0.00011  -0.00121  -0.00113   1.76637
   A54        1.95654  -0.00003   0.00001  -0.00108  -0.00106   1.95548
   A55        1.87638   0.00059  -0.00016   0.00438   0.00421   1.88059
   A56        1.83078  -0.00037   0.00024  -0.00428  -0.00404   1.82674
   A57        2.00790  -0.00017   0.00014  -0.00159  -0.00145   2.00645
   A58        1.99951   0.00026  -0.00008   0.00168   0.00159   2.00110
   A59        1.77513  -0.00029  -0.00015   0.00101   0.00087   1.77599
   A60        1.94050  -0.00004   0.00012  -0.00208  -0.00196   1.93854
   A61        1.95641   0.00013  -0.00013   0.00269   0.00256   1.95897
   A62        1.80356  -0.00004   0.00004  -0.00080  -0.00078   1.80278
   A63        1.85092   0.00014  -0.00012   0.00183   0.00171   1.85263
   A64        1.95852   0.00000   0.00003  -0.00089  -0.00085   1.95767
   A65        1.95683  -0.00021   0.00007  -0.00085  -0.00078   1.95605
   A66        1.98295  -0.00016   0.00000  -0.00059  -0.00059   1.98236
   A67        1.94897   0.00006   0.00004  -0.00019  -0.00015   1.94882
   A68        1.80053   0.00000   0.00008  -0.00066  -0.00059   1.79994
   A69        1.85509   0.00004  -0.00010   0.00140   0.00129   1.85639
   A70        1.97448   0.00006  -0.00007   0.00096   0.00090   1.97538
   A71        1.90275   0.00001   0.00007  -0.00103  -0.00096   1.90179
   A72        1.74435  -0.00023   0.00000   0.00027   0.00028   1.74463
   A73        2.00113  -0.00040  -0.00006   0.00031   0.00026   2.00139
   A74        1.87793   0.00066  -0.00008   0.00100   0.00091   1.87884
   A75        2.04098   0.00047  -0.00003   0.00099   0.00096   2.04194
   A76        1.81516  -0.00040   0.00015  -0.00305  -0.00291   1.81225
   A77        1.96163  -0.00008   0.00002   0.00024   0.00028   1.96191
   A78        1.87458  -0.00011   0.00002  -0.00032  -0.00030   1.87427
   A79        1.88227  -0.00002   0.00002  -0.00027  -0.00025   1.88202
   A80        2.01690   0.00004   0.00002  -0.00031  -0.00029   2.01661
   A81        1.86681   0.00004  -0.00003   0.00039   0.00036   1.86717
   A82        1.89694   0.00008  -0.00003   0.00042   0.00040   1.89733
   A83        1.92035  -0.00003  -0.00001   0.00013   0.00013   1.92048
   A84        1.62342   0.00022  -0.00007   0.00161   0.00153   1.62495
   A85        1.94110  -0.00011  -0.00019   0.00282   0.00263   1.94372
   A86        2.07172  -0.00022   0.00032  -0.00551  -0.00519   2.06653
   A87        1.98664  -0.00012  -0.00013   0.00130   0.00117   1.98782
   A88        2.03966  -0.00010   0.00012  -0.00167  -0.00155   2.03811
   A89        1.80767   0.00029  -0.00006   0.00154   0.00148   1.80915
   A90        1.88925   0.00014  -0.00015   0.00286   0.00271   1.89196
   A91        1.90879   0.00003  -0.00010   0.00188   0.00179   1.91057
   A92        2.02403  -0.00005   0.00009  -0.00200  -0.00192   2.02211
   A93        1.87172   0.00004   0.00003  -0.00074  -0.00071   1.87101
   A94        1.88066  -0.00007   0.00003  -0.00038  -0.00035   1.88031
   A95        1.88379  -0.00008   0.00010  -0.00161  -0.00151   1.88228
   A96        1.92789   0.00006   0.00010  -0.00174  -0.00164   1.92626
   A97        1.93061  -0.00003  -0.00009   0.00146   0.00136   1.93197
   A98        1.93375   0.00009  -0.00005   0.00092   0.00086   1.93461
   A99        1.89957  -0.00006   0.00007  -0.00099  -0.00093   1.89865
   A100       1.88192  -0.00014   0.00013  -0.00189  -0.00176   1.88016
   A101       1.88877   0.00007  -0.00015   0.00221   0.00206   1.89083
   A102       1.84022   0.00060   0.00016   0.00199   0.00213   1.84235
   A103       1.89966   0.00001   0.00009  -0.00115  -0.00105   1.89861
   A104       1.88144  -0.00125  -0.00065  -0.00076  -0.00141   1.88003
   A105       1.78643   0.00001  -0.00010   0.00211   0.00201   1.78844
   A106       2.08975  -0.00145   0.00005  -0.00822  -0.00816   2.08159
   A107       1.95677   0.00216   0.00046   0.00620   0.00668   1.96345
   A108       2.06128  -0.00095  -0.00029  -0.00140  -0.00169   2.05960
   A109       2.16936   0.00087   0.00032   0.00082   0.00113   2.17049
   A110       2.05160   0.00011  -0.00005   0.00080   0.00075   2.05235
   A111       2.07191  -0.00038  -0.00006  -0.00025  -0.00031   2.07160
   A112       2.11614   0.00030   0.00015  -0.00035  -0.00021   2.11593
   A113       2.09513   0.00007  -0.00009   0.00062   0.00053   2.09565
   A114       2.08021   0.00063  -0.00016   0.00393   0.00378   2.08398
   A115       2.10232  -0.00041  -0.00012  -0.00035  -0.00048   2.10184
   A116       2.10065  -0.00022   0.00028  -0.00357  -0.00329   2.09736
   A117       2.10544  -0.00014  -0.00003   0.00036   0.00033   2.10576
   A118       2.07759   0.00011   0.00009  -0.00136  -0.00128   2.07631
   A119       2.10016   0.00003  -0.00006   0.00101   0.00095   2.10111
   A120       2.10052  -0.00032   0.00014  -0.00324  -0.00311   2.09741
   A121       2.10148   0.00011   0.00003   0.00085   0.00088   2.10235
   A122       2.08119   0.00022  -0.00017   0.00240   0.00223   2.08342
   A123       2.11699  -0.00021  -0.00010   0.00059   0.00048   2.11747
   A124       2.09800   0.00004   0.00006  -0.00047  -0.00042   2.09758
   A125       2.06798   0.00017   0.00004  -0.00016  -0.00012   2.06786
   A126       1.53940  -0.01006  -0.00180  -0.02138  -0.02211   1.51729
   A127       2.04877  -0.00863  -0.00143  -0.01580  -0.01831   2.03046
    D1       -2.49092  -0.00041  -0.00078   0.00687   0.00619  -2.48473
    D2       -0.67247   0.00068  -0.00037   0.00754   0.00717  -0.66530
    D3       -2.93602  -0.00112  -0.00057  -0.00741  -0.00808  -2.94409
    D4        2.47392  -0.00041   0.00097  -0.00914  -0.00824   2.46567
    D5        0.62518  -0.00024   0.00107  -0.01444  -0.01336   0.61182
    D6        3.02658   0.00227   0.00239  -0.00309  -0.00063   3.02595
    D7       -2.29891   0.00058   0.01842   0.10172   0.12017  -2.17874
    D8        1.92611  -0.00237   0.01751   0.08448   0.10191   2.02802
    D9       -2.07492   0.00534   0.00132   0.03029   0.03172  -2.04320
   D10        1.20509  -0.00112   0.00597  -0.05005  -0.04418   1.16091
   D11        0.27060   0.00090   0.00837   0.01072   0.01909   0.28969
   D12        0.28001  -0.00004  -0.00274  -0.03394  -0.03668   0.24333
   D13       -1.69570   0.00053  -0.00036   0.00376   0.00339  -1.69231
   D14        2.40846  -0.00052  -0.00009  -0.00250  -0.00260   2.40586
   D15        0.52376  -0.00097  -0.00034  -0.00123  -0.00155   0.52222
   D16       -0.39802   0.00005  -0.00119   0.01487   0.01369  -0.38434
   D17       -2.30382  -0.00023  -0.00120   0.01204   0.01086  -2.29296
   D18        1.85311  -0.00210  -0.00142   0.00567   0.00425   1.85735
   D19        3.12569  -0.00024   0.00008  -0.00065  -0.00057   3.12512
   D20        0.01267  -0.00021   0.00079  -0.00780  -0.00701   0.00566
   D21       -0.01752   0.00056   0.00044   0.00250   0.00294  -0.01457
   D22       -3.13053   0.00058   0.00115  -0.00466  -0.00350  -3.13404
   D23       -0.00095   0.00009  -0.00032   0.00295   0.00263   0.00169
   D24       -3.13993   0.00020   0.00002   0.00019   0.00022  -3.13971
   D25       -3.14088  -0.00072  -0.00069  -0.00028  -0.00097   3.14133
   D26        0.00332  -0.00061  -0.00035  -0.00303  -0.00338  -0.00006
   D27       -3.10426  -0.00410   0.00227  -0.04699  -0.04469   3.13424
   D28       -0.09693   0.00225  -0.00228   0.03146   0.02915  -0.06778
   D29        0.03571  -0.00331   0.00263  -0.04382  -0.04116  -0.00546
   D30        3.04304   0.00305  -0.00192   0.03462   0.03267   3.07571
   D31        3.11238   0.00028  -0.00098   0.01129   0.01030   3.12268
   D32       -0.01730   0.00029  -0.00079   0.00863   0.00783  -0.00947
   D33       -0.00021   0.00029  -0.00025   0.00394   0.00369   0.00348
   D34       -3.12988   0.00030  -0.00006   0.00128   0.00122  -3.12866
   D35        3.14066  -0.00006   0.00003  -0.00034  -0.00032   3.14035
   D36        0.01053  -0.00026   0.00034  -0.00473  -0.00440   0.00613
   D37        0.01102  -0.00006   0.00022  -0.00303  -0.00281   0.00822
   D38       -3.11911  -0.00026   0.00053  -0.00742  -0.00689  -3.12600
   D39        3.13607   0.00010  -0.00023   0.00325   0.00302   3.13910
   D40        0.00117   0.00014   0.00013  -0.00008   0.00004   0.00121
   D41        0.00593  -0.00010   0.00008  -0.00114  -0.00106   0.00487
   D42       -3.12898  -0.00005   0.00044  -0.00447  -0.00404  -3.13301
   D43       -0.00592  -0.00007  -0.00014   0.00097   0.00084  -0.00508
   D44        3.13301  -0.00017  -0.00048   0.00379   0.00331   3.13632
   D45       -3.14083  -0.00002   0.00022  -0.00234  -0.00213   3.14023
   D46       -0.00191  -0.00012  -0.00013   0.00047   0.00034  -0.00157
   D47        3.13884  -0.00012   0.00053  -0.00612  -0.00559   3.13325
   D48       -0.02508  -0.00004   0.00037  -0.00537  -0.00500  -0.03008
   D49        0.11989  -0.00012  -0.00010   0.00155   0.00143   0.12132
   D50       -3.04402  -0.00005  -0.00027   0.00230   0.00202  -3.04200
   D51        0.02001   0.00007  -0.00040   0.00540   0.00500   0.02501
   D52       -3.11975   0.00009  -0.00040   0.00538   0.00499  -3.11476
   D53        3.03860  -0.00010   0.00025  -0.00256  -0.00231   3.03629
   D54       -0.10116  -0.00009   0.00026  -0.00258  -0.00232  -0.10348
   D55        1.26487  -0.00066   0.00057  -0.01189  -0.01132   1.25355
   D56       -2.91501  -0.00006   0.00064  -0.00917  -0.00853  -2.92354
   D57       -0.79885   0.00046   0.00043  -0.00460  -0.00418  -0.80304
   D58       -1.75014  -0.00057  -0.00010  -0.00369  -0.00379  -1.75393
   D59        0.35316   0.00003  -0.00003  -0.00098  -0.00100   0.35217
   D60        2.46933   0.00055  -0.00025   0.00359   0.00335   2.47267
   D61       -3.11509  -0.00007   0.00004  -0.00017  -0.00012  -3.11522
   D62        0.01374  -0.00001  -0.00013   0.00280   0.00268   0.01641
   D63        0.00421   0.00001  -0.00013   0.00072   0.00059   0.00479
   D64        3.13304   0.00007  -0.00031   0.00369   0.00339   3.13643
   D65       -3.14129   0.00003  -0.00003   0.00017   0.00014  -3.14115
   D66        0.00341   0.00004  -0.00008  -0.00005  -0.00013   0.00328
   D67       -0.01252   0.00010  -0.00021   0.00320   0.00299  -0.00954
   D68        3.13218   0.00010  -0.00026   0.00298   0.00271   3.13489
   D69        3.13202  -0.00006   0.00017  -0.00205  -0.00187   3.13015
   D70       -0.00847  -0.00001   0.00005   0.00008   0.00013  -0.00834
   D71       -0.00646  -0.00005   0.00013  -0.00227  -0.00214  -0.00860
   D72        3.13623   0.00000   0.00000  -0.00014  -0.00014   3.13609
   D73       -0.00353  -0.00005   0.00020  -0.00284  -0.00264  -0.00617
   D74        3.13625  -0.00007   0.00020  -0.00282  -0.00263   3.13362
   D75        3.13915   0.00000   0.00007  -0.00072  -0.00065   3.13850
   D76       -0.00425  -0.00002   0.00007  -0.00071  -0.00064  -0.00489
   D77        0.91970  -0.00006  -0.00085   0.00968   0.00884   0.92855
   D78       -3.14016   0.00014  -0.00079   0.01015   0.00939  -3.13078
   D79       -1.26039  -0.00011  -0.00092   0.01116   0.01026  -1.25014
   D80       -1.15199  -0.00015  -0.00083   0.01116   0.01033  -1.14167
   D81        1.07132   0.00005  -0.00077   0.01163   0.01087   1.08220
   D82        2.95110  -0.00020  -0.00090   0.01264   0.01174   2.96284
   D83        2.85320   0.00017  -0.00062   0.00801   0.00739   2.86059
   D84       -1.20667   0.00037  -0.00055   0.00849   0.00793  -1.19873
   D85        0.67310   0.00012  -0.00068   0.00950   0.00880   0.68191
   D86       -0.07477   0.00021   0.00088  -0.00904  -0.00815  -0.08292
   D87        1.91135   0.00044   0.00100  -0.00874  -0.00773   1.90362
   D88       -2.19583   0.00236   0.00157  -0.00415  -0.00258  -2.19841
   D89        1.99059  -0.00124   0.00098  -0.01856  -0.01758   1.97301
   D90       -2.30648  -0.00101   0.00111  -0.01827  -0.01716  -2.32364
   D91       -0.13048   0.00091   0.00168  -0.01368  -0.01200  -0.14248
   D92       -2.05462  -0.00028   0.00058  -0.01032  -0.00974  -2.06436
   D93       -0.06850  -0.00005   0.00071  -0.01002  -0.00932  -0.07782
   D94        2.10750   0.00187   0.00128  -0.00543  -0.00416   2.10334
   D95       -2.82246  -0.00041  -0.00036   0.00068   0.00031  -2.82215
   D96       -0.75407  -0.00017  -0.00052   0.00337   0.00284  -0.75122
   D97        1.35640  -0.00037  -0.00048   0.00326   0.00276   1.35916
   D98       -0.62941  -0.00010  -0.00038   0.00161   0.00124  -0.62817
   D99        1.43898   0.00014  -0.00054   0.00430   0.00377   1.44275
   D100      -2.73374  -0.00006  -0.00050   0.00419   0.00369  -2.73005
   D101       1.54233  -0.00008  -0.00051   0.00350   0.00299   1.54532
   D102      -2.67247   0.00016  -0.00067   0.00620   0.00553  -2.66694
   D103      -0.56201  -0.00004  -0.00063   0.00608   0.00544  -0.55656
   D104      -0.98605  -0.00019   0.00048  -0.00686  -0.00637  -0.99243
   D105      -3.02853  -0.00013   0.00070  -0.00977  -0.00906  -3.03759
   D106       1.16080  -0.00026   0.00071  -0.01009  -0.00937   1.15143
   D107      -3.13880  -0.00004   0.00034  -0.00346  -0.00311   3.14128
   D108       1.10191   0.00002   0.00057  -0.00636  -0.00580   1.09611
   D109      -0.99195  -0.00011   0.00058  -0.00668  -0.00610  -0.99805
   D110       0.96703   0.00023   0.00032  -0.00315  -0.00282   0.96421
   D111      -1.07545   0.00029   0.00055  -0.00605  -0.00551  -1.08096
   D112       3.11388   0.00016   0.00056  -0.00637  -0.00582   3.10807
   D113      -2.23678  -0.00003   0.00069  -0.00626  -0.00556  -2.24234
   D114       1.94843  -0.00001   0.00080  -0.00752  -0.00671   1.94172
   D115      -0.09255  -0.00004   0.00066  -0.00585  -0.00519  -0.09773
   D116       1.95438   0.00004   0.00051  -0.00283  -0.00232   1.95206
   D117      -0.14358   0.00006   0.00062  -0.00409  -0.00347  -0.14706
   D118      -2.18456   0.00002   0.00048  -0.00242  -0.00194  -2.18651
   D119      -0.12661   0.00000   0.00059  -0.00397  -0.00338  -0.12999
   D120      -2.22458   0.00002   0.00070  -0.00523  -0.00453  -2.22911
   D121       2.01763  -0.00002   0.00056  -0.00356  -0.00300   2.01462
   D122       0.70846   0.00005  -0.00047   0.00379   0.00333   0.71179
   D123       2.90609   0.00025  -0.00053   0.00537   0.00485   2.91094
   D124      -1.18099   0.00038  -0.00060   0.00671   0.00613  -1.17487
   D125       2.85833  -0.00011  -0.00045   0.00317   0.00271   2.86105
   D126      -1.22723   0.00009  -0.00051   0.00475   0.00423  -1.22299
   D127       0.96888   0.00022  -0.00059   0.00609   0.00551   0.97439
   D128      -1.36493  -0.00002  -0.00058   0.00482   0.00425  -1.36068
   D129       0.83270   0.00018  -0.00064   0.00641   0.00576   0.83846
   D130       3.02880   0.00031  -0.00071   0.00775   0.00704   3.03584
   D131      -1.02355  -0.00033   0.00012  -0.00129  -0.00117  -1.02472
   D132       0.98005  -0.00037  -0.00016   0.00304   0.00288   0.98293
   D133       3.08748  -0.00017  -0.00026   0.00493   0.00468   3.09216
   D134       3.08939   0.00007   0.00021  -0.00244  -0.00223   3.08715
   D135      -1.19019   0.00003  -0.00008   0.00190   0.00181  -1.18838
   D136       0.91724   0.00024  -0.00018   0.00378   0.00361   0.92084
   D137       0.91557   0.00018   0.00008  -0.00100  -0.00092   0.91464
   D138       2.91917   0.00014  -0.00021   0.00334   0.00312   2.92229
   D139      -1.25659   0.00035  -0.00030   0.00522   0.00492  -1.25167
   D140      -1.02697   0.00026  -0.00006   0.00043   0.00036  -1.02661
   D141      -3.13128   0.00031  -0.00015   0.00186   0.00170  -3.12957
   D142       1.05730   0.00019   0.00013  -0.00247  -0.00234   1.05496
   D143       1.00657  -0.00001  -0.00012   0.00180   0.00168   1.00826
   D144      -1.09773   0.00005  -0.00021   0.00324   0.00303  -1.09471
   D145       3.09085  -0.00008   0.00007  -0.00109  -0.00102   3.08983
   D146       3.10434  -0.00025   0.00007  -0.00138  -0.00131   3.10303
   D147       1.00004  -0.00020  -0.00002   0.00005   0.00003   1.00007
   D148      -1.09457  -0.00032   0.00027  -0.00427  -0.00401  -1.09858
   D149      -3.04752   0.00054  -0.00033   0.00977   0.00941  -3.03811
   D150       1.29374  -0.00013  -0.00050   0.00701   0.00651   1.30025
   D151      -0.96773   0.00033  -0.00079   0.01190   0.01110  -0.95663
   D152       1.39584   0.00072  -0.00036   0.01033   0.00995   1.40579
   D153      -0.54608   0.00004  -0.00053   0.00758   0.00705  -0.53903
   D154      -2.80755   0.00051  -0.00082   0.01246   0.01164  -2.79592
   D155      -0.82817   0.00046  -0.00044   0.01110   0.01064  -0.81754
   D156      -2.77010  -0.00021  -0.00062   0.00834   0.00774  -2.76236
   D157       1.25162   0.00025  -0.00090   0.01323   0.01232   1.26394
   D158       0.71400   0.00009  -0.00040   0.00375   0.00336   0.71735
   D159      -1.09208  -0.00006  -0.00014  -0.00039  -0.00052  -1.09261
   D160       2.95822  -0.00006  -0.00016  -0.00026  -0.00043   2.95779
   D161      -1.39407   0.00015  -0.00041   0.00406   0.00365  -1.39042
   D162       3.08304   0.00000  -0.00015  -0.00008  -0.00023   3.08281
   D163       0.85016   0.00000  -0.00018   0.00005  -0.00014   0.85002
   D164       2.85038   0.00007  -0.00036   0.00327   0.00291   2.85329
   D165       1.04430  -0.00008  -0.00010  -0.00087  -0.00097   1.04333
   D166      -1.18858  -0.00008  -0.00013  -0.00075  -0.00087  -1.18946
   D167       2.91191   0.00001  -0.00058   0.00497   0.00439   2.91630
   D168       0.87806  -0.00013  -0.00048   0.00323   0.00275   0.88081
   D169      -1.25632  -0.00001  -0.00060   0.00531   0.00472  -1.25160
   D170      -1.44871   0.00007  -0.00035   0.00179   0.00145  -1.44726
   D171       2.80062  -0.00008  -0.00025   0.00006  -0.00019   2.80043
   D172       0.66624   0.00004  -0.00037   0.00214   0.00177   0.66802
   D173       0.75082   0.00006  -0.00048   0.00362   0.00313   0.75395
   D174      -1.28303  -0.00008  -0.00039   0.00188   0.00149  -1.28154
   D175       2.86577   0.00004  -0.00050   0.00396   0.00346   2.86923
   D176       0.40201   0.00003  -0.00009   0.01562   0.01553   0.41753
   D177      -2.78735   0.00084  -0.00052   0.02132   0.02080  -2.76654
   D178       2.50255  -0.00126  -0.00038   0.01185   0.01148   2.51403
   D179      -0.68680  -0.00044  -0.00081   0.01755   0.01676  -0.67005
   D180      -1.68846  -0.00047  -0.00006   0.01380   0.01372  -1.67474
   D181       1.40537   0.00034  -0.00049   0.01950   0.01899   1.42436
   D182      -0.05835   0.00056  -0.00034   0.00472   0.00438  -0.05397
   D183       3.07817   0.00110  -0.00034   0.01095   0.01061   3.08878
   D184       3.12774  -0.00022   0.00005  -0.00060  -0.00055   3.12720
   D185      -0.01892   0.00032   0.00005   0.00563   0.00568  -0.01324
   D186      -3.09293  -0.00067   0.00012  -0.00414  -0.00402  -3.09695
   D187       0.07125  -0.00049   0.00008  -0.00155  -0.00147   0.06978
   D188       0.00115   0.00011  -0.00031   0.00148   0.00117   0.00232
   D189      -3.11786   0.00029  -0.00035   0.00407   0.00372  -3.11413
   D190      -3.12229  -0.00046  -0.00002  -0.00506  -0.00507  -3.12736
   D191       0.02329  -0.00053   0.00024  -0.00903  -0.00879   0.01450
   D192       0.01416   0.00009  -0.00002   0.00126   0.00124   0.01540
   D193      -3.12344   0.00001   0.00025  -0.00272  -0.00247  -3.12592
   D194       3.13590   0.00012  -0.00013   0.00309   0.00297   3.13887
   D195      -0.00916   0.00029  -0.00028   0.00504   0.00477  -0.00439
   D196      -0.00166   0.00005   0.00015  -0.00095  -0.00079  -0.00245
   D197       3.13646   0.00021   0.00000   0.00100   0.00101   3.13747
   D198       3.13475  -0.00019   0.00022  -0.00318  -0.00296   3.13179
   D199      -0.00844   0.00014   0.00002   0.00200   0.00202  -0.00642
   D200      -0.01030  -0.00002   0.00007  -0.00124  -0.00117  -0.01147
   D201       3.12969   0.00031  -0.00013   0.00394   0.00381   3.13351
   D202       0.01252  -0.00035   0.00028  -0.00532  -0.00504   0.00748
   D203       3.13190  -0.00052   0.00032  -0.00786  -0.00755   3.12435
   D204      -3.13066  -0.00002   0.00009  -0.00019  -0.00010  -3.13076
   D205      -0.01127  -0.00020   0.00012  -0.00274  -0.00262  -0.01389
         Item               Value     Threshold  Converged?
 Maximum Force            0.014971     0.000450     NO 
 RMS     Force            0.001243     0.000300     NO 
 Maximum Displacement     0.901608     0.001800     NO 
 RMS     Displacement     0.168405     0.001200     NO 
 Predicted change in Energy=-1.553156D-03
 Lowest energy point so far.  Saving SCF results.
 GradGradGradGradGradGradGradGradGradGradGradGradGradGradGradGradGradGrad

 Leave Link  103 at Thu Jun 27 16:00:21 2024, MaxMem= 13421772800 cpu:               8.0 elap:               0.3
 (Enter /scratch/PI/keztluo/TYang/g16/l202.exe)
 Stoichiometry    C29H30LiO4P
 Framework group  C1[X(C29H30LiO4P)]
 Deg. of freedom   189
 Full point group                 C1      NOp   1
 RotChk:  IX=3 Diff= 1.36D-01
 Largest Abelian subgroup         C1      NOp   1
 Largest concise Abelian subgroup C1      NOp   1
                         Standard orientation:                         
 ---------------------------------------------------------------------
 Center     Atomic      Atomic             Coordinates (Angstroms)
 Number     Number       Type             X           Y           Z
 ---------------------------------------------------------------------
      1         15           0       -0.318144   -1.823456   -0.599013
      2          8           0       -3.214049   -3.307038   -0.990825
      3          8           0       -0.176116   -3.362043   -0.646641
      4          8           0        0.976836   -1.217514   -1.481738
      5          8           0        0.465205   -1.391659    0.838048
      6          6           0       -3.752790   -1.043727   -0.449955
      7          6           0       -3.682892    0.264138   -0.924140
      8          1           0       -3.228811    0.460261   -1.890314
      9          6           0       -4.169141    1.300897   -0.146784
     10          1           0       -4.103122    2.321192   -0.499335
     11          6           0       -4.734194    1.020777    1.098761
     12          1           0       -5.113410    1.827888    1.708060
     13          6           0       -4.807274   -0.288121    1.570244
     14          1           0       -5.246291   -0.493460    2.540413
     15          6           0       -4.314195   -1.322443    0.798606
     16          1           0       -4.354147   -2.347756    1.143336
     17          6           0       -3.220224   -2.116382   -1.293930
     18          1           0       -2.856413   -1.807581   -2.288622
     19          6           0        0.836007    1.121472   -1.650942
     20          6           0       -0.522902    1.413864   -1.475524
     21          1           0       -1.091946    0.894681   -0.709786
     22          6           0       -1.156233    2.379163   -2.249097
     23          1           0       -2.206528    2.605546   -2.077080
     24          6           0       -0.448042    3.067536   -3.237215
     25          1           0       -0.939772    3.819759   -3.840096
     26          6           0        0.894077    2.771241   -3.437628
     27          1           0        1.458010    3.288092   -4.207821
     28          6           0        1.524458    1.806926   -2.654840
     29          1           0        2.572851    1.588818   -2.837029
     30          6           0        1.492049   -0.030912   -0.885946
     31          6           0        3.032867   -0.078147   -0.921565
     32          1           0        3.414027   -0.265948   -1.927735
     33          6           0        3.562489    1.220740   -0.251188
     34          1           0        4.603673    1.406299   -0.522903
     35          1           0        3.005121    2.103986   -0.564955
     36          6           0        3.394893    0.933097    1.267516
     37          1           0        2.860934    1.718595    1.804139
     38          1           0        4.360314    0.821824    1.765601
     39          6           0        2.661290   -0.422479    1.288268
     40          6           0        4.947013   -1.228785    0.329628
     41          1           0        5.462592   -0.267789    0.358808
     42          1           0        5.381690   -1.808641   -0.491666
     43          1           0        5.180098   -1.762140    1.255527
     44          6           0        3.418362   -1.158005    0.130742
     45          6           0        3.019395   -2.618380   -0.139826
     46          1           0        3.558348   -3.259887    0.564282
     47          1           0        3.338972   -2.903142   -1.146851
     48          1           0        1.961870   -2.844493   -0.050126
     49          6           0        2.637569   -1.108087    2.639095
     50          1           0        3.658297   -1.286643    2.993919
     51          1           0        2.114099   -2.065227    2.577180
     52          1           0        2.129630   -0.484844    3.383905
     53          6           0        1.208396   -0.191035    0.703290
     54          6           0        0.446219    0.915804    1.444701
     55          6           0       -0.429386    0.538026    2.468867
     56          1           0       -0.575353   -0.518988    2.666058
     57          6           0       -1.107454    1.489415    3.226762
     58          1           0       -1.769884    1.163274    4.023327
     59          6           0       -0.940201    2.845362    2.968184
     60          1           0       -1.469318    3.590613    3.555519
     61          6           0       -0.080467    3.235841    1.943618
     62          1           0        0.057835    4.289696    1.718738
     63          6           0        0.603790    2.285048    1.198418
     64          1           0        1.252647    2.624192    0.397401
     65          3           0       -1.646575   -4.282459   -0.772056
 ---------------------------------------------------------------------
 Rotational constants (GHZ):           0.1643788           0.1106762           0.1013683
 Leave Link  202 at Thu Jun 27 16:00:21 2024, MaxMem= 13421772800 cpu:               0.4 elap:               0.0
 (Enter /scratch/PI/keztluo/TYang/g16/l301.exe)
 Basis read from rwf:  (5D, 7F)
 No pseudopotential information found on rwf file.
 There are   589 symmetry adapted cartesian basis functions of A   symmetry.
 There are   554 symmetry adapted basis functions of A   symmetry.
   554 basis functions,  1124 primitive gaussians,   589 cartesian basis functions
   127 alpha electrons      127 beta electrons
       nuclear repulsion energy      4167.9427266069 Hartrees.
 IExCor= 4336 DFT=T Ex+Corr=M062X ExCW=0 ScaHFX=  0.540000
 ScaDFX=  1.000000  1.000000  1.000000  1.000000 ScalE2=  1.000000  1.000000
 IRadAn=      5 IRanWt=     -1 IRanGd=            0 ICorTp=0 IEmpDi=  4
 NAtoms=   65 NActive=   65 NUniq=   65 SFac= 1.00D+00 NAtFMM=   60 NAOKFM=T Big=T
 Integral buffers will be    131072 words long.
 Raffenetti 2 integral format.
 Two-electron integral symmetry is turned on.
 No density basis found on file    724.
 Leave Link  301 at Thu Jun 27 16:00:21 2024, MaxMem= 13421772800 cpu:               4.4 elap:               0.2
 (Enter /scratch/PI/keztluo/TYang/g16/l302.exe)
 NPDir=0 NMtPBC=     1 NCelOv=     1 NCel=       1 NClECP=     1 NCelD=      1
         NCelK=      1 NCelE2=     1 NClLst=     1 CellRange=     0.0.
 One-electron integrals computed using PRISM.
 One-electron integral symmetry used in STVInt
 NBasis=   554 RedAO= T EigKep=  4.01D-04  NBF=   554
 NBsUse=   554 1.00D-06 EigRej= -1.00D+00 NBFU=   554
 Precomputing XC quadrature grid using
 IXCGrd= 4 IRadAn=           5 IRanWt=          -1 IRanGd=           0 AccXCQ= 0.00D+00.
 Generated NRdTot=       0 NPtTot=           0 NUsed=           0 NTot=          32
 NSgBfM=   586   585   585   585   586 MxSgAt=    65 MxSgA2=    65.
 Leave Link  302 at Thu Jun 27 16:00:22 2024, MaxMem= 13421772800 cpu:              31.6 elap:               0.8
 (Enter /scratch/PI/keztluo/TYang/g16/l303.exe)
 DipDrv:  MaxL=1.
 Leave Link  303 at Thu Jun 27 16:00:23 2024, MaxMem= 13421772800 cpu:               4.9 elap:               0.2
 (Enter /scratch/PI/keztluo/TYang/g16/l401.exe)
 Initial guess from the checkpoint file:  "Lts-R.chk"
 B after Tr=     0.000000    0.000000    0.000000
         Rot=    0.998858    0.033849   -0.026271   -0.021129 Ang=   5.48 deg.
 Guess basis will be translated and rotated to current coordinates.
 JPrj=2 DoOrth=T DoCkMO=T.
 Generating alternative initial guess.
 ExpMin= 3.60D-02 ExpMax= 1.94D+04 ExpMxC= 2.91D+03 IAcc=3 IRadAn=         5 AccDes= 0.00D+00
 Harris functional with IExCor= 1009 and IRadAn=       5 diagonalized for initial guess.
 HarFok:  IExCor= 1009 AccDes= 0.00D+00 IRadAn=         5 IDoV= 1 UseB2=F ITyADJ=14
 ICtDFT=  3500011 ScaDFX=  1.000000  1.000000  1.000000  1.000000
 FoFCou: FMM=F IPFlag=           0 FMFlag=      100000 FMFlg1=        2001
         NFxFlg=           0 DoJE=T BraDBF=F KetDBF=T FulRan=T
         wScrn=  0.000000 ICntrl=       500 IOpCl=  0 I1Cent=   200000004 NGrid=           0
         NMat0=    1 NMatS0=      1 NMatT0=    0 NMatD0=    1 NMtDS0=    0 NMtDT0=    0
 Petite list used in FoFCou.
 Harris En= -1771.61504630880    
 Leave Link  401 at Thu Jun 27 16:00:26 2024, MaxMem= 13421772800 cpu:              85.3 elap:               2.2
 (Enter /scratch/PI/keztluo/TYang/g16/l502.exe)
 Integral symmetry usage will be decided dynamically.
 Closed shell SCF:
 Using DIIS extrapolation, IDIIS=  1040.
 NGot= 13421772800 LenX= 13421048022 LenY= 13420700512
 Requested convergence on RMS density matrix=1.00D-08 within 128 cycles.
 Requested convergence on MAX density matrix=1.00D-06.
 Requested convergence on             energy=1.00D-06.
 No special actions if energy rises.
 Fock matrices will be formed incrementally for  20 cycles.

 Cycle   1  Pass 1  IDiag  1:
 FoFJK:  IHMeth= 1 ICntrl=       0 DoSepK=F KAlg= 0 I1Cent=           0 FoldK=F
 IRaf= 990000000 NMat=       1 IRICut=       1 DoRegI=T DoRafI=F ISym2E= 0 IDoP0=0 IntGTp=1.
 FoFCou: FMM=T IPFlag=           0 FMFlag=      100000 FMFlg1=        2001
         NFxFlg=           0 DoJE=F BraDBF=F KetDBF=F FulRan=T
         wScrn=  0.000000 ICntrl=         0 IOpCl=  0 I1Cent=           0 NGrid=           0
         NMat0=    1 NMatS0=      1 NMatT0=    0 NMatD0=    1 NMtDS0=    0 NMtDT0=    0
 Symmetry not used in FoFCou.
 FMM levels:  10  Number of levels for PrismC:   9
 E= -1772.35138439042    
 DIIS: error= 7.64D-03 at cycle   1 NSaved=   1.
 NSaved= 1 IEnMin= 1 EnMin= -1772.35138439042     IErMin= 1 ErrMin= 7.64D-03
 ErrMax= 7.64D-03  0.00D+00 EMaxC= 1.00D-01 BMatC= 2.64D-02 BMatP= 2.64D-02
 IDIUse=3 WtCom= 9.24D-01 WtEn= 7.64D-02
 Coeff-Com:  0.100D+01
 Coeff-En:   0.100D+01
 Coeff:      0.100D+01
 Gap=     0.918 Goal=   None    Shift=    0.000
 GapD=    0.918 DampG=2.000 DampE=1.000 DampFc=2.0000 IDamp=-1.
 RMSDP=4.04D-04 MaxDP=1.77D-02              OVMax= 3.33D-02

 Cycle   2  Pass 1  IDiag  1:
 RMSU=  4.04D-04    CP:  1.00D+00
 E= -1772.39629981450     Delta-E=       -0.044915424081 Rises=F Damp=F
 DIIS: error= 1.21D-03 at cycle   2 NSaved=   2.
 NSaved= 2 IEnMin= 2 EnMin= -1772.39629981450     IErMin= 2 ErrMin= 1.21D-03
 ErrMax= 1.21D-03  0.00D+00 EMaxC= 1.00D-01 BMatC= 8.71D-04 BMatP= 2.64D-02
 IDIUse=3 WtCom= 9.88D-01 WtEn= 1.21D-02
 Coeff-Com: -0.171D+00 0.117D+01
 Coeff-En:   0.000D+00 0.100D+01
 Coeff:     -0.169D+00 0.117D+01
 Gap=     0.190 Goal=   None    Shift=    0.000
 RMSDP=1.09D-04 MaxDP=4.20D-03 DE=-4.49D-02 OVMax= 1.02D-02

 Cycle   3  Pass 1  IDiag  1:
 RMSU=  7.50D-05    CP:  9.99D-01  1.19D+00
 E= -1772.39820896633     Delta-E=       -0.001909151830 Rises=F Damp=F
 DIIS: error= 3.46D-04 at cycle   3 NSaved=   3.
 NSaved= 3 IEnMin= 3 EnMin= -1772.39820896633     IErMin= 3 ErrMin= 3.46D-04
 ErrMax= 3.46D-04  0.00D+00 EMaxC= 1.00D-01 BMatC= 1.80D-04 BMatP= 8.71D-04
 IDIUse=3 WtCom= 9.97D-01 WtEn= 3.46D-03
 Coeff-Com: -0.783D-01 0.476D+00 0.603D+00
 Coeff-En:   0.000D+00 0.000D+00 0.100D+01
 Coeff:     -0.780D-01 0.474D+00 0.604D+00
 Gap=     0.190 Goal=   None    Shift=    0.000
 RMSDP=3.38D-05 MaxDP=2.49D-03 DE=-1.91D-03 OVMax= 3.30D-03

 Cycle   4  Pass 1  IDiag  1:
 RMSU=  3.14D-05    CP:  9.99D-01  1.21D+00  8.67D-01
 E= -1772.39835484567     Delta-E=       -0.000145879336 Rises=F Damp=F
 DIIS: error= 1.60D-04 at cycle   4 NSaved=   4.
 NSaved= 4 IEnMin= 4 EnMin= -1772.39835484567     IErMin= 4 ErrMin= 1.60D-04
 ErrMax= 1.60D-04  0.00D+00 EMaxC= 1.00D-01 BMatC= 3.74D-05 BMatP= 1.80D-04
 IDIUse=3 WtCom= 9.98D-01 WtEn= 1.60D-03
 Coeff-Com:  0.317D-02-0.534D-01 0.295D+00 0.755D+00
 Coeff-En:   0.000D+00 0.000D+00 0.700D-01 0.930D+00
 Coeff:      0.316D-02-0.533D-01 0.295D+00 0.755D+00
 Gap=     0.190 Goal=   None    Shift=    0.000
 RMSDP=1.44D-05 MaxDP=8.50D-04 DE=-1.46D-04 OVMax= 1.53D-03

 Cycle   5  Pass 1  IDiag  1:
 RMSU=  8.28D-06    CP:  9.99D-01  1.22D+00  1.01D+00  8.67D-01
 E= -1772.39839393350     Delta-E=       -0.000039087832 Rises=F Damp=F
 DIIS: error= 3.48D-05 at cycle   5 NSaved=   5.
 NSaved= 5 IEnMin= 5 EnMin= -1772.39839393350     IErMin= 5 ErrMin= 3.48D-05
 ErrMax= 3.48D-05  0.00D+00 EMaxC= 1.00D-01 BMatC= 1.99D-06 BMatP= 3.74D-05
 IDIUse=1 WtCom= 1.00D+00 WtEn= 0.00D+00
 Coeff-Com:  0.637D-02-0.520D-01 0.700D-01 0.279D+00 0.697D+00
 Coeff:      0.637D-02-0.520D-01 0.700D-01 0.279D+00 0.697D+00
 Gap=     0.190 Goal=   None    Shift=    0.000
 RMSDP=4.36D-06 MaxDP=2.21D-04 DE=-3.91D-05 OVMax= 6.10D-04

 Cycle   6  Pass 1  IDiag  1:
 RMSU=  3.56D-06    CP:  9.99D-01  1.22D+00  1.02D+00  9.23D-01  8.46D-01
 E= -1772.39839637764     Delta-E=       -0.000002444137 Rises=F Damp=F
 DIIS: error= 1.73D-05 at cycle   6 NSaved=   6.
 NSaved= 6 IEnMin= 6 EnMin= -1772.39839637764     IErMin= 6 ErrMin= 1.73D-05
 ErrMax= 1.73D-05  0.00D+00 EMaxC= 1.00D-01 BMatC= 5.05D-07 BMatP= 1.99D-06
 IDIUse=1 WtCom= 1.00D+00 WtEn= 0.00D+00
 Coeff-Com:  0.264D-02-0.176D-01-0.101D-01 0.209D-01 0.349D+00 0.655D+00
 Coeff:      0.264D-02-0.176D-01-0.101D-01 0.209D-01 0.349D+00 0.655D+00
 Gap=     0.190 Goal=   None    Shift=    0.000
 RMSDP=2.11D-06 MaxDP=1.05D-04 DE=-2.44D-06 OVMax= 3.84D-04

 Cycle   7  Pass 1  IDiag  1:
 RMSU=  1.62D-06    CP:  9.99D-01  1.22D+00  1.03D+00  9.27D-01  9.66D-01
                    CP:  8.21D-01
 E= -1772.39839707347     Delta-E=       -0.000000695836 Rises=F Damp=F
 DIIS: error= 7.71D-06 at cycle   7 NSaved=   7.
 NSaved= 7 IEnMin= 7 EnMin= -1772.39839707347     IErMin= 7 ErrMin= 7.71D-06
 ErrMax= 7.71D-06  0.00D+00 EMaxC= 1.00D-01 BMatC= 6.57D-08 BMatP= 5.05D-07
 IDIUse=1 WtCom= 1.00D+00 WtEn= 0.00D+00
 Coeff-Com:  0.910D-04 0.108D-02-0.164D-01-0.380D-01 0.345D-01 0.283D+00
 Coeff-Com:  0.736D+00
 Coeff:      0.910D-04 0.108D-02-0.164D-01-0.380D-01 0.345D-01 0.283D+00
 Coeff:      0.736D+00
 Gap=     0.190 Goal=   None    Shift=    0.000
 RMSDP=9.75D-07 MaxDP=6.19D-05 DE=-6.96D-07 OVMax= 2.41D-04

 Cycle   8  Pass 1  IDiag  1:
 RMSU=  6.25D-07    CP:  9.99D-01  1.22D+00  1.03D+00  9.33D-01  1.01D+00
                    CP:  9.89D-01  9.42D-01
 E= -1772.39839720103     Delta-E=       -0.000000127559 Rises=F Damp=F
 DIIS: error= 4.02D-06 at cycle   8 NSaved=   8.
 NSaved= 8 IEnMin= 8 EnMin= -1772.39839720103     IErMin= 8 ErrMin= 4.02D-06
 ErrMax= 4.02D-06  0.00D+00 EMaxC= 1.00D-01 BMatC= 1.44D-08 BMatP= 6.57D-08
 IDIUse=1 WtCom= 1.00D+00 WtEn= 0.00D+00
 Coeff-Com: -0.462D-03 0.397D-02-0.603D-02-0.225D-01-0.499D-01 0.122D-01
 Coeff-Com:  0.350D+00 0.712D+00
 Coeff:     -0.462D-03 0.397D-02-0.603D-02-0.225D-01-0.499D-01 0.122D-01
 Coeff:      0.350D+00 0.712D+00
 Gap=     0.190 Goal=   None    Shift=    0.000
 RMSDP=4.53D-07 MaxDP=3.56D-05 DE=-1.28D-07 OVMax= 1.37D-04

 Cycle   9  Pass 1  IDiag  1:
 RMSU=  2.65D-07    CP:  9.99D-01  1.22D+00  1.03D+00  9.35D-01  1.03D+00
                    CP:  1.03D+00  1.12D+00  8.99D-01
 E= -1772.39839723322     Delta-E=       -0.000000032187 Rises=F Damp=F
 DIIS: error= 1.80D-06 at cycle   9 NSaved=   9.
 NSaved= 9 IEnMin= 9 EnMin= -1772.39839723322     IErMin= 9 ErrMin= 1.80D-06
 ErrMax= 1.80D-06  0.00D+00 EMaxC= 1.00D-01 BMatC= 1.92D-09 BMatP= 1.44D-08
 IDIUse=1 WtCom= 1.00D+00 WtEn= 0.00D+00
 Coeff-Com: -0.149D-03 0.946D-03 0.138D-02 0.672D-03-0.208D-01-0.490D-01
 Coeff-Com: -0.384D-01 0.219D+00 0.886D+00
 Coeff:     -0.149D-03 0.946D-03 0.138D-02 0.672D-03-0.208D-01-0.490D-01
 Coeff:     -0.384D-01 0.219D+00 0.886D+00
 Gap=     0.190 Goal=   None    Shift=    0.000
 RMSDP=2.29D-07 MaxDP=2.05D-05 DE=-3.22D-08 OVMax= 7.87D-05

 Cycle  10  Pass 1  IDiag  1:
 RMSU=  1.32D-07    CP:  9.99D-01  1.22D+00  1.03D+00  9.36D-01  1.04D+00
                    CP:  1.06D+00  1.17D+00  1.10D+00  1.08D+00
 E= -1772.39839723957     Delta-E=       -0.000000006356 Rises=F Damp=F
 DIIS: error= 7.72D-07 at cycle  10 NSaved=  10.
 NSaved=10 IEnMin=10 EnMin= -1772.39839723957     IErMin=10 ErrMin= 7.72D-07
 ErrMax= 7.72D-07  0.00D+00 EMaxC= 1.00D-01 BMatC= 6.09D-10 BMatP= 1.92D-09
 IDIUse=1 WtCom= 1.00D+00 WtEn= 0.00D+00
 Coeff-Com:  0.310D-04-0.449D-03 0.210D-02 0.558D-02 0.101D-02-0.277D-01
 Coeff-Com: -0.101D+00-0.561D-01 0.447D+00 0.730D+00
 Coeff:      0.310D-04-0.449D-03 0.210D-02 0.558D-02 0.101D-02-0.277D-01
 Coeff:     -0.101D+00-0.561D-01 0.447D+00 0.730D+00
 Gap=     0.190 Goal=   None    Shift=    0.000
 RMSDP=1.05D-07 MaxDP=9.12D-06 DE=-6.36D-09 OVMax= 3.43D-05

 Cycle  11  Pass 1  IDiag  1:
 RMSU=  4.47D-08    CP:  9.99D-01  1.22D+00  1.03D+00  9.36D-01  1.04D+00
                    CP:  1.07D+00  1.20D+00  1.15D+00  1.32D+00  8.62D-01
 E= -1772.39839724094     Delta-E=       -0.000000001365 Rises=F Damp=F
 DIIS: error= 2.01D-07 at cycle  11 NSaved=  11.
 NSaved=11 IEnMin=11 EnMin= -1772.39839724094     IErMin=11 ErrMin= 2.01D-07
 ErrMax= 2.01D-07  0.00D+00 EMaxC= 1.00D-01 BMatC= 5.49D-11 BMatP= 6.09D-10
 IDIUse=1 WtCom= 1.00D+00 WtEn= 0.00D+00
 Coeff-Com:  0.307D-04-0.302D-03 0.687D-03 0.221D-02 0.287D-02-0.554D-02
 Coeff-Com: -0.363D-01-0.497D-01 0.696D-01 0.294D+00 0.722D+00
 Coeff:      0.307D-04-0.302D-03 0.687D-03 0.221D-02 0.287D-02-0.554D-02
 Coeff:     -0.363D-01-0.497D-01 0.696D-01 0.294D+00 0.722D+00
 Gap=     0.190 Goal=   None    Shift=    0.000
 RMSDP=2.77D-08 MaxDP=2.23D-06 DE=-1.37D-09 OVMax= 8.12D-06

 Cycle  12  Pass 1  IDiag  1:
 RMSU=  1.52D-08    CP:  9.99D-01  1.22D+00  1.03D+00  9.36D-01  1.04D+00
                    CP:  1.07D+00  1.20D+00  1.17D+00  1.36D+00  9.63D-01
                    CP:  9.14D-01
 E= -1772.39839724094     Delta-E=        0.000000000001 Rises=F Damp=F
 DIIS: error= 6.05D-08 at cycle  12 NSaved=  12.
 NSaved=12 IEnMin=11 EnMin= -1772.39839724094     IErMin=12 ErrMin= 6.05D-08
 ErrMax= 6.05D-08  0.00D+00 EMaxC= 1.00D-01 BMatC= 6.38D-12 BMatP= 5.49D-11
 IDIUse=1 WtCom= 1.00D+00 WtEn= 0.00D+00
 Coeff-Com:  0.863D-05-0.699D-04 0.376D-04 0.269D-03 0.100D-02 0.893D-03
 Coeff-Com: -0.291D-02-0.134D-01-0.239D-01 0.367D-01 0.291D+00 0.710D+00
 Coeff:      0.863D-05-0.699D-04 0.376D-04 0.269D-03 0.100D-02 0.893D-03
 Coeff:     -0.291D-02-0.134D-01-0.239D-01 0.367D-01 0.291D+00 0.710D+00
 Gap=     0.190 Goal=   None    Shift=    0.000
 RMSDP=8.48D-09 MaxDP=4.55D-07 DE= 9.09D-13 OVMax= 1.63D-06

 SCF Done:  E(RM062X) =  -1772.39839724     A.U. after   12 cycles
            NFock= 12  Conv=0.85D-08     -V/T= 2.0054
 KE= 1.762928422860D+03 PE=-1.248081526219D+04 EE= 4.777545715481D+03
 Leave Link  502 at Thu Jun 27 16:01:36 2024, MaxMem= 13421772800 cpu:            2724.6 elap:              70.3
 (Enter /scratch/PI/keztluo/TYang/g16/l701.exe)
 ... and contract with generalized density number  0.
 Compute integral first derivatives.
 Leave Link  701 at Thu Jun 27 16:01:37 2024, MaxMem= 13421772800 cpu:              15.8 elap:               0.4
 (Enter /scratch/PI/keztluo/TYang/g16/l702.exe)
 L702 exits ... SP integral derivatives will be done elsewhere.
 Leave Link  702 at Thu Jun 27 16:01:37 2024, MaxMem= 13421772800 cpu:               1.2 elap:               0.1
 (Enter /scratch/PI/keztluo/TYang/g16/l703.exe)
 Integral derivatives from FoFJK, PRISM(SPDF).
 Compute integral first derivatives, UseDBF=F ICtDFT=           0.
 Calling FoFJK, ICntrl=      2127 FMM=T ISym2X=0 I1Cent= 0 IOpClX= 0 NMat=1 NMatS=1 NMatT=0.
 FoFJK:  IHMeth= 1 ICntrl=    2127 DoSepK=F KAlg= 0 I1Cent=           0 FoldK=F
 IRaf=         0 NMat=       1 IRICut=       1 DoRegI=T DoRafI=F ISym2E= 0 IDoP0=0 IntGTp=1.
 FoFCou: FMM=T IPFlag=           0 FMFlag=      100000 FMFlg1=        2001
         NFxFlg=           0 DoJE=F BraDBF=F KetDBF=F FulRan=T
         wScrn=  0.000000 ICntrl=      2127 IOpCl=  0 I1Cent=           0 NGrid=           0
         NMat0=    1 NMatS0=      1 NMatT0=    0 NMatD0=    1 NMtDS0=    0 NMtDT0=    0
 Symmetry not used in FoFCou.
 FMM levels:  10  Number of levels for PrismC:   9
 Leave Link  703 at Thu Jun 27 16:01:50 2024, MaxMem= 13421772800 cpu:             526.7 elap:              13.6
 (Enter /scratch/PI/keztluo/TYang/g16/l716.exe)
 Dipole        =-2.15796440D+00-3.64372781D-02-5.53188521D-02
 ***** Axes restored to original set *****
 -------------------------------------------------------------------
 Center     Atomic                   Forces (Hartrees/Bohr)
 Number     Number              X              Y              Z
 -------------------------------------------------------------------
      1       15           0.001504480    0.000316703    0.002013880
      2        8          -0.001823063   -0.006205023    0.002421823
      3        8          -0.000435467   -0.000539259   -0.000443876
      4        8          -0.001518645    0.000761004   -0.001494531
      5        8          -0.001200003    0.001879370   -0.000829389
      6        6          -0.000902702   -0.003954995   -0.000437075
      7        6          -0.000745472   -0.000006436   -0.001850477
      8        1           0.000796628    0.000228087   -0.001346784
      9        6          -0.002326046    0.000201194    0.004387882
     10        1          -0.000469448    0.002696377   -0.000065369
     11        6           0.002132630    0.001670418   -0.002279244
     12        1          -0.001365515    0.003011234    0.002159864
     13        6          -0.001796728    0.001891477    0.002665055
     14        1          -0.000198635    0.000150875    0.000380610
     15        6           0.001737527   -0.003114245   -0.003063347
     16        1           0.000115502   -0.002261374   -0.000012920
     17        6           0.004085932    0.004599466   -0.002807024
     18        1          -0.000794071    0.000169481    0.000789250
     19        6           0.001470981    0.000558430   -0.001122817
     20        6          -0.000443467    0.000108330    0.000360068
     21        1           0.000165085    0.000005633    0.000470184
     22        6           0.001573245    0.001761062   -0.001863969
     23        1           0.000836322   -0.000092301   -0.000059960
     24        6          -0.001116655   -0.002888685    0.002784186
     25        1          -0.001002214    0.001817169   -0.001176444
     26        6          -0.000474475    0.000858729   -0.000714926
     27        1           0.000057056    0.000098422   -0.000141380
     28        6           0.001377683   -0.001369061    0.001537967
     29        1          -0.000494187   -0.000075750    0.000308400
     30        6           0.000754139   -0.000564203    0.001541451
     31        6          -0.000503227   -0.000206356    0.000996595
     32        1           0.000751065   -0.000015226   -0.001130832
     33        6          -0.000357233   -0.001838988    0.000531463
     34        1           0.000702123   -0.000194135    0.000090425
     35        1          -0.000705111    0.000679989   -0.000507192
     36        6          -0.001211934    0.000295266   -0.000799910
     37        1          -0.000214346   -0.000159445   -0.000403066
     38        1           0.000994262   -0.000031768    0.000389206
     39        6          -0.000451891    0.000513950   -0.000817920
     40        6           0.000158970    0.001578479   -0.000898966
     41        1          -0.000208694   -0.000400040   -0.000162607
     42        1           0.000093232    0.000084297   -0.000122303
     43        1           0.000171070   -0.000761393    0.001206750
     44        6          -0.000145107    0.000773300   -0.000450230
     45        6          -0.003227382    0.000378116   -0.000002515
     46        1           0.000858428   -0.001117493    0.001409558
     47        1           0.000196652    0.000041523   -0.001027969
     48        1           0.003444387   -0.000140317    0.000401488
     49        6           0.000137827    0.000361744    0.000254061
     50        1           0.000197428   -0.000101556    0.000228569
     51        1          -0.000235218   -0.000394253   -0.000105908
     52        1          -0.000067921    0.000037960    0.000061429
     53        6           0.000491624    0.000646300    0.000587142
     54        6           0.000331726   -0.002251205   -0.000661177
     55        6           0.000292867   -0.001503263   -0.000307764
     56        1           0.000402627    0.000990927   -0.000113257
     57        6          -0.001185117    0.000456229    0.000353699
     58        1          -0.000262659    0.000035408   -0.000135197
     59        6           0.000411946    0.000110523   -0.000362535
     60        1           0.000164705   -0.000350435   -0.000282298
     61        6          -0.001796728    0.002008609    0.001791828
     62        1           0.000003784   -0.000412157    0.000087866
     63        6           0.002089905   -0.000248653   -0.001872777
     64        1          -0.000250807   -0.000174833    0.000615264
     65        3          -0.000571669   -0.000403233   -0.000952006
 -------------------------------------------------------------------
 Cartesian Forces:  Max     0.006205023 RMS     0.001371646
 Leave Link  716 at Thu Jun 27 16:01:51 2024, MaxMem= 13421772800 cpu:               1.0 elap:               0.1
 (Enter /scratch/PI/keztluo/TYang/g16/l103.exe)

 GradGradGradGradGradGradGradGradGradGradGradGradGradGradGradGradGradGrad
 Berny optimization.
 Using GEDIIS/GDIIS optimizer.
 FormGI is forming the generalized inverse of G from B-inverse, IUseBI=4.
 GSVD:  received Info=                   1 from GESDD.
 Internal  Forces:  Max     0.007911937 RMS     0.001210883
 Search for a local minimum.
 Step number   6 out of a maximum of  390
 All quantities printed in internal units (Hartrees-Bohrs-Radians)
 RMS Force = .12109D-02 SwitMx=.10000D-02 MixMth= 1
 Mixed Optimization -- RFO/linear search
 Update second derivatives using D2CorX and points    1    3    2    5    6
 DE= -3.00D-04 DEPred=-1.55D-03 R= 1.93D-01
 Trust test= 1.93D-01 RLast= 2.19D-01 DXMaxT set to 7.50D-02
 ITU=  0  0 -1 -1  0  0
 Use linear search instead of GDIIS.
     Eigenvalues ---    0.00230   0.00251   0.00297   0.00419   0.00444
     Eigenvalues ---    0.00510   0.00671   0.00900   0.01161   0.01316
     Eigenvalues ---    0.01385   0.01420   0.01803   0.01919   0.01979
     Eigenvalues ---    0.02032   0.02044   0.02065   0.02067   0.02069
     Eigenvalues ---    0.02076   0.02077   0.02108   0.02119   0.02128
     Eigenvalues ---    0.02133   0.02146   0.02158   0.02164   0.02166
     Eigenvalues ---    0.02179   0.02188   0.02193   0.02206   0.02233
     Eigenvalues ---    0.02250   0.02251   0.02257   0.02279   0.02734
     Eigenvalues ---    0.02791   0.03245   0.03567   0.03715   0.03900
     Eigenvalues ---    0.04116   0.04290   0.04360   0.04740   0.04882
     Eigenvalues ---    0.04955   0.04989   0.05049   0.05193   0.05552
     Eigenvalues ---    0.05645   0.05708   0.05712   0.05749   0.05827
     Eigenvalues ---    0.06537   0.06620   0.06791   0.06836   0.06856
     Eigenvalues ---    0.07271   0.07381   0.08565   0.08817   0.09258
     Eigenvalues ---    0.09658   0.10233   0.10816   0.11229   0.11515
     Eigenvalues ---    0.12574   0.14251   0.15068   0.15727   0.15994
     Eigenvalues ---    0.15996   0.15996   0.15999   0.16000   0.16000
     Eigenvalues ---    0.16000   0.16000   0.16000   0.16000   0.16000
     Eigenvalues ---    0.16000   0.16000   0.16000   0.16000   0.16000
     Eigenvalues ---    0.16000   0.16000   0.16000   0.16000   0.16000
     Eigenvalues ---    0.16008   0.16082   0.16102   0.16280   0.17068
     Eigenvalues ---    0.18551   0.20654   0.21312   0.21498   0.22000
     Eigenvalues ---    0.22000   0.22011   0.22016   0.22077   0.22397
     Eigenvalues ---    0.22882   0.23373   0.23462   0.23630   0.23696
     Eigenvalues ---    0.24780   0.24913   0.25312   0.25872   0.26496
     Eigenvalues ---    0.26855   0.27551   0.28025   0.28203   0.28603
     Eigenvalues ---    0.28804   0.29603   0.30368   0.31233   0.33203
     Eigenvalues ---    0.33537   0.33748   0.33778   0.33907   0.33980
     Eigenvalues ---    0.34047   0.34058   0.34125   0.34131   0.34155
     Eigenvalues ---    0.34177   0.34191   0.34311   0.34348   0.34579
     Eigenvalues ---    0.34738   0.34940   0.35125   0.35257   0.35274
     Eigenvalues ---    0.35318   0.35331   0.35372   0.35419   0.35507
     Eigenvalues ---    0.35557   0.35671   0.35741   0.36019   0.36478
     Eigenvalues ---    0.37403   0.38973   0.40460   0.41055   0.41391
     Eigenvalues ---    0.41569   0.42087   0.42147   0.42331   0.44181
     Eigenvalues ---    0.45068   0.45359   0.45385   0.46039   0.46541
     Eigenvalues ---    0.46643   0.46903   0.47001   0.47396   0.47597
     Eigenvalues ---    0.49105   0.54869   0.87120   1.39709
 RFO step:  Lambda=-1.43747023D-03 EMin= 2.30063368D-03
 Quartic linear search produced a step of -0.36885.
 Iteration  1 RMS(Cart)=  0.13449528 RMS(Int)=  0.00209866
 Iteration  2 RMS(Cart)=  0.00831793 RMS(Int)=  0.00004668
 Iteration  3 RMS(Cart)=  0.00002640 RMS(Int)=  0.00004628
 Iteration  4 RMS(Cart)=  0.00000000 RMS(Int)=  0.00004628
 ITry= 1 IFail=0 DXMaxC= 6.97D-01 DCOld= 1.00D+10 DXMaxT= 7.50D-02 DXLimC= 3.00D+00 Rises=F
 Variable       Old X    -DE/DX   Delta X   Delta X   Delta X     New X
                                 (Linear)    (Quad)   (Total)
    R1        2.92126  -0.00138   0.00210  -0.00489  -0.00290   2.91836
    R2        3.17527   0.00155   0.00085   0.00128   0.00212   3.17739
    R3        3.19874  -0.00129   0.00384  -0.00961  -0.00571   3.19303
    R4        5.29170   0.00385   0.00956   0.02205   0.03166   5.32335
    R5        2.32181   0.00545   0.00193  -0.00073   0.00119   2.32300
    R6        3.51320   0.00068   0.01089  -0.02544  -0.01455   3.49865
    R7        3.28679  -0.00108  -0.00052  -0.00200  -0.00251   3.28428
    R8        2.69141   0.00136   0.00024   0.00140   0.00157   2.69298
    R9        2.68048  -0.00028  -0.00021  -0.00026  -0.00043   2.68005
   R10        2.63225   0.00422   0.00299  -0.00086   0.00214   2.63439
   R11        2.64005   0.00069   0.00092  -0.00091   0.00001   2.64007
   R12        2.76863   0.00195  -0.00134   0.00543   0.00409   2.77272
   R13        2.05115   0.00157   0.00143  -0.00065   0.00078   2.05193
   R14        2.61547   0.00589   0.00135   0.00423   0.00559   2.62106
   R15        2.04375   0.00260   0.00174   0.00035   0.00210   2.04584
   R16        2.63827  -0.00150  -0.00134   0.00103  -0.00032   2.63796
   R17        2.04097   0.00393   0.00308  -0.00017   0.00291   2.04388
   R18        2.63266   0.00296   0.00115   0.00133   0.00248   2.63514
   R19        2.04940   0.00037   0.00032  -0.00010   0.00022   2.04961
   R20        2.61054   0.00673   0.00296   0.00214   0.00510   2.61564
   R21        2.04554   0.00219   0.00144   0.00042   0.00186   2.04740
   R22        2.08481  -0.00092  -0.00145   0.00140  -0.00004   2.08477
   R23        2.64757  -0.00013   0.00181  -0.00428  -0.00247   2.64511
   R24        2.63996  -0.00083  -0.00177   0.00284   0.00106   2.64102
   R25        2.89295  -0.00032   0.00113  -0.00341  -0.00228   2.89067
   R26        2.05252   0.00019  -0.00042   0.00111   0.00069   2.05321
   R27        2.62619   0.00040  -0.00060   0.00171   0.00111   2.62730
   R28        2.05621  -0.00084  -0.00043  -0.00052  -0.00096   2.05525
   R29        2.64006  -0.00257  -0.00152   0.00007  -0.00146   2.63860
   R30        2.04501   0.00238   0.00209  -0.00067   0.00142   2.04644
   R31        2.62478   0.00029  -0.00052   0.00159   0.00107   2.62584
   R32        2.05133   0.00017  -0.00004   0.00038   0.00034   2.05168
   R33        2.63211   0.00142   0.00222  -0.00296  -0.00075   2.63137
   R34        2.05267  -0.00050  -0.00040   0.00011  -0.00029   2.05238
   R35        2.91387  -0.00004  -0.00037   0.00147   0.00110   2.91497
   R36        3.06565  -0.00013   0.00119  -0.00572  -0.00458   3.06107
   R37        2.06398   0.00134   0.00119  -0.00038   0.00081   2.06480
   R38        2.93791  -0.00121  -0.00204   0.00308   0.00104   2.93894
   R39        2.94097   0.00009   0.00037  -0.00144  -0.00109   2.93988
   R40        2.06346   0.00063   0.00063  -0.00032   0.00032   2.06378
   R41        2.06078   0.00104   0.00111  -0.00072   0.00038   2.06117
   R42        2.93808  -0.00103  -0.00111   0.00301   0.00193   2.94001
   R43        2.06152  -0.00020  -0.00011  -0.00012  -0.00022   2.06130
   R44        2.06362   0.00104   0.00097  -0.00041   0.00056   2.06418
   R45        2.91299  -0.00053  -0.00048   0.00025  -0.00021   2.91278
   R46        2.96032   0.00054   0.00036  -0.00062  -0.00026   2.96005
   R47        2.86302   0.00042   0.00087  -0.00121  -0.00034   2.86268
   R48        2.99190   0.00022  -0.00119   0.00308   0.00189   2.99379
   R49        2.06161  -0.00047  -0.00067   0.00078   0.00011   2.06172
   R50        2.06983   0.00010   0.00013  -0.00014   0.00000   2.06983
   R51        2.06671   0.00144   0.00134  -0.00054   0.00081   2.06752
   R52        2.91615   0.00019   0.00037  -0.00058  -0.00021   2.91594
   R53        2.90617   0.00026   0.00025  -0.00010   0.00015   2.90632
   R54        2.06817   0.00198   0.00183  -0.00061   0.00122   2.06939
   R55        2.06778   0.00100   0.00088  -0.00025   0.00063   2.06841
   R56        2.05062  -0.00334  -0.00199  -0.00117  -0.00315   2.04747
   R57        2.06981   0.00029  -0.00006   0.00064   0.00058   2.07039
   R58        2.06488   0.00047   0.00056  -0.00049   0.00007   2.06496
   R59        2.07110   0.00010   0.00015  -0.00016  -0.00001   2.07109
   R60        2.90041  -0.00145  -0.00198   0.00139  -0.00059   2.89981
   R61        2.64448   0.00007  -0.00057   0.00117   0.00062   2.64510
   R62        2.64583   0.00103   0.00179  -0.00246  -0.00065   2.64518
[truncated: 2,713,945 more chars]
