# Supplementary material for: Stereoselective Pudovik reaction of aldehydes, aldimines, and nitroalkenes with CAMDOL-derived H-phosphonate
Source: Commun Chem. 2025 Nov 14;8:349. doi: 10.1038/s42004-025-01735-4 (PMC12618634; doi:10.1038/s42004-025-01735-4)
Supplement: Supplementary file 8 — Supplementary Data 6 [file 42004_2025_1735_MOESM8_ESM.zip › log/Ia.log]

 Entering Gaussian System, Link 0=g16
 Input=tmpg16Input.com
 Output=PH-ts-R.log
 Initial command:
 /home/yuhan/g16/l1.exe "/tmp/yuhan/g16-scratch/1414118/Gau-54514.inp" -scrdir="/tmp/yuhan/g16-scratch/1414118/"
 Entering Link 1 = /home/yuhan/g16/l1.exe PID=     54516.
  
 Copyright (c) 1988-2019, Gaussian, Inc.  All Rights Reserved.
  
 This is part of the Gaussian(R) 16 program.  It is based on
 the Gaussian(R) 09 system (copyright 2009, Gaussian, Inc.),
 the Gaussian(R) 03 system (copyright 2003, Gaussian, Inc.),
 the Gaussian(R) 98 system (copyright 1998, Gaussian, Inc.),
 the Gaussian(R) 94 system (copyright 1995, Gaussian, Inc.),
 the Gaussian 92(TM) system (copyright 1992, Gaussian, Inc.),
 the Gaussian 90(TM) system (copyright 1990, Gaussian, Inc.),
 the Gaussian 88(TM) system (copyright 1988, Gaussian, Inc.),
 the Gaussian 86(TM) system (copyright 1986, Carnegie Mellon
 University), and the Gaussian 82(TM) system (copyright 1983,
 Carnegie Mellon University). Gaussian is a federally registered
 trademark of Gaussian, Inc.
  
 This software contains proprietary and confidential information,
 including trade secrets, belonging to Gaussian, Inc.
  
 This software is provided under written license and may be
 used, copied, transmitted, or stored only in accord with that
 written license.
  
 The following legend is applicable only to US Government
 contracts under FAR:
  
                    RESTRICTED RIGHTS LEGEND
  
 Use, reproduction and disclosure by the US Government is
 subject to restrictions as set forth in subparagraphs (a)
 and (c) of the Commercial Computer Software - Restricted
 Rights clause in FAR 52.227-19.
  
 Gaussian, Inc.
 340 Quinnipiac St., Bldg. 40, Wallingford CT 06492
  
  
 ---------------------------------------------------------------
 Warning -- This program may not be used in any manner that
 competes with the business of Gaussian, Inc. or will provide
 assistance to any competitor of Gaussian, Inc.  The licensee
 of this program is prohibited from giving any competitor of
 Gaussian, Inc. access to this program.  By using this program,
 the user acknowledges that Gaussian, Inc. is engaged in the
 business of creating and licensing software in the field of
 computational chemistry and represents and warrants to the
 licensee that it is not a competitor of Gaussian, Inc. and that
 it will not use this program in any manner prohibited above.
 ---------------------------------------------------------------
  

 Cite this work as:
 Gaussian 16, Revision C.01,
 M. J. Frisch, G. W. Trucks, H. B. Schlegel, G. E. Scuseria, 
 M. A. Robb, J. R. Cheeseman, G. Scalmani, V. Barone, 
 G. A. Petersson, H. Nakatsuji, X. Li, M. Caricato, A. V. Marenich, 
 J. Bloino, B. G. Janesko, R. Gomperts, B. Mennucci, H. P. Hratchian, 
 J. V. Ortiz, A. F. Izmaylov, J. L. Sonnenberg, D. Williams-Young, 
 F. Ding, F. Lipparini, F. Egidi, J. Goings, B. Peng, A. Petrone, 
 T. Henderson, D. Ranasinghe, V. G. Zakrzewski, J. Gao, N. Rega, 
 G. Zheng, W. Liang, M. Hada, M. Ehara, K. Toyota, R. Fukuda, 
 J. Hasegawa, M. Ishida, T. Nakajima, Y. Honda, O. Kitao, H. Nakai, 
 T. Vreven, K. Throssell, J. A. Montgomery, Jr., J. E. Peralta, 
 F. Ogliaro, M. J. Bearpark, J. J. Heyd, E. N. Brothers, K. N. Kudin, 
 V. N. Staroverov, T. A. Keith, R. Kobayashi, J. Normand, 
 K. Raghavachari, A. P. Rendell, J. C. Burant, S. S. Iyengar, 
 J. Tomasi, M. Cossi, J. M. Millam, M. Klene, C. Adamo, R. Cammi, 
 J. W. Ochterski, R. L. Martin, K. Morokuma, O. Farkas, 
 J. B. Foresman, and D. J. Fox, Gaussian, Inc., Wallingford CT, 2019.
 
 ******************************************
 Gaussian 16:  ES64L-G16RevC.01  3-Jul-2019
                 9-Dec-2024 
 ******************************************
 %nprocshared=39
 Will use up to   39 processors via shared memory.
 %mem=100GB
 %chk=PH-ts-R
 ---------------------
 #p M062X gen freq opt
 ---------------------
 1/18=20,19=15,26=3,38=1/1,3;
 2/9=110,12=2,17=6,18=5,40=1/2;
 3/5=7,11=2,25=1,30=1,71=1,74=-55/1,2,3;
 4//1;
 5/5=2,38=5/2;
 6/7=2,8=2,9=2,10=2,28=1/1;
 7//1,2,3,16;
 1/18=20,19=15,26=3/3(2);
 2/9=110/2;
 99//99;
 2/9=110/2;
 3/5=7,6=1,11=2,25=1,30=1,71=1,74=-55,82=7/1,2,3;
 4/5=5,16=3,69=1/1;
 5/5=2,38=5/2;
 7//1,2,3,16;
 1/18=20,19=15,26=3/3(-5);
 2/9=110/2;
 6/7=2,8=2,9=2,10=2,19=2,28=1/1;
 99/9=1/99;
 Leave Link    1 at Mon Dec  9 04:32:12 2024, MaxMem= 13421772800 cpu:               2.0 elap:               0.1
 (Enter /home/yuhan/g16/l101.exe)
 ---
 ***
 ---
 Symbolic Z-matrix:
 Charge =  0 Multiplicity = 1
 P                     0.32094  -1.0399   -0.24284 
 O                    -0.75428  -2.05623  -0.38518 
 O                     1.36671  -0.96091  -1.44819 
 O                     1.39423  -1.32252   0.91641 
 C                     2.61397   1.02372  -1.50369 
 C                     1.73324   1.97068  -0.96346 
 H                     1.14511   1.74388  -0.07707 
 C                     1.60367   3.23405  -1.51957 
 H                     0.91247   3.94304  -1.07425 
 C                     2.35794   3.58766  -2.63636 
 H                     2.26142   4.57722  -3.0717 
 C                     3.22996   2.65846  -3.19179 
 H                     3.81556   2.91461  -4.06916 
 C                     3.35052   1.38717  -2.63305 
 H                     4.02533   0.67368  -3.09469 
 C                     2.63063  -0.41105  -0.98757 
 C                     3.77946  -1.30824  -1.47767 
 H                     3.74333  -1.4748   -2.55792 
 C                     5.09712  -0.66999  -0.9551 
 H                     5.95839  -1.04762  -1.51065 
 H                     5.10665   0.41464  -1.07554 
 C                     5.13388  -1.09173   0.53924 
 H                     5.27574  -0.25549   1.22433 
 H                     5.9432   -1.79868   0.73982 
 C                     3.78331  -1.80608   0.7363 
 C                     4.89864  -3.52481  -0.87171 
 H                     5.86308  -3.02549  -0.95986 
 H                     4.72776  -4.07332  -1.80421 
 H                     4.97691  -4.26856  -0.07118 
 C                     3.69156  -2.59815  -0.61324 
 C                     2.4781   -3.52902  -0.80677 
 H                     2.72309  -4.51284  -0.38725 
 H                     2.28956  -3.6716   -1.87599 
 H                     1.54856  -3.22437  -0.34191 
 C                     3.67156  -2.60536   2.01975 
 H                     4.46425  -3.35953   2.06656 
 H                     2.70424  -3.11114   2.08465 
 H                     3.7786   -1.95399   2.89441 
 C                     2.6648   -0.70437   0.60873 
 C                     2.81929   0.46776   1.57141 
 C                     2.08501   0.45872   2.76316 
 H                     1.41311  -0.36704   2.96919 
 C                     2.19852   1.49624   3.68663 
 H                     1.60996   1.46479   4.59824 
 C                     3.05243   2.56488   3.43984 
 H                     3.1374    3.37758   4.15424 
 C                     3.79609   2.58307   2.26275 
 H                     4.46337   3.4124    2.05043 
 C                     3.68133   1.54798   1.3411 
 H                     4.25306   1.6069    0.42167 
 H                    -0.09263   0.20515  -0.01226 
 N                    -2.19391   0.80383  -0.00068 
 C                    -2.36933   1.33226   1.32911 
 C                    -1.38217   2.44344   1.7425 
 C                    -2.23013   0.17701   2.3307 
 H                    -3.38545   1.76919   1.51063 
 H                    -1.46832   3.32458   1.09755 
 H                    -1.56563   2.7722    2.77452 
 H                    -0.34951   2.07778   1.68576 
 H                    -2.92856  -0.6374    2.09501 
 H                    -1.21001  -0.23545   2.29072 
 H                    -2.42206   0.49663   3.35831 
 C                    -2.18301   1.78136  -1.05821 
 C                    -3.53873   2.4848   -1.25716 
 C                    -1.7689    1.10713  -2.36783 
 H                    -1.44131   2.59274  -0.89166 
 H                    -3.88286   2.94523  -0.32427 
 H                    -3.49593   3.2696   -2.02539 
 H                    -4.2942    1.74842  -1.57137 
 H                    -0.75403   0.69579  -2.30217 
 H                    -2.45843   0.28542  -2.60309 
 H                    -1.78289   1.80828  -3.2129 
 Li                   -2.41791  -1.08718  -0.31991 
 C                    -8.5812    0.41591   0.33851 
 C                    -7.19062   0.43696   0.33082 
 C                    -6.48042  -0.7266    0.02559 
 C                    -7.15579  -1.91501  -0.2735 
 C                    -8.54299  -1.93313  -0.26269 
 C                    -9.25248  -0.76878   0.04274 
 H                    -9.13996   1.31566   0.57303 
 H                    -6.64659   1.35134   0.55666 
 H                    -6.57689  -2.80272  -0.50825 
 H                    -9.07781  -2.84897  -0.49168 
 H                    -10.33797  -0.78741   0.04901 
 C                    -5.01249  -0.67062   0.01918 
 O                    -4.30263  -1.6279   -0.26458 
 H                    -4.52907   0.2935    0.26693 
 
 Add virtual bond connecting atoms O86        and Li73       Dist= 3.71D+00.
 ITRead=  0  0  0  0  0  0  0  0  0  0  0  0  0  0  0  0  0  0  0  0
 ITRead=  0  0  0  0  0  0  0  0  0  0  0  0  0  0  0  0  0  0  0  0
 ITRead=  0  0  0  0  0  0  0  0  0  0  0  0  0  0  0  0  0  0  0  0
 ITRead=  0  0  0  0  0  0  0  0  0  0  0  0  0  0  0  0  0  0  0  0
 ITRead=  0  0  0  0  0  0  0
 MicOpt= -1 -1 -1 -1 -1 -1 -1 -1 -1 -1 -1 -1 -1 -1 -1 -1 -1 -1 -1 -1
 MicOpt= -1 -1 -1 -1 -1 -1 -1 -1 -1 -1 -1 -1 -1 -1 -1 -1 -1 -1 -1 -1
 MicOpt= -1 -1 -1 -1 -1 -1 -1 -1 -1 -1 -1 -1 -1 -1 -1 -1 -1 -1 -1 -1
 MicOpt= -1 -1 -1 -1 -1 -1 -1 -1 -1 -1 -1 -1 -1 -1 -1 -1 -1 -1 -1 -1
 MicOpt= -1 -1 -1 -1 -1 -1 -1
 NAtoms=     87 NQM=       87 NQMF=       0 NMMI=      0 NMMIF=      0
                NMic=       0 NMicF=      0.
                    Isotopes and Nuclear Properties:
 (Nuclear quadrupole moments (NQMom) in fm**2, nuclear magnetic moments (NMagM)
  in nuclear magnetons)

  Atom         1           2           3           4           5           6           7           8           9          10
 IAtWgt=          31          16          16          16          12          12           1          12           1          12
 AtmWgt=  30.9737634  15.9949146  15.9949146  15.9949146  12.0000000  12.0000000   1.0078250  12.0000000   1.0078250  12.0000000
 NucSpn=           1           0           0           0           0           0           1           0           1           0
 AtZEff=   0.0000000   0.0000000   0.0000000   0.0000000   0.0000000   0.0000000   0.0000000   0.0000000   0.0000000   0.0000000
 NQMom=    0.0000000   0.0000000   0.0000000   0.0000000   0.0000000   0.0000000   0.0000000   0.0000000   0.0000000   0.0000000
 NMagM=    1.1316000   0.0000000   0.0000000   0.0000000   0.0000000   0.0000000   2.7928460   0.0000000   2.7928460   0.0000000
 AtZNuc=  15.0000000   8.0000000   8.0000000   8.0000000   6.0000000   6.0000000   1.0000000   6.0000000   1.0000000   6.0000000

  Atom        11          12          13          14          15          16          17          18          19          20
 IAtWgt=           1          12           1          12           1          12          12           1          12           1
 AtmWgt=   1.0078250  12.0000000   1.0078250  12.0000000   1.0078250  12.0000000  12.0000000   1.0078250  12.0000000   1.0078250
 NucSpn=           1           0           1           0           1           0           0           1           0           1
 AtZEff=   0.0000000   0.0000000   0.0000000   0.0000000   0.0000000   0.0000000   0.0000000   0.0000000   0.0000000   0.0000000
 NQMom=    0.0000000   0.0000000   0.0000000   0.0000000   0.0000000   0.0000000   0.0000000   0.0000000   0.0000000   0.0000000
 NMagM=    2.7928460   0.0000000   2.7928460   0.0000000   2.7928460   0.0000000   0.0000000   2.7928460   0.0000000   2.7928460
 AtZNuc=   1.0000000   6.0000000   1.0000000   6.0000000   1.0000000   6.0000000   6.0000000   1.0000000   6.0000000   1.0000000

  Atom        21          22          23          24          25          26          27          28          29          30
 IAtWgt=           1          12           1           1          12          12           1           1           1          12
 AtmWgt=   1.0078250  12.0000000   1.0078250   1.0078250  12.0000000  12.0000000   1.0078250   1.0078250   1.0078250  12.0000000
 NucSpn=           1           0           1           1           0           0           1           1           1           0
 AtZEff=   0.0000000   0.0000000   0.0000000   0.0000000   0.0000000   0.0000000   0.0000000   0.0000000   0.0000000   0.0000000
 NQMom=    0.0000000   0.0000000   0.0000000   0.0000000   0.0000000   0.0000000   0.0000000   0.0000000   0.0000000   0.0000000
 NMagM=    2.7928460   0.0000000   2.7928460   2.7928460   0.0000000   0.0000000   2.7928460   2.7928460   2.7928460   0.0000000
 AtZNuc=   1.0000000   6.0000000   1.0000000   1.0000000   6.0000000   6.0000000   1.0000000   1.0000000   1.0000000   6.0000000

  Atom        31          32          33          34          35          36          37          38          39          40
 IAtWgt=          12           1           1           1          12           1           1           1          12          12
 AtmWgt=  12.0000000   1.0078250   1.0078250   1.0078250  12.0000000   1.0078250   1.0078250   1.0078250  12.0000000  12.0000000
 NucSpn=           0           1           1           1           0           1           1           1           0           0
 AtZEff=   0.0000000   0.0000000   0.0000000   0.0000000   0.0000000   0.0000000   0.0000000   0.0000000   0.0000000   0.0000000
 NQMom=    0.0000000   0.0000000   0.0000000   0.0000000   0.0000000   0.0000000   0.0000000   0.0000000   0.0000000   0.0000000
 NMagM=    0.0000000   2.7928460   2.7928460   2.7928460   0.0000000   2.7928460   2.7928460   2.7928460   0.0000000   0.0000000
 AtZNuc=   6.0000000   1.0000000   1.0000000   1.0000000   6.0000000   1.0000000   1.0000000   1.0000000   6.0000000   6.0000000

  Atom        41          42          43          44          45          46          47          48          49          50
 IAtWgt=          12           1          12           1          12           1          12           1          12           1
 AtmWgt=  12.0000000   1.0078250  12.0000000   1.0078250  12.0000000   1.0078250  12.0000000   1.0078250  12.0000000   1.0078250
 NucSpn=           0           1           0           1           0           1           0           1           0           1
 AtZEff=   0.0000000   0.0000000   0.0000000   0.0000000   0.0000000   0.0000000   0.0000000   0.0000000   0.0000000   0.0000000
 NQMom=    0.0000000   0.0000000   0.0000000   0.0000000   0.0000000   0.0000000   0.0000000   0.0000000   0.0000000   0.0000000
 NMagM=    0.0000000   2.7928460   0.0000000   2.7928460   0.0000000   2.7928460   0.0000000   2.7928460   0.0000000   2.7928460
 AtZNuc=   6.0000000   1.0000000   6.0000000   1.0000000   6.0000000   1.0000000   6.0000000   1.0000000   6.0000000   1.0000000

  Atom        51          52          53          54          55          56          57          58          59          60
 IAtWgt=           1          14          12          12          12           1           1           1           1           1
 AtmWgt=   1.0078250  14.0030740  12.0000000  12.0000000  12.0000000   1.0078250   1.0078250   1.0078250   1.0078250   1.0078250
 NucSpn=           1           2           0           0           0           1           1           1           1           1
 AtZEff=   0.0000000   0.0000000   0.0000000   0.0000000   0.0000000   0.0000000   0.0000000   0.0000000   0.0000000   0.0000000
 NQMom=    0.0000000   2.0440000   0.0000000   0.0000000   0.0000000   0.0000000   0.0000000   0.0000000   0.0000000   0.0000000
 NMagM=    2.7928460   0.4037610   0.0000000   0.0000000   0.0000000   2.7928460   2.7928460   2.7928460   2.7928460   2.7928460
 AtZNuc=   1.0000000   7.0000000   6.0000000   6.0000000   6.0000000   1.0000000   1.0000000   1.0000000   1.0000000   1.0000000

  Atom        61          62          63          64          65          66          67          68          69          70
 IAtWgt=           1           1          12          12          12           1           1           1           1           1
 AtmWgt=   1.0078250   1.0078250  12.0000000  12.0000000  12.0000000   1.0078250   1.0078250   1.0078250   1.0078250   1.0078250
 NucSpn=           1           1           0           0           0           1           1           1           1           1
 AtZEff=   0.0000000   0.0000000   0.0000000   0.0000000   0.0000000   0.0000000   0.0000000   0.0000000   0.0000000   0.0000000
 NQMom=    0.0000000   0.0000000   0.0000000   0.0000000   0.0000000   0.0000000   0.0000000   0.0000000   0.0000000   0.0000000
 NMagM=    2.7928460   2.7928460   0.0000000   0.0000000   0.0000000   2.7928460   2.7928460   2.7928460   2.7928460   2.7928460
 AtZNuc=   1.0000000   1.0000000   6.0000000   6.0000000   6.0000000   1.0000000   1.0000000   1.0000000   1.0000000   1.0000000

  Atom        71          72          73          74          75          76          77          78          79          80
 IAtWgt=           1           1           7          12          12          12          12          12          12           1
 AtmWgt=   1.0078250   1.0078250   7.0160045  12.0000000  12.0000000  12.0000000  12.0000000  12.0000000  12.0000000   1.0078250
 NucSpn=           1           1           3           0           0           0           0           0           0           1
 AtZEff=   0.0000000   0.0000000   0.0000000   0.0000000   0.0000000   0.0000000   0.0000000   0.0000000   0.0000000   0.0000000
 NQMom=    0.0000000   0.0000000  -4.0100000   0.0000000   0.0000000   0.0000000   0.0000000   0.0000000   0.0000000   0.0000000
 NMagM=    2.7928460   2.7928460   3.2564240   0.0000000   0.0000000   0.0000000   0.0000000   0.0000000   0.0000000   2.7928460
 AtZNuc=   1.0000000   1.0000000   3.0000000   6.0000000   6.0000000   6.0000000   6.0000000   6.0000000   6.0000000   1.0000000

  Atom        81          82          83          84          85          86          87
 IAtWgt=           1           1           1           1          12          16           1
 AtmWgt=   1.0078250   1.0078250   1.0078250   1.0078250  12.0000000  15.9949146   1.0078250
 NucSpn=           1           1           1           1           0           0           1
 AtZEff=   0.0000000   0.0000000   0.0000000   0.0000000   0.0000000   0.0000000   0.0000000
 NQMom=    0.0000000   0.0000000   0.0000000   0.0000000   0.0000000   0.0000000   0.0000000
 NMagM=    2.7928460   2.7928460   2.7928460   2.7928460   0.0000000   0.0000000   2.7928460
 AtZNuc=   1.0000000   1.0000000   1.0000000   1.0000000   6.0000000   8.0000000   1.0000000
 Leave Link  101 at Mon Dec  9 04:32:13 2024, MaxMem= 13421772800 cpu:              15.8 elap:               0.4
 (Enter /home/yuhan/g16/l103.exe)

 GradGradGradGradGradGradGradGradGradGradGradGradGradGradGradGradGradGrad
 Berny optimization.
 Initialization pass.
                           ----------------------------
                           !    Initial Parameters    !
                           ! (Angstroms and Degrees)  !
 --------------------------                            --------------------------
 ! Name  Definition              Value          Derivative Info.                !
 --------------------------------------------------------------------------------
 ! R1    R(1,2)                  1.4864         estimate D2E/DX2                !
 ! R2    R(1,3)                  1.5977         estimate D2E/DX2                !
 ! R3    R(1,4)                  1.6049         estimate D2E/DX2                !
 ! R4    R(1,51)                 1.332          estimate D2E/DX2                !
 ! R5    R(1,73)                 2.7403         estimate D2E/DX2                !
 ! R6    R(3,16)                 1.4533         estimate D2E/DX2                !
 ! R7    R(4,39)                 1.4461         estimate D2E/DX2                !
 ! R8    R(5,6)                  1.4015         estimate D2E/DX2                !
 ! R9    R(5,14)                 1.3964         estimate D2E/DX2                !
 ! R10   R(5,16)                 1.5249         estimate D2E/DX2                !
 ! R11   R(6,7)                  1.0877         estimate D2E/DX2                !
 ! R12   R(6,8)                  1.3864         estimate D2E/DX2                !
 ! R13   R(8,9)                  1.0857         estimate D2E/DX2                !
 ! R14   R(8,10)                 1.3933         estimate D2E/DX2                !
 ! R15   R(10,11)                1.0854         estimate D2E/DX2                !
 ! R16   R(10,12)                1.3901         estimate D2E/DX2                !
 ! R17   R(12,13)                1.0855         estimate D2E/DX2                !
 ! R18   R(12,14)                1.3939         estimate D2E/DX2                !
 ! R19   R(14,15)                1.0852         estimate D2E/DX2                !
 ! R20   R(16,17)                1.5378         estimate D2E/DX2                !
 ! R21   R(16,39)                1.6234         estimate D2E/DX2                !
 ! R22   R(17,18)                1.0936         estimate D2E/DX2                !
 ! R23   R(17,19)                1.5546         estimate D2E/DX2                !
 ! R24   R(17,30)                1.5553         estimate D2E/DX2                !
 ! R25   R(19,20)                1.0923         estimate D2E/DX2                !
 ! R26   R(19,21)                1.0913         estimate D2E/DX2                !
 ! R27   R(19,22)                1.5532         estimate D2E/DX2                !
 ! R28   R(22,23)                1.0903         estimate D2E/DX2                !
 ! R29   R(22,24)                1.0932         estimate D2E/DX2                !
 ! R30   R(22,25)                1.5405         estimate D2E/DX2                !
 ! R31   R(25,30)                1.5675         estimate D2E/DX2                !
 ! R32   R(25,35)                1.5161         estimate D2E/DX2                !
 ! R33   R(25,39)                1.5752         estimate D2E/DX2                !
 ! R34   R(26,27)                1.0896         estimate D2E/DX2                !
 ! R35   R(26,28)                1.0953         estimate D2E/DX2                !
 ! R36   R(26,29)                1.0955         estimate D2E/DX2                !
 ! R37   R(26,30)                1.5436         estimate D2E/DX2                !
 ! R38   R(30,31)                1.5416         estimate D2E/DX2                !
 ! R39   R(31,32)                1.0972         estimate D2E/DX2                !
 ! R40   R(31,33)                1.095          estimate D2E/DX2                !
 ! R41   R(31,34)                1.083          estimate D2E/DX2                !
 ! R42   R(35,36)                1.0951         estimate D2E/DX2                !
 ! R43   R(35,37)                1.0935         estimate D2E/DX2                !
 ! R44   R(35,38)                1.0958         estimate D2E/DX2                !
 ! R45   R(39,40)                1.5246         estimate D2E/DX2                !
 ! R46   R(40,41)                1.3998         estimate D2E/DX2                !
 ! R47   R(40,49)                1.4011         estimate D2E/DX2                !
 ! R48   R(41,42)                1.0843         estimate D2E/DX2                !
 ! R49   R(41,43)                1.3936         estimate D2E/DX2                !
 ! R50   R(43,44)                1.0856         estimate D2E/DX2                !
 ! R51   R(43,45)                1.39           estimate D2E/DX2                !
 ! R52   R(45,46)                1.0854         estimate D2E/DX2                !
 ! R53   R(45,47)                1.3924         estimate D2E/DX2                !
 ! R54   R(47,48)                1.0854         estimate D2E/DX2                !
 ! R55   R(47,49)                1.3907         estimate D2E/DX2                !
 ! R56   R(49,50)                1.0843         estimate D2E/DX2                !
 ! R57   R(52,53)                1.4416         estimate D2E/DX2                !
 ! R58   R(52,63)                1.4402         estimate D2E/DX2                !
 ! R59   R(52,73)                1.9308         estimate D2E/DX2                !
 ! R60   R(53,54)                1.5428         estimate D2E/DX2                !
 ! R61   R(53,55)                1.5353         estimate D2E/DX2                !
 ! R62   R(53,56)                1.1209         estimate D2E/DX2                !
 ! R63   R(54,57)                1.0954         estimate D2E/DX2                !
 ! R64   R(54,58)                1.0985         estimate D2E/DX2                !
 ! R65   R(54,59)                1.097          estimate D2E/DX2                !
 ! R66   R(55,60)                1.0985         estimate D2E/DX2                !
 ! R67   R(55,61)                1.1011         estimate D2E/DX2                !
 ! R68   R(55,62)                1.0931         estimate D2E/DX2                !
 ! R69   R(63,64)                1.5403         estimate D2E/DX2                !
 ! R70   R(63,65)                1.5301         estimate D2E/DX2                !
 ! R71   R(63,66)                1.1118         estimate D2E/DX2                !
 ! R72   R(64,67)                1.0958         estimate D2E/DX2                !
 ! R73   R(64,68)                1.0991         estimate D2E/DX2                !
 ! R74   R(64,69)                1.1008         estimate D2E/DX2                !
 ! R75   R(65,70)                1.097          estimate D2E/DX2                !
 ! R76   R(65,71)                1.0982         estimate D2E/DX2                !
 ! R77   R(65,72)                1.0982         estimate D2E/DX2                !
 ! R78   R(73,86)                1.9615         estimate D2E/DX2                !
 ! R79   R(74,75)                1.3908         estimate D2E/DX2                !
 ! R80   R(74,79)                1.3934         estimate D2E/DX2                !
 ! R81   R(74,80)                1.0848         estimate D2E/DX2                !
 ! R82   R(75,76)                1.3969         estimate D2E/DX2                !
 ! R83   R(75,81)                1.0877         estimate D2E/DX2                !
 ! R84   R(76,77)                1.3992         estimate D2E/DX2                !
 ! R85   R(76,85)                1.469          estimate D2E/DX2                !
 ! R86   R(77,78)                1.3874         estimate D2E/DX2                !
 ! R87   R(77,82)                1.0855         estimate D2E/DX2                !
 ! R88   R(78,79)                1.3973         estimate D2E/DX2                !
 ! R89   R(78,83)                1.085          estimate D2E/DX2                !
 ! R90   R(79,84)                1.0857         estimate D2E/DX2                !
 ! R91   R(85,86)                1.2251         estimate D2E/DX2                !
 ! R92   R(85,87)                1.1066         estimate D2E/DX2                !
 ! A1    A(2,1,3)              115.7877         estimate D2E/DX2                !
 ! A2    A(2,1,4)              115.6286         estimate D2E/DX2                !
 ! A3    A(2,1,51)             115.5373         estimate D2E/DX2                !
 ! A4    A(2,1,73)              42.4827         estimate D2E/DX2                !
 ! A5    A(3,1,4)               96.6559         estimate D2E/DX2                !
 ! A6    A(3,1,51)             106.7139         estimate D2E/DX2                !
 ! A7    A(3,1,73)             129.332          estimate D2E/DX2                !
 ! A8    A(4,1,51)             104.3117         estimate D2E/DX2                !
 ! A9    A(4,1,73)             133.2888         estimate D2E/DX2                !
 ! A10   A(51,1,73)             73.1834         estimate D2E/DX2                !
 ! A11   A(1,3,16)             110.4165         estimate D2E/DX2                !
 ! A12   A(1,4,39)             111.0164         estimate D2E/DX2                !
 ! A13   A(6,5,14)             117.8611         estimate D2E/DX2                !
 ! A14   A(6,5,16)             120.8068         estimate D2E/DX2                !
 ! A15   A(14,5,16)            120.8547         estimate D2E/DX2                !
 ! A16   A(5,6,7)              120.8662         estimate D2E/DX2                !
 ! A17   A(5,6,8)              121.3198         estimate D2E/DX2                !
 ! A18   A(7,6,8)              117.7986         estimate D2E/DX2                !
 ! A19   A(6,8,9)              119.3436         estimate D2E/DX2                !
 ! A20   A(6,8,10)             120.1455         estimate D2E/DX2                !
 ! A21   A(9,8,10)             120.5106         estimate D2E/DX2                !
 ! A22   A(8,10,11)            120.3147         estimate D2E/DX2                !
 ! A23   A(8,10,12)            119.3561         estimate D2E/DX2                !
 ! A24   A(11,10,12)           120.3283         estimate D2E/DX2                !
 ! A25   A(10,12,13)           120.2408         estimate D2E/DX2                !
 ! A26   A(10,12,14)           120.2484         estimate D2E/DX2                !
 ! A27   A(13,12,14)           119.5087         estimate D2E/DX2                !
 ! A28   A(5,14,12)            121.0608         estimate D2E/DX2                !
 ! A29   A(5,14,15)            120.0606         estimate D2E/DX2                !
 ! A30   A(12,14,15)           118.8773         estimate D2E/DX2                !
 ! A31   A(3,16,5)             103.8403         estimate D2E/DX2                !
 ! A32   A(3,16,17)            109.1446         estimate D2E/DX2                !
 ! A33   A(3,16,39)            105.1655         estimate D2E/DX2                !
 ! A34   A(5,16,17)            116.6946         estimate D2E/DX2                !
 ! A35   A(5,16,39)            120.2027         estimate D2E/DX2                !
 ! A36   A(17,16,39)           101.0837         estimate D2E/DX2                !
 ! A37   A(16,17,18)           112.2699         estimate D2E/DX2                !
 ! A38   A(16,17,19)           106.6509         estimate D2E/DX2                !
 ! A39   A(16,17,30)           105.3382         estimate D2E/DX2                !
 ! A40   A(18,17,19)           114.9973         estimate D2E/DX2                !
 ! A41   A(18,17,30)           114.8875         estimate D2E/DX2                !
 ! A42   A(19,17,30)           101.6299         estimate D2E/DX2                !
 ! A43   A(17,19,20)           110.8201         estimate D2E/DX2                !
 ! A44   A(17,19,21)           112.231          estimate D2E/DX2                !
 ! A45   A(17,19,22)           103.4147         estimate D2E/DX2                !
 ! A46   A(20,19,21)           106.2958         estimate D2E/DX2                !
 ! A47   A(20,19,22)           112.1374         estimate D2E/DX2                !
 ! A48   A(21,19,22)           112.0763         estimate D2E/DX2                !
 ! A49   A(19,22,23)           113.5391         estimate D2E/DX2                !
 ! A50   A(19,22,24)           111.6947         estimate D2E/DX2                !
 ! A51   A(19,22,25)           103.1933         estimate D2E/DX2                !
 ! A52   A(23,22,24)           106.522          estimate D2E/DX2                !
 ! A53   A(23,22,25)           112.9142         estimate D2E/DX2                !
 ! A54   A(24,22,25)           109.0085         estimate D2E/DX2                !
 ! A55   A(22,25,30)           100.1082         estimate D2E/DX2                !
 ! A56   A(22,25,35)           114.6688         estimate D2E/DX2                !
 ! A57   A(22,25,39)           106.7294         estimate D2E/DX2                !
 ! A58   A(30,25,35)           117.266          estimate D2E/DX2                !
 ! A59   A(30,25,39)           104.0128         estimate D2E/DX2                !
 ! A60   A(35,25,39)           112.6406         estimate D2E/DX2                !
 ! A61   A(27,26,28)           107.3801         estimate D2E/DX2                !
 ! A62   A(27,26,29)           107.8786         estimate D2E/DX2                !
 ! A63   A(27,26,30)           115.5071         estimate D2E/DX2                !
 ! A64   A(28,26,29)           107.055          estimate D2E/DX2                !
 ! A65   A(28,26,30)           108.7361         estimate D2E/DX2                !
 ! A66   A(29,26,30)           109.9428         estimate D2E/DX2                !
 ! A67   A(17,30,25)            93.2172         estimate D2E/DX2                !
 ! A68   A(17,30,26)           111.1398         estimate D2E/DX2                !
 ! A69   A(17,30,31)           118.394          estimate D2E/DX2                !
 ! A70   A(25,30,26)           113.6877         estimate D2E/DX2                !
 ! A71   A(25,30,31)           117.3411         estimate D2E/DX2                !
 ! A72   A(26,30,31)           103.4169         estimate D2E/DX2                !
 ! A73   A(30,31,32)           108.5219         estimate D2E/DX2                !
 ! A74   A(30,31,33)           109.6777         estimate D2E/DX2                !
 ! A75   A(30,31,34)           116.8629         estimate D2E/DX2                !
 ! A76   A(32,31,33)           107.1592         estimate D2E/DX2                !
 ! A77   A(32,31,34)           106.2454         estimate D2E/DX2                !
 ! A78   A(33,31,34)           107.936          estimate D2E/DX2                !
 ! A79   A(25,35,36)           110.2356         estimate D2E/DX2                !
 ! A80   A(25,35,37)           111.0572         estimate D2E/DX2                !
 ! A81   A(25,35,38)           110.8014         estimate D2E/DX2                !
 ! A82   A(36,35,37)           108.6171         estimate D2E/DX2                !
 ! A83   A(36,35,38)           107.7296         estimate D2E/DX2                !
 ! A84   A(37,35,38)           108.2996         estimate D2E/DX2                !
 ! A85   A(4,39,16)            105.5431         estimate D2E/DX2                !
 ! A86   A(4,39,25)            107.9206         estimate D2E/DX2                !
 ! A87   A(4,39,40)            106.4587         estimate D2E/DX2                !
 ! A88   A(16,39,25)           102.7652         estimate D2E/DX2                !
 ! A89   A(16,39,40)           118.9539         estimate D2E/DX2                !
 ! A90   A(25,39,40)           114.496          estimate D2E/DX2                !
 ! A91   A(39,40,41)           118.649          estimate D2E/DX2                !
 ! A92   A(39,40,49)           123.4554         estimate D2E/DX2                !
 ! A93   A(41,40,49)           117.8826         estimate D2E/DX2                !
 ! A94   A(40,41,42)           119.4532         estimate D2E/DX2                !
 ! A95   A(40,41,43)           121.1056         estimate D2E/DX2                !
 ! A96   A(42,41,43)           119.4406         estimate D2E/DX2                !
 ! A97   A(41,43,44)           119.3893         estimate D2E/DX2                !
 ! A98   A(41,43,45)           120.3155         estimate D2E/DX2                !
 ! A99   A(44,43,45)           120.2945         estimate D2E/DX2                !
 ! A100  A(43,45,46)           120.4568         estimate D2E/DX2                !
 ! A101  A(43,45,47)           119.2235         estimate D2E/DX2                !
 ! A102  A(46,45,47)           120.3194         estimate D2E/DX2                !
 ! A103  A(45,47,48)           120.2425         estimate D2E/DX2                !
 ! A104  A(45,47,49)           120.4269         estimate D2E/DX2                !
 ! A105  A(48,47,49)           119.3268         estimate D2E/DX2                !
 ! A106  A(40,49,47)           121.0432         estimate D2E/DX2                !
 ! A107  A(40,49,50)           120.378          estimate D2E/DX2                !
 ! A108  A(47,49,50)           118.5548         estimate D2E/DX2                !
 ! A109  A(53,52,63)           115.4337         estimate D2E/DX2                !
 ! A110  A(53,52,73)           119.8267         estimate D2E/DX2                !
 ! A111  A(63,52,73)           122.9729         estimate D2E/DX2                !
 ! A112  A(52,53,54)           115.6777         estimate D2E/DX2                !
 ! A113  A(52,53,55)           108.3556         estimate D2E/DX2                !
 ! A114  A(52,53,56)           113.7397         estimate D2E/DX2                !
 ! A115  A(54,53,55)           108.007          estimate D2E/DX2                !
 ! A116  A(54,53,56)           104.8275         estimate D2E/DX2                !
 ! A117  A(55,53,56)           105.6559         estimate D2E/DX2                !
 ! A118  A(53,54,57)           111.7956         estimate D2E/DX2                !
 ! A119  A(53,54,58)           111.126          estimate D2E/DX2                !
 ! A120  A(53,54,59)           110.3906         estimate D2E/DX2                !
 ! A121  A(57,54,58)           107.4133         estimate D2E/DX2                !
 ! A122  A(57,54,59)           108.1637         estimate D2E/DX2                !
 ! A123  A(58,54,59)           107.7928         estimate D2E/DX2                !
 ! A124  A(53,55,60)           111.1159         estimate D2E/DX2                !
 ! A125  A(53,55,61)           110.01           estimate D2E/DX2                !
 ! A126  A(53,55,62)           112.1689         estimate D2E/DX2                !
 ! A127  A(60,55,61)           107.671          estimate D2E/DX2                !
 ! A128  A(60,55,62)           107.8685         estimate D2E/DX2                !
 ! A129  A(61,55,62)           107.8382         estimate D2E/DX2                !
 ! A130  A(52,63,64)           113.4646         estimate D2E/DX2                !
 ! A131  A(52,63,65)           109.3577         estimate D2E/DX2                !
 ! A132  A(52,63,66)           112.9786         estimate D2E/DX2                !
 ! A133  A(64,63,65)           109.2027         estimate D2E/DX2                !
 ! A134  A(64,63,66)           105.8564         estimate D2E/DX2                !
 ! A135  A(65,63,66)           105.6187         estimate D2E/DX2                !
 ! A136  A(63,64,67)           110.9998         estimate D2E/DX2                !
 ! A137  A(63,64,68)           112.4656         estimate D2E/DX2                !
 ! A138  A(63,64,69)           109.599          estimate D2E/DX2                !
 ! A139  A(67,64,68)           107.8953         estimate D2E/DX2                !
 ! A140  A(67,64,69)           107.9727         estimate D2E/DX2                !
 ! A141  A(68,64,69)           107.7512         estimate D2E/DX2                !
 ! A142  A(63,65,70)           111.369          estimate D2E/DX2                !
 ! A143  A(63,65,71)           110.0682         estimate D2E/DX2                !
 ! A144  A(63,65,72)           111.9539         estimate D2E/DX2                !
 ! A145  A(70,65,71)           108.2475         estimate D2E/DX2                !
 ! A146  A(70,65,72)           107.2922         estimate D2E/DX2                !
 ! A147  A(71,65,72)           107.7511         estimate D2E/DX2                !
 ! A148  A(1,73,52)             82.0967         estimate D2E/DX2                !
 ! A149  A(1,73,86)            164.6397         estimate D2E/DX2                !
 ! A150  A(52,73,86)           112.1353         estimate D2E/DX2                !
 ! A151  A(75,74,79)           119.5636         estimate D2E/DX2                !
 ! A152  A(75,74,80)           120.2423         estimate D2E/DX2                !
 ! A153  A(79,74,80)           120.1941         estimate D2E/DX2                !
 ! A154  A(74,75,76)           119.7975         estimate D2E/DX2                !
 ! A155  A(74,75,81)           120.7762         estimate D2E/DX2                !
 ! A156  A(76,75,81)           119.426          estimate D2E/DX2                !
 ! A157  A(75,76,77)           120.5806         estimate D2E/DX2                !
 ! A158  A(75,76,85)           118.5057         estimate D2E/DX2                !
 ! A159  A(77,76,85)           120.913          estimate D2E/DX2                !
 ! A160  A(76,77,78)           119.4744         estimate D2E/DX2                !
 ! A161  A(76,77,82)           118.9074         estimate D2E/DX2                !
 ! A162  A(78,77,82)           121.6182         estimate D2E/DX2                !
 ! A163  A(77,78,79)           119.9025         estimate D2E/DX2                !
 ! A164  A(77,78,83)           120.1487         estimate D2E/DX2                !
 ! A165  A(79,78,83)           119.9488         estimate D2E/DX2                !
 ! A166  A(74,79,78)           120.6813         estimate D2E/DX2                !
 ! A167  A(74,79,84)           119.6727         estimate D2E/DX2                !
 ! A168  A(78,79,84)           119.646          estimate D2E/DX2                !
 ! A169  A(76,85,86)           123.3845         estimate D2E/DX2                !
 ! A170  A(76,85,87)           117.9524         estimate D2E/DX2                !
 ! A171  A(86,85,87)           118.654          estimate D2E/DX2                !
 ! A172  A(73,86,85)           110.3577         estimate D2E/DX2                !
 ! D1    D(2,1,3,16)          -155.2661         estimate D2E/DX2                !
 ! D2    D(4,1,3,16)           -32.5813         estimate D2E/DX2                !
 ! D3    D(51,1,3,16)           74.5697         estimate D2E/DX2                !
 ! D4    D(73,1,3,16)          156.2628         estimate D2E/DX2                !
 ! D5    D(2,1,4,39)           153.374          estimate D2E/DX2                !
 ! D6    D(3,1,4,39)            30.5702         estimate D2E/DX2                !
 ! D7    D(51,1,4,39)          -78.6129         estimate D2E/DX2                !
 ! D8    D(73,1,4,39)         -158.8326         estimate D2E/DX2                !
 ! D9    D(2,1,73,52)          176.9948         estimate D2E/DX2                !
 ! D10   D(2,1,73,86)           18.4416         estimate D2E/DX2                !
 ! D11   D(3,1,73,52)          -96.5596         estimate D2E/DX2                !
 ! D12   D(3,1,73,86)          104.8871         estimate D2E/DX2                !
 ! D13   D(4,1,73,52)           95.5506         estimate D2E/DX2                !
 ! D14   D(4,1,73,86)          -63.0026         estimate D2E/DX2                !
 ! D15   D(51,1,73,52)           1.5326         estimate D2E/DX2                !
 ! D16   D(51,1,73,86)        -157.0207         estimate D2E/DX2                !
 ! D17   D(1,3,16,5)          -103.4246         estimate D2E/DX2                !
 ! D18   D(1,3,16,17)          131.4561         estimate D2E/DX2                !
 ! D19   D(1,3,16,39)           23.7018         estimate D2E/DX2                !
 ! D20   D(1,4,39,16)          -18.6207         estimate D2E/DX2                !
 ! D21   D(1,4,39,25)         -127.9491         estimate D2E/DX2                !
 ! D22   D(1,4,39,40)          108.6888         estimate D2E/DX2                !
 ! D23   D(14,5,6,7)          -179.2138         estimate D2E/DX2                !
 ! D24   D(14,5,6,8)            -0.6714         estimate D2E/DX2                !
 ! D25   D(16,5,6,7)             8.646          estimate D2E/DX2                !
 ! D26   D(16,5,6,8)          -172.8116         estimate D2E/DX2                !
 ! D27   D(6,5,14,12)            1.039          estimate D2E/DX2                !
 ! D28   D(6,5,14,15)         -178.5424         estimate D2E/DX2                !
 ! D29   D(16,5,14,12)         173.1752         estimate D2E/DX2                !
 ! D30   D(16,5,14,15)          -6.4062         estimate D2E/DX2                !
 ! D31   D(6,5,16,3)            69.5613         estimate D2E/DX2                !
 ! D32   D(6,5,16,17)         -170.3104         estimate D2E/DX2                !
 ! D33   D(6,5,16,39)          -47.5137         estimate D2E/DX2                !
 ! D34   D(14,5,16,3)         -102.3428         estimate D2E/DX2                !
 ! D35   D(14,5,16,17)          17.7854         estimate D2E/DX2                !
 ! D36   D(14,5,16,39)         140.5822         estimate D2E/DX2                !
 ! D37   D(5,6,8,9)           -179.928          estimate D2E/DX2                !
 ! D38   D(5,6,8,10)            -0.124          estimate D2E/DX2                !
 ! D39   D(7,6,8,9)             -1.3424         estimate D2E/DX2                !
 ! D40   D(7,6,8,10)           178.4617         estimate D2E/DX2                !
 ! D41   D(6,8,10,11)         -179.7699         estimate D2E/DX2                !
 ! D42   D(6,8,10,12)            0.5677         estimate D2E/DX2                !
 ! D43   D(9,8,10,11)            0.0318         estimate D2E/DX2                !
 ! D44   D(9,8,10,12)         -179.6306         estimate D2E/DX2                !
 ! D45   D(8,10,12,13)         179.2547         estimate D2E/DX2                !
 ! D46   D(8,10,12,14)          -0.2029         estimate D2E/DX2                !
 ! D47   D(11,10,12,13)         -0.4077         estimate D2E/DX2                !
 ! D48   D(11,10,12,14)       -179.8653         estimate D2E/DX2                !
 ! D49   D(10,12,14,5)          -0.6172         estimate D2E/DX2                !
 ! D50   D(10,12,14,15)        178.9691         estimate D2E/DX2                !
 ! D51   D(13,12,14,5)         179.9213         estimate D2E/DX2                !
 ! D52   D(13,12,14,15)         -0.4925         estimate D2E/DX2                !
 ! D53   D(3,16,17,18)          53.1965         estimate D2E/DX2                !
 ! D54   D(3,16,17,19)        -179.998          estimate D2E/DX2                !
 ! D55   D(3,16,17,30)         -72.5274         estimate D2E/DX2                !
 ! D56   D(5,16,17,18)         -64.061          estimate D2E/DX2                !
 ! D57   D(5,16,17,19)          62.7445         estimate D2E/DX2                !
 ! D58   D(5,16,17,30)         170.2151         estimate D2E/DX2                !
 ! D59   D(39,16,17,18)        163.6956         estimate D2E/DX2                !
 ! D60   D(39,16,17,19)        -69.4989         estimate D2E/DX2                !
 ! D61   D(39,16,17,30)         37.9717         estimate D2E/DX2                !
 ! D62   D(3,16,39,4)           -3.0589         estimate D2E/DX2                !
 ! D63   D(3,16,39,25)         109.9259         estimate D2E/DX2                !
 ! D64   D(3,16,39,40)        -122.3972         estimate D2E/DX2                !
 ! D65   D(5,16,39,4)          113.3356         estimate D2E/DX2                !
 ! D66   D(5,16,39,25)        -133.6797         estimate D2E/DX2                !
 ! D67   D(5,16,39,40)          -6.0028         estimate D2E/DX2                !
 ! D68   D(17,16,39,4)        -116.596          estimate D2E/DX2                !
 ! D69   D(17,16,39,25)         -3.6112         estimate D2E/DX2                !
 ! D70   D(17,16,39,40)        124.0657         estimate D2E/DX2                !
 ! D71   D(16,17,19,20)       -161.8625         estimate D2E/DX2                !
 ! D72   D(16,17,19,21)        -43.1947         estimate D2E/DX2                !
 ! D73   D(16,17,19,22)         77.7957         estimate D2E/DX2                !
 ! D74   D(18,17,19,20)        -36.7009         estimate D2E/DX2                !
 ! D75   D(18,17,19,21)         81.967          estimate D2E/DX2                !
 ! D76   D(18,17,19,22)       -157.0427         estimate D2E/DX2                !
 ! D77   D(30,17,19,20)         88.0512         estimate D2E/DX2                !
 ! D78   D(30,17,19,21)       -153.2809         estimate D2E/DX2                !
 ! D79   D(30,17,19,22)        -32.2906         estimate D2E/DX2                !
 ! D80   D(16,17,30,25)        -55.8653         estimate D2E/DX2                !
 ! D81   D(16,17,30,26)       -172.8114         estimate D2E/DX2                !
 ! D82   D(16,17,30,31)         67.7287         estimate D2E/DX2                !
 ! D83   D(18,17,30,25)       -179.9517         estimate D2E/DX2                !
 ! D84   D(18,17,30,26)         63.1022         estimate D2E/DX2                !
 ! D85   D(18,17,30,31)        -56.3577         estimate D2E/DX2                !
 ! D86   D(19,17,30,25)         55.2227         estimate D2E/DX2                !
 ! D87   D(19,17,30,26)        -61.7234         estimate D2E/DX2                !
 ! D88   D(19,17,30,31)        178.8167         estimate D2E/DX2                !
 ! D89   D(17,19,22,23)       -127.5701         estimate D2E/DX2                !
 ! D90   D(17,19,22,24)        111.9555         estimate D2E/DX2                !
 ! D91   D(17,19,22,25)         -5.0004         estimate D2E/DX2                !
 ! D92   D(20,19,22,23)        112.9898         estimate D2E/DX2                !
 ! D93   D(20,19,22,24)         -7.4845         estimate D2E/DX2                !
 ! D94   D(20,19,22,25)       -124.4404         estimate D2E/DX2                !
 ! D95   D(21,19,22,23)         -6.4751         estimate D2E/DX2                !
 ! D96   D(21,19,22,24)       -126.9494         estimate D2E/DX2                !
 ! D97   D(21,19,22,25)        116.0947         estimate D2E/DX2                !
 ! D98   D(19,22,25,30)         40.1543         estimate D2E/DX2                !
 ! D99   D(19,22,25,35)        166.5929         estimate D2E/DX2                !
 ! D100  D(19,22,25,39)        -67.9297         estimate D2E/DX2                !
 ! D101  D(23,22,25,30)        163.1406         estimate D2E/DX2                !
 ! D102  D(23,22,25,35)        -70.4209         estimate D2E/DX2                !
 ! D103  D(23,22,25,39)         55.0566         estimate D2E/DX2                !
 ! D104  D(24,22,25,30)        -78.6839         estimate D2E/DX2                !
 ! D105  D(24,22,25,35)         47.7546         estimate D2E/DX2                !
 ! D106  D(24,22,25,39)        173.232          estimate D2E/DX2                !
 ! D107  D(22,25,30,17)        -58.3964         estimate D2E/DX2                !
 ! D108  D(22,25,30,26)         56.3818         estimate D2E/DX2                !
 ! D109  D(22,25,30,31)        177.1844         estimate D2E/DX2                !
 ! D110  D(35,25,30,17)        176.935          estimate D2E/DX2                !
 ! D111  D(35,25,30,26)        -68.2868         estimate D2E/DX2                !
 ! D112  D(35,25,30,31)         52.5158         estimate D2E/DX2                !
 ! D113  D(39,25,30,17)         51.8372         estimate D2E/DX2                !
 ! D114  D(39,25,30,26)        166.6154         estimate D2E/DX2                !
 ! D115  D(39,25,30,31)        -72.5819         estimate D2E/DX2                !
 ! D116  D(22,25,35,36)        -57.8169         estimate D2E/DX2                !
 ! D117  D(22,25,35,37)       -178.249          estimate D2E/DX2                !
 ! D118  D(22,25,35,38)         61.3416         estimate D2E/DX2                !
 ! D119  D(30,25,35,36)         59.1829         estimate D2E/DX2                !
 ! D120  D(30,25,35,37)        -61.2491         estimate D2E/DX2                !
 ! D121  D(30,25,35,38)        178.3415         estimate D2E/DX2                !
 ! D122  D(39,25,35,36)        179.8544         estimate D2E/DX2                !
 ! D123  D(39,25,35,37)         59.4224         estimate D2E/DX2                !
 ! D124  D(39,25,35,38)        -60.987          estimate D2E/DX2                !
 ! D125  D(22,25,39,4)        -174.6009         estimate D2E/DX2                !
 ! D126  D(22,25,39,16)         74.1743         estimate D2E/DX2                !
 ! D127  D(22,25,39,40)        -56.2693         estimate D2E/DX2                !
 ! D128  D(30,25,39,4)          80.0976         estimate D2E/DX2                !
 ! D129  D(30,25,39,16)        -31.1272         estimate D2E/DX2                !
 ! D130  D(30,25,39,40)       -161.5708         estimate D2E/DX2                !
 ! D131  D(35,25,39,4)         -47.9045         estimate D2E/DX2                !
 ! D132  D(35,25,39,16)       -159.1293         estimate D2E/DX2                !
 ! D133  D(35,25,39,40)         70.4271         estimate D2E/DX2                !
 ! D134  D(27,26,30,17)         41.5102         estimate D2E/DX2                !
 ! D135  D(27,26,30,25)        -62.1016         estimate D2E/DX2                !
 ! D136  D(27,26,30,31)        169.5628         estimate D2E/DX2                !
 ! D137  D(28,26,30,17)        -79.2417         estimate D2E/DX2                !
 ! D138  D(28,26,30,25)        177.1465         estimate D2E/DX2                !
 ! D139  D(28,26,30,31)         48.8109         estimate D2E/DX2                !
 ! D140  D(29,26,30,17)        163.8524         estimate D2E/DX2                !
 ! D141  D(29,26,30,25)         60.2406         estimate D2E/DX2                !
 ! D142  D(29,26,30,31)        -68.095          estimate D2E/DX2                !
 ! D143  D(17,30,31,32)        161.8186         estimate D2E/DX2                !
 ! D144  D(17,30,31,33)         45.0589         estimate D2E/DX2                !
 ! D145  D(17,30,31,34)        -78.154          estimate D2E/DX2                !
 ! D146  D(25,30,31,32)        -87.6137         estimate D2E/DX2                !
 ! D147  D(25,30,31,33)        155.6266         estimate D2E/DX2                !
 ! D148  D(25,30,31,34)         32.4137         estimate D2E/DX2                !
 ! D149  D(26,30,31,32)         38.4231         estimate D2E/DX2                !
 ! D150  D(26,30,31,33)        -78.3366         estimate D2E/DX2                !
 ! D151  D(26,30,31,34)        158.4505         estimate D2E/DX2                !
 ! D152  D(4,39,40,41)          21.9465         estimate D2E/DX2                !
 ! D153  D(4,39,40,49)        -159.3969         estimate D2E/DX2                !
 ! D154  D(16,39,40,41)        140.8131         estimate D2E/DX2                !
 ! D155  D(16,39,40,49)        -40.5303         estimate D2E/DX2                !
 ! D156  D(25,39,40,41)        -97.2097         estimate D2E/DX2                !
 ! D157  D(25,39,40,49)         81.4469         estimate D2E/DX2                !
 ! D158  D(39,40,41,42)         -1.0254         estimate D2E/DX2                !
 ! D159  D(39,40,41,43)        179.2661         estimate D2E/DX2                !
 ! D160  D(49,40,41,42)       -179.7574         estimate D2E/DX2                !
 ! D161  D(49,40,41,43)          0.5341         estimate D2E/DX2                !
 ! D162  D(39,40,49,47)       -179.1378         estimate D2E/DX2                !
 ! D163  D(39,40,49,50)          2.6709         estimate D2E/DX2                !
 ! D164  D(41,40,49,47)         -0.4716         estimate D2E/DX2                !
 ! D165  D(41,40,49,50)       -178.6629         estimate D2E/DX2                !
 ! D166  D(40,41,43,44)        179.5099         estimate D2E/DX2                !
 ! D167  D(40,41,43,45)         -0.1728         estimate D2E/DX2                !
 ! D168  D(42,41,43,44)         -0.1987         estimate D2E/DX2                !
 ! D169  D(42,41,43,45)       -179.8814         estimate D2E/DX2                !
 ! D170  D(41,43,45,46)        179.5698         estimate D2E/DX2                !
 ! D171  D(41,43,45,47)         -0.2641         estimate D2E/DX2                !
 ! D172  D(44,43,45,46)         -0.11           estimate D2E/DX2                !
 ! D173  D(44,43,45,47)       -179.9439         estimate D2E/DX2                !
 ! D174  D(43,45,47,48)        179.6214         estimate D2E/DX2                !
 ! D175  D(43,45,47,49)          0.3261         estimate D2E/DX2                !
 ! D176  D(46,45,47,48)         -0.2127         estimate D2E/DX2                !
 ! D177  D(46,45,47,49)       -179.5081         estimate D2E/DX2                !
 ! D178  D(45,47,49,40)          0.0475         estimate D2E/DX2                !
 ! D179  D(45,47,49,50)        178.271          estimate D2E/DX2                !
 ! D180  D(48,47,49,40)       -179.2543         estimate D2E/DX2                !
 ! D181  D(48,47,49,50)         -1.0307         estimate D2E/DX2                !
 ! D182  D(63,52,53,54)        -53.5943         estimate D2E/DX2                !
 ! D183  D(63,52,53,55)       -174.9881         estimate D2E/DX2                !
 ! D184  D(63,52,53,56)         67.8485         estimate D2E/DX2                !
 ! D185  D(73,52,53,54)        141.0943         estimate D2E/DX2                !
 ! D186  D(73,52,53,55)         19.7006         estimate D2E/DX2                !
 ! D187  D(73,52,53,56)        -97.4629         estimate D2E/DX2                !
 ! D188  D(53,52,63,64)        -66.7979         estimate D2E/DX2                !
 ! D189  D(53,52,63,65)        171.0243         estimate D2E/DX2                !
 ! D190  D(53,52,63,66)         53.7058         estimate D2E/DX2                !
 ! D191  D(73,52,63,64)         98.0007         estimate D2E/DX2                !
 ! D192  D(73,52,63,65)        -24.1771         estimate D2E/DX2                !
 ! D193  D(73,52,63,66)       -141.4956         estimate D2E/DX2                !
 ! D194  D(53,52,73,1)        -100.5779         estimate D2E/DX2                !
 ! D195  D(53,52,73,86)         73.4203         estimate D2E/DX2                !
 ! D196  D(63,52,73,1)          95.2624         estimate D2E/DX2                !
 ! D197  D(63,52,73,86)        -90.7394         estimate D2E/DX2                !
 ! D198  D(52,53,54,57)         61.4785         estimate D2E/DX2                !
 ! D199  D(52,53,54,58)       -178.5192         estimate D2E/DX2                !
 ! D200  D(52,53,54,59)        -58.9735         estimate D2E/DX2                !
 ! D201  D(55,53,54,57)       -176.9407         estimate D2E/DX2                !
 ! D202  D(55,53,54,58)        -56.9384         estimate D2E/DX2                !
 ! D203  D(55,53,54,59)         62.6072         estimate D2E/DX2                !
 ! D204  D(56,53,54,57)        -64.633          estimate D2E/DX2                !
 ! D205  D(56,53,54,58)         55.3693         estimate D2E/DX2                !
 ! D206  D(56,53,54,59)        174.915          estimate D2E/DX2                !
 ! D207  D(52,53,55,60)        -55.1647         estimate D2E/DX2                !
 ! D208  D(52,53,55,61)         63.9751         estimate D2E/DX2                !
 ! D209  D(52,53,55,62)       -175.9973         estimate D2E/DX2                !
 ! D210  D(54,53,55,60)        178.827          estimate D2E/DX2                !
 ! D211  D(54,53,55,61)        -62.0332         estimate D2E/DX2                !
 ! D212  D(54,53,55,62)         57.9944         estimate D2E/DX2                !
 ! D213  D(56,53,55,60)         67.0771         estimate D2E/DX2                !
 ! D214  D(56,53,55,61)       -173.783          estimate D2E/DX2                !
 ! D215  D(56,53,55,62)        -53.7554         estimate D2E/DX2                !
 ! D216  D(52,63,64,67)         55.5023         estimate D2E/DX2                !
 ! D217  D(52,63,64,68)        176.4931         estimate D2E/DX2                !
 ! D218  D(52,63,64,69)        -63.6756         estimate D2E/DX2                !
 ! D219  D(65,63,64,67)        177.7662         estimate D2E/DX2                !
 ! D220  D(65,63,64,68)        -61.2431         estimate D2E/DX2                !
 ! D221  D(65,63,64,69)         58.5883         estimate D2E/DX2                !
 ! D222  D(66,63,64,67)        -68.9491         estimate D2E/DX2                !
 ! D223  D(66,63,64,68)         52.0417         estimate D2E/DX2                !
 ! D224  D(66,63,64,69)        171.873          estimate D2E/DX2                !
 ! D225  D(52,63,65,70)        -62.0186         estimate D2E/DX2                !
 ! D226  D(52,63,65,71)         58.0417         estimate D2E/DX2                !
 ! D227  D(52,63,65,72)        177.8582         estimate D2E/DX2                !
 ! D228  D(64,63,65,70)        173.2821         estimate D2E/DX2                !
 ! D229  D(64,63,65,71)        -66.6576         estimate D2E/DX2                !
 ! D230  D(64,63,65,72)         53.1589         estimate D2E/DX2                !
 ! D231  D(66,63,65,70)         59.8423         estimate D2E/DX2                !
 ! D232  D(66,63,65,71)        179.9026         estimate D2E/DX2                !
 ! D233  D(66,63,65,72)        -60.2809         estimate D2E/DX2                !
 ! D234  D(1,73,86,85)         154.2485         estimate D2E/DX2                !
 ! D235  D(52,73,86,85)         -2.736          estimate D2E/DX2                !
 ! D236  D(79,74,75,76)          0.0859         estimate D2E/DX2                !
 ! D237  D(79,74,75,81)        179.8692         estimate D2E/DX2                !
 ! D238  D(80,74,75,76)       -179.9056         estimate D2E/DX2                !
 ! D239  D(80,74,75,81)         -0.1223         estimate D2E/DX2                !
 ! D240  D(75,74,79,78)         -0.0872         estimate D2E/DX2                !
 ! D241  D(75,74,79,84)        179.9512         estimate D2E/DX2                !
 ! D242  D(80,74,79,78)        179.9044         estimate D2E/DX2                !
 ! D243  D(80,74,79,84)         -0.0573         estimate D2E/DX2                !
 ! D244  D(74,75,76,77)          0.0242         estimate D2E/DX2                !
 ! D245  D(74,75,76,85)        179.7012         estimate D2E/DX2                !
 ! D246  D(81,75,76,77)       -179.762          estimate D2E/DX2                !
 ! D247  D(81,75,76,85)         -0.085          estimate D2E/DX2                !
 ! D248  D(75,76,77,78)         -0.1341         estimate D2E/DX2                !
 ! D249  D(75,76,77,82)        179.9095         estimate D2E/DX2                !
 ! D250  D(85,76,77,78)       -179.8032         estimate D2E/DX2                !
 ! D251  D(85,76,77,82)          0.2404         estimate D2E/DX2                !
 ! D252  D(75,76,85,86)       -178.3234         estimate D2E/DX2                !
 ! D253  D(75,76,85,87)          0.562          estimate D2E/DX2                !
 ! D254  D(77,76,85,86)          1.3525         estimate D2E/DX2                !
 ! D255  D(77,76,85,87)       -179.7621         estimate D2E/DX2                !
 ! D256  D(76,77,78,79)          0.1327         estimate D2E/DX2                !
 ! D257  D(76,77,78,83)       -179.921          estimate D2E/DX2                !
 ! D258  D(82,77,78,79)       -179.9121         estimate D2E/DX2                !
 ! D259  D(82,77,78,83)          0.0342         estimate D2E/DX2                !
 ! D260  D(77,78,79,74)         -0.0231         estimate D2E/DX2                !
 ! D261  D(77,78,79,84)        179.9385         estimate D2E/DX2                !
 ! D262  D(83,78,79,74)       -179.9695         estimate D2E/DX2                !
 ! D263  D(83,78,79,84)         -0.0079         estimate D2E/DX2                !
 ! D264  D(76,85,86,73)        174.5759         estimate D2E/DX2                !
 ! D265  D(87,85,86,73)         -4.302          estimate D2E/DX2                !
 --------------------------------------------------------------------------------
 Trust Radius=3.00D-01 FncErr=1.00D-07 GrdErr=1.00D-06 EigMax=2.50D+02 EigMin=1.00D-04
 Number of steps in this run=    522 maximum allowed number of steps=    522.
 GradGradGradGradGradGradGradGradGradGradGradGradGradGradGradGradGradGrad

 Leave Link  103 at Mon Dec  9 04:32:13 2024, MaxMem= 13421772800 cpu:               0.8 elap:               0.0
 (Enter /home/yuhan/g16/l202.exe)
 Stoichiometry    C35H45LiNO4P
 Framework group  C1[X(C35H45LiNO4P)]
 Deg. of freedom   255
 Full point group                 C1      NOp   1
 Largest Abelian subgroup         C1      NOp   1
 Largest concise Abelian subgroup C1      NOp   1
                         Standard orientation:                         
 ---------------------------------------------------------------------
 Center     Atomic      Atomic             Coordinates (Angstroms)
 Number     Number       Type             X           Y           Z
 ---------------------------------------------------------------------
      1         15           0        0.320961   -1.039873   -0.242771
      2          8           0       -0.753880   -2.056601   -0.385116
      3          8           0        1.366705   -0.960495   -1.448126
      4          8           0        1.394357   -1.322098    0.916472
      5          6           0        2.613231    1.024587   -1.503625
      6          6           0        1.732156    1.971228   -0.963391
      7          1           0        1.144106    1.744210   -0.077007
      8          6           0        1.602124    3.234552   -1.519502
      9          1           0        0.910663    3.943283   -1.074190
     10          6           0        2.356257    3.588434   -2.636298
     11          1           0        2.259379    4.577957   -3.071633
     12          6           0        3.228620    2.659555   -3.191727
     13          1           0        3.814129    2.915924   -4.069096
     14          6           0        3.349647    1.388314   -2.632986
     15          1           0        4.024727    0.675070   -3.094622
     16          6           0        2.630424   -0.410173   -0.987503
     17          6           0        3.779583   -1.306944   -1.477605
     18          1           0        3.743510   -1.473513   -2.557854
     19          6           0        5.097011   -0.668206   -0.955040
     20          1           0        5.958415   -1.045521   -1.510589
     21          1           0        5.106136    0.416429   -1.075481
     22          6           0        5.133922   -1.089929    0.539308
     23          1           0        5.275478   -0.253644    1.224396
     24          1           0        5.943497   -1.796581    0.739887
     25          6           0        3.783616   -1.804777    0.736359
     26          6           0        4.899578   -3.523096   -0.871646
     27          1           0        5.863837   -3.023423   -0.959799
     28          1           0        4.728900   -4.071672   -1.804146
     29          1           0        4.978115   -4.266817   -0.071115
     30          6           0        3.692155   -2.596881   -0.613177
     31          6           0        2.479034   -3.528199   -0.806706
     32          1           0        2.724394   -4.511931   -0.387185
     33          1           0        2.290551   -3.670845   -1.875924
     34          1           0        1.549387   -3.223891   -0.341850
     35          6           0        3.672153   -2.604100    2.019812
     36          1           0        4.465126   -3.357981    2.066622
     37          1           0        2.705023   -3.110239    2.084716
     38          1           0        3.778962   -1.952693    2.894470
     39          6           0        2.664699   -0.703478    0.608794
     40          6           0        2.818759    0.468707    1.571470
     41          6           0        2.084487    0.459396    2.763223
     42          1           0        1.412890   -0.366612    2.969250
     43          6           0        2.197610    1.496962    3.686689
     44          1           0        1.609060    1.465295    4.598307
     45          6           0        3.051131    2.565916    3.439906
     46          1           0        3.135796    3.378638    4.154303
     47          6           0        3.794784    2.584370    2.262811
     48          1           0        4.461751    3.413946    2.050489
     49          6           0        3.680401    1.549238    1.341165
     50          1           0        4.252113    1.608371    0.421735
     51          1           0       -0.093059    0.205023   -0.012193
     52          7           0       -2.194560    0.802937   -0.000615
     53          6           0       -2.370181    1.331299    1.329170
     54          6           0       -1.383424    2.442839    1.742564
     55          6           0       -2.230552    0.176103    2.330763
     56          1           0       -3.386460    1.767857    1.510697
     57          1           0       -1.469901    3.323951    1.097615
     58          1           0       -1.567011    2.771539    2.774581
     59          1           0       -0.350634    2.077566    1.685819
     60          1           0       -2.928680   -0.638566    2.095078
     61          1           0       -1.210285   -0.235984    2.290782
     62          1           0       -2.422602    0.495648    3.358369
     63          6           0       -2.184021    1.780463   -1.058146
     64          6           0       -3.540000    2.483407   -1.257095
     65          6           0       -1.769662    1.106387   -2.367762
     66          1           0       -1.442619    2.592119   -0.891597
     67          1           0       -3.884299    2.943708   -0.324209
     68          1           0       -3.497490    3.268226   -2.025329
     69          1           0       -4.295204    1.746754   -1.571306
     70          1           0       -0.754644    0.695426   -2.302106
     71          1           0       -2.458889    0.284422   -2.603024
     72          1           0       -1.783912    1.807535   -3.212836
     73          3           0       -2.417873   -1.088156   -0.319844
     74          6           0       -8.581709    0.412662    0.338572
     75          6           0       -7.191141    0.434225    0.330881
     76          6           0       -6.480513   -0.729067    0.025654
     77          6           0       -7.155443   -1.917729   -0.273432
     78          6           0       -8.542639   -1.936358   -0.262627
     79          6           0       -9.252553   -0.772268    0.042807
     80          1           0       -9.140801    1.312215    0.573095
     81          1           0       -6.647441    1.348810    0.556719
     82          1           0       -6.576215   -2.805226   -0.508183
     83          1           0       -9.077126   -2.852395   -0.491619
     84          1           0      -10.338042   -0.791303    0.049078
     85          6           0       -5.012598   -0.672556    0.019244
     86          8           0       -4.302387   -1.629572   -0.264516
     87          1           0       -4.529537    0.291742    0.266996
 ---------------------------------------------------------------------
 Rotational constants (GHZ):           0.1444450           0.0460662           0.0438386
 Leave Link  202 at Mon Dec  9 04:32:13 2024, MaxMem= 13421772800 cpu:               0.4 elap:               0.0
 (Enter /home/yuhan/g16/l301.exe)
 General basis read from cards:  (5D, 7F)
 Centers:       5      6      8     10     12     14     16     17     19     22
 Centers:      25     26     30     31     35     39     40     41     43     45
 Centers:      47     49     53     54     55     63     64     65     74     75
 Centers:      76     77     78     79     85      7      9     11     13     15
 Centers:      18     20     21     23     24     27     28     29     32     33
 Centers:      34     36     37     38     42     44     46     48     50     51
 Centers:      56     57     58     59     60     61     62     66     67     68
 Centers:      69     70     71     72     80     81     82     83     84     87
 Centers:       2      3      4     86      1     73     52
 6-31G*
 ****
 Ernie: Thresh=  0.10000D-02 Tol=  0.10000D-05 Strict=F.
 There are   724 symmetry adapted cartesian basis functions of A   symmetry.
 There are   682 symmetry adapted basis functions of A   symmetry.
   682 basis functions,  1380 primitive gaussians,   724 cartesian basis functions
   156 alpha electrons      156 beta electrons
       nuclear repulsion energy      5504.9319241137 Hartrees.
 IExCor= 4336 DFT=T Ex+Corr=M062X ExCW=0 ScaHFX=  0.540000
 ScaDFX=  1.000000  1.000000  1.000000  1.000000 ScalE2=  1.000000  1.000000
 IRadAn=      5 IRanWt=     -1 IRanGd=            0 ICorTp=0 IEmpDi=  4
 NAtoms=   87 NActive=   87 NUniq=   87 SFac= 1.00D+00 NAtFMM=   60 NAOKFM=T Big=T
 Integral buffers will be    131072 words long.
 Raffenetti 2 integral format.
 Two-electron integral symmetry is turned on.
 Leave Link  301 at Mon Dec  9 04:32:13 2024, MaxMem= 13421772800 cpu:               2.5 elap:               0.1
 (Enter /home/yuhan/g16/l302.exe)
 NPDir=0 NMtPBC=     1 NCelOv=     1 NCel=       1 NClECP=     1 NCelD=      1
         NCelK=      1 NCelE2=     1 NClLst=     1 CellRange=     0.0.
 One-electron integrals computed using PRISM.
 One-electron integral symmetry used in STVInt
 NBasis=   682 RedAO= T EigKep=  4.00D-04  NBF=   682
 NBsUse=   682 1.00D-06 EigRej= -1.00D+00 NBFU=   682
 Precomputing XC quadrature grid using
 IXCGrd= 4 IRadAn=           5 IRanWt=          -1 IRanGd=           0 AccXCQ= 0.00D+00.
 Generated NRdTot=       0 NPtTot=           0 NUsed=           0 NTot=          32
 NSgBfM=   699   697   697   697   699 MxSgAt=    87 MxSgA2=    87.
 Leave Link  302 at Mon Dec  9 04:32:15 2024, MaxMem= 13421772800 cpu:              45.8 elap:               1.2
 (Enter /home/yuhan/g16/l303.exe)
 DipDrv:  MaxL=1.
 Leave Link  303 at Mon Dec  9 04:32:15 2024, MaxMem= 13421772800 cpu:               4.8 elap:               0.2
 (Enter /home/yuhan/g16/l401.exe)
 ExpMin= 3.60D-02 ExpMax= 1.94D+04 ExpMxC= 2.91D+03 IAcc=3 IRadAn=         5 AccDes= 0.00D+00
 Harris functional with IExCor= 1009 and IRadAn=       5 diagonalized for initial guess.
 HarFok:  IExCor= 1009 AccDes= 0.00D+00 IRadAn=         5 IDoV= 1 UseB2=F ITyADJ=14
 ICtDFT=  3500011 ScaDFX=  1.000000  1.000000  1.000000  1.000000
 FoFCou: FMM=F IPFlag=           0 FMFlag=      100000 FMFlg1=        2001
         NFxFlg=           0 DoJE=T BraDBF=F KetDBF=T FulRan=T
         wScrn=  0.000000 ICntrl=       500 IOpCl=  0 I1Cent=   200000004 NGrid=           0
         NMat0=    1 NMatS0=      1 NMatT0=    0 NMatD0=    1 NMtDS0=    0 NMtDT0=    0
 Petite list used in FoFCou.
 Harris En= -2063.78311572898    
 JPrj=0 DoOrth=F DoCkMO=F.
 Leave Link  401 at Mon Dec  9 04:32:17 2024, MaxMem= 13421772800 cpu:              95.1 elap:               2.5
 (Enter /home/yuhan/g16/l502.exe)
 Integral symmetry usage will be decided dynamically.
 Closed shell SCF:
 Using DIIS extrapolation, IDIIS=  1040.
 NGot= 13421772800 LenX= 13420685889 LenY= 13420160989
 Requested convergence on RMS density matrix=1.00D-08 within 128 cycles.
 Requested convergence on MAX density matrix=1.00D-06.
 Requested convergence on             energy=1.00D-06.
 No special actions if energy rises.
 Fock matrices will be formed incrementally for  20 cycles.

 Cycle   1  Pass 1  IDiag  1:
 FoFJK:  IHMeth= 1 ICntrl=       0 DoSepK=F KAlg= 0 I1Cent=           0 FoldK=F
 IRaf= 970000000 NMat=       1 IRICut=       1 DoRegI=T DoRafI=F ISym2E= 0 IDoP0=0 IntGTp=1.
 FoFCou: FMM=T IPFlag=           0 FMFlag=      100000 FMFlg1=        2001
         NFxFlg=           0 DoJE=F BraDBF=F KetDBF=F FulRan=T
         wScrn=  0.000000 ICntrl=         0 IOpCl=  0 I1Cent=           0 NGrid=           0
         NMat0=    1 NMatS0=      1 NMatT0=    0 NMatD0=    1 NMtDS0=    0 NMtDT0=    0
 Symmetry not used in FoFCou.
 FMM levels:  10  Number of levels for PrismC:   9
 E= -2063.44091766097    
 DIIS: error= 3.86D-02 at cycle   1 NSaved=   1.
 NSaved= 1 IEnMin= 1 EnMin= -2063.44091766097     IErMin= 1 ErrMin= 3.86D-02
 ErrMax= 3.86D-02  0.00D+00 EMaxC= 1.00D-01 BMatC= 1.22D+00 BMatP= 1.22D+00
 IDIUse=3 WtCom= 6.14D-01 WtEn= 3.86D-01
 Coeff-Com:  0.100D+01
 Coeff-En:   0.100D+01
 Coeff:      0.100D+01
 Gap=     0.013 Goal=   None    Shift=    0.000
 GapD=    0.013 DampG=0.250 DampE=0.500 DampFc=0.2500 IDamp=-1.
 Damping current iteration by 2.50D-01
 RMSDP=3.58D-03 MaxDP=2.14D-01              OVMax= 3.03D-01

 Cycle   2  Pass 1  IDiag  1:
 RMSU=  8.88D-04    CP:  9.92D-01
 E= -2063.86125658276     Delta-E=       -0.420338921786 Rises=F Damp=T
 DIIS: error= 2.39D-02 at cycle   2 NSaved=   2.
 NSaved= 2 IEnMin= 2 EnMin= -2063.86125658276     IErMin= 2 ErrMin= 2.39D-02
 ErrMax= 2.39D-02  0.00D+00 EMaxC= 1.00D-01 BMatC= 3.71D-01 BMatP= 1.22D+00
 IDIUse=3 WtCom= 7.61D-01 WtEn= 2.39D-01
 Coeff-Com: -0.104D+01 0.204D+01
 Coeff-En:   0.000D+00 0.100D+01
 Coeff:     -0.792D+00 0.179D+01
 Gap=     0.142 Goal=   None    Shift=    0.000
 RMSDP=1.22D-03 MaxDP=5.01D-02 DE=-4.20D-01 OVMax= 2.08D-01

 Cycle   3  Pass 1  IDiag  1:
 RMSU=  8.91D-04    CP:  9.74D-01  1.89D+00
 E= -2064.61337177724     Delta-E=       -0.752115194480 Rises=F Damp=F
 DIIS: error= 5.08D-03 at cycle   3 NSaved=   3.
 NSaved= 3 IEnMin= 3 EnMin= -2064.61337177724     IErMin= 3 ErrMin= 5.08D-03
 ErrMax= 5.08D-03  0.00D+00 EMaxC= 1.00D-01 BMatC= 3.24D-02 BMatP= 3.71D-01
 IDIUse=3 WtCom= 9.49D-01 WtEn= 5.08D-02
 Coeff-Com: -0.323D+00 0.682D+00 0.641D+00
 Coeff-En:   0.000D+00 0.000D+00 0.100D+01
 Coeff:     -0.307D+00 0.647D+00 0.660D+00
 Gap=     0.134 Goal=   None    Shift=    0.000
 RMSDP=3.77D-04 MaxDP=2.27D-02 DE=-7.52D-01 OVMax= 2.43D-02

 Cycle   4  Pass 1  IDiag  1:
 RMSU=  3.13D-04    CP:  9.76D-01  1.88D+00  7.69D-01
 E= -2064.63921731116     Delta-E=       -0.025845533927 Rises=F Damp=F
 DIIS: error= 2.32D-03 at cycle   4 NSaved=   4.
 NSaved= 4 IEnMin= 4 EnMin= -2064.63921731116     IErMin= 4 ErrMin= 2.32D-03
 ErrMax= 2.32D-03  0.00D+00 EMaxC= 1.00D-01 BMatC= 6.11D-03 BMatP= 3.24D-02
 IDIUse=3 WtCom= 9.77D-01 WtEn= 2.32D-02
 Coeff-Com:  0.427D-03 0.236D-01 0.306D+00 0.670D+00
 Coeff-En:   0.000D+00 0.000D+00 0.842D-01 0.916D+00
 Coeff:      0.417D-03 0.231D-01 0.301D+00 0.676D+00
 Gap=     0.139 Goal=   None    Shift=    0.000
 RMSDP=1.43D-04 MaxDP=8.51D-03 DE=-2.58D-02 OVMax= 1.11D-02

 Cycle   5  Pass 1  IDiag  1:
 RMSU=  7.10D-05    CP:  9.76D-01  1.87D+00  8.39D-01  6.64D-01
 E= -2064.64441486948     Delta-E=       -0.005197558316 Rises=F Damp=F
 DIIS: error= 5.39D-04 at cycle   5 NSaved=   5.
 NSaved= 5 IEnMin= 5 EnMin= -2064.64441486948     IErMin= 5 ErrMin= 5.39D-04
 ErrMax= 5.39D-04  0.00D+00 EMaxC= 1.00D-01 BMatC= 3.42D-04 BMatP= 6.11D-03
 IDIUse=3 WtCom= 9.95D-01 WtEn= 5.39D-03
 Coeff-Com:  0.102D-01-0.120D-01 0.104D+00 0.300D+00 0.598D+00
 Coeff-En:   0.000D+00 0.000D+00 0.000D+00 0.000D+00 0.100D+01
 Coeff:      0.102D-01-0.120D-01 0.104D+00 0.298D+00 0.600D+00
 Gap=     0.143 Goal=   None    Shift=    0.000
 RMSDP=4.00D-05 MaxDP=2.31D-03 DE=-5.20D-03 OVMax= 5.05D-03

 Cycle   6  Pass 1  IDiag  1:
 RMSU=  2.58D-05    CP:  9.76D-01  1.86D+00  8.47D-01  7.24D-01  6.87D-01
 E= -2064.64471647353     Delta-E=       -0.000301604046 Rises=F Damp=F
 DIIS: error= 2.13D-04 at cycle   6 NSaved=   6.
 NSaved= 6 IEnMin= 6 EnMin= -2064.64471647353     IErMin= 6 ErrMin= 2.13D-04
 ErrMax= 2.13D-04  0.00D+00 EMaxC= 1.00D-01 BMatC= 4.58D-05 BMatP= 3.42D-04
 IDIUse=3 WtCom= 9.98D-01 WtEn= 2.13D-03
 Coeff-Com:  0.563D-02-0.939D-02 0.191D-01 0.769D-01 0.308D+00 0.599D+00
 Coeff-En:   0.000D+00 0.000D+00 0.000D+00 0.000D+00 0.433D-01 0.957D+00
 Coeff:      0.562D-02-0.937D-02 0.191D-01 0.767D-01 0.308D+00 0.600D+00
 Gap=     0.142 Goal=   None    Shift=    0.000
 RMSDP=1.30D-05 MaxDP=6.86D-04 DE=-3.02D-04 OVMax= 1.70D-03

 Cycle   7  Pass 1  IDiag  1:
 RMSU=  8.46D-06    CP:  9.76D-01  1.86D+00  8.49D-01  7.17D-01  7.72D-01
                    CP:  7.13D-01
 E= -2064.64476138963     Delta-E=       -0.000044916103 Rises=F Damp=F
 DIIS: error= 3.94D-05 at cycle   7 NSaved=   7.
 NSaved= 7 IEnMin= 7 EnMin= -2064.64476138963     IErMin= 7 ErrMin= 3.94D-05
 ErrMax= 3.94D-05  0.00D+00 EMaxC= 1.00D-01 BMatC= 2.92D-06 BMatP= 4.58D-05
 IDIUse=1 WtCom= 1.00D+00 WtEn= 0.00D+00
 Coeff-Com:  0.147D-02-0.290D-02-0.650D-03 0.825D-02 0.905D-01 0.257D+00
 Coeff-Com:  0.646D+00
 Coeff:      0.147D-02-0.290D-02-0.650D-03 0.825D-02 0.905D-01 0.257D+00
 Coeff:      0.646D+00
 Gap=     0.143 Goal=   None    Shift=    0.000
 RMSDP=4.78D-06 MaxDP=2.31D-04 DE=-4.49D-05 OVMax= 9.94D-04

 Cycle   8  Pass 1  IDiag  1:
 RMSU=  3.37D-06    CP:  9.76D-01  1.86D+00  8.50D-01  7.22D-01  7.83D-01
                    CP:  8.14D-01  8.83D-01
 E= -2064.64476471515     Delta-E=       -0.000003325521 Rises=F Damp=F
 DIIS: error= 1.74D-05 at cycle   8 NSaved=   8.
 NSaved= 8 IEnMin= 8 EnMin= -2064.64476471515     IErMin= 8 ErrMin= 1.74D-05
 ErrMax= 1.74D-05  0.00D+00 EMaxC= 1.00D-01 BMatC= 4.23D-07 BMatP= 2.92D-06
 IDIUse=1 WtCom= 1.00D+00 WtEn= 0.00D+00
 Coeff-Com: -0.401D-03 0.484D-03-0.371D-02-0.101D-01-0.142D-01-0.593D-02
 Coeff-Com:  0.268D+00 0.766D+00
 Coeff:     -0.401D-03 0.484D-03-0.371D-02-0.101D-01-0.142D-01-0.593D-02
 Coeff:      0.268D+00 0.766D+00
 Gap=     0.143 Goal=   None    Shift=    0.000
 RMSDP=2.22D-06 MaxDP=1.79D-04 DE=-3.33D-06 OVMax= 7.77D-04

 Cycle   9  Pass 1  IDiag  1:
 RMSU=  1.30D-06    CP:  9.76D-01  1.86D+00  8.50D-01  7.22D-01  7.94D-01
                    CP:  8.34D-01  1.04D+00  1.06D+00
 E= -2064.64476543150     Delta-E=       -0.000000716348 Rises=F Damp=F
 DIIS: error= 8.07D-06 at cycle   9 NSaved=   9.
 NSaved= 9 IEnMin= 9 EnMin= -2064.64476543150     IErMin= 9 ErrMin= 8.07D-06
 ErrMax= 8.07D-06  0.00D+00 EMaxC= 1.00D-01 BMatC= 6.21D-08 BMatP= 4.23D-07
 IDIUse=1 WtCom= 1.00D+00 WtEn= 0.00D+00
 Coeff-Com: -0.360D-03 0.551D-03-0.171D-02-0.568D-02-0.153D-01-0.320D-01
 Coeff-Com:  0.558D-01 0.348D+00 0.651D+00
 Coeff:     -0.360D-03 0.551D-03-0.171D-02-0.568D-02-0.153D-01-0.320D-01
 Coeff:      0.558D-01 0.348D+00 0.651D+00
 Gap=     0.143 Goal=   None    Shift=    0.000
 RMSDP=8.65D-07 MaxDP=8.05D-05 DE=-7.16D-07 OVMax= 3.45D-04

 Cycle  10  Pass 1  IDiag  1:
 RMSU=  4.87D-07    CP:  9.76D-01  1.86D+00  8.50D-01  7.22D-01  7.96D-01
                    CP:  8.43D-01  1.09D+00  1.21D+00  1.07D+00
 E= -2064.64476555273     Delta-E=       -0.000000121234 Rises=F Damp=F
 DIIS: error= 3.96D-06 at cycle  10 NSaved=  10.
 NSaved=10 IEnMin=10 EnMin= -2064.64476555273     IErMin=10 ErrMin= 3.96D-06
 ErrMax= 3.96D-06  0.00D+00 EMaxC= 1.00D-01 BMatC= 7.15D-09 BMatP= 6.21D-08
 IDIUse=1 WtCom= 1.00D+00 WtEn= 0.00D+00
 Coeff-Com: -0.832D-04 0.149D-03 0.414D-05-0.370D-03-0.270D-02-0.111D-01
 Coeff-Com: -0.208D-01 0.605D-02 0.231D+00 0.798D+00
 Coeff:     -0.832D-04 0.149D-03 0.414D-05-0.370D-03-0.270D-02-0.111D-01
 Coeff:     -0.208D-01 0.605D-02 0.231D+00 0.798D+00
 Gap=     0.143 Goal=   None    Shift=    0.000
 RMSDP=5.28D-07 MaxDP=5.59D-05 DE=-1.21D-07 OVMax= 2.38D-04

 Cycle  11  Pass 1  IDiag  1:
 RMSU=  2.13D-07    CP:  9.76D-01  1.86D+00  8.50D-01  7.22D-01  7.98D-01
                    CP:  8.48D-01  1.12D+00  1.28D+00  1.28D+00  1.23D+00
 E= -2064.64476558370     Delta-E=       -0.000000030969 Rises=F Damp=F
 DIIS: error= 2.00D-06 at cycle  11 NSaved=  11.
 NSaved=11 IEnMin=11 EnMin= -2064.64476558370     IErMin=11 ErrMin= 2.00D-06
 ErrMax= 2.00D-06  0.00D+00 EMaxC= 1.00D-01 BMatC= 2.39D-09 BMatP= 7.15D-09
 IDIUse=1 WtCom= 1.00D+00 WtEn= 0.00D+00
 Coeff-Com:  0.456D-04-0.596D-04 0.392D-03 0.108D-02 0.202D-02 0.104D-02
 Coeff-Com: -0.245D-01-0.785D-01-0.398D-01 0.395D+00 0.743D+00
 Coeff:      0.456D-04-0.596D-04 0.392D-03 0.108D-02 0.202D-02 0.104D-02
 Coeff:     -0.245D-01-0.785D-01-0.398D-01 0.395D+00 0.743D+00
 Gap=     0.143 Goal=   None    Shift=    0.000
 RMSDP=3.09D-07 MaxDP=3.29D-05 DE=-3.10D-08 OVMax= 1.40D-04

 Cycle  12  Pass 1  IDiag  1:
 RMSU=  9.30D-08    CP:  9.76D-01  1.86D+00  8.50D-01  7.22D-01  7.98D-01
                    CP:  8.51D-01  1.14D+00  1.32D+00  1.39D+00  1.49D+00
                    CP:  1.09D+00
 E= -2064.64476559226     Delta-E=       -0.000000008556 Rises=F Damp=F
 DIIS: error= 6.60D-07 at cycle  12 NSaved=  12.
 NSaved=12 IEnMin=12 EnMin= -2064.64476559226     IErMin=12 ErrMin= 6.60D-07
 ErrMax= 6.60D-07  0.00D+00 EMaxC= 1.00D-01 BMatC= 2.17D-10 BMatP= 2.39D-09
 IDIUse=1 WtCom= 1.00D+00 WtEn= 0.00D+00
 Coeff-Com:  0.281D-04-0.421D-04 0.127D-03 0.388D-03 0.101D-02 0.190D-02
 Coeff-Com: -0.463D-02-0.253D-01-0.441D-01 0.158D-01 0.266D+00 0.789D+00
 Coeff:      0.281D-04-0.421D-04 0.127D-03 0.388D-03 0.101D-02 0.190D-02
 Coeff:     -0.463D-02-0.253D-01-0.441D-01 0.158D-01 0.266D+00 0.789D+00
 Gap=     0.143 Goal=   None    Shift=    0.000
 RMSDP=1.05D-07 MaxDP=1.16D-05 DE=-8.56D-09 OVMax= 4.92D-05

 Cycle  13  Pass 1  IDiag  1:
 RMSU=  3.17D-08    CP:  9.76D-01  1.86D+00  8.50D-01  7.22D-01  7.99D-01
                    CP:  8.52D-01  1.14D+00  1.33D+00  1.43D+00  1.58D+00
                    CP:  1.27D+00  1.08D+00
 E= -2064.64476559323     Delta-E=       -0.000000000970 Rises=F Damp=F
 DIIS: error= 2.41D-07 at cycle  13 NSaved=  13.
 NSaved=13 IEnMin=13 EnMin= -2064.64476559323     IErMin=13 ErrMin= 2.41D-07
 ErrMax= 2.41D-07  0.00D+00 EMaxC= 1.00D-01 BMatC= 4.46D-11 BMatP= 2.17D-10
 IDIUse=1 WtCom= 1.00D+00 WtEn= 0.00D+00
 Coeff-Com:  0.727D-05-0.122D-04 0.291D-06 0.207D-04 0.172D-03 0.796D-03
 Coeff-Com:  0.161D-02 0.147D-03-0.146D-01-0.591D-01 0.680D-02 0.341D+00
 Coeff-Com:  0.723D+00
 Coeff:      0.727D-05-0.122D-04 0.291D-06 0.207D-04 0.172D-03 0.796D-03
 Coeff:      0.161D-02 0.147D-03-0.146D-01-0.591D-01 0.680D-02 0.341D+00
 Coeff:      0.723D+00
 Gap=     0.143 Goal=   None    Shift=    0.000
 RMSDP=4.29D-08 MaxDP=4.78D-06 DE=-9.70D-10 OVMax= 2.00D-05

 Cycle  14  Pass 1  IDiag  1:
 RMSU=  1.15D-08    CP:  9.76D-01  1.86D+00  8.50D-01  7.22D-01  7.99D-01
                    CP:  8.52D-01  1.14D+00  1.34D+00  1.45D+00  1.62D+00
                    CP:  1.35D+00  1.22D+00  9.98D-01
 E= -2064.64476559340     Delta-E=       -0.000000000171 Rises=F Damp=F
 DIIS: error= 8.13D-08 at cycle  14 NSaved=  14.
 NSaved=14 IEnMin=14 EnMin= -2064.64476559340     IErMin=14 ErrMin= 8.13D-08
 ErrMax= 8.13D-08  0.00D+00 EMaxC= 1.00D-01 BMatC= 6.30D-12 BMatP= 4.46D-11
 IDIUse=1 WtCom= 1.00D+00 WtEn= 0.00D+00
 Coeff-Com: -0.274D-05 0.357D-05-0.222D-04-0.573D-04-0.118D-03-0.483D-04
 Coeff-Com:  0.131D-02 0.436D-02 0.309D-02-0.234D-01-0.392D-01-0.246D-01
 Coeff-Com:  0.261D+00 0.818D+00
 Coeff:     -0.274D-05 0.357D-05-0.222D-04-0.573D-04-0.118D-03-0.483D-04
 Coeff:      0.131D-02 0.436D-02 0.309D-02-0.234D-01-0.392D-01-0.246D-01
 Coeff:      0.261D+00 0.818D+00
 Gap=     0.143 Goal=   None    Shift=    0.000
 RMSDP=1.59D-08 MaxDP=1.62D-06 DE=-1.71D-10 OVMax= 6.94D-06

 Cycle  15  Pass 1  IDiag  1:
 RMSU=  4.60D-09    CP:  9.76D-01  1.86D+00  8.50D-01  7.22D-01  7.99D-01
                    CP:  8.52D-01  1.14D+00  1.34D+00  1.45D+00  1.63D+00
                    CP:  1.37D+00  1.27D+00  1.16D+00  1.07D+00
 E= -2064.64476559342     Delta-E=       -0.000000000023 Rises=F Damp=F
 DIIS: error= 2.53D-08 at cycle  15 NSaved=  15.
 NSaved=15 IEnMin=15 EnMin= -2064.64476559342     IErMin=15 ErrMin= 2.53D-08
 ErrMax= 2.53D-08  0.00D+00 EMaxC= 1.00D-01 BMatC= 1.18D-12 BMatP= 6.30D-12
 IDIUse=1 WtCom= 1.00D+00 WtEn= 0.00D+00
 Coeff-Com: -0.272D-05 0.397D-05-0.107D-04-0.289D-04-0.818D-04-0.145D-03
 Coeff-Com:  0.349D-03 0.193D-02 0.382D-02-0.211D-02-0.187D-01-0.640D-01
 Coeff-Com:  0.226D-01 0.376D+00 0.680D+00
 Coeff:     -0.272D-05 0.397D-05-0.107D-04-0.289D-04-0.818D-04-0.145D-03
 Coeff:      0.349D-03 0.193D-02 0.382D-02-0.211D-02-0.187D-01-0.640D-01
 Coeff:      0.226D-01 0.376D+00 0.680D+00
 Gap=     0.143 Goal=   None    Shift=    0.000
 RMSDP=4.51D-09 MaxDP=4.51D-07 DE=-2.27D-11 OVMax= 1.86D-06

 SCF Done:  E(RM062X) =  -2064.64476559     A.U. after   15 cycles
            NFock= 15  Conv=0.45D-08     -V/T= 2.0055
 KE= 2.053346551762D+03 PE=-1.582863706275D+04 EE= 6.205713821277D+03
 Leave Link  502 at Mon Dec  9 04:34:20 2024, MaxMem= 13421772800 cpu:            4753.3 elap:             122.7
 (Enter /home/yuhan/g16/l601.exe)
 Copying SCF densities to generalized density rwf, IOpCl= 0 IROHF=0.

 **********************************************************************

            Population analysis using the SCF Density.

 **********************************************************************

 Orbital symmetries:
       Occupied  (A) (A) (A) (A) (A) (A) (A) (A) (A) (A) (A) (A)
                 (A) (A) (A) (A) (A) (A) (A) (A) (A) (A) (A) (A)
                 (A) (A) (A) (A) (A) (A) (A) (A) (A) (A) (A) (A)
                 (A) (A) (A) (A) (A) (A) (A) (A) (A) (A) (A) (A)
                 (A) (A) (A) (A) (A) (A) (A) (A) (A) (A) (A) (A)
                 (A) (A) (A) (A) (A) (A) (A) (A) (A) (A) (A) (A)
                 (A) (A) (A) (A) (A) (A) (A) (A) (A) (A) (A) (A)
                 (A) (A) (A) (A) (A) (A) (A) (A) (A) (A) (A) (A)
                 (A) (A) (A) (A) (A) (A) (A) (A) (A) (A) (A) (A)
                 (A) (A) (A) (A) (A) (A) (A) (A) (A) (A) (A) (A)
                 (A) (A) (A) (A) (A) (A) (A) (A) (A) (A) (A) (A)
                 (A) (A) (A) (A) (A) (A) (A) (A) (A) (A) (A) (A)
                 (A) (A) (A) (A) (A) (A) (A) (A) (A) (A) (A) (A)
       Virtual   (A) (A) (A) (A) (A) (A) (A) (A) (A) (A) (A) (A)
                 (A) (A) (A) (A) (A) (A) (A) (A) (A) (A) (A) (A)
                 (A) (A) (A) (A) (A) (A) (A) (A) (A) (A) (A) (A)
                 (A) (A) (A) (A) (A) (A) (A) (A) (A) (A) (A) (A)
                 (A) (A) (A) (A) (A) (A) (A) (A) (A) (A) (A) (A)
                 (A) (A) (A) (A) (A) (A) (A) (A) (A) (A) (A) (A)
                 (A) (A) (A) (A) (A) (A) (A) (A) (A) (A) (A) (A)
                 (A) (A) (A) (A) (A) (A) (A) (A) (A) (A) (A) (A)
                 (A) (A) (A) (A) (A) (A) (A) (A) (A) (A) (A) (A)
                 (A) (A) (A) (A) (A) (A) (A) (A) (A) (A) (A) (A)
                 (A) (A) (A) (A) (A) (A) (A) (A) (A) (A) (A) (A)
                 (A) (A) (A) (A) (A) (A) (A) (A) (A) (A) (A) (A)
                 (A) (A) (A) (A) (A) (A) (A) (A) (A) (A) (A) (A)
                 (A) (A) (A) (A) (A) (A) (A) (A) (A) (A) (A) (A)
                 (A) (A) (A) (A) (A) (A) (A) (A) (A) (A) (A) (A)
                 (A) (A) (A) (A) (A) (A) (A) (A) (A) (A) (A) (A)
                 (A) (A) (A) (A) (A) (A) (A) (A) (A) (A) (A) (A)
                 (A) (A) (A) (A) (A) (A) (A) (A) (A) (A) (A) (A)
                 (A) (A) (A) (A) (A) (A) (A) (A) (A) (A) (A) (A)
                 (A) (A) (A) (A) (A) (A) (A) (A) (A) (A) (A) (A)
                 (A) (A) (A) (A) (A) (A) (A) (A) (A) (A) (A) (A)
                 (A) (A) (A) (A) (A) (A) (A) (A) (A) (A) (A) (A)
                 (A) (A) (A) (A) (A) (A) (A) (A) (A) (A) (A) (A)
                 (A) (A) (A) (A) (A) (A) (A) (A) (A) (A) (A) (A)
                 (A) (A) (A) (A) (A) (A) (A) (A) (A) (A) (A) (A)
                 (A) (A) (A) (A) (A) (A) (A) (A) (A) (A) (A) (A)
                 (A) (A) (A) (A) (A) (A) (A) (A) (A) (A) (A) (A)
                 (A) (A) (A) (A) (A) (A) (A) (A) (A) (A) (A) (A)
                 (A) (A) (A) (A) (A) (A) (A) (A) (A) (A) (A) (A)
                 (A) (A) (A) (A) (A) (A) (A) (A) (A) (A) (A) (A)
                 (A) (A) (A) (A) (A) (A) (A) (A) (A) (A) (A) (A)
                 (A) (A) (A) (A) (A) (A) (A) (A) (A) (A) (A) (A)
                 (A) (A) (A) (A) (A) (A) (A) (A) (A) (A) (A) (A)
                 (A) (A) (A) (A) (A) (A) (A) (A) (A) (A) (A) (A)
                 (A) (A) (A) (A) (A) (A) (A) (A) (A) (A) (A) (A)
                 (A) (A) (A) (A) (A) (A) (A) (A) (A) (A) (A) (A)
                 (A) (A) (A) (A) (A) (A) (A) (A) (A) (A) (A) (A)
                 (A) (A) (A) (A) (A) (A) (A) (A) (A) (A) (A) (A)
                 (A) (A) (A) (A) (A) (A) (A) (A) (A) (A) (A) (A)
                 (A) (A) (A) (A) (A) (A) (A) (A) (A) (A) (A) (A)
                 (A) (A) (A) (A) (A) (A) (A) (A) (A) (A) (A) (A)
                 (A) (A) (A) (A) (A) (A) (A) (A) (A) (A) (A) (A)
                 (A) (A) (A) (A) (A) (A) (A) (A) (A) (A) (A) (A)
                 (A) (A) (A) (A) (A) (A) (A) (A) (A) (A)
 The electronic state is 1-A.
 Alpha  occ. eigenvalues --  -78.15529 -19.66892 -19.66888 -19.65976 -19.62242
 Alpha  occ. eigenvalues --  -14.63103 -10.64264 -10.63363 -10.63335 -10.56916
 Alpha  occ. eigenvalues --  -10.56845 -10.56550 -10.56485 -10.56290 -10.56240
 Alpha  occ. eigenvalues --  -10.56174 -10.56155 -10.56067 -10.55850 -10.55523
 Alpha  occ. eigenvalues --  -10.55132 -10.55051 -10.54897 -10.54834 -10.54808
 Alpha  occ. eigenvalues --  -10.54797 -10.54762 -10.54677 -10.54611 -10.54593
 Alpha  occ. eigenvalues --  -10.54531 -10.53781 -10.53010 -10.52694 -10.52516
 Alpha  occ. eigenvalues --  -10.51909 -10.51757 -10.50318 -10.49607 -10.49378
 Alpha  occ. eigenvalues --  -10.49198  -6.95860  -5.07502  -5.07329  -5.07114
 Alpha  occ. eigenvalues --   -2.04873  -1.22984  -1.18245  -1.15141  -1.10735
 Alpha  occ. eigenvalues --   -0.99580  -0.97752  -0.96234  -0.95983  -0.93002
 Alpha  occ. eigenvalues --   -0.88646  -0.87455  -0.87426  -0.85879  -0.85428
 Alpha  occ. eigenvalues --   -0.84458  -0.84348  -0.84000  -0.83842  -0.82297
 Alpha  occ. eigenvalues --   -0.76969  -0.76395  -0.76242  -0.74722  -0.74511
 Alpha  occ. eigenvalues --   -0.73978  -0.73357  -0.72645  -0.70941  -0.70574
 Alpha  occ. eigenvalues --   -0.68821  -0.68520  -0.67293  -0.66681  -0.66134
 Alpha  occ. eigenvalues --   -0.63132  -0.63069  -0.61648  -0.61014  -0.60800
 Alpha  occ. eigenvalues --   -0.59468  -0.58468  -0.57313  -0.56844  -0.55851
 Alpha  occ. eigenvalues --   -0.55427  -0.54737  -0.54653  -0.53939  -0.53429
 Alpha  occ. eigenvalues --   -0.52913  -0.51726  -0.51583  -0.51501  -0.51052
 Alpha  occ. eigenvalues --   -0.50834  -0.50558  -0.50283  -0.49906  -0.49469
 Alpha  occ. eigenvalues --   -0.48898  -0.48749  -0.48688  -0.48650  -0.48260
 Alpha  occ. eigenvalues --   -0.47229  -0.46985  -0.46102  -0.45486  -0.45058
 Alpha  occ. eigenvalues --   -0.44981  -0.44098  -0.43962  -0.43838  -0.43734
 Alpha  occ. eigenvalues --   -0.43486  -0.43257  -0.43200  -0.42748  -0.42309
 Alpha  occ. eigenvalues --   -0.42040  -0.41968  -0.41757  -0.41583  -0.41522
 Alpha  occ. eigenvalues --   -0.41174  -0.40989  -0.40929  -0.40003  -0.39745
 Alpha  occ. eigenvalues --   -0.39018  -0.38930  -0.38003  -0.37890  -0.37435
 Alpha  occ. eigenvalues --   -0.37300  -0.37199  -0.35832  -0.35531  -0.35176
 Alpha  occ. eigenvalues --   -0.34532  -0.34345  -0.33889  -0.32233  -0.32021
 Alpha  occ. eigenvalues --   -0.31189  -0.30336  -0.29817  -0.29081  -0.26185
 Alpha  occ. eigenvalues --   -0.18027
 Alpha virt. eigenvalues --   -0.03763   0.01728   0.01974   0.02352   0.02530
 Alpha virt. eigenvalues --    0.04027   0.05539   0.06846   0.07647   0.08619
 Alpha virt. eigenvalues --    0.09871   0.10196   0.11435   0.11754   0.12966
 Alpha virt. eigenvalues --    0.13334   0.13562   0.14101   0.15102   0.15491
 Alpha virt. eigenvalues --    0.16035   0.16407   0.16927   0.17110   0.17791
 Alpha virt. eigenvalues --    0.18214   0.18519   0.18747   0.18863   0.19152
 Alpha virt. eigenvalues --    0.19326   0.19560   0.19953   0.20234   0.20424
 Alpha virt. eigenvalues --    0.20665   0.20781   0.21100   0.21140   0.21461
 Alpha virt. eigenvalues --    0.21546   0.21991   0.22108   0.22414   0.22718
 Alpha virt. eigenvalues --    0.23201   0.23436   0.23509   0.23964   0.24187
 Alpha virt. eigenvalues --    0.24635   0.25164   0.25508   0.25810   0.26108
 Alpha virt. eigenvalues --    0.26196   0.26583   0.26686   0.27016   0.27294
 Alpha virt. eigenvalues --    0.27597   0.28360   0.28434   0.28535   0.29157
 Alpha virt. eigenvalues --    0.29312   0.29853   0.30005   0.30114   0.30811
 Alpha virt. eigenvalues --    0.31073   0.31143   0.31629   0.31770   0.32100
 Alpha virt. eigenvalues --    0.32452   0.33086   0.33475   0.33685   0.34046
 Alpha virt. eigenvalues --    0.34217   0.34659   0.35355   0.35436   0.36047
 Alpha virt. eigenvalues --    0.36289   0.36786   0.37073   0.37547   0.37946
 Alpha virt. eigenvalues --    0.38579   0.39385   0.39493   0.39823   0.40673
 Alpha virt. eigenvalues --    0.41473   0.42264   0.42539   0.44329   0.45120
 Alpha virt. eigenvalues --    0.46002   0.48105   0.48296   0.51193   0.52878
 Alpha virt. eigenvalues --    0.53571   0.53692   0.54502   0.55332   0.55799
 Alpha virt. eigenvalues --    0.55881   0.56189   0.56384   0.57021   0.57246
 Alpha virt. eigenvalues --    0.57786   0.57872   0.58602   0.59286   0.59593
 Alpha virt. eigenvalues --    0.59787   0.60100   0.60502   0.60693   0.61054
 Alpha virt. eigenvalues --    0.61332   0.61517   0.61953   0.62121   0.62607
 Alpha virt. eigenvalues --    0.63186   0.63289   0.63537   0.63644   0.63879
 Alpha virt. eigenvalues --    0.64314   0.64601   0.64792   0.65554   0.65755
 Alpha virt. eigenvalues --    0.65973   0.66268   0.66416   0.66647   0.66748
 Alpha virt. eigenvalues --    0.67124   0.67242   0.67348   0.67614   0.67807
 Alpha virt. eigenvalues --    0.68457   0.68991   0.69433   0.70020   0.70251
 Alpha virt. eigenvalues --    0.70519   0.70866   0.71457   0.71801   0.72050
 Alpha virt. eigenvalues --    0.72322   0.73204   0.73573   0.74134   0.74644
 Alpha virt. eigenvalues --    0.75169   0.76082   0.76297   0.76898   0.77350
 Alpha virt. eigenvalues --    0.77589   0.78140   0.79703   0.80118   0.80561
 Alpha virt. eigenvalues --    0.81326   0.81679   0.82572   0.82816   0.83246
 Alpha virt. eigenvalues --    0.83303   0.83883   0.84572   0.85030   0.85680
 Alpha virt. eigenvalues --    0.86345   0.86801   0.87025   0.87504   0.87762
 Alpha virt. eigenvalues --    0.88873   0.89549   0.89608   0.89990   0.90284
 Alpha virt. eigenvalues --    0.90345   0.90761   0.90996   0.91113   0.91229
 Alpha virt. eigenvalues --    0.91395   0.92038   0.92203   0.92783   0.93526
 Alpha virt. eigenvalues --    0.93765   0.94082   0.94196   0.94550   0.95033
 Alpha virt. eigenvalues --    0.95609   0.96136   0.96346   0.96674   0.96995
 Alpha virt. eigenvalues --    0.97381   0.97666   0.98013   0.98348   0.98609
 Alpha virt. eigenvalues --    0.98924   0.99214   0.99452   0.99515   1.00104
 Alpha virt. eigenvalues --    1.00483   1.00594   1.01164   1.01240   1.01816
 Alpha virt. eigenvalues --    1.02303   1.02393   1.02844   1.03168   1.03245
 Alpha virt. eigenvalues --    1.03928   1.04195   1.04801   1.05289   1.05895
 Alpha virt. eigenvalues --    1.06030   1.06204   1.07178   1.07721   1.08227
 Alpha virt. eigenvalues --    1.08668   1.09110   1.09226   1.09869   1.10177
 Alpha virt. eigenvalues --    1.10657   1.11137   1.11363   1.11870   1.12205
 Alpha virt. eigenvalues --    1.12566   1.13365   1.13914   1.14279   1.15281
 Alpha virt. eigenvalues --    1.15695   1.15948   1.16300   1.16815   1.17853
 Alpha virt. eigenvalues --    1.18148   1.18793   1.19048   1.19812   1.20320
 Alpha virt. eigenvalues --    1.21351   1.21690   1.22110   1.22684   1.23476
 Alpha virt. eigenvalues --    1.23961   1.24456   1.24877   1.25262   1.26804
 Alpha virt. eigenvalues --    1.28241   1.28760   1.29236   1.30807   1.32078
 Alpha virt. eigenvalues --    1.32270   1.32813   1.33217   1.34197   1.35039
 Alpha virt. eigenvalues --    1.35416   1.36110   1.36713   1.37966   1.38360
 Alpha virt. eigenvalues --    1.38478   1.40479   1.42451   1.42790   1.44097
 Alpha virt. eigenvalues --    1.44794   1.45605   1.46467   1.46913   1.46988
 Alpha virt. eigenvalues --    1.47501   1.47827   1.48922   1.49299   1.49965
 Alpha virt. eigenvalues --    1.50451   1.50682   1.51037   1.51495   1.52111
 Alpha virt. eigenvalues --    1.52741   1.52989   1.53014   1.54275   1.54383
 Alpha virt. eigenvalues --    1.54611   1.55211   1.56220   1.56983   1.57410
 Alpha virt. eigenvalues --    1.57783   1.58905   1.59322   1.59984   1.61189
 Alpha virt. eigenvalues --    1.63687   1.63826   1.66475   1.67586   1.68123
 Alpha virt. eigenvalues --    1.69400   1.69646   1.70226   1.73412   1.74698
 Alpha virt. eigenvalues --    1.75109   1.75767   1.76727   1.79164   1.79820
 Alpha virt. eigenvalues --    1.80279   1.80786   1.81451   1.82342   1.82640
 Alpha virt. eigenvalues --    1.82796   1.83473   1.84219   1.84531   1.85211
 Alpha virt. eigenvalues --    1.85716   1.86193   1.86834   1.87914   1.88444
 Alpha virt. eigenvalues --    1.88816   1.89584   1.89736   1.90306   1.91334
 Alpha virt. eigenvalues --    1.92101   1.92280   1.93037   1.93881   1.94359
 Alpha virt. eigenvalues --    1.95110   1.95283   1.95828   1.96176   1.96386
 Alpha virt. eigenvalues --    1.96895   1.97089   1.97897   1.98336   1.99605
 Alpha virt. eigenvalues --    2.00061   2.00235   2.00930   2.01782   2.01957
 Alpha virt. eigenvalues --    2.02699   2.03335   2.05162   2.05282   2.05480
 Alpha virt. eigenvalues --    2.06287   2.06367   2.07550   2.08371   2.09097
 Alpha virt. eigenvalues --    2.09519   2.09674   2.10465   2.10526   2.10720
 Alpha virt. eigenvalues --    2.11937   2.12593   2.13561   2.13732   2.14137
 Alpha virt. eigenvalues --    2.14544   2.15900   2.16758   2.16964   2.17321
 Alpha virt. eigenvalues --    2.17532   2.17755   2.18334   2.18443   2.18904
 Alpha virt. eigenvalues --    2.19165   2.19375   2.19893   2.20022   2.20076
 Alpha virt. eigenvalues --    2.20849   2.21327   2.21904   2.22096   2.23920
 Alpha virt. eigenvalues --    2.24222   2.24394   2.26350   2.26798   2.27183
 Alpha virt. eigenvalues --    2.28771   2.29026   2.29481   2.30687   2.30884
 Alpha virt. eigenvalues --    2.31712   2.32235   2.32829   2.33214   2.33251
 Alpha virt. eigenvalues --    2.33871   2.34224   2.34702   2.35119   2.35359
 Alpha virt. eigenvalues --    2.35878   2.35993   2.36225   2.36787   2.38167
 Alpha virt. eigenvalues --    2.38701   2.39352   2.39758   2.41112   2.41881
 Alpha virt. eigenvalues --    2.42400   2.43402   2.43963   2.45757   2.46107
 Alpha virt. eigenvalues --    2.48655   2.48852   2.50646   2.52251   2.53152
 Alpha virt. eigenvalues --    2.54228   2.56504   2.56973   2.58839   2.59359
 Alpha virt. eigenvalues --    2.60552   2.61143   2.61370   2.61735   2.61897
 Alpha virt. eigenvalues --    2.63359   2.63775   2.64021   2.64456   2.65277
 Alpha virt. eigenvalues --    2.65564   2.66379   2.67523   2.69074   2.69209
 Alpha virt. eigenvalues --    2.70965   2.71784   2.72565   2.74036   2.74365
 Alpha virt. eigenvalues --    2.75111   2.75449   2.75902   2.76289   2.76781
 Alpha virt. eigenvalues --    2.77705   2.78437   2.78932   2.80478   2.81313
 Alpha virt. eigenvalues --    2.81902   2.83444   2.84415   2.85231   2.85911
 Alpha virt. eigenvalues --    2.86319   2.87565   2.87717   2.91175   2.92072
 Alpha virt. eigenvalues --    2.94781   2.96640   2.96951   3.00084   3.00915
 Alpha virt. eigenvalues --    3.02141   3.09696   3.10396   3.13224   3.18219
 Alpha virt. eigenvalues --    3.18972   3.21044   3.41492   3.42705   3.43456
 Alpha virt. eigenvalues --    3.45499
          Condensed to atoms (all electrons):
 Mulliken charges:
               1
     1  P    1.318207
     2  O   -0.642416
     3  O   -0.594717
     4  O   -0.626646
     5  C    0.126315
     6  C   -0.182844
     7  H    0.170835
     8  C   -0.159452
     9  H    0.175783
    10  C   -0.159916
    11  H    0.167238
    12  C   -0.165438
    13  H    0.165524
    14  C   -0.190626
    15  H    0.165707
    16  C    0.155233
    17  C   -0.163233
    18  H    0.167004
    19  C   -0.352303
    20  H    0.173160
    21  H    0.174882
    22  C   -0.328855
    23  H    0.177611
    24  H    0.164693
    25  C    0.044847
    26  C   -0.498444
    27  H    0.158753
    28  H    0.166818
    29  H    0.163889
    30  C    0.050354
    31  C   -0.503159
    32  H    0.151109
    33  H    0.168456
    34  H    0.203341
    35  C   -0.502383
    36  H    0.158849
    37  H    0.186278
    38  H    0.169782
    39  C    0.174175
    40  C    0.070813
    41  C   -0.183276
    42  H    0.195361
    43  C   -0.162640
    44  H    0.169181
    45  C   -0.156260
    46  H    0.166461
    47  C   -0.168282
    48  H    0.166961
    49  C   -0.182096
    50  H    0.166547
    51  H    0.060071
    52  N   -0.577297
    53  C    0.057125
    54  C   -0.477756
    55  C   -0.482908
    56  H    0.066259
    57  H    0.147447
    58  H    0.134174
    59  H    0.136771
    60  H    0.166450
    61  H    0.147929
    62  H    0.147361
    63  C    0.059370
    64  C   -0.472606
    65  C   -0.487906
    66  H    0.078797
    67  H    0.141873
    68  H    0.133905
    69  H    0.128795
    70  H    0.158351
    71  H    0.163535
    72  H    0.146450
    73  Li   0.197685
    74  C   -0.169191
    75  C   -0.179855
    76  C    0.023201
    77  C   -0.163599
    78  C   -0.168594
    79  C   -0.147909
    80  H    0.178189
    81  H    0.189492
    82  H    0.208071
    83  H    0.177706
    84  H    0.177014
    85  C    0.234457
    86  O   -0.459810
    87  H    0.215775
 Sum of Mulliken charges =   0.00000
 Mulliken charges with hydrogens summed into heavy atoms:
               1
     1  P    1.378278
     2  O   -0.642416
     3  O   -0.594717
     4  O   -0.626646
     5  C    0.126315
     6  C   -0.012010
     8  C    0.016330
    10  C    0.007322
    12  C    0.000087
    14  C   -0.024919
    16  C    0.155233
    17  C    0.003770
    19  C   -0.004261
    22  C    0.013449
    25  C    0.044847
    26  C   -0.008984
    30  C    0.050354
    31  C    0.019746
    35  C    0.012525
    39  C    0.174175
    40  C    0.070813
    41  C    0.012084
    43  C    0.006541
    45  C    0.010201
    47  C   -0.001321
    49  C   -0.015548
    52  N   -0.577297
    53  C    0.123384
    54  C   -0.059364
    55  C   -0.021168
    63  C    0.138167
    64  C   -0.068032
    65  C   -0.019570
    73  Li   0.197685
    74  C    0.008997
    75  C    0.009637
    76  C    0.023201
    77  C    0.044471
    78  C    0.009112
    79  C    0.029106
    85  C    0.450232
    86  O   -0.459810
 Electronic spatial extent (au):  <R**2>=          26028.8459
 Charge=              0.0000 electrons
 Dipole moment (field-independent basis, Debye):
    X=              0.5569    Y=              0.8573    Z=              0.4023  Tot=              1.0987
 Quadrupole moment (field-independent basis, Debye-Ang):
   XX=           -195.4992   YY=           -251.0147   ZZ=           -253.6868
   XY=              4.0407   XZ=             -7.3166   YZ=              0.9594
 Traceless Quadrupole moment (field-independent basis, Debye-Ang):
   XX=             37.9010   YY=            -17.6144   ZZ=            -20.2866
   XY=              4.0407   XZ=             -7.3166   YZ=              0.9594
 Octapole moment (field-independent basis, Debye-Ang**2):
  XXX=           -422.7601  YYY=              1.5305  ZZZ=              6.8690  XYY=             14.7809
  XXY=            -55.7164  XXZ=            -24.4577  XZZ=             45.2958  YZZ=             17.4182
  YYZ=             -8.9417  XYZ=            -14.1264
 Hexadecapole moment (field-independent basis, Debye-Ang**3):
 XXXX=         -20788.6382 YYYY=          -5717.3651 ZZZZ=          -4219.5210 XXXY=            332.9758
 XXXZ=           -212.2547 YYYX=            152.5828 YYYZ=            -35.6650 ZZZX=            -84.5290
 ZZZY=             40.6337 XXYY=          -4924.3819 XXZZ=          -5158.6541 YYZZ=          -1598.3799
 XXYZ=            143.7528 YYXZ=             20.9672 ZZXY=             82.0789
 N-N= 5.504931924114D+03 E-N=-1.582863707176D+04  KE= 2.053346551762D+03
 No NMR shielding tensors so no spin-rotation constants.
 Leave Link  601 at Mon Dec  9 04:34:21 2024, MaxMem= 13421772800 cpu:              14.7 elap:               0.5
 (Enter /home/yuhan/g16/l701.exe)
 ... and contract with generalized density number  0.
 Compute integral first derivatives.
 Leave Link  701 at Mon Dec  9 04:34:22 2024, MaxMem= 13421772800 cpu:              19.4 elap:               0.5
 (Enter /home/yuhan/g16/l702.exe)
 L702 exits ... SP integral derivatives will be done elsewhere.
 Leave Link  702 at Mon Dec  9 04:34:22 2024, MaxMem= 13421772800 cpu:               0.9 elap:               0.1
 (Enter /home/yuhan/g16/l703.exe)
 Integral derivatives from FoFJK, PRISM(SPDF).
 Compute integral first derivatives, UseDBF=F ICtDFT=           0.
 Calling FoFJK, ICntrl=      2127 FMM=T ISym2X=0 I1Cent= 0 IOpClX= 0 NMat=1 NMatS=1 NMatT=0.
 FoFJK:  IHMeth= 1 ICntrl=    2127 DoSepK=F KAlg= 0 I1Cent=           0 FoldK=F
 IRaf=         0 NMat=       1 IRICut=       1 DoRegI=T DoRafI=F ISym2E= 0 IDoP0=0 IntGTp=1.
 FoFCou: FMM=T IPFlag=           0 FMFlag=      100000 FMFlg1=        2001
         NFxFlg=           0 DoJE=F BraDBF=F KetDBF=F FulRan=T
         wScrn=  0.000000 ICntrl=      2127 IOpCl=  0 I1Cent=           0 NGrid=           0
         NMat0=    1 NMatS0=      1 NMatT0=    0 NMatD0=    1 NMtDS0=    0 NMtDT0=    0
 Symmetry not used in FoFCou.
 FMM levels:  10  Number of levels for PrismC:   9
 Leave Link  703 at Mon Dec  9 04:34:41 2024, MaxMem= 13421772800 cpu:             715.5 elap:              18.5
 (Enter /home/yuhan/g16/l716.exe)
 Dipole        = 2.19110726D-01 3.37305690D-01 1.58274087D-01
 ***** Axes restored to original set *****
 -------------------------------------------------------------------
 Center     Atomic                   Forces (Hartrees/Bohr)
 Number     Number              X              Y              Z
 -------------------------------------------------------------------
      1       15           0.013870859   -0.019774441   -0.001753075
      2        8          -0.003759849    0.002199017    0.000075110
      3        8           0.005679584   -0.004163813   -0.007315589
      4        8           0.006300937   -0.006241350    0.004386780
      5        6           0.000619901    0.001888601   -0.000552519
      6        6          -0.001361437   -0.002113034    0.003162508
      7        1           0.001348165    0.000548418   -0.001422606
      8        6           0.000545190    0.002558932   -0.001363741
      9        1           0.000022823   -0.000259362    0.000039213
     10        6           0.000001914   -0.000016292   -0.000379997
     11        1          -0.000021890   -0.000066789   -0.000055778
     12        6           0.000029496    0.000160427    0.000009243
     13        1           0.000016805   -0.000038957    0.000065540
     14        6          -0.000056647   -0.000374499   -0.000267052
     15        1          -0.000027262    0.000024810   -0.000103717
     16        6          -0.000715008   -0.000484075    0.000610845
     17        6           0.000133740   -0.000049407   -0.000530730
     18        1          -0.000065937    0.000109806    0.000068924
     19        6           0.000192667    0.000133624    0.000081055
     20        1          -0.000128773    0.000001538   -0.000022810
     21        1           0.000008191   -0.000087137   -0.000014437
     22        6           0.000177869    0.000016806    0.000000622
     23        1          -0.000030414   -0.000046465   -0.000031426
     24        1          -0.000092071    0.000011496    0.000010154
     25        6           0.000231757   -0.000006978    0.000076177
     26        6          -0.000067080   -0.000082609   -0.000080305
     27        1          -0.000132127    0.000006517   -0.000004044
     28        1           0.000019183    0.000013071    0.000011137
     29        1          -0.000032809    0.000060374   -0.000026683
     30        6          -0.000321120    0.000568688    0.000406260
     31        6           0.000601128   -0.001897494   -0.000247104
     32        1          -0.000207944    0.000926391   -0.000268837
     33        1          -0.000148241    0.000220187    0.000115003
     34        1           0.000177835    0.000196460    0.000226796
     35        6          -0.000175224    0.000178521    0.000060941
     36        1          -0.000057110    0.000082059   -0.000072568
     37        1           0.000020859   -0.000052316    0.000089930
     38        1          -0.000018839   -0.000046293   -0.000050650
     39        6          -0.001592522   -0.001595406   -0.000103546
     40        6           0.000090605    0.001112280    0.000910168
     41        6          -0.000364080   -0.000672618    0.000423634
     42        1           0.000257632    0.000429995   -0.000301094
     43        6           0.000141631    0.000106642   -0.000014403
     44        1          -0.000012805   -0.000035471   -0.000142851
     45        6          -0.000058763   -0.000130877   -0.000038347
     46        1          -0.000027482   -0.000033921   -0.000043037
     47        6           0.000039371   -0.000045583   -0.000048400
     48        1          -0.000025524   -0.000051198   -0.000018478
     49        6           0.000101363    0.000132814   -0.000084936
     50        1           0.000004099    0.000056287    0.000026524
     51        1          -0.016873787    0.026836381    0.004306932
     52        7          -0.000898803   -0.002965085    0.001582138
     53        6           0.000179189    0.000005113    0.003324023
     54        6          -0.002306865    0.001008679   -0.000252849
     55        6           0.000827646   -0.000220343   -0.002537208
     56        1           0.000111823   -0.000340143   -0.000948485
     57        1           0.000238729   -0.000259953    0.000248890
     58        1           0.000193665   -0.000728978   -0.001199385
     59        1           0.001512919   -0.000738302   -0.000289629
     60        1          -0.000073379   -0.000009800    0.000285523
     61        1          -0.000991896    0.000582469   -0.000123380
     62        1          -0.000369060    0.000419431    0.001307172
     63        6          -0.001826176    0.002604512   -0.001642654
     64        6          -0.001266205    0.000436205   -0.002625630
     65        6           0.000863166    0.001561459   -0.000765492
     66        1           0.000493965   -0.000561104    0.000660674
     67        1          -0.000206101    0.000438676    0.000281605
     68        1           0.000274695   -0.000816126    0.001192753
     69        1           0.000682240    0.000950689    0.000276381
     70        1           0.000113618   -0.000122920    0.000190133
     71        1          -0.000895527   -0.000854232   -0.000352632
     72        1          -0.000206825   -0.001038749    0.001392438
     73        3          -0.000756738    0.000481463    0.000194960
     74        6          -0.000102743   -0.000161383   -0.000039022
     75        6           0.000064271   -0.000051524   -0.000019749
     76        6          -0.000442751    0.000181163    0.000157606
     77        6          -0.000074881    0.000193243    0.000080427
     78        6          -0.000054282    0.000050635    0.000016494
     79        6          -0.000044975    0.000022301    0.000006723
     80        1          -0.000026375    0.000019491    0.000001996
     81        1           0.000109356   -0.000093343   -0.000024497
     82        1           0.000027624    0.000048525   -0.000001169
     83        1          -0.000049810   -0.000029055   -0.000013508
     84        1          -0.000036314   -0.000007286   -0.000004519
     85        6           0.001638526    0.001418377    0.000083694
     86        8           0.000225246   -0.000027008    0.000192691
     87        1          -0.001185831   -0.001610856   -0.000441243
 -------------------------------------------------------------------
 Cartesian Forces:  Max     0.026836381 RMS     0.002748294
 Leave Link  716 at Mon Dec  9 04:34:41 2024, MaxMem= 13421772800 cpu:               1.9 elap:               0.1
 (Enter /home/yuhan/g16/l103.exe)

 GradGradGradGradGradGradGradGradGradGradGradGradGradGradGradGradGradGrad
 Berny optimization.
 FormGI is forming the generalized inverse of G from B-inverse, IUseBI=4.
 Internal  Forces:  Max     0.031068033 RMS     0.001643025
 Search for a local minimum.
 Step number   1 out of a maximum of  522
 All quantities printed in internal units (Hartrees-Bohrs-Radians)
 RMS Force = .16430D-02 SwitMx=.10000D-02 MixMth= 1
 Mixed Optimization -- RFO/linear search
 Second derivative matrix not updated -- first step.
 ITU=  0
     Eigenvalues ---    0.00230   0.00230   0.00230   0.00230   0.00230
     Eigenvalues ---    0.00233   0.00269   0.00299   0.00360   0.00368
     Eigenvalues ---    0.00380   0.00437   0.00440   0.00553   0.00779
     Eigenvalues ---    0.01046   0.01141   0.01161   0.01176   0.01410
     Eigenvalues ---    0.01458   0.01695   0.01834   0.02096   0.02111
     Eigenvalues ---    0.02120   0.02128   0.02131   0.02145   0.02147
     Eigenvalues ---    0.02152   0.02165   0.02166   0.02167   0.02172
     Eigenvalues ---    0.02182   0.02183   0.02186   0.02190   0.02194
     Eigenvalues ---    0.02195   0.02200   0.02202   0.02202   0.02209
     Eigenvalues ---    0.02210   0.02213   0.02231   0.02264   0.02738
     Eigenvalues ---    0.02935   0.03342   0.03547   0.03704   0.03878
     Eigenvalues ---    0.03916   0.04006   0.04009   0.04076   0.04131
     Eigenvalues ---    0.04280   0.04300   0.04678   0.04757   0.04820
     Eigenvalues ---    0.04964   0.05021   0.05074   0.05094   0.05106
     Eigenvalues ---    0.05232   0.05286   0.05347   0.05350   0.05425
     Eigenvalues ---    0.05475   0.05569   0.05570   0.05575   0.05600
     Eigenvalues ---    0.05630   0.05650   0.05712   0.05724   0.05731
     Eigenvalues ---    0.05755   0.06640   0.06802   0.06833   0.06859
     Eigenvalues ---    0.07287   0.07444   0.07598   0.08738   0.09061
     Eigenvalues ---    0.09622   0.10061   0.10251   0.10291   0.10864
     Eigenvalues ---    0.11564   0.12358   0.12685   0.15062   0.15993
     Eigenvalues ---    0.15995   0.15999   0.15999   0.15999   0.15999
     Eigenvalues ---    0.16000   0.16000   0.16000   0.16000   0.16000
     Eigenvalues ---    0.16000   0.16000   0.16000   0.16000   0.16000
     Eigenvalues ---    0.16000   0.16000   0.16000   0.16000   0.16000
     Eigenvalues ---    0.16000   0.16000   0.16000   0.16000   0.16000
     Eigenvalues ---    0.16000   0.16000   0.16000   0.16000   0.16000
     Eigenvalues ---    0.16000   0.16000   0.16000   0.16000   0.16000
     Eigenvalues ---    0.16000   0.16000   0.16313   0.16499   0.17095
     Eigenvalues ---    0.18357   0.18582   0.20355   0.21488   0.21727
     Eigenvalues ---    0.21999   0.22000   0.22000   0.22000   0.22000
     Eigenvalues ---    0.22000   0.22000   0.22534   0.23104   0.23385
     Eigenvalues ---    0.23467   0.23485   0.23710   0.24081   0.24438
     Eigenvalues ---    0.24744   0.24951   0.24993   0.25000   0.25000
     Eigenvalues ---    0.25557   0.26247   0.27069   0.27425   0.27931
     Eigenvalues ---    0.28207   0.28276   0.28379   0.28496   0.28939
     Eigenvalues ---    0.29415   0.29903   0.29925   0.30744   0.31475
     Eigenvalues ---    0.32405   0.32961   0.33564   0.33596   0.33786
     Eigenvalues ---    0.33843   0.33853   0.33884   0.33886   0.33990
     Eigenvalues ---    0.34013   0.34022   0.34151   0.34155   0.34184
     Eigenvalues ---    0.34201   0.34210   0.34225   0.34237   0.34399
     Eigenvalues ---    0.34412   0.34450   0.34452   0.34554   0.34601
     Eigenvalues ---    0.34658   0.34778   0.34858   0.35081   0.35084
     Eigenvalues ---    0.35316   0.35317   0.35331   0.35337   0.35340
     Eigenvalues ---    0.35348   0.35352   0.35352   0.35379   0.35396
     Eigenvalues ---    0.35421   0.35476   0.35480   0.35632   0.35858
     Eigenvalues ---    0.37711   0.39361   0.39564   0.41987   0.42161
     Eigenvalues ---    0.42164   0.42173   0.42399   0.42562   0.45851
     Eigenvalues ---    0.45880   0.45997   0.46103   0.46143   0.46409
     Eigenvalues ---    0.46499   0.46767   0.46914   0.46956   0.47168
     Eigenvalues ---    0.47540   0.47604   0.48597   0.81375   0.93171
 RFO step:  Lambda=-6.76215199D-03 EMin= 2.30000000D-03
 Linear search not attempted -- first point.
 Iteration  1 RMS(Cart)=  0.09363213 RMS(Int)=  0.00081674
 Iteration  2 RMS(Cart)=  0.00210420 RMS(Int)=  0.00006555
 Iteration  3 RMS(Cart)=  0.00000160 RMS(Int)=  0.00006554
 Iteration  4 RMS(Cart)=  0.00000000 RMS(Int)=  0.00006554
 ITry= 1 IFail=0 DXMaxC= 5.76D-01 DCOld= 1.00D+10 DXMaxT= 3.00D-01 DXLimC= 3.00D+00 Rises=F
 Variable       Old X    -DE/DX   Delta X   Delta X   Delta X     New X
                                 (Linear)    (Quad)   (Total)
    R1        2.80882   0.00121   0.00000   0.00147   0.00147   2.81030
    R2        3.01928   0.00764   0.00000   0.01664   0.01681   3.03609
    R3        3.03280   0.00652   0.00000   0.01452   0.01464   3.04745
    R4        2.51720   0.03107   0.00000   0.11198   0.11198   2.62918
    R5        5.17850   0.00425   0.00000   0.10070   0.10070   5.27920
    R6        2.74630   0.00077   0.00000   0.00125   0.00124   2.74753
    R7        2.73268  -0.00012   0.00000  -0.00135  -0.00144   2.73124
    R8        2.64850   0.00043   0.00000   0.00110   0.00110   2.64960
    R9        2.63890   0.00042   0.00000   0.00083   0.00083   2.63973
   R10        2.88158   0.00245   0.00000   0.00802   0.00802   2.88960
   R11        2.05539  -0.00200   0.00000  -0.00560  -0.00560   2.04979
   R12        2.61995   0.00275   0.00000   0.00588   0.00588   2.62583
   R13        2.05166  -0.00017   0.00000  -0.00047  -0.00047   2.05119
   R14        2.63289   0.00006   0.00000   0.00019   0.00019   2.63308
   R15        2.05108  -0.00004   0.00000  -0.00010  -0.00010   2.05098
   R16        2.62688  -0.00034   0.00000  -0.00087  -0.00087   2.62601
   R17        2.05131  -0.00005   0.00000  -0.00015  -0.00015   2.05116
   R18        2.63405   0.00000   0.00000  -0.00023  -0.00023   2.63381
   R19        2.05064   0.00001   0.00000   0.00003   0.00003   2.05068
   R20        2.90610  -0.00013   0.00000   0.00032   0.00032   2.90643
   R21        3.06775   0.00243   0.00000   0.00604   0.00587   3.07362
   R22        2.06662  -0.00008   0.00000  -0.00024  -0.00024   2.06639
   R23        2.93770   0.00001   0.00000   0.00029   0.00029   2.93799
   R24        2.93901   0.00029   0.00000  -0.00005  -0.00009   2.93891
   R25        2.06406  -0.00009   0.00000  -0.00026  -0.00026   2.06380
   R26        2.06233  -0.00009   0.00000  -0.00024  -0.00024   2.06209
   R27        2.93504  -0.00010   0.00000   0.00010   0.00014   2.93517
   R28        2.06037  -0.00006   0.00000  -0.00017  -0.00017   2.06020
   R29        2.06577  -0.00007   0.00000  -0.00021  -0.00021   2.06557
   R30        2.91114   0.00008   0.00000   0.00027   0.00029   2.91142
   R31        2.96214   0.00012   0.00000  -0.00056  -0.00061   2.96152
   R32        2.86503  -0.00004   0.00000  -0.00014  -0.00014   2.86489
   R33        2.97661   0.00005   0.00000  -0.00016  -0.00015   2.97646
   R34        2.05905  -0.00011   0.00000  -0.00032  -0.00032   2.05873
   R35        2.06977  -0.00002   0.00000  -0.00005  -0.00005   2.06971
   R36        2.07021  -0.00006   0.00000  -0.00018  -0.00018   2.07003
   R37        2.91689  -0.00015   0.00000  -0.00051  -0.00051   2.91638
   R38        2.91316   0.00003   0.00000   0.00009   0.00009   2.91325
   R39        2.07348  -0.00098   0.00000  -0.00282  -0.00282   2.07065
   R40        2.06932  -0.00012   0.00000  -0.00033  -0.00033   2.06898
   R41        2.04662   0.00000   0.00000   0.00000   0.00000   2.04662
   R42        2.06951  -0.00010   0.00000  -0.00029  -0.00029   2.06923
   R43        2.06640   0.00001   0.00000   0.00003   0.00003   2.06644
   R44        2.07075  -0.00007   0.00000  -0.00020  -0.00020   2.07055
   R45        2.88113   0.00110   0.00000   0.00361   0.00361   2.88474
   R46        2.64529  -0.00008   0.00000  -0.00016  -0.00016   2.64513
   R47        2.64765   0.00008   0.00000   0.00019   0.00019   2.64784
   R48        2.04909  -0.00055   0.00000  -0.00151  -0.00151   2.04759
   R49        2.63353  -0.00015   0.00000  -0.00032  -0.00032   2.63321
   R50        2.05141  -0.00011   0.00000  -0.00031  -0.00031   2.05110
   R51        2.62669  -0.00008   0.00000  -0.00017  -0.00017   2.62652
   R52        2.05107  -0.00006   0.00000  -0.00016  -0.00016   2.05091
   R53        2.63135   0.00001   0.00000   0.00001   0.00001   2.63136
   R54        2.05113  -0.00005   0.00000  -0.00014  -0.00014   2.05099
   R55        2.62802  -0.00019   0.00000  -0.00039  -0.00039   2.62763
   R56        2.04903  -0.00002   0.00000  -0.00005  -0.00005   2.04898
   R57        2.72431  -0.00019   0.00000  -0.00048  -0.00048   2.72384
   R58        2.72149   0.00277   0.00000   0.00689   0.00689   2.72838
   R59        3.64869  -0.00104   0.00000  -0.00950  -0.00950   3.63919
   R60        2.91539  -0.00115   0.00000  -0.00396  -0.00396   2.91143
   R61        2.90131  -0.00133   0.00000  -0.00451  -0.00451   2.89680
   R62        2.11814  -0.00039   0.00000  -0.00121  -0.00121   2.11694
   R63        2.06992  -0.00037   0.00000  -0.00107  -0.00107   2.06884
   R64        2.07595  -0.00138   0.00000  -0.00399  -0.00399   2.07196
   R65        2.07294   0.00169   0.00000   0.00486   0.00486   2.07779
   R66        2.07579  -0.00001   0.00000  -0.00002  -0.00002   2.07577
   R67        2.08072  -0.00113   0.00000  -0.00331  -0.00331   2.07741
   R68        2.06574   0.00142   0.00000   0.00403   0.00403   2.06978
   R69        2.91066   0.00103   0.00000   0.00352   0.00352   2.91419
   R70        2.89144  -0.00023   0.00000  -0.00076  -0.00076   2.89068
   R71        2.10108   0.00002   0.00000   0.00006   0.00006   2.10114
   R72        2.07069   0.00049   0.00000   0.00140   0.00140   2.07209
   R73        2.07692  -0.00141   0.00000  -0.00408  -0.00408   2.07284
   R74        2.08018  -0.00118   0.00000  -0.00345  -0.00345   2.07672
   R75        2.07307   0.00016   0.00000   0.00047   0.00047   2.07354
   R76        2.07527   0.00128   0.00000   0.00370   0.00370   2.07896
   R77        2.07523  -0.00173   0.00000  -0.00501  -0.00501   2.07021
   R78        3.70675  -0.00003   0.00000  -0.00032  -0.00032   3.70642
   R79        2.62815   0.00018   0.00000   0.00038   0.00038   2.62853
   R80        2.63315  -0.00007   0.00000  -0.00013  -0.00013   2.63302
   R81        2.04996   0.00003   0.00000   0.00009   0.00009   2.05005
   R82        2.63981  -0.00016   0.00000  -0.00035  -0.00035   2.63946
   R83        2.05544  -0.00003   0.00000  -0.00008  -0.00008   2.05536
   R84        2.64420  -0.00008   0.00000  -0.00018  -0.00018   2.64402
   R85        2.77604   0.00063   0.00000   0.00171   0.00171   2.77775
   R86        2.62174   0.00013   0.00000   0.00028   0.00028   2.62201
   R87        2.05126  -0.00003   0.00000  -0.00007  -0.00007   2.05119
   R88        2.64046  -0.00006   0.00000  -0.00012  -0.00012   2.64035
   R89        2.05036   0.00005   0.00000   0.00014   0.00014   2.05051
   R90        2.05163   0.00004   0.00000   0.00010   0.00010   2.05173
   R91        2.31505   0.00005   0.00000   0.00006   0.00006   2.31510
   R92        2.09120  -0.00202   0.00000  -0.00600  -0.00600   2.08520
    A1        2.02088   0.00062   0.00000  -0.01116  -0.01113   2.00975
    A2        2.01810   0.00107   0.00000  -0.00687  -0.00690   2.01120
    A3        2.01651  -0.00601   0.00000  -0.04083  -0.04075   1.97576
    A4        0.74146  -0.00264   0.00000  -0.02869  -0.02866   0.71280
    A5        1.68696  -0.00213   0.00000  -0.00933  -0.00977   1.67720
    A6        1.86251   0.00345   0.00000   0.03557   0.03540   1.89790
    A7        2.25727   0.00080   0.00000  -0.00029  -0.00117   2.25610
    A8        1.82058   0.00423   0.00000   0.04527   0.04513   1.86571
    A9        2.32633   0.00086   0.00000  -0.00087  -0.00175   2.32458
   A10        1.27729  -0.00342   0.00000  -0.01270  -0.01261   1.26468
   A11        1.92713  -0.00023   0.00000  -0.00203  -0.00188   1.92525
   A12        1.93760  -0.00014   0.00000  -0.00493  -0.00488   1.93272
   A13        2.05707  -0.00016   0.00000  -0.00029  -0.00029   2.05677
   A14        2.10848   0.00257   0.00000   0.01020   0.01020   2.11867
   A15        2.10931  -0.00240   0.00000  -0.00938  -0.00939   2.09992
   A16        2.10951   0.00042   0.00000   0.00143   0.00143   2.11094
   A17        2.11743  -0.00083   0.00000  -0.00293  -0.00294   2.11449
   A18        2.05597   0.00041   0.00000   0.00135   0.00135   2.05732
   A19        2.08294  -0.00036   0.00000  -0.00218  -0.00218   2.08076
   A20        2.09693   0.00031   0.00000   0.00195   0.00194   2.09888
   A21        2.10331   0.00005   0.00000   0.00024   0.00024   2.10355
   A22        2.09989   0.00009   0.00000   0.00059   0.00059   2.10048
   A23        2.08316  -0.00010   0.00000  -0.00066  -0.00067   2.08249
   A24        2.10012   0.00001   0.00000   0.00008   0.00009   2.10021
   A25        2.09860  -0.00003   0.00000   0.00037   0.00037   2.09897
   A26        2.09873   0.00014   0.00000  -0.00019  -0.00020   2.09853
   A27        2.08582  -0.00012   0.00000  -0.00018  -0.00018   2.08564
   A28        2.11291   0.00065   0.00000   0.00222   0.00222   2.11513
   A29        2.09545  -0.00024   0.00000  -0.00062  -0.00062   2.09483
   A30        2.07480  -0.00041   0.00000  -0.00162  -0.00162   2.07318
   A31        1.81235   0.00068   0.00000   0.01149   0.01143   1.82379
   A32        1.90493  -0.00068   0.00000  -0.00534  -0.00527   1.89966
   A33        1.83548   0.00023   0.00000  -0.00200  -0.00215   1.83333
   A34        2.03670  -0.00130   0.00000  -0.01482  -0.01478   2.02192
   A35        2.09793   0.00123   0.00000   0.01153   0.01152   2.10945
   A36        1.76424  -0.00020   0.00000  -0.00147  -0.00147   1.76277
   A37        1.95948  -0.00021   0.00000  -0.00064  -0.00062   1.95886
   A38        1.86141   0.00007   0.00000  -0.00272  -0.00275   1.85866
   A39        1.83850   0.00025   0.00000   0.00443   0.00442   1.84292
   A40        2.00708   0.00002   0.00000  -0.00053  -0.00051   2.00657
   A41        2.00517   0.00001   0.00000   0.00080   0.00078   2.00594
   A42        1.77378  -0.00010   0.00000  -0.00120  -0.00118   1.77260
   A43        1.93418  -0.00006   0.00000  -0.00031  -0.00030   1.93388
   A44        1.95880  -0.00001   0.00000  -0.00043  -0.00042   1.95838
   A45        1.80493   0.00002   0.00000  -0.00002  -0.00005   1.80488
   A46        1.85521   0.00000   0.00000   0.00002   0.00001   1.85523
   A47        1.95717  -0.00004   0.00000   0.00085   0.00086   1.95803
   A48        1.95610   0.00008   0.00000  -0.00012  -0.00011   1.95599
   A49        1.98163   0.00002   0.00000   0.00054   0.00054   1.98217
   A50        1.94944  -0.00009   0.00000  -0.00022  -0.00021   1.94923
   A51        1.80106   0.00017   0.00000   0.00016   0.00014   1.80121
   A52        1.85916   0.00004   0.00000   0.00010   0.00010   1.85926
   A53        1.97072  -0.00005   0.00000   0.00040   0.00041   1.97114
   A54        1.90256  -0.00010   0.00000  -0.00106  -0.00106   1.90150
   A55        1.74722  -0.00016   0.00000   0.00019   0.00021   1.74742
   A56        2.00135   0.00003   0.00000   0.00022   0.00023   2.00158
   A57        1.86278   0.00018   0.00000   0.00273   0.00271   1.86549
   A58        2.04668   0.00009   0.00000   0.00005   0.00003   2.04671
   A59        1.81537   0.00028   0.00000  -0.00093  -0.00094   1.81442
   A60        1.96595  -0.00036   0.00000  -0.00188  -0.00185   1.96410
   A61        1.87414   0.00002   0.00000   0.00004   0.00004   1.87417
   A62        1.88284   0.00006   0.00000   0.00030   0.00030   1.88314
   A63        2.01598  -0.00009   0.00000  -0.00060  -0.00060   2.01538
   A64        1.86846   0.00001   0.00000   0.00023   0.00023   1.86869
   A65        1.89780   0.00004   0.00000   0.00028   0.00028   1.89809
   A66        1.91886  -0.00004   0.00000  -0.00019  -0.00019   1.91867
   A67        1.62695   0.00008   0.00000   0.00024   0.00024   1.62718
   A68        1.93976  -0.00018   0.00000  -0.00179  -0.00177   1.93798
   A69        2.06636   0.00023   0.00000   0.00300   0.00299   2.06935
   A70        1.98422   0.00006   0.00000   0.00044   0.00046   1.98468
   A71        2.04799  -0.00002   0.00000   0.00075   0.00073   2.04872
   A72        1.80497  -0.00015   0.00000  -0.00238  -0.00238   1.80259
   A73        1.89406   0.00003   0.00000   0.00038   0.00037   1.89444
   A74        1.91424   0.00015   0.00000   0.00139   0.00139   1.91562
   A75        2.03964  -0.00052   0.00000  -0.00383  -0.00383   2.03581
   A76        1.87028   0.00012   0.00000   0.00232   0.00231   1.87260
   A77        1.85433   0.00013   0.00000  -0.00010  -0.00010   1.85423
   A78        1.88384   0.00013   0.00000   0.00031   0.00031   1.88415
   A79        1.92397  -0.00013   0.00000  -0.00092  -0.00092   1.92305
   A80        1.93831   0.00017   0.00000   0.00113   0.00113   1.93944
   A81        1.93385   0.00000   0.00000   0.00005   0.00005   1.93389
   A82        1.89573  -0.00002   0.00000  -0.00018  -0.00018   1.89554
   A83        1.88024   0.00004   0.00000   0.00007   0.00007   1.88031
   A84        1.89018  -0.00006   0.00000  -0.00016  -0.00016   1.89002
   A85        1.84207   0.00116   0.00000   0.00178   0.00167   1.84374
   A86        1.88357  -0.00058   0.00000  -0.00605  -0.00602   1.87755
   A87        1.85805  -0.00023   0.00000   0.00235   0.00239   1.86045
   A88        1.79359  -0.00047   0.00000  -0.00012  -0.00013   1.79346
   A89        2.07614   0.00010   0.00000   0.00193   0.00198   2.07812
   A90        1.99833   0.00005   0.00000  -0.00067  -0.00070   1.99763
   A91        2.07082  -0.00034   0.00000  -0.00136  -0.00136   2.06945
   A92        2.15470   0.00012   0.00000   0.00043   0.00043   2.15513
   A93        2.05744   0.00022   0.00000   0.00094   0.00094   2.05838
   A94        2.08485  -0.00007   0.00000  -0.00055  -0.00055   2.08430
   A95        2.11369  -0.00017   0.00000  -0.00070  -0.00070   2.11299
   A96        2.08463   0.00023   0.00000   0.00123   0.00123   2.08586
   A97        2.08374  -0.00009   0.00000  -0.00050  -0.00050   2.08324
   A98        2.09990   0.00002   0.00000   0.00006   0.00006   2.09996
   A99        2.09953   0.00007   0.00000   0.00043   0.00043   2.09997
   A100       2.10237  -0.00006   0.00000  -0.00026  -0.00026   2.10211
   A101       2.08084   0.00011   0.00000   0.00044   0.00044   2.08128
   A102       2.09997  -0.00005   0.00000  -0.00018  -0.00018   2.09979
   A103       2.09863   0.00005   0.00000   0.00028   0.00028   2.09891
   A104       2.10185  -0.00004   0.00000  -0.00016  -0.00016   2.10168
   A105       2.08265  -0.00001   0.00000  -0.00012  -0.00012   2.08252
   A106       2.11260  -0.00014   0.00000  -0.00057  -0.00057   2.11203
   A107       2.10099   0.00013   0.00000   0.00064   0.00064   2.10163
   A108       2.06917   0.00001   0.00000  -0.00007  -0.00007   2.06910
   A109       2.01470  -0.00112   0.00000  -0.00407  -0.00407   2.01062
   A110       2.09137   0.00030   0.00000   0.00152   0.00152   2.09289
   A111       2.14628   0.00084   0.00000   0.00371   0.00371   2.14999
   A112       2.01896  -0.00114   0.00000  -0.00798  -0.00798   2.01098
   A113       1.89116   0.00039   0.00000   0.00169   0.00170   1.89286
   A114       1.98513  -0.00013   0.00000  -0.00482  -0.00481   1.98032
   A115       1.88508   0.00063   0.00000   0.00427   0.00427   1.88934
   A116       1.82958   0.00054   0.00000   0.00574   0.00571   1.83530
   A117       1.84404  -0.00019   0.00000   0.00235   0.00233   1.84637
   A118       1.95120   0.00042   0.00000   0.00309   0.00309   1.95429
   A119       1.93951  -0.00032   0.00000  -0.00173  -0.00173   1.93778
   A120       1.92668  -0.00040   0.00000  -0.00313  -0.00314   1.92354
   A121       1.87472   0.00011   0.00000   0.00204   0.00204   1.87675
   A122       1.88781  -0.00004   0.00000  -0.00054  -0.00054   1.88727
   A123       1.88134   0.00024   0.00000   0.00035   0.00034   1.88168
   A124       1.93934   0.00036   0.00000   0.00231   0.00231   1.94165
   A125       1.92004  -0.00035   0.00000  -0.00195  -0.00195   1.91809
   A126       1.95772  -0.00008   0.00000  -0.00078  -0.00078   1.95693
   A127       1.87921   0.00008   0.00000   0.00110   0.00110   1.88032
   A128       1.88266  -0.00019   0.00000  -0.00141  -0.00141   1.88125
   A129       1.88213   0.00019   0.00000   0.00078   0.00078   1.88291
   A130       1.98033   0.00216   0.00000   0.01519   0.01521   1.99554
   A131       1.90865  -0.00111   0.00000  -0.00569  -0.00574   1.90291
   A132       1.97185  -0.00088   0.00000  -0.01104  -0.01107   1.96078
   A133       1.90595  -0.00061   0.00000  -0.00036  -0.00036   1.90559
   A134       1.84754  -0.00031   0.00000   0.00044   0.00047   1.84801
   A135       1.84339   0.00068   0.00000   0.00089   0.00084   1.84424
   A136       1.93731   0.00025   0.00000   0.00120   0.00119   1.93851
   A137       1.96289  -0.00052   0.00000  -0.00396  -0.00396   1.95893
   A138       1.91286   0.00041   0.00000   0.00358   0.00358   1.91644
   A139       1.88313  -0.00010   0.00000  -0.00262  -0.00262   1.88050
   A140       1.88448  -0.00014   0.00000   0.00077   0.00076   1.88524
   A141       1.88061   0.00010   0.00000   0.00112   0.00113   1.88174
   A142       1.94376  -0.00013   0.00000  -0.00033  -0.00033   1.94342
   A143       1.92105   0.00003   0.00000  -0.00016  -0.00016   1.92090
   A144       1.95396  -0.00019   0.00000  -0.00128  -0.00128   1.95269
   A145       1.88927   0.00008   0.00000   0.00072   0.00072   1.88999
   A146       1.87260   0.00025   0.00000   0.00207   0.00207   1.87467
   A147       1.88061  -0.00002   0.00000  -0.00094  -0.00094   1.87967
   A148       1.43286   0.00688   0.00000   0.02727   0.02727   1.46013
   A149       2.87350  -0.00319   0.00000  -0.01343  -0.01344   2.86007
   A150       1.95713  -0.00390   0.00000  -0.01464  -0.01463   1.94250
   A151       2.08678   0.00005   0.00000   0.00023   0.00023   2.08701
   A152       2.09862  -0.00001   0.00000  -0.00004  -0.00004   2.09858
   A153       2.09778  -0.00004   0.00000  -0.00019  -0.00019   2.09759
   A154       2.09086   0.00008   0.00000   0.00029   0.00029   2.09116
   A155       2.10794   0.00011   0.00000   0.00073   0.00073   2.10867
   A156       2.08438  -0.00018   0.00000  -0.00103  -0.00103   2.08335
   A157       2.10453  -0.00015   0.00000  -0.00062  -0.00062   2.10391
   A158       2.06831  -0.00014   0.00000  -0.00050  -0.00050   2.06781
   A159       2.11033   0.00028   0.00000   0.00112   0.00112   2.11145
   A160       2.08522   0.00013   0.00000   0.00052   0.00052   2.08574
   A161       2.07533  -0.00011   0.00000  -0.00056  -0.00056   2.07477
   A162       2.12264  -0.00001   0.00000   0.00004   0.00004   2.12268
   A163       2.09269   0.00000   0.00000   0.00002   0.00002   2.09271
   A164       2.09699   0.00003   0.00000   0.00017   0.00017   2.09716
   A165       2.09350  -0.00003   0.00000  -0.00018  -0.00018   2.09332
   A166       2.10629  -0.00011   0.00000  -0.00044  -0.00044   2.10585
   A167       2.08868   0.00006   0.00000   0.00026   0.00026   2.08894
   A168       2.08822   0.00005   0.00000   0.00018   0.00018   2.08839
   A169       2.15347   0.00049   0.00000   0.00218   0.00218   2.15565
   A170       2.05866  -0.00060   0.00000  -0.00318  -0.00318   2.05548
   A171       2.07090   0.00011   0.00000   0.00103   0.00103   2.07194
   A172       1.92610   0.00000   0.00000   0.00001   0.00001   1.92611
    D1       -2.70990  -0.00136   0.00000  -0.00001  -0.00011  -2.71001
    D2       -0.56865  -0.00118   0.00000  -0.01931  -0.01928  -0.58794
    D3        1.30149   0.00332   0.00000   0.03332   0.03352   1.33501
    D4        2.72730   0.00171   0.00000   0.04457   0.04444   2.77174
    D5        2.67688   0.00099   0.00000   0.00392   0.00395   2.68083
    D6        0.53355   0.00114   0.00000   0.02638   0.02631   0.55986
    D7       -1.37205  -0.00273   0.00000  -0.01781  -0.01806  -1.39011
    D8       -2.77215  -0.00196   0.00000  -0.04151  -0.04139  -2.81355
    D9        3.08914   0.00012   0.00000  -0.00581  -0.00582   3.08332
   D10        0.32187   0.00006   0.00000  -0.00688  -0.00687   0.31500
   D11       -1.68528  -0.00207   0.00000  -0.05026  -0.05028  -1.73556
   D12        1.83063  -0.00213   0.00000  -0.05133  -0.05133   1.77930
   D13        1.66767   0.00215   0.00000   0.03789   0.03788   1.70555
   D14       -1.09960   0.00209   0.00000   0.03682   0.03683  -1.06277
   D15        0.02675  -0.00039   0.00000  -0.01369  -0.01370   0.01304
   D16       -2.74053  -0.00045   0.00000  -0.01477  -0.01475  -2.75528
   D17       -1.80510  -0.00069   0.00000  -0.01123  -0.01116  -1.81626
   D18        2.29434   0.00082   0.00000   0.00246   0.00252   2.29687
   D19        0.41368   0.00121   0.00000   0.00714   0.00722   0.42089
   D20       -0.32499  -0.00131   0.00000  -0.02559  -0.02568  -0.35067
   D21       -2.23313  -0.00105   0.00000  -0.02377  -0.02380  -2.25694
   D22        1.89698  -0.00065   0.00000  -0.02090  -0.02095   1.87602
   D23       -3.12787   0.00019   0.00000   0.00858   0.00858  -3.11929
   D24       -0.01172   0.00002   0.00000   0.00173   0.00173  -0.00999
   D25        0.15090   0.00029   0.00000   0.00504   0.00502   0.15592
   D26       -3.01613   0.00013   0.00000  -0.00180  -0.00183  -3.01796
   D27        0.01813  -0.00012   0.00000  -0.00432  -0.00432   0.01382
   D28       -3.11615  -0.00007   0.00000  -0.00130  -0.00129  -3.11744
   D29        3.02248   0.00018   0.00000   0.00083   0.00081   3.02329
   D30       -0.11181   0.00023   0.00000   0.00385   0.00383  -0.10797
   D31        1.21407   0.00139   0.00000   0.05079   0.05083   1.26491
   D32       -2.97248   0.00028   0.00000   0.04385   0.04388  -2.92860
   D33       -0.82927  -0.00015   0.00000   0.03779   0.03773  -0.79154
   D34       -1.78622   0.00131   0.00000   0.04638   0.04642  -1.73980
   D35        0.31041   0.00020   0.00000   0.03944   0.03946   0.34988
   D36        2.45362  -0.00023   0.00000   0.03338   0.03332   2.48694
   D37       -3.14034   0.00001   0.00000   0.00036   0.00036  -3.13998
   D38       -0.00216   0.00014   0.00000   0.00348   0.00347   0.00131
   D39       -0.02343  -0.00015   0.00000  -0.00628  -0.00629  -0.02971
   D40        3.11474  -0.00002   0.00000  -0.00316  -0.00317   3.11157
   D41       -3.13758  -0.00011   0.00000  -0.00330  -0.00330  -3.14088
   D42        0.00991  -0.00019   0.00000  -0.00607  -0.00607   0.00384
   D43        0.00056   0.00001   0.00000  -0.00015  -0.00015   0.00040
   D44       -3.13515  -0.00006   0.00000  -0.00291  -0.00292  -3.13806
   D45        3.12858   0.00010   0.00000   0.00312   0.00311   3.13170
   D46       -0.00354   0.00008   0.00000   0.00348   0.00348  -0.00006
   D47       -0.00712   0.00002   0.00000   0.00035   0.00035  -0.00677
   D48       -3.13924   0.00001   0.00000   0.00071   0.00072  -3.13852
   D49       -0.01077   0.00007   0.00000   0.00176   0.00176  -0.00901
   D50        3.12360   0.00002   0.00000  -0.00121  -0.00122   3.12238
   D51        3.14022   0.00005   0.00000   0.00212   0.00212  -3.14084
   D52       -0.00860   0.00001   0.00000  -0.00086  -0.00086  -0.00946
   D53        0.92845  -0.00010   0.00000  -0.00214  -0.00205   0.92640
   D54       -3.14156  -0.00018   0.00000  -0.00525  -0.00514   3.13649
   D55       -1.26584  -0.00016   0.00000  -0.00586  -0.00575  -1.27159
   D56       -1.11808   0.00036   0.00000  -0.00342  -0.00340  -1.12148
   D57        1.09510   0.00029   0.00000  -0.00653  -0.00649   1.08860
   D58        2.97081   0.00031   0.00000  -0.00713  -0.00710   2.96372
   D59        2.85703  -0.00016   0.00000  -0.00683  -0.00686   2.85017
   D60       -1.21298  -0.00024   0.00000  -0.00994  -0.00995  -1.22293
   D61        0.66273  -0.00022   0.00000  -0.01054  -0.01055   0.65218
   D62       -0.05339  -0.00008   0.00000   0.01117   0.01120  -0.04219
   D63        1.91857  -0.00049   0.00000   0.00511   0.00513   1.92370
   D64       -2.13623  -0.00076   0.00000   0.00548   0.00549  -2.13074
   D65        1.97808   0.00171   0.00000   0.03135   0.03138   2.00946
   D66       -2.33315   0.00131   0.00000   0.02530   0.02532  -2.30783
   D67       -0.10477   0.00104   0.00000   0.02567   0.02568  -0.07909
   D68       -2.03498   0.00066   0.00000   0.01819   0.01820  -2.01679
   D69       -0.06303   0.00025   0.00000   0.01213   0.01213  -0.05090
   D70        2.16535  -0.00002   0.00000   0.01251   0.01249   2.17784
   D71       -2.82503   0.00021   0.00000   0.00119   0.00117  -2.82387
   D72       -0.75389   0.00017   0.00000   0.00072   0.00071  -0.75318
   D73        1.35779   0.00028   0.00000   0.00035   0.00033   1.35812
   D74       -0.64055   0.00000   0.00000  -0.00214  -0.00213  -0.64269
   D75        1.43059  -0.00005   0.00000  -0.00260  -0.00259   1.42800
   D76       -2.74091   0.00006   0.00000  -0.00298  -0.00297  -2.74389
   D77        1.53678  -0.00005   0.00000  -0.00230  -0.00230   1.53448
   D78       -2.67526  -0.00009   0.00000  -0.00276  -0.00276  -2.67801
   D79       -0.56358   0.00002   0.00000  -0.00314  -0.00314  -0.56672
   D80       -0.97503  -0.00010   0.00000   0.00374   0.00380  -0.97124
   D81       -3.01613  -0.00015   0.00000   0.00361   0.00364  -3.01249
   D82        1.18209   0.00003   0.00000   0.00610   0.00613   1.18822
   D83       -3.14075  -0.00002   0.00000   0.00074   0.00077  -3.13998
   D84        1.10134  -0.00007   0.00000   0.00061   0.00062   1.10196
   D85       -0.98363   0.00011   0.00000   0.00310   0.00311  -0.98052
   D86        0.96382   0.00002   0.00000   0.00179   0.00180   0.96562
   D87       -1.07728  -0.00004   0.00000   0.00166   0.00165  -1.07563
   D88        3.12094   0.00015   0.00000   0.00415   0.00414   3.12508
   D89       -2.22652  -0.00006   0.00000   0.00267   0.00268  -2.22384
   D90        1.95399  -0.00005   0.00000   0.00232   0.00232   1.95631
   D91       -0.08727   0.00001   0.00000   0.00357   0.00358  -0.08370
   D92        1.97204   0.00003   0.00000   0.00262   0.00263   1.97467
   D93       -0.13063   0.00003   0.00000   0.00227   0.00227  -0.12836
   D94       -2.17190   0.00009   0.00000   0.00352   0.00353  -2.16837
   D95       -0.11301  -0.00001   0.00000   0.00209   0.00209  -0.11092
   D96       -2.21569  -0.00001   0.00000   0.00173   0.00173  -2.21396
   D97        2.02623   0.00006   0.00000   0.00299   0.00299   2.02922
   D98        0.70083  -0.00002   0.00000  -0.00257  -0.00257   0.69826
   D99        2.90759  -0.00001   0.00000  -0.00226  -0.00226   2.90533
   D100      -1.18560  -0.00032   0.00000  -0.00242  -0.00240  -1.18800
   D101       2.84734   0.00009   0.00000  -0.00159  -0.00159   2.84575
   D102      -1.22908   0.00010   0.00000  -0.00127  -0.00128  -1.23036
   D103       0.96092  -0.00020   0.00000  -0.00144  -0.00143   0.95949
   D104      -1.37329   0.00004   0.00000  -0.00192  -0.00192  -1.37521
   D105       0.83348   0.00005   0.00000  -0.00160  -0.00161   0.83187
   D106       3.02347  -0.00025   0.00000  -0.00177  -0.00175   3.02172
   D107      -1.01921   0.00006   0.00000   0.00022   0.00021  -1.01900
   D108       0.98405  -0.00009   0.00000  -0.00155  -0.00154   0.98251
   D109       3.09245  -0.00026   0.00000  -0.00387  -0.00386   3.08860
   D110       3.08810   0.00010   0.00000  -0.00023  -0.00025   3.08785
   D111      -1.19183  -0.00005   0.00000  -0.00200  -0.00200  -1.19383
   D112       0.91657  -0.00022   0.00000  -0.00431  -0.00432   0.91226
   D113       0.90473   0.00028   0.00000   0.00294   0.00291   0.90764
   D114       2.90799   0.00013   0.00000   0.00117   0.00116   2.90915
   D115      -1.26679  -0.00004   0.00000  -0.00114  -0.00116  -1.26795
   D116      -1.00910   0.00005   0.00000   0.00084   0.00083  -1.00826
   D117      -3.11103   0.00005   0.00000   0.00094   0.00094  -3.11009
   D118       1.07061   0.00001   0.00000   0.00037   0.00036   1.07097
   D119       1.03294  -0.00009   0.00000   0.00132   0.00133   1.03426
   D120      -1.06900  -0.00008   0.00000   0.00142   0.00143  -1.06757
   D121       3.11265  -0.00012   0.00000   0.00084   0.00085   3.11350
   D122       3.13905   0.00007   0.00000  -0.00151  -0.00151   3.13754
   D123       1.03712   0.00007   0.00000  -0.00141  -0.00141   1.03571
   D124      -1.06442   0.00004   0.00000  -0.00198  -0.00199  -1.06641
   D125      -3.04736   0.00061   0.00000  -0.00917  -0.00927  -3.05663
   D126       1.29459  -0.00027   0.00000  -0.00887  -0.00885   1.28573
   D127      -0.98208  -0.00006   0.00000  -0.01082  -0.01084  -0.99292
   D128       1.39797   0.00062   0.00000  -0.00996  -0.01006   1.38791
   D129      -0.54327  -0.00026   0.00000  -0.00966  -0.00965  -0.55292
   D130      -2.81994  -0.00005   0.00000  -0.01161  -0.01163  -2.83157
   D131      -0.83609   0.00053   0.00000  -0.00814  -0.00823  -0.84432
   D132      -2.77733  -0.00035   0.00000  -0.00784  -0.00782  -2.78515
   D133       1.22918  -0.00013   0.00000  -0.00979  -0.00980   1.21939
   D134       0.72449  -0.00002   0.00000  -0.00082  -0.00082   0.72367
   D135      -1.08388  -0.00004   0.00000  -0.00036  -0.00037  -1.08424
   D136       2.95943   0.00006   0.00000   0.00018   0.00018   2.95961
   D137      -1.38303  -0.00001   0.00000  -0.00068  -0.00068  -1.38370
   D138       3.09179  -0.00004   0.00000  -0.00022  -0.00022   3.09157
   D139       0.85191   0.00006   0.00000   0.00032   0.00032   0.85224
   D140       2.85976  -0.00003   0.00000  -0.00101  -0.00101   2.85876
   D141       1.05140  -0.00006   0.00000  -0.00055  -0.00056   1.05084
   D142      -1.18848   0.00004   0.00000  -0.00001  -0.00001  -1.18849
   D143       2.82427  -0.00009   0.00000  -0.00659  -0.00659   2.81768
   D144       0.78643  -0.00033   0.00000  -0.01036  -0.01035   0.77608
   D145      -1.36405  -0.00024   0.00000  -0.00904  -0.00903  -1.37307
   D146      -1.52915   0.00018   0.00000  -0.00342  -0.00343  -1.53258
   D147       2.71620  -0.00006   0.00000  -0.00718  -0.00719   2.70900
   D148       0.56573   0.00002   0.00000  -0.00586  -0.00587   0.55985
   D149       0.67061   0.00012   0.00000  -0.00427  -0.00427   0.66634
   D150      -1.36723  -0.00012   0.00000  -0.00804  -0.00803  -1.37527
   D151       2.76548  -0.00003   0.00000  -0.00672  -0.00671   2.75877
   D152       0.38304  -0.00078   0.00000  -0.00598  -0.00594   0.37709
   D153      -2.78200  -0.00077   0.00000  -0.00589  -0.00585  -2.78786
   D154       2.45765   0.00062   0.00000  -0.00055  -0.00056   2.45709
   D155      -0.70739   0.00063   0.00000  -0.00046  -0.00047  -0.70786
   D156      -1.69663   0.00008   0.00000   0.00036   0.00034  -1.69629
   D157       1.42152   0.00008   0.00000   0.00045   0.00043   1.42195
   D158      -0.01790  -0.00008   0.00000  -0.00291  -0.00291  -0.02081
   D159       3.12878   0.00002   0.00000   0.00075   0.00075   3.12953
   D160      -3.13736  -0.00008   0.00000  -0.00299  -0.00299  -3.14035
   D161       0.00932   0.00002   0.00000   0.00067   0.00067   0.00999
   D162      -3.12654   0.00000   0.00000   0.00006   0.00006  -3.12649
   D163       0.04662   0.00001   0.00000   0.00011   0.00011   0.04672
   D164      -0.00823   0.00000   0.00000   0.00012   0.00012  -0.00811
   D165      -3.11826   0.00000   0.00000   0.00017   0.00017  -3.11809
   D166       3.13304  -0.00007   0.00000  -0.00232  -0.00232   3.13072
   D167      -0.00302  -0.00003   0.00000  -0.00090  -0.00090  -0.00392
   D168      -0.00347   0.00004   0.00000   0.00135   0.00135  -0.00212
   D169      -3.13952   0.00008   0.00000   0.00276   0.00277  -3.13676
   D170       3.13408  -0.00002   0.00000  -0.00056  -0.00056   3.13352
   D171      -0.00461   0.00001   0.00000   0.00033   0.00033  -0.00428
   D172      -0.00192   0.00003   0.00000   0.00087   0.00087  -0.00105
   D173      -3.14061   0.00005   0.00000   0.00176   0.00176  -3.13885
   D174       3.13498  -0.00001   0.00000  -0.00040  -0.00040   3.13458
   D175       0.00569   0.00001   0.00000   0.00045   0.00045   0.00614
   D176      -0.00371   0.00001   0.00000   0.00048   0.00049  -0.00323
   D177      -3.13301   0.00004   0.00000   0.00134   0.00134  -3.13166
   D178       0.00083  -0.00002   0.00000  -0.00069  -0.00069   0.00014
   D179       3.11142  -0.00002   0.00000  -0.00072  -0.00072   3.11070
   D180      -3.12858   0.00000   0.00000   0.00016   0.00016  -3.12842
   D181      -0.01799   0.00000   0.00000   0.00013   0.00013  -0.01786
   D182      -0.93540   0.00015   0.00000  -0.00462  -0.00463  -0.94003
   D183      -3.05412  -0.00019   0.00000  -0.00603  -0.00604  -3.06016
   D184       1.18418  -0.00013   0.00000  -0.00720  -0.00719   1.17699
   D185       2.46256  -0.00005   0.00000  -0.00987  -0.00988   2.45268
   D186       0.34384  -0.00039   0.00000  -0.01129  -0.01129   0.33255
   D187      -1.70105  -0.00033   0.00000  -0.01245  -0.01243  -1.71348
   D188      -1.16584  -0.00006   0.00000   0.00979   0.00981  -1.15603
   D189       2.98494   0.00006   0.00000   0.00398   0.00401   2.98895
   D190       0.93734   0.00048   0.00000   0.01341   0.01336   0.95071
   D191       1.71044   0.00004   0.00000   0.01482   0.01484   1.72527
   D192      -0.42197   0.00016   0.00000   0.00901   0.00904  -0.41293
   D193      -2.46956   0.00059   0.00000   0.01844   0.01839  -2.45117
   D194      -1.75542   0.00017   0.00000  -0.02455  -0.02456  -1.77998
   D195       1.28143  -0.00086   0.00000  -0.02878  -0.02876   1.25267
   D196       1.66264   0.00026   0.00000  -0.02901  -0.02903   1.63361
   D197      -1.58370  -0.00077   0.00000  -0.03324  -0.03323  -1.61693
   D198       1.07300  -0.00027   0.00000   0.00217   0.00216   1.07517
   D199      -3.11575  -0.00006   0.00000   0.00567   0.00566  -3.11009
   D200      -1.02928  -0.00023   0.00000   0.00294   0.00293  -1.02635
   D201      -3.08820  -0.00006   0.00000   0.00222   0.00221  -3.08599
   D202      -0.99376   0.00016   0.00000   0.00572   0.00571  -0.98806
   D203       1.09270  -0.00001   0.00000   0.00299   0.00298   1.09568
   D204      -1.12806   0.00024   0.00000   0.00932   0.00933  -1.11873
   D205       0.96638   0.00045   0.00000   0.01282   0.01283   0.97921
   D206       3.05284   0.00028   0.00000   0.01009   0.01010   3.06294
   D207      -0.96281  -0.00030   0.00000  -0.00370  -0.00370  -0.96650
   D208       1.11658  -0.00020   0.00000  -0.00212  -0.00212   1.11445
   D209      -3.07173  -0.00026   0.00000  -0.00297  -0.00297  -3.07470
   D210       3.12112   0.00045   0.00000   0.00230   0.00231   3.12343
   D211      -1.08268   0.00055   0.00000   0.00388   0.00388  -1.07880
   D212       1.01219   0.00049   0.00000   0.00303   0.00303   1.01523
   D213       1.17072  -0.00035   0.00000  -0.00715  -0.00715   1.16356
   D214      -3.03309  -0.00025   0.00000  -0.00558  -0.00558  -3.03866
   D215      -0.93821  -0.00030   0.00000  -0.00643  -0.00643  -0.94464
   D216       0.96870   0.00030   0.00000  -0.00393  -0.00393   0.96477
   D217       3.08039  -0.00002   0.00000  -0.00920  -0.00920   3.07118
   D218      -1.11135   0.00005   0.00000  -0.00792  -0.00792  -1.11927
   D219       3.10260  -0.00011   0.00000  -0.00111  -0.00109   3.10151
   D220      -1.06889  -0.00042   0.00000  -0.00638  -0.00637  -1.07526
   D221       1.02256  -0.00035   0.00000  -0.00510  -0.00509   1.01747
   D222      -1.20339   0.00024   0.00000  -0.00003  -0.00005  -1.20344
   D223       0.90830  -0.00007   0.00000  -0.00531  -0.00532   0.90298
   D224       2.99975   0.00000   0.00000  -0.00402  -0.00404   2.99571
   D225      -1.08243   0.00098   0.00000   0.01254   0.01253  -1.06990
   D226       1.01302   0.00101   0.00000   0.01312   0.01312   1.02613
   D227       3.10421   0.00088   0.00000   0.01100   0.01100   3.11521
   D228       3.02434  -0.00058   0.00000  -0.00245  -0.00244   3.02191
   D229      -1.16339  -0.00054   0.00000  -0.00187  -0.00186  -1.16525
   D230       0.92780  -0.00067   0.00000  -0.00398  -0.00397   0.92382
   D231       1.04445  -0.00028   0.00000  -0.00323  -0.00324   1.04121
   D232       3.13989  -0.00024   0.00000  -0.00265  -0.00266   3.13723
   D233      -1.05210  -0.00037   0.00000  -0.00477  -0.00478  -1.05688
   D234       2.69214   0.00036   0.00000   0.02235   0.02239   2.71453
   D235      -0.04775   0.00002   0.00000   0.02027   0.02023  -0.02752
   D236       0.00150   0.00000   0.00000   0.00002   0.00002   0.00152
   D237       3.13931   0.00000   0.00000  -0.00001  -0.00001   3.13930
   D238      -3.13994   0.00000   0.00000   0.00008   0.00008  -3.13986
   D239      -0.00213   0.00000   0.00000   0.00005   0.00005  -0.00208
   D240      -0.00152   0.00000   0.00000   0.00001   0.00001  -0.00151
   D241       3.14074   0.00000   0.00000   0.00008   0.00008   3.14082
   D242       3.13992   0.00000   0.00000  -0.00005  -0.00005   3.13987
   D243      -0.00100   0.00000   0.00000   0.00002   0.00002  -0.00098
   D244       0.00042   0.00000   0.00000  -0.00008  -0.00008   0.00035
   D245       3.13638   0.00000   0.00000   0.00003   0.00003   3.13641
   D246      -3.13744   0.00000   0.00000  -0.00005  -0.00005  -3.13749
   D247      -0.00148   0.00000   0.00000   0.00006   0.00006  -0.00143
   D248      -0.00234   0.00000   0.00000   0.00010   0.00010  -0.00224
   D249       3.14001   0.00000   0.00000  -0.00016  -0.00016   3.13985
   D250      -3.13816   0.00000   0.00000  -0.00001  -0.00001  -3.13817
   D251       0.00420  -0.00001   0.00000  -0.00027  -0.00027   0.00393
   D252      -3.11233  -0.00003   0.00000  -0.00081  -0.00081  -3.11314
   D253       0.00981   0.00004   0.00000   0.00149   0.00149   0.01130
   D254       0.02361  -0.00003   0.00000  -0.00071  -0.00070   0.02290
   D255      -3.13744   0.00004   0.00000   0.00159   0.00159  -3.13585
   D256       0.00232   0.00000   0.00000  -0.00006  -0.00006   0.00226
   D257      -3.14021  -0.00001   0.00000  -0.00018  -0.00018  -3.14040
   D258      -3.14006   0.00001   0.00000   0.00020   0.00020  -3.13985
   D259       0.00060   0.00000   0.00000   0.00008   0.00008   0.00068
   D260      -0.00040   0.00000   0.00000   0.00001   0.00001  -0.00040
   D261       3.14052   0.00000   0.00000  -0.00006  -0.00006   3.14046
   D262      -3.14106   0.00000   0.00000   0.00013   0.00013  -3.14093
   D263      -0.00014   0.00000   0.00000   0.00006   0.00006  -0.00008
   D264       3.04693   0.00020   0.00000   0.00477   0.00477   3.05170
   D265      -0.07508   0.00014   0.00000   0.00250   0.00250  -0.07258
         Item               Value     Threshold  Converged?
 Maximum Force            0.031068     0.000450     NO 
 RMS     Force            0.001643     0.000300     NO 
 Maximum Displacement     0.575965     0.001800     NO 
 RMS     Displacement     0.093144     0.001200     NO 
 Predicted change in Energy=-3.626104D-03
 Lowest energy point so far.  Saving SCF results.
 GradGradGradGradGradGradGradGradGradGradGradGradGradGradGradGradGradGrad

 Leave Link  103 at Mon Dec  9 04:34:42 2024, MaxMem= 13421772800 cpu:              11.5 elap:               0.4
 (Enter /home/yuhan/g16/l202.exe)
 Stoichiometry    C35H45LiNO4P
 Framework group  C1[X(C35H45LiNO4P)]
 Deg. of freedom   255
 Full point group                 C1      NOp   1
 RotChk:  IX=0 Diff= 1.44D-02
 Largest Abelian subgroup         C1      NOp   1
 Largest concise Abelian subgroup C1      NOp   1
                         Standard orientation:                         
 ---------------------------------------------------------------------
 Center     Atomic      Atomic             Coordinates (Angstroms)
 Number     Number       Type             X           Y           Z
 ---------------------------------------------------------------------
      1         15           0        0.331955   -0.969729   -0.239818
      2          8           0       -0.768377   -1.957525   -0.398345
      3          8           0        1.388471   -0.924517   -1.449358
      4          8           0        1.405659   -1.315690    0.912604
      5          6           0        2.719697    1.022109   -1.508694
      6          6           0        1.923585    2.033093   -0.951892
      7          1           0        1.356532    1.859924   -0.043575
      8          6           0        1.865138    3.298494   -1.522978
      9          1           0        1.239590    4.058147   -1.064939
     10          6           0        2.602313    3.585884   -2.669906
     11          1           0        2.558285    4.573945   -3.116827
     12          6           0        3.391661    2.593243   -3.237927
     13          1           0        3.965014    2.797659   -4.136613
     14          6           0        3.443866    1.324023   -2.664424
     15          1           0        4.053790    0.561435   -3.137761
     16          6           0        2.667263   -0.413031   -0.983532
     17          6           0        3.785074   -1.348155   -1.474991
     18          1           0        3.741976   -1.512505   -2.555196
     19          6           0        5.122200   -0.748957   -0.955175
     20          1           0        5.970583   -1.152856   -1.511801
     21          1           0        5.163693    0.334595   -1.077395
     22          6           0        5.148112   -1.169035    0.539942
     23          1           0        5.313324   -0.336312    1.223929
     24          1           0        5.937469   -1.897901    0.741014
     25          6           0        3.778905   -1.846806    0.738765
     26          6           0        4.845064   -3.592672   -0.873178
     27          1           0        5.821433   -3.117982   -0.963961
     28          1           0        4.657510   -4.136122   -1.805404
     29          1           0        4.906399   -4.338342   -0.073086
     30          6           0        3.663425   -2.635319   -0.610655
     31          6           0        2.427796   -3.537243   -0.801352
     32          1           0        2.651484   -4.526836   -0.387445
     33          1           0        2.227114   -3.669051   -1.869561
     34          1           0        1.510448   -3.210888   -0.327111
     35          6           0        3.647120   -2.643177    2.022039
     36          1           0        4.419924   -3.417604    2.067123
     37          1           0        2.667182   -3.123857    2.088628
     38          1           0        3.772466   -1.995291    2.896720
     39          6           0        2.687344   -0.718193    0.613945
     40          6           0        2.864744    0.443162    1.588682
     41          6           0        2.123471    0.439764    2.776024
     42          1           0        1.430153   -0.370405    2.968344
     43          6           0        2.255407    1.466324    3.708991
     44          1           0        1.659506    1.441122    4.615826
     45          6           0        3.135482    2.516712    3.476697
     46          1           0        3.234333    3.321135    4.198503
     47          6           0        3.886674    2.528300    2.304302
     48          1           0        4.574051    3.343801    2.103227
     49          6           0        3.753153    1.504900    1.372498
     50          1           0        4.331258    1.559133    0.456799
     51          1           0       -0.122358    0.322235    0.005432
     52          7           0       -2.297341    0.858285    0.024481
     53          6           0       -2.530137    1.361054    1.355135
     54          6           0       -1.573595    2.479464    1.811019
     55          6           0       -2.410102    0.194591    2.342455
     56          1           0       -3.559403    1.778700    1.500429
     57          1           0       -1.651561    3.368756    1.177272
     58          1           0       -1.790886    2.787568    2.840595
     59          1           0       -0.532933    2.126061    1.778219
     60          1           0       -3.088112   -0.626517    2.072876
     61          1           0       -1.384409   -0.200808    2.331531
     62          1           0       -2.642905    0.497414    3.368973
     63          6           0       -2.271846    1.859649   -1.015312
     64          6           0       -3.623983    2.561327   -1.255122
     65          6           0       -1.803158    1.212405   -2.319664
     66          1           0       -1.541496    2.670746   -0.803229
     67          1           0       -4.009104    3.002341   -0.328025
     68          1           0       -3.549487    3.362452   -2.000669
     69          1           0       -4.362563    1.832601   -1.617285
     70          1           0       -0.788330    0.806667   -2.222163
     71          1           0       -2.478804    0.389551   -2.596654
     72          1           0       -1.791893    1.927690   -3.149353
     73          3           0       -2.459571   -1.027286   -0.331762
     74          6           0       -8.651621    0.372536    0.288931
     75          6           0       -7.261338    0.415746    0.286059
     76          6           0       -6.531347   -0.736887   -0.012994
     77          6           0       -7.186975   -1.936554   -0.310617
     78          6           0       -8.573883   -1.977014   -0.304715
     79          6           0       -9.303130   -0.823394   -0.005454
     80          1           0       -9.225469    1.264054    0.518653
     81          1           0       -6.732077    1.338969    0.510848
     82          1           0       -6.592982   -2.815424   -0.540708
     83          1           0       -9.093241   -2.902007   -0.532874
     84          1           0      -10.388260   -0.859330   -0.003020
     85          6           0       -5.063633   -0.656362   -0.014099
     86          8           0       -4.334641   -1.601198   -0.291093
     87          1           0       -4.601825    0.314693    0.233620
 ---------------------------------------------------------------------
 Rotational constants (GHZ):           0.1427844           0.0450782           0.0429419
 Leave Link  202 at Mon Dec  9 04:34:42 2024, MaxMem= 13421772800 cpu:               0.3 elap:               0.0
 (Enter /home/yuhan/g16/l301.exe)
 Basis read from rwf:  (5D, 7F)
 No pseudopotential information found on rwf file.
 There are   724 symmetry adapted cartesian basis functions of A   symmetry.
 There are   682 symmetry adapted basis functions of A   symmetry.
   682 basis functions,  1380 primitive gaussians,   724 cartesian basis functions
   156 alpha electrons      156 beta electrons
       nuclear repulsion energy      5468.2946505506 Hartrees.
 IExCor= 4336 DFT=T Ex+Corr=M062X ExCW=0 ScaHFX=  0.540000
 ScaDFX=  1.000000  1.000000  1.000000  1.000000 ScalE2=  1.000000  1.000000
 IRadAn=      5 IRanWt=     -1 IRanGd=            0 ICorTp=0 IEmpDi=  4
 NAtoms=   87 NActive=   87 NUniq=   87 SFac= 1.00D+00 NAtFMM=   60 NAOKFM=T Big=T
 Integral buffers will be    131072 words long.
 Raffenetti 2 integral format.
 Two-electron integral symmetry is turned on.
 No density basis found on file    724.
 Leave Link  301 at Mon Dec  9 04:34:42 2024, MaxMem= 13421772800 cpu:               2.9 elap:               0.1
 (Enter /home/yuhan/g16/l302.exe)
 NPDir=0 NMtPBC=     1 NCelOv=     1 NCel=       1 NClECP=     1 NCelD=      1
         NCelK=      1 NCelE2=     1 NClLst=     1 CellRange=     0.0.
 One-electron integrals computed using PRISM.
 One-electron integral symmetry used in STVInt
 NBasis=   682 RedAO= T EigKep=  4.12D-04  NBF=   682
 NBsUse=   682 1.00D-06 EigRej= -1.00D+00 NBFU=   682
 Precomputing XC quadrature grid using
 IXCGrd= 4 IRadAn=           5 IRanWt=          -1 IRanGd=           0 AccXCQ= 0.00D+00.
 Generated NRdTot=       0 NPtTot=           0 NUsed=           0 NTot=          32
 NSgBfM=   703   697   697   703   703 MxSgAt=    87 MxSgA2=    87.
 Leave Link  302 at Mon Dec  9 04:34:43 2024, MaxMem= 13421772800 cpu:              45.4 elap:               1.2
 (Enter /home/yuhan/g16/l303.exe)
 DipDrv:  MaxL=1.
 Leave Link  303 at Mon Dec  9 04:34:43 2024, MaxMem= 13421772800 cpu:               4.6 elap:               0.2
 (Enter /home/yuhan/g16/l401.exe)
 Initial guess from the checkpoint file:  "PH-ts-R.chk"
 B after Tr=     0.000000    0.000000    0.000000
         Rot=    0.999988   -0.002525    0.002465    0.003252 Ang=  -0.55 deg.
 Guess basis will be translated and rotated to current coordinates.
 JPrj=2 DoOrth=T DoCkMO=T.
 Generating alternative initial guess.
 ExpMin= 3.60D-02 ExpMax= 1.94D+04 ExpMxC= 2.91D+03 IAcc=3 IRadAn=         5 AccDes= 0.00D+00
 Harris functional with IExCor= 1009 and IRadAn=       5 diagonalized for initial guess.
 HarFok:  IExCor= 1009 AccDes= 0.00D+00 IRadAn=         5 IDoV= 1 UseB2=F ITyADJ=14
 ICtDFT=  3500011 ScaDFX=  1.000000  1.000000  1.000000  1.000000
 FoFCou: FMM=F IPFlag=           0 FMFlag=      100000 FMFlg1=        2001
         NFxFlg=           0 DoJE=T BraDBF=F KetDBF=T FulRan=T
         wScrn=  0.000000 ICntrl=       500 IOpCl=  0 I1Cent=   200000004 NGrid=           0
         NMat0=    1 NMatS0=      1 NMatT0=    0 NMatD0=    1 NMtDS0=    0 NMtDT0=    0
 Petite list used in FoFCou.
 Harris En= -2063.79510131016    
 Leave Link  401 at Mon Dec  9 04:34:46 2024, MaxMem= 13421772800 cpu:             111.4 elap:               2.9
 (Enter /home/yuhan/g16/l502.exe)
 Integral symmetry usage will be decided dynamically.
 Closed shell SCF:
 Using DIIS extrapolation, IDIIS=  1040.
 NGot= 13421772800 LenX= 13420685889 LenY= 13420160989
 Requested convergence on RMS density matrix=1.00D-08 within 128 cycles.
 Requested convergence on MAX density matrix=1.00D-06.
 Requested convergence on             energy=1.00D-06.
 No special actions if energy rises.
 Fock matrices will be formed incrementally for  20 cycles.

 Cycle   1  Pass 1  IDiag  1:
 FoFJK:  IHMeth= 1 ICntrl=       0 DoSepK=F KAlg= 0 I1Cent=           0 FoldK=F
 IRaf= 950000000 NMat=       1 IRICut=       1 DoRegI=T DoRafI=F ISym2E= 0 IDoP0=0 IntGTp=1.
 FoFCou: FMM=T IPFlag=           0 FMFlag=      100000 FMFlg1=        2001
         NFxFlg=           0 DoJE=F BraDBF=F KetDBF=F FulRan=T
         wScrn=  0.000000 ICntrl=         0 IOpCl=  0 I1Cent=           0 NGrid=           0
         NMat0=    1 NMatS0=      1 NMatT0=    0 NMatD0=    1 NMtDS0=    0 NMtDT0=    0
 Symmetry not used in FoFCou.
 FMM levels:  10  Number of levels for PrismC:   9
 E= -2064.63131941950    
 DIIS: error= 3.13D-03 at cycle   1 NSaved=   1.
 NSaved= 1 IEnMin= 1 EnMin= -2064.63131941950     IErMin= 1 ErrMin= 3.13D-03
 ErrMax= 3.13D-03  0.00D+00 EMaxC= 1.00D-01 BMatC= 8.59D-03 BMatP= 8.59D-03
 IDIUse=3 WtCom= 9.69D-01 WtEn= 3.13D-02
 Coeff-Com:  0.100D+01
 Coeff-En:   0.100D+01
 Coeff:      0.100D+01
 Gap=     0.815 Goal=   None    Shift=    0.000
 GapD=    0.815 DampG=2.000 DampE=1.000 DampFc=2.0000 IDamp=-1.
 RMSDP=2.20D-04 MaxDP=1.31D-02              OVMax= 2.00D-02

 Cycle   2  Pass 1  IDiag  1:
 RMSU=  2.20D-04    CP:  1.00D+00
 E= -2064.64714024486     Delta-E=       -0.015820825361 Rises=F Damp=F
 DIIS: error= 5.19D-04 at cycle   2 NSaved=   2.
 NSaved= 2 IEnMin= 2 EnMin= -2064.64714024486     IErMin= 2 ErrMin= 5.19D-04
 ErrMax= 5.19D-04  0.00D+00 EMaxC= 1.00D-01 BMatC= 3.13D-04 BMatP= 8.59D-03
 IDIUse=3 WtCom= 9.95D-01 WtEn= 5.19D-03
 Coeff-Com: -0.162D+00 0.116D+01
 Coeff-En:   0.000D+00 0.100D+01
 Coeff:     -0.161D+00 0.116D+01
 Gap=     0.143 Goal=   None    Shift=    0.000
 RMSDP=5.91D-05 MaxDP=3.42D-03 DE=-1.58D-02 OVMax= 6.51D-03

 Cycle   3  Pass 1  IDiag  1:
 RMSU=  4.40D-05    CP:  1.00D+00  1.18D+00
 E= -2064.64793944649     Delta-E=       -0.000799201628 Rises=F Damp=F
 DIIS: error= 1.83D-04 at cycle   3 NSaved=   3.
 NSaved= 3 IEnMin= 3 EnMin= -2064.64793944649     IErMin= 3 ErrMin= 1.83D-04
 ErrMax= 1.83D-04  0.00D+00 EMaxC= 1.00D-01 BMatC= 5.44D-05 BMatP= 3.13D-04
 IDIUse=3 WtCom= 9.98D-01 WtEn= 1.83D-03
 Coeff-Com: -0.672D-01 0.377D+00 0.690D+00
 Coeff-En:   0.000D+00 0.000D+00 0.100D+01
 Coeff:     -0.671D-01 0.377D+00 0.690D+00
 Gap=     0.144 Goal=   None    Shift=    0.000
 RMSDP=1.75D-05 MaxDP=2.19D-03 DE=-7.99D-04 OVMax= 1.44D-03

 Cycle   4  Pass 1  IDiag  1:
 RMSU=  1.64D-05    CP:  9.99D-01  1.20D+00  9.15D-01
 E= -2064.64798873996     Delta-E=       -0.000049293471 Rises=F Damp=F
 DIIS: error= 1.04D-04 at cycle   4 NSaved=   4.
 NSaved= 4 IEnMin= 4 EnMin= -2064.64798873996     IErMin= 4 ErrMin= 1.04D-04
 ErrMax= 1.04D-04  0.00D+00 EMaxC= 1.00D-01 BMatC= 1.45D-05 BMatP= 5.44D-05
 IDIUse=3 WtCom= 9.99D-01 WtEn= 1.04D-03
 Coeff-Com: -0.352D-02-0.260D-01 0.327D+00 0.702D+00
 Coeff-En:   0.000D+00 0.000D+00 0.000D+00 0.100D+01
 Coeff:     -0.352D-02-0.259D-01 0.327D+00 0.702D+00
 Gap=     0.144 Goal=   None    Shift=    0.000
 RMSDP=7.51D-06 MaxDP=5.66D-04 DE=-4.93D-05 OVMax= 6.38D-04

 Cycle   5  Pass 1  IDiag  1:
 RMSU=  5.26D-06    CP:  9.99D-01  1.21D+00  1.02D+00  8.59D-01
 E= -2064.64800270114     Delta-E=       -0.000013961173 Rises=F Damp=F
 DIIS: error= 3.73D-05 at cycle   5 NSaved=   5.
 NSaved= 5 IEnMin= 5 EnMin= -2064.64800270114     IErMin= 5 ErrMin= 3.73D-05
 ErrMax= 3.73D-05  0.00D+00 EMaxC= 1.00D-01 BMatC= 1.47D-06 BMatP= 1.45D-05
 IDIUse=1 WtCom= 1.00D+00 WtEn= 0.00D+00
 Coeff-Com:  0.496D-02-0.494D-01 0.797D-01 0.315D+00 0.649D+00
 Coeff:      0.496D-02-0.494D-01 0.797D-01 0.315D+00 0.649D+00
 Gap=     0.144 Goal=   None    Shift=    0.000
 RMSDP=2.47D-06 MaxDP=1.64D-04 DE=-1.40D-05 OVMax= 2.47D-04

 Cycle   6  Pass 1  IDiag  1:
 RMSU=  1.59D-06    CP:  9.99D-01  1.21D+00  1.04D+00  9.06D-01  7.40D-01
 E= -2064.64800415494     Delta-E=       -0.000001453800 Rises=F Damp=F
 DIIS: error= 9.77D-06 at cycle   6 NSaved=   6.
 NSaved= 6 IEnMin= 6 EnMin= -2064.64800415494     IErMin= 6 ErrMin= 9.77D-06
 ErrMax= 9.77D-06  0.00D+00 EMaxC= 1.00D-01 BMatC= 1.47D-07 BMatP= 1.47D-06
 IDIUse=1 WtCom= 1.00D+00 WtEn= 0.00D+00
 Coeff-Com:  0.250D-02-0.186D-01-0.956D-03 0.578D-01 0.276D+00 0.684D+00
 Coeff:      0.250D-02-0.186D-01-0.956D-03 0.578D-01 0.276D+00 0.684D+00
 Gap=     0.144 Goal=   None    Shift=    0.000
 RMSDP=8.98D-07 MaxDP=4.13D-05 DE=-1.45D-06 OVMax= 1.05D-04

 Cycle   7  Pass 1  IDiag  1:
 RMSU=  7.58D-07    CP:  9.99D-01  1.21D+00  1.05D+00  9.10D-01  7.94D-01
                    CP:  8.23D-01
 E= -2064.64800430946     Delta-E=       -0.000000154520 Rises=F Damp=F
 DIIS: error= 5.64D-06 at cycle   7 NSaved=   7.
 NSaved= 7 IEnMin= 7 EnMin= -2064.64800430946     IErMin= 7 ErrMin= 5.64D-06
 ErrMax= 5.64D-06  0.00D+00 EMaxC= 1.00D-01 BMatC= 2.55D-08 BMatP= 1.47D-07
 IDIUse=1 WtCom= 1.00D+00 WtEn= 0.00D+00
 Coeff-Com:  0.520D-03-0.211D-02-0.117D-01-0.158D-01 0.409D-01 0.332D+00
 Coeff-Com:  0.657D+00
 Coeff:      0.520D-03-0.211D-02-0.117D-01-0.158D-01 0.409D-01 0.332D+00
 Coeff:      0.657D+00
 Gap=     0.144 Goal=   None    Shift=    0.000
 RMSDP=4.01D-07 MaxDP=1.70D-05 DE=-1.55D-07 OVMax= 4.44D-05

 Cycle   8  Pass 1  IDiag  1:
 RMSU=  2.70D-07    CP:  9.99D-01  1.21D+00  1.05D+00  9.15D-01  8.10D-01
                    CP:  9.56D-01  7.83D-01
 E= -2064.64800434114     Delta-E=       -0.000000031688 Rises=F Damp=F
 DIIS: error= 1.97D-06 at cycle   8 NSaved=   8.
 NSaved= 8 IEnMin= 8 EnMin= -2064.64800434114     IErMin= 8 ErrMin= 1.97D-06
 ErrMax= 1.97D-06  0.00D+00 EMaxC= 1.00D-01 BMatC= 2.69D-09 BMatP= 2.55D-08
 IDIUse=1 WtCom= 1.00D+00 WtEn= 0.00D+00
 Coeff-Com: -0.941D-04 0.153D-02-0.509D-02-0.142D-01-0.172D-01 0.549D-01
 Coeff-Com:  0.280D+00 0.700D+00
 Coeff:     -0.941D-04 0.153D-02-0.509D-02-0.142D-01-0.172D-01 0.549D-01
 Coeff:      0.280D+00 0.700D+00
 Gap=     0.144 Goal=   None    Shift=    0.000
 RMSDP=1.30D-07 MaxDP=8.38D-06 DE=-3.17D-08 OVMax= 2.51D-05

 Cycle   9  Pass 1  IDiag  1:
 RMSU=  8.67D-08    CP:  9.99D-01  1.21D+00  1.05D+00  9.15D-01  8.14D-01
                    CP:  9.74D-01  8.99D-01  9.29D-01
 E= -2064.64800434561     Delta-E=       -0.000000004470 Rises=F Damp=F
 DIIS: error= 1.28D-06 at cycle   9 NSaved=   9.
 NSaved= 9 IEnMin= 9 EnMin= -2064.64800434561     IErMin= 9 ErrMin= 1.28D-06
 ErrMax= 1.28D-06  0.00D+00 EMaxC= 1.00D-01 BMatC= 4.40D-10 BMatP= 2.69D-09
 IDIUse=1 WtCom= 1.00D+00 WtEn= 0.00D+00
 Coeff-Com: -0.112D-03 0.945D-03-0.537D-03-0.360D-02-0.130D-01-0.248D-01
 Coeff-Com:  0.230D-01 0.290D+00 0.729D+00
 Coeff:     -0.112D-03 0.945D-03-0.537D-03-0.360D-02-0.130D-01-0.248D-01
 Coeff:      0.230D-01 0.290D+00 0.729D+00
 Gap=     0.144 Goal=   None    Shift=    0.000
 RMSDP=6.12D-08 MaxDP=5.28D-06 DE=-4.47D-09 OVMax= 1.57D-05

 Cycle  10  Pass 1  IDiag  1:
 RMSU=  4.59D-08    CP:  9.99D-01  1.21D+00  1.05D+00  9.15D-01  8.15D-01
                    CP:  9.88D-01  9.17D-01  1.04D+00  1.08D+00
 E= -2064.64800434665     Delta-E=       -0.000000001035 Rises=F Damp=F
 DIIS: error= 6.50D-07 at cycle  10 NSaved=  10.
 NSaved=10 IEnMin=10 EnMin= -2064.64800434665     IErMin=10 ErrMin= 6.50D-07
 ErrMax= 6.50D-07  0.00D+00 EMaxC= 1.00D-01 BMatC= 9.39D-11 BMatP= 4.40D-10
 IDIUse=1 WtCom= 1.00D+00 WtEn= 0.00D+00
 Coeff-Com: -0.176D-04-0.383D-04 0.107D-02 0.220D-02-0.438D-03-0.223D-01
 Coeff-Com: -0.619D-01-0.674D-01 0.278D+00 0.871D+00
 Coeff:     -0.176D-04-0.383D-04 0.107D-02 0.220D-02-0.438D-03-0.223D-01
 Coeff:     -0.619D-01-0.674D-01 0.278D+00 0.871D+00
 Gap=     0.144 Goal=   None    Shift=    0.000
 RMSDP=3.96D-08 MaxDP=4.03D-06 DE=-1.04D-09 OVMax= 1.19D-05

 Cycle  11  Pass 1  IDiag  1:
 RMSU=  2.11D-08    CP:  9.99D-01  1.21D+00  1.05D+00  9.16D-01  8.16D-01
                    CP:  9.92D-01  9.36D-01  1.10D+00  1.35D+00  1.09D+00
 E= -2064.64800434700     Delta-E=       -0.000000000349 Rises=F Damp=F
 DIIS: error= 2.66D-07 at cycle  11 NSaved=  11.
 NSaved=11 IEnMin=11 EnMin= -2064.64800434700     IErMin=11 ErrMin= 2.66D-07
 ErrMax= 2.66D-07  0.00D+00 EMaxC= 1.00D-01 BMatC= 1.73D-11 BMatP= 9.39D-11
 IDIUse=1 WtCom= 1.00D+00 WtEn= 0.00D+00
 Coeff-Com:  0.176D-04-0.223D-03 0.548D-03 0.163D-02 0.265D-02-0.326D-02
 Coeff-Com: -0.289D-01-0.888D-01-0.525D-01 0.332D+00 0.837D+00
 Coeff:      0.176D-04-0.223D-03 0.548D-03 0.163D-02 0.265D-02-0.326D-02
 Coeff:     -0.289D-01-0.888D-01-0.525D-01 0.332D+00 0.837D+00
 Gap=     0.144 Goal=   None    Shift=    0.000
 RMSDP=1.79D-08 MaxDP=1.87D-06 DE=-3.49D-10 OVMax= 5.51D-06

 Cycle  12  Pass 1  IDiag  1:
 RMSU=  7.81D-09    CP:  9.99D-01  1.21D+00  1.05D+00  9.16D-01  8.16D-01
                    CP:  9.94D-01  9.39D-01  1.13D+00  1.45D+00  1.31D+00
                    CP:  1.06D+00
 E= -2064.64800434698     Delta-E=        0.000000000019 Rises=F Damp=F
 DIIS: error= 9.19D-08 at cycle  12 NSaved=  12.
 NSaved=12 IEnMin=11 EnMin= -2064.64800434700     IErMin=12 ErrMin= 9.19D-08
 ErrMax= 9.19D-08  0.00D+00 EMaxC= 1.00D-01 BMatC= 3.11D-12 BMatP= 1.73D-11
 IDIUse=1 WtCom= 1.00D+00 WtEn= 0.00D+00
 Coeff-Com:  0.101D-04-0.943D-04 0.107D-03 0.423D-03 0.124D-02 0.153D-02
 Coeff-Com: -0.427D-02-0.301D-01-0.628D-01 0.254D-01 0.374D+00 0.694D+00
 Coeff:      0.101D-04-0.943D-04 0.107D-03 0.423D-03 0.124D-02 0.153D-02
 Coeff:     -0.427D-02-0.301D-01-0.628D-01 0.254D-01 0.374D+00 0.694D+00
 Gap=     0.144 Goal=   None    Shift=    0.000
 RMSDP=5.55D-09 MaxDP=4.84D-07 DE= 1.91D-11 OVMax= 1.42D-06

 SCF Done:  E(RM062X) =  -2064.64800435     A.U. after   12 cycles
            NFock= 12  Conv=0.56D-08     -V/T= 2.0056
 KE= 2.053208696382D+03 PE=-1.575521687312D+04 EE= 6.169065521837D+03
 Leave Link  502 at Mon Dec  9 04:36:21 2024, MaxMem= 13421772800 cpu:            3677.1 elap:              94.9
 (Enter /home/yuhan/g16/l701.exe)
 ... and contract with generalized density number  0.
 Compute integral first derivatives.
 Leave Link  701 at Mon Dec  9 04:36:21 2024, MaxMem= 13421772800 cpu:              17.9 elap:               0.5
 (Enter /home/yuhan/g16/l702.exe)
 L702 exits ... SP integral derivatives will be done elsewhere.
 Leave Link  702 at Mon Dec  9 04:36:22 2024, MaxMem= 13421772800 cpu:               0.9 elap:               0.0
 (Enter /home/yuhan/g16/l703.exe)
 Integral derivatives from FoFJK, PRISM(SPDF).
 Compute integral first derivatives, UseDBF=F ICtDFT=           0.
 Calling FoFJK, ICntrl=      2127 FMM=T ISym2X=0 I1Cent= 0 IOpClX= 0 NMat=1 NMatS=1 NMatT=0.
 FoFJK:  IHMeth= 1 ICntrl=    2127 DoSepK=F KAlg= 0 I1Cent=           0 FoldK=F
 IRaf=         0 NMat=       1 IRICut=       1 DoRegI=T DoRafI=F ISym2E= 0 IDoP0=0 IntGTp=1.
 FoFCou: FMM=T IPFlag=           0 FMFlag=      100000 FMFlg1=        2001
         NFxFlg=           0 DoJE=F BraDBF=F KetDBF=F FulRan=T
         wScrn=  0.000000 ICntrl=      2127 IOpCl=  0 I1Cent=           0 NGrid=           0
         NMat0=    1 NMatS0=      1 NMatT0=    0 NMatD0=    1 NMtDS0=    0 NMtDT0=    0
 Symmetry not used in FoFCou.
 FMM levels:  10  Number of levels for PrismC:   9
 Leave Link  703 at Mon Dec  9 04:36:39 2024, MaxMem= 13421772800 cpu:             689.7 elap:              17.8
 (Enter /home/yuhan/g16/l716.exe)
 Dipole        = 3.39367792D-01 2.95906276D-01 1.26536191D-01
 ***** Axes restored to original set *****
 -------------------------------------------------------------------
 Center     Atomic                   Forces (Hartrees/Bohr)
 Number     Number              X              Y              Z
 -------------------------------------------------------------------
      1       15           0.004769302    0.001833230    0.000502424
      2        8          -0.002560439    0.001398249    0.000417843
      3        8           0.001405778    0.000465806   -0.001735641
      4        8           0.000885481   -0.000472035    0.000290909
      5        6          -0.001104458    0.000623013    0.001145557
      6        6          -0.000418846   -0.000677029   -0.000026495
      7        1          -0.000671527   -0.000930581    0.000107309
      8        6           0.000289307    0.000553811   -0.000864532
      9        1           0.000010825   -0.000085010   -0.000149049
     10        6          -0.000359206    0.000143595    0.000653702
     11        1          -0.000059513   -0.000000270    0.000021907
     12        6           0.000157661   -0.000577140   -0.000018777
     13        1           0.000046726   -0.000033196    0.000046947
     14        6          -0.000263201   -0.000180350   -0.000811527
     15        1           0.000058146    0.000319496    0.000086578
     16        6          -0.000395986   -0.001183142    0.000234833
     17        6           0.000837433   -0.000317665    0.000184388
     18        1          -0.000104571   -0.000267360    0.000228734
     19        6           0.000120670    0.000281585    0.000031899
     20        1          -0.000011276    0.000061073    0.000050902
     21        1          -0.000033310    0.000084827    0.000006054
     22        6          -0.000102490   -0.000064624   -0.000136081
     23        1          -0.000064757    0.000111896    0.000021390
     24        1           0.000004832   -0.000008702    0.000076693
     25        6           0.000120900    0.000083511   -0.000034192
     26        6           0.000305885   -0.000051834    0.000037486
     27        1           0.000008167   -0.000188773    0.000024838
     28        1          -0.000012556    0.000026034    0.000015629
     29        1          -0.000002486   -0.000014267   -0.000011332
     30        6          -0.000306528    0.000225937    0.000010673
     31        6          -0.000244845   -0.000332797   -0.000335002
     32        1           0.000021799    0.000065219   -0.000087183
     33        1          -0.000007115    0.000097855    0.000026147
     34        1          -0.000161020    0.000339291   -0.000040493
     35        6          -0.000031493    0.000106393    0.000113812
     36        1          -0.000006221   -0.000023124   -0.000008127
     37        1           0.000036809   -0.000047754    0.000012631
     38        1           0.000021822   -0.000034471    0.000005927
     39        6          -0.000103023   -0.000374135   -0.000264465
     40        6           0.000200682    0.000163949    0.000197766
     41        6          -0.000231123   -0.000044352   -0.000061917
     42        1          -0.000036252    0.000033293   -0.000064787
     43        6          -0.000026375    0.000141594    0.000001532
     44        1           0.000039873   -0.000003407    0.000002848
     45        6           0.000004033   -0.000003276   -0.000005856
     46        1           0.000005559   -0.000002948    0.000015553
     47        6           0.000034008    0.000053671    0.000070998
     48        1           0.000009368   -0.000001745    0.000003813
     49        6           0.000656745   -0.000549701    0.000189894
     50        1           0.000182939   -0.000194569   -0.000007679
     51        1          -0.003643488    0.000352622    0.000236994
     52        7          -0.000062781   -0.002082791   -0.000558531
     53        6           0.000760760    0.000443757    0.001403628
     54        6          -0.000475254    0.000341650    0.000311053
     55        6          -0.000086118    0.000051481   -0.000304999
     56        1           0.000014359    0.000083315   -0.000436085
     57        1           0.000078557   -0.000261812    0.000289511
     58        1          -0.000008786   -0.000000641    0.000094767
     59        1          -0.000000065   -0.000249906   -0.000657580
     60        1           0.000104853    0.000119199    0.000199694
     61        1          -0.000090494    0.000048899   -0.000311458
     62        1          -0.000134003    0.000033677    0.000071855
     63        6           0.000703828    0.001541548   -0.000345932
     64        6          -0.000055865   -0.000694967    0.000247582
     65        6          -0.000237618    0.000052395   -0.000328411
     66        1           0.000008165   -0.000291454   -0.000139525
     67        1          -0.000047928    0.000080433    0.000028614
     68        1           0.000423998   -0.000137897    0.000186572
     69        1          -0.000109827    0.000001885    0.000142021
     70        1          -0.000284389   -0.000038330   -0.000129389
     71        1           0.000086729   -0.000055878    0.000014687
     72        1          -0.000103777   -0.000074989   -0.000101300
     73        3           0.000823916    0.000528802    0.000384216
     74        6           0.000024590   -0.000022072   -0.000005979
     75        6           0.000000988    0.000006135   -0.000005328
     76        6          -0.000148879   -0.000320598   -0.000039508
     77        6          -0.000122923    0.000101158    0.000035886
     78        6           0.000028473   -0.000038190   -0.000007646
     79        6          -0.000005653    0.000011225   -0.000002910
     80        1           0.000002487    0.000009458    0.000001538
     81        1           0.000043243    0.000007597    0.000028435
     82        1           0.000023012   -0.000023863   -0.000007894
     83        1          -0.000000760   -0.000007731   -0.000003237
     84        1           0.000005287    0.000002254    0.000000413
     85        6           0.000124598    0.000199876   -0.000191909
     86        8          -0.000356997   -0.000147476    0.000075584
     87        1          -0.000198374   -0.000117841   -0.000349906
 -------------------------------------------------------------------
 Cartesian Forces:  Max     0.004769302 RMS     0.000561793
 Leave Link  716 at Mon Dec  9 04:36:39 2024, MaxMem= 13421772800 cpu:               0.7 elap:               0.0
 (Enter /home/yuhan/g16/l103.exe)

 GradGradGradGradGradGradGradGradGradGradGradGradGradGradGradGradGradGrad
 Berny optimization.
 Using GEDIIS/GDIIS optimizer.
 FormGI is forming the generalized inverse of G from B-inverse, IUseBI=4.
 Internal  Forces:  Max     0.003182770 RMS     0.000453334
 Search for a local minimum.
 Step number   2 out of a maximum of  522
 All quantities printed in internal units (Hartrees-Bohrs-Radians)
 RMS Force = .45333D-03 SwitMx=.10000D-02 MixMth= 2
 Mixed Optimization -- En-DIIS/RFO-DIIS
 Update second derivatives using D2CorX and points    1    2
 DE= -3.24D-03 DEPred=-3.63D-03 R= 8.93D-01
 TightC=F SS=  1.41D+00  RLast= 2.69D-01 DXNew= 5.0454D-01 8.0843D-01
 Trust test= 8.93D-01 RLast= 2.69D-01 DXMaxT set to 5.05D-01
 ITU=  1  0
 Use linear search instead of GDIIS.
     Eigenvalues ---    0.00227   0.00230   0.00230   0.00230   0.00231
     Eigenvalues ---    0.00234   0.00272   0.00299   0.00366   0.00368
     Eigenvalues ---    0.00384   0.00436   0.00472   0.00553   0.00804
     Eigenvalues ---    0.01039   0.01140   0.01152   0.01176   0.01410
     Eigenvalues ---    0.01458   0.01694   0.01833   0.02096   0.02113
     Eigenvalues ---    0.02120   0.02130   0.02131   0.02145   0.02147
     Eigenvalues ---    0.02152   0.02165   0.02167   0.02169   0.02172
     Eigenvalues ---    0.02182   0.02183   0.02186   0.02190   0.02194
     Eigenvalues ---    0.02195   0.02200   0.02201   0.02202   0.02209
     Eigenvalues ---    0.02210   0.02213   0.02231   0.02265   0.02738
     Eigenvalues ---    0.02923   0.03358   0.03663   0.03689   0.03858
     Eigenvalues ---    0.03932   0.04006   0.04031   0.04053   0.04142
     Eigenvalues ---    0.04284   0.04308   0.04545   0.04672   0.04847
     Eigenvalues ---    0.04968   0.05024   0.05059   0.05072   0.05106
     Eigenvalues ---    0.05231   0.05308   0.05334   0.05348   0.05430
     Eigenvalues ---    0.05503   0.05541   0.05572   0.05581   0.05609
     Eigenvalues ---    0.05644   0.05689   0.05712   0.05722   0.05724
     Eigenvalues ---    0.05759   0.06641   0.06820   0.06834   0.06868
     Eigenvalues ---    0.07158   0.07434   0.07662   0.08739   0.09069
     Eigenvalues ---    0.09617   0.10103   0.10163   0.10307   0.10806
     Eigenvalues ---    0.11325   0.11596   0.12459   0.15047   0.15955
     Eigenvalues ---    0.15993   0.15995   0.15999   0.15999   0.15999
     Eigenvalues ---    0.15999   0.15999   0.16000   0.16000   0.16000
     Eigenvalues ---    0.16000   0.16000   0.16000   0.16000   0.16000
     Eigenvalues ---    0.16000   0.16000   0.16000   0.16000   0.16000
     Eigenvalues ---    0.16000   0.16000   0.16000   0.16000   0.16000
     Eigenvalues ---    0.16000   0.16000   0.16000   0.16000   0.16000
     Eigenvalues ---    0.16000   0.16000   0.16000   0.16000   0.16000
     Eigenvalues ---    0.16006   0.16061   0.16374   0.16604   0.17100
     Eigenvalues ---    0.18474   0.18516   0.20348   0.21245   0.21517
     Eigenvalues ---    0.21993   0.22000   0.22000   0.22000   0.22000
     Eigenvalues ---    0.22000   0.22007   0.22545   0.23074   0.23331
     Eigenvalues ---    0.23461   0.23485   0.23646   0.24104   0.24332
     Eigenvalues ---    0.24566   0.24832   0.24994   0.25000   0.25035
     Eigenvalues ---    0.25555   0.26223   0.27369   0.27894   0.27942
     Eigenvalues ---    0.28237   0.28294   0.28391   0.28685   0.28952
     Eigenvalues ---    0.29434   0.29923   0.30154   0.30746   0.31475
     Eigenvalues ---    0.32409   0.32950   0.33561   0.33598   0.33780
     Eigenvalues ---    0.33846   0.33856   0.33884   0.33892   0.33987
     Eigenvalues ---    0.34014   0.34024   0.34151   0.34154   0.34184
     Eigenvalues ---    0.34205   0.34210   0.34225   0.34237   0.34400
     Eigenvalues ---    0.34412   0.34448   0.34450   0.34552   0.34555
     Eigenvalues ---    0.34659   0.34778   0.34858   0.35081   0.35146
     Eigenvalues ---    0.35316   0.35317   0.35331   0.35337   0.35341
     Eigenvalues ---    0.35348   0.35352   0.35352   0.35382   0.35396
     Eigenvalues ---    0.35421   0.35476   0.35481   0.35634   0.35856
     Eigenvalues ---    0.37720   0.39387   0.39533   0.41989   0.42164
     Eigenvalues ---    0.42169   0.42194   0.42391   0.42560   0.45640
     Eigenvalues ---    0.45851   0.46026   0.46103   0.46143   0.46410
     Eigenvalues ---    0.46502   0.46767   0.46915   0.46980   0.47169
     Eigenvalues ---    0.47540   0.47577   0.48458   0.81359   0.93172
 RFO step:  Lambda=-2.77315551D-03 EMin= 2.27495519D-03
 Quartic linear search produced a step of  0.01120.
 Iteration  1 RMS(Cart)=  0.15980518 RMS(Int)=  0.00587605
 Iteration  2 RMS(Cart)=  0.01747657 RMS(Int)=  0.00007581
 Iteration  3 RMS(Cart)=  0.00017664 RMS(Int)=  0.00005681
 Iteration  4 RMS(Cart)=  0.00000002 RMS(Int)=  0.00005681
 ITry= 1 IFail=0 DXMaxC= 1.09D+00 DCOld= 1.00D+10 DXMaxT= 5.05D-01 DXLimC= 3.00D+00 Rises=F
 Variable       Old X    -DE/DX   Delta X   Delta X   Delta X     New X
                                 (Linear)    (Quad)   (Total)
    R1        2.81030   0.00091   0.00002   0.00178   0.00180   2.81210
    R2        3.03609   0.00096   0.00019   0.00965   0.00995   3.04604
    R3        3.04745   0.00058   0.00016   0.00783   0.00823   3.05568
    R4        2.62918   0.00158   0.00125   0.05531   0.05657   2.68574
    R5        5.27920  -0.00069   0.00113   0.02347   0.02460   5.30380
    R6        2.74753  -0.00122   0.00001  -0.00269  -0.00281   2.74472
    R7        2.73124  -0.00090  -0.00002  -0.00323  -0.00324   2.72800
    R8        2.64960  -0.00059   0.00001  -0.00072  -0.00069   2.64891
    R9        2.63973   0.00019   0.00001   0.00088   0.00091   2.64064
   R10        2.88960  -0.00092   0.00009   0.00046   0.00055   2.89014
   R11        2.04979   0.00059  -0.00006  -0.00080  -0.00086   2.04893
   R12        2.62583   0.00053   0.00007   0.00373   0.00381   2.62964
   R13        2.05119  -0.00013  -0.00001  -0.00058  -0.00058   2.05061
   R14        2.63308  -0.00046   0.00000  -0.00100  -0.00101   2.63206
   R15        2.05098  -0.00001   0.00000  -0.00006  -0.00006   2.05091
   R16        2.62601   0.00046  -0.00001   0.00050   0.00047   2.62648
   R17        2.05116  -0.00002   0.00000  -0.00012  -0.00012   2.05104
   R18        2.63381  -0.00041   0.00000  -0.00098  -0.00099   2.63282
   R19        2.05068  -0.00023   0.00000  -0.00064  -0.00064   2.05004
   R20        2.90643   0.00082   0.00000   0.00131   0.00131   2.90774
   R21        3.07362   0.00030   0.00007   0.00245   0.00229   3.07591
   R22        2.06639  -0.00018   0.00000  -0.00063  -0.00063   2.06576
   R23        2.93799   0.00019   0.00000   0.00124   0.00124   2.93923
   R24        2.93891  -0.00031   0.00000  -0.00139  -0.00147   2.93744
   R25        2.06380  -0.00006   0.00000  -0.00028  -0.00028   2.06352
   R26        2.06209   0.00008   0.00000   0.00013   0.00013   2.06222
   R27        2.93517  -0.00010   0.00000  -0.00025  -0.00016   2.93501
   R28        2.06020   0.00009   0.00000   0.00019   0.00018   2.06039
   R29        2.06557   0.00002   0.00000  -0.00003  -0.00003   2.06554
   R30        2.91142  -0.00012   0.00000  -0.00069  -0.00065   2.91077
   R31        2.96152   0.00004  -0.00001   0.00099   0.00093   2.96245
   R32        2.86489   0.00010   0.00000   0.00027   0.00027   2.86516
   R33        2.97646  -0.00062   0.00000  -0.00092  -0.00092   2.97554
   R34        2.05873  -0.00008   0.00000  -0.00037  -0.00037   2.05836
   R35        2.06971  -0.00002   0.00000  -0.00010  -0.00010   2.06961
   R36        2.07003   0.00000   0.00000  -0.00008  -0.00008   2.06996
   R37        2.91638   0.00036  -0.00001   0.00106   0.00105   2.91743
   R38        2.91325   0.00026   0.00000   0.00097   0.00097   2.91422
   R39        2.07065  -0.00009  -0.00003  -0.00151  -0.00154   2.06911
   R40        2.06898  -0.00004   0.00000  -0.00026  -0.00026   2.06872
   R41        2.04662   0.00022   0.00000   0.00062   0.00062   2.04724
   R42        2.06923   0.00001   0.00000  -0.00010  -0.00010   2.06913
   R43        2.06644  -0.00001   0.00000  -0.00002  -0.00002   2.06641
   R44        2.07055  -0.00001   0.00000  -0.00012  -0.00013   2.07043
   R45        2.88474   0.00000   0.00004   0.00161   0.00165   2.88639
   R46        2.64513   0.00000   0.00000  -0.00006  -0.00006   2.64507
   R47        2.64784  -0.00006   0.00000  -0.00006  -0.00005   2.64779
   R48        2.04759  -0.00002  -0.00002  -0.00071  -0.00073   2.04686
   R49        2.63321   0.00014   0.00000   0.00016   0.00016   2.63337
   R50        2.05110  -0.00002   0.00000  -0.00020  -0.00020   2.05090
   R51        2.62652   0.00006   0.00000   0.00004   0.00004   2.62656
   R52        2.05091   0.00001   0.00000  -0.00004  -0.00005   2.05087
   R53        2.63136   0.00003   0.00000   0.00006   0.00005   2.63141
   R54        2.05099   0.00001   0.00000  -0.00005  -0.00005   2.05094
   R55        2.62763   0.00007   0.00000  -0.00004  -0.00005   2.62758
   R56        2.04898   0.00009   0.00000   0.00025   0.00025   2.04923
   R57        2.72384   0.00080  -0.00001   0.00184   0.00183   2.72567
   R58        2.72838   0.00057   0.00008   0.00450   0.00458   2.73296
   R59        3.63919  -0.00110  -0.00011  -0.01467  -0.01478   3.62441
   R60        2.91143  -0.00036  -0.00004  -0.00305  -0.00309   2.90834
   R61        2.89680  -0.00043  -0.00005  -0.00350  -0.00355   2.89325
   R62        2.11694  -0.00004  -0.00001  -0.00066  -0.00068   2.11626
   R63        2.06884  -0.00039  -0.00001  -0.00161  -0.00162   2.06722
   R64        2.07196   0.00009  -0.00004  -0.00150  -0.00154   2.07042
   R65        2.07779   0.00010   0.00005   0.00245   0.00250   2.08029
   R66        2.07577  -0.00020   0.00000  -0.00061  -0.00061   2.07515
   R67        2.07741  -0.00010  -0.00004  -0.00176  -0.00179   2.07562
   R68        2.06978   0.00011   0.00005   0.00209   0.00214   2.07192
   R69        2.91419  -0.00061   0.00004  -0.00061  -0.00057   2.91361
   R70        2.89068   0.00035  -0.00001   0.00086   0.00085   2.89153
   R71        2.10114  -0.00024   0.00000  -0.00071  -0.00071   2.10044
   R72        2.07209   0.00007   0.00002   0.00084   0.00085   2.07295
   R73        2.07284  -0.00020  -0.00005  -0.00241  -0.00246   2.07038
   R74        2.07672   0.00003  -0.00004  -0.00144  -0.00148   2.07524
   R75        2.07354  -0.00026   0.00001  -0.00057  -0.00056   2.07298
   R76        2.07896  -0.00001   0.00004   0.00160   0.00164   2.08060
   R77        2.07021   0.00003  -0.00006  -0.00214  -0.00219   2.06802
   R78        3.70642   0.00065   0.00000   0.00650   0.00649   3.71292
   R79        2.62853  -0.00002   0.00000   0.00013   0.00013   2.62866
   R80        2.63302   0.00001   0.00000  -0.00003  -0.00003   2.63298
   R81        2.05005   0.00001   0.00000   0.00006   0.00006   2.05011
   R82        2.63946  -0.00004   0.00000  -0.00024  -0.00025   2.63921
   R83        2.05536   0.00003   0.00000   0.00006   0.00006   2.05542
   R84        2.64402  -0.00002   0.00000  -0.00012  -0.00012   2.64389
   R85        2.77775   0.00017   0.00002   0.00122   0.00124   2.77899
   R86        2.62201  -0.00003   0.00000   0.00005   0.00005   2.62207
   R87        2.05119   0.00003   0.00000   0.00007   0.00007   2.05125
   R88        2.64035   0.00001   0.00000  -0.00002  -0.00002   2.64032
   R89        2.05051   0.00001   0.00000   0.00009   0.00009   2.05059
   R90        2.05173  -0.00001   0.00000   0.00003   0.00003   2.05176
   R91        2.31510  -0.00014   0.00000  -0.00013  -0.00013   2.31497
   R92        2.08520  -0.00026  -0.00007  -0.00346  -0.00353   2.08167
    A1        2.00975   0.00070  -0.00012  -0.00114  -0.00130   2.00845
    A2        2.01120   0.00041  -0.00008  -0.00581  -0.00579   2.00541
    A3        1.97576  -0.00318  -0.00046  -0.04121  -0.04159   1.93417
    A4        0.71280  -0.00165  -0.00032  -0.02600  -0.02635   0.68645
    A5        1.67720   0.00012  -0.00011  -0.00511  -0.00549   1.67171
    A6        1.89790   0.00135   0.00040   0.02813   0.02838   1.92628
    A7        2.25610   0.00005  -0.00001  -0.00208  -0.00252   2.25358
    A8        1.86571   0.00130   0.00051   0.03570   0.03607   1.90178
    A9        2.32458  -0.00035  -0.00002  -0.00326  -0.00375   2.32083
   A10        1.26468  -0.00153  -0.00014  -0.01524  -0.01527   1.24941
   A11        1.92525  -0.00104  -0.00002  -0.01090  -0.01119   1.91407
   A12        1.93272  -0.00002  -0.00005  -0.00106  -0.00123   1.93149
   A13        2.05677   0.00059   0.00000   0.00141   0.00128   2.05806
   A14        2.11867  -0.00181   0.00011  -0.00437  -0.00444   2.11423
   A15        2.09992   0.00116  -0.00011  -0.00096  -0.00126   2.09867
   A16        2.11094  -0.00048   0.00002  -0.00276  -0.00279   2.10815
   A17        2.11449  -0.00036  -0.00003  -0.00237  -0.00238   2.11211
   A18        2.05732   0.00085   0.00002   0.00549   0.00546   2.06278
   A19        2.08076   0.00006  -0.00002  -0.00060  -0.00064   2.08012
   A20        2.09888  -0.00001   0.00002   0.00084   0.00087   2.09975
   A21        2.10355  -0.00005   0.00000  -0.00024  -0.00024   2.10330
   A22        2.10048  -0.00012   0.00001  -0.00029  -0.00028   2.10020
   A23        2.08249   0.00013  -0.00001   0.00011   0.00007   2.08256
   A24        2.10021  -0.00001   0.00000   0.00016   0.00016   2.10037
   A25        2.09897   0.00005   0.00000   0.00045   0.00046   2.09943
   A26        2.09853   0.00000   0.00000  -0.00008  -0.00009   2.09844
   A27        2.08564  -0.00005   0.00000  -0.00040  -0.00039   2.08525
   A28        2.11513  -0.00034   0.00002  -0.00010  -0.00006   2.11507
   A29        2.09483   0.00034  -0.00001   0.00135   0.00132   2.09615
   A30        2.07318   0.00000  -0.00002  -0.00118  -0.00122   2.07196
   A31        1.82379  -0.00180   0.00013  -0.01758  -0.01735   1.80643
   A32        1.89966   0.00036  -0.00006   0.00287   0.00292   1.90258
   A33        1.83333   0.00109  -0.00002   0.00103   0.00083   1.83416
   A34        2.02192   0.00149  -0.00017   0.01185   0.01170   2.03362
   A35        2.10945  -0.00030   0.00013   0.00354   0.00371   2.11316
   A36        1.76277  -0.00070  -0.00002  -0.00175  -0.00195   1.76082
   A37        1.95886  -0.00013  -0.00001  -0.00089  -0.00086   1.95801
   A38        1.85866   0.00015  -0.00003   0.00559   0.00552   1.86417
   A39        1.84292   0.00000   0.00005  -0.00920  -0.00929   1.83363
   A40        2.00657   0.00001  -0.00001   0.00287   0.00288   2.00945
   A41        2.00594  -0.00014   0.00001  -0.00352  -0.00355   2.00239
   A42        1.77260   0.00015  -0.00001   0.00530   0.00533   1.77793
   A43        1.93388   0.00005   0.00000  -0.00100  -0.00097   1.93291
   A44        1.95838   0.00001   0.00000   0.00091   0.00093   1.95932
   A45        1.80488  -0.00008   0.00000  -0.00002  -0.00011   1.80477
   A46        1.85523  -0.00002   0.00000  -0.00002  -0.00004   1.85519
   A47        1.95803  -0.00009   0.00001  -0.00101  -0.00094   1.95708
   A48        1.95599   0.00012   0.00000   0.00111   0.00110   1.95709
   A49        1.98217  -0.00004   0.00001  -0.00167  -0.00168   1.98049
   A50        1.94923   0.00004   0.00000   0.00245   0.00251   1.95174
   A51        1.80121   0.00004   0.00000  -0.00073  -0.00081   1.80040
   A52        1.85926   0.00002   0.00000   0.00049   0.00048   1.85974
   A53        1.97114  -0.00006   0.00000  -0.00194  -0.00191   1.96923
   A54        1.90150   0.00001  -0.00001   0.00154   0.00154   1.90304
   A55        1.74742   0.00011   0.00000   0.00063   0.00067   1.74809
   A56        2.00158  -0.00001   0.00000   0.00001   0.00002   2.00160
   A57        1.86549  -0.00012   0.00003  -0.00686  -0.00690   1.85859
   A58        2.04671   0.00006   0.00000   0.00171   0.00169   2.04840
   A59        1.81442  -0.00007  -0.00001   0.00331   0.00321   1.81763
   A60        1.96410   0.00002  -0.00002   0.00071   0.00078   1.96488
   A61        1.87417  -0.00006   0.00000  -0.00016  -0.00016   1.87401
   A62        1.88314  -0.00010   0.00000  -0.00038  -0.00037   1.88276
   A63        2.01538   0.00026  -0.00001   0.00153   0.00152   2.01690
   A64        1.86869   0.00001   0.00000  -0.00024  -0.00024   1.86846
   A65        1.89809  -0.00008   0.00000  -0.00042  -0.00042   1.89767
   A66        1.91867  -0.00004   0.00000  -0.00043  -0.00043   1.91824
   A67        1.62718   0.00000   0.00000   0.00013   0.00007   1.62725
   A68        1.93798   0.00017  -0.00002   0.00236   0.00238   1.94037
   A69        2.06935  -0.00035   0.00003  -0.00502  -0.00498   2.06438
   A70        1.98468  -0.00024   0.00001   0.00030   0.00035   1.98504
   A71        2.04872   0.00029   0.00001   0.00184   0.00184   2.05056
   A72        1.80259   0.00011  -0.00003   0.00045   0.00039   1.80298
   A73        1.89444   0.00008   0.00000   0.00142   0.00142   1.89586
   A74        1.91562  -0.00005   0.00002  -0.00029  -0.00028   1.91535
   A75        2.03581  -0.00026  -0.00004  -0.00350  -0.00354   2.03227
   A76        1.87260   0.00003   0.00003   0.00159   0.00161   1.87421
   A77        1.85423   0.00018   0.00000   0.00204   0.00205   1.85627
   A78        1.88415   0.00005   0.00000  -0.00080  -0.00080   1.88335
   A79        1.92305  -0.00003  -0.00001  -0.00071  -0.00072   1.92233
   A80        1.93944   0.00005   0.00001   0.00086   0.00088   1.94032
   A81        1.93389   0.00004   0.00000   0.00037   0.00037   1.93427
   A82        1.89554  -0.00004   0.00000  -0.00053  -0.00053   1.89501
   A83        1.88031  -0.00002   0.00000  -0.00013  -0.00013   1.88017
   A84        1.89002  -0.00002   0.00000   0.00010   0.00010   1.89012
   A85        1.84374  -0.00048   0.00002  -0.00112  -0.00123   1.84251
   A86        1.87755   0.00026  -0.00007   0.00104   0.00113   1.87868
   A87        1.86045   0.00016   0.00003   0.00592   0.00592   1.86637
   A88        1.79346   0.00051   0.00000  -0.00023  -0.00041   1.79305
   A89        2.07812   0.00049   0.00002   0.00419   0.00431   2.08243
   A90        1.99763  -0.00092  -0.00001  -0.00962  -0.00958   1.98805
   A91        2.06945   0.00049  -0.00002   0.00125   0.00120   2.07065
   A92        2.15513  -0.00067   0.00000  -0.00261  -0.00264   2.15249
   A93        2.05838   0.00018   0.00001   0.00108   0.00107   2.05945
   A94        2.08430   0.00005  -0.00001  -0.00011  -0.00012   2.08418
   A95        2.11299  -0.00017  -0.00001  -0.00102  -0.00102   2.11196
   A96        2.08586   0.00012   0.00001   0.00110   0.00110   2.08697
   A97        2.08324   0.00000  -0.00001  -0.00021  -0.00021   2.08303
   A98        2.09996   0.00003   0.00000   0.00021   0.00021   2.10017
   A99        2.09997  -0.00003   0.00000   0.00000   0.00001   2.09997
   A100       2.10211  -0.00002   0.00000  -0.00023  -0.00023   2.10188
   A101       2.08128   0.00004   0.00000   0.00037   0.00037   2.08165
   A102       2.09979  -0.00001   0.00000  -0.00013  -0.00013   2.09966
   A103       2.09891   0.00002   0.00000   0.00025   0.00025   2.09916
   A104       2.10168  -0.00004   0.00000  -0.00029  -0.00029   2.10139
   A105       2.08252   0.00002   0.00000   0.00005   0.00005   2.08257
   A106       2.11203  -0.00004  -0.00001  -0.00042  -0.00042   2.11161
   A107       2.10163  -0.00008   0.00001  -0.00019  -0.00019   2.10145
   A108       2.06910   0.00012   0.00000   0.00073   0.00072   2.06982
   A109       2.01062  -0.00031  -0.00005  -0.00212  -0.00220   2.00842
   A110       2.09289   0.00044   0.00002   0.00340   0.00339   2.09628
   A111       2.14999  -0.00009   0.00004   0.00212   0.00213   2.15212
   A112       2.01098   0.00006  -0.00009  -0.00374  -0.00382   2.00715
   A113       1.89286  -0.00016   0.00002  -0.00091  -0.00089   1.89198
   A114       1.98032  -0.00004  -0.00005  -0.00272  -0.00277   1.97754
   A115       1.88934   0.00002   0.00005   0.00172   0.00177   1.89111
   A116       1.83530   0.00002   0.00006   0.00365   0.00370   1.83900
   A117       1.84637   0.00012   0.00003   0.00276   0.00278   1.84916
   A118       1.95429   0.00018   0.00003   0.00202   0.00205   1.95634
   A119       1.93778   0.00014  -0.00002   0.00118   0.00116   1.93894
   A120       1.92354  -0.00068  -0.00004  -0.00618  -0.00621   1.91733
   A121       1.87675  -0.00006   0.00002   0.00158   0.00160   1.87835
   A122       1.88727   0.00005  -0.00001  -0.00192  -0.00193   1.88534
   A123       1.88168   0.00038   0.00000   0.00350   0.00350   1.88518
   A124       1.94165   0.00022   0.00003   0.00214   0.00217   1.94382
   A125       1.91809  -0.00034  -0.00002  -0.00296  -0.00298   1.91511
   A126       1.95693  -0.00001  -0.00001  -0.00017  -0.00018   1.95675
   A127       1.88032   0.00002   0.00001   0.00014   0.00016   1.88047
   A128       1.88125  -0.00011  -0.00002  -0.00134  -0.00135   1.87989
   A129       1.88291   0.00023   0.00001   0.00224   0.00225   1.88516
   A130       1.99554  -0.00066   0.00017   0.00015   0.00031   1.99585
   A131       1.90291   0.00051  -0.00006  -0.00101  -0.00108   1.90183
   A132       1.96078   0.00013  -0.00012  -0.00156  -0.00168   1.95910
   A133       1.90559  -0.00021   0.00000  -0.00311  -0.00312   1.90247
   A134       1.84801   0.00022   0.00001   0.00156   0.00157   1.84959
   A135       1.84424   0.00004   0.00001   0.00429   0.00430   1.84854
   A136       1.93851   0.00013   0.00001   0.00110   0.00111   1.93961
   A137       1.95893  -0.00065  -0.00004  -0.00610  -0.00615   1.95279
   A138       1.91644   0.00023   0.00004   0.00356   0.00360   1.92005
   A139       1.88050   0.00016  -0.00003  -0.00122  -0.00125   1.87925
   A140       1.88524  -0.00011   0.00001   0.00024   0.00025   1.88549
   A141       1.88174   0.00026   0.00001   0.00258   0.00260   1.88434
   A142       1.94342   0.00019   0.00000   0.00122   0.00121   1.94464
   A143       1.92090  -0.00003   0.00000  -0.00070  -0.00070   1.92020
   A144       1.95269   0.00010  -0.00001   0.00038   0.00036   1.95305
   A145       1.88999  -0.00015   0.00001  -0.00120  -0.00119   1.88880
   A146       1.87467  -0.00006   0.00002   0.00140   0.00142   1.87609
   A147       1.87967  -0.00007  -0.00001  -0.00118  -0.00119   1.87848
   A148       1.46013  -0.00226   0.00031   0.00261   0.00290   1.46303
   A149       2.86007  -0.00003  -0.00015  -0.00647  -0.00662   2.85345
   A150       1.94250   0.00228  -0.00016   0.00244   0.00225   1.94475
   A151       2.08701   0.00001   0.00000   0.00015   0.00015   2.08716
   A152       2.09858  -0.00001   0.00000  -0.00009  -0.00009   2.09850
   A153       2.09759   0.00000   0.00000  -0.00006  -0.00007   2.09753
   A154       2.09116  -0.00001   0.00000   0.00009   0.00009   2.09125
   A155       2.10867   0.00004   0.00001   0.00054   0.00055   2.10922
   A156       2.08335  -0.00003  -0.00001  -0.00063  -0.00064   2.08271
   A157       2.10391   0.00000  -0.00001  -0.00029  -0.00030   2.10361
   A158       2.06781  -0.00016  -0.00001  -0.00084  -0.00085   2.06697
   A159       2.11145   0.00016   0.00001   0.00114   0.00115   2.11260
   A160       2.08574   0.00003   0.00001   0.00036   0.00037   2.08610
   A161       2.07477  -0.00002  -0.00001  -0.00035  -0.00035   2.07442
   A162       2.12268  -0.00001   0.00000  -0.00002  -0.00001   2.12266
   A163       2.09271  -0.00003   0.00000  -0.00012  -0.00012   2.09259
   A164       2.09716   0.00001   0.00000   0.00011   0.00011   2.09727
   A165       2.09332   0.00002   0.00000   0.00001   0.00000   2.09332
   A166       2.10585   0.00000   0.00000  -0.00019  -0.00019   2.10566
   A167       2.08894   0.00000   0.00000   0.00010   0.00011   2.08905
   A168       2.08839   0.00000   0.00000   0.00008   0.00009   2.08848
   A169       2.15565  -0.00034   0.00002  -0.00060  -0.00057   2.15507
   A170       2.05548   0.00008  -0.00004  -0.00122  -0.00125   2.05423
   A171       2.07194   0.00026   0.00001   0.00176   0.00177   2.07371
   A172       1.92611   0.00135   0.00000   0.00545   0.00545   1.93157
    D1       -2.71001  -0.00108   0.00000  -0.01879  -0.01878  -2.72879
    D2       -0.58794  -0.00024  -0.00022  -0.02926  -0.02948  -0.61742
    D3        1.33501   0.00154   0.00038   0.01405   0.01467   1.34968
    D4        2.77174   0.00058   0.00050   0.01548   0.01596   2.78770
    D5        2.68083   0.00158   0.00004   0.00375   0.00382   2.68465
    D6        0.55986   0.00051   0.00029   0.01066   0.01105   0.57092
    D7       -1.39011  -0.00128  -0.00020  -0.02602  -0.02641  -1.41653
    D8       -2.81355  -0.00028  -0.00046  -0.03668  -0.03698  -2.85052
    D9        3.08332   0.00003  -0.00007   0.02082   0.02073   3.10406
   D10        0.31500   0.00002  -0.00008   0.02943   0.02932   0.34432
   D11       -1.73556  -0.00033  -0.00056  -0.00321  -0.00376  -1.73932
   D12        1.77930  -0.00035  -0.00057   0.00539   0.00483   1.78413
   D13        1.70555   0.00071   0.00042   0.05837   0.05879   1.76434
   D14       -1.06277   0.00069   0.00041   0.06697   0.06737  -0.99540
   D15        0.01304   0.00023  -0.00015   0.02203   0.02190   0.03494
   D16       -2.75528   0.00021  -0.00017   0.03063   0.03048  -2.72480
   D17       -1.81626   0.00105  -0.00012   0.04262   0.04243  -1.77383
   D18        2.29687   0.00015   0.00003   0.03733   0.03718   2.33404
   D19        0.42089   0.00031   0.00008   0.03773   0.03786   0.45876
   D20       -0.35067  -0.00020  -0.00029   0.01038   0.00996  -0.34071
   D21       -2.25694  -0.00066  -0.00027   0.01070   0.01049  -2.24644
   D22        1.87602   0.00020  -0.00023   0.01818   0.01787   1.89390
   D23       -3.11929  -0.00063   0.00010  -0.02725  -0.02713   3.13676
   D24       -0.00999  -0.00023   0.00002  -0.01368  -0.01367  -0.02366
   D25        0.15592  -0.00012   0.00006   0.00620   0.00627   0.16220
   D26       -3.01796   0.00028  -0.00002   0.01977   0.01974  -2.99822
   D27        0.01382   0.00035  -0.00005   0.01702   0.01700   0.03082
   D28       -3.11744   0.00019  -0.00001   0.00977   0.00978  -3.10767
   D29        3.02329  -0.00039   0.00001  -0.01634  -0.01635   3.00693
   D30       -0.10797  -0.00055   0.00004  -0.02358  -0.02358  -0.13155
   D31        1.26491  -0.00100   0.00057  -0.09830  -0.09776   1.16715
   D32       -2.92860  -0.00096   0.00049  -0.10031  -0.09976  -3.02836
   D33       -0.79154  -0.00080   0.00042  -0.08753  -0.08705  -0.87859
   D34       -1.73980  -0.00043   0.00052  -0.06420  -0.06377  -1.80357
   D35        0.34988  -0.00039   0.00044  -0.06621  -0.06577   0.28411
   D36        2.48694  -0.00022   0.00037  -0.05343  -0.05306   2.43388
   D37       -3.13998  -0.00010   0.00000  -0.00311  -0.00311   3.14010
   D38        0.00131  -0.00003   0.00004   0.00257   0.00260   0.00391
   D39       -0.02971   0.00026  -0.00007   0.00992   0.00987  -0.01984
   D40        3.11157   0.00033  -0.00004   0.01560   0.01558   3.12715
   D41       -3.14088   0.00001  -0.00004  -0.00144  -0.00148   3.14083
   D42        0.00384   0.00018  -0.00007   0.00561   0.00554   0.00939
   D43        0.00040   0.00009   0.00000   0.00431   0.00431   0.00472
   D44       -3.13806   0.00025  -0.00003   0.01136   0.01133  -3.12673
   D45        3.13170  -0.00011   0.00003  -0.00459  -0.00456   3.12714
   D46       -0.00006  -0.00006   0.00004  -0.00232  -0.00228  -0.00234
   D47       -0.00677   0.00005   0.00000   0.00245   0.00246  -0.00431
   D48       -3.13852   0.00011   0.00001   0.00472   0.00474  -3.13379
   D49       -0.00901  -0.00021   0.00002  -0.00926  -0.00925  -0.01826
   D50        3.12238  -0.00005  -0.00001  -0.00209  -0.00211   3.12027
   D51       -3.14084  -0.00016   0.00002  -0.00701  -0.00699   3.13535
   D52       -0.00946   0.00001  -0.00001   0.00016   0.00015  -0.00931
   D53        0.92640  -0.00082  -0.00002   0.01641   0.01655   0.94295
   D54        3.13649  -0.00078  -0.00006   0.02353   0.02370  -3.12300
   D55       -1.27159  -0.00055  -0.00006   0.02791   0.02801  -1.24358
   D56       -1.12148   0.00028  -0.00004   0.02931   0.02926  -1.09222
   D57        1.08860   0.00031  -0.00007   0.03643   0.03641   1.12501
   D58        2.96372   0.00054  -0.00008   0.04082   0.04072   3.00444
   D59        2.85017   0.00021  -0.00008   0.01774   0.01759   2.86776
   D60       -1.22293   0.00025  -0.00011   0.02486   0.02474  -1.19820
   D61        0.65218   0.00047  -0.00012   0.02924   0.02905   0.68123
   D62       -0.04219  -0.00022   0.00013  -0.03022  -0.03016  -0.07235
   D63        1.92370   0.00009   0.00006  -0.02957  -0.02953   1.89417
   D64       -2.13074  -0.00036   0.00006  -0.03975  -0.03973  -2.17047
   D65        2.00946  -0.00188   0.00035  -0.05036  -0.05006   1.95941
   D66       -2.30783  -0.00157   0.00028  -0.04971  -0.04942  -2.35726
   D67       -0.07909  -0.00202   0.00029  -0.05990  -0.05963  -0.13872
   D68       -2.01679  -0.00071   0.00020  -0.03301  -0.03287  -2.04965
   D69       -0.05090  -0.00040   0.00014  -0.03236  -0.03223  -0.08313
   D70        2.17784  -0.00085   0.00014  -0.04255  -0.04244   2.13541
   D71       -2.82387   0.00008   0.00001   0.00554   0.00547  -2.81840
   D72       -0.75318   0.00011   0.00001   0.00545   0.00538  -0.74780
   D73        1.35812   0.00021   0.00000   0.00724   0.00712   1.36524
   D74       -0.64269   0.00004  -0.00002   0.01069   0.01067  -0.63202
   D75        1.42800   0.00006  -0.00003   0.01059   0.01058   1.43858
   D76       -2.74389   0.00016  -0.00003   0.01239   0.01232  -2.73156
   D77        1.53448  -0.00003  -0.00003   0.01170   0.01171   1.54619
   D78       -2.67801  -0.00001  -0.00003   0.01161   0.01162  -2.66639
   D79       -0.56672   0.00010  -0.00004   0.01340   0.01336  -0.55335
   D80       -0.97124  -0.00040   0.00004  -0.01395  -0.01379  -0.98503
   D81       -3.01249  -0.00017   0.00004  -0.01495  -0.01483  -3.02732
   D82        1.18822  -0.00020   0.00007  -0.01379  -0.01364   1.17458
   D83       -3.13998  -0.00014   0.00001  -0.00358  -0.00352   3.13968
   D84        1.10196   0.00008   0.00001  -0.00457  -0.00456   1.09739
   D85       -0.98052   0.00006   0.00003  -0.00342  -0.00338  -0.98390
   D86        0.96562  -0.00018   0.00002  -0.00887  -0.00884   0.95678
   D87       -1.07563   0.00005   0.00002  -0.00987  -0.00988  -1.08551
   D88        3.12508   0.00002   0.00005  -0.00871  -0.00870   3.11638
   D89       -2.22384  -0.00001   0.00003  -0.01002  -0.00996  -2.23380
   D90        1.95631  -0.00003   0.00003  -0.01128  -0.01124   1.94507
   D91       -0.08370  -0.00008   0.00004  -0.01381  -0.01376  -0.09746
   D92        1.97467   0.00003   0.00003  -0.00831  -0.00827   1.96641
   D93       -0.12836   0.00000   0.00003  -0.00958  -0.00955  -0.13791
   D94       -2.16837  -0.00005   0.00004  -0.01211  -0.01207  -2.18044
   D95       -0.11092   0.00002   0.00002  -0.00835  -0.00833  -0.11925
   D96       -2.21396   0.00000   0.00002  -0.00962  -0.00961  -2.22357
   D97        2.02922  -0.00005   0.00003  -0.01215  -0.01214   2.01709
   D98        0.69826  -0.00005  -0.00003   0.00877   0.00876   0.70701
   D99        2.90533   0.00009  -0.00003   0.01133   0.01133   2.91667
   D100      -1.18800   0.00002  -0.00003   0.00691   0.00701  -1.18099
   D101       2.84575  -0.00010  -0.00002   0.00518   0.00513   2.85088
   D102      -1.23036   0.00004  -0.00001   0.00774   0.00770  -1.22266
   D103       0.95949  -0.00003  -0.00002   0.00332   0.00338   0.96287
   D104      -1.37521  -0.00011  -0.00002   0.00562   0.00558  -1.36963
   D105       0.83187   0.00003  -0.00002   0.00818   0.00816   0.84002
   D106       3.02172  -0.00004  -0.00002   0.00376   0.00383   3.02555
   D107      -1.01900   0.00011   0.00000   0.00056   0.00056  -1.01844
   D108       0.98251   0.00024  -0.00002   0.00335   0.00336   0.98587
   D109       3.08860   0.00041  -0.00004   0.00574   0.00572   3.09432
   D110       3.08785   0.00001   0.00000  -0.00090  -0.00095   3.08690
   D111      -1.19383   0.00013  -0.00002   0.00189   0.00186  -1.19197
   D112       0.91226   0.00031  -0.00005   0.00427   0.00422   0.91648
   D113       0.90764   0.00000   0.00003  -0.00563  -0.00569   0.90195
   D114       2.90915   0.00013   0.00001  -0.00283  -0.00288   2.90627
   D115      -1.26795   0.00030  -0.00001  -0.00045  -0.00052  -1.26847
   D116      -1.00826  -0.00012   0.00001  -0.00376  -0.00377  -1.01203
   D117      -3.11009  -0.00009   0.00001  -0.00319  -0.00319  -3.11329
   D118       1.07097  -0.00013   0.00000  -0.00415  -0.00416   1.06682
   D119       1.03426   0.00006   0.00001  -0.00156  -0.00151   1.03275
   D120      -1.06757   0.00010   0.00002  -0.00099  -0.00094  -1.06851
   D121       3.11350   0.00005   0.00001  -0.00194  -0.00190   3.11159
   D122       3.13754   0.00003  -0.00002   0.00493   0.00490  -3.14075
   D123       1.03571   0.00006  -0.00002   0.00550   0.00547   1.04118
   D124      -1.06641   0.00002  -0.00002   0.00454   0.00451  -1.06190
   D125      -3.05663   0.00015  -0.00010   0.02406   0.02379  -3.03284
   D126       1.28573   0.00038  -0.00010   0.02502   0.02492   1.31065
   D127      -0.99292  -0.00003  -0.00012   0.02638   0.02620  -0.96672
   D128       1.38791   0.00010  -0.00011   0.02443   0.02419   1.41210
   D129      -0.55292   0.00033  -0.00011   0.02540   0.02532  -0.52760
   D130      -2.83157  -0.00008  -0.00013   0.02676   0.02660  -2.80497
   D131      -0.84432   0.00007  -0.00009   0.01945   0.01924  -0.82508
   D132      -2.78515   0.00029  -0.00009   0.02041   0.02037  -2.76478
   D133       1.21939  -0.00011  -0.00011   0.02177   0.02165   1.24103
   D134       0.72367   0.00009  -0.00001   0.00465   0.00463   0.72830
   D135      -1.08424   0.00012   0.00000   0.00307   0.00307  -1.08117
   D136       2.95961  -0.00016   0.00000   0.00021   0.00021   2.95982
   D137      -1.38370   0.00006  -0.00001   0.00415   0.00413  -1.37958
   D138       3.09157   0.00009   0.00000   0.00256   0.00257   3.09413
   D139       0.85224  -0.00020   0.00000  -0.00030  -0.00029   0.85194
   D140       2.85876   0.00011  -0.00001   0.00492   0.00490   2.86366
   D141       1.05084   0.00014  -0.00001   0.00334   0.00334   1.05418
   D142      -1.18849  -0.00014   0.00000   0.00048   0.00048  -1.18801
   D143       2.81768   0.00003  -0.00007   0.00327   0.00324   2.82092
   D144       0.77608  -0.00002  -0.00012   0.00072   0.00064   0.77672
   D145      -1.37307   0.00016  -0.00010   0.00467   0.00461  -1.36846
   D146      -1.53258  -0.00001  -0.00004   0.00106   0.00098  -1.53160
   D147       2.70900  -0.00006  -0.00008  -0.00150  -0.00162   2.70738
   D148       0.55985   0.00011  -0.00007   0.00246   0.00235   0.56221
   D149       0.66634  -0.00004  -0.00005   0.00304   0.00299   0.66933
   D150      -1.37527  -0.00010  -0.00009   0.00048   0.00039  -1.37487
   D151       2.75877   0.00008  -0.00008   0.00444   0.00436   2.76314
   D152       0.37709  -0.00046  -0.00007  -0.08162  -0.08162   0.29548
   D153      -2.78786  -0.00071  -0.00007  -0.09629  -0.09627  -2.88413
   D154       2.45709  -0.00065  -0.00001  -0.07561  -0.07560   2.38149
   D155      -0.70786  -0.00089  -0.00001  -0.09028  -0.09026  -0.79812
   D156      -1.69629  -0.00035   0.00000  -0.08128  -0.08138  -1.77767
   D157       1.42195  -0.00059   0.00000  -0.09595  -0.09604   1.32591
   D158      -0.02081  -0.00018  -0.00003  -0.01077  -0.01081  -0.03162
   D159       3.12953  -0.00011   0.00001  -0.00614  -0.00615   3.12338
   D160      -3.14035   0.00007  -0.00003   0.00313   0.00311  -3.13724
   D161       0.00999   0.00013   0.00001   0.00776   0.00777   0.01777
   D162      -3.12649   0.00014   0.00000   0.00837   0.00836  -3.11812
   D163       0.04672   0.00002   0.00000   0.00389   0.00388   0.05061
   D164      -0.00811  -0.00010   0.00000  -0.00620  -0.00621  -0.01432
   D165      -3.11809  -0.00022   0.00000  -0.01069  -0.01068  -3.12877
   D166       3.13072  -0.00003  -0.00003  -0.00297  -0.00300   3.12772
   D167      -0.00392  -0.00008  -0.00001  -0.00437  -0.00439  -0.00831
   D168      -0.00212   0.00003   0.00002   0.00167   0.00168  -0.00044
   D169      -3.13676  -0.00001   0.00003   0.00027   0.00029  -3.13646
   D170       3.13352   0.00004  -0.00001   0.00149   0.00149   3.13501
   D171      -0.00428  -0.00001   0.00000  -0.00079  -0.00078  -0.00506
   D172      -0.00105   0.00000   0.00001   0.00008   0.00009  -0.00096
   D173      -3.13885  -0.00005   0.00002  -0.00220  -0.00218  -3.14103
   D174       3.13458   0.00007   0.00000   0.00358   0.00357   3.13815
   D175       0.00614   0.00004   0.00001   0.00233   0.00234   0.00848
   D176      -0.00323   0.00002   0.00001   0.00130   0.00131  -0.00192
   D177      -3.13166  -0.00001   0.00002   0.00006   0.00007  -3.13159
   D178       0.00014   0.00002  -0.00001   0.00124   0.00123   0.00137
   D179       3.11070   0.00012  -0.00001   0.00563   0.00561   3.11631
   D180      -3.12842  -0.00001   0.00000   0.00000   0.00000  -3.12841
   D181      -0.01786   0.00009   0.00000   0.00439   0.00439  -0.01348
   D182      -0.94003  -0.00003  -0.00005  -0.00137  -0.00143  -0.94146
   D183      -3.06016   0.00002  -0.00007  -0.00038  -0.00046  -3.06061
   D184       1.17699   0.00000  -0.00008  -0.00159  -0.00167   1.17532
   D185       2.45268  -0.00017  -0.00011  -0.01576  -0.01587   2.43681
   D186       0.33255  -0.00012  -0.00013  -0.01477  -0.01490   0.31765
   D187      -1.71348  -0.00014  -0.00014  -0.01598  -0.01611  -1.72959
   D188      -1.15603   0.00023   0.00011   0.02483   0.02495  -1.13109
   D189       2.98895   0.00057   0.00004   0.02954   0.02959   3.01854
   D190       0.95071   0.00013   0.00015   0.02582   0.02597   0.97668
   D191       1.72527   0.00046   0.00017   0.03992   0.04008   1.76535
   D192      -0.41293   0.00080   0.00010   0.04463   0.04473  -0.36820
   D193      -2.45117   0.00036   0.00021   0.04091   0.04110  -2.41007
   D194      -1.77998   0.00093  -0.00027   0.13249   0.13226  -1.64772
   D195       1.25267   0.00083  -0.00032   0.12754   0.12721   1.37987
   D196       1.63361   0.00080  -0.00032   0.11751   0.11720   1.75081
   D197      -1.61693   0.00070  -0.00037   0.11256   0.11215  -1.50478
   D198       1.07517   0.00004   0.00002   0.02360   0.02362   1.09879
   D199      -3.11009   0.00019   0.00006   0.02780   0.02787  -3.08222
   D200      -1.02635   0.00032   0.00003   0.02891   0.02894  -0.99741
   D201      -3.08599  -0.00012   0.00002   0.02120   0.02122  -3.06477
   D202      -0.98806   0.00003   0.00006   0.02540   0.02547  -0.96259
   D203       1.09568   0.00016   0.00003   0.02651   0.02654   1.12222
   D204      -1.11873   0.00004   0.00010   0.02681   0.02692  -1.09181
   D205       0.97921   0.00019   0.00014   0.03101   0.03116   1.01037
   D206       3.06294   0.00032   0.00011   0.03212   0.03224   3.09518
   D207      -0.96650  -0.00001  -0.00004  -0.00852  -0.00857  -0.97507
   D208       1.11445  -0.00007  -0.00002  -0.00891  -0.00893   1.10552
   D209      -3.07470  -0.00001  -0.00003  -0.00820  -0.00823  -3.08294
   D210       3.12343   0.00002   0.00003  -0.00444  -0.00441   3.11901
   D211      -1.07880  -0.00005   0.00004  -0.00482  -0.00478  -1.08358
   D212       1.01523   0.00002   0.00003  -0.00411  -0.00408   1.01115
   D213       1.16356  -0.00007  -0.00008  -0.01067  -0.01075   1.15281
   D214      -3.03866  -0.00014  -0.00006  -0.01105  -0.01112  -3.04978
   D215      -0.94464  -0.00007  -0.00007  -0.01035  -0.01042  -0.95505
   D216       0.96477   0.00005  -0.00004   0.00585   0.00580   0.97057
   D217       3.07118  -0.00010  -0.00010   0.00085   0.00075   3.07193
   D218      -1.11927  -0.00004  -0.00009   0.00255   0.00246  -1.11681
   D219       3.10151   0.00009  -0.00001   0.00228   0.00227   3.10378
   D220      -1.07526  -0.00006  -0.00007  -0.00272  -0.00279  -1.07805
   D221       1.01747   0.00000  -0.00006  -0.00101  -0.00107   1.01640
   D222      -1.20344   0.00015   0.00000   0.00658   0.00658  -1.19686
   D223       0.90298   0.00000  -0.00006   0.00158   0.00153   0.90451
   D224       2.99571   0.00006  -0.00005   0.00329   0.00324   2.99895
   D225      -1.06990  -0.00032   0.00014  -0.00349  -0.00335  -1.07324
   D226       1.02613  -0.00040   0.00015  -0.00467  -0.00452   1.02161
   D227       3.11521  -0.00044   0.00012  -0.00638  -0.00626   3.10895
   D228       3.02191   0.00031  -0.00003  -0.00090  -0.00093   3.02098
   D229      -1.16525   0.00023  -0.00002  -0.00208  -0.00210  -1.16736
   D230       0.92382   0.00018  -0.00004  -0.00379  -0.00384   0.91999
   D231       1.04121   0.00013  -0.00004  -0.00343  -0.00346   1.03774
   D232       3.13723   0.00005  -0.00003  -0.00461  -0.00464   3.13259
   D233      -1.05688   0.00000  -0.00005  -0.00632  -0.00637  -1.06325
   D234       2.71453   0.00061   0.00025   0.14721   0.14746   2.86199
   D235      -0.02752   0.00086   0.00023   0.15701   0.15723   0.12971
   D236       0.00152   0.00000   0.00000   0.00010   0.00010   0.00163
   D237       3.13930   0.00002   0.00000   0.00066   0.00066   3.13996
   D238      -3.13986   0.00000   0.00000  -0.00008  -0.00008  -3.13994
   D239      -0.00208   0.00001   0.00000   0.00048   0.00048  -0.00160
   D240      -0.00151   0.00000   0.00000   0.00014   0.00014  -0.00137
   D241       3.14082   0.00000   0.00000  -0.00009  -0.00009   3.14074
   D242       3.13987   0.00001   0.00000   0.00032   0.00032   3.14019
   D243      -0.00098   0.00000   0.00000   0.00009   0.00009  -0.00089
   D244       0.00035  -0.00001   0.00000  -0.00035  -0.00035  -0.00001
   D245       3.13641   0.00001   0.00000   0.00054   0.00053   3.13694
   D246      -3.13749  -0.00002   0.00000  -0.00090  -0.00090  -3.13839
   D247      -0.00143   0.00000   0.00000  -0.00001  -0.00001  -0.00144
   D248      -0.00224   0.00001   0.00000   0.00036   0.00036  -0.00188
   D249       3.13985   0.00001   0.00000   0.00030   0.00030   3.14015
   D250      -3.13817  -0.00001   0.00000  -0.00055  -0.00055  -3.13871
   D251       0.00393  -0.00001   0.00000  -0.00060  -0.00061   0.00332
   D252      -3.11314   0.00003  -0.00001   0.00028   0.00027  -3.11287
   D253       0.01130  -0.00008   0.00002  -0.00315  -0.00314   0.00816
   D254       0.02290   0.00004  -0.00001   0.00117   0.00116   0.02406
   D255      -3.13585  -0.00006   0.00002  -0.00227  -0.00225  -3.13810
   D256       0.00226   0.00000   0.00000  -0.00011  -0.00011   0.00214
   D257      -3.14040   0.00000   0.00000  -0.00008  -0.00008  -3.14048
   D258      -3.13985   0.00000   0.00000  -0.00005  -0.00005  -3.13991
   D259       0.00068   0.00000   0.00000  -0.00002  -0.00002   0.00066
   D260      -0.00040   0.00000   0.00000  -0.00013  -0.00013  -0.00053
   D261       3.14046   0.00000   0.00000   0.00009   0.00009   3.14055
   D262      -3.14093   0.00000   0.00000  -0.00017  -0.00017  -3.14110
   D263      -0.00008   0.00000   0.00000   0.00006   0.00006  -0.00002
   D264       3.05170   0.00034   0.00005   0.00900   0.00905   3.06075
   D265      -0.07258   0.00044   0.00003   0.01249   0.01252  -0.06006
         Item               Value     Threshold  Converged?
 Maximum Force            0.003183     0.000450     NO 
 RMS     Force            0.000453     0.000300     NO 
 Maximum Displacement     1.088098     0.001800     NO 
 RMS     Displacement     0.171696     0.001200     NO 
 Predicted change in Energy=-1.766267D-03
 Lowest energy point so far.  Saving SCF results.
 GradGradGradGradGradGradGradGradGradGradGradGradGradGradGradGradGradGrad

 Leave Link  103 at Mon Dec  9 04:36:40 2024, MaxMem= 13421772800 cpu:              12.1 elap:               0.4
 (Enter /home/yuhan/g16/l202.exe)
 Stoichiometry    C35H45LiNO4P
 Framework group  C1[X(C35H45LiNO4P)]
 Deg. of freedom   255
 Full point group                 C1      NOp   1
 RotChk:  IX=0 Diff= 3.51D-02
 Largest Abelian subgroup         C1      NOp   1
 Largest concise Abelian subgroup C1      NOp   1
                         Standard orientation:                         
 ---------------------------------------------------------------------
 Center     Atomic      Atomic             Coordinates (Angstroms)
 Number     Number       Type             X           Y           Z
 ---------------------------------------------------------------------
      1         15           0        0.339837   -0.922203   -0.196801
      2          8           0       -0.784567   -1.889782   -0.314876
      3          8           0        1.361672   -0.906880   -1.443328
      4          8           0        1.448574   -1.299576    0.918081
      5          6           0        2.646008    1.050313   -1.519102
      6          6           0        1.763599    2.001788   -0.989073
      7          1           0        1.169745    1.778822   -0.109748
      8          6           0        1.641632    3.264091   -1.561887
      9          1           0        0.948265    3.977228   -1.128073
     10          6           0        2.396489    3.603498   -2.682139
     11          1           0        2.301182    4.587629   -3.129653
     12          6           0        3.263961    2.664878   -3.228249
     13          1           0        3.849678    2.908083   -4.109044
     14          6           0        3.377600    1.399043   -2.657430
     15          1           0        4.047160    0.678885   -3.115607
     16          6           0        2.650143   -0.392887   -1.012923
     17          6           0        3.761568   -1.308132   -1.555777
     18          1           0        3.694346   -1.441429   -2.638686
     19          6           0        5.111281   -0.728847   -1.044016
     20          1           0        5.945534   -1.111139   -1.635850
     21          1           0        5.151544    0.358694   -1.124817
     22          6           0        5.172547   -1.208627    0.431890
     23          1           0        5.363863   -0.404130    1.142495
     24          1           0        5.958317   -1.952836    0.585002
     25          6           0        3.800388   -1.876593    0.640618
     26          6           0        4.804329   -3.586326   -1.049990
     27          1           0        5.786694   -3.125479   -1.144963
     28          1           0        4.588712   -4.094551   -1.995856
     29          1           0        4.869149   -4.359872   -0.277159
     30          6           0        3.643378   -2.620105   -0.730551
     31          6           0        2.389028   -3.495670   -0.925953
     32          1           0        2.602135   -4.501125   -0.548446
     33          1           0        2.165039   -3.587798   -1.993546
     34          1           0        1.487558   -3.165921   -0.423688
     35          6           0        3.687195   -2.709882    1.902210
     36          1           0        4.449345   -3.496015    1.904461
     37          1           0        2.702466   -3.179163    1.978530
     38          1           0        3.843374   -2.091305    2.792917
     39          6           0        2.728561   -0.724782    0.578649
     40          6           0        2.982603    0.411028    1.567786
     41          6           0        2.226242    0.457521    2.744622
     42          1           0        1.461252   -0.290082    2.915202
     43          6           0        2.432016    1.459386    3.691098
     44          1           0        1.821353    1.477263    4.588106
     45          6           0        3.405207    2.430174    3.485336
     46          1           0        3.562672    3.214687    4.218522
     47          6           0        4.175828    2.386739    2.326341
     48          1           0        4.938058    3.138385    2.147628
     49          6           0        3.967795    1.389472    1.380008
     50          1           0        4.568383    1.397373    0.477141
     51          1           0       -0.146339    0.388286    0.060410
     52          7           0       -2.312479    0.888517    0.093703
     53          6           0       -2.349609    1.412107    1.437161
     54          6           0       -1.354216    2.551587    1.718918
     55          6           0       -2.059142    0.266578    2.410551
     56          1           0       -3.352932    1.815884    1.727734
     57          1           0       -1.556803    3.435484    1.107069
     58          1           0       -1.394239    2.859286    2.769681
     59          1           0       -0.328956    2.214679    1.501677
     60          1           0       -2.758993   -0.567436    2.267355
     61          1           0       -1.043561   -0.115746    2.240720
     62          1           0       -2.130567    0.585996    3.456967
     63          6           0       -2.465341    1.874803   -0.952923
     64          6           0       -3.839112    2.574525   -0.971442
     65          6           0       -2.229997    1.203123   -2.307458
     66          1           0       -1.709577    2.686543   -0.879869
     67          1           0       -4.060701    3.036546   -0.001521
     68          1           0       -3.886766    3.360714   -1.733003
     69          1           0       -4.629935    1.844181   -1.188643
     70          1           0       -1.213823    0.796671   -2.381893
     71          1           0       -2.942803    0.375644   -2.446756
     72          1           0       -2.366565    1.901679   -3.138705
     73          3           0       -2.465731   -0.999400   -0.207676
     74          6           0       -8.704425    0.337019    0.100463
     75          6           0       -7.315571    0.414674    0.097265
     76          6           0       -6.554854   -0.753649    0.014497
     77          6           0       -7.178419   -2.003545   -0.065352
     78          6           0       -8.563943   -2.078079   -0.059674
     79          6           0       -9.323946   -0.908572    0.022841
     80          1           0       -9.301928    1.240361    0.162960
     81          1           0       -6.810581    1.376261    0.155502
     82          1           0       -6.560869   -2.893886   -0.130030
     83          1           0       -9.058386   -3.042121   -0.120107
     84          1           0      -10.407873   -0.971276    0.026010
     85          6           0       -5.089035   -0.635613    0.007509
     86          8           0       -4.334296   -1.595471   -0.091190
     87          1           0       -4.656401    0.375113    0.076238
 ---------------------------------------------------------------------
 Rotational constants (GHZ):           0.1433728           0.0447414           0.0426058
 Leave Link  202 at Mon Dec  9 04:36:40 2024, MaxMem= 13421772800 cpu:               0.3 elap:               0.0
 (Enter /home/yuhan/g16/l301.exe)
 Basis read from rwf:  (5D, 7F)
 No pseudopotential information found on rwf file.
 There are   724 symmetry adapted cartesian basis functions of A   symmetry.
 There are   682 symmetry adapted basis functions of A   symmetry.
   682 basis functions,  1380 primitive gaussians,   724 cartesian basis functions
   156 alpha electrons      156 beta electrons
       nuclear repulsion energy      5463.1015484649 Hartrees.
 IExCor= 4336 DFT=T Ex+Corr=M062X ExCW=0 ScaHFX=  0.540000
 ScaDFX=  1.000000  1.000000  1.000000  1.000000 ScalE2=  1.000000  1.000000
 IRadAn=      5 IRanWt=     -1 IRanGd=            0 ICorTp=0 IEmpDi=  4
 NAtoms=   87 NActive=   87 NUniq=   87 SFac= 1.00D+00 NAtFMM=   60 NAOKFM=T Big=T
 Integral buffers will be    131072 words long.
 Raffenetti 2 integral format.
 Two-electron integral symmetry is turned on.
 No density basis found on file    724.
 Leave Link  301 at Mon Dec  9 04:36:40 2024, MaxMem= 13421772800 cpu:               2.4 elap:               0.1
 (Enter /home/yuhan/g16/l302.exe)
 NPDir=0 NMtPBC=     1 NCelOv=     1 NCel=       1 NClECP=     1 NCelD=      1
         NCelK=      1 NCelE2=     1 NClLst=     1 CellRange=     0.0.
 One-electron integrals computed using PRISM.
 One-electron integral symmetry used in STVInt
 NBasis=   682 RedAO= T EigKep=  3.97D-04  NBF=   682
 NBsUse=   682 1.00D-06 EigRej= -1.00D+00 NBFU=   682
 Precomputing XC quadrature grid using
 IXCGrd= 4 IRadAn=           5 IRanWt=          -1 IRanGd=           0 AccXCQ= 0.00D+00.
 Generated NRdTot=       0 NPtTot=           0 NUsed=           0 NTot=          32
 NSgBfM=   699   699   699   699   699 MxSgAt=    87 MxSgA2=    87.
 Leave Link  302 at Mon Dec  9 04:36:41 2024, MaxMem= 13421772800 cpu:              46.0 elap:               1.2
 (Enter /home/yuhan/g16/l303.exe)
 DipDrv:  MaxL=1.
 Leave Link  303 at Mon Dec  9 04:36:41 2024, MaxMem= 13421772800 cpu:               4.0 elap:               0.1
 (Enter /home/yuhan/g16/l401.exe)
 Initial guess from the checkpoint file:  "PH-ts-R.chk"
 B after Tr=     0.000000    0.000000    0.000000
         Rot=    0.999936   -0.004424   -0.010423   -0.000854 Ang=  -1.30 deg.
 Guess basis will be translated and rotated to current coordinates.
 JPrj=2 DoOrth=T DoCkMO=T.
 Generating alternative initial guess.
 ExpMin= 3.60D-02 ExpMax= 1.94D+04 ExpMxC= 2.91D+03 IAcc=3 IRadAn=         5 AccDes= 0.00D+00
 Harris functional with IExCor= 1009 and IRadAn=       5 diagonalized for initial guess.
 HarFok:  IExCor= 1009 AccDes= 0.00D+00 IRadAn=         5 IDoV= 1 UseB2=F ITyADJ=14
 ICtDFT=  3500011 ScaDFX=  1.000000  1.000000  1.000000  1.000000
 FoFCou: FMM=F IPFlag=           0 FMFlag=      100000 FMFlg1=        2001
         NFxFlg=           0 DoJE=T BraDBF=F KetDBF=T FulRan=T
         wScrn=  0.000000 ICntrl=       500 IOpCl=  0 I1Cent=   200000004 NGrid=           0
         NMat0=    1 NMatS0=      1 NMatT0=    0 NMatD0=    1 NMtDS0=    0 NMtDT0=    0
 Petite list used in FoFCou.
 Harris En= -2063.79200936882    
 Leave Link  401 at Mon Dec  9 04:36:44 2024, MaxMem= 13421772800 cpu:             111.6 elap:               2.9
 (Enter /home/yuhan/g16/l502.exe)
 Integral symmetry usage will be decided dynamically.
 Closed shell SCF:
 Using DIIS extrapolation, IDIIS=  1040.
 NGot= 13421772800 LenX= 13420685889 LenY= 13420160989
 Requested convergence on RMS density matrix=1.00D-08 within 128 cycles.
 Requested convergence on MAX density matrix=1.00D-06.
 Requested convergence on             energy=1.00D-06.
 No special actions if energy rises.
 Fock matrices will be formed incrementally for  20 cycles.

 Cycle   1  Pass 1  IDiag  1:
 FoFJK:  IHMeth= 1 ICntrl=       0 DoSepK=F KAlg= 0 I1Cent=           0 FoldK=F
 IRaf= 950000000 NMat=       1 IRICut=       1 DoRegI=T DoRafI=F ISym2E= 0 IDoP0=0 IntGTp=1.
 FoFCou: FMM=T IPFlag=           0 FMFlag=      100000 FMFlg1=        2001
         NFxFlg=           0 DoJE=F BraDBF=F KetDBF=F FulRan=T
         wScrn=  0.000000 ICntrl=         0 IOpCl=  0 I1Cent=           0 NGrid=           0
         NMat0=    1 NMatS0=      1 NMatT0=    0 NMatD0=    1 NMtDS0=    0 NMtDT0=    0
 Symmetry not used in FoFCou.
 FMM levels:  10  Number of levels for PrismC:   9
 E= -2064.49017146483    
 DIIS: error= 1.22D-02 at cycle   1 NSaved=   1.
 NSaved= 1 IEnMin= 1 EnMin= -2064.49017146483     IErMin= 1 ErrMin= 1.22D-02
 ErrMax= 1.22D-02  0.00D+00 EMaxC= 1.00D-01 BMatC= 6.84D-02 BMatP= 6.84D-02
 IDIUse=3 WtCom= 8.78D-01 WtEn= 1.22D-01
 Coeff-Com:  0.100D+01
 Coeff-En:   0.100D+01
 Coeff:      0.100D+01
 Recover alternate guess density for next cycle.
 RMSDP=2.02D-03 MaxDP=9.77D-02              OVMax= 0.00D+00

 Cycle   2  Pass 1  IDiag  1:
 RMSU=  2.02D-03    CP:  1.00D+00
 E= -2063.42534946184     Delta-E=        1.064822002991 Rises=F Damp=F
 Switch densities from cycles 1 and 2 for lowest energy.
 DIIS: error= 3.19D-02 at cycle   2 NSaved=   2.
 NSaved= 2 IEnMin= 1 EnMin= -2064.49017146483     IErMin= 1 ErrMin= 1.22D-02
 ErrMax= 3.19D-02  0.00D+00 EMaxC= 1.00D+00 BMatC= 1.23D+00 BMatP= 6.84D-02
 IDIUse=1 WtCom= 1.00D+00 WtEn= 0.00D+00
 Coeff-Com:  0.950D+00 0.501D-01
 Coeff:      0.950D+00 0.501D-01
 Gap=     0.133 Goal=   None    Shift=    0.000
 RMSDP=6.03D-04 MaxDP=3.93D-02 DE= 1.06D+00 OVMax= 1.31D-01

 Cycle   3  Pass 1  IDiag  1:
 RMSU=  5.85D-04    CP:  9.99D-01  7.20D-02
 E= -2064.63138708283     Delta-E=       -1.206037620988 Rises=F Damp=F
 DIIS: error= 3.09D-03 at cycle   3 NSaved=   3.
 NSaved= 3 IEnMin= 3 EnMin= -2064.63138708283     IErMin= 3 ErrMin= 3.09D-03
 ErrMax= 3.09D-03  0.00D+00 EMaxC= 1.00D+00 BMatC= 6.55D-03 BMatP= 6.84D-02
 IDIUse=1 WtCom= 1.00D+00 WtEn= 0.00D+00
 Coeff-Com: -0.148D+00 0.537D-01 0.109D+01
 Coeff:     -0.148D+00 0.537D-01 0.109D+01
 Gap=     0.147 Goal=   None    Shift=    0.000
 RMSDP=2.19D-04 MaxDP=1.20D-02 DE=-1.21D+00 OVMax= 2.46D-02

 Cycle   4  Pass 1  IDiag  1:
 RMSU=  1.53D-04    CP:  9.98D-01  1.41D-01  1.12D+00
 E= -2064.64161829964     Delta-E=       -0.010231216814 Rises=F Damp=F
 DIIS: error= 2.73D-03 at cycle   4 NSaved=   4.
 NSaved= 4 IEnMin= 4 EnMin= -2064.64161829964     IErMin= 4 ErrMin= 2.73D-03
 ErrMax= 2.73D-03  0.00D+00 EMaxC= 1.00D+00 BMatC= 1.91D-03 BMatP= 6.55D-03
 IDIUse=1 WtCom= 1.00D+00 WtEn= 0.00D+00
 Coeff-Com: -0.924D-01 0.186D-01 0.512D+00 0.562D+00
 Coeff:     -0.924D-01 0.186D-01 0.512D+00 0.562D+00
 Gap=     0.143 Goal=   None    Shift=    0.000
 RMSDP=7.81D-05 MaxDP=1.09D-02 DE=-1.02D-02 OVMax= 9.18D-03

 Cycle   5  Pass 1  IDiag  1:
 RMSU=  6.15D-05    CP:  9.98D-01  1.36D-01  1.17D+00  7.51D-01
 E= -2064.64312077223     Delta-E=       -0.001502472588 Rises=F Damp=F
 DIIS: error= 8.46D-04 at cycle   5 NSaved=   5.
 NSaved= 5 IEnMin= 5 EnMin= -2064.64312077223     IErMin= 5 ErrMin= 8.46D-04
 ErrMax= 8.46D-04  0.00D+00 EMaxC= 1.00D+00 BMatC= 2.29D-04 BMatP= 1.91D-03
 IDIUse=1 WtCom= 1.00D+00 WtEn= 0.00D+00
 Coeff-Com: -0.115D-01-0.215D-02 0.184D-01 0.259D+00 0.736D+00
 Coeff:     -0.115D-01-0.215D-02 0.184D-01 0.259D+00 0.736D+00
 Gap=     0.144 Goal=   None    Shift=    0.000
 RMSDP=2.80D-05 MaxDP=2.75D-03 DE=-1.50D-03 OVMax= 3.35D-03

 Cycle   6  Pass 1  IDiag  1:
 RMSU=  2.02D-05    CP:  9.98D-01  1.37D-01  1.18D+00  8.57D-01  8.74D-01
 E= -2064.64335050023     Delta-E=       -0.000229728003 Rises=F Damp=F
 DIIS: error= 1.53D-04 at cycle   6 NSaved=   6.
 NSaved= 6 IEnMin= 6 EnMin= -2064.64335050023     IErMin= 6 ErrMin= 1.53D-04
 ErrMax= 1.53D-04  0.00D+00 EMaxC= 1.00D+00 BMatC= 1.65D-05 BMatP= 2.29D-04
 IDIUse=1 WtCom= 1.00D+00 WtEn= 0.00D+00
 Coeff-Com:  0.246D-02-0.192D-02-0.349D-01 0.539D-01 0.276D+00 0.705D+00
 Coeff:      0.246D-02-0.192D-02-0.349D-01 0.539D-01 0.276D+00 0.705D+00
 Gap=     0.145 Goal=   None    Shift=    0.000
 RMSDP=1.03D-05 MaxDP=7.88D-04 DE=-2.30D-04 OVMax= 1.60D-03

 Cycle   7  Pass 1  IDiag  1:
 RMSU=  7.49D-06    CP:  9.98D-01  1.38D-01  1.18D+00  8.87D-01  9.35D-01
                    CP:  8.67D-01
 E= -2064.64337133301     Delta-E=       -0.000020832777 Rises=F Damp=F
 DIIS: error= 6.52D-05 at cycle   7 NSaved=   7.
 NSaved= 7 IEnMin= 7 EnMin= -2064.64337133301     IErMin= 7 ErrMin= 6.52D-05
 ErrMax= 6.52D-05  0.00D+00 EMaxC= 1.00D+00 BMatC= 3.75D-06 BMatP= 1.65D-05
 IDIUse=1 WtCom= 1.00D+00 WtEn= 0.00D+00
 Coeff-Com:  0.296D-02-0.518D-03-0.204D-01-0.156D-01 0.120D-01 0.341D+00
 Coeff-Com:  0.680D+00
 Coeff:      0.296D-02-0.518D-03-0.204D-01-0.156D-01 0.120D-01 0.341D+00
 Coeff:      0.680D+00
 Gap=     0.144 Goal=   None    Shift=    0.000
 RMSDP=4.61D-06 MaxDP=3.24D-04 DE=-2.08D-05 OVMax= 9.82D-04

 Cycle   8  Pass 1  IDiag  1:
 RMSU=  3.45D-06    CP:  9.98D-01  1.38D-01  1.18D+00  8.92D-01  9.59D-01
                    CP:  9.78D-01  9.00D-01
 E= -2064.64337692480     Delta-E=       -0.000005591788 Rises=F Damp=F
 DIIS: error= 2.97D-05 at cycle   8 NSaved=   8.
 NSaved= 8 IEnMin= 8 EnMin= -2064.64337692480     IErMin= 8 ErrMin= 2.97D-05
 ErrMax= 2.97D-05  0.00D+00 EMaxC= 1.00D+00 BMatC= 2.89D-07 BMatP= 3.75D-06
 IDIUse=1 WtCom= 1.00D+00 WtEn= 0.00D+00
 Coeff-Com:  0.574D-03 0.116D-03-0.169D-02-0.118D-01-0.333D-01 0.914D-02
 Coeff-Com:  0.194D+00 0.843D+00
 Coeff:      0.574D-03 0.116D-03-0.169D-02-0.118D-01-0.333D-01 0.914D-02
 Coeff:      0.194D+00 0.843D+00
 Gap=     0.144 Goal=   None    Shift=    0.000
 RMSDP=2.23D-06 MaxDP=1.83D-04 DE=-5.59D-06 OVMax= 6.35D-04

 Cycle   9  Pass 1  IDiag  1:
 RMSU=  1.27D-06    CP:  9.98D-01  1.39D-01  1.18D+00  8.96D-01  9.65D-01
                    CP:  1.02D+00  1.08D+00  1.12D+00
 E= -2064.64337784559     Delta-E=       -0.000000920792 Rises=F Damp=F
 DIIS: error= 1.61D-05 at cycle   9 NSaved=   9.
 NSaved= 9 IEnMin= 9 EnMin= -2064.64337784559     IErMin= 9 ErrMin= 1.61D-05
 ErrMax= 1.61D-05  0.00D+00 EMaxC= 1.00D+00 BMatC= 7.24D-08 BMatP= 2.89D-07
 IDIUse=1 WtCom= 1.00D+00 WtEn= 0.00D+00
 Coeff-Com: -0.278D-03 0.129D-03 0.300D-02-0.182D-02-0.153D-01-0.561D-01
 Coeff-Com: -0.475D-01 0.317D+00 0.801D+00
 Coeff:     -0.278D-03 0.129D-03 0.300D-02-0.182D-02-0.153D-01-0.561D-01
 Coeff:     -0.475D-01 0.317D+00 0.801D+00
 Gap=     0.144 Goal=   None    Shift=    0.000
 RMSDP=1.10D-06 MaxDP=9.36D-05 DE=-9.21D-07 OVMax= 3.52D-04

 Cycle  10  Pass 1  IDiag  1:
 RMSU=  5.13D-07    CP:  9.98D-01  1.39D-01  1.18D+00  8.96D-01  9.68D-01
                    CP:  1.04D+00  1.15D+00  1.33D+00  1.04D+00
 E= -2064.64337808223     Delta-E=       -0.000000236641 Rises=F Damp=F
 DIIS: error= 7.89D-06 at cycle  10 NSaved=  10.
 NSaved=10 IEnMin=10 EnMin= -2064.64337808223     IErMin=10 ErrMin= 7.89D-06
 ErrMax= 7.89D-06  0.00D+00 EMaxC= 1.00D+00 BMatC= 1.33D-08 BMatP= 7.24D-08
 IDIUse=1 WtCom= 1.00D+00 WtEn= 0.00D+00
 Coeff-Com: -0.205D-03 0.879D-06 0.131D-02 0.227D-02 0.311D-02-0.192D-01
 Coeff-Com: -0.607D-01-0.996D-01 0.257D+00 0.916D+00
 Coeff:     -0.205D-03 0.879D-06 0.131D-02 0.227D-02 0.311D-02-0.192D-01
 Coeff:     -0.607D-01-0.996D-01 0.257D+00 0.916D+00
 Gap=     0.144 Goal=   None    Shift=    0.000
 RMSDP=5.90D-07 MaxDP=5.53D-05 DE=-2.37D-07 OVMax= 2.03D-04

 Cycle  11  Pass 1  IDiag  1:
 RMSU=  2.36D-07    CP:  9.98D-01  1.39D-01  1.18D+00  8.97D-01  9.69D-01
                    CP:  1.05D+00  1.18D+00  1.42D+00  1.25D+00  1.15D+00
 E= -2064.64337813315     Delta-E=       -0.000000050921 Rises=F Damp=F
 DIIS: error= 2.22D-06 at cycle  11 NSaved=  11.
 NSaved=11 IEnMin=11 EnMin= -2064.64337813315     IErMin=11 ErrMin= 2.22D-06
 ErrMax= 2.22D-06  0.00D+00 EMaxC= 1.00D+00 BMatC= 2.25D-09 BMatP= 1.33D-08
 IDIUse=1 WtCom= 1.00D+00 WtEn= 0.00D+00
 Coeff-Com: -0.422D-04-0.180D-04 0.636D-04 0.120D-02 0.363D-02 0.670D-03
 Coeff-Com: -0.171D-01-0.870D-01-0.204D-01 0.362D+00 0.757D+00
 Coeff:     -0.422D-04-0.180D-04 0.636D-04 0.120D-02 0.363D-02 0.670D-03
 Coeff:     -0.171D-01-0.870D-01-0.204D-01 0.362D+00 0.757D+00
 Gap=     0.144 Goal=   None    Shift=    0.000
 RMSDP=1.84D-07 MaxDP=1.75D-05 DE=-5.09D-08 OVMax= 5.90D-05

 Cycle  12  Pass 1  IDiag  1:
 RMSU=  7.67D-08    CP:  9.98D-01  1.39D-01  1.18D+00  8.97D-01  9.69D-01
                    CP:  1.05D+00  1.19D+00  1.44D+00  1.31D+00  1.33D+00
                    CP:  9.28D-01
 E= -2064.64337813809     Delta-E=       -0.000000004937 Rises=F Damp=F
 DIIS: error= 5.88D-07 at cycle  12 NSaved=  12.
 NSaved=12 IEnMin=12 EnMin= -2064.64337813809     IErMin=12 ErrMin= 5.88D-07
 ErrMax= 5.88D-07  0.00D+00 EMaxC= 1.00D+00 BMatC= 3.58D-10 BMatP= 2.25D-09
 IDIUse=1 WtCom= 1.00D+00 WtEn= 0.00D+00
 Coeff-Com:  0.652D-05-0.728D-05-0.140D-03 0.242D-03 0.124D-02 0.255D-02
 Coeff-Com:  0.249D-04-0.253D-01-0.415D-01 0.397D-01 0.332D+00 0.692D+00
 Coeff:      0.652D-05-0.728D-05-0.140D-03 0.242D-03 0.124D-02 0.255D-02
 Coeff:      0.249D-04-0.253D-01-0.415D-01 0.397D-01 0.332D+00 0.692D+00
 Gap=     0.144 Goal=   None    Shift=    0.000
 RMSDP=5.55D-08 MaxDP=4.79D-06 DE=-4.94D-09 OVMax= 1.42D-05

 Cycle  13  Pass 1  IDiag  1:
 RMSU=  3.46D-08    CP:  9.98D-01  1.39D-01  1.18D+00  8.97D-01  9.69D-01
                    CP:  1.05D+00  1.19D+00  1.45D+00  1.32D+00  1.36D+00
                    CP:  1.03D+00  8.17D-01
 E= -2064.64337813866     Delta-E=       -0.000000000567 Rises=F Damp=F
 DIIS: error= 2.04D-07 at cycle  13 NSaved=  13.
 NSaved=13 IEnMin=13 EnMin= -2064.64337813866     IErMin=13 ErrMin= 2.04D-07
 ErrMax= 2.04D-07  0.00D+00 EMaxC= 1.00D+00 BMatC= 5.61D-11 BMatP= 3.58D-10
 IDIUse=1 WtCom= 1.00D+00 WtEn= 0.00D+00
 Coeff-Com:  0.884D-05-0.359D-06-0.736D-04-0.693D-04 0.486D-04 0.102D-02
 Coeff-Com:  0.257D-02 0.161D-02-0.160D-01-0.364D-01 0.385D-01 0.324D+00
 Coeff-Com:  0.685D+00
 Coeff:      0.884D-05-0.359D-06-0.736D-04-0.693D-04 0.486D-04 0.102D-02
 Coeff:      0.257D-02 0.161D-02-0.160D-01-0.364D-01 0.385D-01 0.324D+00
 Coeff:      0.685D+00
 Gap=     0.144 Goal=   None    Shift=    0.000
 RMSDP=2.01D-08 MaxDP=1.41D-06 DE=-5.67D-10 OVMax= 3.64D-06

 Cycle  14  Pass 1  IDiag  1:
 RMSU=  1.19D-08    CP:  9.98D-01  1.39D-01  1.18D+00  8.97D-01  9.69D-01
                    CP:  1.05D+00  1.19D+00  1.45D+00  1.32D+00  1.38D+00
                    CP:  1.06D+00  9.45D-01  7.88D-01
 E= -2064.64337813865     Delta-E=        0.000000000005 Rises=F Damp=F
 DIIS: error= 6.65D-08 at cycle  14 NSaved=  14.
 NSaved=14 IEnMin=13 EnMin= -2064.64337813866     IErMin=14 ErrMin= 6.65D-08
 ErrMax= 6.65D-08  0.00D+00 EMaxC= 1.00D+00 BMatC= 7.10D-12 BMatP= 5.61D-11
 IDIUse=1 WtCom= 1.00D+00 WtEn= 0.00D+00
 Coeff-Com:  0.374D-05 0.576D-06-0.214D-04-0.626D-04-0.106D-03 0.229D-03
 Coeff-Com:  0.130D-02 0.350D-02-0.351D-02-0.224D-01-0.157D-01 0.872D-01
 Coeff-Com:  0.333D+00 0.616D+00
 Coeff:      0.374D-05 0.576D-06-0.214D-04-0.626D-04-0.106D-03 0.229D-03
 Coeff:      0.130D-02 0.350D-02-0.351D-02-0.224D-01-0.157D-01 0.872D-01
 Coeff:      0.333D+00 0.616D+00
 Gap=     0.144 Goal=   None    Shift=    0.000
 RMSDP=6.62D-09 MaxDP=3.16D-07 DE= 4.55D-12 OVMax= 1.06D-06

 SCF Done:  E(RM062X) =  -2064.64337814     A.U. after   14 cycles
            NFock= 14  Conv=0.66D-08     -V/T= 2.0056
 KE= 2.053198798899D+03 PE=-1.574482079298D+04 EE= 6.163877067474D+03
 Leave Link  502 at Mon Dec  9 04:38:38 2024, MaxMem= 13421772800 cpu:            4411.9 elap:             113.9
 (Enter /home/yuhan/g16/l701.exe)
 ... and contract with generalized density number  0.
 Compute integral first derivatives.
 Leave Link  701 at Mon Dec  9 04:38:39 2024, MaxMem= 13421772800 cpu:              19.9 elap:               0.6
 (Enter /home/yuhan/g16/l702.exe)
 L702 exits ... SP integral derivatives will be done elsewhere.
 Leave Link  702 at Mon Dec  9 04:38:39 2024, MaxMem= 13421772800 cpu:               1.1 elap:               0.1
 (Enter /home/yuhan/g16/l703.exe)
 Integral derivatives from FoFJK, PRISM(SPDF).
 Compute integral first derivatives, UseDBF=F ICtDFT=           0.
 Calling FoFJK, ICntrl=      2127 FMM=T ISym2X=0 I1Cent= 0 IOpClX= 0 NMat=1 NMatS=1 NMatT=0.
 FoFJK:  IHMeth= 1 ICntrl=    2127 DoSepK=F KAlg= 0 I1Cent=           0 FoldK=F
 IRaf=         0 NMat=       1 IRICut=       1 DoRegI=T DoRafI=F ISym2E= 0 IDoP0=0 IntGTp=1.
 FoFCou: FMM=T IPFlag=           0 FMFlag=      100000 FMFlg1=        2001
         NFxFlg=           0 DoJE=F BraDBF=F KetDBF=F FulRan=T
         wScrn=  0.000000 ICntrl=      2127 IOpCl=  0 I1Cent=           0 NGrid=           0
         NMat0=    1 NMatS0=      1 NMatT0=    0 NMatD0=    1 NMtDS0=    0 NMtDT0=    0
 Symmetry not used in FoFCou.
 FMM levels:  10  Number of levels for PrismC:   9
 Leave Link  703 at Mon Dec  9 04:38:57 2024, MaxMem= 13421772800 cpu:             687.8 elap:              17.8
 (Enter /home/yuhan/g16/l716.exe)
 Dipole        = 2.67499709D-01 2.82763683D-01-1.77107741D-02
 ***** Axes restored to original set *****
 -------------------------------------------------------------------
 Center     Atomic                   Forces (Hartrees/Bohr)
 Number     Number              X              Y              Z
 -------------------------------------------------------------------
      1       15          -0.002369893    0.007030075    0.001474008
      2        8           0.000254537   -0.001632067   -0.000297324
      3        8          -0.002156513    0.001225769    0.001804708
      4        8          -0.001787572    0.001924344   -0.001739043
      5        6           0.001917876    0.000006305    0.000136638
      6        6           0.003397459    0.001763273    0.000726412
      7        1           0.002009650    0.001442181    0.000564585
      8        6           0.000138185   -0.001240571    0.000724910
      9        1          -0.000067671    0.000140258    0.000298997
     10        6          -0.000368248   -0.000172342    0.000031590
     11        1          -0.000014920    0.000030345    0.000082425
     12        6          -0.000050918   -0.000161859    0.000051318
     13        1          -0.000010275    0.000042897   -0.000075887
     14        6           0.000906172    0.000524229    0.000561143
     15        1          -0.000032479    0.000052989   -0.000057147
     16        6           0.000416747    0.000924942    0.000289907
     17        6          -0.001164515   -0.000062840    0.000045378
     18        1           0.000132947    0.000067785   -0.000173339
     19        6          -0.000076720   -0.001398647   -0.000095272
     20        1           0.000163243   -0.000168632   -0.000106811
     21        1          -0.000208095    0.000018555   -0.000617141
     22        6           0.001004348   -0.001236806    0.000030762
     23        1           0.001019640   -0.002554432   -0.000367236
     24        1          -0.000030724   -0.000064779   -0.000306755
     25        6           0.000632024    0.000234976   -0.000218693
     26        6          -0.000163274    0.000211117    0.000019476
     27        1           0.000215799    0.000346142   -0.000066506
     28        1          -0.000014747    0.000009050   -0.000018817
     29        1           0.000038323    0.000011920    0.000043546
     30        6           0.000561482   -0.000196287    0.000183755
     31        6          -0.000185147    0.000206743    0.000561042
     32        1           0.000267776   -0.000379144    0.000119825
     33        1          -0.000077393    0.000089426    0.000051011
     34        1          -0.000006755   -0.000107339    0.000110866
     35        6           0.000017098   -0.000044879   -0.000027405
     36        1           0.000085929   -0.000044474    0.000000526
     37        1           0.000067816    0.000069005   -0.000041172
     38        1          -0.000132794    0.000116811    0.000005624
     39        6           0.000020623   -0.001144182   -0.000166614
     40        6          -0.001913457    0.000031191   -0.000737656
     41        6          -0.000492688    0.000961489   -0.000572147
     42        1           0.000219713   -0.000094743    0.000339356
     43        6           0.000190281    0.000260247   -0.000242390
     44        1          -0.000044987    0.000004176    0.000086865
     45        6           0.000086813   -0.000325879    0.000422391
     46        1           0.000033021    0.000020862    0.000024238
     47        6          -0.000282507    0.000034141   -0.000242310
     48        1          -0.000025448    0.000053141    0.000026302
     49        6          -0.003015641    0.002886090   -0.001839823
     50        1          -0.001759844    0.001623399   -0.000283457
     51        1           0.001776892   -0.012023449   -0.002817129
     52        7           0.000220072   -0.000192144   -0.002518827
     53        6          -0.002776098    0.000945617    0.001111483
     54        6           0.000549559   -0.000501818    0.000164253
     55        6          -0.000649276   -0.000083995    0.000750273
     56        1           0.001037221   -0.000484027   -0.000756285
     57        1           0.000033650    0.000276322   -0.000341576
     58        1           0.000426732    0.000215351    0.000428463
     59        1          -0.000511919    0.000739674    0.000819437
     60        1          -0.000200243    0.000393379   -0.000456406
     61        1           0.000452048   -0.000336265    0.001087279
     62        1           0.000387165   -0.000195982   -0.000610642
     63        6           0.001450102   -0.000689229    0.000623192
     64        6           0.000732173    0.001485625    0.000579202
     65        6          -0.000056079   -0.000464321    0.000138714
     66        1          -0.000182924    0.000042086   -0.000420833
     67        1          -0.000157750   -0.000325708   -0.000150606
     68        1          -0.000121756    0.000267446   -0.000540107
     69        1           0.000348228    0.002596592   -0.002133926
     70        1           0.000042539   -0.000488379    0.001340997
     71        1           0.000333334    0.000346893    0.000091867
     72        1          -0.000408631    0.000508702   -0.000668170
     73        3           0.000187221    0.000493152    0.000858111
     74        6          -0.000069387    0.000009829   -0.000004768
     75        6          -0.000015318    0.000231134    0.000029911
     76        6           0.000129663   -0.000680500    0.000177931
     77        6          -0.000117025   -0.000028756   -0.000065834
     78        6           0.000116675   -0.000091022   -0.000039859
     79        6          -0.000008212    0.000118338    0.000026686
     80        1           0.000010856    0.000002138    0.000005989
     81        1          -0.000224205    0.000041068    0.000204146
     82        1          -0.000011132   -0.000037943    0.000012155
     83        1           0.000009072    0.000016464    0.000016787
     84        1           0.000020813    0.000004500   -0.000006306
     85        6          -0.001062842   -0.001693822   -0.000024246
     86        8           0.000000417   -0.000019883   -0.000431181
     87        1           0.000964087   -0.001731041    0.002995164
 -------------------------------------------------------------------
 Cartesian Forces:  Max     0.012023449 RMS     0.001207372
 Leave Link  716 at Mon Dec  9 04:38:57 2024, MaxMem= 13421772800 cpu:               0.8 elap:               0.0
 (Enter /home/yuhan/g16/l103.exe)

 GradGradGradGradGradGradGradGradGradGradGradGradGradGradGradGradGradGrad
 Berny optimization.
 Using GEDIIS/GDIIS optimizer.
 FormGI is forming the generalized inverse of G from B-inverse, IUseBI=4.
 Internal  Forces:  Max     0.012171500 RMS     0.001839668
 Search for a local minimum.
 Step number   3 out of a maximum of  522
 All quantities printed in internal units (Hartrees-Bohrs-Radians)
 RMS Force = .18397D-02 SwitMx=.10000D-02 MixMth= 1
 Mixed Optimization -- RFO/linear search
 Update second derivatives using D2CorX and points    1    3    2
 DE=  4.63D-03 DEPred=-1.77D-03 R=-2.62D+00
 Trust test=-2.62D+00 RLast= 5.22D-01 DXMaxT set to 2.52D-01
 ITU= -1  1  0
 Use linear search instead of GDIIS.
     Eigenvalues ---    0.00225   0.00230   0.00230   0.00231   0.00233
     Eigenvalues ---    0.00255   0.00275   0.00299   0.00367   0.00368
     Eigenvalues ---    0.00399   0.00444   0.00553   0.00688   0.00961
     Eigenvalues ---    0.01101   0.01141   0.01175   0.01312   0.01434
     Eigenvalues ---    0.01673   0.01833   0.01969   0.02098   0.02117
     Eigenvalues ---    0.02120   0.02130   0.02140   0.02146   0.02147
     Eigenvalues ---    0.02157   0.02165   0.02167   0.02172   0.02182
     Eigenvalues ---    0.02183   0.02186   0.02190   0.02194   0.02195
     Eigenvalues ---    0.02200   0.02201   0.02202   0.02209   0.02210
     Eigenvalues ---    0.02213   0.02231   0.02260   0.02412   0.02872
     Eigenvalues ---    0.03318   0.03367   0.03602   0.03691   0.03838
     Eigenvalues ---    0.03931   0.04017   0.04053   0.04142   0.04252
     Eigenvalues ---    0.04289   0.04316   0.04488   0.04769   0.04873
     Eigenvalues ---    0.04959   0.05053   0.05061   0.05098   0.05116
     Eigenvalues ---    0.05316   0.05340   0.05344   0.05398   0.05437
     Eigenvalues ---    0.05527   0.05569   0.05583   0.05595   0.05623
     Eigenvalues ---    0.05638   0.05711   0.05715   0.05717   0.05762
     Eigenvalues ---    0.05862   0.06652   0.06790   0.06829   0.06844
     Eigenvalues ---    0.07080   0.07543   0.07621   0.08737   0.09012
     Eigenvalues ---    0.09380   0.09897   0.10114   0.10287   0.10750
     Eigenvalues ---    0.11268   0.11732   0.13664   0.14950   0.15940
     Eigenvalues ---    0.15995   0.15998   0.15999   0.15999   0.15999
     Eigenvalues ---    0.15999   0.15999   0.16000   0.16000   0.16000
     Eigenvalues ---    0.16000   0.16000   0.16000   0.16000   0.16000
     Eigenvalues ---    0.16000   0.16000   0.16000   0.16000   0.16000
     Eigenvalues ---    0.16000   0.16000   0.16000   0.16000   0.16000
     Eigenvalues ---    0.16000   0.16000   0.16000   0.16000   0.16000
     Eigenvalues ---    0.16000   0.16000   0.16000   0.16000   0.16003
     Eigenvalues ---    0.16033   0.16066   0.16365   0.16891   0.18433
     Eigenvalues ---    0.18460   0.19104   0.20360   0.20943   0.21675
     Eigenvalues ---    0.21987   0.21999   0.22000   0.22000   0.22000
     Eigenvalues ---    0.22000   0.22004   0.22694   0.23089   0.23379
     Eigenvalues ---    0.23483   0.23488   0.23821   0.24109   0.24373
     Eigenvalues ---    0.24576   0.24920   0.24999   0.25012   0.25514
     Eigenvalues ---    0.26180   0.26546   0.27376   0.27929   0.28215
     Eigenvalues ---    0.28279   0.28379   0.28565   0.28935   0.29415
     Eigenvalues ---    0.29751   0.29970   0.30360   0.30745   0.31548
     Eigenvalues ---    0.32406   0.32981   0.33562   0.33647   0.33786
     Eigenvalues ---    0.33846   0.33853   0.33884   0.33904   0.33990
     Eigenvalues ---    0.34015   0.34030   0.34152   0.34155   0.34184
     Eigenvalues ---    0.34201   0.34210   0.34225   0.34237   0.34398
     Eigenvalues ---    0.34412   0.34450   0.34453   0.34546   0.34562
     Eigenvalues ---    0.34658   0.34851   0.34885   0.35081   0.35179
     Eigenvalues ---    0.35317   0.35318   0.35331   0.35337   0.35340
     Eigenvalues ---    0.35348   0.35352   0.35352   0.35379   0.35396
     Eigenvalues ---    0.35421   0.35476   0.35499   0.35631   0.35856
     Eigenvalues ---    0.37683   0.39410   0.39696   0.41992   0.42167
     Eigenvalues ---    0.42174   0.42188   0.42409   0.42558   0.45618
     Eigenvalues ---    0.45850   0.46015   0.46104   0.46144   0.46410
     Eigenvalues ---    0.46500   0.46767   0.46915   0.46964   0.47170
     Eigenvalues ---    0.47540   0.47584   0.48400   0.81323   0.93225
 RFO step:  Lambda=-1.38360102D-03 EMin= 2.25304229D-03
 Quartic linear search produced a step of -0.81580.
 Iteration  1 RMS(Cart)=  0.16195587 RMS(Int)=  0.00825167
 Iteration  2 RMS(Cart)=  0.05283118 RMS(Int)=  0.00090361
 Iteration  3 RMS(Cart)=  0.00191406 RMS(Int)=  0.00005070
 Iteration  4 RMS(Cart)=  0.00000320 RMS(Int)=  0.00005069
 Iteration  5 RMS(Cart)=  0.00000000 RMS(Int)=  0.00005069
 ITry= 1 IFail=0 DXMaxC= 1.63D+00 DCOld= 1.00D+10 DXMaxT= 2.52D-01 DXLimC= 3.00D+00 Rises=F
 Variable       Old X    -DE/DX   Delta X   Delta X   Delta X     New X
                                 (Linear)    (Quad)   (Total)
    R1        2.81210   0.00090  -0.00147   0.00217   0.00070   2.81279
    R2        3.04604   0.00006  -0.00812   0.00673  -0.00149   3.04456
    R3        3.05568  -0.00208  -0.00671   0.00430  -0.00260   3.05308
    R4        2.68574  -0.01217  -0.04615   0.02468  -0.02147   2.66427
    R5        5.30380  -0.00095  -0.02007  -0.01251  -0.03258   5.27122
    R6        2.74472   0.00265   0.00229  -0.00320  -0.00081   2.74392
    R7        2.72800   0.00082   0.00264  -0.00355  -0.00092   2.72708
    R8        2.64891  -0.00101   0.00056  -0.00199  -0.00144   2.64747
    R9        2.64064   0.00029  -0.00074   0.00101   0.00026   2.64090
   R10        2.89014   0.00123  -0.00045  -0.00202  -0.00247   2.88767
   R11        2.04893  -0.00096   0.00070   0.00074   0.00144   2.05037
   R12        2.62964  -0.00165  -0.00310   0.00228  -0.00083   2.62881
   R13        2.05061   0.00025   0.00047  -0.00051  -0.00004   2.05057
   R14        2.63206  -0.00046   0.00083  -0.00168  -0.00084   2.63122
   R15        2.05091  -0.00001   0.00005  -0.00005   0.00000   2.05091
   R16        2.62648  -0.00005  -0.00039   0.00115   0.00078   2.62726
   R17        2.05104   0.00006   0.00010  -0.00008   0.00002   2.05106
   R18        2.63282  -0.00002   0.00081  -0.00132  -0.00050   2.63232
   R19        2.05004  -0.00003   0.00052  -0.00096  -0.00044   2.04960
   R20        2.90774  -0.00056  -0.00107   0.00252   0.00145   2.90919
   R21        3.07591  -0.00471  -0.00187  -0.00234  -0.00404   3.07186
   R22        2.06576   0.00016   0.00052  -0.00074  -0.00022   2.06554
   R23        2.93923  -0.00097  -0.00101   0.00041  -0.00060   2.93863
   R24        2.93744   0.00009   0.00120  -0.00084   0.00042   2.93786
   R25        2.06352   0.00024   0.00023  -0.00017   0.00006   2.06358
   R26        2.06222   0.00007  -0.00011   0.00033   0.00023   2.06245
   R27        2.93501   0.00022   0.00013  -0.00044  -0.00035   2.93465
   R28        2.06039  -0.00198  -0.00015  -0.00068  -0.00083   2.05956
   R29        2.06554  -0.00003   0.00002   0.00004   0.00006   2.06560
   R30        2.91077   0.00028   0.00053  -0.00034   0.00017   2.91094
   R31        2.96245  -0.00026  -0.00076   0.00087   0.00016   2.96261
   R32        2.86516  -0.00011  -0.00022   0.00039   0.00017   2.86533
   R33        2.97554   0.00529   0.00075   0.00110   0.00184   2.97738
   R34        2.05836   0.00035   0.00030  -0.00022   0.00008   2.05845
   R35        2.06961   0.00001   0.00008  -0.00011  -0.00003   2.06958
   R36        2.06996   0.00002   0.00006  -0.00002   0.00004   2.07000
   R37        2.91743  -0.00030  -0.00086   0.00157   0.00071   2.91814
   R38        2.91422  -0.00001  -0.00079   0.00137   0.00058   2.91480
   R39        2.06911   0.00044   0.00126  -0.00076   0.00050   2.06961
   R40        2.06872  -0.00004   0.00021  -0.00026  -0.00004   2.06868
   R41        2.04724   0.00002  -0.00051   0.00092   0.00041   2.04765
   R42        2.06913   0.00009   0.00008   0.00003   0.00011   2.06924
   R43        2.06641  -0.00009   0.00002  -0.00009  -0.00008   2.06634
   R44        2.07043   0.00006   0.00010  -0.00007   0.00004   2.07046
   R45        2.88639   0.00112  -0.00135   0.00147   0.00013   2.88652
   R46        2.64507   0.00032   0.00005   0.00010   0.00015   2.64522
   R47        2.64779   0.00036   0.00004  -0.00002   0.00002   2.64781
   R48        2.04686  -0.00004   0.00059  -0.00041   0.00018   2.04704
   R49        2.63337   0.00004  -0.00013   0.00039   0.00026   2.63362
   R50        2.05090   0.00010   0.00016  -0.00010   0.00006   2.05096
   R51        2.62656  -0.00059  -0.00003  -0.00009  -0.00012   2.62644
   R52        2.05087   0.00004   0.00004   0.00002   0.00006   2.05093
   R53        2.63141  -0.00024  -0.00004  -0.00001  -0.00005   2.63136
   R54        2.05094   0.00002   0.00004   0.00000   0.00004   2.05098
   R55        2.62758   0.00004   0.00004   0.00013   0.00016   2.62774
   R56        2.04923  -0.00077  -0.00020  -0.00001  -0.00021   2.04902
   R57        2.72567   0.00245  -0.00149   0.00400   0.00251   2.72817
   R58        2.73296   0.00285  -0.00374   0.00491   0.00117   2.73413
   R59        3.62441   0.00384   0.01206  -0.01069   0.00137   3.62577
   R60        2.90834   0.00106   0.00252  -0.00207   0.00045   2.90879
   R61        2.89325   0.00066   0.00289  -0.00276   0.00014   2.89339
   R62        2.11626  -0.00129   0.00055  -0.00119  -0.00063   2.11563
   R63        2.06722   0.00041   0.00133  -0.00168  -0.00035   2.06687
   R64        2.07042   0.00045   0.00126  -0.00024   0.00102   2.07144
   R65        2.08029  -0.00085  -0.00204   0.00104  -0.00100   2.07929
   R66        2.07515  -0.00011   0.00050  -0.00094  -0.00044   2.07471
   R67        2.07562   0.00039   0.00146  -0.00094   0.00053   2.07615
   R68        2.07192  -0.00067  -0.00174   0.00097  -0.00077   2.07115
   R69        2.91361   0.00117   0.00047  -0.00166  -0.00120   2.91242
   R70        2.89153  -0.00076  -0.00069   0.00111   0.00042   2.89195
   R71        2.10044  -0.00012   0.00058  -0.00112  -0.00055   2.09989
   R72        2.07295  -0.00024  -0.00070   0.00049  -0.00020   2.07274
   R73        2.07038   0.00057   0.00200  -0.00146   0.00054   2.07092
   R74        2.07524  -0.00156   0.00121  -0.00146  -0.00025   2.07499
   R75        2.07298   0.00016   0.00046  -0.00094  -0.00049   2.07250
   R76        2.08060  -0.00049  -0.00134   0.00049  -0.00085   2.07975
   R77        2.06802   0.00088   0.00179  -0.00050   0.00129   2.06931
   R78        3.71292   0.00157  -0.00530   0.01250   0.00720   3.72012
   R79        2.62866   0.00001  -0.00011   0.00003  -0.00008   2.62858
   R80        2.63298  -0.00007   0.00003  -0.00002   0.00001   2.63299
   R81        2.05011  -0.00001  -0.00005   0.00004   0.00000   2.05010
   R82        2.63921   0.00042   0.00020  -0.00003   0.00017   2.63938
   R83        2.05542  -0.00006  -0.00005   0.00009   0.00004   2.05547
   R84        2.64389   0.00009   0.00010  -0.00006   0.00004   2.64394
   R85        2.77899   0.00019  -0.00101   0.00115   0.00013   2.77913
   R86        2.62207  -0.00009  -0.00004  -0.00008  -0.00013   2.62194
   R87        2.05125   0.00003  -0.00005   0.00014   0.00009   2.05134
   R88        2.64032   0.00008   0.00002   0.00004   0.00006   2.64038
   R89        2.05059  -0.00002  -0.00007   0.00006  -0.00002   2.05058
   R90        2.05176  -0.00002  -0.00002  -0.00001  -0.00004   2.05172
   R91        2.31497  -0.00266   0.00011  -0.00073  -0.00062   2.31435
   R92        2.08167  -0.00105   0.00288  -0.00304  -0.00017   2.08151
    A1        2.00845   0.00032   0.00106   0.00207   0.00315   2.01160
    A2        2.00541   0.00053   0.00473  -0.00251   0.00213   2.00754
    A3        1.93417  -0.00067   0.03393  -0.04390  -0.01004   1.92413
    A4        0.68645   0.00118   0.02150  -0.02292  -0.00139   0.68506
    A5        1.67171  -0.00071   0.00448  -0.00264   0.00205   1.67375
    A6        1.92628   0.00020  -0.02315   0.02654   0.00351   1.92980
    A7        2.25358   0.00091   0.00205  -0.00199   0.00040   2.25398
    A8        1.90178   0.00039  -0.02942   0.03050   0.00118   1.90296
    A9        2.32083   0.00036   0.00306  -0.00433  -0.00090   2.31994
   A10        1.24941  -0.00189   0.01246  -0.02094  -0.00857   1.24083
   A11        1.91407   0.00248   0.00912  -0.00822   0.00109   1.91516
   A12        1.93149  -0.00020   0.00100  -0.00016   0.00092   1.93241
   A13        2.05806  -0.00073  -0.00105   0.00197   0.00102   2.05908
   A14        2.11423   0.00226   0.00362  -0.00844  -0.00467   2.10956
   A15        2.09867  -0.00124   0.00103   0.00236   0.00354   2.10221
   A16        2.10815  -0.00006   0.00228  -0.00450  -0.00219   2.10596
   A17        2.11211   0.00108   0.00194  -0.00172   0.00021   2.11232
   A18        2.06278  -0.00103  -0.00445   0.00646   0.00204   2.06482
   A19        2.08012  -0.00012   0.00052  -0.00005   0.00047   2.08060
   A20        2.09975  -0.00004  -0.00071   0.00027  -0.00044   2.09931
   A21        2.10330   0.00016   0.00020  -0.00024  -0.00003   2.10327
   A22        2.10020   0.00003   0.00023  -0.00074  -0.00052   2.09969
   A23        2.08256  -0.00020  -0.00006   0.00039   0.00035   2.08291
   A24        2.10037   0.00018  -0.00013   0.00030   0.00016   2.10054
   A25        2.09943   0.00000  -0.00038   0.00045   0.00007   2.09950
   A26        2.09844  -0.00009   0.00007  -0.00001   0.00007   2.09851
   A27        2.08525   0.00009   0.00032  -0.00046  -0.00014   2.08511
   A28        2.11507   0.00003   0.00005  -0.00123  -0.00120   2.11387
   A29        2.09615   0.00005  -0.00108   0.00233   0.00127   2.09743
   A30        2.07196  -0.00008   0.00100  -0.00108  -0.00007   2.07189
   A31        1.80643   0.00642   0.01416  -0.01678  -0.00273   1.80371
   A32        1.90258  -0.00334  -0.00238   0.00263   0.00017   1.90275
   A33        1.83416  -0.00263  -0.00068   0.00350   0.00294   1.83710
   A34        2.03362  -0.00108  -0.00955   0.01752   0.00798   2.04160
   A35        2.11316  -0.00344  -0.00302  -0.00592  -0.00897   2.10419
   A36        1.76082   0.00329   0.00159  -0.00086   0.00086   1.76169
   A37        1.95801   0.00032   0.00070  -0.00053   0.00014   1.95815
   A38        1.86417   0.00168  -0.00450   0.00620   0.00172   1.86590
   A39        1.83363  -0.00146   0.00757  -0.00949  -0.00182   1.83181
   A40        2.00945  -0.00073  -0.00235   0.00292   0.00055   2.01000
   A41        2.00239   0.00082   0.00290  -0.00437  -0.00145   2.00094
   A42        1.77793  -0.00071  -0.00435   0.00525   0.00087   1.77880
   A43        1.93291  -0.00036   0.00079  -0.00089  -0.00012   1.93279
   A44        1.95932  -0.00008  -0.00076   0.00067  -0.00011   1.95921
   A45        1.80477   0.00022   0.00009  -0.00095  -0.00079   1.80398
   A46        1.85519   0.00001   0.00003   0.00005   0.00009   1.85528
   A47        1.95708   0.00050   0.00077  -0.00132  -0.00060   1.95649
   A48        1.95709  -0.00029  -0.00090   0.00240   0.00151   1.95859
   A49        1.98049   0.00006   0.00137   0.00026   0.00164   1.98213
   A50        1.95174   0.00044  -0.00205   0.00118  -0.00091   1.95083
   A51        1.80040  -0.00026   0.00066   0.00009   0.00080   1.80120
   A52        1.85974  -0.00049  -0.00040  -0.00106  -0.00145   1.85830
   A53        1.96923   0.00016   0.00156  -0.00089   0.00065   1.96987
   A54        1.90304   0.00012  -0.00126   0.00052  -0.00075   1.90229
   A55        1.74809  -0.00096  -0.00055  -0.00086  -0.00142   1.74667
   A56        2.00160  -0.00104  -0.00002  -0.00100  -0.00103   2.00056
   A57        1.85859   0.00301   0.00563   0.00208   0.00775   1.86634
   A58        2.04840   0.00092  -0.00138   0.00129  -0.00008   2.04831
   A59        1.81763  -0.00097  -0.00262  -0.00184  -0.00439   1.81324
   A60        1.96488  -0.00072  -0.00064   0.00029  -0.00042   1.96446
   A61        1.87401   0.00010   0.00013  -0.00023  -0.00010   1.87391
   A62        1.88276   0.00011   0.00030  -0.00056  -0.00026   1.88251
   A63        2.01690  -0.00032  -0.00124   0.00206   0.00083   2.01773
   A64        1.86846   0.00002   0.00019  -0.00031  -0.00012   1.86834
   A65        1.89767   0.00003   0.00034  -0.00070  -0.00036   1.89731
   A66        1.91824   0.00009   0.00035  -0.00040  -0.00005   1.91819
   A67        1.62725   0.00005  -0.00006  -0.00014  -0.00015   1.62710
   A68        1.94037  -0.00062  -0.00195   0.00299   0.00102   1.94138
   A69        2.06438   0.00068   0.00406  -0.00674  -0.00269   2.06169
   A70        1.98504   0.00038  -0.00029   0.00024  -0.00009   1.98495
   A71        2.05056  -0.00075  -0.00150   0.00143  -0.00006   2.05050
   A72        1.80298   0.00023  -0.00032   0.00205   0.00175   1.80473
   A73        1.89586  -0.00027  -0.00116   0.00154   0.00039   1.89625
   A74        1.91535   0.00006   0.00022  -0.00090  -0.00067   1.91467
   A75        2.03227   0.00011   0.00289  -0.00334  -0.00044   2.03182
   A76        1.87421   0.00008  -0.00131   0.00139   0.00008   1.87429
   A77        1.85627   0.00006  -0.00167   0.00301   0.00134   1.85762
   A78        1.88335  -0.00004   0.00065  -0.00125  -0.00059   1.88276
   A79        1.92233   0.00003   0.00059  -0.00055   0.00003   1.92237
   A80        1.94032  -0.00006  -0.00071   0.00067  -0.00004   1.94027
   A81        1.93427  -0.00010  -0.00030   0.00039   0.00009   1.93436
   A82        1.89501   0.00004   0.00043  -0.00061  -0.00018   1.89484
   A83        1.88017   0.00008   0.00011  -0.00007   0.00004   1.88021
   A84        1.89012   0.00002  -0.00008   0.00014   0.00006   1.89018
   A85        1.84251   0.00301   0.00101  -0.00153  -0.00044   1.84207
   A86        1.87868  -0.00324  -0.00092  -0.00002  -0.00106   1.87762
   A87        1.86637  -0.00087  -0.00483   0.00219  -0.00265   1.86372
   A88        1.79305  -0.00195   0.00033   0.00025   0.00071   1.79376
   A89        2.08243  -0.00619  -0.00352  -0.00319  -0.00680   2.07562
   A90        1.98805   0.00896   0.00782   0.00219   0.00999   1.99805
   A91        2.07065  -0.00105  -0.00098   0.00182   0.00083   2.07148
   A92        2.15249   0.00224   0.00216  -0.00222  -0.00007   2.15241
   A93        2.05945  -0.00112  -0.00087   0.00053  -0.00036   2.05909
   A94        2.08418  -0.00010   0.00010   0.00008   0.00019   2.08436
   A95        2.11196   0.00062   0.00084  -0.00071   0.00012   2.11209
   A96        2.08697  -0.00051  -0.00090   0.00063  -0.00027   2.08669
   A97        2.08303  -0.00006   0.00017  -0.00012   0.00005   2.08308
   A98        2.10017   0.00014  -0.00017   0.00037   0.00019   2.10036
   A99        2.09997  -0.00008  -0.00001  -0.00024  -0.00025   2.09973
   A100       2.10188   0.00017   0.00019  -0.00008   0.00011   2.10199
   A101       2.08165  -0.00030  -0.00030   0.00009  -0.00021   2.08143
   A102       2.09966   0.00013   0.00011  -0.00002   0.00009   2.09975
   A103       2.09916  -0.00018  -0.00021   0.00007  -0.00013   2.09903
   A104       2.10139   0.00023   0.00024  -0.00017   0.00007   2.10146
   A105       2.08257  -0.00006  -0.00004   0.00009   0.00005   2.08263
   A106       2.11161   0.00045   0.00034  -0.00005   0.00029   2.11191
   A107       2.10145   0.00019   0.00015  -0.00032  -0.00017   2.10128
   A108       2.06982  -0.00065  -0.00059   0.00037  -0.00022   2.06960
   A109       2.00842  -0.00160   0.00180  -0.00030   0.00129   2.00971
   A110       2.09628  -0.00232  -0.00276   0.00465   0.00167   2.09795
   A111       2.15212   0.00437  -0.00174   0.00682   0.00488   2.15700
   A112       2.00715   0.00104   0.00312   0.00007   0.00319   2.01034
   A113       1.89198   0.00036   0.00072  -0.00083  -0.00011   1.89186
   A114       1.97754  -0.00086   0.00226  -0.00431  -0.00205   1.97549
   A115       1.89111  -0.00052  -0.00144   0.00122  -0.00022   1.89089
   A116       1.83900  -0.00002  -0.00302   0.00239  -0.00062   1.83838
   A117       1.84916  -0.00010  -0.00227   0.00186  -0.00040   1.84875
   A118       1.95634  -0.00017  -0.00167   0.00157  -0.00010   1.95624
   A119       1.93894   0.00034  -0.00095   0.00273   0.00178   1.94073
   A120       1.91733   0.00091   0.00507  -0.00667  -0.00160   1.91573
   A121       1.87835  -0.00008  -0.00130   0.00138   0.00008   1.87843
   A122       1.88534  -0.00028   0.00157  -0.00269  -0.00112   1.88423
   A123       1.88518  -0.00079  -0.00286   0.00382   0.00096   1.88615
   A124       1.94382  -0.00107  -0.00177   0.00099  -0.00078   1.94304
   A125       1.91511   0.00153   0.00243  -0.00160   0.00083   1.91594
   A126       1.95675  -0.00005   0.00015  -0.00018  -0.00004   1.95672
   A127       1.88047  -0.00001  -0.00013   0.00014   0.00001   1.88048
   A128       1.87989   0.00043   0.00110  -0.00117  -0.00007   1.87982
   A129       1.88516  -0.00085  -0.00183   0.00189   0.00006   1.88522
   A130       1.99585   0.00652  -0.00025   0.00347   0.00322   1.99907
   A131       1.90183  -0.00320   0.00088  -0.00020   0.00068   1.90251
   A132       1.95910  -0.00163   0.00137  -0.00194  -0.00056   1.95853
   A133       1.90247  -0.00098   0.00254  -0.00321  -0.00067   1.90180
   A134       1.84959  -0.00246  -0.00128  -0.00242  -0.00371   1.84588
   A135       1.84854   0.00148  -0.00351   0.00431   0.00080   1.84934
   A136       1.93961   0.00013  -0.00090   0.00190   0.00100   1.94061
   A137       1.95279  -0.00069   0.00501  -0.00880  -0.00379   1.94900
   A138       1.92005   0.00223  -0.00294   0.00630   0.00336   1.92341
   A139       1.87925   0.00012   0.00102  -0.00082   0.00020   1.87945
   A140       1.88549  -0.00025  -0.00020   0.00135   0.00114   1.88663
   A141       1.88434  -0.00161  -0.00212   0.00020  -0.00193   1.88241
   A142       1.94464  -0.00157  -0.00099   0.00004  -0.00095   1.94369
   A143       1.92020   0.00009   0.00057  -0.00110  -0.00053   1.91967
   A144       1.95305   0.00037  -0.00029   0.00189   0.00159   1.95464
   A145       1.88880   0.00031   0.00097  -0.00243  -0.00146   1.88734
   A146       1.87609   0.00094  -0.00116   0.00267   0.00151   1.87760
   A147       1.87848  -0.00008   0.00097  -0.00117  -0.00020   1.87828
   A148       1.46303  -0.00634  -0.00237  -0.00960  -0.01212   1.45091
   A149       2.85345  -0.00481   0.00540  -0.00519  -0.00002   2.85343
   A150       1.94475   0.01095  -0.00184   0.02058   0.01860   1.96335
   A151       2.08716   0.00001  -0.00012   0.00013   0.00000   2.08716
   A152       2.09850  -0.00002   0.00007  -0.00012  -0.00005   2.09845
   A153       2.09753   0.00000   0.00005  -0.00001   0.00005   2.09758
   A154       2.09125  -0.00003  -0.00008   0.00000  -0.00008   2.09117
   A155       2.10922  -0.00021  -0.00045   0.00023  -0.00022   2.10900
   A156       2.08271   0.00024   0.00052  -0.00022   0.00030   2.08301
   A157       2.10361  -0.00010   0.00025  -0.00022   0.00003   2.10363
   A158       2.06697   0.00023   0.00069  -0.00086  -0.00017   2.06680
   A159       2.11260  -0.00013  -0.00094   0.00108   0.00014   2.11275
   A160       2.08610   0.00004  -0.00030   0.00033   0.00004   2.08614
   A161       2.07442   0.00001   0.00029  -0.00025   0.00004   2.07446
   A162       2.12266  -0.00005   0.00001  -0.00009  -0.00008   2.12259
   A163       2.09259   0.00003   0.00010  -0.00017  -0.00008   2.09252
   A164       2.09727  -0.00002  -0.00009   0.00009  -0.00001   2.09726
   A165       2.09332  -0.00001   0.00000   0.00009   0.00008   2.09341
   A166       2.10566   0.00005   0.00016  -0.00007   0.00009   2.10575
   A167       2.08905  -0.00002  -0.00009   0.00003  -0.00006   2.08899
   A168       2.08848  -0.00002  -0.00007   0.00004  -0.00003   2.08845
   A169       2.15507   0.00007   0.00047  -0.00168  -0.00125   2.15383
   A170       2.05423   0.00152   0.00102   0.00137   0.00236   2.05659
   A171       2.07371  -0.00154  -0.00145   0.00053  -0.00095   2.07276
   A172       1.93157   0.00495  -0.00445   0.01149   0.00705   1.93861
    D1       -2.72879   0.00195   0.01532  -0.00946   0.00584  -2.72295
    D2       -0.61742   0.00227   0.02405  -0.01319   0.01087  -0.60655
    D3        1.34968   0.00244  -0.01196   0.02620   0.01403   1.36371
    D4        2.78770   0.00035  -0.01302   0.01858   0.00556   2.79326
    D5        2.68465  -0.00245  -0.00312   0.00508   0.00194   2.68659
    D6        0.57092  -0.00261  -0.00902   0.00525  -0.00386   0.56706
    D7       -1.41653  -0.00263   0.02155  -0.03057  -0.00887  -1.42539
    D8       -2.85052  -0.00045   0.03016  -0.02789   0.00213  -2.84840
    D9        3.10406   0.00098  -0.01691   0.03692   0.01998   3.12404
   D10        0.34432  -0.00116  -0.02392  -0.01862  -0.04246   0.30185
   D11       -1.73932   0.00152   0.00306   0.02093   0.02394  -1.71538
   D12        1.78413  -0.00061  -0.00394  -0.03460  -0.03851   1.74562
   D13        1.76434  -0.00102  -0.04796   0.06410   0.01610   1.78044
   D14       -0.99540  -0.00315  -0.05496   0.00857  -0.04634  -1.04174
   D15        0.03494   0.00019  -0.01786   0.03984   0.02191   0.05686
   D16       -2.72480  -0.00195  -0.02487  -0.01569  -0.04053  -2.76533
   D17       -1.77383  -0.00038  -0.03462   0.03216  -0.00241  -1.77623
   D18        2.33404  -0.00109  -0.03033   0.01986  -0.01034   2.32370
   D19        0.45876  -0.00232  -0.03089   0.01824  -0.01270   0.44606
   D20       -0.34071   0.00052  -0.00813   0.00513  -0.00288  -0.34359
   D21       -2.24644   0.00273  -0.00856   0.00553  -0.00306  -2.24951
   D22        1.89390  -0.00561  -0.01458   0.00167  -0.01286   1.88104
   D23        3.13676   0.00202   0.02214  -0.02427  -0.00215   3.13461
   D24       -0.02366   0.00106   0.01115  -0.00909   0.00207  -0.02159
   D25        0.16220   0.00016  -0.00512   0.00329  -0.00183   0.16036
   D26       -2.99822  -0.00079  -0.01610   0.01848   0.00239  -2.99584
   D27        0.03082  -0.00131  -0.01387   0.01331  -0.00058   0.03024
   D28       -3.10767  -0.00091  -0.00798   0.00537  -0.00262  -3.11029
   D29        3.00693   0.00088   0.01334  -0.01508  -0.00171   3.00522
   D30       -0.13155   0.00128   0.01923  -0.02302  -0.00375  -0.13530
   D31        1.16715   0.00358   0.07975  -0.06527   0.01450   1.18165
   D32       -3.02836   0.00336   0.08139  -0.06411   0.01725  -3.01111
   D33       -0.87859   0.00386   0.07102  -0.05295   0.01799  -0.86060
   D34       -1.80357   0.00162   0.05202  -0.03700   0.01509  -1.78847
   D35        0.28411   0.00140   0.05365  -0.03583   0.01784   0.30195
   D36        2.43388   0.00190   0.04328  -0.02468   0.01858   2.45246
   D37        3.14010   0.00010   0.00254  -0.00471  -0.00217   3.13793
   D38        0.00391  -0.00016  -0.00212  -0.00037  -0.00249   0.00141
   D39       -0.01984  -0.00082  -0.00805   0.00998   0.00191  -0.01793
   D40        3.12715  -0.00108  -0.01271   0.01431   0.00159   3.12874
   D41        3.14083   0.00002   0.00120  -0.00033   0.00087  -3.14148
   D42        0.00939  -0.00053  -0.00452   0.00586   0.00133   0.01072
   D43        0.00472  -0.00024  -0.00352   0.00406   0.00054   0.00526
   D44       -3.12673  -0.00079  -0.00925   0.01025   0.00100  -3.12573
   D45        3.12714   0.00049   0.00372  -0.00316   0.00057   3.12770
   D46       -0.00234   0.00030   0.00186  -0.00170   0.00017  -0.00218
   D47       -0.00431  -0.00006  -0.00201   0.00304   0.00103  -0.00328
   D48       -3.13379  -0.00025  -0.00387   0.00450   0.00063  -3.13316
   D49       -0.01826   0.00064   0.00754  -0.00806  -0.00052  -0.01877
   D50        3.12027   0.00024   0.00172  -0.00023   0.00150   3.12177
   D51        3.13535   0.00045   0.00570  -0.00662  -0.00092   3.13443
   D52       -0.00931   0.00006  -0.00012   0.00121   0.00110  -0.00821
   D53        0.94295   0.00214  -0.01350   0.00326  -0.01036   0.93258
   D54       -3.12300   0.00267  -0.01933   0.01121  -0.00828  -3.13129
   D55       -1.24358   0.00193  -0.02285   0.01557  -0.00740  -1.25098
   D56       -1.09222  -0.00299  -0.02387   0.01178  -0.01207  -1.10430
   D57        1.12501  -0.00246  -0.02970   0.01974  -0.00999   1.11502
   D58        3.00444  -0.00320  -0.03322   0.02410  -0.00911   2.99533
   D59        2.86776  -0.00044  -0.01435   0.00763  -0.00667   2.86109
   D60       -1.19820   0.00008  -0.02018   0.01558  -0.00459  -1.20278
   D61        0.68123  -0.00065  -0.02370   0.01994  -0.00370   0.67753
   D62       -0.07235   0.00125   0.02461  -0.01532   0.00935  -0.06300
   D63        1.89417  -0.00201   0.02409  -0.01580   0.00831   1.90249
   D64       -2.17047   0.00397   0.03241  -0.01489   0.01756  -2.15292
   D65        1.95941   0.00549   0.04084  -0.03809   0.00279   1.96219
   D66       -2.35726   0.00224   0.04032  -0.03857   0.00175  -2.35551
   D67       -0.13872   0.00822   0.04864  -0.03766   0.01099  -0.12773
   D68       -2.04965   0.00449   0.02681  -0.01899   0.00788  -2.04178
   D69       -0.08313   0.00124   0.02629  -0.01946   0.00684  -0.07629
   D70        2.13541   0.00722   0.03462  -0.01855   0.01608   2.15149
   D71       -2.81840  -0.00110  -0.00446   0.00431  -0.00008  -2.81848
   D72       -0.74780  -0.00138  -0.00439   0.00421  -0.00012  -0.74792
   D73        1.36524  -0.00164  -0.00581   0.00687   0.00114   1.36638
   D74       -0.63202   0.00013  -0.00870   0.01056   0.00186  -0.63016
   D75        1.43858  -0.00015  -0.00863   0.01046   0.00181   1.44040
   D76       -2.73156  -0.00041  -0.01005   0.01311   0.00308  -2.72849
   D77        1.54619   0.00022  -0.00955   0.01057   0.00100   1.54719
   D78       -2.66639  -0.00006  -0.00948   0.01047   0.00096  -2.66544
   D79       -0.55335  -0.00032  -0.01090   0.01312   0.00222  -0.55113
   D80       -0.98503   0.00007   0.01125  -0.01300  -0.00185  -0.98687
   D81       -3.02732  -0.00021   0.01210  -0.01399  -0.00195  -3.02926
   D82        1.17458  -0.00052   0.01113  -0.01424  -0.00317   1.17141
   D83        3.13968   0.00021   0.00287  -0.00263   0.00021   3.13990
   D84        1.09739  -0.00007   0.00372  -0.00361   0.00011   1.09751
   D85       -0.98390  -0.00037   0.00276  -0.00386  -0.00111  -0.98501
   D86        0.95678   0.00115   0.00721  -0.00746  -0.00025   0.95652
   D87       -1.08551   0.00087   0.00806  -0.00844  -0.00035  -1.08587
   D88        3.11638   0.00057   0.00710  -0.00869  -0.00158   3.11480
   D89       -2.23380  -0.00031   0.00812  -0.01334  -0.00523  -2.23903
   D90        1.94507  -0.00005   0.00917  -0.01301  -0.00385   1.94122
   D91       -0.09746  -0.00025   0.01123  -0.01423  -0.00300  -0.10046
   D92        1.96641  -0.00027   0.00674  -0.01104  -0.00431   1.96209
   D93       -0.13791  -0.00001   0.00779  -0.01072  -0.00293  -0.14084
   D94       -2.18044  -0.00021   0.00985  -0.01193  -0.00209  -2.18252
   D95       -0.11925  -0.00043   0.00680  -0.01186  -0.00506  -0.12432
   D96       -2.22357  -0.00017   0.00784  -0.01154  -0.00368  -2.22725
   D97        2.01709  -0.00037   0.00990  -0.01275  -0.00283   2.01425
   D98        0.70701   0.00072  -0.00715   0.00971   0.00255   0.70957
   D99        2.91667   0.00059  -0.00925   0.01013   0.00087   2.91753
   D100      -1.18099   0.00127  -0.00572   0.01142   0.00562  -1.17537
   D101       2.85088   0.00072  -0.00419   0.00959   0.00542   2.85630
   D102      -1.22266   0.00059  -0.00629   0.01001   0.00374  -1.21892
   D103       0.96287   0.00126  -0.00276   0.01130   0.00849   0.97137
   D104      -1.36963   0.00029  -0.00455   0.00807   0.00352  -1.36611
   D105       0.84002   0.00016  -0.00665   0.00849   0.00184   0.84186
   D106       3.02555   0.00084  -0.00313   0.00978   0.00659   3.03214
   D107      -1.01844  -0.00115  -0.00045  -0.00008  -0.00053  -1.01898
   D108       0.98587  -0.00172  -0.00274   0.00328   0.00051   0.98638
   D109       3.09432  -0.00168  -0.00467   0.00752   0.00283   3.09715
   D110       3.08690   0.00036   0.00077   0.00109   0.00189   3.08879
   D111      -1.19197  -0.00021  -0.00152   0.00445   0.00294  -1.18903
   D112       0.91648  -0.00017  -0.00344   0.00869   0.00525   0.92173
   D113       0.90195   0.00147   0.00464   0.00134   0.00604   0.90799
   D114       2.90627   0.00090   0.00235   0.00469   0.00709   2.91335
   D115      -1.26847   0.00094   0.00042   0.00894   0.00940  -1.25907
   D116      -1.01203   0.00140   0.00307   0.00172   0.00480  -1.00723
   D117      -3.11329   0.00137   0.00261   0.00241   0.00503  -3.10826
   D118       1.06682   0.00146   0.00339   0.00153   0.00492   1.07174
   D119       1.03275  -0.00005   0.00123   0.00073   0.00195   1.03469
   D120      -1.06851  -0.00008   0.00077   0.00143   0.00217  -1.06634
   D121       3.11159   0.00001   0.00155   0.00054   0.00207   3.11366
   D122      -3.14075  -0.00127  -0.00400  -0.00053  -0.00452   3.13792
   D123       1.04118  -0.00130  -0.00446   0.00016  -0.00429   1.03689
   D124      -1.06190  -0.00122  -0.00368  -0.00073  -0.00439  -1.06629
   D125      -3.03284  -0.00076  -0.01941   0.01019  -0.00912  -3.04195
   D126       1.31065  -0.00208  -0.02033   0.01179  -0.00855   1.30210
   D127      -0.96672   0.00134  -0.02137   0.01422  -0.00712  -0.97385
   D128       1.41210  -0.00037  -0.01974   0.01111  -0.00853   1.40357
   D129      -0.52760  -0.00169  -0.02066   0.01271  -0.00796  -0.53556
   D130      -2.80497   0.00173  -0.02170   0.01514  -0.00654  -2.81151
   D131      -0.82508  -0.00036  -0.01570   0.01063  -0.00498  -0.83006
   D132      -2.76478  -0.00168  -0.01662   0.01224  -0.00441  -2.76919
   D133       1.24103   0.00174  -0.01766   0.01467  -0.00299   1.23805
   D134       0.72830  -0.00028  -0.00378   0.00484   0.00107   0.72938
   D135      -1.08117  -0.00019  -0.00250   0.00325   0.00074  -1.08043
   D136       2.95982   0.00034  -0.00017  -0.00026  -0.00044   2.95939
   D137      -1.37958  -0.00021  -0.00337   0.00428   0.00092  -1.37866
   D138       3.09413  -0.00012  -0.00209   0.00268   0.00058   3.09472
   D139       0.85194   0.00041   0.00024  -0.00083  -0.00059   0.85135
   D140       2.86366  -0.00029  -0.00400   0.00528   0.00129   2.86495
   D141       1.05418  -0.00021  -0.00273   0.00369   0.00096   1.05514
   D142      -1.18801   0.00032  -0.00039   0.00018  -0.00022  -1.18822
   D143       2.82092  -0.00013  -0.00264   0.00303   0.00036   2.82128
   D144       0.77672  -0.00011  -0.00052   0.00098   0.00042   0.77714
   D145      -1.36846  -0.00018  -0.00376   0.00590   0.00211  -1.36635
   D146      -1.53160  -0.00013  -0.00080  -0.00116  -0.00193  -1.53353
   D147       2.70738  -0.00010   0.00132  -0.00322  -0.00187   2.70552
   D148       0.56221  -0.00018  -0.00192   0.00170  -0.00018   0.56203
   D149       0.66933   0.00006  -0.00244   0.00179  -0.00065   0.66868
   D150      -1.37487   0.00008  -0.00032  -0.00027  -0.00059  -1.37546
   D151       2.76314   0.00001  -0.00356   0.00466   0.00110   2.76423
   D152       0.29548   0.00250   0.06658  -0.02978   0.03674   0.33222
   D153      -2.88413   0.00467   0.07854  -0.02567   0.05280  -2.83133
   D154       2.38149   0.00165   0.06167  -0.03216   0.02952   2.41102
   D155      -0.79812   0.00382   0.07363  -0.02805   0.04558  -0.75253
   D156      -1.77767   0.00183   0.06639  -0.03252   0.03393  -1.74374
   D157       1.32591   0.00400   0.07835  -0.02842   0.04999   1.37590
   D158      -0.03162   0.00135   0.00882   0.00054   0.00938  -0.02225
   D159       3.12338   0.00080   0.00502   0.00069   0.00573   3.12911
   D160      -3.13724  -0.00078  -0.00253  -0.00328  -0.00582   3.14012
   D161       0.01777  -0.00133  -0.00634  -0.00313  -0.00947   0.00829
   D162      -3.11812  -0.00099  -0.00682  -0.00026  -0.00707  -3.12519
   D163       0.05061  -0.00009  -0.00317  -0.00014  -0.00329   0.04731
   D164      -0.01432   0.00118   0.00506   0.00385   0.00891  -0.00541
   D165      -3.12877   0.00208   0.00872   0.00397   0.01268  -3.11609
   D166       3.12772   0.00049   0.00245   0.00158   0.00402   3.13174
   D167      -0.00831   0.00056   0.00358  -0.00010   0.00348  -0.00482
   D168      -0.00044  -0.00007  -0.00137   0.00173   0.00036  -0.00007
   D169      -3.13646   0.00000  -0.00024   0.00006  -0.00018  -3.13664
   D170       3.13501  -0.00014  -0.00121   0.00108  -0.00014   3.13487
   D171      -0.00506   0.00040   0.00064   0.00268   0.00331  -0.00175
   D172      -0.00096  -0.00007  -0.00007  -0.00061  -0.00069  -0.00164
   D173      -3.14103   0.00047   0.00178   0.00099   0.00276  -3.13827
   D174       3.13815  -0.00077  -0.00292  -0.00201  -0.00493   3.13323
   D175       0.00848  -0.00056  -0.00191  -0.00196  -0.00387   0.00462
   D176      -0.00192  -0.00023  -0.00107  -0.00041  -0.00148  -0.00340
   D177      -3.13159  -0.00002  -0.00006  -0.00036  -0.00042  -3.13201
   D178       0.00137  -0.00024  -0.00100  -0.00136  -0.00236  -0.00098
   D179       3.11631  -0.00111  -0.00458  -0.00149  -0.00606   3.11025
   D180      -3.12841  -0.00003   0.00000  -0.00130  -0.00131  -3.12972
   D181      -0.01348  -0.00091  -0.00358  -0.00143  -0.00501  -0.01849
   D182      -0.94146   0.00095   0.00116   0.01079   0.01193  -0.92952
   D183      -3.06061   0.00065   0.00037   0.00979   0.01014  -3.05047
   D184       1.17532   0.00104   0.00136   0.01060   0.01194   1.18726
   D185       2.43681  -0.00166   0.01295  -0.03935  -0.02639   2.41043
   D186       0.31765  -0.00196   0.01215  -0.04035  -0.02818   0.28948
   D187      -1.72959  -0.00157   0.01315  -0.03954  -0.02638  -1.75597
   D188      -1.13109  -0.00009  -0.02035   0.02747   0.00710  -1.12399
   D189       3.01854  -0.00092  -0.02414   0.02938   0.00522   3.02376
   D190       0.97668   0.00025  -0.02119   0.02535   0.00414   0.98082
   D191       1.76535   0.00156  -0.03270   0.07903   0.04636   1.81171
   D192      -0.36820   0.00072  -0.03649   0.08095   0.04448  -0.32372
   D193      -2.41007   0.00190  -0.03353   0.07691   0.04340  -2.36667
   D194      -1.64772  -0.00478  -0.10790  -0.03024  -0.13824  -1.78596
   D195       1.37987  -0.00652  -0.10377  -0.01733  -0.12097   1.25890
   D196       1.75081  -0.00666  -0.09561  -0.08364  -0.17938   1.57143
   D197      -1.50478  -0.00841  -0.09149  -0.07073  -0.16211  -1.66689
   D198       1.09879  -0.00045  -0.01927   0.02789   0.00862   1.10741
   D199      -3.08222  -0.00043  -0.02273   0.03263   0.00990  -3.07232
   D200      -0.99741  -0.00060  -0.02361   0.03479   0.01118  -0.98622
   D201      -3.06477   0.00033  -0.01731   0.02778   0.01047  -3.05430
   D202      -0.96259   0.00035  -0.02078   0.03252   0.01174  -0.95085
   D203       1.12222   0.00018  -0.02165   0.03468   0.01303   1.13525
   D204      -1.09181  -0.00002  -0.02196   0.03158   0.00961  -1.08220
   D205       1.01037   0.00001  -0.02542   0.03631   0.01089   1.02126
   D206       3.09518  -0.00017  -0.02630   0.03848   0.01218   3.10736
   D207      -0.97507   0.00058   0.00699  -0.00632   0.00067  -0.97440
   D208       1.10552   0.00089   0.00729  -0.00656   0.00073   1.10625
   D209      -3.08294   0.00082   0.00672  -0.00538   0.00134  -3.08160
   D210       3.11901  -0.00061   0.00360  -0.00666  -0.00306   3.11596
   D211      -1.08358  -0.00030   0.00390  -0.00690  -0.00300  -1.08658
   D212       1.01115  -0.00037   0.00333  -0.00572  -0.00239   1.00876
   D213       1.15281  -0.00030   0.00877  -0.01083  -0.00206   1.15076
   D214      -3.04978   0.00001   0.00907  -0.01107  -0.00200  -3.05178
   D215      -0.95505  -0.00006   0.00850  -0.00989  -0.00139  -0.95644
   D216       0.97057   0.00015  -0.00474  -0.01950  -0.02424   0.94633
   D217       3.07193  -0.00008  -0.00061  -0.02526  -0.02588   3.04606
   D218      -1.11681  -0.00106  -0.00201  -0.02650  -0.02851  -1.14532
   D219       3.10378  -0.00023  -0.00185  -0.01977  -0.02163   3.08215
   D220      -1.07805  -0.00045   0.00227  -0.02553  -0.02326  -1.10131
   D221       1.01640  -0.00144   0.00088  -0.02677  -0.02590   0.99050
   D222      -1.19686  -0.00020  -0.00537  -0.01750  -0.02286  -1.21972
   D223       0.90451  -0.00043  -0.00125  -0.02325  -0.02450   0.88001
   D224       2.99895  -0.00142  -0.00264  -0.02450  -0.02714   2.97181
   D225      -1.07324   0.00316   0.00273   0.00143   0.00416  -1.06909
   D226       1.02161   0.00260   0.00369  -0.00233   0.00136   1.02297
   D227       3.10895   0.00279   0.00510  -0.00332   0.00178   3.11074
   D228       3.02098  -0.00221   0.00076  -0.00064   0.00012   3.02110
   D229      -1.16736  -0.00277   0.00172  -0.00440  -0.00268  -1.17003
   D230       0.91999  -0.00257   0.00313  -0.00538  -0.00225   0.91774
   D231       1.03774   0.00034   0.00283   0.00148   0.00431   1.04205
   D232       3.13259  -0.00022   0.00379  -0.00227   0.00151   3.13411
   D233      -1.06325  -0.00002   0.00520  -0.00326   0.00194  -1.06131
   D234       2.86199  -0.00645  -0.12030  -0.09149  -0.21167   2.65032
   D235       0.12971  -0.00719  -0.12827  -0.14843  -0.27681  -0.14710
   D236       0.00163   0.00000  -0.00008   0.00019   0.00010   0.00173
   D237       3.13996   0.00010  -0.00054   0.00172   0.00118   3.14114
   D238      -3.13994  -0.00002   0.00006  -0.00029  -0.00023  -3.14017
   D239      -0.00160   0.00007  -0.00039   0.00124   0.00085  -0.00076
   D240      -0.00137   0.00002  -0.00011   0.00036   0.00024  -0.00113
   D241       3.14074   0.00000   0.00007  -0.00019  -0.00012   3.14062
   D242       3.14019   0.00004  -0.00026   0.00084   0.00058   3.14077
   D243      -0.00089   0.00002  -0.00007   0.00029   0.00021  -0.00067
   D244      -0.00001  -0.00004   0.00029  -0.00081  -0.00052  -0.00053
   D245       3.13694   0.00002  -0.00044   0.00096   0.00053   3.13747
   D246      -3.13839  -0.00013   0.00074  -0.00232  -0.00158  -3.13998
   D247      -0.00144  -0.00007   0.00001  -0.00055  -0.00053  -0.00197
   D248      -0.00188   0.00005  -0.00029   0.00089   0.00060  -0.00129
   D249       3.14015   0.00004  -0.00024   0.00083   0.00059   3.14074
   D250      -3.13871  -0.00001   0.00045  -0.00093  -0.00048  -3.13920
   D251       0.00332  -0.00002   0.00050  -0.00098  -0.00049   0.00283
   D252      -3.11287  -0.00144  -0.00022  -0.01219  -0.01241  -3.12528
   D253       0.00816   0.00090   0.00256   0.00050   0.00306   0.01122
   D254       0.02406  -0.00138  -0.00094  -0.01041  -0.01136   0.01270
   D255      -3.13810   0.00095   0.00183   0.00228   0.00412  -3.13398
   D256       0.00214  -0.00002   0.00009  -0.00034  -0.00025   0.00189
   D257      -3.14048  -0.00001   0.00007  -0.00009  -0.00002  -3.14050
   D258      -3.13991  -0.00001   0.00004  -0.00029  -0.00024  -3.14015
   D259       0.00066   0.00000   0.00001  -0.00003  -0.00002   0.00064
   D260      -0.00053  -0.00001   0.00011  -0.00028  -0.00017  -0.00070
   D261       3.14055   0.00001  -0.00008   0.00027   0.00019   3.14074
   D262      -3.14110  -0.00003   0.00014  -0.00053  -0.00039  -3.14149
   D263      -0.00002  -0.00001  -0.00005   0.00002  -0.00003  -0.00005
   D264       3.06075  -0.00143  -0.00739   0.00910   0.00170   3.06246
   D265      -0.06006  -0.00383  -0.01022  -0.00374  -0.01394  -0.07401
         Item               Value     Threshold  Converged?
 Maximum Force            0.012171     0.000450     NO 
 RMS     Force            0.001840     0.000300     NO 
 Maximum Displacement     1.625907     0.001800     NO 
 RMS     Displacement     0.208777     0.001200     NO 
 Predicted change in Energy=-9.761303D-04
 GradGradGradGradGradGradGradGradGradGradGradGradGradGradGradGradGradGrad

 Leave Link  103 at Mon Dec  9 04:38:57 2024, MaxMem= 13421772800 cpu:               9.3 elap:               0.4
 (Enter /home/yuhan/g16/l202.exe)
 Stoichiometry    C35H45LiNO4P
 Framework group  C1[X(C35H45LiNO4P)]
 Deg. of freedom   255
 Full point group                 C1      NOp   1
 RotChk:  IX=0 Diff= 3.56D-02
 Largest Abelian subgroup         C1      NOp   1
 Largest concise Abelian subgroup C1      NOp   1
                         Standard orientation:                         
 ---------------------------------------------------------------------
 Center     Atomic      Atomic             Coordinates (Angstroms)
 Number     Number       Type             X           Y           Z
 ---------------------------------------------------------------------
      1         15           0        0.326347   -0.917512   -0.246012
      2          8           0       -0.803672   -1.871266   -0.416145
      3          8           0        1.391300   -0.890876   -1.454664
      4          8           0        1.389600   -1.315764    0.903384
      5          6           0        2.701084    1.046164   -1.450619
      6          6           0        1.821779    1.998280   -0.918603
      7          1           0        1.207099    1.762836   -0.056060
      8          6           0        1.725827    3.272275   -1.468976
      9          1           0        1.032397    3.985529   -1.035505
     10          6           0        2.506963    3.623492   -2.566792
     11          1           0        2.432464    4.617355   -2.996391
     12          6           0        3.373579    2.684486   -3.114642
     13          1           0        3.980132    2.937624   -3.978383
     14          6           0        3.459895    1.406382   -2.567518
     15          1           0        4.130335    0.687563   -3.025961
     16          6           0        2.670615   -0.404104   -0.970141
     17          6           0        3.786997   -1.332717   -1.481380
     18          1           0        3.752558   -1.461322   -2.566277
     19          6           0        5.128109   -0.777296   -0.923587
     20          1           0        5.974852   -1.169611   -1.490663
     21          1           0        5.187634    0.310001   -0.997059
     22          6           0        5.134380   -1.267536    0.549941
     23          1           0        5.319813   -0.473144    1.272695
     24          1           0        5.901117   -2.027530    0.721163
     25          6           0        3.744688   -1.911953    0.712196
     26          6           0        4.774425   -3.631861   -0.952859
     27          1           0        5.767756   -3.188823   -1.012426
     28          1           0        4.581470   -4.131432   -1.908164
     29          1           0        4.799434   -4.410348   -0.182649
     30          6           0        3.620227   -2.646565   -0.667179
     31          6           0        2.356198   -3.496659   -0.909462
     32          1           0        2.536997   -4.508561   -0.531560
     33          1           0        2.166579   -3.577954   -1.984543
     34          1           0        1.444791   -3.150986   -0.436207
     35          6           0        3.579110   -2.749558    1.965221
     36          1           0        4.330316   -3.545901    1.988465
     37          1           0        2.586378   -3.206084    2.006702
     38          1           0        3.714022   -2.137323    2.863774
     39          6           0        2.685804   -0.749049    0.618326
     40          6           0        2.900951    0.385137    1.618593
     41          6           0        2.124787    0.410197    2.783217
     42          1           0        1.377548   -0.357944    2.941395
     43          6           0        2.291057    1.414088    3.735492
     44          1           0        1.668290    1.412609    4.624357
     45          6           0        3.240839    2.410979    3.546252
     46          1           0        3.367318    3.196990    4.283867
     47          6           0        4.025338    2.393991    2.395946
     48          1           0        4.766572    3.168758    2.227852
     49          6           0        3.857175    1.394315    1.444117
     50          1           0        4.463412    1.426244    0.545700
     51          1           0       -0.164092    0.379139    0.010713
     52          7           0       -2.276013    0.919688   -0.060660
     53          6           0       -2.515169    1.476914    1.249507
     54          6           0       -1.511634    2.555394    1.695756
     55          6           0       -2.484551    0.337705    2.272043
     56          1           0       -3.524014    1.951995    1.349025
     57          1           0       -1.546650    3.440408    1.054047
     58          1           0       -1.711495    2.882021    2.722857
     59          1           0       -0.489298    2.150180    1.659345
     60          1           0       -3.204428   -0.450018    2.013912
     61          1           0       -1.484372   -0.116441    2.292715
     62          1           0       -2.719848    0.685573    3.284390
     63          6           0       -2.156325    1.888657   -1.128423
     64          6           0       -3.437484    2.700168   -1.402892
     65          6           0       -1.740207    1.166863   -2.412108
     66          1           0       -1.361151    2.638560   -0.928075
     67          1           0       -3.802696    3.185426   -0.489534
     68          1           0       -3.268171    3.482987   -2.150885
     69          1           0       -4.230694    2.040764   -1.779309
     70          1           0       -0.766816    0.675032   -2.296344
     71          1           0       -2.484211    0.397761   -2.669337
     72          1           0       -1.665103    1.852831   -3.262343
     73          3           0       -2.460472   -0.967218   -0.355420
     74          6           0       -8.679290    0.278724    0.488134
     75          6           0       -7.290382    0.350024    0.461790
     76          6           0       -6.545938   -0.756778    0.047594
     77          6           0       -7.185929   -1.938668   -0.341067
     78          6           0       -8.571377   -2.007577   -0.311689
     79          6           0       -9.315074   -0.899467    0.102150
     80          1           0       -9.264232    1.134783    0.807418
     81          1           0       -6.773068    1.259705    0.758388
     82          1           0       -6.580849   -2.781992   -0.658934
     83          1           0       -9.078398   -2.919419   -0.609948
     84          1           0      -10.399058   -0.957292    0.122929
     85          6           0       -5.079625   -0.645882    0.026578
     86          8           0       -4.339999   -1.552352   -0.335580
     87          1           0       -4.631204    0.306645    0.350433
 ---------------------------------------------------------------------
 Rotational constants (GHZ):           0.1422989           0.0451732           0.0429646
 Leave Link  202 at Mon Dec  9 04:38:57 2024, MaxMem= 13421772800 cpu:               0.4 elap:               0.0
 (Enter /home/yuhan/g16/l301.exe)
 Basis read from rwf:  (5D, 7F)
 No pseudopotential information found on rwf file.
 There are   724 symmetry adapted cartesian basis functions of A   symmetry.
 There are   682 symmetry adapted basis functions of A   symmetry.
   682 basis functions,  1380 primitive gaussians,   724 cartesian basis functions
   156 alpha electrons      156 beta electrons
       nuclear repulsion energy      5472.1051609540 Hartrees.
 IExCor= 4336 DFT=T Ex+Corr=M062X ExCW=0 ScaHFX=  0.540000
 ScaDFX=  1.000000  1.000000  1.000000  1.000000 ScalE2=  1.000000  1.000000
 IRadAn=      5 IRanWt=     -1 IRanGd=            0 ICorTp=0 IEmpDi=  4
 NAtoms=   87 NActive=   87 NUniq=   87 SFac= 1.00D+00 NAtFMM=   60 NAOKFM=T Big=T
 Integral buffers will be    131072 words long.
 Raffenetti 2 integral format.
 Two-electron integral symmetry is turned on.
 No density basis found on file    724.
 Leave Link  301 at Mon Dec  9 04:38:57 2024, MaxMem= 13421772800 cpu:               2.6 elap:               0.1
 (Enter /home/yuhan/g16/l302.exe)
 NPDir=0 NMtPBC=     1 NCelOv=     1 NCel=       1 NClECP=     1 NCelD=      1
         NCelK=      1 NCelE2=     1 NClLst=     1 CellRange=     0.0.
 One-electron integrals computed using PRISM.
 One-electron integral symmetry used in STVInt
 NBasis=   682 RedAO= T EigKep=  4.00D-04  NBF=   682
 NBsUse=   682 1.00D-06 EigRej= -1.00D+00 NBFU=   682
 Precomputing XC quadrature grid using
 IXCGrd= 4 IRadAn=           5 IRanWt=          -1 IRanGd=           0 AccXCQ= 0.00D+00.
 Generated NRdTot=       0 NPtTot=           0 NUsed=           0 NTot=          32
 NSgBfM=   702   695   695   696   702 MxSgAt=    87 MxSgA2=    87.
 Leave Link  302 at Mon Dec  9 04:38:58 2024, MaxMem= 13421772800 cpu:              45.9 elap:               1.2
 (Enter /home/yuhan/g16/l303.exe)
 DipDrv:  MaxL=1.
 Leave Link  303 at Mon Dec  9 04:38:59 2024, MaxMem= 13421772800 cpu:               3.9 elap:               0.1
 (Enter /home/yuhan/g16/l401.exe)
 Lowest energy guess from the checkpoint file:  "PH-ts-R.chk"
 B after Tr=     0.000000    0.000000    0.000000
         Rot=    0.999976   -0.006410   -0.000872    0.002486 Ang=  -0.79 deg.
 Guess basis will be translated and rotated to current coordinates.
 B after Tr=     0.000000    0.000000    0.000000
         Rot=    0.999948   -0.001585    0.009499    0.003332 Ang=  -1.17 deg.
 Guess basis will be translated and rotated to current coordinates.
 CkInt1:  FT= 1.84D-01
 Max alpha theta=  7.878 degrees.
 JPrj=2 DoOrth=T DoCkMO=T.
 Leave Link  401 at Mon Dec  9 04:39:00 2024, MaxMem= 13421772800 cpu:              38.6 elap:               1.0
 (Enter /home/yuhan/g16/l502.exe)
 Integral symmetry usage will be decided dynamically.
 Closed shell SCF:
 Using DIIS extrapolation, IDIIS=  1040.
 NGot= 13421772800 LenX= 13420685889 LenY= 13420160989
 Requested convergence on RMS density matrix=1.00D-08 within 128 cycles.
 Requested convergence on MAX density matrix=1.00D-06.
 Requested convergence on             energy=1.00D-06.
 No special actions if energy rises.
 Fock matrices will be formed incrementally for  20 cycles.

 Cycle   1  Pass 1  IDiag  1:
 FoFJK:  IHMeth= 1 ICntrl=       0 DoSepK=F KAlg= 0 I1Cent=           0 FoldK=F
 IRaf= 950000000 NMat=       1 IRICut=       1 DoRegI=T DoRafI=F ISym2E= 0 IDoP0=0 IntGTp=1.
 FoFCou: FMM=T IPFlag=           0 FMFlag=      100000 FMFlg1=        2001
         NFxFlg=           0 DoJE=F BraDBF=F KetDBF=F FulRan=T
         wScrn=  0.000000 ICntrl=         0 IOpCl=  0 I1Cent=           0 NGrid=           0
         NMat0=    1 NMatS0=      1 NMatT0=    0 NMatD0=    1 NMtDS0=    0 NMtDT0=    0
 Symmetry not used in FoFCou.
 FMM levels:  10  Number of levels for PrismC:   9
 E= -2064.59042586071    
 DIIS: error= 6.79D-03 at cycle   1 NSaved=   1.
 NSaved= 1 IEnMin= 1 EnMin= -2064.59042586071     IErMin= 1 ErrMin= 6.79D-03
 ErrMax= 6.79D-03  0.00D+00 EMaxC= 1.00D-01 BMatC= 2.55D-02 BMatP= 2.55D-02
 IDIUse=3 WtCom= 9.32D-01 WtEn= 6.79D-02
 Coeff-Com:  0.100D+01
 Coeff-En:   0.100D+01
 Coeff:      0.100D+01
 Gap=    69.804 Goal=   None    Shift=    0.000
 GapD=   69.804 DampG=2.000 DampE=1.000 DampFc=2.0000 IDamp=-1.
 RMSDP=3.58D-04 MaxDP=1.85D-02              OVMax= 3.84D-02

 Cycle   2  Pass 1  IDiag  1:
 RMSU=  3.58D-04    CP:  9.99D-01
 E= -2064.64310618038     Delta-E=       -0.052680319672 Rises=F Damp=F
 DIIS: error= 1.89D-03 at cycle   2 NSaved=   2.
 NSaved= 2 IEnMin= 2 EnMin= -2064.64310618038     IErMin= 2 ErrMin= 1.89D-03
 ErrMax= 1.89D-03  0.00D+00 EMaxC= 1.00D-01 BMatC= 1.15D-03 BMatP= 2.55D-02
 IDIUse=3 WtCom= 9.81D-01 WtEn= 1.89D-02
 Coeff-Com: -0.190D+00 0.119D+01
 Coeff-En:   0.000D+00 0.100D+01
 Coeff:     -0.187D+00 0.119D+01
 Gap=     0.143 Goal=   None    Shift=    0.000
 RMSDP=1.12D-04 MaxDP=5.47D-03 DE=-5.27D-02 OVMax= 1.49D-02

 Cycle   3  Pass 1  IDiag  1:
 RMSU=  7.09D-05    CP:  9.99D-01  1.24D+00
 E= -2064.64627954928     Delta-E=       -0.003173368893 Rises=F Damp=F
 DIIS: error= 8.45D-04 at cycle   3 NSaved=   3.
 NSaved= 3 IEnMin= 3 EnMin= -2064.64627954928     IErMin= 3 ErrMin= 8.45D-04
 ErrMax= 8.45D-04  0.00D+00 EMaxC= 1.00D-01 BMatC= 2.38D-04 BMatP= 1.15D-03
 IDIUse=3 WtCom= 9.92D-01 WtEn= 8.45D-03
 Coeff-Com: -0.849D-01 0.437D+00 0.648D+00
 Coeff-En:   0.000D+00 0.000D+00 0.100D+01
 Coeff:     -0.842D-01 0.433D+00 0.651D+00
 Gap=     0.142 Goal=   None    Shift=    0.000
 RMSDP=3.16D-05 MaxDP=4.04D-03 DE=-3.17D-03 OVMax= 4.66D-03

 Cycle   4  Pass 1  IDiag  1:
 RMSU=  2.97D-05    CP:  9.99D-01  1.27D+00  9.21D-01
 E= -2064.64646308603     Delta-E=       -0.000183536758 Rises=F Damp=F
 DIIS: error= 4.67D-04 at cycle   4 NSaved=   4.
 NSaved= 4 IEnMin= 4 EnMin= -2064.64646308603     IErMin= 4 ErrMin= 4.67D-04
 ErrMax= 4.67D-04  0.00D+00 EMaxC= 1.00D-01 BMatC= 8.46D-05 BMatP= 2.38D-04
 IDIUse=3 WtCom= 9.95D-01 WtEn= 4.67D-03
 Coeff-Com: -0.235D-02-0.364D-01 0.367D+00 0.671D+00
 Coeff-En:   0.000D+00 0.000D+00 0.123D+00 0.877D+00
 Coeff:     -0.234D-02-0.362D-01 0.366D+00 0.672D+00
 Gap=     0.143 Goal=   None    Shift=    0.000
 RMSDP=1.53D-05 MaxDP=2.42D-03 DE=-1.84D-04 OVMax= 2.19D-03

 Cycle   5  Pass 1  IDiag  1:
 RMSU=  9.92D-06    CP:  9.99D-01  1.28D+00  1.05D+00  8.26D-01
 E= -2064.64654191304     Delta-E=       -0.000078827011 Rises=F Damp=F
 DIIS: error= 9.18D-05 at cycle   5 NSaved=   5.
 NSaved= 5 IEnMin= 5 EnMin= -2064.64654191304     IErMin= 5 ErrMin= 9.18D-05
 ErrMax= 9.18D-05  0.00D+00 EMaxC= 1.00D-01 BMatC= 4.40D-06 BMatP= 8.46D-05
 IDIUse=1 WtCom= 1.00D+00 WtEn= 0.00D+00
 Coeff-Com:  0.767D-02-0.596D-01 0.680D-01 0.250D+00 0.733D+00
 Coeff:      0.767D-02-0.596D-01 0.680D-01 0.250D+00 0.733D+00
 Gap=     0.143 Goal=   None    Shift=    0.000
 RMSDP=4.87D-06 MaxDP=4.50D-04 DE=-7.88D-05 OVMax= 7.17D-04

 Cycle   6  Pass 1  IDiag  1:
 RMSU=  3.37D-06    CP:  9.99D-01  1.28D+00  1.09D+00  8.83D-01  8.18D-01
 E= -2064.64654771592     Delta-E=       -0.000005802876 Rises=F Damp=F
 DIIS: error= 2.95D-05 at cycle   6 NSaved=   6.
 NSaved= 6 IEnMin= 6 EnMin= -2064.64654771592     IErMin= 6 ErrMin= 2.95D-05
 ErrMax= 2.95D-05  0.00D+00 EMaxC= 1.00D-01 BMatC= 5.28D-07 BMatP= 4.40D-06
 IDIUse=1 WtCom= 1.00D+00 WtEn= 0.00D+00
 Coeff-Com:  0.326D-02-0.204D-01-0.861D-02 0.336D-01 0.289D+00 0.703D+00
 Coeff:      0.326D-02-0.204D-01-0.861D-02 0.336D-01 0.289D+00 0.703D+00
 Gap=     0.143 Goal=   None    Shift=    0.000
 RMSDP=1.78D-06 MaxDP=1.28D-04 DE=-5.80D-06 OVMax= 3.68D-04

 Cycle   7  Pass 1  IDiag  1:
 RMSU=  1.48D-06    CP:  9.99D-01  1.28D+00  1.09D+00  8.96D-01  8.98D-01
                    CP:  1.01D+00
 E= -2064.64654858215     Delta-E=       -0.000000866228 Rises=F Damp=F
 DIIS: error= 1.25D-05 at cycle   7 NSaved=   7.
 NSaved= 7 IEnMin= 7 EnMin= -2064.64654858215     IErMin= 7 ErrMin= 1.25D-05
 ErrMax= 1.25D-05  0.00D+00 EMaxC= 1.00D-01 BMatC= 7.64D-08 BMatP= 5.28D-07
 IDIUse=1 WtCom= 1.00D+00 WtEn= 0.00D+00
 Coeff-Com: -0.740D-04 0.250D-02-0.146D-01-0.293D-01-0.178D-01 0.240D+00
 Coeff-Com:  0.819D+00
 Coeff:     -0.740D-04 0.250D-02-0.146D-01-0.293D-01-0.178D-01 0.240D+00
 Coeff:      0.819D+00
 Gap=     0.143 Goal=   None    Shift=    0.000
 RMSDP=9.34D-07 MaxDP=7.28D-05 DE=-8.66D-07 OVMax= 2.57D-04

 Cycle   8  Pass 1  IDiag  1:
 RMSU=  5.40D-07    CP:  9.99D-01  1.28D+00  1.09D+00  9.00D-01  9.30D-01
                    CP:  1.20D+00  1.06D+00
 E= -2064.64654878625     Delta-E=       -0.000000204101 Rises=F Damp=F
 DIIS: error= 6.50D-06 at cycle   8 NSaved=   8.
 NSaved= 8 IEnMin= 8 EnMin= -2064.64654878625     IErMin= 8 ErrMin= 6.50D-06
 ErrMax= 6.50D-06  0.00D+00 EMaxC= 1.00D-01 BMatC= 1.65D-08 BMatP= 7.64D-08
 IDIUse=1 WtCom= 1.00D+00 WtEn= 0.00D+00
 Coeff-Com: -0.622D-03 0.481D-02-0.411D-02-0.176D-01-0.600D-01-0.378D-01
 Coeff-Com:  0.318D+00 0.797D+00
 Coeff:     -0.622D-03 0.481D-02-0.411D-02-0.176D-01-0.600D-01-0.378D-01
 Coeff:      0.318D+00 0.797D+00
 Gap=     0.143 Goal=   None    Shift=    0.000
 RMSDP=4.72D-07 MaxDP=4.28D-05 DE=-2.04D-07 OVMax= 1.44D-04

 Cycle   9  Pass 1  IDiag  1:
 RMSU=  2.59D-07    CP:  9.99D-01  1.28D+00  1.10D+00  9.02D-01  9.43D-01
                    CP:  1.28D+00  1.24D+00  1.02D+00
 E= -2064.64654883661     Delta-E=       -0.000000050365 Rises=F Damp=F
 DIIS: error= 3.05D-06 at cycle   9 NSaved=   9.
 NSaved= 9 IEnMin= 9 EnMin= -2064.64654883661     IErMin= 9 ErrMin= 3.05D-06
 ErrMax= 3.05D-06  0.00D+00 EMaxC= 1.00D-01 BMatC= 3.01D-09 BMatP= 1.65D-08
 IDIUse=1 WtCom= 1.00D+00 WtEn= 0.00D+00
 Coeff-Com: -0.183D-03 0.102D-02 0.184D-02 0.702D-03-0.159D-01-0.639D-01
 Coeff-Com: -0.663D-01 0.275D+00 0.868D+00
 Coeff:     -0.183D-03 0.102D-02 0.184D-02 0.702D-03-0.159D-01-0.639D-01
 Coeff:     -0.663D-01 0.275D+00 0.868D+00
 Gap=     0.143 Goal=   None    Shift=    0.000
 RMSDP=2.36D-07 MaxDP=2.34D-05 DE=-5.04D-08 OVMax= 7.55D-05

 Cycle  10  Pass 1  IDiag  1:
 RMSU=  1.20D-07    CP:  9.99D-01  1.28D+00  1.10D+00  9.02D-01  9.48D-01
                    CP:  1.31D+00  1.31D+00  1.25D+00  1.11D+00
 E= -2064.64654884680     Delta-E=       -0.000000010187 Rises=F Damp=F
 DIIS: error= 9.13D-07 at cycle  10 NSaved=  10.
 NSaved=10 IEnMin=10 EnMin= -2064.64654884680     IErMin=10 ErrMin= 9.13D-07
 ErrMax= 9.13D-07  0.00D+00 EMaxC= 1.00D-01 BMatC= 5.57D-10 BMatP= 3.01D-09
 IDIUse=1 WtCom= 1.00D+00 WtEn= 0.00D+00
 Coeff-Com:  0.439D-04-0.517D-03 0.153D-02 0.365D-02 0.481D-02-0.185D-01
 Coeff-Com: -0.855D-01-0.405D-01 0.341D+00 0.794D+00
 Coeff:      0.439D-04-0.517D-03 0.153D-02 0.365D-02 0.481D-02-0.185D-01
 Coeff:     -0.855D-01-0.405D-01 0.341D+00 0.794D+00
 Gap=     0.143 Goal=   None    Shift=    0.000
 RMSDP=9.42D-08 MaxDP=9.34D-06 DE=-1.02D-08 OVMax= 2.75D-05

 Cycle  11  Pass 1  IDiag  1:
 RMSU=  4.35D-08    CP:  9.99D-01  1.28D+00  1.10D+00  9.02D-01  9.50D-01
                    CP:  1.32D+00  1.33D+00  1.32D+00  1.32D+00  8.72D-01
 E= -2064.64654884808     Delta-E=       -0.000000001277 Rises=F Damp=F
 DIIS: error= 3.70D-07 at cycle  11 NSaved=  11.
 NSaved=11 IEnMin=11 EnMin= -2064.64654884808     IErMin=11 ErrMin= 3.70D-07
 ErrMax= 3.70D-07  0.00D+00 EMaxC= 1.00D-01 BMatC= 1.29D-10 BMatP= 5.57D-10
 IDIUse=1 WtCom= 1.00D+00 WtEn= 0.00D+00
 Coeff-Com:  0.447D-04-0.397D-03 0.582D-03 0.182D-02 0.435D-02-0.197D-02
 Coeff-Com: -0.368D-01-0.554D-01 0.694D-01 0.416D+00 0.602D+00
 Coeff:      0.447D-04-0.397D-03 0.582D-03 0.182D-02 0.435D-02-0.197D-02
 Coeff:     -0.368D-01-0.554D-01 0.694D-01 0.416D+00 0.602D+00
 Gap=     0.143 Goal=   None    Shift=    0.000
 RMSDP=2.93D-08 MaxDP=2.22D-06 DE=-1.28D-09 OVMax= 6.04D-06

 Cycle  12  Pass 1  IDiag  1:
 RMSU=  1.59D-08    CP:  9.99D-01  1.28D+00  1.10D+00  9.03D-01  9.51D-01
                    CP:  1.32D+00  1.33D+00  1.33D+00  1.34D+00  9.93D-01
                    CP:  6.92D-01
 E= -2064.64654884820     Delta-E=       -0.000000000126 Rises=F Damp=F
 DIIS: error= 1.17D-07 at cycle  12 NSaved=  12.
 NSaved=12 IEnMin=12 EnMin= -2064.64654884820     IErMin=12 ErrMin= 1.17D-07
 ErrMax= 1.17D-07  0.00D+00 EMaxC= 1.00D-01 BMatC= 1.08D-11 BMatP= 1.29D-10
 IDIUse=1 WtCom= 1.00D+00 WtEn= 0.00D+00
 Coeff-Com:  0.121D-04-0.915D-04 0.344D-04 0.260D-03 0.108D-02 0.160D-02
 Coeff-Com: -0.368D-02-0.175D-01-0.173D-01 0.658D-01 0.255D+00 0.714D+00
 Coeff:      0.121D-04-0.915D-04 0.344D-04 0.260D-03 0.108D-02 0.160D-02
 Coeff:     -0.368D-02-0.175D-01-0.173D-01 0.658D-01 0.255D+00 0.714D+00
 Gap=     0.143 Goal=   None    Shift=    0.000
 RMSDP=9.06D-09 MaxDP=6.61D-07 DE=-1.26D-10 OVMax= 1.55D-06

 SCF Done:  E(RM062X) =  -2064.64654885     A.U. after   12 cycles
            NFock= 12  Conv=0.91D-08     -V/T= 2.0056
 KE= 2.053203037075D+03 PE=-1.576287886223D+04 EE= 6.172924115350D+03
 Leave Link  502 at Mon Dec  9 04:40:36 2024, MaxMem= 13421772800 cpu:            3746.4 elap:              96.7
 (Enter /home/yuhan/g16/l701.exe)
 ... and contract with generalized density number  0.
 Compute integral first derivatives.
 Leave Link  701 at Mon Dec  9 04:40:37 2024, MaxMem= 13421772800 cpu:              17.6 elap:               0.5
 (Enter /home/yuhan/g16/l702.exe)
 L702 exits ... SP integral derivatives will be done elsewhere.
 Leave Link  702 at Mon Dec  9 04:40:37 2024, MaxMem= 13421772800 cpu:               0.8 elap:               0.0
 (Enter /home/yuhan/g16/l703.exe)
 Integral derivatives from FoFJK, PRISM(SPDF).
 Compute integral first derivatives, UseDBF=F ICtDFT=           0.
 Calling FoFJK, ICntrl=      2127 FMM=T ISym2X=0 I1Cent= 0 IOpClX= 0 NMat=1 NMatS=1 NMatT=0.
 FoFJK:  IHMeth= 1 ICntrl=    2127 DoSepK=F KAlg= 0 I1Cent=           0 FoldK=F
 IRaf=         0 NMat=       1 IRICut=       1 DoRegI=T DoRafI=F ISym2E= 0 IDoP0=0 IntGTp=1.
 FoFCou: FMM=T IPFlag=           0 FMFlag=      100000 FMFlg1=        2001
         NFxFlg=           0 DoJE=F BraDBF=F KetDBF=F FulRan=T
         wScrn=  0.000000 ICntrl=      2127 IOpCl=  0 I1Cent=           0 NGrid=           0
         NMat0=    1 NMatS0=      1 NMatT0=    0 NMatD0=    1 NMtDS0=    0 NMtDT0=    0
 Symmetry not used in FoFCou.
 FMM levels:  10  Number of levels for PrismC:   9
 Leave Link  703 at Mon Dec  9 04:40:55 2024, MaxMem= 13421772800 cpu:             691.6 elap:              17.9
 (Enter /home/yuhan/g16/l716.exe)
 Dipole        = 2.26951111D-01 1.95107102D-01 2.86776397D-01
 ***** Axes restored to original set *****
 -------------------------------------------------------------------
 Center     Atomic                   Forces (Hartrees/Bohr)
 Number     Number              X              Y              Z
 -------------------------------------------------------------------
      1       15          -0.002284305    0.004240097    0.001138782
      2        8           0.001810344   -0.003241797   -0.000117387
      3        8          -0.001710692    0.000089684    0.001652572
      4        8          -0.001164795    0.001036512   -0.000568962
      5        6           0.001977618   -0.000136361   -0.001132640
      6        6           0.001881826    0.001541368    0.000474102
      7        1           0.001681806    0.001829824    0.000467144
      8        6           0.000014344   -0.000944966    0.000813249
      9        1          -0.000078060    0.000148283    0.000282295
     10        6          -0.000002184   -0.000220581   -0.000388364
     11        1           0.000038002    0.000016186    0.000041673
     12        6          -0.000109882    0.000290787    0.000008031
     13        1          -0.000057741    0.000057714   -0.000094444
     14        6           0.000848603    0.000278352    0.001165366
     15        1           0.000084355   -0.000469750   -0.000042508
     16        6           0.000746989    0.000870602    0.000296196
     17        6          -0.001415192    0.000321986   -0.000184941
     18        1           0.000184672    0.000305029   -0.000362633
     19        6          -0.000357077   -0.001162488   -0.000272660
     20        1           0.000123354   -0.000187348   -0.000130232
     21        1          -0.000240079    0.000025358   -0.000362041
     22        6          -0.000047717    0.000150810    0.000226857
     23        1           0.000209719   -0.000237440    0.000092243
     24        1          -0.000097589    0.000041758   -0.000127590
     25        6           0.000057155    0.000030613   -0.000190061
     26        6          -0.000500840    0.000213025   -0.000076310
     27        1           0.000164866    0.000463524   -0.000102427
     28        1          -0.000004740    0.000000620   -0.000028393
     29        1           0.000002907    0.000032731    0.000054020
     30        6           0.000594917   -0.000258187    0.000105131
     31        6           0.000003346   -0.000102617    0.000487275
     32        1           0.000199922   -0.000220392    0.000104751
     33        1          -0.000025759    0.000004806    0.000013401
     34        1           0.000600894   -0.001006294   -0.000158611
     35        6           0.000000341   -0.000050641   -0.000072618
     36        1           0.000041859   -0.000015373    0.000029372
     37        1           0.000028910    0.000032499   -0.000032965
     38        1          -0.000082229    0.000121481    0.000002852
     39        6           0.000242702   -0.000750499   -0.000177952
     40        6          -0.000870094    0.000181908   -0.000683420
     41        6           0.000029365    0.000342760   -0.000175332
     42        1           0.000069221   -0.000107287    0.000117122
     43        6           0.000075083   -0.000049650   -0.000161865
     44        1          -0.000020992    0.000021815    0.000062934
     45        6           0.000007564   -0.000081830    0.000123229
     46        1           0.000017223    0.000001104    0.000013354
     47        6          -0.000073874   -0.000034489   -0.000112601
     48        1          -0.000027727    0.000021563    0.000024658
     49        6          -0.001401675    0.000851985   -0.000887892
     50        1          -0.000620894    0.000463319   -0.000203110
     51        1           0.000708969   -0.006879491   -0.000716867
     52        7          -0.000175779    0.000074967    0.000064408
     53        6          -0.000638371    0.000665884   -0.000840952
     54        6           0.000499641   -0.000467117    0.000062656
     55        6           0.000014973    0.000188858    0.000833332
     56        1           0.000207036    0.000229209   -0.000038611
     57        1          -0.000121609    0.000344566   -0.000466300
     58        1           0.000207184    0.000079767    0.000094339
     59        1          -0.000158271    0.000331841    0.000445564
     60        1           0.000635833   -0.000303983    0.000383410
     61        1           0.000124758   -0.000262399    0.000025205
     62        1           0.000110929   -0.000197497   -0.000291433
     63        6          -0.001429344   -0.000371370    0.000279261
     64        6           0.000040303   -0.000246397    0.001439063
     65        6          -0.000576890   -0.000512902    0.000508159
     66        1           0.000755352    0.000120458   -0.000056470
     67        1           0.000097407   -0.000199244   -0.000445279
     68        1           0.000156586    0.000331034   -0.000451087
     69        1          -0.000184088   -0.000871758    0.000960955
     70        1           0.000225930    0.000167519   -0.000624501
     71        1           0.000308347    0.000322284    0.000431083
     72        1           0.000344776    0.000372912    0.000002258
     73        3          -0.001497882    0.001554892   -0.000903477
     74        6           0.000056868    0.000116429    0.000092798
     75        6          -0.000153443   -0.000118476    0.000014813
     76        6           0.000087977    0.000842249    0.000137365
     77        6           0.000312100   -0.000141111   -0.000036101
     78        6           0.000036755    0.000101781    0.000022437
     79        6           0.000000091   -0.000050437    0.000002494
     80        1           0.000006244   -0.000010876   -0.000010855
     81        1          -0.000163258    0.000015030   -0.000095979
     82        1          -0.000027152    0.000014801   -0.000016047
     83        1           0.000044381    0.000019627    0.000000537
     84        1           0.000020000    0.000009622   -0.000010067
     85        6           0.000628174   -0.002440578   -0.001028469
     86        8          -0.000516903    0.000344570    0.000673753
     87        1          -0.000531395    0.002075223   -0.001390045
 -------------------------------------------------------------------
 Cartesian Forces:  Max     0.006879491 RMS     0.000800090
 Leave Link  716 at Mon Dec  9 04:40:55 2024, MaxMem= 13421772800 cpu:               0.8 elap:               0.0
 (Enter /home/yuhan/g16/l103.exe)

 GradGradGradGradGradGradGradGradGradGradGradGradGradGradGradGradGradGrad
 Berny optimization.
 Using GEDIIS/GDIIS optimizer.
 FormGI is forming the generalized inverse of G from B-inverse, IUseBI=4.
 Internal  Forces:  Max     0.006688825 RMS     0.001008737
 Search for a local minimum.
 Step number   4 out of a maximum of  522
 All quantities printed in internal units (Hartrees-Bohrs-Radians)
 RMS Force = .10087D-02 SwitMx=.10000D-02 MixMth= 1
 Mixed Optimization -- RFO/linear search
 Update second derivatives using D2CorX and points    1    3    4    2
 DE=  1.46D-03 DEPred=-9.76D-04 R=-1.49D+00
 Trust test=-1.49D+00 RLast= 4.11D-01 DXMaxT set to 1.26D-01
 ITU= -1 -1  1  0
 Use linear search instead of GDIIS.
 Energy rises -- skip Quadratic/GDIIS search.
 Quartic linear search produced a step of -0.71843.
 Iteration  1 RMS(Cart)=  0.08195152 RMS(Int)=  0.00093730
 Iteration  2 RMS(Cart)=  0.00196399 RMS(Int)=  0.00001300
 Iteration  3 RMS(Cart)=  0.00000154 RMS(Int)=  0.00001297
 Iteration  4 RMS(Cart)=  0.00000000 RMS(Int)=  0.00001297
 ITry= 1 IFail=0 DXMaxC= 3.85D-01 DCOld= 1.00D+10 DXMaxT= 1.26D-01 DXLimC= 3.00D+00 Rises=T
 Variable       Old X    -DE/DX   Delta X   Delta X   Delta X     New X
                                 (Linear)    (Quad)   (Total)
    R1        2.81279   0.00077  -0.00179   0.00000  -0.00179   2.81100
    R2        3.04456   0.00012  -0.00608   0.00000  -0.00610   3.03846
    R3        3.05308  -0.00088  -0.00405   0.00000  -0.00407   3.04901
    R4        2.66427  -0.00669  -0.02521   0.00000  -0.02521   2.63906
    R5        5.27122   0.00119   0.00573   0.00000   0.00573   5.27695
    R6        2.74392   0.00273   0.00260   0.00000   0.00261   2.74653
    R7        2.72708   0.00140   0.00298   0.00000   0.00298   2.73007
    R8        2.64747   0.00033   0.00153   0.00000   0.00153   2.64900
    R9        2.64090  -0.00016  -0.00084   0.00000  -0.00084   2.64005
   R10        2.88767   0.00177   0.00138   0.00000   0.00138   2.88906
   R11        2.05037  -0.00096  -0.00042   0.00000  -0.00042   2.04995
   R12        2.62881  -0.00108  -0.00214   0.00000  -0.00214   2.62667
   R13        2.05057   0.00026   0.00044   0.00000   0.00044   2.05101
   R14        2.63122   0.00003   0.00133   0.00000   0.00134   2.63256
   R15        2.05091  -0.00001   0.00005   0.00000   0.00005   2.05096
   R16        2.62726  -0.00035  -0.00090   0.00000  -0.00089   2.62637
   R17        2.05106   0.00006   0.00008   0.00000   0.00008   2.05113
   R18        2.63232   0.00023   0.00107   0.00000   0.00107   2.63339
   R19        2.04960   0.00038   0.00077   0.00000   0.00077   2.05037
   R20        2.90919  -0.00127  -0.00199   0.00000  -0.00199   2.90721
   R21        3.07186  -0.00235   0.00126   0.00000   0.00128   3.07314
   R22        2.06554   0.00031   0.00061   0.00000   0.00061   2.06615
   R23        2.93863  -0.00109  -0.00046   0.00000  -0.00046   2.93818
   R24        2.93786   0.00072   0.00076   0.00000   0.00077   2.93863
   R25        2.06358   0.00023   0.00016   0.00000   0.00016   2.06374
   R26        2.06245   0.00005  -0.00026   0.00000  -0.00026   2.06219
   R27        2.93465  -0.00009   0.00037   0.00000   0.00036   2.93501
   R28        2.05956  -0.00008   0.00046   0.00000   0.00046   2.06002
   R29        2.06560  -0.00012  -0.00002   0.00000  -0.00002   2.06557
   R30        2.91094  -0.00002   0.00035   0.00000   0.00034   2.91128
   R31        2.96261   0.00063  -0.00078   0.00000  -0.00077   2.96184
   R32        2.86533  -0.00011  -0.00031   0.00000  -0.00031   2.86502
   R33        2.97738   0.00189  -0.00066   0.00000  -0.00067   2.97671
   R34        2.05845   0.00035   0.00021   0.00000   0.00021   2.05865
   R35        2.06958   0.00002   0.00009   0.00000   0.00009   2.06967
   R36        2.07000   0.00002   0.00003   0.00000   0.00003   2.07002
   R37        2.91814  -0.00068  -0.00127   0.00000  -0.00127   2.91687
   R38        2.91480   0.00005  -0.00111   0.00000  -0.00111   2.91369
   R39        2.06961   0.00028   0.00075   0.00000   0.00075   2.07036
   R40        2.06868  -0.00001   0.00022   0.00000   0.00022   2.06890
   R41        2.04765  -0.00089  -0.00074   0.00000  -0.00074   2.04691
   R42        2.06924   0.00004  -0.00001   0.00000  -0.00001   2.06923
   R43        2.06634  -0.00004   0.00007   0.00000   0.00007   2.06641
   R44        2.07046   0.00006   0.00007   0.00000   0.00007   2.07053
   R45        2.88652  -0.00037  -0.00128   0.00000  -0.00128   2.88524
   R46        2.64522  -0.00008  -0.00006   0.00000  -0.00006   2.64515
   R47        2.64781  -0.00022   0.00002   0.00000   0.00002   2.64783
   R48        2.04704   0.00005   0.00039   0.00000   0.00039   2.04743
   R49        2.63362  -0.00009  -0.00030   0.00000  -0.00030   2.63333
   R50        2.05096   0.00006   0.00010   0.00000   0.00010   2.05106
   R51        2.62644  -0.00015   0.00006   0.00000   0.00006   2.62650
   R52        2.05093   0.00001  -0.00001   0.00000  -0.00001   2.05092
   R53        2.63136  -0.00004   0.00000   0.00000   0.00000   2.63136
   R54        2.05098  -0.00001   0.00001   0.00000   0.00001   2.05099
   R55        2.62774  -0.00003  -0.00008   0.00000  -0.00008   2.62766
   R56        2.04902  -0.00016  -0.00003   0.00000  -0.00003   2.04899
   R57        2.72817   0.00028  -0.00312   0.00000  -0.00312   2.72506
   R58        2.73413  -0.00214  -0.00413   0.00000  -0.00413   2.73000
   R59        3.62577   0.00015   0.00964   0.00000   0.00964   3.63541
   R60        2.90879   0.00052   0.00190   0.00000   0.00190   2.91069
   R61        2.89339   0.00110   0.00245   0.00000   0.00245   2.89584
   R62        2.11563  -0.00010   0.00094   0.00000   0.00094   2.11657
   R63        2.06687   0.00056   0.00142   0.00000   0.00142   2.06829
   R64        2.07144   0.00007   0.00037   0.00000   0.00037   2.07182
   R65        2.07929  -0.00028  -0.00108   0.00000  -0.00108   2.07822
   R66        2.07471  -0.00027   0.00076   0.00000   0.00076   2.07547
   R67        2.07615   0.00022   0.00091   0.00000   0.00091   2.07706
   R68        2.07115  -0.00036  -0.00098   0.00000  -0.00098   2.07016
   R69        2.91242  -0.00087   0.00127   0.00000   0.00127   2.91369
   R70        2.89195  -0.00035  -0.00091   0.00000  -0.00091   2.89104
   R71        2.09989   0.00061   0.00090   0.00000   0.00090   2.10079
   R72        2.07274  -0.00049  -0.00047   0.00000  -0.00047   2.07228
   R73        2.07092   0.00057   0.00138   0.00000   0.00138   2.07230
   R74        2.07499   0.00035   0.00125   0.00000   0.00125   2.07624
   R75        2.07250   0.00006   0.00075   0.00000   0.00075   2.07325
   R76        2.07975  -0.00053  -0.00057   0.00000  -0.00057   2.07919
   R77        2.06931   0.00025   0.00065   0.00000   0.00065   2.06996
   R78        3.72012  -0.00008  -0.00984   0.00000  -0.00984   3.71028
   R79        2.62858  -0.00010  -0.00004   0.00000  -0.00004   2.62854
   R80        2.63299   0.00000   0.00002   0.00000   0.00002   2.63301
   R81        2.05010  -0.00002  -0.00004   0.00000  -0.00004   2.05007
   R82        2.63938   0.00010   0.00006   0.00000   0.00006   2.63943
   R83        2.05547  -0.00009  -0.00007   0.00000  -0.00007   2.05539
   R84        2.64394  -0.00012   0.00006   0.00000   0.00006   2.64399
   R85        2.77913  -0.00029  -0.00099   0.00000  -0.00099   2.77814
   R86        2.62194  -0.00007   0.00005   0.00000   0.00005   2.62199
   R87        2.05134  -0.00002  -0.00011   0.00000  -0.00011   2.05123
   R88        2.64038  -0.00001  -0.00003   0.00000  -0.00003   2.64036
   R89        2.05058  -0.00004  -0.00005   0.00000  -0.00005   2.05053
   R90        2.05172  -0.00002   0.00000   0.00000   0.00000   2.05173
   R91        2.31435  -0.00054   0.00054   0.00000   0.00054   2.31489
   R92        2.08151   0.00122   0.00265   0.00000   0.00265   2.08416
    A1        2.01160  -0.00050  -0.00133   0.00000  -0.00133   2.01028
    A2        2.00754  -0.00067   0.00263   0.00000   0.00261   2.01016
    A3        1.92413   0.00093   0.03709   0.00000   0.03707   1.96120
    A4        0.68506   0.00315   0.01993   0.00000   0.01994   0.70500
    A5        1.67375  -0.00145   0.00248   0.00000   0.00252   1.67627
    A6        1.92980   0.00099  -0.02291   0.00000  -0.02286   1.90693
    A7        2.25398   0.00077   0.00152   0.00000   0.00159   2.25556
    A8        1.90296   0.00050  -0.02676   0.00000  -0.02672   1.87624
    A9        2.31994   0.00114   0.00334   0.00000   0.00341   2.32335
   A10        1.24083  -0.00219   0.01713   0.00000   0.01711   1.25794
   A11        1.91516   0.00252   0.00725   0.00000   0.00726   1.92242
   A12        1.93241   0.00069   0.00022   0.00000   0.00023   1.93264
   A13        2.05908  -0.00075  -0.00166   0.00000  -0.00164   2.05745
   A14        2.10956   0.00424   0.00655   0.00000   0.00658   2.11615
   A15        2.10221  -0.00324  -0.00164   0.00000  -0.00160   2.10061
   A16        2.10596   0.00072   0.00358   0.00000   0.00359   2.10955
   A17        2.11232   0.00057   0.00156   0.00000   0.00156   2.11388
   A18        2.06482  -0.00129  -0.00539   0.00000  -0.00537   2.05945
   A19        2.08060  -0.00016   0.00012   0.00000   0.00012   2.08072
   A20        2.09931   0.00008  -0.00031   0.00000  -0.00031   2.09900
   A21        2.10327   0.00008   0.00020   0.00000   0.00020   2.10347
   A22        2.09969   0.00006   0.00057   0.00000   0.00057   2.10026
   A23        2.08291  -0.00013  -0.00030   0.00000  -0.00030   2.08261
   A24        2.10054   0.00008  -0.00024   0.00000  -0.00024   2.10030
   A25        2.09950  -0.00003  -0.00038   0.00000  -0.00038   2.09912
   A26        2.09851  -0.00010   0.00001   0.00000   0.00001   2.09853
   A27        2.08511   0.00013   0.00038   0.00000   0.00038   2.08549
   A28        2.11387   0.00037   0.00090   0.00000   0.00090   2.11477
   A29        2.09743  -0.00046  -0.00186   0.00000  -0.00186   2.09557
   A30        2.07189   0.00009   0.00093   0.00000   0.00093   2.07282
   A31        1.80371   0.00480   0.01443   0.00000   0.01442   1.81813
   A32        1.90275  -0.00127  -0.00222   0.00000  -0.00224   1.90051
   A33        1.83710  -0.00236  -0.00271   0.00000  -0.00268   1.83442
   A34        2.04160  -0.00299  -0.01414   0.00000  -0.01415   2.02745
   A35        2.10419  -0.00046   0.00378   0.00000   0.00379   2.10798
   A36        1.76169   0.00191   0.00078   0.00000   0.00080   1.76249
   A37        1.95815   0.00069   0.00051   0.00000   0.00052   1.95867
   A38        1.86590  -0.00073  -0.00520   0.00000  -0.00520   1.86070
   A39        1.83181   0.00011   0.00798   0.00000   0.00800   1.83981
   A40        2.01000  -0.00022  -0.00247   0.00000  -0.00247   2.00753
   A41        2.00094   0.00023   0.00359   0.00000   0.00360   2.00455
   A42        1.77880  -0.00019  -0.00446   0.00000  -0.00446   1.77434
   A43        1.93279  -0.00013   0.00078   0.00000   0.00078   1.93356
   A44        1.95921  -0.00033  -0.00059   0.00000  -0.00060   1.95861
   A45        1.80398   0.00032   0.00064   0.00000   0.00067   1.80465
   A46        1.85528   0.00008  -0.00004   0.00000  -0.00003   1.85525
   A47        1.95649   0.00029   0.00111   0.00000   0.00110   1.95758
   A48        1.95859  -0.00024  -0.00187   0.00000  -0.00188   1.95672
   A49        1.98213   0.00010   0.00003   0.00000   0.00003   1.98216
   A50        1.95083  -0.00001  -0.00115   0.00000  -0.00116   1.94967
   A51        1.80120  -0.00011   0.00001   0.00000   0.00002   1.80122
   A52        1.85830  -0.00007   0.00069   0.00000   0.00069   1.85899
   A53        1.96987   0.00009   0.00091   0.00000   0.00090   1.97078
   A54        1.90229   0.00000  -0.00057   0.00000  -0.00057   1.90172
   A55        1.74667  -0.00026   0.00054   0.00000   0.00054   1.74721
   A56        2.00056  -0.00012   0.00073   0.00000   0.00072   2.00129
   A57        1.86634   0.00013  -0.00061   0.00000  -0.00061   1.86574
   A58        2.04831   0.00004  -0.00115   0.00000  -0.00115   2.04716
   A59        1.81324   0.00016   0.00085   0.00000   0.00086   1.81410
   A60        1.96446   0.00005  -0.00026   0.00000  -0.00027   1.96419
   A61        1.87391   0.00014   0.00019   0.00000   0.00019   1.87410
   A62        1.88251   0.00022   0.00045   0.00000   0.00045   1.88296
   A63        2.01773  -0.00049  -0.00168   0.00000  -0.00168   2.01604
   A64        1.86834   0.00003   0.00026   0.00000   0.00026   1.86859
   A65        1.89731   0.00008   0.00056   0.00000   0.00056   1.89787
   A66        1.91819   0.00007   0.00035   0.00000   0.00035   1.91853
   A67        1.62710  -0.00038   0.00006   0.00000   0.00007   1.62717
   A68        1.94138  -0.00039  -0.00244   0.00000  -0.00245   1.93893
   A69        2.06169   0.00107   0.00551   0.00000   0.00550   2.06719
   A70        1.98495   0.00065  -0.00019   0.00000  -0.00020   1.98475
   A71        2.05050  -0.00023  -0.00128   0.00000  -0.00127   2.04922
   A72        1.80473  -0.00060  -0.00154   0.00000  -0.00153   1.80320
   A73        1.89625  -0.00046  -0.00130   0.00000  -0.00130   1.89495
   A74        1.91467  -0.00004   0.00068   0.00000   0.00068   1.91536
   A75        2.03182   0.00087   0.00286   0.00000   0.00287   2.03469
   A76        1.87429   0.00008  -0.00121   0.00000  -0.00121   1.87307
   A77        1.85762  -0.00031  -0.00243   0.00000  -0.00244   1.85518
   A78        1.88276  -0.00019   0.00100   0.00000   0.00100   1.88376
   A79        1.92237   0.00007   0.00049   0.00000   0.00049   1.92286
   A80        1.94027  -0.00004  -0.00060   0.00000  -0.00060   1.93968
   A81        1.93436  -0.00013  -0.00033   0.00000  -0.00033   1.93402
   A82        1.89484   0.00002   0.00051   0.00000   0.00051   1.89534
   A83        1.88021   0.00005   0.00007   0.00000   0.00007   1.88028
   A84        1.89018   0.00004  -0.00011   0.00000  -0.00011   1.89006
   A85        1.84207   0.00153   0.00120   0.00000   0.00121   1.84328
   A86        1.87762  -0.00087  -0.00005   0.00000  -0.00007   1.87755
   A87        1.86372  -0.00007  -0.00235   0.00000  -0.00235   1.86137
   A88        1.79376  -0.00102  -0.00022   0.00000  -0.00019   1.79357
   A89        2.07562  -0.00255   0.00179   0.00000   0.00177   2.07740
   A90        1.99805   0.00297  -0.00030   0.00000  -0.00030   1.99775
   A91        2.07148  -0.00002  -0.00146   0.00000  -0.00146   2.07002
   A92        2.15241   0.00016   0.00195   0.00000   0.00195   2.15436
   A93        2.05909  -0.00013  -0.00051   0.00000  -0.00051   2.05858
   A94        2.08436  -0.00002  -0.00004   0.00000  -0.00004   2.08432
   A95        2.11209   0.00011   0.00065   0.00000   0.00065   2.11273
   A96        2.08669  -0.00009  -0.00060   0.00000  -0.00060   2.08610
   A97        2.08308   0.00003   0.00011   0.00000   0.00011   2.08319
   A98        2.10036   0.00001  -0.00029   0.00000  -0.00029   2.10007
   A99        2.09973  -0.00004   0.00017   0.00000   0.00017   2.09990
   A100       2.10199   0.00005   0.00009   0.00000   0.00009   2.10208
   A101       2.08143  -0.00009  -0.00011   0.00000  -0.00011   2.08132
   A102       2.09975   0.00004   0.00003   0.00000   0.00003   2.09978
   A103       2.09903  -0.00006  -0.00009   0.00000  -0.00009   2.09894
   A104       2.10146   0.00003   0.00016   0.00000   0.00016   2.10162
   A105       2.08263   0.00002  -0.00008   0.00000  -0.00008   2.08255
   A106       2.11191   0.00007   0.00009   0.00000   0.00009   2.11200
   A107       2.10128   0.00001   0.00026   0.00000   0.00026   2.10153
   A108       2.06960  -0.00009  -0.00036   0.00000  -0.00036   2.06924
   A109       2.00971  -0.00191   0.00066   0.00000   0.00075   2.01046
   A110       2.09795   0.00184  -0.00364   0.00000  -0.00355   2.09440
   A111       2.15700  -0.00001  -0.00504   0.00000  -0.00495   2.15205
   A112       2.01034  -0.00020   0.00046   0.00000   0.00046   2.01080
   A113       1.89186   0.00065   0.00072   0.00000   0.00072   1.89258
   A114       1.97549  -0.00013   0.00347   0.00000   0.00347   1.97896
   A115       1.89089  -0.00074  -0.00111   0.00000  -0.00111   1.88978
   A116       1.83838  -0.00002  -0.00221   0.00000  -0.00221   1.83617
   A117       1.84875   0.00042  -0.00171   0.00000  -0.00171   1.84705
   A118       1.95624  -0.00037  -0.00140   0.00000  -0.00140   1.95484
   A119       1.94073   0.00022  -0.00211   0.00000  -0.00211   1.93861
   A120       1.91573   0.00054   0.00562   0.00000   0.00562   1.92134
   A121       1.87843   0.00004  -0.00120   0.00000  -0.00120   1.87723
   A122       1.88423  -0.00002   0.00219   0.00000   0.00219   1.88642
   A123       1.88615  -0.00044  -0.00321   0.00000  -0.00321   1.88294
   A124       1.94304   0.00091  -0.00100   0.00000  -0.00100   1.94204
   A125       1.91594  -0.00002   0.00154   0.00000   0.00154   1.91748
   A126       1.95672  -0.00001   0.00016   0.00000   0.00016   1.95687
   A127       1.88048  -0.00055  -0.00012   0.00000  -0.00012   1.88036
   A128       1.87982  -0.00030   0.00102   0.00000   0.00102   1.88085
   A129       1.88522  -0.00008  -0.00166   0.00000  -0.00166   1.88356
   A130       1.99907  -0.00248  -0.00254   0.00000  -0.00254   1.99653
   A131       1.90251   0.00103   0.00029   0.00000   0.00029   1.90280
   A132       1.95853   0.00069   0.00161   0.00000   0.00161   1.96015
   A133       1.90180   0.00091   0.00272   0.00000   0.00272   1.90452
   A134       1.84588   0.00073   0.00154   0.00000   0.00153   1.84741
   A135       1.84934  -0.00079  -0.00366   0.00000  -0.00366   1.84567
   A136       1.94061   0.00016  -0.00151   0.00000  -0.00151   1.93910
   A137       1.94900   0.00015   0.00714   0.00000   0.00714   1.95613
   A138       1.92341  -0.00095  -0.00500   0.00000  -0.00500   1.91841
   A139       1.87945   0.00001   0.00075   0.00000   0.00076   1.88021
   A140       1.88663  -0.00001  -0.00100   0.00000  -0.00099   1.88564
   A141       1.88241   0.00067  -0.00049   0.00000  -0.00049   1.88192
   A142       1.94369   0.00081  -0.00019   0.00000  -0.00019   1.94350
   A143       1.91967  -0.00036   0.00088   0.00000   0.00088   1.92055
   A144       1.95464  -0.00040  -0.00140   0.00000  -0.00140   1.95324
   A145       1.88734  -0.00006   0.00191   0.00000   0.00191   1.88924
   A146       1.87760  -0.00041  -0.00211   0.00000  -0.00211   1.87550
   A147       1.87828   0.00042   0.00100   0.00000   0.00100   1.87928
   A148       1.45091   0.00041   0.00663   0.00000   0.00663   1.45754
   A149       2.85343   0.00090   0.00477   0.00000   0.00481   2.85824
   A150       1.96335  -0.00141  -0.01498   0.00000  -0.01498   1.94837
   A151       2.08716  -0.00006  -0.00011   0.00000  -0.00011   2.08705
   A152       2.09845   0.00003   0.00010   0.00000   0.00010   2.09854
   A153       2.09758   0.00003   0.00001   0.00000   0.00001   2.09759
   A154       2.09117   0.00002  -0.00001   0.00000  -0.00001   2.09116
   A155       2.10900  -0.00015  -0.00024   0.00000  -0.00023   2.10877
   A156       2.08301   0.00013   0.00024   0.00000   0.00024   2.08325
   A157       2.10363   0.00004   0.00020   0.00000   0.00020   2.10383
   A158       2.06680   0.00065   0.00073   0.00000   0.00073   2.06753
   A159       2.11275  -0.00069  -0.00093   0.00000  -0.00093   2.11182
   A160       2.08614  -0.00008  -0.00029   0.00000  -0.00029   2.08585
   A161       2.07446   0.00006   0.00022   0.00000   0.00022   2.07468
   A162       2.12259   0.00002   0.00007   0.00000   0.00007   2.12265
   A163       2.09252   0.00007   0.00014   0.00000   0.00014   2.09265
   A164       2.09726  -0.00007  -0.00008   0.00000  -0.00008   2.09719
   A165       2.09341  -0.00001  -0.00006   0.00000  -0.00006   2.09334
   A166       2.10575   0.00001   0.00007   0.00000   0.00007   2.10582
   A167       2.08899  -0.00001  -0.00004   0.00000  -0.00004   2.08895
   A168       2.08845   0.00000  -0.00004   0.00000  -0.00004   2.08841
   A169       2.15383  -0.00016   0.00131   0.00000   0.00131   2.15514
   A170       2.05659  -0.00096  -0.00080   0.00000  -0.00079   2.05580
   A171       2.07276   0.00111  -0.00059   0.00000  -0.00059   2.07217
   A172       1.93861   0.00040  -0.00898   0.00000  -0.00898   1.92963
    D1       -2.72295   0.00286   0.00929   0.00000   0.00930  -2.71365
    D2       -0.60655   0.00098   0.01337   0.00000   0.01338  -0.59317
    D3        1.36371   0.00115  -0.02062   0.00000  -0.02068   1.34302
    D4        2.79326  -0.00077  -0.01546   0.00000  -0.01546   2.77780
    D5        2.68659  -0.00317  -0.00414   0.00000  -0.00414   2.68245
    D6        0.56706  -0.00143  -0.00517   0.00000  -0.00520   0.56187
    D7       -1.42539  -0.00203   0.02535   0.00000   0.02540  -1.39999
    D8       -2.84840   0.00031   0.02504   0.00000   0.02500  -2.82339
    D9        3.12404  -0.00112  -0.02925   0.00000  -0.02923   3.09480
   D10        0.30185   0.00045   0.00945   0.00000   0.00944   0.31129
   D11       -1.71538  -0.00001  -0.01450   0.00000  -0.01449  -1.72987
   D12        1.74562   0.00156   0.02420   0.00000   0.02418   1.76980
   D13        1.78044  -0.00201  -0.05380   0.00000  -0.05379   1.72665
   D14       -1.04174  -0.00044  -0.01511   0.00000  -0.01512  -1.05686
   D15        0.05686  -0.00052  -0.03148   0.00000  -0.03147   0.02539
   D16       -2.76533   0.00104   0.00722   0.00000   0.00721  -2.75812
   D17       -1.77623  -0.00163  -0.02876   0.00000  -0.02876  -1.80500
   D18        2.32370  -0.00025  -0.01928   0.00000  -0.01927   2.30443
   D19        0.44606  -0.00084  -0.01808   0.00000  -0.01810   0.42796
   D20       -0.34359   0.00019  -0.00508   0.00000  -0.00505  -0.34865
   D21       -2.24951   0.00102  -0.00534   0.00000  -0.00533  -2.25484
   D22        1.88104  -0.00199  -0.00360   0.00000  -0.00359   1.87745
   D23        3.13461   0.00173   0.02104   0.00000   0.02103  -3.12755
   D24       -0.02159   0.00083   0.00833   0.00000   0.00834  -0.01325
   D25        0.16036   0.00042  -0.00319   0.00000  -0.00318   0.15718
   D26       -2.99584  -0.00048  -0.01589   0.00000  -0.01587  -3.01171
   D27        0.03024  -0.00111  -0.01179   0.00000  -0.01180   0.01843
   D28       -3.11029  -0.00077  -0.00514   0.00000  -0.00515  -3.11544
   D29        3.00522   0.00095   0.01298   0.00000   0.01300   3.01822
   D30       -0.13530   0.00129   0.01963   0.00000   0.01966  -0.11565
   D31        1.18165   0.00279   0.05981   0.00000   0.05979   1.24144
   D32       -3.01111   0.00298   0.05928   0.00000   0.05927  -2.95184
   D33       -0.86060   0.00234   0.04961   0.00000   0.04962  -0.81098
   D34       -1.78847   0.00118   0.03497   0.00000   0.03496  -1.75351
   D35        0.30195   0.00137   0.03443   0.00000   0.03444   0.33639
   D36        2.45246   0.00073   0.02477   0.00000   0.02479   2.47725
   D37        3.13793   0.00014   0.00379   0.00000   0.00379  -3.14146
   D38        0.00141  -0.00003  -0.00008   0.00000  -0.00007   0.00134
   D39       -0.01793  -0.00073  -0.00847   0.00000  -0.00847  -0.02640
   D40        3.12874  -0.00090  -0.01233   0.00000  -0.01234   3.11640
   D41       -3.14148  -0.00003   0.00043   0.00000   0.00043  -3.14105
   D42        0.01072  -0.00050  -0.00494   0.00000  -0.00494   0.00577
   D43        0.00526  -0.00020  -0.00349   0.00000  -0.00349   0.00177
   D44       -3.12573  -0.00067  -0.00886   0.00000  -0.00886  -3.13459
   D45        3.12770   0.00040   0.00287   0.00000   0.00287   3.13058
   D46       -0.00218   0.00022   0.00152   0.00000   0.00152  -0.00066
   D47       -0.00328  -0.00007  -0.00251   0.00000  -0.00251  -0.00578
   D48       -3.13316  -0.00025  -0.00386   0.00000  -0.00386  -3.13702
   D49       -0.01877   0.00059   0.00701   0.00000   0.00702  -0.01176
   D50        3.12177   0.00025   0.00044   0.00000   0.00045   3.12221
   D51        3.13443   0.00041   0.00568   0.00000   0.00568   3.14012
   D52       -0.00821   0.00007  -0.00089   0.00000  -0.00089  -0.00910
   D53        0.93258   0.00183  -0.00444   0.00000  -0.00447   0.92812
   D54       -3.13129   0.00148  -0.01107   0.00000  -0.01111   3.14079
   D55       -1.25098   0.00104  -0.01481   0.00000  -0.01483  -1.26581
   D56       -1.10430  -0.00152  -0.01235   0.00000  -0.01235  -1.11664
   D57        1.11502  -0.00187  -0.01898   0.00000  -0.01899   1.09603
   D58        2.99533  -0.00231  -0.02271   0.00000  -0.02271   2.97262
   D59        2.86109  -0.00037  -0.00784   0.00000  -0.00783   2.85325
   D60       -1.20278  -0.00072  -0.01448   0.00000  -0.01448  -1.21726
   D61        0.67753  -0.00117  -0.01821   0.00000  -0.01820   0.65933
   D62       -0.06300   0.00059   0.01495   0.00000   0.01496  -0.04804
   D63        1.90249  -0.00021   0.01524   0.00000   0.01524   1.91773
   D64       -2.15292   0.00108   0.01593   0.00000   0.01594  -2.13698
   D65        1.96219   0.00471   0.03396   0.00000   0.03396   1.99616
   D66       -2.35551   0.00391   0.03425   0.00000   0.03425  -2.32126
   D67       -0.12773   0.00520   0.03494   0.00000   0.03494  -0.09279
   D68       -2.04178   0.00202   0.01795   0.00000   0.01796  -2.02381
   D69       -0.07629   0.00122   0.01824   0.00000   0.01825  -0.05805
   D70        2.15149   0.00251   0.01893   0.00000   0.01894   2.17043
   D71       -2.81848  -0.00024  -0.00387   0.00000  -0.00386  -2.82234
   D72       -0.74792  -0.00043  -0.00378   0.00000  -0.00377  -0.75169
   D73        1.36638  -0.00070  -0.00594   0.00000  -0.00593   1.36046
   D74       -0.63016  -0.00007  -0.00900   0.00000  -0.00900  -0.63916
   D75        1.44040  -0.00026  -0.00891   0.00000  -0.00891   1.43149
   D76       -2.72849  -0.00053  -0.01106   0.00000  -0.01106  -2.73955
   D77        1.54719  -0.00004  -0.00913   0.00000  -0.00913   1.53806
   D78       -2.66544  -0.00024  -0.00904   0.00000  -0.00904  -2.67448
   D79       -0.55113  -0.00050  -0.01120   0.00000  -0.01120  -0.56233
   D80       -0.98687   0.00129   0.01123   0.00000   0.01121  -0.97566
   D81       -3.02926   0.00085   0.01205   0.00000   0.01204  -3.01723
   D82        1.17141   0.00120   0.01208   0.00000   0.01206   1.18347
   D83        3.13990   0.00018   0.00238   0.00000   0.00237  -3.14091
   D84        1.09751  -0.00026   0.00320   0.00000   0.00320   1.10071
   D85       -0.98501   0.00009   0.00322   0.00000   0.00322  -0.98178
   D86        0.95652   0.00046   0.00654   0.00000   0.00654   0.96306
   D87       -1.08587   0.00002   0.00736   0.00000   0.00736  -1.07851
   D88        3.11480   0.00037   0.00738   0.00000   0.00738   3.12219
   D89       -2.23903   0.00011   0.01091   0.00000   0.01091  -2.22812
   D90        1.94122   0.00014   0.01084   0.00000   0.01084   1.95206
   D91       -0.10046   0.00021   0.01205   0.00000   0.01204  -0.08842
   D92        1.96209  -0.00007   0.00904   0.00000   0.00903   1.97113
   D93       -0.14084  -0.00004   0.00897   0.00000   0.00897  -0.13188
   D94       -2.18252   0.00002   0.01017   0.00000   0.01017  -2.17236
   D95       -0.12432  -0.00021   0.00962   0.00000   0.00962  -0.11469
   D96       -2.22725  -0.00018   0.00955   0.00000   0.00955  -2.21770
   D97        2.01425  -0.00012   0.01075   0.00000   0.01076   2.02501
   D98        0.70957   0.00012  -0.00813   0.00000  -0.00813   0.70144
   D99        2.91753  -0.00008  -0.00876   0.00000  -0.00877   2.90876
   D100      -1.17537   0.00001  -0.00907   0.00000  -0.00909  -1.18446
   D101       2.85630   0.00022  -0.00758   0.00000  -0.00758   2.84872
   D102      -1.21892   0.00002  -0.00822   0.00000  -0.00822  -1.22714
   D103       0.97137   0.00011  -0.00853   0.00000  -0.00854   0.96283
   D104      -1.36611   0.00019  -0.00654   0.00000  -0.00654  -1.37265
   D105       0.84186  -0.00002  -0.00718   0.00000  -0.00718   0.83468
   D106       3.03214   0.00007  -0.00749   0.00000  -0.00750   3.02464
   D107      -1.01898  -0.00022  -0.00002   0.00000  -0.00002  -1.01900
   D108       0.98638  -0.00068  -0.00278   0.00000  -0.00279   0.98359
   D109       3.09715  -0.00115  -0.00614   0.00000  -0.00615   3.09100
   D110       3.08879   0.00011  -0.00068   0.00000  -0.00068   3.08812
   D111      -1.18903  -0.00035  -0.00345   0.00000  -0.00345  -1.19248
   D112       0.92173  -0.00082  -0.00681   0.00000  -0.00681   0.91492
   D113       0.90799  -0.00012  -0.00025   0.00000  -0.00025   0.90775
   D114       2.91335  -0.00058  -0.00302   0.00000  -0.00302   2.91034
   D115      -1.25907  -0.00105  -0.00638   0.00000  -0.00638  -1.26544
   D116      -1.00723   0.00022  -0.00074   0.00000  -0.00074  -1.00797
   D117      -3.10826   0.00018  -0.00132   0.00000  -0.00132  -3.10958
   D118       1.07174   0.00025  -0.00055   0.00000  -0.00055   1.07119
   D119       1.03469  -0.00021  -0.00031   0.00000  -0.00031   1.03438
   D120      -1.06634  -0.00025  -0.00088   0.00000  -0.00089  -1.06723
   D121       3.11366  -0.00018  -0.00012   0.00000  -0.00012   3.11354
   D122       3.13792   0.00009  -0.00027   0.00000  -0.00027   3.13765
   D123       1.03689   0.00005  -0.00085   0.00000  -0.00085   1.03604
   D124      -1.06629   0.00012  -0.00008   0.00000  -0.00008  -1.06638
   D125      -3.04195  -0.00021  -0.01054   0.00000  -0.01052  -3.05248
   D126       1.30210  -0.00115  -0.01176   0.00000  -0.01176   1.29034
   D127      -0.97385   0.00092  -0.01370   0.00000  -0.01370  -0.98754
   D128       1.40357  -0.00002  -0.01125   0.00000  -0.01124   1.39233
   D129      -0.53556  -0.00097  -0.01247   0.00000  -0.01247  -0.54803
   D130      -2.81151   0.00110  -0.01441   0.00000  -0.01441  -2.82592
   D131      -0.83006  -0.00022  -0.01024   0.00000  -0.01023  -0.84029
   D132      -2.76919  -0.00117  -0.01146   0.00000  -0.01147  -2.78066
   D133       1.23805   0.00090  -0.01341   0.00000  -0.01341   1.22464
   D134       0.72938  -0.00040  -0.00410   0.00000  -0.00409   0.72528
   D135      -1.08043  -0.00006  -0.00274   0.00000  -0.00274  -1.08317
   D136       2.95939   0.00026   0.00016   0.00000   0.00016   2.95955
   D137      -1.37866  -0.00030  -0.00362   0.00000  -0.00362  -1.38228
   D138       3.09472   0.00004  -0.00226   0.00000  -0.00227   3.09245
   D139       0.85135   0.00037   0.00064   0.00000   0.00063   0.85198
   D140       2.86495  -0.00042  -0.00445   0.00000  -0.00445   2.86050
   D141       1.05514  -0.00007  -0.00309   0.00000  -0.00309   1.05205
   D142      -1.18822   0.00025  -0.00019   0.00000  -0.00019  -1.18842
   D143       2.82128  -0.00027  -0.00258   0.00000  -0.00259   2.81869
   D144       0.77714  -0.00008  -0.00076   0.00000  -0.00077   0.77637
   D145      -1.36635  -0.00044  -0.00483   0.00000  -0.00483  -1.37119
   D146      -1.53353  -0.00016   0.00068   0.00000   0.00069  -1.53284
   D147       2.70552   0.00003   0.00250   0.00000   0.00251   2.70803
   D148       0.56203  -0.00033  -0.00156   0.00000  -0.00155   0.56047
   D149       0.66868   0.00004  -0.00168   0.00000  -0.00168   0.66700
   D150      -1.37546   0.00023   0.00014   0.00000   0.00014  -1.37532
   D151       2.76423  -0.00013  -0.00392   0.00000  -0.00392   2.76031
   D152       0.33222   0.00100   0.03224   0.00000   0.03223   0.36445
   D153      -2.83133   0.00178   0.03123   0.00000   0.03122  -2.80011
   D154       2.41102   0.00130   0.03310   0.00000   0.03310   2.44411
   D155      -0.75253   0.00207   0.03210   0.00000   0.03209  -0.72044
   D156      -1.74374   0.00036   0.03409   0.00000   0.03410  -1.70963
   D157       1.37590   0.00113   0.03308   0.00000   0.03310   1.40900
   D158      -0.02225   0.00049   0.00103   0.00000   0.00103  -0.02121
   D159       3.12911   0.00026   0.00030   0.00000   0.00030   3.12941
   D160       3.14012  -0.00025   0.00195   0.00000   0.00195  -3.14111
   D161       0.00829  -0.00047   0.00122   0.00000   0.00122   0.00951
   D162      -3.12519  -0.00036  -0.00093   0.00000  -0.00093  -3.12612
   D163       0.04731  -0.00004  -0.00042   0.00000  -0.00042   0.04689
   D164      -0.00541   0.00041  -0.00194   0.00000  -0.00194  -0.00735
   D165      -3.11609   0.00073  -0.00144   0.00000  -0.00144  -3.11752
   D166       3.13174   0.00018  -0.00074   0.00000  -0.00074   3.13101
   D167      -0.00482   0.00021   0.00065   0.00000   0.00065  -0.00417
   D168      -0.00007  -0.00004  -0.00147   0.00000  -0.00147  -0.00154
   D169      -3.13664  -0.00001  -0.00008   0.00000  -0.00008  -3.13672
   D170       3.13487  -0.00005  -0.00097   0.00000  -0.00097   3.13390
   D171      -0.00175   0.00013  -0.00182   0.00000  -0.00182  -0.00356
   D172      -0.00164  -0.00002   0.00043   0.00000   0.00043  -0.00122
   D173      -3.13827   0.00015  -0.00042   0.00000  -0.00042  -3.13869
   D174       3.13323  -0.00027   0.00097   0.00000   0.00097   3.13420
   D175       0.00462  -0.00019   0.00110   0.00000   0.00110   0.00571
   D176      -0.00340  -0.00009   0.00012   0.00000   0.00012  -0.00328
   D177      -3.13201  -0.00001   0.00025   0.00000   0.00025  -3.13176
   D178      -0.00098  -0.00008   0.00081   0.00000   0.00081  -0.00017
   D179       3.11025  -0.00039   0.00032   0.00000   0.00032   3.11057
   D180      -3.12972  -0.00001   0.00094   0.00000   0.00094  -3.12878
   D181      -0.01849  -0.00032   0.00045   0.00000   0.00045  -0.01804
   D182      -0.92952   0.00019  -0.00755   0.00000  -0.00754  -0.93706
   D183      -3.05047   0.00078  -0.00696   0.00000  -0.00695  -3.05742
   D184       1.18726  -0.00009  -0.00738   0.00000  -0.00737   1.17989
   D185       2.41043   0.00066   0.03036   0.00000   0.03035   2.44078
   D186       0.28948   0.00126   0.03095   0.00000   0.03094   0.32042
   D187      -1.75597   0.00038   0.03053   0.00000   0.03052  -1.72545
   D188      -1.12399   0.00054  -0.02302   0.00000  -0.02302  -1.14701
   D189       3.02376   0.00030  -0.02501   0.00000  -0.02501   2.99875
   D190       0.98082   0.00020  -0.02163   0.00000  -0.02163   0.95918
   D191       1.81171   0.00027  -0.06210   0.00000  -0.06210   1.74961
   D192      -0.32372   0.00003  -0.06409   0.00000  -0.06409  -0.38781
   D193      -2.36667  -0.00007  -0.06071   0.00000  -0.06071  -2.42738
   D194      -1.78596   0.00218   0.00430   0.00000   0.00433  -1.78163
   D195       1.25890   0.00207  -0.00448   0.00000  -0.00454   1.25436
   D196       1.57143   0.00289   0.04467   0.00000   0.04474   1.61617
   D197      -1.66689   0.00278   0.03589   0.00000   0.03587  -1.63103
   D198       1.10741  -0.00017  -0.02317   0.00000  -0.02317   1.08425
   D199      -3.07232  -0.00021  -0.02713   0.00000  -0.02713  -3.09945
   D200      -0.98622  -0.00027  -0.02883   0.00000  -0.02883  -1.01505
   D201      -3.05430  -0.00001  -0.02277   0.00000  -0.02277  -3.07707
   D202      -0.95085  -0.00006  -0.02673   0.00000  -0.02673  -0.97758
   D203       1.13525  -0.00011  -0.02843   0.00000  -0.02843   1.10683
   D204      -1.08220   0.00014  -0.02625   0.00000  -0.02625  -1.10844
   D205       1.02126   0.00009  -0.03021   0.00000  -0.03021   0.99105
   D206       3.10736   0.00004  -0.03191   0.00000  -0.03191   3.07545
   D207      -0.97440  -0.00007   0.00567   0.00000   0.00567  -0.96873
   D208       1.10625  -0.00020   0.00589   0.00000   0.00589   1.11214
   D209      -3.08160  -0.00032   0.00495   0.00000   0.00495  -3.07664
   D210       3.11596   0.00023   0.00537   0.00000   0.00537   3.12132
   D211      -1.08658   0.00010   0.00559   0.00000   0.00559  -1.08099
   D212       1.00876  -0.00002   0.00465   0.00000   0.00465   1.01340
   D213       1.15076   0.00038   0.00920   0.00000   0.00920   1.15996
   D214      -3.05178   0.00025   0.00942   0.00000   0.00942  -3.04236
   D215      -0.95644   0.00013   0.00848   0.00000   0.00848  -0.94796
   D216       0.94633  -0.00017   0.01324   0.00000   0.01324   0.95958
   D217       3.04606   0.00006   0.01805   0.00000   0.01805   3.06411
   D218      -1.14532   0.00036   0.01872   0.00000   0.01872  -1.12660
   D219       3.08215   0.00014   0.01391   0.00000   0.01391   3.09606
   D220      -1.10131   0.00037   0.01871   0.00000   0.01871  -1.08260
   D221       0.99050   0.00068   0.01938   0.00000   0.01938   1.00988
   D222      -1.21972   0.00002   0.01170   0.00000   0.01169  -1.20802
   D223       0.88001   0.00024   0.01650   0.00000   0.01650   0.89651
   D224       2.97181   0.00055   0.01717   0.00000   0.01717   2.98898
   D225      -1.06909  -0.00111  -0.00058   0.00000  -0.00058  -1.06967
   D226       1.02297  -0.00090   0.00227   0.00000   0.00227   1.02524
   D227       3.11074  -0.00087   0.00321   0.00000   0.00321   3.11395
   D228       3.02110   0.00069   0.00058   0.00000   0.00058   3.02168
   D229      -1.17003   0.00090   0.00343   0.00000   0.00344  -1.16660
   D230       0.91774   0.00093   0.00437   0.00000   0.00438   0.92211
   D231       1.04205  -0.00018  -0.00061   0.00000  -0.00061   1.04144
   D232       3.13411   0.00003   0.00225   0.00000   0.00225   3.13635
   D233      -1.06131   0.00006   0.00319   0.00000   0.00319  -1.05813
   D234       2.65032   0.00342   0.04613   0.00000   0.04611   2.69643
   D235      -0.14710   0.00493   0.08591   0.00000   0.08593  -0.06117
   D236       0.00173  -0.00002  -0.00015   0.00000  -0.00015   0.00158
   D237       3.14114  -0.00004  -0.00132   0.00000  -0.00132   3.13982
   D238      -3.14017   0.00000   0.00022   0.00000   0.00022  -3.13995
   D239      -0.00076  -0.00002  -0.00095   0.00000  -0.00095  -0.00171
   D240      -0.00113   0.00000  -0.00028   0.00000  -0.00028  -0.00140
   D241       3.14062   0.00001   0.00015   0.00000   0.00015   3.14077
   D242       3.14077  -0.00002  -0.00064   0.00000  -0.00064   3.14013
   D243      -0.00067  -0.00001  -0.00022   0.00000  -0.00022  -0.00089
   D244      -0.00053   0.00003   0.00063   0.00000   0.00063   0.00010
   D245       3.13747   0.00005  -0.00076   0.00000  -0.00076   3.13671
   D246      -3.13998   0.00005   0.00179   0.00000   0.00179  -3.13819
   D247      -0.00197   0.00007   0.00039   0.00000   0.00039  -0.00158
   D248      -0.00129  -0.00001  -0.00069   0.00000  -0.00069  -0.00198
   D249       3.14074  -0.00001  -0.00064   0.00000  -0.00064   3.14010
   D250      -3.13920  -0.00004   0.00074   0.00000   0.00074  -3.13846
   D251       0.00283  -0.00004   0.00079   0.00000   0.00079   0.00362
   D252      -3.12528   0.00066   0.00873   0.00000   0.00873  -3.11656
   D253       0.01122  -0.00061   0.00005   0.00000   0.00005   0.01128
   D254       0.01270   0.00069   0.00733   0.00000   0.00733   0.02003
   D255      -3.13398  -0.00058  -0.00134   0.00000  -0.00134  -3.13532
   D256       0.00189   0.00000   0.00026   0.00000   0.00026   0.00215
   D257      -3.14050   0.00000   0.00008   0.00000   0.00008  -3.14043
   D258      -3.14015  -0.00001   0.00021   0.00000   0.00021  -3.13994
   D259       0.00064   0.00000   0.00003   0.00000   0.00003   0.00067
   D260      -0.00070   0.00001   0.00022   0.00000   0.00022  -0.00048
   D261       3.14074   0.00000  -0.00021   0.00000  -0.00021   3.14054
   D262      -3.14149   0.00001   0.00040   0.00000   0.00040  -3.14109
   D263      -0.00005  -0.00001  -0.00002   0.00000  -0.00002  -0.00007
   D264       3.06246   0.00121  -0.00773   0.00000  -0.00773   3.05473
   D265      -0.07401   0.00249   0.00102   0.00000   0.00102  -0.07298
         Item               Value     Threshold  Converged?
 Maximum Force            0.006689     0.000450     NO 
 RMS     Force            0.001009     0.000300     NO 
 Maximum Displacement     0.385091     0.001800     NO 
 RMS     Displacement     0.082344     0.001200     NO 
 Predicted change in Energy=-2.554940D-04
 GradGradGradGradGradGradGradGradGradGradGradGradGradGradGradGradGradGrad

 Leave Link  103 at Mon Dec  9 04:40:55 2024, MaxMem= 13421772800 cpu:               9.9 elap:               0.4
 (Enter /home/yuhan/g16/l202.exe)
 Stoichiometry    C35H45LiNO4P
 Framework group  C1[X(C35H45LiNO4P)]
 Deg. of freedom   255
 Full point group                 C1      NOp   1
 RotChk:  IX=0 Diff= 1.45D-02
 Largest Abelian subgroup         C1      NOp   1
 Largest concise Abelian subgroup C1      NOp   1
                         Standard orientation:                         
 ---------------------------------------------------------------------
 Center     Atomic      Atomic             Coordinates (Angstroms)
 Number     Number       Type             X           Y           Z
 ---------------------------------------------------------------------
      1         15           0        0.330546   -0.955472   -0.241423
      2          8           0       -0.778080   -1.934037   -0.402879
      3          8           0        1.389562   -0.915819   -1.450638
      4          8           0        1.401414   -1.315477    0.910492
      5          6           0        2.714543    1.028475   -1.492919
      6          6           0        1.894355    2.023261   -0.942735
      7          1           0        1.313420    1.832944   -0.046600
      8          6           0        1.824993    3.291069   -1.508313
      9          1           0        1.179783    4.037981   -1.056860
     10          6           0        2.574822    3.596054   -2.642085
     11          1           0        2.521938    4.585756   -3.084367
     12          6           0        3.386472    2.618170   -3.204709
     13          1           0        3.969349    2.836019   -4.094044
     14          6           0        3.448589    1.346471   -2.638268
     15          1           0        4.075980    0.595922   -3.107634
     16          6           0        2.668460   -0.410876   -0.979653
     17          6           0        3.785971   -1.344289   -1.476312
     18          1           0        3.745297   -1.499049   -2.557899
     19          6           0        5.124253   -0.756841   -0.945879
     20          1           0        5.972188   -1.157675   -1.505332
     21          1           0        5.170722    0.327971   -1.054888
     22          6           0        5.144826   -1.196141    0.543700
     23          1           0        5.315754   -0.373628    1.238401
     24          1           0        5.927966   -1.933799    0.736886
     25          6           0        3.769804   -1.864812    0.732352
     26          6           0        4.825926   -3.604259   -0.893748
     27          1           0        5.807158   -3.138181   -0.975779
     28          1           0        4.636814   -4.135917   -1.832414
     29          1           0        4.877173   -4.359051   -0.101546
     30          6           0        3.651784   -2.638919   -0.625357
     31          6           0        2.408056   -3.526841   -0.830432
     32          1           0        2.619822   -4.522804   -0.426053
     33          1           0        2.210386   -3.644924   -1.900759
     34          1           0        1.492201   -3.194964   -0.356787
     35          6           0        3.628643   -2.672439    2.007647
     36          1           0        4.395512   -3.453054    2.047067
     37          1           0        2.645079   -3.146550    2.067262
     38          1           0        3.756677   -2.034062    2.888889
     39          6           0        2.687219   -0.726548    0.615542
     40          6           0        2.875116    0.427822    1.597001
     41          6           0        2.123577    0.432482    2.777884
     42          1           0        1.414832   -0.366310    2.960872
     43          6           0        2.265020    1.453284    3.715856
     44          1           0        1.661209    1.434796    4.617580
     45          6           0        3.165026    2.489202    3.495314
     46          1           0        3.271547    3.288935    4.221231
     47          6           0        3.926025    2.492683    2.329209
     48          1           0        4.628792    3.297160    2.137134
     49          6           0        3.782892    1.475332    1.392196
     50          1           0        4.369246    1.523244    0.481395
     51          1           0       -0.134123    0.337932    0.006540
     52          7           0       -2.291574    0.875053   -0.000316
     53          6           0       -2.526332    1.393868    1.324521
     54          6           0       -1.556397    2.501666    1.776672
     55          6           0       -2.431246    0.235032    2.322692
     56          1           0       -3.550313    1.827923    1.456992
     57          1           0       -1.622521    3.389544    1.140110
     58          1           0       -1.768634    2.815733    2.805418
     59          1           0       -0.520593    2.133701    1.742777
     60          1           0       -3.121175   -0.577200    2.057134
     61          1           0       -1.412282   -0.177036    2.320585
     62          1           0       -2.664890    0.551132    3.345225
     63          6           0       -2.239736    1.867322   -1.049000
     64          6           0       -3.573069    2.600303   -1.298571
     65          6           0       -1.785449    1.197497   -2.347255
     66          1           0       -1.490639    2.662041   -0.841325
     67          1           0       -3.952661    3.054610   -0.375506
     68          1           0       -3.472090    3.396660   -2.045688
     69          1           0       -4.327850    1.890290   -1.663705
     70          1           0       -0.781412    0.767307   -2.244736
     71          1           0       -2.480765    0.388783   -2.617598
     72          1           0       -1.756266    1.904411   -3.183477
     73          3           0       -2.459655   -1.011312   -0.338382
     74          6           0       -8.659900    0.347370    0.345985
     75          6           0       -7.269901    0.398266    0.336144
     76          6           0       -6.535542   -0.742660    0.004697
     77          6           0       -7.186576   -1.938279   -0.318173
     78          6           0       -8.573177   -1.986525   -0.305298
     79          6           0       -9.306787   -0.844534    0.026193
     80          1           0       -9.237103    1.229836    0.600905
     81          1           0       -6.744160    1.318446    0.580859
     82          1           0       -6.589235   -2.808047   -0.572964
     83          1           0       -9.088915   -2.908554   -0.552889
     84          1           0      -10.391675   -0.886457    0.034072
     85          6           0       -5.068123   -0.653760   -0.002422
     86          8           0       -4.335936   -1.588604   -0.303364
     87          1           0       -4.610254    0.312890    0.266478
 ---------------------------------------------------------------------
 Rotational constants (GHZ):           0.1426649           0.0451052           0.0429461
 Leave Link  202 at Mon Dec  9 04:40:55 2024, MaxMem= 13421772800 cpu:               0.3 elap:               0.0
 (Enter /home/yuhan/g16/l301.exe)
 Basis read from rwf:  (5D, 7F)
 No pseudopotential information found on rwf file.
 There are   724 symmetry adapted cartesian basis functions of A   symmetry.
 There are   682 symmetry adapted basis functions of A   symmetry.
   682 basis functions,  1380 primitive gaussians,   724 cartesian basis functions
   156 alpha electrons      156 beta electrons
       nuclear repulsion energy      5469.2203144382 Hartrees.
 IExCor= 4336 DFT=T Ex+Corr=M062X ExCW=0 ScaHFX=  0.540000
 ScaDFX=  1.000000  1.000000  1.000000  1.000000 ScalE2=  1.000000  1.000000
 IRadAn=      5 IRanWt=     -1 IRanGd=            0 ICorTp=0 IEmpDi=  4
 NAtoms=   87 NActive=   87 NUniq=   87 SFac= 1.00D+00 NAtFMM=   60 NAOKFM=T Big=T
 Integral buffers will be    131072 words long.
 Raffenetti 2 integral format.
 Two-electron integral symmetry is turned on.
 No density basis found on file    724.
 Leave Link  301 at Mon Dec  9 04:40:55 2024, MaxMem= 13421772800 cpu:               2.5 elap:               0.1
 (Enter /home/yuhan/g16/l302.exe)
 NPDir=0 NMtPBC=     1 NCelOv=     1 NCel=       1 NClECP=     1 NCelD=      1
         NCelK=      1 NCelE2=     1 NClLst=     1 CellRange=     0.0.
 One-electron integrals computed using PRISM.
 One-electron integral symmetry used in STVInt
 NBasis=   682 RedAO= T EigKep=  4.08D-04  NBF=   682
 NBsUse=   682 1.00D-06 EigRej= -1.00D+00 NBFU=   682
 Precomputing XC quadrature grid using
 IXCGrd= 4 IRadAn=           5 IRanWt=          -1 IRanGd=           0 AccXCQ= 0.00D+00.
 Generated NRdTot=       0 NPtTot=           0 NUsed=           0 NTot=          32
 NSgBfM=   708   708   708   708   708 MxSgAt=    87 MxSgA2=    87.
 Leave Link  302 at Mon Dec  9 04:40:57 2024, MaxMem= 13421772800 cpu:              48.8 elap:               1.3
 (Enter /home/yuhan/g16/l303.exe)
 DipDrv:  MaxL=1.
 Leave Link  303 at Mon Dec  9 04:40:57 2024, MaxMem= 13421772800 cpu:               4.0 elap:               0.1
 (Enter /home/yuhan/g16/l401.exe)
 Lowest energy guess from the checkpoint file:  "PH-ts-R.chk"
 B after Tr=     0.000000    0.000000    0.000000
         Rot=    0.999999   -0.001575   -0.000252    0.000668 Ang=  -0.20 deg.
 Guess basis will be translated and rotated to current coordinates.
 B after Tr=     0.000000    0.000000    0.000000
         Rot=    0.999986    0.004836    0.000619   -0.001819 Ang=   0.60 deg.
 Guess basis will be translated and rotated to current coordinates.
 CkInt1:  FT= 2.82D-01
 Max alpha theta=  3.028 degrees.
 JPrj=2 DoOrth=T DoCkMO=T.
 Leave Link  401 at Mon Dec  9 04:40:58 2024, MaxMem= 13421772800 cpu:              39.4 elap:               1.1
 (Enter /home/yuhan/g16/l502.exe)
 Integral symmetry usage will be decided dynamically.
 Closed shell SCF:
 Using DIIS extrapolation, IDIIS=  1040.
 NGot= 13421772800 LenX= 13420685889 LenY= 13420160989
 Requested convergence on RMS density matrix=1.00D-08 within 128 cycles.
 Requested convergence on MAX density matrix=1.00D-06.
 Requested convergence on             energy=1.00D-06.
 No special actions if energy rises.
 Fock matrices will be formed incrementally for  20 cycles.

 Cycle   1  Pass 1  IDiag  1:
 FoFJK:  IHMeth= 1 ICntrl=       0 DoSepK=F KAlg= 0 I1Cent=           0 FoldK=F
 IRaf= 950000000 NMat=       1 IRICut=       1 DoRegI=T DoRafI=F ISym2E= 0 IDoP0=0 IntGTp=1.
 FoFCou: FMM=T IPFlag=           0 FMFlag=      100000 FMFlg1=        2001
         NFxFlg=           0 DoJE=F BraDBF=F KetDBF=F FulRan=T
         wScrn=  0.000000 ICntrl=         0 IOpCl=  0 I1Cent=           0 NGrid=           0
         NMat0=    1 NMatS0=      1 NMatT0=    0 NMatD0=    1 NMtDS0=    0 NMtDT0=    0
 Symmetry not used in FoFCou.
 FMM levels:  10  Number of levels for PrismC:   9
 E= -2064.64825161474    
 DIIS: error= 4.98D-05 at cycle   1 NSaved=   1.
 NSaved= 1 IEnMin= 1 EnMin= -2064.64825161474     IErMin= 1 ErrMin= 4.98D-05
 ErrMax= 4.98D-05  0.00D+00 EMaxC= 1.00D-01 BMatC= 3.83D-06 BMatP= 3.83D-06
 IDIUse=1 WtCom= 1.00D+00 WtEn= 0.00D+00
 Coeff-Com:  0.100D+01
 Coeff:      0.100D+01
 Gap=    69.973 Goal=   None    Shift=    0.000
 RMSDP=9.12D-06 MaxDP=5.67D-04              OVMax= 6.46D-04

 Cycle   2  Pass 1  IDiag  1:
 RMSU=  9.12D-06    CP:  1.00D+00
 E= -2064.64825584921     Delta-E=       -0.000004234474 Rises=F Damp=F
 DIIS: error= 3.56D-05 at cycle   2 NSaved=   2.
 NSaved= 2 IEnMin= 2 EnMin= -2064.64825584921     IErMin= 2 ErrMin= 3.56D-05
 ErrMax= 3.56D-05  0.00D+00 EMaxC= 1.00D-01 BMatC= 5.97D-07 BMatP= 3.83D-06
 IDIUse=1 WtCom= 1.00D+00 WtEn= 0.00D+00
 Coeff-Com:  0.165D+00 0.835D+00
 Coeff:      0.165D+00 0.835D+00
 Gap=     0.143 Goal=   None    Shift=    0.000
 RMSDP=2.24D-06 MaxDP=2.34D-04 DE=-4.23D-06 OVMax= 2.85D-04

 Cycle   3  Pass 1  IDiag  1:
 RMSU=  2.23D-06    CP:  1.00D+00  1.02D+00
 E= -2064.64825590923     Delta-E=       -0.000000060017 Rises=F Damp=F
 DIIS: error= 3.99D-05 at cycle   3 NSaved=   3.
 NSaved= 3 IEnMin= 3 EnMin= -2064.64825590923     IErMin= 2 ErrMin= 3.56D-05
 ErrMax= 3.99D-05  0.00D+00 EMaxC= 1.00D-01 BMatC= 6.15D-07 BMatP= 5.97D-07
 IDIUse=1 WtCom= 1.00D+00 WtEn= 0.00D+00
 Coeff-Com: -0.330D-01 0.511D+00 0.522D+00
 Coeff:     -0.330D-01 0.511D+00 0.522D+00
 Gap=     0.143 Goal=   None    Shift=    0.000
 RMSDP=1.18D-06 MaxDP=1.49D-04 DE=-6.00D-08 OVMax= 1.55D-04

 Cycle   4  Pass 1  IDiag  1:
 RMSU=  5.39D-07    CP:  1.00D+00  1.07D+00  5.76D-01
 E= -2064.64825640183     Delta-E=       -0.000000492605 Rises=F Damp=F
 DIIS: error= 4.90D-06 at cycle   4 NSaved=   4.
 NSaved= 4 IEnMin= 4 EnMin= -2064.64825640183     IErMin= 4 ErrMin= 4.90D-06
 ErrMax= 4.90D-06  0.00D+00 EMaxC= 1.00D-01 BMatC= 1.09D-08 BMatP= 5.97D-07
 IDIUse=1 WtCom= 1.00D+00 WtEn= 0.00D+00
 Coeff-Com: -0.195D-01 0.188D+00 0.223D+00 0.609D+00
 Coeff:     -0.195D-01 0.188D+00 0.223D+00 0.609D+00
 Gap=     0.143 Goal=   None    Shift=    0.000
 RMSDP=2.07D-07 MaxDP=2.15D-05 DE=-4.93D-07 OVMax= 3.98D-05

 Cycle   5  Pass 1  IDiag  1:
 RMSU=  1.93D-07    CP:  1.00D+00  1.07D+00  5.94D-01  9.76D-01
 E= -2064.64825641200     Delta-E=       -0.000000010164 Rises=F Damp=F
 DIIS: error= 1.26D-06 at cycle   5 NSaved=   5.
 NSaved= 5 IEnMin= 5 EnMin= -2064.64825641200     IErMin= 5 ErrMin= 1.26D-06
 ErrMax= 1.26D-06  0.00D+00 EMaxC= 1.00D-01 BMatC= 1.07D-09 BMatP= 1.09D-08
 IDIUse=1 WtCom= 1.00D+00 WtEn= 0.00D+00
 Coeff-Com: -0.257D-02-0.400D-02 0.882D-02 0.226D+00 0.772D+00
 Coeff:     -0.257D-02-0.400D-02 0.882D-02 0.226D+00 0.772D+00
 Gap=     0.143 Goal=   None    Shift=    0.000
 RMSDP=1.04D-07 MaxDP=7.77D-06 DE=-1.02D-08 OVMax= 3.10D-05

 Cycle   6  Pass 1  IDiag  1:
 RMSU=  7.33D-08    CP:  1.00D+00  1.08D+00  6.09D-01  1.09D+00  1.03D+00
 E= -2064.64825641344     Delta-E=       -0.000000001445 Rises=F Damp=F
 DIIS: error= 4.69D-07 at cycle   6 NSaved=   6.
 NSaved= 6 IEnMin= 6 EnMin= -2064.64825641344     IErMin= 6 ErrMin= 4.69D-07
 ErrMax= 4.69D-07  0.00D+00 EMaxC= 1.00D-01 BMatC= 1.93D-10 BMatP= 1.07D-09
 IDIUse=1 WtCom= 1.00D+00 WtEn= 0.00D+00
 Coeff-Com:  0.126D-02-0.251D-01-0.227D-01 0.330D-01 0.363D+00 0.651D+00
 Coeff:      0.126D-02-0.251D-01-0.227D-01 0.330D-01 0.363D+00 0.651D+00
 Gap=     0.143 Goal=   None    Shift=    0.000
 RMSDP=4.79D-08 MaxDP=4.15D-06 DE=-1.45D-09 OVMax= 1.66D-05

 Cycle   7  Pass 1  IDiag  1:
 RMSU=  3.11D-08    CP:  1.00D+00  1.08D+00  6.09D-01  1.14D+00  1.16D+00
                    CP:  9.57D-01
 E= -2064.64825641373     Delta-E=       -0.000000000290 Rises=F Damp=F
 DIIS: error= 1.63D-07 at cycle   7 NSaved=   7.
 NSaved= 7 IEnMin= 7 EnMin= -2064.64825641373     IErMin= 7 ErrMin= 1.63D-07
 ErrMax= 1.63D-07  0.00D+00 EMaxC= 1.00D-01 BMatC= 1.61D-11 BMatP= 1.93D-10
 IDIUse=1 WtCom= 1.00D+00 WtEn= 0.00D+00
 Coeff-Com:  0.663D-03-0.767D-02-0.810D-02-0.127D-01 0.256D-01 0.210D+00
 Coeff-Com:  0.792D+00
 Coeff:      0.663D-03-0.767D-02-0.810D-02-0.127D-01 0.256D-01 0.210D+00
 Coeff:      0.792D+00
 Gap=     0.143 Goal=   None    Shift=    0.000
 RMSDP=2.35D-08 MaxDP=2.32D-06 DE=-2.90D-10 OVMax= 9.97D-06

 Cycle   8  Pass 1  IDiag  1:
 RMSU=  1.04D-08    CP:  1.00D+00  1.08D+00  6.11D-01  1.16D+00  1.20D+00
                    CP:  1.15D+00  1.21D+00
 E= -2064.64825641382     Delta-E=       -0.000000000083 Rises=F Damp=F
 DIIS: error= 8.70D-08 at cycle   8 NSaved=   8.
 NSaved= 8 IEnMin= 8 EnMin= -2064.64825641382     IErMin= 8 ErrMin= 8.70D-08
 ErrMax= 8.70D-08  0.00D+00 EMaxC= 1.00D-01 BMatC= 3.34D-12 BMatP= 1.61D-11
 IDIUse=1 WtCom= 1.00D+00 WtEn= 0.00D+00
 Coeff-Com: -0.231D-04 0.249D-02 0.186D-02-0.109D-01-0.708D-01-0.598D-01
 Coeff-Com:  0.281D+00 0.856D+00
 Coeff:     -0.231D-04 0.249D-02 0.186D-02-0.109D-01-0.708D-01-0.598D-01
 Coeff:      0.281D+00 0.856D+00
 Gap=     0.143 Goal=   None    Shift=    0.000
 RMSDP=1.49D-08 MaxDP=1.61D-06 DE=-8.28D-11 OVMax= 6.82D-06

 Cycle   9  Pass 1  IDiag  1:
 RMSU=  4.11D-09    CP:  1.00D+00  1.08D+00  6.12D-01  1.17D+00  1.24D+00
                    CP:  1.25D+00  1.47D+00  1.17D+00
 E= -2064.64825641387     Delta-E=       -0.000000000053 Rises=F Damp=F
 DIIS: error= 3.34D-08 at cycle   9 NSaved=   9.
 NSaved= 9 IEnMin= 9 EnMin= -2064.64825641387     IErMin= 9 ErrMin= 3.34D-08
 ErrMax= 3.34D-08  0.00D+00 EMaxC= 1.00D-01 BMatC= 6.98D-13 BMatP= 3.34D-12
 IDIUse=1 WtCom= 1.00D+00 WtEn= 0.00D+00
 Coeff-Com: -0.125D-03 0.238D-02 0.221D-02-0.181D-02-0.337D-01-0.615D-01
 Coeff-Com: -0.334D-01 0.343D+00 0.783D+00
 Coeff:     -0.125D-03 0.238D-02 0.221D-02-0.181D-02-0.337D-01-0.615D-01
 Coeff:     -0.334D-01 0.343D+00 0.783D+00
 Gap=     0.143 Goal=   None    Shift=    0.000
 RMSDP=6.13D-09 MaxDP=6.36D-07 DE=-5.28D-11 OVMax= 2.77D-06

 SCF Done:  E(RM062X) =  -2064.64825641     A.U. after    9 cycles
            NFock=  9  Conv=0.61D-08     -V/T= 2.0056
 KE= 2.053203142648D+03 PE=-1.575707683848D+04 EE= 6.170005124985D+03
 Leave Link  502 at Mon Dec  9 04:42:10 2024, MaxMem= 13421772800 cpu:            2790.9 elap:              72.0
 (Enter /home/yuhan/g16/l701.exe)
 ... and contract with generalized density number  0.
 Compute integral first derivatives.
 Leave Link  701 at Mon Dec  9 04:42:11 2024, MaxMem= 13421772800 cpu:              20.2 elap:               0.6
 (Enter /home/yuhan/g16/l702.exe)
 L702 exits ... SP integral derivatives will be done elsewhere.
 Leave Link  702 at Mon Dec  9 04:42:11 2024, MaxMem= 13421772800 cpu:               0.7 elap:               0.0
 (Enter /home/yuhan/g16/l703.exe)
 Integral derivatives from FoFJK, PRISM(SPDF).
 Compute integral first derivatives, UseDBF=F ICtDFT=           0.
 Calling FoFJK, ICntrl=      2127 FMM=T ISym2X=0 I1Cent= 0 IOpClX= 0 NMat=1 NMatS=1 NMatT=0.
 FoFJK:  IHMeth= 1 ICntrl=    2127 DoSepK=F KAlg= 0 I1Cent=           0 FoldK=F
 IRaf=         0 NMat=       1 IRICut=       1 DoRegI=T DoRafI=F ISym2E= 0 IDoP0=0 IntGTp=1.
 FoFCou: FMM=T IPFlag=           0 FMFlag=      100000 FMFlg1=        2001
         NFxFlg=           0 DoJE=F BraDBF=F KetDBF=F FulRan=T
         wScrn=  0.000000 ICntrl=      2127 IOpCl=  0 I1Cent=           0 NGrid=           0
         NMat0=    1 NMatS0=      1 NMatT0=    0 NMatD0=    1 NMtDS0=    0 NMtDT0=    0
 Symmetry not used in FoFCou.
 FMM levels:  10  Number of levels for PrismC:   9
 Leave Link  703 at Mon Dec  9 04:42:29 2024, MaxMem= 13421772800 cpu:             692.6 elap:              17.9
 (Enter /home/yuhan/g16/l716.exe)
 Dipole        = 3.09988601D-01 2.67908840D-01 1.72433981D-01
 ***** Axes restored to original set *****
 -------------------------------------------------------------------
 Center     Atomic                   Forces (Hartrees/Bohr)
 Number     Number              X              Y              Z
 -------------------------------------------------------------------
      1       15           0.002820744    0.002661899    0.000668997
      2        8          -0.001389839    0.000176328    0.000270422
      3        8           0.000523034    0.000353243   -0.000732804
      4        8           0.000276420   -0.000026881    0.000028417
      5        6          -0.000260667    0.000370365    0.000585294
      6        6           0.000293185   -0.000125823    0.000131066
      7        1           0.000004884   -0.000325523    0.000390212
      8        6           0.000168816    0.000142868   -0.000360567
      9        1          -0.000018091   -0.000030731   -0.000032421
     10        6          -0.000268281    0.000022516    0.000345340
     11        1          -0.000031124    0.000002169    0.000027773
     12        6           0.000082935   -0.000327412   -0.000004347
     13        1           0.000019821   -0.000003573    0.000009076
     14        6           0.000083062   -0.000061411   -0.000270733
     15        1           0.000057117    0.000099055    0.000055947
     16        6          -0.000060734   -0.000598676    0.000215822
     17        6           0.000219063   -0.000118752    0.000086389
     18        1          -0.000028513   -0.000110241    0.000058811
     19        6          -0.000033909   -0.000120204   -0.000027487
     20        1           0.000028287   -0.000012380   -0.000000720
     21        1          -0.000098981    0.000086496   -0.000088140
     22        6          -0.000090489    0.000009816   -0.000037561
     23        1           0.000012247    0.000022921    0.000040241
     24        1          -0.000024271    0.000001790    0.000021653
     25        6           0.000104394    0.000067657   -0.000074188
     26        6           0.000077164    0.000026705    0.000002885
     27        1           0.000047008   -0.000015573   -0.000015078
     28        1          -0.000010911    0.000019819    0.000002623
     29        1          -0.000000438   -0.000001626    0.000006727
     30        6          -0.000061137    0.000086402    0.000034149
     31        6          -0.000173354   -0.000243319   -0.000116134
     32        1           0.000070184   -0.000012823   -0.000031722
     33        1          -0.000012455    0.000071234    0.000022573
     34        1           0.000048472   -0.000014271   -0.000079174
     35        6          -0.000025984    0.000063097    0.000061285
     36        1           0.000007566   -0.000019780    0.000003289
     37        1           0.000034636   -0.000021874   -0.000002673
     38        1          -0.000009024    0.000008383    0.000004724
     39        6          -0.000005910   -0.000471380   -0.000236958
     40        6          -0.000103809    0.000190574   -0.000074966
     41        6          -0.000170480    0.000060260   -0.000085825
     42        1           0.000007270   -0.000000588   -0.000007391
     43        6           0.000013457    0.000094127   -0.000049697
     44        1           0.000022033    0.000003296    0.000019300
     45        6           0.000001876   -0.000035187    0.000024942
     46        1           0.000009629   -0.000000911    0.000014775
     47        6           0.000009209    0.000035226    0.000028691
     48        1          -0.000006259    0.000003569    0.000009515
     49        6          -0.000044475   -0.000160645   -0.000186738
     50        1          -0.000096859   -0.000019946   -0.000206169
     51        1          -0.002264716   -0.001707901   -0.000074172
     52        7          -0.000187036   -0.001490742   -0.000378479
     53        6           0.000418499    0.000530307    0.000758605
     54        6          -0.000199245    0.000131400    0.000236377
     55        6          -0.000085771    0.000095825    0.000004348
     56        1           0.000058029    0.000147730   -0.000293905
     57        1           0.000016473   -0.000093128    0.000079761
     58        1           0.000047501    0.000021541    0.000097468
     59        1          -0.000046038   -0.000101969   -0.000358989
     60        1           0.000192722   -0.000001077    0.000187502
     61        1          -0.000028450   -0.000042867   -0.000217746
     62        1          -0.000064088   -0.000025412   -0.000036109
     63        6           0.000129691    0.000967024   -0.000168764
     64        6          -0.000029852   -0.000622612    0.000664647
     65        6          -0.000336563   -0.000138826   -0.000088886
     66        1           0.000261769   -0.000144231   -0.000117204
     67        1          -0.000007493   -0.000001731   -0.000112261
     68        1           0.000329303   -0.000006394    0.000007142
     69        1          -0.000155139   -0.000345051    0.000441171
     70        1          -0.000125299    0.000037570   -0.000267247
     71        1           0.000145639    0.000058179    0.000125520
     72        1           0.000015770    0.000052052   -0.000069128
     73        3           0.000240324    0.000793221    0.000008353
     74        6           0.000036706    0.000024375    0.000023528
     75        6          -0.000049160   -0.000026883   -0.000004761
     76        6          -0.000068006    0.000010908   -0.000002257
     77        6          -0.000000451    0.000024430    0.000014922
     78        6           0.000036293   -0.000002548   -0.000003223
     79        6          -0.000012099   -0.000009580    0.000002138
     80        1           0.000004632    0.000008349   -0.000003560
     81        1          -0.000001185    0.000021795   -0.000011802
     82        1           0.000006259   -0.000014614   -0.000007251
     83        1           0.000011478   -0.000001922   -0.000006241
     84        1           0.000009113    0.000004757   -0.000002358
     85        6           0.000290190   -0.000532454   -0.000357310
     86        8          -0.000405779   -0.000000945    0.000224568
     87        1          -0.000200544    0.000581137   -0.000743845
 -------------------------------------------------------------------
 Cartesian Forces:  Max     0.002820744 RMS     0.000383064
 Leave Link  716 at Mon Dec  9 04:42:29 2024, MaxMem= 13421772800 cpu:               1.2 elap:               0.1
 (Enter /home/yuhan/g16/l103.exe)

 GradGradGradGradGradGradGradGradGradGradGradGradGradGradGradGradGradGrad
 Berny optimization.
 Using GEDIIS/GDIIS optimizer.
 FormGI is forming the generalized inverse of G from B-inverse, IUseBI=4.
 Internal  Forces:  Max     0.002170233 RMS     0.000323418
 Search for a local minimum.
 Step number   5 out of a maximum of  522
 All quantities printed in internal units (Hartrees-Bohrs-Radians)
 RMS Force = .32342D-03 SwitMx=.10000D-02 MixMth= 2
 Mixed Optimization -- En-DIIS/RFO-DIIS
 Update second derivatives using D2CorX and points    1    3    4    2    5
 ITU=  0 -1 -1  1  0
 Use linear search instead of GDIIS.
     Eigenvalues ---    0.00222   0.00230   0.00230   0.00232   0.00233
     Eigenvalues ---    0.00262   0.00297   0.00300   0.00368   0.00385
     Eigenvalues ---    0.00442   0.00553   0.00614   0.00709   0.01058
     Eigenvalues ---    0.01135   0.01175   0.01186   0.01405   0.01609
     Eigenvalues ---    0.01833   0.01900   0.01993   0.02094   0.02120
     Eigenvalues ---    0.02124   0.02131   0.02141   0.02147   0.02155
     Eigenvalues ---    0.02165   0.02167   0.02172   0.02182   0.02183
     Eigenvalues ---    0.02186   0.02190   0.02194   0.02195   0.02200
     Eigenvalues ---    0.02201   0.02202   0.02209   0.02210   0.02213
     Eigenvalues ---    0.02230   0.02255   0.02326   0.02793   0.02867
     Eigenvalues ---    0.03238   0.03363   0.03499   0.03727   0.03917
     Eigenvalues ---    0.03977   0.04031   0.04079   0.04166   0.04299
     Eigenvalues ---    0.04390   0.04449   0.04586   0.04852   0.04963
     Eigenvalues ---    0.04966   0.05063   0.05065   0.05114   0.05215
     Eigenvalues ---    0.05324   0.05328   0.05354   0.05432   0.05499
     Eigenvalues ---    0.05568   0.05578   0.05596   0.05604   0.05642
     Eigenvalues ---    0.05694   0.05713   0.05720   0.05733   0.05760
     Eigenvalues ---    0.06026   0.06650   0.06755   0.06828   0.06855
     Eigenvalues ---    0.07138   0.07229   0.07615   0.08685   0.08809
     Eigenvalues ---    0.09183   0.09745   0.10146   0.10413   0.10739
     Eigenvalues ---    0.11286   0.11728   0.13989   0.15280   0.15933
     Eigenvalues ---    0.15993   0.15996   0.15999   0.15999   0.15999
     Eigenvalues ---    0.15999   0.16000   0.16000   0.16000   0.16000
     Eigenvalues ---    0.16000   0.16000   0.16000   0.16000   0.16000
     Eigenvalues ---    0.16000   0.16000   0.16000   0.16000   0.16000
     Eigenvalues ---    0.16000   0.16000   0.16000   0.16000   0.16000
     Eigenvalues ---    0.16000   0.16000   0.16000   0.16000   0.16000
     Eigenvalues ---    0.16000   0.16000   0.16000   0.16004   0.16018
[truncated: 5,116,562 more chars]
