# Supplementary material for: Stereoselective Pudovik reaction of aldehydes, aldimines, and nitroalkenes with CAMDOL-derived H-phosphonate
Source: Commun Chem. 2025 Nov 14;8:349. doi: 10.1038/s42004-025-01735-4 (PMC12618634; doi:10.1038/s42004-025-01735-4)
Supplement: Supplementary file 8 — Supplementary Data 6 [file 42004_2025_1735_MOESM8_ESM.zip › log/II.log]

 Entering Gaussian System, Link 0=g16
 Input=tmpg16Input.com
 Output=Lopt.log
 Initial command:
 /scratch/PI/keztluo/TYang/g16/l1.exe "/tmp/yuhan/g16-scratch/1234219/Gau-5077.inp" -scrdir="/tmp/yuhan/g16-scratch/1234219/"
 Entering Link 1 = /scratch/PI/keztluo/TYang/g16/l1.exe PID=      5079.
  
 Copyright (c) 1988-2019, Gaussian, Inc.  All Rights Reserved.
  
 This is part of the Gaussian(R) 16 program.  It is based on
 the Gaussian(R) 09 system (copyright 2009, Gaussian, Inc.),
 the Gaussian(R) 03 system (copyright 2003, Gaussian, Inc.),
 the Gaussian(R) 98 system (copyright 1998, Gaussian, Inc.),
 the Gaussian(R) 94 system (copyright 1995, Gaussian, Inc.),
 the Gaussian 92(TM) system (copyright 1992, Gaussian, Inc.),
 the Gaussian 90(TM) system (copyright 1990, Gaussian, Inc.),
 the Gaussian 88(TM) system (copyright 1988, Gaussian, Inc.),
 the Gaussian 86(TM) system (copyright 1986, Carnegie Mellon
 University), and the Gaussian 82(TM) system (copyright 1983,
 Carnegie Mellon University). Gaussian is a federally registered
 trademark of Gaussian, Inc.
  
 This software contains proprietary and confidential information,
 including trade secrets, belonging to Gaussian, Inc.
  
 This software is provided under written license and may be
 used, copied, transmitted, or stored only in accord with that
 written license.
  
 The following legend is applicable only to US Government
 contracts under FAR:
  
                    RESTRICTED RIGHTS LEGEND
  
 Use, reproduction and disclosure by the US Government is
 subject to restrictions as set forth in subparagraphs (a)
 and (c) of the Commercial Computer Software - Restricted
 Rights clause in FAR 52.227-19.
  
 Gaussian, Inc.
 340 Quinnipiac St., Bldg. 40, Wallingford CT 06492
  
  
 ---------------------------------------------------------------
 Warning -- This program may not be used in any manner that
 competes with the business of Gaussian, Inc. or will provide
 assistance to any competitor of Gaussian, Inc.  The licensee
 of this program is prohibited from giving any competitor of
 Gaussian, Inc. access to this program.  By using this program,
 the user acknowledges that Gaussian, Inc. is engaged in the
 business of creating and licensing software in the field of
 computational chemistry and represents and warrants to the
 licensee that it is not a competitor of Gaussian, Inc. and that
 it will not use this program in any manner prohibited above.
 ---------------------------------------------------------------
  

 Cite this work as:
 Gaussian 16, Revision C.01,
 M. J. Frisch, G. W. Trucks, H. B. Schlegel, G. E. Scuseria, 
 M. A. Robb, J. R. Cheeseman, G. Scalmani, V. Barone, 
 G. A. Petersson, H. Nakatsuji, X. Li, M. Caricato, A. V. Marenich, 
 J. Bloino, B. G. Janesko, R. Gomperts, B. Mennucci, H. P. Hratchian, 
 J. V. Ortiz, A. F. Izmaylov, J. L. Sonnenberg, D. Williams-Young, 
 F. Ding, F. Lipparini, F. Egidi, J. Goings, B. Peng, A. Petrone, 
 T. Henderson, D. Ranasinghe, V. G. Zakrzewski, J. Gao, N. Rega, 
 G. Zheng, W. Liang, M. Hada, M. Ehara, K. Toyota, R. Fukuda, 
 J. Hasegawa, M. Ishida, T. Nakajima, Y. Honda, O. Kitao, H. Nakai, 
 T. Vreven, K. Throssell, J. A. Montgomery, Jr., J. E. Peralta, 
 F. Ogliaro, M. J. Bearpark, J. J. Heyd, E. N. Brothers, K. N. Kudin, 
 V. N. Staroverov, T. A. Keith, R. Kobayashi, J. Normand, 
 K. Raghavachari, A. P. Rendell, J. C. Burant, S. S. Iyengar, 
 J. Tomasi, M. Cossi, J. M. Millam, M. Klene, C. Adamo, R. Cammi, 
 J. W. Ochterski, R. L. Martin, K. Morokuma, O. Farkas, 
 J. B. Foresman, and D. J. Fox, Gaussian, Inc., Wallingford CT, 2019.
 
 ******************************************
 Gaussian 16:  ES64L-G16RevC.01  3-Jul-2019
                 5-May-2024 
 ******************************************
 %nprocshared=39
 Will use up to   39 processors via shared memory.
 %mem=100GB
 %chk=Lopt
 ---------------------
 #p M062X gen freq opt
 ---------------------
 1/18=20,19=15,26=3,38=1/1,3;
 2/9=110,12=2,17=6,18=5,40=1/2;
 3/5=7,11=2,25=1,30=1,71=1,74=-55/1,2,3;
 4//1;
 5/5=2,38=5/2;
 6/7=2,8=2,9=2,10=2,28=1/1;
 7//1,2,3,16;
 1/18=20,19=15,26=3/3(2);
 2/9=110/2;
 99//99;
 2/9=110/2;
 3/5=7,6=1,11=2,25=1,30=1,71=1,74=-55,82=7/1,2,3;
 4/5=5,16=3,69=1/1;
 5/5=2,38=5/2;
 7//1,2,3,16;
 1/18=20,19=15,26=3/3(-5);
 2/9=110/2;
 6/7=2,8=2,9=2,10=2,19=2,28=1/1;
 99/9=1/99;
 Leave Link    1 at Sun May  5 13:07:41 2024, MaxMem= 13421772800 cpu:               1.0 elap:               0.0
 (Enter /scratch/PI/keztluo/TYang/g16/l101.exe)
 ---
 ***
 ---
 Symbolic Z-matrix:
 Charge =  0 Multiplicity = 1
 P                    -0.27753  -1.71046  -1.10235 
 O                    -2.5292   -2.22868  -2.56902 
 O                    -0.19302  -3.19465  -1.38491 
 O                     1.05489  -0.93098  -1.62555 
 O                     0.00341  -1.39203   0.47342 
 C                    -2.98589  -0.74067  -0.73687 
 C                    -3.46902   0.56202  -0.62331 
 H                    -3.20655   1.29592  -1.38238 
 C                    -4.30806   0.91996   0.43076 
 H                    -4.6768    1.93816   0.50712 
 C                    -4.67618  -0.02956   1.37803 
 H                    -5.33401   0.24453   2.19745 
 C                    -4.19939  -1.33725   1.271 
 H                    -4.48655  -2.08194   2.00743 
 C                    -3.36425  -1.68887   0.21762 
 H                    -2.99752  -2.70887   0.12337 
 C                    -2.13253  -1.1593   -1.9179 
 H                    -1.85673  -0.28107  -2.53031 
 C                     1.13265   1.39937  -1.41067 
 C                    -0.21373   1.76992  -1.47953 
 H                    -0.95647   1.1967   -0.93107 
 C                    -0.61375   2.88442  -2.20589 
 H                    -1.66363   3.16073  -2.23451 
 C                     0.33111   3.64881  -2.88841 
 H                     0.02261   4.52142  -3.45531 
 C                     1.67143   3.28229  -2.84029 
 H                     2.41552   3.86359  -3.37569 
 C                     2.06771   2.16238  -2.11037 
 H                     3.11748   1.88688  -2.09385 
 C                     1.51607   0.09612  -0.71949 
 C                     3.01426  -0.10908  -0.4324 
 H                     3.60551  -0.1837   -1.34958 
 C                     3.44677   1.02732   0.53626 
 H                     4.53259   1.14558   0.53596 
 H                     3.03362   1.99539   0.24803 
 C                     2.90992   0.54822   1.91346 
 H                     2.31083   1.29621   2.432 
 H                     3.72389   0.27785   2.59117 
 C                     2.1172   -0.72509   1.55659 
 C                     4.52521  -1.57576   1.01115 
 H                     5.06534  -0.67801   1.31004 
 H                     5.10654  -2.05886   0.21828 
 H                     4.51403  -2.26208   1.86508 
 C                     3.0868   -1.35299   0.49745 
 C                     2.68246  -2.72445  -0.07768 
 H                     3.21465  -3.50973   0.4699 
 H                     2.97181  -2.80355  -1.13004 
 H                     1.62805  -2.96331  -0.00515 
 C                     1.73694  -1.58757   2.74348 
 H                     2.6342   -1.89433   3.29151 
 H                     1.20124  -2.48512   2.42134 
 H                     1.09371  -1.03472   3.43685 
 C                     0.86188  -0.26123   0.71213 
 C                     0.00966   0.77996   1.43967 
 C                    -1.10326   0.33728   2.16254 
 H                    -1.37203  -0.7121    2.13692 
 C                    -1.88297   1.22807   2.89736 
 H                    -2.74246   0.85243   3.44348 
 C                    -1.57407   2.58265   2.91792 
 H                    -2.18411   3.27844   3.48557 
 C                    -0.47371   3.03895   2.1967 
 H                    -0.22109   4.09466   2.19273 
 C                     0.30896   2.14868   1.46997 
 H                     1.14768   2.53995   0.90529 
 Li                   -1.56681  -3.68369  -2.4679 
 
 ITRead=  0  0  0  0  0  0  0  0  0  0  0  0  0  0  0  0  0  0  0  0
 ITRead=  0  0  0  0  0  0  0  0  0  0  0  0  0  0  0  0  0  0  0  0
 ITRead=  0  0  0  0  0  0  0  0  0  0  0  0  0  0  0  0  0  0  0  0
 ITRead=  0  0  0  0  0
 MicOpt= -1 -1 -1 -1 -1 -1 -1 -1 -1 -1 -1 -1 -1 -1 -1 -1 -1 -1 -1 -1
 MicOpt= -1 -1 -1 -1 -1 -1 -1 -1 -1 -1 -1 -1 -1 -1 -1 -1 -1 -1 -1 -1
 MicOpt= -1 -1 -1 -1 -1 -1 -1 -1 -1 -1 -1 -1 -1 -1 -1 -1 -1 -1 -1 -1
 MicOpt= -1 -1 -1 -1 -1
 NAtoms=     65 NQM=       65 NQMF=       0 NMMI=      0 NMMIF=      0
                NMic=       0 NMicF=      0.
                    Isotopes and Nuclear Properties:
 (Nuclear quadrupole moments (NQMom) in fm**2, nuclear magnetic moments (NMagM)
  in nuclear magnetons)

  Atom         1           2           3           4           5           6           7           8           9          10
 IAtWgt=          31          16          16          16          16          12          12           1          12           1
 AtmWgt=  30.9737634  15.9949146  15.9949146  15.9949146  15.9949146  12.0000000  12.0000000   1.0078250  12.0000000   1.0078250
 NucSpn=           1           0           0           0           0           0           0           1           0           1
 AtZEff=   0.0000000   0.0000000   0.0000000   0.0000000   0.0000000   0.0000000   0.0000000   0.0000000   0.0000000   0.0000000
 NQMom=    0.0000000   0.0000000   0.0000000   0.0000000   0.0000000   0.0000000   0.0000000   0.0000000   0.0000000   0.0000000
 NMagM=    1.1316000   0.0000000   0.0000000   0.0000000   0.0000000   0.0000000   0.0000000   2.7928460   0.0000000   2.7928460
 AtZNuc=  15.0000000   8.0000000   8.0000000   8.0000000   8.0000000   6.0000000   6.0000000   1.0000000   6.0000000   1.0000000

  Atom        11          12          13          14          15          16          17          18          19          20
 IAtWgt=          12           1          12           1          12           1          12           1          12          12
 AtmWgt=  12.0000000   1.0078250  12.0000000   1.0078250  12.0000000   1.0078250  12.0000000   1.0078250  12.0000000  12.0000000
 NucSpn=           0           1           0           1           0           1           0           1           0           0
 AtZEff=   0.0000000   0.0000000   0.0000000   0.0000000   0.0000000   0.0000000   0.0000000   0.0000000   0.0000000   0.0000000
 NQMom=    0.0000000   0.0000000   0.0000000   0.0000000   0.0000000   0.0000000   0.0000000   0.0000000   0.0000000   0.0000000
 NMagM=    0.0000000   2.7928460   0.0000000   2.7928460   0.0000000   2.7928460   0.0000000   2.7928460   0.0000000   0.0000000
 AtZNuc=   6.0000000   1.0000000   6.0000000   1.0000000   6.0000000   1.0000000   6.0000000   1.0000000   6.0000000   6.0000000

  Atom        21          22          23          24          25          26          27          28          29          30
 IAtWgt=           1          12           1          12           1          12           1          12           1          12
 AtmWgt=   1.0078250  12.0000000   1.0078250  12.0000000   1.0078250  12.0000000   1.0078250  12.0000000   1.0078250  12.0000000
 NucSpn=           1           0           1           0           1           0           1           0           1           0
 AtZEff=   0.0000000   0.0000000   0.0000000   0.0000000   0.0000000   0.0000000   0.0000000   0.0000000   0.0000000   0.0000000
 NQMom=    0.0000000   0.0000000   0.0000000   0.0000000   0.0000000   0.0000000   0.0000000   0.0000000   0.0000000   0.0000000
 NMagM=    2.7928460   0.0000000   2.7928460   0.0000000   2.7928460   0.0000000   2.7928460   0.0000000   2.7928460   0.0000000
 AtZNuc=   1.0000000   6.0000000   1.0000000   6.0000000   1.0000000   6.0000000   1.0000000   6.0000000   1.0000000   6.0000000

  Atom        31          32          33          34          35          36          37          38          39          40
 IAtWgt=          12           1          12           1           1          12           1           1          12          12
 AtmWgt=  12.0000000   1.0078250  12.0000000   1.0078250   1.0078250  12.0000000   1.0078250   1.0078250  12.0000000  12.0000000
 NucSpn=           0           1           0           1           1           0           1           1           0           0
 AtZEff=   0.0000000   0.0000000   0.0000000   0.0000000   0.0000000   0.0000000   0.0000000   0.0000000   0.0000000   0.0000000
 NQMom=    0.0000000   0.0000000   0.0000000   0.0000000   0.0000000   0.0000000   0.0000000   0.0000000   0.0000000   0.0000000
 NMagM=    0.0000000   2.7928460   0.0000000   2.7928460   2.7928460   0.0000000   2.7928460   2.7928460   0.0000000   0.0000000
 AtZNuc=   6.0000000   1.0000000   6.0000000   1.0000000   1.0000000   6.0000000   1.0000000   1.0000000   6.0000000   6.0000000

  Atom        41          42          43          44          45          46          47          48          49          50
 IAtWgt=           1           1           1          12          12           1           1           1          12           1
 AtmWgt=   1.0078250   1.0078250   1.0078250  12.0000000  12.0000000   1.0078250   1.0078250   1.0078250  12.0000000   1.0078250
 NucSpn=           1           1           1           0           0           1           1           1           0           1
 AtZEff=   0.0000000   0.0000000   0.0000000   0.0000000   0.0000000   0.0000000   0.0000000   0.0000000   0.0000000   0.0000000
 NQMom=    0.0000000   0.0000000   0.0000000   0.0000000   0.0000000   0.0000000   0.0000000   0.0000000   0.0000000   0.0000000
 NMagM=    2.7928460   2.7928460   2.7928460   0.0000000   0.0000000   2.7928460   2.7928460   2.7928460   0.0000000   2.7928460
 AtZNuc=   1.0000000   1.0000000   1.0000000   6.0000000   6.0000000   1.0000000   1.0000000   1.0000000   6.0000000   1.0000000

  Atom        51          52          53          54          55          56          57          58          59          60
 IAtWgt=           1           1          12          12          12           1          12           1          12           1
 AtmWgt=   1.0078250   1.0078250  12.0000000  12.0000000  12.0000000   1.0078250  12.0000000   1.0078250  12.0000000   1.0078250
 NucSpn=           1           1           0           0           0           1           0           1           0           1
 AtZEff=   0.0000000   0.0000000   0.0000000   0.0000000   0.0000000   0.0000000   0.0000000   0.0000000   0.0000000   0.0000000
 NQMom=    0.0000000   0.0000000   0.0000000   0.0000000   0.0000000   0.0000000   0.0000000   0.0000000   0.0000000   0.0000000
 NMagM=    2.7928460   2.7928460   0.0000000   0.0000000   0.0000000   2.7928460   0.0000000   2.7928460   0.0000000   2.7928460
 AtZNuc=   1.0000000   1.0000000   6.0000000   6.0000000   6.0000000   1.0000000   6.0000000   1.0000000   6.0000000   1.0000000

  Atom        61          62          63          64          65
 IAtWgt=          12           1          12           1           7
 AtmWgt=  12.0000000   1.0078250  12.0000000   1.0078250   7.0160045
 NucSpn=           0           1           0           1           3
 AtZEff=   0.0000000   0.0000000   0.0000000   0.0000000   0.0000000
 NQMom=    0.0000000   0.0000000   0.0000000   0.0000000  -4.0100000
 NMagM=    0.0000000   2.7928460   0.0000000   2.7928460   3.2564240
 AtZNuc=   6.0000000   1.0000000   6.0000000   1.0000000   3.0000000
 Leave Link  101 at Sun May  5 13:07:42 2024, MaxMem= 13421772800 cpu:              16.6 elap:               0.5
 (Enter /scratch/PI/keztluo/TYang/g16/l103.exe)

 GradGradGradGradGradGradGradGradGradGradGradGradGradGradGradGradGradGrad
 Berny optimization.
 Initialization pass.
                           ----------------------------
                           !    Initial Parameters    !
                           ! (Angstroms and Degrees)  !
 --------------------------                            --------------------------
 ! Name  Definition              Value          Derivative Info.                !
 --------------------------------------------------------------------------------
 ! R1    R(1,3)                  1.5132         estimate D2E/DX2                !
 ! R2    R(1,4)                  1.6299         estimate D2E/DX2                !
 ! R3    R(1,5)                  1.632          estimate D2E/DX2                !
 ! R4    R(1,17)                 2.1            estimate D2E/DX2                !
 ! R5    R(1,65)                 2.7241         estimate D2E/DX2                !
 ! R6    R(2,17)                 1.3134         estimate D2E/DX2                !
 ! R7    R(2,65)                 1.7474         estimate D2E/DX2                !
 ! R8    R(3,65)                 1.8164         estimate D2E/DX2                !
 ! R9    R(4,30)                 1.4452         estimate D2E/DX2                !
 ! R10   R(5,53)                 1.4397         estimate D2E/DX2                !
 ! R11   R(6,7)                  1.394          estimate D2E/DX2                !
 ! R12   R(6,15)                 1.3976         estimate D2E/DX2                !
 ! R13   R(6,17)                 1.516          estimate D2E/DX2                !
 ! R14   R(7,8)                  1.088          estimate D2E/DX2                !
 ! R15   R(7,9)                  1.394          estimate D2E/DX2                !
 ! R16   R(9,10)                 1.0856         estimate D2E/DX2                !
 ! R17   R(9,11)                 1.3908         estimate D2E/DX2                !
 ! R18   R(11,12)                1.086          estimate D2E/DX2                !
 ! R19   R(11,13)                1.396          estimate D2E/DX2                !
 ! R20   R(13,14)                1.086          estimate D2E/DX2                !
 ! R21   R(13,15)                1.3895         estimate D2E/DX2                !
 ! R22   R(15,16)                1.088          estimate D2E/DX2                !
 ! R23   R(17,18)                1.1056         estimate D2E/DX2                !
 ! R24   R(19,20)                1.3981         estimate D2E/DX2                !
 ! R25   R(19,28)                1.395          estimate D2E/DX2                !
 ! R26   R(19,30)                1.5242         estimate D2E/DX2                !
 ! R27   R(20,21)                1.0868         estimate D2E/DX2                !
 ! R28   R(20,22)                1.3891         estimate D2E/DX2                !
 ! R29   R(22,23)                1.086          estimate D2E/DX2                !
 ! R30   R(22,24)                1.3939         estimate D2E/DX2                !
 ! R31   R(24,25)                1.0854         estimate D2E/DX2                !
 ! R32   R(24,26)                1.3904         estimate D2E/DX2                !
 ! R33   R(26,27)                1.0855         estimate D2E/DX2                !
 ! R34   R(26,28)                1.3943         estimate D2E/DX2                !
 ! R35   R(28,29)                1.0854         estimate D2E/DX2                !
 ! R36   R(30,31)                1.5392         estimate D2E/DX2                !
 ! R37   R(30,53)                1.6141         estimate D2E/DX2                !
 ! R38   R(31,32)                1.0938         estimate D2E/DX2                !
 ! R39   R(31,33)                1.5546         estimate D2E/DX2                !
 ! R40   R(31,44)                1.5547         estimate D2E/DX2                !
 ! R41   R(33,34)                1.0922         estimate D2E/DX2                !
 ! R42   R(33,35)                1.0913         estimate D2E/DX2                !
 ! R43   R(33,36)                1.5538         estimate D2E/DX2                !
 ! R44   R(36,37)                1.0896         estimate D2E/DX2                !
 ! R45   R(36,38)                1.0931         estimate D2E/DX2                !
 ! R46   R(36,39)                1.5418         estimate D2E/DX2                !
 ! R47   R(39,44)                1.5672         estimate D2E/DX2                !
 ! R48   R(39,49)                1.5156         estimate D2E/DX2                !
 ! R49   R(39,53)                1.5824         estimate D2E/DX2                !
 ! R50   R(40,41)                1.0895         estimate D2E/DX2                !
 ! R51   R(40,42)                1.0954         estimate D2E/DX2                !
 ! R52   R(40,43)                1.0956         estimate D2E/DX2                !
 ! R53   R(40,44)                1.5435         estimate D2E/DX2                !
 ! R54   R(44,45)                1.5412         estimate D2E/DX2                !
 ! R55   R(45,46)                1.0953         estimate D2E/DX2                !
 ! R56   R(45,47)                1.0943         estimate D2E/DX2                !
 ! R57   R(45,48)                1.0836         estimate D2E/DX2                !
 ! R58   R(49,50)                1.0952         estimate D2E/DX2                !
 ! R59   R(49,51)                1.0938         estimate D2E/DX2                !
 ! R60   R(49,52)                1.0955         estimate D2E/DX2                !
 ! R61   R(53,54)                1.5296         estimate D2E/DX2                !
 ! R62   R(54,55)                1.399          estimate D2E/DX2                !
 ! R63   R(54,63)                1.4014         estimate D2E/DX2                !
 ! R64   R(55,56)                1.0836         estimate D2E/DX2                !
 ! R65   R(55,57)                1.3933         estimate D2E/DX2                !
 ! R66   R(57,58)                1.0854         estimate D2E/DX2                !
 ! R67   R(57,59)                1.3895         estimate D2E/DX2                !
 ! R68   R(59,60)                1.0856         estimate D2E/DX2                !
 ! R69   R(59,61)                1.3925         estimate D2E/DX2                !
 ! R70   R(61,62)                1.0855         estimate D2E/DX2                !
 ! R71   R(61,63)                1.3904         estimate D2E/DX2                !
 ! R72   R(63,64)                1.0842         estimate D2E/DX2                !
 ! A1    A(3,1,4)              111.3132         estimate D2E/DX2                !
 ! A2    A(3,1,5)              111.2265         estimate D2E/DX2                !
 ! A3    A(3,1,17)             103.5469         estimate D2E/DX2                !
 ! A4    A(4,1,5)               94.3531         estimate D2E/DX2                !
 ! A5    A(4,1,17)             118.1596         estimate D2E/DX2                !
 ! A6    A(4,1,65)             124.918          estimate D2E/DX2                !
 ! A7    A(5,1,17)             118.4137         estimate D2E/DX2                !
 ! A8    A(5,1,65)             134.9778         estimate D2E/DX2                !
 ! A9    A(17,1,65)             64.9985         estimate D2E/DX2                !
 ! A10   A(17,2,65)            118.879          estimate D2E/DX2                !
 ! A11   A(1,4,30)             113.547          estimate D2E/DX2                !
 ! A12   A(1,5,53)             114.5824         estimate D2E/DX2                !
 ! A13   A(7,6,15)             118.9826         estimate D2E/DX2                !
 ! A14   A(7,6,17)             121.1035         estimate D2E/DX2                !
 ! A15   A(15,6,17)            119.8072         estimate D2E/DX2                !
 ! A16   A(6,7,8)              119.3353         estimate D2E/DX2                !
 ! A17   A(6,7,9)              120.6737         estimate D2E/DX2                !
 ! A18   A(8,7,9)              119.9711         estimate D2E/DX2                !
 ! A19   A(7,9,10)             119.8988         estimate D2E/DX2                !
 ! A20   A(7,9,11)             119.9347         estimate D2E/DX2                !
 ! A21   A(10,9,11)            120.1656         estimate D2E/DX2                !
 ! A22   A(9,11,12)            120.1278         estimate D2E/DX2                !
 ! A23   A(9,11,13)            119.795          estimate D2E/DX2                !
 ! A24   A(12,11,13)           120.0771         estimate D2E/DX2                !
 ! A25   A(11,13,14)           120.004          estimate D2E/DX2                !
 ! A26   A(11,13,15)           120.0295         estimate D2E/DX2                !
 ! A27   A(14,13,15)           119.9652         estimate D2E/DX2                !
 ! A28   A(6,15,13)            120.5817         estimate D2E/DX2                !
 ! A29   A(6,15,16)            119.0534         estimate D2E/DX2                !
 ! A30   A(13,15,16)           120.3647         estimate D2E/DX2                !
 ! A31   A(1,17,2)             104.2187         estimate D2E/DX2                !
 ! A32   A(1,17,6)             105.4954         estimate D2E/DX2                !
 ! A33   A(1,17,18)            101.7271         estimate D2E/DX2                !
 ! A34   A(2,17,6)             116.1709         estimate D2E/DX2                !
 ! A35   A(2,17,18)            116.584          estimate D2E/DX2                !
 ! A36   A(6,17,18)            110.6454         estimate D2E/DX2                !
 ! A37   A(20,19,28)           118.4122         estimate D2E/DX2                !
 ! A38   A(20,19,30)           119.4187         estimate D2E/DX2                !
 ! A39   A(28,19,30)           121.7685         estimate D2E/DX2                !
 ! A40   A(19,20,21)           119.5708         estimate D2E/DX2                !
 ! A41   A(19,20,22)           121.0434         estimate D2E/DX2                !
 ! A42   A(21,20,22)           119.357          estimate D2E/DX2                !
 ! A43   A(20,22,23)           119.755          estimate D2E/DX2                !
 ! A44   A(20,22,24)           120.0533         estimate D2E/DX2                !
 ! A45   A(23,22,24)           120.1906         estimate D2E/DX2                !
 ! A46   A(22,24,25)           120.264          estimate D2E/DX2                !
 ! A47   A(22,24,26)           119.4694         estimate D2E/DX2                !
 ! A48   A(25,24,26)           120.2664         estimate D2E/DX2                !
 ! A49   A(24,26,27)           120.1717         estimate D2E/DX2                !
 ! A50   A(24,26,28)           120.2545         estimate D2E/DX2                !
 ! A51   A(27,26,28)           119.5729         estimate D2E/DX2                !
 ! A52   A(19,28,26)           120.7562         estimate D2E/DX2                !
 ! A53   A(19,28,29)           120.1194         estimate D2E/DX2                !
 ! A54   A(26,28,29)           119.1243         estimate D2E/DX2                !
 ! A55   A(4,30,19)            104.0698         estimate D2E/DX2                !
 ! A56   A(4,30,31)            109.4387         estimate D2E/DX2                !
 ! A57   A(4,30,53)            105.6281         estimate D2E/DX2                !
 ! A58   A(19,30,31)           116.323          estimate D2E/DX2                !
 ! A59   A(19,30,53)           119.3117         estimate D2E/DX2                !
 ! A60   A(31,30,53)           101.5109         estimate D2E/DX2                !
 ! A61   A(30,31,32)           112.2622         estimate D2E/DX2                !
 ! A62   A(30,31,33)           106.8319         estimate D2E/DX2                !
 ! A63   A(30,31,44)           105.2859         estimate D2E/DX2                !
 ! A64   A(32,31,33)           114.9589         estimate D2E/DX2                !
 ! A65   A(32,31,44)           114.9428         estimate D2E/DX2                !
 ! A66   A(33,31,44)           101.4908         estimate D2E/DX2                !
 ! A67   A(31,33,34)           110.8274         estimate D2E/DX2                !
 ! A68   A(31,33,35)           112.2444         estimate D2E/DX2                !
 ! A69   A(31,33,36)           103.3412         estimate D2E/DX2                !
 ! A70   A(34,33,35)           106.2738         estimate D2E/DX2                !
 ! A71   A(34,33,36)           112.1539         estimate D2E/DX2                !
 ! A72   A(35,33,36)           112.1363         estimate D2E/DX2                !
 ! A73   A(33,36,37)           113.5836         estimate D2E/DX2                !
 ! A74   A(33,36,38)           111.6222         estimate D2E/DX2                !
 ! A75   A(33,36,39)           103.1281         estimate D2E/DX2                !
 ! A76   A(37,36,38)           106.5086         estimate D2E/DX2                !
 ! A77   A(37,36,39)           113.228          estimate D2E/DX2                !
 ! A78   A(38,36,39)           108.7895         estimate D2E/DX2                !
 ! A79   A(36,39,44)            99.7417         estimate D2E/DX2                !
 ! A80   A(36,39,49)           114.6892         estimate D2E/DX2                !
 ! A81   A(36,39,53)           106.8168         estimate D2E/DX2                !
 ! A82   A(44,39,49)           117.1584         estimate D2E/DX2                !
 ! A83   A(44,39,53)           104.3346         estimate D2E/DX2                !
 ! A84   A(49,39,53)           112.6859         estimate D2E/DX2                !
 ! A85   A(41,40,42)           107.3892         estimate D2E/DX2                !
 ! A86   A(41,40,43)           107.9037         estimate D2E/DX2                !
 ! A87   A(41,40,44)           115.7446         estimate D2E/DX2                !
 ! A88   A(42,40,43)           107.0552         estimate D2E/DX2                !
 ! A89   A(42,40,44)           108.5001         estimate D2E/DX2                !
 ! A90   A(43,40,44)           109.8946         estimate D2E/DX2                !
 ! A91   A(31,44,39)            93.14           estimate D2E/DX2                !
 ! A92   A(31,44,40)           110.9771         estimate D2E/DX2                !
 ! A93   A(31,44,45)           118.4603         estimate D2E/DX2                !
 ! A94   A(39,44,40)           114.1703         estimate D2E/DX2                !
 ! A95   A(39,44,45)           116.514          estimate D2E/DX2                !
 ! A96   A(40,44,45)           103.901          estimate D2E/DX2                !
 ! A97   A(44,45,46)           108.9027         estimate D2E/DX2                !
 ! A98   A(44,45,47)           110.722          estimate D2E/DX2                !
 ! A99   A(44,45,48)           115.2446         estimate D2E/DX2                !
 ! A100  A(46,45,47)           107.4868         estimate D2E/DX2                !
 ! A101  A(46,45,48)           106.3378         estimate D2E/DX2                !
 ! A102  A(47,45,48)           107.8032         estimate D2E/DX2                !
 ! A103  A(39,49,50)           110.2242         estimate D2E/DX2                !
 ! A104  A(39,49,51)           111.0512         estimate D2E/DX2                !
 ! A105  A(39,49,52)           110.8405         estimate D2E/DX2                !
 ! A106  A(50,49,51)           108.5892         estimate D2E/DX2                !
 ! A107  A(50,49,52)           107.7987         estimate D2E/DX2                !
 ! A108  A(51,49,52)           108.2368         estimate D2E/DX2                !
 ! A109  A(5,53,30)            105.5759         estimate D2E/DX2                !
 ! A110  A(5,53,39)            109.346          estimate D2E/DX2                !
 ! A111  A(5,53,54)            106.3373         estimate D2E/DX2                !
 ! A112  A(30,53,39)           102.5156         estimate D2E/DX2                !
 ! A113  A(30,53,54)           119.801          estimate D2E/DX2                !
 ! A114  A(39,53,54)           112.8107         estimate D2E/DX2                !
 ! A115  A(53,54,55)           118.2691         estimate D2E/DX2                !
 ! A116  A(53,54,63)           123.7878         estimate D2E/DX2                !
 ! A117  A(55,54,63)           117.8907         estimate D2E/DX2                !
 ! A118  A(54,55,56)           119.4434         estimate D2E/DX2                !
 ! A119  A(54,55,57)           121.023          estimate D2E/DX2                !
 ! A120  A(56,55,57)           119.5258         estimate D2E/DX2                !
 ! A121  A(55,57,58)           119.1581         estimate D2E/DX2                !
 ! A122  A(55,57,59)           120.4408         estimate D2E/DX2                !
 ! A123  A(58,57,59)           120.3966         estimate D2E/DX2                !
 ! A124  A(57,59,60)           120.5065         estimate D2E/DX2                !
 ! A125  A(57,59,61)           119.1723         estimate D2E/DX2                !
 ! A126  A(60,59,61)           120.3207         estimate D2E/DX2                !
 ! A127  A(59,61,62)           120.2958         estimate D2E/DX2                !
 ! A128  A(59,61,63)           120.3769         estimate D2E/DX2                !
 ! A129  A(62,61,63)           119.3267         estimate D2E/DX2                !
 ! A130  A(54,63,61)           121.0938         estimate D2E/DX2                !
 ! A131  A(54,63,64)           120.4268         estimate D2E/DX2                !
 ! A132  A(61,63,64)           118.465          estimate D2E/DX2                !
 ! A133  A(1,65,2)              71.731          estimate D2E/DX2                !
 ! A134  A(2,65,3)             103.1127         estimate D2E/DX2                !
 ! D1    D(3,1,4,30)          -139.6766         estimate D2E/DX2                !
 ! D2    D(5,1,4,30)           -24.8761         estimate D2E/DX2                !
 ! D3    D(17,1,4,30)          100.7171         estimate D2E/DX2                !
 ! D4    D(65,1,4,30)          178.5384         estimate D2E/DX2                !
 ! D5    D(3,1,5,53)           136.7519         estimate D2E/DX2                !
 ! D6    D(4,1,5,53)            21.8785         estimate D2E/DX2                !
 ! D7    D(17,1,5,53)         -103.523          estimate D2E/DX2                !
 ! D8    D(65,1,5,53)          174.4507         estimate D2E/DX2                !
 ! D9    D(3,1,17,2)            -8.5714         estimate D2E/DX2                !
 ! D10   D(3,1,17,6)           114.2757         estimate D2E/DX2                !
 ! D11   D(3,1,17,18)         -130.1785         estimate D2E/DX2                !
 ! D12   D(4,1,17,2)           115.0042         estimate D2E/DX2                !
 ! D13   D(4,1,17,6)          -122.1487         estimate D2E/DX2                !
 ! D14   D(4,1,17,18)           -6.6029         estimate D2E/DX2                !
 ! D15   D(5,1,17,2)          -132.198          estimate D2E/DX2                !
 ! D16   D(5,1,17,6)            -9.3509         estimate D2E/DX2                !
 ! D17   D(5,1,17,18)          106.1949         estimate D2E/DX2                !
 ! D18   D(65,1,17,2)           -2.8195         estimate D2E/DX2                !
 ! D19   D(65,1,17,6)          120.0276         estimate D2E/DX2                !
 ! D20   D(65,1,17,18)        -124.4266         estimate D2E/DX2                !
 ! D21   D(4,1,65,2)          -105.8667         estimate D2E/DX2                !
 ! D22   D(5,1,65,2)           108.1989         estimate D2E/DX2                !
 ! D23   D(17,1,65,2)            2.1629         estimate D2E/DX2                !
 ! D24   D(65,2,17,1)            4.5522         estimate D2E/DX2                !
 ! D25   D(65,2,17,6)         -111.0174         estimate D2E/DX2                !
 ! D26   D(65,2,17,18)         115.7297         estimate D2E/DX2                !
 ! D27   D(17,2,65,1)           -3.5809         estimate D2E/DX2                !
 ! D28   D(17,2,65,3)            0.0444         estimate D2E/DX2                !
 ! D29   D(1,4,30,19)         -106.4426         estimate D2E/DX2                !
 ! D30   D(1,4,30,31)          128.5818         estimate D2E/DX2                !
 ! D31   D(1,4,30,53)           20.0118         estimate D2E/DX2                !
 ! D32   D(1,5,53,30)          -12.5172         estimate D2E/DX2                !
 ! D33   D(1,5,53,39)         -122.1687         estimate D2E/DX2                !
 ! D34   D(1,5,53,54)          115.7519         estimate D2E/DX2                !
 ! D35   D(15,6,7,8)          -177.8604         estimate D2E/DX2                !
 ! D36   D(15,6,7,9)             0.518          estimate D2E/DX2                !
 ! D37   D(17,6,7,8)            -1.6244         estimate D2E/DX2                !
 ! D38   D(17,6,7,9)           176.7539         estimate D2E/DX2                !
 ! D39   D(7,6,15,13)           -0.5745         estimate D2E/DX2                !
 ! D40   D(7,6,15,16)          179.2686         estimate D2E/DX2                !
 ! D41   D(17,6,15,13)        -176.8603         estimate D2E/DX2                !
 ! D42   D(17,6,15,16)           2.9828         estimate D2E/DX2                !
 ! D43   D(7,6,17,1)           117.5595         estimate D2E/DX2                !
 ! D44   D(7,6,17,2)          -127.5903         estimate D2E/DX2                !
 ! D45   D(7,6,17,18)            8.2999         estimate D2E/DX2                !
 ! D46   D(15,6,17,1)          -66.2353         estimate D2E/DX2                !
 ! D47   D(15,6,17,2)           48.6149         estimate D2E/DX2                !
 ! D48   D(15,6,17,18)        -175.4948         estimate D2E/DX2                !
 ! D49   D(6,7,9,10)           179.9849         estimate D2E/DX2                !
 ! D50   D(6,7,9,11)            -0.3422         estimate D2E/DX2                !
 ! D51   D(8,7,9,10)            -1.647          estimate D2E/DX2                !
 ! D52   D(8,7,9,11)           178.0259         estimate D2E/DX2                !
 ! D53   D(7,9,11,12)         -179.6677         estimate D2E/DX2                !
 ! D54   D(7,9,11,13)            0.2132         estimate D2E/DX2                !
 ! D55   D(10,9,11,12)           0.0043         estimate D2E/DX2                !
 ! D56   D(10,9,11,13)         179.8853         estimate D2E/DX2                !
 ! D57   D(9,11,13,14)        -179.8559         estimate D2E/DX2                !
 ! D58   D(9,11,13,15)          -0.27           estimate D2E/DX2                !
 ! D59   D(12,11,13,14)          0.0251         estimate D2E/DX2                !
 ! D60   D(12,11,13,15)        179.611          estimate D2E/DX2                !
 ! D61   D(11,13,15,6)           0.4548         estimate D2E/DX2                !
 ! D62   D(11,13,15,16)       -179.3862         estimate D2E/DX2                !
 ! D63   D(14,13,15,6)        -179.9591         estimate D2E/DX2                !
 ! D64   D(14,13,15,16)          0.1998         estimate D2E/DX2                !
 ! D65   D(28,19,20,21)       -179.1876         estimate D2E/DX2                !
 ! D66   D(28,19,20,22)         -1.1537         estimate D2E/DX2                !
 ! D67   D(30,19,20,21)          7.946          estimate D2E/DX2                !
 ! D68   D(30,19,20,22)       -174.0202         estimate D2E/DX2                !
 ! D69   D(20,19,28,26)          1.1833         estimate D2E/DX2                !
 ! D70   D(20,19,28,29)       -178.6641         estimate D2E/DX2                !
 ! D71   D(30,19,28,26)        173.8737         estimate D2E/DX2                !
 ! D72   D(30,19,28,29)         -5.9737         estimate D2E/DX2                !
 ! D73   D(20,19,30,4)          71.4194         estimate D2E/DX2                !
 ! D74   D(20,19,30,31)       -168.1315         estimate D2E/DX2                !
 ! D75   D(20,19,30,53)        -45.9169         estimate D2E/DX2                !
 ! D76   D(28,19,30,4)        -101.1994         estimate D2E/DX2                !
 ! D77   D(28,19,30,31)         19.2497         estimate D2E/DX2                !
 ! D78   D(28,19,30,53)        141.4644         estimate D2E/DX2                !
 ! D79   D(19,20,22,23)       -179.2004         estimate D2E/DX2                !
 ! D80   D(19,20,22,24)          0.4191         estimate D2E/DX2                !
 ! D81   D(21,20,22,23)         -1.1624         estimate D2E/DX2                !
 ! D82   D(21,20,22,24)        178.4571         estimate D2E/DX2                !
 ! D83   D(20,22,24,25)       -179.8748         estimate D2E/DX2                !
 ! D84   D(20,22,24,26)          0.3067         estimate D2E/DX2                !
 ! D85   D(23,22,24,25)         -0.2569         estimate D2E/DX2                !
 ! D86   D(23,22,24,26)        179.9246         estimate D2E/DX2                !
 ! D87   D(22,24,26,27)        179.3855         estimate D2E/DX2                !
 ! D88   D(22,24,26,28)         -0.2746         estimate D2E/DX2                !
 ! D89   D(25,24,26,27)         -0.433          estimate D2E/DX2                !
 ! D90   D(25,24,26,28)        179.9069         estimate D2E/DX2                !
 ! D91   D(24,26,28,19)         -0.4842         estimate D2E/DX2                !
 ! D92   D(24,26,28,29)        179.3646         estimate D2E/DX2                !
 ! D93   D(27,26,28,19)        179.8537         estimate D2E/DX2                !
 ! D94   D(27,26,28,29)         -0.2975         estimate D2E/DX2                !
 ! D95   D(4,30,31,32)          52.788          estimate D2E/DX2                !
 ! D96   D(4,30,31,33)         179.6725         estimate D2E/DX2                !
 ! D97   D(4,30,31,44)         -72.9636         estimate D2E/DX2                !
 ! D98   D(19,30,31,32)        -64.7426         estimate D2E/DX2                !
 ! D99   D(19,30,31,33)         62.1419         estimate D2E/DX2                !
 ! D100  D(19,30,31,44)        169.5059         estimate D2E/DX2                !
 ! D101  D(53,30,31,32)        164.0978         estimate D2E/DX2                !
 ! D102  D(53,30,31,33)        -69.0178         estimate D2E/DX2                !
 ! D103  D(53,30,31,44)         38.3462         estimate D2E/DX2                !
 ! D104  D(4,30,53,5)           -4.501          estimate D2E/DX2                !
 ! D105  D(4,30,53,39)         109.9648         estimate D2E/DX2                !
 ! D106  D(4,30,53,54)        -124.2477         estimate D2E/DX2                !
 ! D107  D(19,30,53,5)         112.0219         estimate D2E/DX2                !
 ! D108  D(19,30,53,39)       -133.5123         estimate D2E/DX2                !
 ! D109  D(19,30,53,54)         -7.7248         estimate D2E/DX2                !
 ! D110  D(31,30,53,5)        -118.6829         estimate D2E/DX2                !
 ! D111  D(31,30,53,39)         -4.2171         estimate D2E/DX2                !
 ! D112  D(31,30,53,54)        121.5704         estimate D2E/DX2                !
 ! D113  D(30,31,33,34)       -161.8696         estimate D2E/DX2                !
 ! D114  D(30,31,33,35)        -43.2159         estimate D2E/DX2                !
 ! D115  D(30,31,33,36)         77.808          estimate D2E/DX2                !
 ! D116  D(32,31,33,34)        -36.6032         estimate D2E/DX2                !
 ! D117  D(32,31,33,35)         82.0505         estimate D2E/DX2                !
 ! D118  D(32,31,33,36)       -156.9256         estimate D2E/DX2                !
 ! D119  D(44,31,33,34)         88.097          estimate D2E/DX2                !
 ! D120  D(44,31,33,35)       -153.2492         estimate D2E/DX2                !
 ! D121  D(44,31,33,36)        -32.2254         estimate D2E/DX2                !
 ! D122  D(30,31,44,39)        -55.6115         estimate D2E/DX2                !
 ! D123  D(30,31,44,40)       -173.0119         estimate D2E/DX2                !
 ! D124  D(30,31,44,45)         66.9554         estimate D2E/DX2                !
 ! D125  D(32,31,44,39)       -179.6847         estimate D2E/DX2                !
 ! D126  D(32,31,44,40)         62.9149         estimate D2E/DX2                !
 ! D127  D(32,31,44,45)        -57.1178         estimate D2E/DX2                !
 ! D128  D(33,31,44,39)         55.6043         estimate D2E/DX2                !
 ! D129  D(33,31,44,40)        -61.7961         estimate D2E/DX2                !
 ! D130  D(33,31,44,45)        178.1712         estimate D2E/DX2                !
 ! D131  D(31,33,36,37)       -128.3293         estimate D2E/DX2                !
 ! D132  D(31,33,36,38)        111.2357         estimate D2E/DX2                !
 ! D133  D(31,33,36,39)         -5.3936         estimate D2E/DX2                !
 ! D134  D(34,33,36,37)        112.2578         estimate D2E/DX2                !
 ! D135  D(34,33,36,38)         -8.1773         estimate D2E/DX2                !
 ! D136  D(34,33,36,39)       -124.8065         estimate D2E/DX2                !
 ! D137  D(35,33,36,37)         -7.2322         estimate D2E/DX2                !
 ! D138  D(35,33,36,38)       -127.6673         estimate D2E/DX2                !
 ! D139  D(35,33,36,39)        115.7035         estimate D2E/DX2                !
 ! D140  D(33,36,39,44)         40.7036         estimate D2E/DX2                !
 ! D141  D(33,36,39,49)        166.765          estimate D2E/DX2                !
 ! D142  D(33,36,39,53)        -67.616          estimate D2E/DX2                !
 ! D143  D(37,36,39,44)        163.8757         estimate D2E/DX2                !
 ! D144  D(37,36,39,49)        -70.0628         estimate D2E/DX2                !
 ! D145  D(37,36,39,53)         55.5561         estimate D2E/DX2                !
 ! D146  D(38,36,39,44)        -77.918          estimate D2E/DX2                !
 ! D147  D(38,36,39,49)         48.1435         estimate D2E/DX2                !
 ! D148  D(38,36,39,53)        173.7624         estimate D2E/DX2                !
 ! D149  D(36,39,44,31)        -58.9489         estimate D2E/DX2                !
 ! D150  D(36,39,44,40)         55.7346         estimate D2E/DX2                !
 ! D151  D(36,39,44,45)        176.9448         estimate D2E/DX2                !
 ! D152  D(49,39,44,31)        176.6905         estimate D2E/DX2                !
 ! D153  D(49,39,44,40)        -68.626          estimate D2E/DX2                !
 ! D154  D(49,39,44,45)         52.5842         estimate D2E/DX2                !
 ! D155  D(53,39,44,31)         51.3458         estimate D2E/DX2                !
 ! D156  D(53,39,44,40)        166.0293         estimate D2E/DX2                !
 ! D157  D(53,39,44,45)        -72.7605         estimate D2E/DX2                !
 ! D158  D(36,39,49,50)        -58.1318         estimate D2E/DX2                !
 ! D159  D(36,39,49,51)       -178.5174         estimate D2E/DX2                !
 ! D160  D(36,39,49,52)         61.1302         estimate D2E/DX2                !
 ! D161  D(44,39,49,50)         58.3012         estimate D2E/DX2                !
 ! D162  D(44,39,49,51)        -62.0844         estimate D2E/DX2                !
 ! D163  D(44,39,49,52)        177.5632         estimate D2E/DX2                !
 ! D164  D(53,39,49,50)        179.3686         estimate D2E/DX2                !
 ! D165  D(53,39,49,51)         58.983          estimate D2E/DX2                !
 ! D166  D(53,39,49,52)        -61.3694         estimate D2E/DX2                !
 ! D167  D(36,39,53,5)        -173.7485         estimate D2E/DX2                !
 ! D168  D(36,39,53,30)         74.57           estimate D2E/DX2                !
 ! D169  D(36,39,53,54)        -55.6438         estimate D2E/DX2                !
 ! D170  D(44,39,53,5)          81.2004         estimate D2E/DX2                !
 ! D171  D(44,39,53,30)        -30.4811         estimate D2E/DX2                !
 ! D172  D(44,39,53,54)       -160.6949         estimate D2E/DX2                !
 ! D173  D(49,39,53,5)         -46.9294         estimate D2E/DX2                !
 ! D174  D(49,39,53,30)       -158.611          estimate D2E/DX2                !
 ! D175  D(49,39,53,54)         71.1752         estimate D2E/DX2                !
 ! D176  D(41,40,44,31)         41.7406         estimate D2E/DX2                !
 ! D177  D(41,40,44,39)        -61.9319         estimate D2E/DX2                !
 ! D178  D(41,40,44,45)        170.1053         estimate D2E/DX2                !
 ! D179  D(42,40,44,31)        -79.0049         estimate D2E/DX2                !
 ! D180  D(42,40,44,39)        177.3226         estimate D2E/DX2                !
 ! D181  D(42,40,44,45)         49.3597         estimate D2E/DX2                !
 ! D182  D(43,40,44,31)        164.252          estimate D2E/DX2                !
 ! D183  D(43,40,44,39)         60.5795         estimate D2E/DX2                !
 ! D184  D(43,40,44,45)        -67.3834         estimate D2E/DX2                !
 ! D185  D(31,44,45,46)        152.9705         estimate D2E/DX2                !
 ! D186  D(31,44,45,47)         34.9929         estimate D2E/DX2                !
 ! D187  D(31,44,45,48)        -87.6764         estimate D2E/DX2                !
 ! D188  D(39,44,45,46)        -97.1492         estimate D2E/DX2                !
 ! D189  D(39,44,45,47)        144.8732         estimate D2E/DX2                !
 ! D190  D(39,44,45,48)         22.2038         estimate D2E/DX2                !
 ! D191  D(40,44,45,46)         29.3529         estimate D2E/DX2                !
 ! D192  D(40,44,45,47)        -88.6247         estimate D2E/DX2                !
 ! D193  D(40,44,45,48)        148.706          estimate D2E/DX2                !
 ! D194  D(5,53,54,55)          24.2716         estimate D2E/DX2                !
 ! D195  D(5,53,54,63)        -158.4217         estimate D2E/DX2                !
 ! D196  D(30,53,54,55)        143.6344         estimate D2E/DX2                !
 ! D197  D(30,53,54,63)        -39.0589         estimate D2E/DX2                !
 ! D198  D(39,53,54,55)        -95.5819         estimate D2E/DX2                !
 ! D199  D(39,53,54,63)         81.7248         estimate D2E/DX2                !
 ! D200  D(53,54,55,56)         -4.0303         estimate D2E/DX2                !
 ! D201  D(53,54,55,57)        176.9881         estimate D2E/DX2                !
 ! D202  D(63,54,55,56)        178.5022         estimate D2E/DX2                !
 ! D203  D(63,54,55,57)         -0.4794         estimate D2E/DX2                !
 ! D204  D(53,54,63,61)       -177.2266         estimate D2E/DX2                !
 ! D205  D(53,54,63,64)          4.1737         estimate D2E/DX2                !
 ! D206  D(55,54,63,61)          0.0895         estimate D2E/DX2                !
 ! D207  D(55,54,63,64)       -178.5102         estimate D2E/DX2                !
 ! D208  D(54,55,57,58)        179.7235         estimate D2E/DX2                !
 ! D209  D(54,55,57,59)          0.4988         estimate D2E/DX2                !
 ! D210  D(56,55,57,58)          0.7428         estimate D2E/DX2                !
 ! D211  D(56,55,57,59)       -178.4819         estimate D2E/DX2                !
 ! D212  D(55,57,59,60)        179.6554         estimate D2E/DX2                !
 ! D213  D(55,57,59,61)         -0.1138         estimate D2E/DX2                !
 ! D214  D(58,57,59,60)          0.4403         estimate D2E/DX2                !
 ! D215  D(58,57,59,61)       -179.3288         estimate D2E/DX2                !
 ! D216  D(57,59,61,62)        179.4473         estimate D2E/DX2                !
 ! D217  D(57,59,61,63)         -0.2736         estimate D2E/DX2                !
 ! D218  D(60,59,61,62)         -0.3223         estimate D2E/DX2                !
 ! D219  D(60,59,61,63)        179.9568         estimate D2E/DX2                !
 ! D220  D(59,61,63,54)          0.2863         estimate D2E/DX2                !
 ! D221  D(59,61,63,64)        178.9128         estimate D2E/DX2                !
 ! D222  D(62,61,63,54)       -179.4373         estimate D2E/DX2                !
 ! D223  D(62,61,63,64)         -0.8108         estimate D2E/DX2                !
 --------------------------------------------------------------------------------
 Trust Radius=3.00D-01 FncErr=1.00D-07 GrdErr=1.00D-06 EigMax=2.50D+02 EigMin=1.00D-04
 Number of steps in this run=    390 maximum allowed number of steps=    390.
 GradGradGradGradGradGradGradGradGradGradGradGradGradGradGradGradGradGrad

 Leave Link  103 at Sun May  5 13:07:42 2024, MaxMem= 13421772800 cpu:               1.7 elap:               0.1
 (Enter /scratch/PI/keztluo/TYang/g16/l202.exe)
 Stoichiometry    C29H30LiO4P
 Framework group  C1[X(C29H30LiO4P)]
 Deg. of freedom   189
 Full point group                 C1      NOp   1
 Largest Abelian subgroup         C1      NOp   1
 Largest concise Abelian subgroup C1      NOp   1
                         Standard orientation:                         
 ---------------------------------------------------------------------
 Center     Atomic      Atomic             Coordinates (Angstroms)
 Number     Number       Type             X           Y           Z
 ---------------------------------------------------------------------
      1         15           0       -0.277526   -1.710458   -1.102351
      2          8           0       -2.529196   -2.228684   -2.569018
      3          8           0       -0.193019   -3.194654   -1.384907
      4          8           0        1.054891   -0.930984   -1.625546
      5          8           0        0.003413   -1.392029    0.473424
      6          6           0       -2.985892   -0.740667   -0.736869
      7          6           0       -3.469015    0.562024   -0.623313
      8          1           0       -3.206546    1.295924   -1.382383
      9          6           0       -4.308055    0.919964    0.430757
     10          1           0       -4.676800    1.938162    0.507119
     11          6           0       -4.676181   -0.029563    1.378026
     12          1           0       -5.334009    0.244532    2.197450
     13          6           0       -4.199395   -1.337245    1.271004
     14          1           0       -4.486549   -2.081943    2.007425
     15          6           0       -3.364251   -1.688872    0.217622
     16          1           0       -2.997524   -2.708869    0.123366
     17          6           0       -2.132526   -1.159295   -1.917900
     18          1           0       -1.856733   -0.281068   -2.530311
     19          6           0        1.132646    1.399373   -1.410673
     20          6           0       -0.213725    1.769922   -1.479528
     21          1           0       -0.956471    1.196698   -0.931073
     22          6           0       -0.613746    2.884417   -2.205887
     23          1           0       -1.663630    3.160734   -2.234510
     24          6           0        0.331107    3.648806   -2.888406
     25          1           0        0.022608    4.521423   -3.455308
     26          6           0        1.671429    3.282293   -2.840287
     27          1           0        2.415520    3.863586   -3.375687
     28          6           0        2.067708    2.162377   -2.110366
     29          1           0        3.117478    1.886882   -2.093848
     30          6           0        1.516070    0.096123   -0.719491
     31          6           0        3.014258   -0.109084   -0.432402
     32          1           0        3.605507   -0.183701   -1.349582
     33          6           0        3.446767    1.027318    0.536259
     34          1           0        4.532588    1.145584    0.535956
     35          1           0        3.033625    1.995390    0.248030
     36          6           0        2.909920    0.548217    1.913462
     37          1           0        2.310832    1.296208    2.432001
     38          1           0        3.723893    0.277845    2.591165
     39          6           0        2.117195   -0.725088    1.556591
     40          6           0        4.525207   -1.575762    1.011149
     41          1           0        5.065339   -0.678006    1.310035
     42          1           0        5.106539   -2.058861    0.218275
     43          1           0        4.514025   -2.262081    1.865081
     44          6           0        3.086796   -1.352986    0.497452
     45          6           0        2.682464   -2.724454   -0.077678
     46          1           0        3.214651   -3.509729    0.469904
     47          1           0        2.971812   -2.803548   -1.130045
     48          1           0        1.628053   -2.963311   -0.005145
     49          6           0        1.736944   -1.587566    2.743482
     50          1           0        2.634204   -1.894325    3.291511
     51          1           0        1.201239   -2.485116    2.421344
     52          1           0        1.093709   -1.034715    3.436847
     53          6           0        0.861882   -0.261231    0.712132
     54          6           0        0.009660    0.779956    1.439670
     55          6           0       -1.103259    0.337279    2.162536
     56          1           0       -1.372030   -0.712101    2.136917
     57          6           0       -1.882971    1.228068    2.897358
     58          1           0       -2.742459    0.852427    3.443477
     59          6           0       -1.574071    2.582652    2.917922
     60          1           0       -2.184106    3.278437    3.485572
     61          6           0       -0.473711    3.038952    2.196701
     62          1           0       -0.221088    4.094660    2.192728
     63          6           0        0.308957    2.148684    1.469970
     64          1           0        1.147675    2.539947    0.905288
     65          3           0       -1.566814   -3.683687   -2.467903
 ---------------------------------------------------------------------
 Rotational constants (GHZ):           0.1620037           0.1228713           0.1147484
 Leave Link  202 at Sun May  5 13:07:42 2024, MaxMem= 13421772800 cpu:               1.0 elap:               0.1
 (Enter /scratch/PI/keztluo/TYang/g16/l301.exe)
 General basis read from cards:  (5D, 7F)
 Centers:       6      7      9     11     13     15     17     19     20     22
 Centers:      24     26     28     30     31     33     36     39     40     44
 Centers:      45     49     53     54     55     57     59     61     63      8
 Centers:      10     12     14     16     18     21     23     25     27     29
 Centers:      32     34     35     37     38     41     42     43     46     47
 Centers:      48     50     51     52     56     58     60     62     64      2
 Centers:       3      4      5      1     65
 6-31G*
 ****
 Ernie: Thresh=  0.10000D-02 Tol=  0.10000D-05 Strict=F.
 There are   589 symmetry adapted cartesian basis functions of A   symmetry.
 There are   554 symmetry adapted basis functions of A   symmetry.
   554 basis functions,  1124 primitive gaussians,   589 cartesian basis functions
   127 alpha electrons      127 beta electrons
       nuclear repulsion energy      4280.5104982988 Hartrees.
 IExCor= 4336 DFT=T Ex+Corr=M062X ExCW=0 ScaHFX=  0.540000
 ScaDFX=  1.000000  1.000000  1.000000  1.000000 ScalE2=  1.000000  1.000000
 IRadAn=      5 IRanWt=     -1 IRanGd=            0 ICorTp=0 IEmpDi=  4
 NAtoms=   65 NActive=   65 NUniq=   65 SFac= 1.00D+00 NAtFMM=   60 NAOKFM=T Big=T
 Integral buffers will be    131072 words long.
 Raffenetti 2 integral format.
 Two-electron integral symmetry is turned on.
 Leave Link  301 at Sun May  5 13:07:42 2024, MaxMem= 13421772800 cpu:               2.1 elap:               0.1
 (Enter /scratch/PI/keztluo/TYang/g16/l302.exe)
 NPDir=0 NMtPBC=     1 NCelOv=     1 NCel=       1 NClECP=     1 NCelD=      1
         NCelK=      1 NCelE2=     1 NClLst=     1 CellRange=     0.0.
 One-electron integrals computed using PRISM.
 One-electron integral symmetry used in STVInt
 NBasis=   554 RedAO= T EigKep=  3.99D-04  NBF=   554
 NBsUse=   554 1.00D-06 EigRej= -1.00D+00 NBFU=   554
 Precomputing XC quadrature grid using
 IXCGrd= 4 IRadAn=           5 IRanWt=          -1 IRanGd=           0 AccXCQ= 0.00D+00.
 Generated NRdTot=       0 NPtTot=           0 NUsed=           0 NTot=          32
 NSgBfM=   584   584   584   584   584 MxSgAt=    65 MxSgA2=    65.
 Leave Link  302 at Sun May  5 13:07:44 2024, MaxMem= 13421772800 cpu:              27.9 elap:               0.7
 (Enter /scratch/PI/keztluo/TYang/g16/l303.exe)
 DipDrv:  MaxL=1.
 Leave Link  303 at Sun May  5 13:07:44 2024, MaxMem= 13421772800 cpu:               4.0 elap:               0.2
 (Enter /scratch/PI/keztluo/TYang/g16/l401.exe)
 ExpMin= 3.60D-02 ExpMax= 1.94D+04 ExpMxC= 2.91D+03 IAcc=3 IRadAn=         5 AccDes= 0.00D+00
 Harris functional with IExCor= 1009 and IRadAn=       5 diagonalized for initial guess.
 HarFok:  IExCor= 1009 AccDes= 0.00D+00 IRadAn=         5 IDoV= 1 UseB2=F ITyADJ=14
 ICtDFT=  3500011 ScaDFX=  1.000000  1.000000  1.000000  1.000000
 FoFCou: FMM=F IPFlag=           0 FMFlag=      100000 FMFlg1=        2001
         NFxFlg=           0 DoJE=T BraDBF=F KetDBF=T FulRan=T
         wScrn=  0.000000 ICntrl=       500 IOpCl=  0 I1Cent=   200000004 NGrid=           0
         NMat0=    1 NMatS0=      1 NMatT0=    0 NMatD0=    1 NMtDS0=    0 NMtDT0=    0
 Petite list used in FoFCou.
 Harris En= -1771.64237295751    
 JPrj=0 DoOrth=F DoCkMO=F.
 Leave Link  401 at Sun May  5 13:07:46 2024, MaxMem= 13421772800 cpu:              66.0 elap:               1.7
 (Enter /scratch/PI/keztluo/TYang/g16/l502.exe)
 Integral symmetry usage will be decided dynamically.
 Closed shell SCF:
 Using DIIS extrapolation, IDIIS=  1040.
 NGot= 13421772800 LenX= 13421047892 LenY= 13420700382
 Requested convergence on RMS density matrix=1.00D-08 within 128 cycles.
 Requested convergence on MAX density matrix=1.00D-06.
 Requested convergence on             energy=1.00D-06.
 No special actions if energy rises.
 Fock matrices will be formed incrementally for  20 cycles.

 Cycle   1  Pass 1  IDiag  1:
 FoFJK:  IHMeth= 1 ICntrl=       0 DoSepK=F KAlg= 0 I1Cent=           0 FoldK=F
 IRaf= 990000000 NMat=       1 IRICut=       1 DoRegI=T DoRafI=F ISym2E= 0 IDoP0=0 IntGTp=1.
 FoFCou: FMM=T IPFlag=           0 FMFlag=      100000 FMFlg1=        2001
         NFxFlg=           0 DoJE=F BraDBF=F KetDBF=F FulRan=T
         wScrn=  0.000000 ICntrl=         0 IOpCl=  0 I1Cent=           0 NGrid=           0
         NMat0=    1 NMatS0=      1 NMatT0=    0 NMatD0=    1 NMtDS0=    0 NMtDT0=    0
 Symmetry not used in FoFCou.
 FMM levels:  10  Number of levels for PrismC:   9
 E= -1771.43732235100    
 DIIS: error= 2.66D-02 at cycle   1 NSaved=   1.
 NSaved= 1 IEnMin= 1 EnMin= -1771.43732235100     IErMin= 1 ErrMin= 2.66D-02
 ErrMax= 2.66D-02  0.00D+00 EMaxC= 1.00D-01 BMatC= 1.01D+00 BMatP= 1.01D+00
 IDIUse=3 WtCom= 7.34D-01 WtEn= 2.66D-01
 Coeff-Com:  0.100D+01
 Coeff-En:   0.100D+01
 Coeff:      0.100D+01
 Gap=     0.298 Goal=   None    Shift=    0.000
 GapD=    0.298 DampG=1.000 DampE=0.500 DampFc=0.5000 IDamp=-1.
 Damping current iteration by 5.00D-01
 RMSDP=3.77D-03 MaxDP=2.72D-01              OVMax= 3.52D-01

 Cycle   2  Pass 1  IDiag  1:
 RMSU=  1.87D-03    CP:  9.84D-01
 E= -1771.87251223182     Delta-E=       -0.435189880817 Rises=F Damp=T
 DIIS: error= 6.89D-03 at cycle   2 NSaved=   2.
 NSaved= 2 IEnMin= 2 EnMin= -1771.87251223182     IErMin= 2 ErrMin= 6.89D-03
 ErrMax= 6.89D-03  0.00D+00 EMaxC= 1.00D-01 BMatC= 7.90D-02 BMatP= 1.01D+00
 IDIUse=3 WtCom= 9.31D-01 WtEn= 6.89D-02
 Coeff-Com:  0.328D-01 0.967D+00
 Coeff-En:   0.406D-01 0.959D+00
 Coeff:      0.333D-01 0.967D+00
 Gap=     0.304 Goal=   None    Shift=    0.000
 RMSDP=1.16D-03 MaxDP=8.16D-02 DE=-4.35D-01 OVMax= 1.90D-01

 Cycle   3  Pass 1  IDiag  1:
 RMSU=  1.11D-03    CP:  9.75D-01  8.42D-01
 E= -1772.34412388553     Delta-E=       -0.471611653712 Rises=F Damp=F
 DIIS: error= 1.08D-02 at cycle   3 NSaved=   3.
 NSaved= 3 IEnMin= 3 EnMin= -1772.34412388553     IErMin= 2 ErrMin= 6.89D-03
 ErrMax= 1.08D-02  0.00D+00 EMaxC= 1.00D-01 BMatC= 7.54D-02 BMatP= 7.90D-02
 IDIUse=3 WtCom= 8.92D-01 WtEn= 1.08D-01
 Coeff-Com: -0.495D-01 0.513D+00 0.537D+00
 Coeff-En:   0.000D+00 0.000D+00 0.100D+01
 Coeff:     -0.441D-01 0.457D+00 0.587D+00
 Gap=     0.268 Goal=   None    Shift=    0.000
 RMSDP=6.88D-04 MaxDP=4.84D-02 DE=-4.72D-01 OVMax= 7.40D-02

 Cycle   4  Pass 1  IDiag  1:
 RMSU=  4.59D-04    CP:  9.77D-01  9.71D-01  5.95D-01
 E= -1772.40045447274     Delta-E=       -0.056330587214 Rises=F Damp=F
 DIIS: error= 2.63D-03 at cycle   4 NSaved=   4.
 NSaved= 4 IEnMin= 4 EnMin= -1772.40045447274     IErMin= 4 ErrMin= 2.63D-03
 ErrMax= 2.63D-03  0.00D+00 EMaxC= 1.00D-01 BMatC= 8.05D-03 BMatP= 7.54D-02
 IDIUse=3 WtCom= 9.74D-01 WtEn= 2.63D-02
 Coeff-Com: -0.210D-01 0.828D-01 0.271D+00 0.667D+00
 Coeff-En:   0.000D+00 0.000D+00 0.535D-01 0.946D+00
 Coeff:     -0.205D-01 0.806D-01 0.266D+00 0.674D+00
 Gap=     0.256 Goal=   None    Shift=    0.000
 RMSDP=2.21D-04 MaxDP=1.04D-02 DE=-5.63D-02 OVMax= 1.66D-02

 Cycle   5  Pass 1  IDiag  1:
 RMSU=  1.05D-04    CP:  9.77D-01  9.56D-01  6.95D-01  6.59D-01
 E= -1772.40697726340     Delta-E=       -0.006522790661 Rises=F Damp=F
 DIIS: error= 7.90D-04 at cycle   5 NSaved=   5.
 NSaved= 5 IEnMin= 5 EnMin= -1772.40697726340     IErMin= 5 ErrMin= 7.90D-04
 ErrMax= 7.90D-04  0.00D+00 EMaxC= 1.00D-01 BMatC= 7.23D-04 BMatP= 8.05D-03
 IDIUse=3 WtCom= 9.92D-01 WtEn= 7.90D-03
 Coeff-Com: -0.817D-02 0.151D-01 0.966D-01 0.342D+00 0.554D+00
 Coeff-En:   0.000D+00 0.000D+00 0.000D+00 0.776D-03 0.999D+00
 Coeff:     -0.811D-02 0.150D-01 0.958D-01 0.339D+00 0.558D+00
 Gap=     0.254 Goal=   None    Shift=    0.000
 RMSDP=6.71D-05 MaxDP=2.33D-03 DE=-6.52D-03 OVMax= 7.35D-03

 Cycle   6  Pass 1  IDiag  1:
 RMSU=  3.34D-05    CP:  9.77D-01  9.60D-01  6.88D-01  7.43D-01  5.95D-01
 E= -1772.40767945055     Delta-E=       -0.000702187146 Rises=F Damp=F
 DIIS: error= 2.13D-04 at cycle   6 NSaved=   6.
 NSaved= 6 IEnMin= 6 EnMin= -1772.40767945055     IErMin= 6 ErrMin= 2.13D-04
 ErrMax= 2.13D-04  0.00D+00 EMaxC= 1.00D-01 BMatC= 6.02D-05 BMatP= 7.23D-04
 IDIUse=3 WtCom= 9.98D-01 WtEn= 2.13D-03
 Coeff-Com: -0.138D-02-0.215D-02 0.124D-01 0.833D-01 0.271D+00 0.637D+00
 Coeff-En:   0.000D+00 0.000D+00 0.000D+00 0.000D+00 0.000D+00 0.100D+01
 Coeff:     -0.137D-02-0.215D-02 0.124D-01 0.831D-01 0.271D+00 0.637D+00
 Gap=     0.253 Goal=   None    Shift=    0.000
 RMSDP=1.90D-05 MaxDP=8.01D-04 DE=-7.02D-04 OVMax= 1.93D-03

 Cycle   7  Pass 1  IDiag  1:
 RMSU=  1.21D-05    CP:  9.76D-01  9.60D-01  6.92D-01  7.40D-01  6.95D-01
                    CP:  7.27D-01
 E= -1772.40773838849     Delta-E=       -0.000058937939 Rises=F Damp=F
 DIIS: error= 5.25D-05 at cycle   7 NSaved=   7.
 NSaved= 7 IEnMin= 7 EnMin= -1772.40773838849     IErMin= 7 ErrMin= 5.25D-05
 ErrMax= 5.25D-05  0.00D+00 EMaxC= 1.00D-01 BMatC= 5.00D-06 BMatP= 6.02D-05
 IDIUse=1 WtCom= 1.00D+00 WtEn= 0.00D+00
 Coeff-Com:  0.170D-04-0.203D-02-0.308D-02 0.813D-02 0.766D-01 0.287D+00
 Coeff-Com:  0.634D+00
 Coeff:      0.170D-04-0.203D-02-0.308D-02 0.813D-02 0.766D-01 0.287D+00
 Coeff:      0.634D+00
 Gap=     0.253 Goal=   None    Shift=    0.000
 RMSDP=6.00D-06 MaxDP=2.61D-04 DE=-5.89D-05 OVMax= 4.95D-04

 Cycle   8  Pass 1  IDiag  1:
 RMSU=  4.22D-06    CP:  9.77D-01  9.60D-01  6.91D-01  7.45D-01  6.93D-01
                    CP:  8.04D-01  7.90D-01
 E= -1772.40774311114     Delta-E=       -0.000004722647 Rises=F Damp=F
 DIIS: error= 1.85D-05 at cycle   8 NSaved=   8.
 NSaved= 8 IEnMin= 8 EnMin= -1772.40774311114     IErMin= 8 ErrMin= 1.85D-05
 ErrMax= 1.85D-05  0.00D+00 EMaxC= 1.00D-01 BMatC= 4.93D-07 BMatP= 5.00D-06
 IDIUse=1 WtCom= 1.00D+00 WtEn= 0.00D+00
 Coeff-Com:  0.236D-03-0.457D-03-0.329D-02-0.975D-02-0.123D-01 0.768D-02
 Coeff-Com:  0.245D+00 0.773D+00
 Coeff:      0.236D-03-0.457D-03-0.329D-02-0.975D-02-0.123D-01 0.768D-02
 Coeff:      0.245D+00 0.773D+00
 Gap=     0.253 Goal=   None    Shift=    0.000
 RMSDP=2.10D-06 MaxDP=1.14D-04 DE=-4.72D-06 OVMax= 3.03D-04

 Cycle   9  Pass 1  IDiag  1:
 RMSU=  1.54D-06    CP:  9.77D-01  9.60D-01  6.91D-01  7.45D-01  7.00D-01
                    CP:  8.19D-01  8.72D-01  9.13D-01
 E= -1772.40774363621     Delta-E=       -0.000000525073 Rises=F Damp=F
 DIIS: error= 4.89D-06 at cycle   9 NSaved=   9.
 NSaved= 9 IEnMin= 9 EnMin= -1772.40774363621     IErMin= 9 ErrMin= 4.89D-06
 ErrMax= 4.89D-06  0.00D+00 EMaxC= 1.00D-01 BMatC= 6.32D-08 BMatP= 4.93D-07
 IDIUse=1 WtCom= 1.00D+00 WtEn= 0.00D+00
 Coeff-Com:  0.100D-03-0.402D-04-0.132D-02-0.527D-02-0.119D-01-0.204D-01
 Coeff-Com:  0.631D-01 0.358D+00 0.618D+00
 Coeff:      0.100D-03-0.402D-04-0.132D-02-0.527D-02-0.119D-01-0.204D-01
 Coeff:      0.631D-01 0.358D+00 0.618D+00
 Gap=     0.253 Goal=   None    Shift=    0.000
 RMSDP=7.21D-07 MaxDP=4.66D-05 DE=-5.25D-07 OVMax= 4.87D-05

 Cycle  10  Pass 1  IDiag  1:
 RMSU=  4.47D-07    CP:  9.77D-01  9.60D-01  6.91D-01  7.45D-01  7.00D-01
                    CP:  8.22D-01  8.94D-01  9.87D-01  7.87D-01
 E= -1772.40774370290     Delta-E=       -0.000000066693 Rises=F Damp=F
 DIIS: error= 1.30D-06 at cycle  10 NSaved=  10.
 NSaved=10 IEnMin=10 EnMin= -1772.40774370290     IErMin=10 ErrMin= 1.30D-06
 ErrMax= 1.30D-06  0.00D+00 EMaxC= 1.00D-01 BMatC= 3.16D-09 BMatP= 6.32D-08
 IDIUse=1 WtCom= 1.00D+00 WtEn= 0.00D+00
 Coeff-Com: -0.586D-05 0.514D-04 0.266D-04-0.246D-03-0.188D-02-0.683D-02
 Coeff-Com: -0.104D-01 0.912D-02 0.157D+00 0.854D+00
 Coeff:     -0.586D-05 0.514D-04 0.266D-04-0.246D-03-0.188D-02-0.683D-02
 Coeff:     -0.104D-01 0.912D-02 0.157D+00 0.854D+00
 Gap=     0.253 Goal=   None    Shift=    0.000
 RMSDP=2.48D-07 MaxDP=1.53D-05 DE=-6.67D-08 OVMax= 3.66D-05

 Cycle  11  Pass 1  IDiag  1:
 RMSU=  1.79D-07    CP:  9.77D-01  9.60D-01  6.91D-01  7.45D-01  7.00D-01
                    CP:  8.23D-01  8.99D-01  1.00D+00  8.75D-01  1.00D+00
 E= -1772.40774370783     Delta-E=       -0.000000004933 Rises=F Damp=F
 DIIS: error= 6.81D-07 at cycle  11 NSaved=  11.
 NSaved=11 IEnMin=11 EnMin= -1772.40774370783     IErMin=11 ErrMin= 6.81D-07
 ErrMax= 6.81D-07  0.00D+00 EMaxC= 1.00D-01 BMatC= 9.93D-10 BMatP= 3.16D-09
 IDIUse=1 WtCom= 1.00D+00 WtEn= 0.00D+00
 Coeff-Com: -0.140D-04 0.270D-04 0.166D-03 0.501D-03 0.488D-03-0.831D-03
 Coeff-Com: -0.116D-01-0.361D-01-0.533D-02 0.411D+00 0.642D+00
 Coeff:     -0.140D-04 0.270D-04 0.166D-03 0.501D-03 0.488D-03-0.831D-03
 Coeff:     -0.116D-01-0.361D-01-0.533D-02 0.411D+00 0.642D+00
 Gap=     0.253 Goal=   None    Shift=    0.000
 RMSDP=1.01D-07 MaxDP=5.35D-06 DE=-4.93D-09 OVMax= 1.59D-05

 Cycle  12  Pass 1  IDiag  1:
 RMSU=  6.31D-08    CP:  9.77D-01  9.60D-01  6.91D-01  7.45D-01  7.00D-01
                    CP:  8.24D-01  8.99D-01  1.01D+00  8.95D-01  1.13D+00
                    CP:  8.25D-01
 E= -1772.40774370910     Delta-E=       -0.000000001267 Rises=F Damp=F
 DIIS: error= 1.95D-07 at cycle  12 NSaved=  12.
 NSaved=12 IEnMin=12 EnMin= -1772.40774370910     IErMin=12 ErrMin= 1.95D-07
 ErrMax= 1.95D-07  0.00D+00 EMaxC= 1.00D-01 BMatC= 8.40D-11 BMatP= 9.93D-10
 IDIUse=1 WtCom= 1.00D+00 WtEn= 0.00D+00
 Coeff-Com: -0.358D-05 0.298D-05 0.627D-04 0.209D-03 0.368D-03 0.407D-03
 Coeff-Com: -0.314D-02-0.142D-01-0.232D-01 0.532D-01 0.242D+00 0.745D+00
 Coeff:     -0.358D-05 0.298D-05 0.627D-04 0.209D-03 0.368D-03 0.407D-03
 Coeff:     -0.314D-02-0.142D-01-0.232D-01 0.532D-01 0.242D+00 0.745D+00
 Gap=     0.253 Goal=   None    Shift=    0.000
 RMSDP=3.35D-08 MaxDP=1.54D-06 DE=-1.27D-09 OVMax= 4.01D-06

 Cycle  13  Pass 1  IDiag  1:
 RMSU=  2.14D-08    CP:  9.77D-01  9.60D-01  6.91D-01  7.45D-01  7.00D-01
                    CP:  8.24D-01  9.00D-01  1.01D+00  9.01D-01  1.16D+00
                    CP:  9.28D-01  9.69D-01
 E= -1772.40774370918     Delta-E=       -0.000000000077 Rises=F Damp=F
 DIIS: error= 1.03D-07 at cycle  13 NSaved=  13.
 NSaved=13 IEnMin=13 EnMin= -1772.40774370918     IErMin=13 ErrMin= 1.03D-07
 ErrMax= 1.03D-07  0.00D+00 EMaxC= 1.00D-01 BMatC= 1.90D-11 BMatP= 8.40D-11
 IDIUse=1 WtCom= 1.00D+00 WtEn= 0.00D+00
 Coeff-Com:  0.632D-06-0.311D-05 0.927D-05 0.329D-04 0.119D-03 0.362D-03
 Coeff-Com:  0.214D-03-0.158D-02-0.116D-01-0.348D-01 0.279D-01 0.366D+00
 Coeff-Com:  0.653D+00
 Coeff:      0.632D-06-0.311D-05 0.927D-05 0.329D-04 0.119D-03 0.362D-03
 Coeff:      0.214D-03-0.158D-02-0.116D-01-0.348D-01 0.279D-01 0.366D+00
 Coeff:      0.653D+00
 Gap=     0.253 Goal=   None    Shift=    0.000
 RMSDP=1.42D-08 MaxDP=8.34D-07 DE=-7.73D-11 OVMax= 1.88D-06

 Cycle  14  Pass 1  IDiag  1:
 RMSU=  8.17D-09    CP:  9.77D-01  9.60D-01  6.91D-01  7.45D-01  7.00D-01
                    CP:  8.24D-01  9.00D-01  1.01D+00  9.02D-01  1.17D+00
                    CP:  9.56D-01  1.09D+00  8.67D-01
 E= -1772.40774370926     Delta-E=       -0.000000000079 Rises=F Damp=F
 DIIS: error= 3.15D-08 at cycle  14 NSaved=  14.
 NSaved=14 IEnMin=14 EnMin= -1772.40774370926     IErMin=14 ErrMin= 3.15D-08
 ErrMax= 3.15D-08  0.00D+00 EMaxC= 1.00D-01 BMatC= 1.50D-12 BMatP= 1.90D-11
 IDIUse=1 WtCom= 1.00D+00 WtEn= 0.00D+00
 Coeff-Com:  0.843D-06-0.178D-05-0.451D-05-0.173D-04-0.102D-04 0.716D-04
 Coeff-Com:  0.470D-03 0.141D-02-0.813D-03-0.184D-01-0.239D-01 0.125D-01
 Coeff-Com:  0.208D+00 0.820D+00
 Coeff:      0.843D-06-0.178D-05-0.451D-05-0.173D-04-0.102D-04 0.716D-04
 Coeff:      0.470D-03 0.141D-02-0.813D-03-0.184D-01-0.239D-01 0.125D-01
 Coeff:      0.208D+00 0.820D+00
 Gap=     0.253 Goal=   None    Shift=    0.000
 RMSDP=5.35D-09 MaxDP=2.89D-07 DE=-7.91D-11 OVMax= 7.42D-07

 SCF Done:  E(RM062X) =  -1772.40774371     A.U. after   14 cycles
            NFock= 14  Conv=0.54D-08     -V/T= 2.0055
 KE= 1.762762345638D+03 PE=-1.270380391324D+04 EE= 4.888123325591D+03
 Leave Link  502 at Sun May  5 13:09:11 2024, MaxMem= 13421772800 cpu:            3243.3 elap:              83.7
 (Enter /scratch/PI/keztluo/TYang/g16/l601.exe)
 Copying SCF densities to generalized density rwf, IOpCl= 0 IROHF=0.

 **********************************************************************

            Population analysis using the SCF Density.

 **********************************************************************

 Orbital symmetries:
       Occupied  (A) (A) (A) (A) (A) (A) (A) (A) (A) (A) (A) (A)
                 (A) (A) (A) (A) (A) (A) (A) (A) (A) (A) (A) (A)
                 (A) (A) (A) (A) (A) (A) (A) (A) (A) (A) (A) (A)
                 (A) (A) (A) (A) (A) (A) (A) (A) (A) (A) (A) (A)
                 (A) (A) (A) (A) (A) (A) (A) (A) (A) (A) (A) (A)
                 (A) (A) (A) (A) (A) (A) (A) (A) (A) (A) (A) (A)
                 (A) (A) (A) (A) (A) (A) (A) (A) (A) (A) (A) (A)
                 (A) (A) (A) (A) (A) (A) (A) (A) (A) (A) (A) (A)
                 (A) (A) (A) (A) (A) (A) (A) (A) (A) (A) (A) (A)
                 (A) (A) (A) (A) (A) (A) (A) (A) (A) (A) (A) (A)
                 (A) (A) (A) (A) (A) (A) (A)
       Virtual   (A) (A) (A) (A) (A) (A) (A) (A) (A) (A) (A) (A)
                 (A) (A) (A) (A) (A) (A) (A) (A) (A) (A) (A) (A)
                 (A) (A) (A) (A) (A) (A) (A) (A) (A) (A) (A) (A)
                 (A) (A) (A) (A) (A) (A) (A) (A) (A) (A) (A) (A)
                 (A) (A) (A) (A) (A) (A) (A) (A) (A) (A) (A) (A)
                 (A) (A) (A) (A) (A) (A) (A) (A) (A) (A) (A) (A)
                 (A) (A) (A) (A) (A) (A) (A) (A) (A) (A) (A) (A)
                 (A) (A) (A) (A) (A) (A) (A) (A) (A) (A) (A) (A)
                 (A) (A) (A) (A) (A) (A) (A) (A) (A) (A) (A) (A)
                 (A) (A) (A) (A) (A) (A) (A) (A) (A) (A) (A) (A)
                 (A) (A) (A) (A) (A) (A) (A) (A) (A) (A) (A) (A)
                 (A) (A) (A) (A) (A) (A) (A) (A) (A) (A) (A) (A)
                 (A) (A) (A) (A) (A) (A) (A) (A) (A) (A) (A) (A)
                 (A) (A) (A) (A) (A) (A) (A) (A) (A) (A) (A) (A)
                 (A) (A) (A) (A) (A) (A) (A) (A) (A) (A) (A) (A)
                 (A) (A) (A) (A) (A) (A) (A) (A) (A) (A) (A) (A)
                 (A) (A) (A) (A) (A) (A) (A) (A) (A) (A) (A) (A)
                 (A) (A) (A) (A) (A) (A) (A) (A) (A) (A) (A) (A)
                 (A) (A) (A) (A) (A) (A) (A) (A) (A) (A) (A) (A)
                 (A) (A) (A) (A) (A) (A) (A) (A) (A) (A) (A) (A)
                 (A) (A) (A) (A) (A) (A) (A) (A) (A) (A) (A) (A)
                 (A) (A) (A) (A) (A) (A) (A) (A) (A) (A) (A) (A)
                 (A) (A) (A) (A) (A) (A) (A) (A) (A) (A) (A) (A)
                 (A) (A) (A) (A) (A) (A) (A) (A) (A) (A) (A) (A)
                 (A) (A) (A) (A) (A) (A) (A) (A) (A) (A) (A) (A)
                 (A) (A) (A) (A) (A) (A) (A) (A) (A) (A) (A) (A)
                 (A) (A) (A) (A) (A) (A) (A) (A) (A) (A) (A) (A)
                 (A) (A) (A) (A) (A) (A) (A) (A) (A) (A) (A) (A)
                 (A) (A) (A) (A) (A) (A) (A) (A) (A) (A) (A) (A)
                 (A) (A) (A) (A) (A) (A) (A) (A) (A) (A) (A) (A)
                 (A) (A) (A) (A) (A) (A) (A) (A) (A) (A) (A) (A)
                 (A) (A) (A) (A) (A) (A) (A) (A) (A) (A) (A) (A)
                 (A) (A) (A) (A) (A) (A) (A) (A) (A) (A) (A) (A)
                 (A) (A) (A) (A) (A) (A) (A) (A) (A) (A) (A) (A)
                 (A) (A) (A) (A) (A) (A) (A) (A) (A) (A) (A) (A)
                 (A) (A) (A) (A) (A) (A) (A)
 The electronic state is 1-A.
 Alpha  occ. eigenvalues --  -78.14315 -19.66051 -19.65919 -19.60850 -19.56093
 Alpha  occ. eigenvalues --  -10.62409 -10.62353 -10.60465 -10.55737 -10.55346
 Alpha  occ. eigenvalues --  -10.55286 -10.55098 -10.54966 -10.54880 -10.54831
 Alpha  occ. eigenvalues --  -10.54830 -10.54786 -10.54631 -10.54334 -10.54291
 Alpha  occ. eigenvalues --  -10.54199 -10.54158 -10.54156 -10.54097 -10.54072
 Alpha  occ. eigenvalues --  -10.54061 -10.53948 -10.53891 -10.53875 -10.53658
 Alpha  occ. eigenvalues --  -10.53135 -10.52492 -10.52130 -10.50742  -6.94342
 Alpha  occ. eigenvalues --   -5.05937  -5.05763  -5.05511  -2.10684  -1.21063
 Alpha  occ. eigenvalues --   -1.13498  -1.09282  -1.07101  -0.98816  -0.96055
 Alpha  occ. eigenvalues --   -0.95288  -0.95013  -0.88053  -0.86709  -0.84803
 Alpha  occ. eigenvalues --   -0.84689  -0.84084  -0.83389  -0.83315  -0.83260
 Alpha  occ. eigenvalues --   -0.81632  -0.76336  -0.75713  -0.73191  -0.72487
 Alpha  occ. eigenvalues --   -0.71771  -0.69332  -0.68646  -0.68156  -0.67457
 Alpha  occ. eigenvalues --   -0.66588  -0.65761  -0.63994  -0.62390  -0.60410
 Alpha  occ. eigenvalues --   -0.60172  -0.58777  -0.57980  -0.55828  -0.55094
 Alpha  occ. eigenvalues --   -0.54694  -0.53675  -0.53155  -0.52907  -0.52828
 Alpha  occ. eigenvalues --   -0.52313  -0.51021  -0.50875  -0.50224  -0.49583
 Alpha  occ. eigenvalues --   -0.49339  -0.48891  -0.48357  -0.48180  -0.48000
 Alpha  occ. eigenvalues --   -0.47829  -0.47424  -0.46432  -0.46128  -0.45465
 Alpha  occ. eigenvalues --   -0.44891  -0.43930  -0.43763  -0.43262  -0.43110
 Alpha  occ. eigenvalues --   -0.42706  -0.42422  -0.41638  -0.41425  -0.41124
 Alpha  occ. eigenvalues --   -0.40707  -0.40525  -0.40328  -0.40157  -0.39426
 Alpha  occ. eigenvalues --   -0.39339  -0.38928  -0.38047  -0.37833  -0.37039
 Alpha  occ. eigenvalues --   -0.36292  -0.35527  -0.34702  -0.33466  -0.31196
 Alpha  occ. eigenvalues --   -0.30083  -0.29966  -0.29738  -0.29121  -0.28716
 Alpha  occ. eigenvalues --   -0.27829  -0.26074
 Alpha virt. eigenvalues --   -0.00741   0.01948   0.02559   0.02806   0.03216
 Alpha virt. eigenvalues --    0.03678   0.04666   0.04846   0.06235   0.08905
 Alpha virt. eigenvalues --    0.09884   0.10981   0.11216   0.12853   0.13543
 Alpha virt. eigenvalues --    0.14277   0.14585   0.14899   0.15686   0.16265
 Alpha virt. eigenvalues --    0.16782   0.17178   0.17664   0.17938   0.18051
 Alpha virt. eigenvalues --    0.18967   0.19184   0.19907   0.20329   0.20475
 Alpha virt. eigenvalues --    0.20728   0.20955   0.21292   0.21417   0.21718
 Alpha virt. eigenvalues --    0.21956   0.22116   0.22704   0.22835   0.23466
 Alpha virt. eigenvalues --    0.23660   0.23990   0.24719   0.24789   0.25440
 Alpha virt. eigenvalues --    0.25785   0.26219   0.26602   0.26776   0.27539
 Alpha virt. eigenvalues --    0.28093   0.28197   0.29336   0.29381   0.30050
 Alpha virt. eigenvalues --    0.30743   0.30802   0.31243   0.31864   0.32389
 Alpha virt. eigenvalues --    0.33022   0.33537   0.34324   0.34817   0.34958
 Alpha virt. eigenvalues --    0.35524   0.35950   0.36364   0.37123   0.37557
 Alpha virt. eigenvalues --    0.37682   0.38421   0.39135   0.39788   0.40288
 Alpha virt. eigenvalues --    0.41056   0.41350   0.41763   0.43332   0.44252
 Alpha virt. eigenvalues --    0.46426   0.46468   0.48941   0.51192   0.51983
 Alpha virt. eigenvalues --    0.53283   0.53617   0.54727   0.54750   0.55529
 Alpha virt. eigenvalues --    0.56471   0.56649   0.57222   0.57426   0.58220
 Alpha virt. eigenvalues --    0.58900   0.59395   0.60035   0.60161   0.60841
 Alpha virt. eigenvalues --    0.61280   0.61462   0.61850   0.61916   0.62157
 Alpha virt. eigenvalues --    0.62988   0.63159   0.63219   0.64059   0.64461
 Alpha virt. eigenvalues --    0.64782   0.65464   0.65749   0.66252   0.66347
 Alpha virt. eigenvalues --    0.66622   0.66851   0.67147   0.67356   0.67587
 Alpha virt. eigenvalues --    0.67897   0.68001   0.68504   0.68748   0.69217
 Alpha virt. eigenvalues --    0.69947   0.70566   0.71083   0.72073   0.72438
 Alpha virt. eigenvalues --    0.73348   0.73706   0.74361   0.74542   0.75351
 Alpha virt. eigenvalues --    0.76280   0.77538   0.77900   0.78006   0.78549
 Alpha virt. eigenvalues --    0.79582   0.81310   0.81654   0.81784   0.82514
 Alpha virt. eigenvalues --    0.83770   0.84719   0.85461   0.86091   0.86304
 Alpha virt. eigenvalues --    0.86681   0.87129   0.88208   0.88677   0.89315
 Alpha virt. eigenvalues --    0.89676   0.90624   0.90867   0.91268   0.91356
 Alpha virt. eigenvalues --    0.91811   0.92047   0.92566   0.92899   0.93143
 Alpha virt. eigenvalues --    0.93551   0.93668   0.93797   0.94483   0.95105
 Alpha virt. eigenvalues --    0.95651   0.95831   0.96227   0.97056   0.97649
 Alpha virt. eigenvalues --    0.97788   0.98338   0.98442   0.98858   0.99306
 Alpha virt. eigenvalues --    0.99996   1.00176   1.00741   1.01656   1.01921
 Alpha virt. eigenvalues --    1.02693   1.03187   1.03469   1.03721   1.04420
 Alpha virt. eigenvalues --    1.05045   1.05832   1.05971   1.06453   1.07325
 Alpha virt. eigenvalues --    1.07338   1.08294   1.09454   1.10150   1.10359
 Alpha virt. eigenvalues --    1.10611   1.12122   1.12793   1.13172   1.14344
 Alpha virt. eigenvalues --    1.15088   1.15242   1.15790   1.16784   1.17366
 Alpha virt. eigenvalues --    1.18458   1.18973   1.19744   1.20024   1.20354
 Alpha virt. eigenvalues --    1.21258   1.22787   1.23512   1.24173   1.24814
 Alpha virt. eigenvalues --    1.25823   1.26523   1.26789   1.27515   1.28924
 Alpha virt. eigenvalues --    1.29517   1.31368   1.31894   1.32453   1.33449
 Alpha virt. eigenvalues --    1.33995   1.34807   1.35372   1.36310   1.36791
 Alpha virt. eigenvalues --    1.39511   1.40076   1.41161   1.42224   1.43901
 Alpha virt. eigenvalues --    1.44594   1.46535   1.46885   1.47177   1.48167
 Alpha virt. eigenvalues --    1.48426   1.49351   1.50072   1.50300   1.50842
 Alpha virt. eigenvalues --    1.51455   1.52131   1.53091   1.53416   1.54203
 Alpha virt. eigenvalues --    1.54685   1.55247   1.55332   1.55826   1.56862
 Alpha virt. eigenvalues --    1.57564   1.58115   1.58299   1.59472   1.60383
 Alpha virt. eigenvalues --    1.61583   1.62340   1.65741   1.67004   1.68013
 Alpha virt. eigenvalues --    1.69526   1.70995   1.72562   1.74056   1.75062
 Alpha virt. eigenvalues --    1.77291   1.79776   1.80095   1.80916   1.82165
 Alpha virt. eigenvalues --    1.82654   1.83230   1.84419   1.84722   1.85294
 Alpha virt. eigenvalues --    1.85658   1.86893   1.87559   1.88198   1.88594
 Alpha virt. eigenvalues --    1.89051   1.89688   1.90538   1.91820   1.92205
 Alpha virt. eigenvalues --    1.93234   1.94133   1.94494   1.95053   1.95379
 Alpha virt. eigenvalues --    1.96489   1.96946   1.97796   1.97979   1.98283
 Alpha virt. eigenvalues --    1.99322   1.99643   2.00953   2.01201   2.02016
 Alpha virt. eigenvalues --    2.03025   2.04240   2.05334   2.05820   2.06560
 Alpha virt. eigenvalues --    2.06843   2.07486   2.07783   2.09005   2.10268
 Alpha virt. eigenvalues --    2.10728   2.11031   2.11492   2.12579   2.13333
 Alpha virt. eigenvalues --    2.14109   2.14837   2.15206   2.16623   2.16926
 Alpha virt. eigenvalues --    2.17531   2.18343   2.18848   2.19136   2.19249
 Alpha virt. eigenvalues --    2.19970   2.20110   2.20846   2.21011   2.21273
 Alpha virt. eigenvalues --    2.21429   2.22326   2.22896   2.23506   2.25542
 Alpha virt. eigenvalues --    2.26146   2.27170   2.27616   2.28605   2.29911
 Alpha virt. eigenvalues --    2.30408   2.31378   2.33198   2.33438   2.33876
 Alpha virt. eigenvalues --    2.34196   2.34926   2.35283   2.35751   2.36663
 Alpha virt. eigenvalues --    2.37044   2.37628   2.39602   2.39993   2.40645
 Alpha virt. eigenvalues --    2.42615   2.43359   2.44121   2.44969   2.45751
 Alpha virt. eigenvalues --    2.46692   2.48720   2.51425   2.52893   2.54703
 Alpha virt. eigenvalues --    2.56811   2.57074   2.58585   2.61038   2.62094
 Alpha virt. eigenvalues --    2.62196   2.63685   2.63922   2.64813   2.65704
 Alpha virt. eigenvalues --    2.66434   2.66836   2.67101   2.67803   2.68981
 Alpha virt. eigenvalues --    2.69301   2.69678   2.72034   2.73904   2.74911
 Alpha virt. eigenvalues --    2.77044   2.77691   2.78354   2.78525   2.78749
 Alpha virt. eigenvalues --    2.79443   2.80236   2.80738   2.82251   2.82311
 Alpha virt. eigenvalues --    2.83721   2.84396   2.85423   2.86664   2.86691
 Alpha virt. eigenvalues --    2.88456   2.91848   2.93099   2.93386   2.95936
 Alpha virt. eigenvalues --    2.97315   3.03027   3.04143   3.11357   3.12228
 Alpha virt. eigenvalues --    3.14249   3.20072   3.22401   3.43166   3.43633
 Alpha virt. eigenvalues --    3.44121   3.47662
          Condensed to atoms (all electrons):
 Mulliken charges:
               1
     1  P    1.285536
     2  O   -0.633580
     3  O   -0.689619
     4  O   -0.603580
     5  O   -0.632352
     6  C    0.095756
     7  C   -0.191191
     8  H    0.156337
     9  C   -0.149128
    10  H    0.160794
    11  C   -0.168334
    12  H    0.158328
    13  C   -0.166924
    14  H    0.161196
    15  C   -0.180068
    16  H    0.179557
    17  C   -0.006928
    18  H    0.146319
    19  C    0.118017
    20  C   -0.174424
    21  H    0.161272
    22  C   -0.171240
    23  H    0.165879
    24  C   -0.158759
    25  H    0.165560
    26  C   -0.167030
    27  H    0.164932
    28  C   -0.189197
    29  H    0.165996
    30  C    0.175237
    31  C   -0.162176
    32  H    0.160963
    33  C   -0.350699
    34  H    0.169870
    35  H    0.171702
    36  C   -0.327942
    37  H    0.178292
    38  H    0.161747
    39  C    0.040888
    40  C   -0.500458
    41  H    0.156142
    42  H    0.164524
    43  H    0.161708
    44  C    0.060029
    45  C   -0.516470
    46  H    0.145714
    47  H    0.170007
    48  H    0.216586
    49  C   -0.501207
    50  H    0.155852
    51  H    0.182138
    52  H    0.169529
    53  C    0.190559
    54  C    0.070510
    55  C   -0.168240
    56  H    0.184937
    57  C   -0.153926
    58  H    0.155529
    59  C   -0.160369
    60  H    0.158950
    61  C   -0.169581
    62  H    0.161502
    63  C   -0.185357
    64  H    0.163446
    65  Li   0.466938
 Sum of Mulliken charges =   0.00000
 Mulliken charges with hydrogens summed into heavy atoms:
               1
     1  P    1.285536
     2  O   -0.633580
     3  O   -0.689619
     4  O   -0.603580
     5  O   -0.632352
     6  C    0.095756
     7  C   -0.034854
     9  C    0.011665
    11  C   -0.010007
    13  C   -0.005729
    15  C   -0.000510
    17  C    0.139391
    19  C    0.118017
    20  C   -0.013153
    22  C   -0.005360
    24  C    0.006801
    26  C   -0.002098
    28  C   -0.023201
    30  C    0.175237
    31  C   -0.001213
    33  C   -0.009127
    36  C    0.012097
    39  C    0.040888
    40  C   -0.018084
    44  C    0.060029
    45  C    0.015838
    49  C    0.006313
    53  C    0.190559
    54  C    0.070510
    55  C    0.016697
    57  C    0.001603
    59  C   -0.001419
    61  C   -0.008079
    63  C   -0.021912
    65  Li   0.466938
 Electronic spatial extent (au):  <R**2>=          11831.3389
 Charge=              0.0000 electrons
 Dipole moment (field-independent basis, Debye):
    X=              1.2632    Y=              0.9153    Z=              0.9074  Tot=              1.8046
 Quadrupole moment (field-independent basis, Debye-Ang):
   XX=           -203.3746   YY=           -186.5887   ZZ=           -206.6021
   XY=              2.0065   XZ=             -8.9806   YZ=              1.0276
 Traceless Quadrupole moment (field-independent basis, Debye-Ang):
   XX=             -4.5195   YY=             12.2665   ZZ=             -7.7470
   XY=              2.0065   XZ=             -8.9806   YZ=              1.0276
 Octapole moment (field-independent basis, Debye-Ang**2):
  XXX=             50.0149  YYY=            -77.3768  ZZZ=            -15.6918  XYY=            -48.0468
  XXY=             17.2232  XXZ=             41.9905  XZZ=             -4.8816  YZZ=            -17.7586
  YYZ=            -67.6769  XYZ=            -12.7038
 Hexadecapole moment (field-independent basis, Debye-Ang**3):
 XXXX=          -7660.7972 YYYY=          -4061.9996 ZZZZ=          -4042.1015 XXXY=            -89.3204
 XXXZ=           -255.9488 YYYX=            205.3001 YYYZ=            246.6783 ZZZX=            -92.5313
 ZZZY=             66.9359 XXYY=          -1936.1370 XXZZ=          -1881.9839 YYZZ=          -1146.6625
 XXYZ=            -57.5297 YYXZ=             46.0458 ZZXY=             11.0046
 N-N= 4.280510498299D+03 E-N=-1.270380391851D+04  KE= 1.762762345638D+03
 No NMR shielding tensors so no spin-rotation constants.
 Leave Link  601 at Sun May  5 13:09:11 2024, MaxMem= 13421772800 cpu:              11.1 elap:               0.4
 (Enter /scratch/PI/keztluo/TYang/g16/l701.exe)
 ... and contract with generalized density number  0.
 Compute integral first derivatives.
 Leave Link  701 at Sun May  5 13:09:12 2024, MaxMem= 13421772800 cpu:              13.4 elap:               0.4
 (Enter /scratch/PI/keztluo/TYang/g16/l702.exe)
 L702 exits ... SP integral derivatives will be done elsewhere.
 Leave Link  702 at Sun May  5 13:09:12 2024, MaxMem= 13421772800 cpu:               0.7 elap:               0.0
 (Enter /scratch/PI/keztluo/TYang/g16/l703.exe)
 Integral derivatives from FoFJK, PRISM(SPDF).
 Compute integral first derivatives, UseDBF=F ICtDFT=           0.
 Calling FoFJK, ICntrl=      2127 FMM=T ISym2X=0 I1Cent= 0 IOpClX= 0 NMat=1 NMatS=1 NMatT=0.
 FoFJK:  IHMeth= 1 ICntrl=    2127 DoSepK=F KAlg= 0 I1Cent=           0 FoldK=F
 IRaf=         0 NMat=       1 IRICut=       1 DoRegI=T DoRafI=F ISym2E= 0 IDoP0=0 IntGTp=1.
 FoFCou: FMM=T IPFlag=           0 FMFlag=      100000 FMFlg1=        2001
         NFxFlg=           0 DoJE=F BraDBF=F KetDBF=F FulRan=T
         wScrn=  0.000000 ICntrl=      2127 IOpCl=  0 I1Cent=           0 NGrid=           0
         NMat0=    1 NMatS0=      1 NMatT0=    0 NMatD0=    1 NMtDS0=    0 NMtDT0=    0
 Symmetry not used in FoFCou.
 FMM levels:  10  Number of levels for PrismC:   9
 Leave Link  703 at Sun May  5 13:09:27 2024, MaxMem= 13421772800 cpu:             568.0 elap:              14.7
 (Enter /scratch/PI/keztluo/TYang/g16/l716.exe)
 Dipole        = 4.96969302D-01 3.60087526D-01 3.56991373D-01
 ***** Axes restored to original set *****
 -------------------------------------------------------------------
 Center     Atomic                   Forces (Hartrees/Bohr)
 Number     Number              X              Y              Z
 -------------------------------------------------------------------
      1       15          -0.011415048    0.003558003   -0.005236873
      2        8          -0.000001876    0.000047209   -0.000059333
      3        8          -0.000004650   -0.000030671    0.000142656
      4        8          -0.000001929    0.000082770   -0.000020311
      5        8          -0.000033598    0.000037645    0.000084990
      6        6          -0.000060062    0.000089895    0.000032983
      7        6          -0.000027827   -0.000019772   -0.000015788
      8        1           0.000025422    0.000021104   -0.000007911
      9        6           0.000035715    0.000013468   -0.000003702
     10        1          -0.000013753    0.000010461   -0.000004189
     11        6           0.000005550   -0.000001153    0.000017622
     12        1          -0.000007270    0.000006704   -0.000005559
     13        6           0.000012178   -0.000001078    0.000026720
     14        1           0.000002431   -0.000010505    0.000005083
     15        6           0.000006720   -0.000007930   -0.000021297
     16        1           0.000027303   -0.000032810   -0.000002188
     17        6           0.011482374   -0.003567349    0.005100152
     18        1           0.000029256   -0.000014843    0.000030491
     19        6           0.000018293   -0.000034785    0.000063220
     20        6          -0.000000801   -0.000054863   -0.000034247
     21        1          -0.000044794   -0.000017568   -0.000015018
     22        6          -0.000001206   -0.000003517   -0.000015163
     23        1          -0.000006134   -0.000003234    0.000002865
     24        6           0.000004966    0.000011029    0.000004891
     25        1          -0.000008991    0.000003970   -0.000010912
     26        6          -0.000002569    0.000010229   -0.000003672
     27        1           0.000012171    0.000000827   -0.000007032
     28        6          -0.000009723   -0.000043917   -0.000001688
     29        1           0.000005946   -0.000022320   -0.000008322
     30        6          -0.000013383    0.000000331   -0.000033707
     31        6           0.000006003    0.000052193   -0.000037220
     32        1          -0.000007734    0.000014246    0.000001431
     33        6          -0.000002219   -0.000007488    0.000009223
     34        1           0.000000845   -0.000003829    0.000007046
     35        1           0.000012137   -0.000001561   -0.000007950
     36        6          -0.000009070   -0.000029372   -0.000058843
     37        1          -0.000007200   -0.000000516    0.000003818
     38        1           0.000019559   -0.000010369   -0.000000862
     39        6          -0.000028943   -0.000021954    0.000046343
     40        6          -0.000033075   -0.000013188   -0.000001459
     41        1          -0.000015912    0.000036334    0.000000646
     42        1          -0.000003255   -0.000006169   -0.000007179
     43        1          -0.000010044   -0.000008209    0.000010212
     44        6           0.000013795   -0.000018586   -0.000045060
     45        6           0.000034417    0.000006475    0.000042398
     46        1           0.000019967    0.000015393    0.000035896
     47        1           0.000011874    0.000007097    0.000006447
     48        1           0.000086315   -0.000006377    0.000041775
     49        6          -0.000016922   -0.000003530    0.000006970
     50        1           0.000008864   -0.000002261    0.000009614
     51        1           0.000000013    0.000004610   -0.000009466
     52        1          -0.000015745    0.000019049    0.000001791
     53        6           0.000067714   -0.000000419   -0.000050255
     54        6          -0.000014471   -0.000100080    0.000073682
     55        6          -0.000018794    0.000013967   -0.000017967
     56        1           0.000004408    0.000002320    0.000025417
     57        6          -0.000030466    0.000015938   -0.000003937
     58        1          -0.000012115   -0.000006295    0.000003034
     59        6          -0.000025453   -0.000015033    0.000005135
     60        1          -0.000010095    0.000008526   -0.000001628
     61        6           0.000035663   -0.000016083   -0.000035835
     62        1           0.000004343    0.000008386   -0.000003856
     63        6           0.000011336    0.000041781    0.000032460
     64        1          -0.000020048    0.000011759   -0.000006089
     65        3          -0.000070400   -0.000014083   -0.000080492
 -------------------------------------------------------------------
 Cartesian Forces:  Max     0.011482374 RMS     0.001322651
 Leave Link  716 at Sun May  5 13:09:27 2024, MaxMem= 13421772800 cpu:               1.1 elap:               0.1
 (Enter /scratch/PI/keztluo/TYang/g16/l103.exe)

 GradGradGradGradGradGradGradGradGradGradGradGradGradGradGradGradGradGrad
 Berny optimization.
 FormGI is forming the generalized inverse of G from B-inverse, IUseBI=4.
 Internal  Forces:  Max     0.011533009 RMS     0.000594039
 Search for a local minimum.
 Step number   1 out of a maximum of  390
 All quantities printed in internal units (Hartrees-Bohrs-Radians)
 RMS Force = .59404D-03 SwitMx=.10000D-02 MixMth= 2
 Mixed Optimization -- En-DIIS/RFO-DIIS
 Second derivative matrix not updated -- first step.
 ITU=  0
     Eigenvalues ---    0.00230   0.00230   0.00374   0.00382   0.00446
     Eigenvalues ---    0.00554   0.00559   0.00777   0.01145   0.01389
     Eigenvalues ---    0.01477   0.01509   0.01707   0.02099   0.02137
     Eigenvalues ---    0.02139   0.02144   0.02146   0.02159   0.02165
     Eigenvalues ---    0.02169   0.02173   0.02174   0.02175   0.02178
     Eigenvalues ---    0.02180   0.02184   0.02186   0.02192   0.02195
     Eigenvalues ---    0.02197   0.02199   0.02201   0.02202   0.02205
     Eigenvalues ---    0.02210   0.02213   0.02264   0.02617   0.02748
     Eigenvalues ---    0.03312   0.03343   0.03706   0.03873   0.04133
     Eigenvalues ---    0.04304   0.04321   0.04729   0.04941   0.04972
     Eigenvalues ---    0.04978   0.05080   0.05181   0.05426   0.05631
     Eigenvalues ---    0.05656   0.05721   0.05736   0.05755   0.06004
     Eigenvalues ---    0.06165   0.06600   0.06629   0.06816   0.06831
     Eigenvalues ---    0.06920   0.07377   0.07647   0.08526   0.08755
     Eigenvalues ---    0.09063   0.09173   0.09858   0.10212   0.10608
     Eigenvalues ---    0.10788   0.11468   0.12259   0.12922   0.13960
     Eigenvalues ---    0.14701   0.14925   0.15991   0.15994   0.15996
     Eigenvalues ---    0.15997   0.15999   0.16000   0.16000   0.16000
     Eigenvalues ---    0.16000   0.16000   0.16000   0.16000   0.16000
     Eigenvalues ---    0.16000   0.16000   0.16000   0.16000   0.16000
     Eigenvalues ---    0.16000   0.16000   0.16000   0.16000   0.16000
     Eigenvalues ---    0.16000   0.16575   0.17156   0.18433   0.20822
     Eigenvalues ---    0.21348   0.21986   0.21999   0.22000   0.22000
     Eigenvalues ---    0.22000   0.22000   0.22000   0.23403   0.23459
     Eigenvalues ---    0.23459   0.23584   0.24788   0.24944   0.24971
     Eigenvalues ---    0.25530   0.26220   0.27208   0.27854   0.28207
     Eigenvalues ---    0.28416   0.29461   0.29965   0.30753   0.30790
     Eigenvalues ---    0.33068   0.34172   0.34183   0.34192   0.34205
     Eigenvalues ---    0.34216   0.34322   0.34379   0.34380   0.34453
     Eigenvalues ---    0.34555   0.34663   0.34856   0.34869   0.35044
     Eigenvalues ---    0.35048   0.35189   0.35277   0.35282   0.35283
     Eigenvalues ---    0.35326   0.35328   0.35336   0.35342   0.35345
     Eigenvalues ---    0.35351   0.35354   0.35496   0.35568   0.35568
     Eigenvalues ---    0.35756   0.37758   0.41499   0.42164   0.42228
     Eigenvalues ---    0.42318   0.42334   0.42376   0.42412   0.44098
     Eigenvalues ---    0.45894   0.46265   0.46278   0.46439   0.46482
     Eigenvalues ---    0.46558   0.46875   0.46898   0.46961   0.47207
     Eigenvalues ---    0.47220   0.47268   0.58124   0.68458
 RFO step:  Lambda=-1.19810127D-03 EMin= 2.30000000D-03
 Linear search not attempted -- first point.
 Iteration  1 RMS(Cart)=  0.02152481 RMS(Int)=  0.00004817
 Iteration  2 RMS(Cart)=  0.00013361 RMS(Int)=  0.00000429
 Iteration  3 RMS(Cart)=  0.00000001 RMS(Int)=  0.00000429
 ITry= 1 IFail=0 DXMaxC= 1.48D-01 DCOld= 1.00D+10 DXMaxT= 3.00D-01 DXLimC= 3.00D+00 Rises=F
 Variable       Old X    -DE/DX   Delta X   Delta X   Delta X     New X
                                 (Linear)    (Quad)   (Total)
    R1        2.85956   0.00038   0.00000   0.00070   0.00070   2.86026
    R2        3.08011  -0.00007   0.00000   0.00009   0.00009   3.08020
    R3        3.08401  -0.00003   0.00000   0.00021   0.00021   3.08423
    R4        3.96839  -0.01153   0.00000  -0.09096  -0.09095   3.87744
    R5        5.14777  -0.00052   0.00000  -0.01290  -0.01294   5.13483
    R6        2.48188   0.00032   0.00000   0.00054   0.00056   2.48244
    R7        3.30212  -0.00113   0.00000  -0.01069  -0.01067   3.29145
    R8        3.43252  -0.00032   0.00000  -0.00504  -0.00504   3.42748
    R9        2.73101  -0.00001   0.00000  -0.00017  -0.00017   2.73084
   R10        2.72059  -0.00006   0.00000  -0.00023  -0.00023   2.72035
   R11        2.63433   0.00000   0.00000   0.00000   0.00000   2.63432
   R12        2.64109   0.00000   0.00000   0.00000   0.00000   2.64109
   R13        2.86486   0.00005   0.00000   0.00015   0.00015   2.86501
   R14        2.05597   0.00003   0.00000   0.00007   0.00007   2.05605
   R15        2.63424   0.00000   0.00000  -0.00001  -0.00001   2.63423
   R16        2.05149   0.00002   0.00000   0.00004   0.00004   2.05153
   R17        2.62831   0.00003   0.00000   0.00006   0.00006   2.62837
   R18        2.05218   0.00000   0.00000   0.00001   0.00001   2.05219
   R19        2.63805   0.00003   0.00000   0.00007   0.00007   2.63812
   R20        2.05220   0.00001   0.00000   0.00003   0.00003   2.05223
   R21        2.62578   0.00002   0.00000   0.00005   0.00005   2.62583
   R22        2.05604   0.00004   0.00000   0.00011   0.00011   2.05615
   R23        2.08932  -0.00002   0.00000  -0.00006  -0.00006   2.08926
   R24        2.64208   0.00003   0.00000   0.00006   0.00006   2.64214
   R25        2.63621  -0.00002   0.00000  -0.00005  -0.00005   2.63616
   R26        2.88033  -0.00010   0.00000  -0.00035  -0.00035   2.87999
   R27        2.05369   0.00003   0.00000   0.00009   0.00009   2.05378
   R28        2.62510   0.00002   0.00000   0.00004   0.00004   2.62513
   R29        2.05227   0.00001   0.00000   0.00001   0.00001   2.05228
   R30        2.63403   0.00002   0.00000   0.00004   0.00004   2.63407
   R31        2.05104   0.00001   0.00000   0.00003   0.00003   2.05107
   R32        2.62741   0.00002   0.00000   0.00003   0.00003   2.62743
   R33        2.05122   0.00001   0.00000   0.00004   0.00004   2.05126
   R34        2.63482   0.00002   0.00000   0.00004   0.00004   2.63486
   R35        2.05119   0.00001   0.00000   0.00003   0.00003   2.05122
   R36        2.90864   0.00004   0.00000   0.00008   0.00008   2.90872
   R37        3.05014   0.00016   0.00000  -0.00038  -0.00039   3.04976
   R38        2.06695  -0.00001   0.00000  -0.00002  -0.00002   2.06694
   R39        2.93777  -0.00003   0.00000   0.00001   0.00001   2.93778
   R40        2.93801   0.00007   0.00000   0.00021   0.00021   2.93822
   R41        2.06404   0.00000   0.00000   0.00000   0.00000   2.06404
   R42        2.06225  -0.00001   0.00000  -0.00002  -0.00002   2.06223
   R43        2.93634  -0.00005   0.00000   0.00025   0.00025   2.93659
   R44        2.05909   0.00000   0.00000   0.00001   0.00001   2.05910
   R45        2.06572   0.00002   0.00000   0.00005   0.00005   2.06577
   R46        2.91354  -0.00005   0.00000  -0.00010  -0.00010   2.91344
   R47        2.96160   0.00005   0.00000   0.00005   0.00005   2.96166
   R48        2.86415   0.00000   0.00000   0.00001   0.00001   2.86416
   R49        2.99036   0.00003   0.00000   0.00006   0.00006   2.99042
   R50        2.05888   0.00002   0.00000   0.00005   0.00005   2.05894
   R51        2.07007   0.00001   0.00000   0.00003   0.00003   2.07010
   R52        2.07040   0.00001   0.00000   0.00004   0.00004   2.07044
   R53        2.91688  -0.00006   0.00000  -0.00022  -0.00022   2.91666
   R54        2.91238  -0.00010   0.00000  -0.00034  -0.00034   2.91203
   R55        2.06985   0.00001   0.00000   0.00004   0.00004   2.06990
   R56        2.06789   0.00000   0.00000   0.00000   0.00000   2.06789
   R57        2.04763  -0.00008   0.00000  -0.00022  -0.00022   2.04741
   R58        2.06967   0.00001   0.00000   0.00004   0.00004   2.06971
   R59        2.06694   0.00000   0.00000   0.00001   0.00001   2.06695
   R60        2.07022   0.00002   0.00000   0.00005   0.00005   2.07027
   R61        2.89052   0.00004   0.00000   0.00015   0.00015   2.89066
   R62        2.64365   0.00004   0.00000   0.00008   0.00008   2.64373
   R63        2.64826   0.00004   0.00000   0.00008   0.00008   2.64834
   R64        2.04762   0.00000   0.00000  -0.00001  -0.00001   2.04761
   R65        2.63305   0.00002   0.00000   0.00004   0.00004   2.63309
   R66        2.05109   0.00001   0.00000   0.00004   0.00004   2.05113
   R67        2.62579   0.00000   0.00000  -0.00001  -0.00001   2.62579
   R68        2.05145   0.00001   0.00000   0.00003   0.00003   2.05148
   R69        2.63152   0.00004   0.00000   0.00008   0.00008   2.63159
   R70        2.05134   0.00001   0.00000   0.00002   0.00002   2.05136
   R71        2.62752  -0.00002   0.00000  -0.00005  -0.00005   2.62747
   R72        2.04876  -0.00001   0.00000  -0.00002  -0.00002   2.04874
    A1        1.94278  -0.00022   0.00000  -0.00092  -0.00092   1.94186
    A2        1.94127  -0.00028   0.00000  -0.00302  -0.00301   1.93826
    A3        1.80724   0.00092   0.00000   0.00831   0.00830   1.81553
    A4        1.64677   0.00022   0.00000  -0.00070  -0.00071   1.64606
    A5        2.06227  -0.00031   0.00000  -0.00183  -0.00183   2.06045
    A6        2.18023  -0.00015   0.00000  -0.00039  -0.00038   2.17985
    A7        2.06671  -0.00046   0.00000  -0.00317  -0.00317   2.06354
    A8        2.35581  -0.00018   0.00000   0.00023   0.00023   2.35604
    A9        1.13444   0.00083   0.00000   0.00629   0.00628   1.14071
   A10        2.07483  -0.00045   0.00000  -0.00633  -0.00629   2.06854
   A11        1.98177  -0.00019   0.00000  -0.00024  -0.00023   1.98154
   A12        1.99984  -0.00015   0.00000   0.00015   0.00016   2.00000
   A13        2.07664   0.00003   0.00000   0.00014   0.00014   2.07678
   A14        2.11365   0.00001   0.00000   0.00007   0.00006   2.11372
   A15        2.09103  -0.00003   0.00000  -0.00009  -0.00009   2.09093
   A16        2.08279   0.00001   0.00000   0.00004   0.00004   2.08284
   A17        2.10615  -0.00001   0.00000  -0.00007  -0.00007   2.10609
   A18        2.09389   0.00001   0.00000   0.00005   0.00005   2.09394
   A19        2.09263   0.00000   0.00000   0.00003   0.00003   2.09265
   A20        2.09326   0.00000   0.00000  -0.00002  -0.00002   2.09324
   A21        2.09729   0.00000   0.00000  -0.00001  -0.00001   2.09728
   A22        2.09663  -0.00001   0.00000  -0.00008  -0.00008   2.09655
   A23        2.09082   0.00001   0.00000   0.00005   0.00005   2.09087
   A24        2.09574   0.00000   0.00000   0.00003   0.00003   2.09577
   A25        2.09447   0.00001   0.00000   0.00005   0.00005   2.09452
   A26        2.09491  -0.00001   0.00000  -0.00003  -0.00003   2.09488
   A27        2.09379   0.00000   0.00000  -0.00002  -0.00002   2.09377
   A28        2.10455  -0.00002   0.00000  -0.00008  -0.00008   2.10447
   A29        2.07787   0.00000   0.00000  -0.00001  -0.00001   2.07786
   A30        2.10076   0.00002   0.00000   0.00009   0.00009   2.10085
   A31        1.81896   0.00162   0.00000   0.01334   0.01335   1.83231
   A32        1.84124  -0.00077   0.00000  -0.00245  -0.00246   1.83878
   A33        1.77547  -0.00039   0.00000  -0.00332  -0.00333   1.77214
   A34        2.02757  -0.00036   0.00000  -0.00106  -0.00108   2.02648
   A35        2.03477  -0.00032   0.00000  -0.00288  -0.00289   2.03188
   A36        1.93113   0.00027   0.00000  -0.00245  -0.00246   1.92867
   A37        2.06668   0.00002   0.00000   0.00003   0.00003   2.06671
   A38        2.08425   0.00002   0.00000   0.00001   0.00001   2.08426
   A39        2.12526  -0.00004   0.00000  -0.00023  -0.00023   2.12503
   A40        2.08690   0.00004   0.00000   0.00021   0.00021   2.08712
   A41        2.11261  -0.00002   0.00000  -0.00008  -0.00008   2.11252
   A42        2.08317  -0.00002   0.00000  -0.00013  -0.00013   2.08305
   A43        2.09012  -0.00001   0.00000  -0.00006  -0.00006   2.09006
   A44        2.09533   0.00001   0.00000   0.00005   0.00005   2.09538
   A45        2.09772   0.00000   0.00000   0.00001   0.00001   2.09773
   A46        2.09900   0.00000   0.00000  -0.00002  -0.00002   2.09898
   A47        2.08513   0.00000   0.00000  -0.00002  -0.00002   2.08512
   A48        2.09905   0.00001   0.00000   0.00004   0.00004   2.09908
   A49        2.09739   0.00001   0.00000   0.00005   0.00005   2.09744
   A50        2.09884  -0.00001   0.00000  -0.00003  -0.00003   2.09880
   A51        2.08694   0.00000   0.00000  -0.00002  -0.00002   2.08692
   A52        2.10759   0.00000   0.00000   0.00003   0.00003   2.10762
   A53        2.09648  -0.00001   0.00000  -0.00008  -0.00008   2.09640
   A54        2.07911   0.00001   0.00000   0.00006   0.00006   2.07917
   A55        1.81636  -0.00013   0.00000  -0.00104  -0.00104   1.81532
   A56        1.91007   0.00009   0.00000   0.00107   0.00107   1.91114
   A57        1.84356   0.00007   0.00000   0.00004   0.00004   1.84360
   A58        2.03022   0.00000   0.00000  -0.00002  -0.00002   2.03020
   A59        2.08238   0.00003   0.00000   0.00009   0.00009   2.08247
   A60        1.77170  -0.00003   0.00000   0.00003   0.00003   1.77173
   A61        1.95935  -0.00001   0.00000   0.00008   0.00008   1.95943
   A62        1.86457  -0.00001   0.00000  -0.00030  -0.00030   1.86426
   A63        1.83759   0.00006   0.00000   0.00109   0.00109   1.83868
   A64        2.00641  -0.00001   0.00000  -0.00001  -0.00001   2.00640
   A65        2.00613   0.00000   0.00000   0.00020   0.00020   2.00633
   A66        1.77135  -0.00003   0.00000  -0.00109  -0.00108   1.77026
   A67        1.93430   0.00000   0.00000  -0.00006  -0.00006   1.93424
   A68        1.95904   0.00000   0.00000   0.00005   0.00005   1.95909
   A69        1.80364   0.00001   0.00000  -0.00002  -0.00002   1.80362
   A70        1.85483   0.00000   0.00000  -0.00001  -0.00002   1.85481
   A71        1.95746  -0.00001   0.00000  -0.00011  -0.00011   1.95734
   A72        1.95715   0.00001   0.00000   0.00016   0.00016   1.95730
   A73        1.98241  -0.00001   0.00000   0.00007   0.00007   1.98248
   A74        1.94817  -0.00001   0.00000  -0.00011  -0.00011   1.94806
   A75        1.79993   0.00003   0.00000   0.00006   0.00006   1.79999
   A76        1.85893   0.00001   0.00000   0.00007   0.00007   1.85900
   A77        1.97620  -0.00001   0.00000  -0.00002  -0.00002   1.97618
   A78        1.89874  -0.00001   0.00000  -0.00009  -0.00009   1.89864
   A79        1.74082  -0.00003   0.00000  -0.00114  -0.00114   1.73968
   A80        2.00170   0.00002   0.00000   0.00024   0.00024   2.00194
   A81        1.86430  -0.00003   0.00000  -0.00055  -0.00055   1.86375
   A82        2.04480   0.00000   0.00000   0.00030   0.00030   2.04510
   A83        1.82098   0.00006   0.00000   0.00113   0.00112   1.82211
   A84        1.96674  -0.00001   0.00000  -0.00006  -0.00006   1.96668
   A85        1.87429   0.00002   0.00000   0.00014   0.00014   1.87443
   A86        1.88327   0.00002   0.00000   0.00013   0.00013   1.88341
   A87        2.02012  -0.00004   0.00000  -0.00026  -0.00026   2.01986
   A88        1.86847   0.00001   0.00000   0.00006   0.00006   1.86853
   A89        1.89368   0.00000   0.00000  -0.00002  -0.00002   1.89367
   A90        1.91802  -0.00001   0.00000  -0.00003  -0.00003   1.91799
   A91        1.62560  -0.00002   0.00000   0.00009   0.00009   1.62569
   A92        1.93692   0.00001   0.00000  -0.00054  -0.00054   1.93638
   A93        2.06752   0.00006   0.00000   0.00135   0.00135   2.06887
   A94        1.99265   0.00001   0.00000  -0.00060  -0.00060   1.99205
   A95        2.03355   0.00002   0.00000   0.00055   0.00055   2.03411
   A96        1.81341  -0.00007   0.00000  -0.00080  -0.00080   1.81261
   A97        1.90071  -0.00006   0.00000  -0.00053  -0.00053   1.90018
   A98        1.93246   0.00000   0.00000   0.00012   0.00012   1.93258
   A99        2.01140   0.00002   0.00000   0.00015   0.00015   2.01155
   A100       1.87600   0.00002   0.00000   0.00008   0.00008   1.87607
   A101       1.85594   0.00000   0.00000  -0.00019  -0.00019   1.85576
   A102       1.88152   0.00002   0.00000   0.00036   0.00036   1.88188
   A103       1.92377   0.00001   0.00000   0.00010   0.00010   1.92387
   A104       1.93821  -0.00002   0.00000  -0.00013  -0.00013   1.93808
   A105       1.93453  -0.00002   0.00000  -0.00010  -0.00010   1.93443
   A106       1.89524   0.00000   0.00000   0.00004   0.00004   1.89528
   A107       1.88144   0.00001   0.00000   0.00008   0.00008   1.88153
   A108       1.88909   0.00001   0.00000   0.00002   0.00002   1.88911
   A109       1.84265   0.00002   0.00000  -0.00035  -0.00035   1.84230
   A110       1.90845   0.00010   0.00000   0.00109   0.00109   1.90954
   A111       1.85594  -0.00011   0.00000  -0.00091  -0.00091   1.85502
   A112       1.78923  -0.00001   0.00000   0.00020   0.00020   1.78943
   A113       2.09092   0.00006   0.00000   0.00038   0.00038   2.09130
   A114       1.96892  -0.00004   0.00000  -0.00025  -0.00025   1.96867
   A115       2.06418   0.00003   0.00000   0.00012   0.00012   2.06430
   A116       2.16050   0.00000   0.00000   0.00003   0.00003   2.16053
   A117       2.05758  -0.00003   0.00000  -0.00009  -0.00009   2.05749
   A118       2.08468   0.00000   0.00000   0.00003   0.00003   2.08471
   A119       2.11225   0.00002   0.00000   0.00009   0.00009   2.11234
   A120       2.08612  -0.00002   0.00000  -0.00012  -0.00012   2.08600
   A121       2.07970   0.00000   0.00000   0.00000   0.00000   2.07970
   A122       2.10209  -0.00001   0.00000  -0.00005  -0.00005   2.10204
   A123       2.10132   0.00001   0.00000   0.00005   0.00005   2.10136
   A124       2.10324   0.00000   0.00000   0.00001   0.00001   2.10324
   A125       2.07995   0.00000   0.00000  -0.00001  -0.00001   2.07994
   A126       2.09999   0.00000   0.00000   0.00001   0.00001   2.10000
   A127       2.09956   0.00000   0.00000   0.00000   0.00000   2.09956
   A128       2.10097   0.00001   0.00000   0.00005   0.00005   2.10102
   A129       2.08264  -0.00001   0.00000  -0.00005  -0.00005   2.08259
   A130       2.11349   0.00001   0.00000   0.00002   0.00002   2.11350
   A131       2.10184   0.00001   0.00000   0.00007   0.00007   2.10191
   A132       2.06760  -0.00002   0.00000  -0.00010  -0.00010   2.06751
   A133       1.25194  -0.00199   0.00000  -0.01339  -0.01341   1.23853
   A134       1.79966  -0.00179   0.00000  -0.01068  -0.01069   1.78896
    D1       -2.43782   0.00022   0.00000   0.00187   0.00186  -2.43595
    D2       -0.43417  -0.00005   0.00000  -0.00203  -0.00203  -0.43620
    D3        1.75784  -0.00061   0.00000  -0.00730  -0.00729   1.75055
    D4        3.11608   0.00021   0.00000  -0.00048  -0.00049   3.11559
    D5        2.38677  -0.00016   0.00000  -0.00027  -0.00028   2.38650
    D6        0.38185   0.00006   0.00000   0.00186   0.00186   0.38371
    D7       -1.80682   0.00051   0.00000   0.00613   0.00611  -1.80071
    D8        3.04474  -0.00021   0.00000  -0.00027  -0.00025   3.04449
    D9       -0.14960  -0.00001   0.00000  -0.00288  -0.00289  -0.15248
   D10        1.99449   0.00000   0.00000   0.00132   0.00132   1.99580
   D11       -2.27204  -0.00014   0.00000  -0.00361  -0.00361  -2.27565
   D12        2.00720   0.00023   0.00000   0.00142   0.00141   2.00861
   D13       -2.13190   0.00025   0.00000   0.00561   0.00561  -2.12629
   D14       -0.11524   0.00010   0.00000   0.00069   0.00068  -0.11456
   D15       -2.30729  -0.00009   0.00000  -0.00360  -0.00360  -2.31089
   D16       -0.16320  -0.00008   0.00000   0.00059   0.00060  -0.16260
   D17        1.85345  -0.00022   0.00000  -0.00433  -0.00432   1.84913
   D18       -0.04921   0.00003   0.00000  -0.00084  -0.00085  -0.05006
   D19        2.09488   0.00005   0.00000   0.00336   0.00336   2.09823
   D20       -2.17165  -0.00010   0.00000  -0.00157  -0.00157  -2.17322
   D21       -1.84772  -0.00013   0.00000  -0.00067  -0.00066  -1.84838
   D22        1.88843   0.00014   0.00000   0.00194   0.00195   1.89037
   D23        0.03775   0.00000   0.00000   0.00081   0.00082   0.03857
   D24        0.07945  -0.00002   0.00000   0.00137   0.00138   0.08083
   D25       -1.93762   0.00003   0.00000  -0.00396  -0.00397  -1.94158
   D26        2.01986   0.00038   0.00000   0.00447   0.00447   2.02434
   D27       -0.06250   0.00018   0.00000   0.00013   0.00015  -0.06235
   D28        0.00078   0.00018   0.00000   0.00112   0.00113   0.00191
   D29       -1.85777   0.00000   0.00000   0.00219   0.00219  -1.85559
   D30        2.24418   0.00004   0.00000   0.00225   0.00225   2.24642
   D31        0.34927   0.00000   0.00000   0.00175   0.00175   0.35102
   D32       -0.21847  -0.00001   0.00000  -0.00108  -0.00108  -0.21955
   D33       -2.13225  -0.00005   0.00000  -0.00160  -0.00160  -2.13385
   D34        2.02025   0.00001   0.00000  -0.00137  -0.00137   2.01888
   D35       -3.10425  -0.00002   0.00000  -0.00097  -0.00097  -3.10522
   D36        0.00904   0.00001   0.00000  -0.00002  -0.00002   0.00902
   D37       -0.02835   0.00001   0.00000   0.00100   0.00100  -0.02735
   D38        3.08494   0.00004   0.00000   0.00195   0.00195   3.08689
   D39       -0.01003  -0.00001   0.00000  -0.00005  -0.00005  -0.01008
   D40        3.12883   0.00001   0.00000   0.00076   0.00076   3.12959
   D41       -3.08679  -0.00004   0.00000  -0.00200  -0.00200  -3.08880
   D42        0.05206  -0.00002   0.00000  -0.00119  -0.00119   0.05087
   D43        2.05180  -0.00068   0.00000  -0.00691  -0.00691   2.04489
   D44       -2.22687   0.00061   0.00000   0.00737   0.00737  -2.21951
   D45        0.14486   0.00004   0.00000  -0.00083  -0.00083   0.14403
   D46       -1.15602  -0.00065   0.00000  -0.00491  -0.00491  -1.16093
   D47        0.84849   0.00065   0.00000   0.00936   0.00936   0.85786
   D48       -3.06296   0.00007   0.00000   0.00116   0.00116  -3.06180
   D49        3.14133   0.00000   0.00000  -0.00006  -0.00006   3.14127
   D50       -0.00597   0.00000   0.00000   0.00000   0.00000  -0.00597
   D51       -0.02875   0.00002   0.00000   0.00090   0.00090  -0.02785
   D52        3.10714   0.00002   0.00000   0.00096   0.00096   3.10810
   D53       -3.13579   0.00000   0.00000   0.00003   0.00003  -3.13577
   D54        0.00372   0.00000   0.00000   0.00008   0.00008   0.00380
   D55        0.00008   0.00000   0.00000   0.00009   0.00009   0.00017
   D56        3.13959   0.00000   0.00000   0.00014   0.00014   3.13974
   D57       -3.13908   0.00000   0.00000  -0.00027  -0.00027  -3.13934
   D58       -0.00471   0.00000   0.00000  -0.00015  -0.00015  -0.00486
   D59        0.00044   0.00000   0.00000  -0.00021  -0.00021   0.00023
   D60        3.13480   0.00000   0.00000  -0.00009  -0.00009   3.13471
   D61        0.00794   0.00001   0.00000   0.00013   0.00013   0.00807
   D62       -3.13088  -0.00001   0.00000  -0.00069  -0.00069  -3.13157
   D63       -3.14088   0.00001   0.00000   0.00025   0.00025  -3.14063
   D64        0.00349  -0.00001   0.00000  -0.00057  -0.00057   0.00292
   D65       -3.12741  -0.00003   0.00000  -0.00142  -0.00142  -3.12883
   D66       -0.02014  -0.00002   0.00000  -0.00126  -0.00126  -0.02139
   D67        0.13868   0.00000   0.00000   0.00034   0.00034   0.13902
   D68       -3.03723   0.00001   0.00000   0.00050   0.00050  -3.03673
   D69        0.02065   0.00003   0.00000   0.00137   0.00137   0.02202
   D70       -3.11828   0.00002   0.00000   0.00125   0.00125  -3.11703
   D71        3.03467   0.00000   0.00000  -0.00041  -0.00041   3.03426
   D72       -0.10426   0.00000   0.00000  -0.00053  -0.00053  -0.10479
   D73        1.24650  -0.00004   0.00000  -0.00518  -0.00518   1.24132
   D74       -2.93445  -0.00002   0.00000  -0.00460  -0.00460  -2.93904
   D75       -0.80140  -0.00005   0.00000  -0.00449  -0.00448  -0.80589
   D76       -1.76626  -0.00001   0.00000  -0.00338  -0.00338  -1.76965
   D77        0.33597   0.00001   0.00000  -0.00280  -0.00280   0.33317
   D78        2.46902  -0.00002   0.00000  -0.00269  -0.00269   2.46633
   D79       -3.12764   0.00001   0.00000   0.00032   0.00032  -3.12732
   D80        0.00732   0.00001   0.00000   0.00031   0.00031   0.00763
   D81       -0.02029   0.00001   0.00000   0.00049   0.00049  -0.01980
   D82        3.11466   0.00001   0.00000   0.00048   0.00048   3.11515
   D83       -3.13941   0.00000   0.00000  -0.00003  -0.00003  -3.13944
   D84        0.00535   0.00001   0.00000   0.00054   0.00054   0.00589
   D85       -0.00448   0.00000   0.00000  -0.00004  -0.00004  -0.00452
   D86        3.14028   0.00001   0.00000   0.00053   0.00053   3.14081
   D87        3.13087  -0.00001   0.00000  -0.00059  -0.00059   3.13027
   D88       -0.00479  -0.00001   0.00000  -0.00042  -0.00042  -0.00521
   D89       -0.00756   0.00000   0.00000  -0.00003  -0.00003  -0.00759
   D90        3.13997   0.00000   0.00000   0.00015   0.00015   3.14012
   D91       -0.00845  -0.00001   0.00000  -0.00055  -0.00055  -0.00900
   D92        3.13050  -0.00001   0.00000  -0.00043  -0.00043   3.13008
   D93        3.13904  -0.00001   0.00000  -0.00038  -0.00038   3.13866
   D94       -0.00519   0.00000   0.00000  -0.00025  -0.00025  -0.00544
   D95        0.92132  -0.00006   0.00000   0.00002   0.00002   0.92134
   D96        3.13588  -0.00008   0.00000  -0.00017  -0.00017   3.13571
   D97       -1.27345  -0.00010   0.00000  -0.00105  -0.00105  -1.27451
   D98       -1.12997   0.00004   0.00000   0.00058   0.00058  -1.12939
   D99        1.08458   0.00002   0.00000   0.00040   0.00040   1.08498
   D100       2.95844   0.00000   0.00000  -0.00048  -0.00048   2.95795
   D101       2.86405   0.00003   0.00000   0.00046   0.00046   2.86450
   D102      -1.20459   0.00001   0.00000   0.00027   0.00027  -1.20432
   D103       0.66927  -0.00001   0.00000  -0.00061  -0.00061   0.66866
   D104      -0.07856  -0.00001   0.00000  -0.00041  -0.00041  -0.07897
   D105       1.91925   0.00010   0.00000   0.00075   0.00075   1.91999
   D106      -2.16853   0.00008   0.00000   0.00084   0.00084  -2.16769
   D107       1.95515  -0.00010   0.00000  -0.00168  -0.00167   1.95348
   D108      -2.33023   0.00001   0.00000  -0.00052  -0.00052  -2.33075
   D109      -0.13482  -0.00002   0.00000  -0.00043  -0.00043  -0.13525
   D110      -2.07141  -0.00012   0.00000  -0.00161  -0.00161  -2.07301
   D111      -0.07360  -0.00001   0.00000  -0.00045  -0.00045  -0.07405
   D112       2.12180  -0.00003   0.00000  -0.00036  -0.00036   2.12145
   D113      -2.82516   0.00002   0.00000  -0.00010  -0.00010  -2.82526
   D114      -0.75426   0.00002   0.00000  -0.00012  -0.00012  -0.75438
   D115       1.35801   0.00002   0.00000   0.00008   0.00008   1.35808
   D116      -0.63885   0.00000   0.00000  -0.00024  -0.00024  -0.63908
   D117       1.43205  -0.00001   0.00000  -0.00026  -0.00026   1.43179
   D118      -2.73887   0.00000   0.00000  -0.00006  -0.00006  -2.73893
   D119       1.53758  -0.00003   0.00000  -0.00076  -0.00076   1.53682
   D120      -2.67470  -0.00003   0.00000  -0.00079  -0.00079  -2.67549
   D121      -0.56244  -0.00002   0.00000  -0.00059  -0.00059  -0.56303
   D122      -0.97060   0.00003   0.00000   0.00181   0.00181  -0.96879
   D123      -3.01963   0.00002   0.00000   0.00257   0.00257  -3.01706
   D124       1.16859   0.00006   0.00000   0.00309   0.00309   1.17169
   D125      -3.13609  -0.00001   0.00000   0.00076   0.00076  -3.13533
   D126       1.09807  -0.00001   0.00000   0.00151   0.00151   1.09959
   D127      -0.99689   0.00003   0.00000   0.00204   0.00204  -0.99485
   D128       0.97048   0.00002   0.00000   0.00143   0.00143   0.97191
   D129      -1.07854   0.00002   0.00000   0.00218   0.00218  -1.07636
   D130       3.10967   0.00006   0.00000   0.00271   0.00271   3.11239
   D131      -2.23977   0.00000   0.00000  -0.00017  -0.00017  -2.23994
   D132       1.94143   0.00000   0.00000  -0.00024  -0.00024   1.94119
   D133      -0.09414   0.00000   0.00000  -0.00012  -0.00012  -0.09425
   D134       1.95927   0.00000   0.00000  -0.00003  -0.00003   1.95924
   D135      -0.14272   0.00000   0.00000  -0.00010  -0.00010  -0.14282
   D136      -2.17828   0.00000   0.00000   0.00003   0.00003  -2.17826
   D137      -0.12623   0.00000   0.00000  -0.00004  -0.00004  -0.12627
   D138      -2.22821   0.00000   0.00000  -0.00011  -0.00011  -2.22832
   D139       2.01941   0.00000   0.00000   0.00001   0.00001   2.01942
   D140       0.71041   0.00002   0.00000   0.00073   0.00073   0.71114
   D141       2.91060   0.00000   0.00000   0.00044   0.00044   2.91104
   D142      -1.18012  -0.00002   0.00000   0.00010   0.00010  -1.18003
   D143       2.86017   0.00003   0.00000   0.00085   0.00085   2.86102
   D144      -1.22283   0.00001   0.00000   0.00056   0.00056  -1.22227
   D145       0.96964  -0.00002   0.00000   0.00022   0.00022   0.96986
   D146      -1.35992   0.00002   0.00000   0.00087   0.00087  -1.35906
   D147       0.84026   0.00001   0.00000   0.00057   0.00057   0.84084
   D148       3.03273  -0.00002   0.00000   0.00023   0.00023   3.03296
   D149      -1.02885  -0.00001   0.00000  -0.00147  -0.00147  -1.03032
   D150       0.97275  -0.00002   0.00000  -0.00219  -0.00219   0.97056
   D151       3.08827  -0.00008   0.00000  -0.00335  -0.00335   3.08492
   D152       3.08383  -0.00001   0.00000  -0.00109  -0.00109   3.08274
   D153      -1.19775  -0.00001   0.00000  -0.00181  -0.00181  -1.19956
   D154       0.91777  -0.00008   0.00000  -0.00297  -0.00297   0.91479
   D155       0.89615  -0.00004   0.00000  -0.00213  -0.00213   0.89402
   D156       2.89776  -0.00004   0.00000  -0.00285  -0.00285   2.89491
   D157      -1.26991  -0.00011   0.00000  -0.00402  -0.00402  -1.27393
   D158      -1.01459   0.00000   0.00000   0.00031   0.00031  -1.01429
   D159      -3.11572   0.00000   0.00000   0.00028   0.00028  -3.11544
   D160       1.06692   0.00001   0.00000   0.00041   0.00041   1.06733
   D161       1.01755  -0.00003   0.00000  -0.00083  -0.00083   1.01672
   D162      -1.08358  -0.00003   0.00000  -0.00086  -0.00086  -1.08443
   D163       3.09906  -0.00003   0.00000  -0.00073  -0.00073   3.09834
   D164       3.13057   0.00003   0.00000   0.00092   0.00091   3.13149
   D165       1.02945   0.00003   0.00000   0.00089   0.00088   1.03033
   D166      -1.07110   0.00004   0.00000   0.00102   0.00102  -1.07008
   D167      -3.03248   0.00005   0.00000   0.00051   0.00051  -3.03198
   D168       1.30149   0.00000   0.00000   0.00040   0.00040   1.30189
   D169      -0.97117  -0.00004   0.00000  -0.00006  -0.00006  -0.97123
   D170       1.41721   0.00007   0.00000   0.00153   0.00153   1.41874
   D171      -0.53200   0.00002   0.00000   0.00141   0.00141  -0.53058
   D172      -2.80466  -0.00002   0.00000   0.00095   0.00096  -2.80370
   D173      -0.81907   0.00005   0.00000   0.00036   0.00036  -0.81872
   D174      -2.76828  -0.00001   0.00000   0.00024   0.00025  -2.76804
   D175       1.24224  -0.00005   0.00000  -0.00021  -0.00021   1.24203
   D176       0.72851  -0.00002   0.00000  -0.00045  -0.00045   0.72807
   D177      -1.08092   0.00000   0.00000   0.00005   0.00005  -1.08087
   D178       2.96890   0.00002   0.00000   0.00034   0.00034   2.96924
   D179      -1.37890  -0.00001   0.00000  -0.00044  -0.00044  -1.37934
   D180       3.09486   0.00000   0.00000   0.00005   0.00005   3.09492
   D181       0.86149   0.00002   0.00000   0.00035   0.00035   0.86184
   D182       2.86674  -0.00002   0.00000  -0.00049  -0.00049   2.86625
   D183       1.05731   0.00000   0.00000   0.00001   0.00001   1.05732
   D184      -1.17606   0.00002   0.00000   0.00030   0.00030  -1.17576
   D185       2.66984  -0.00001   0.00000  -0.00270  -0.00270   2.66714
   D186       0.61074  -0.00001   0.00000  -0.00254  -0.00254   0.60820
   D187      -1.53024  -0.00004   0.00000  -0.00323  -0.00323  -1.53347
   D188      -1.69557   0.00002   0.00000  -0.00118  -0.00118  -1.69676
   D189       2.52851   0.00003   0.00000  -0.00102  -0.00102   2.52749
   D190       0.38753  -0.00001   0.00000  -0.00171  -0.00171   0.38582
   D191       0.51230  -0.00001   0.00000  -0.00223  -0.00223   0.51007
   D192      -1.54679   0.00000   0.00000  -0.00207  -0.00207  -1.54886
   D193       2.59541  -0.00003   0.00000  -0.00276  -0.00276   2.59265
   D194       0.42362   0.00000   0.00000  -0.00120  -0.00120   0.42242
   D195      -2.76498   0.00002   0.00000   0.00003   0.00003  -2.76495
   D196       2.50689  -0.00002   0.00000  -0.00216  -0.00216   2.50473
   D197      -0.68171   0.00000   0.00000  -0.00094  -0.00094  -0.68265
   D198      -1.66822  -0.00003   0.00000  -0.00180  -0.00180  -1.67002
   D199       1.42637  -0.00001   0.00000  -0.00057  -0.00057   1.42579
   D200      -0.07034   0.00003   0.00000   0.00135   0.00135  -0.06899
   D201       3.08903   0.00003   0.00000   0.00142   0.00142   3.09045
   D202       3.11545   0.00001   0.00000   0.00020   0.00020   3.11565
   D203      -0.00837   0.00001   0.00000   0.00027   0.00027  -0.00810
   D204      -3.09319  -0.00002   0.00000  -0.00130  -0.00130  -3.09449
   D205       0.07284  -0.00001   0.00000  -0.00065  -0.00065   0.07220
   D206       0.00156  -0.00001   0.00000  -0.00007  -0.00007   0.00149
   D207      -3.11559   0.00001   0.00000   0.00058   0.00058  -3.11501
   D208       3.13677   0.00000   0.00000  -0.00017  -0.00017   3.13660
   D209       0.00871  -0.00001   0.00000  -0.00023  -0.00023   0.00847
   D210       0.01296   0.00000   0.00000  -0.00010  -0.00010   0.01286
   D211      -3.11510   0.00000   0.00000  -0.00017  -0.00017  -3.11526
   D212       3.13558   0.00000   0.00000  -0.00003  -0.00003   3.13555
   D213      -0.00199   0.00000   0.00000   0.00000   0.00000  -0.00198
   D214       0.00768   0.00000   0.00000  -0.00010  -0.00010   0.00759
   D215      -3.12988   0.00000   0.00000  -0.00006  -0.00006  -3.12994
   D216       3.13195   0.00000   0.00000  -0.00010  -0.00010   3.13185
   D217      -0.00478   0.00001   0.00000   0.00019   0.00019  -0.00458
   D218      -0.00562   0.00000   0.00000  -0.00006  -0.00006  -0.00569
   D219       3.14084   0.00000   0.00000   0.00022   0.00022   3.14106
   D220       0.00500   0.00000   0.00000  -0.00016  -0.00016   0.00484
   D221       3.12262  -0.00002   0.00000  -0.00079  -0.00079   3.12182
   D222      -3.13177   0.00000   0.00000   0.00013   0.00013  -3.13164
   D223      -0.01415  -0.00001   0.00000  -0.00051  -0.00051  -0.01466
         Item               Value     Threshold  Converged?
 Maximum Force            0.011533     0.000450     NO 
 RMS     Force            0.000594     0.000300     NO 
 Maximum Displacement     0.148322     0.001800     NO 
 RMS     Displacement     0.021514     0.001200     NO 
 Predicted change in Energy=-6.050433D-04
 Lowest energy point so far.  Saving SCF results.
 GradGradGradGradGradGradGradGradGradGradGradGradGradGradGradGradGradGrad

 Leave Link  103 at Sun May  5 13:09:27 2024, MaxMem= 13421772800 cpu:               8.5 elap:               0.3
 (Enter /scratch/PI/keztluo/TYang/g16/l202.exe)
 Stoichiometry    C29H30LiO4P
 Framework group  C1[X(C29H30LiO4P)]
 Deg. of freedom   189
 Full point group                 C1      NOp   1
 RotChk:  IX=0 Diff= 1.65D-02
 Largest Abelian subgroup         C1      NOp   1
 Largest concise Abelian subgroup C1      NOp   1
                         Standard orientation:                         
 ---------------------------------------------------------------------
 Center     Atomic      Atomic             Coordinates (Angstroms)
 Number     Number       Type             X           Y           Z
 ---------------------------------------------------------------------
      1         15           0       -0.270468   -1.703818   -1.126148
      2          8           0       -2.484186   -2.210116   -2.600147
      3          8           0       -0.173196   -3.185869   -1.417709
      4          8           0        1.062644   -0.913391   -1.630972
      5          8           0       -0.002967   -1.398445    0.454660
      6          6           0       -2.935028   -0.749194   -0.745522
      7          6           0       -3.410678    0.554799   -0.616433
      8          1           0       -3.140649    1.297238   -1.364524
      9          6           0       -4.250930    0.903909    0.439626
     10          1           0       -4.613808    1.923244    0.528273
     11          6           0       -4.627738   -0.055780    1.373191
     12          1           0       -5.286559    0.211543    2.194060
     13          6           0       -4.158359   -1.364810    1.250565
     14          1           0       -4.452098   -2.117336    1.976376
     15          6           0       -3.322015   -1.707622    0.195200
     16          1           0       -2.960439   -2.728347    0.089010
     17          6           0       -2.078261   -1.156976   -1.927988
     18          1           0       -1.796035   -0.270718   -2.525665
     19          6           0        1.122466    1.414452   -1.396715
     20          6           0       -0.226473    1.772887   -1.478842
     21          1           0       -0.970529    1.188040   -0.944519
     22          6           0       -0.628163    2.889777   -2.200622
     23          1           0       -1.680175    3.156620   -2.239474
     24          6           0        0.317565    3.668617   -2.865400
     25          1           0        0.007655    4.543109   -3.428667
     26          6           0        1.660520    3.313714   -2.804847
     27          1           0        2.405455    3.906008   -3.326888
     28          6           0        2.058468    2.191260   -2.079711
     29          1           0        3.110373    1.924729   -2.053628
     30          6           0        1.509808    0.108845   -0.712607
     31          6           0        3.007093   -0.087499   -0.414603
     32          1           0        3.606624   -0.149948   -1.327295
     33          6           0        3.422453    1.044261    0.566922
     34          1           0        4.507297    1.170797    0.576938
     35          1           0        3.004379    2.011474    0.282987
     36          6           0        2.877673    0.549661    1.935653
     37          1           0        2.268484    1.288699    2.455270
     38          1           0        3.688060    0.279869    2.617912
     39          6           0        2.097881   -0.726674    1.561741
     40          6           0        4.518492   -1.549509    1.032364
     41          1           0        5.046552   -0.648303    1.342337
     42          1           0        5.111981   -2.021278    0.241658
     43          1           0        4.506261   -2.241774    1.881493
     44          6           0        3.082846   -1.337604    0.506822
     45          6           0        2.698656   -2.709468   -0.080553
     46          1           0        3.236002   -3.491954    0.466028
     47          1           0        2.996828   -2.778196   -1.131182
     48          1           0        1.646773   -2.961206   -0.017202
     49          6           0        1.713664   -1.601678    2.738146
     50          1           0        2.608254   -1.905937    3.291942
     51          1           0        1.187952   -2.500674    2.403799
     52          1           0        1.059751   -1.059418    3.429927
     53          6           0        0.846474   -0.264718    0.710413
     54          6           0       -0.019318    0.764114    1.439665
     55          6           0       -1.136366    0.307684    2.147539
     56          1           0       -1.397612   -0.743245    2.110383
     57          6           0       -1.929691    1.186769    2.881930
     58          1           0       -2.792070    0.800552    3.416022
     59          6           0       -1.630343    2.543187    2.917222
     60          1           0       -2.250929    3.229922    3.484483
     61          6           0       -0.525815    3.013135    2.211219
     62          1           0       -0.280470    4.070551    2.218765
     63          6           0        0.270209    2.134577    1.484798
     64          1           0        1.111447    2.536599    0.931562
     65          3           0       -1.533545   -3.667176   -2.516557
 ---------------------------------------------------------------------
 Rotational constants (GHZ):           0.1621649           0.1240397           0.1158933
 Leave Link  202 at Sun May  5 13:09:27 2024, MaxMem= 13421772800 cpu:               0.5 elap:               0.0
 (Enter /scratch/PI/keztluo/TYang/g16/l301.exe)
 Basis read from rwf:  (5D, 7F)
 No pseudopotential information found on rwf file.
 There are   589 symmetry adapted cartesian basis functions of A   symmetry.
 There are   554 symmetry adapted basis functions of A   symmetry.
   554 basis functions,  1124 primitive gaussians,   589 cartesian basis functions
   127 alpha electrons      127 beta electrons
       nuclear repulsion energy      4291.4432716222 Hartrees.
 IExCor= 4336 DFT=T Ex+Corr=M062X ExCW=0 ScaHFX=  0.540000
 ScaDFX=  1.000000  1.000000  1.000000  1.000000 ScalE2=  1.000000  1.000000
 IRadAn=      5 IRanWt=     -1 IRanGd=            0 ICorTp=0 IEmpDi=  4
 NAtoms=   65 NActive=   65 NUniq=   65 SFac= 1.00D+00 NAtFMM=   60 NAOKFM=T Big=T
 Integral buffers will be    131072 words long.
 Raffenetti 2 integral format.
 Two-electron integral symmetry is turned on.
 No density basis found on file    724.
 Leave Link  301 at Sun May  5 13:09:27 2024, MaxMem= 13421772800 cpu:               2.3 elap:               0.1
 (Enter /scratch/PI/keztluo/TYang/g16/l302.exe)
 NPDir=0 NMtPBC=     1 NCelOv=     1 NCel=       1 NClECP=     1 NCelD=      1
         NCelK=      1 NCelE2=     1 NClLst=     1 CellRange=     0.0.
 One-electron integrals computed using PRISM.
 One-electron integral symmetry used in STVInt
 NBasis=   554 RedAO= T EigKep=  3.97D-04  NBF=   554
 NBsUse=   554 1.00D-06 EigRej= -1.00D+00 NBFU=   554
 Precomputing XC quadrature grid using
 IXCGrd= 4 IRadAn=           5 IRanWt=          -1 IRanGd=           0 AccXCQ= 0.00D+00.
 Generated NRdTot=       0 NPtTot=           0 NUsed=           0 NTot=          32
 NSgBfM=   585   585   585   585   585 MxSgAt=    65 MxSgA2=    65.
 Leave Link  302 at Sun May  5 13:09:28 2024, MaxMem= 13421772800 cpu:              27.7 elap:               0.8
 (Enter /scratch/PI/keztluo/TYang/g16/l303.exe)
 DipDrv:  MaxL=1.
 Leave Link  303 at Sun May  5 13:09:28 2024, MaxMem= 13421772800 cpu:               2.9 elap:               0.1
 (Enter /scratch/PI/keztluo/TYang/g16/l401.exe)
 Initial guess from the checkpoint file:  "Lopt.chk"
 B after Tr=     0.000000    0.000000    0.000000
         Rot=    0.999983   -0.003799    0.002879   -0.003208 Ang=  -0.66 deg.
 Guess basis will be translated and rotated to current coordinates.
 JPrj=2 DoOrth=T DoCkMO=T.
 Generating alternative initial guess.
 ExpMin= 3.60D-02 ExpMax= 1.94D+04 ExpMxC= 2.91D+03 IAcc=3 IRadAn=         5 AccDes= 0.00D+00
 Harris functional with IExCor= 1009 and IRadAn=       5 diagonalized for initial guess.
 HarFok:  IExCor= 1009 AccDes= 0.00D+00 IRadAn=         5 IDoV= 1 UseB2=F ITyADJ=14
 ICtDFT=  3500011 ScaDFX=  1.000000  1.000000  1.000000  1.000000
 FoFCou: FMM=F IPFlag=           0 FMFlag=      100000 FMFlg1=        2001
         NFxFlg=           0 DoJE=T BraDBF=F KetDBF=T FulRan=T
         wScrn=  0.000000 ICntrl=       500 IOpCl=  0 I1Cent=   200000004 NGrid=           0
         NMat0=    1 NMatS0=      1 NMatT0=    0 NMatD0=    1 NMtDS0=    0 NMtDT0=    0
 Petite list used in FoFCou.
 Harris En= -1771.64342847605    
 Leave Link  401 at Sun May  5 13:09:31 2024, MaxMem= 13421772800 cpu:              77.6 elap:               2.0
 (Enter /scratch/PI/keztluo/TYang/g16/l502.exe)
 Integral symmetry usage will be decided dynamically.
 Closed shell SCF:
 Using DIIS extrapolation, IDIIS=  1040.
 NGot= 13421772800 LenX= 13421047892 LenY= 13420700382
 Requested convergence on RMS density matrix=1.00D-08 within 128 cycles.
 Requested convergence on MAX density matrix=1.00D-06.
 Requested convergence on             energy=1.00D-06.
 No special actions if energy rises.
 Fock matrices will be formed incrementally for  20 cycles.

 Cycle   1  Pass 1  IDiag  1:
 FoFJK:  IHMeth= 1 ICntrl=       0 DoSepK=F KAlg= 0 I1Cent=           0 FoldK=F
 IRaf= 990000000 NMat=       1 IRICut=       1 DoRegI=T DoRafI=F ISym2E= 0 IDoP0=0 IntGTp=1.
 FoFCou: FMM=T IPFlag=           0 FMFlag=      100000 FMFlg1=        2001
         NFxFlg=           0 DoJE=F BraDBF=F KetDBF=F FulRan=T
         wScrn=  0.000000 ICntrl=         0 IOpCl=  0 I1Cent=           0 NGrid=           0
         NMat0=    1 NMatS0=      1 NMatT0=    0 NMatD0=    1 NMtDS0=    0 NMtDT0=    0
 Symmetry not used in FoFCou.
 FMM levels:  10  Number of levels for PrismC:   9
 E= -1772.40747646122    
 DIIS: error= 7.50D-04 at cycle   1 NSaved=   1.
 NSaved= 1 IEnMin= 1 EnMin= -1772.40747646122     IErMin= 1 ErrMin= 7.50D-04
 ErrMax= 7.50D-04  0.00D+00 EMaxC= 1.00D-01 BMatC= 5.20D-04 BMatP= 5.20D-04
 IDIUse=3 WtCom= 9.93D-01 WtEn= 7.50D-03
 Coeff-Com:  0.100D+01
 Coeff-En:   0.100D+01
 Coeff:      0.100D+01
 Gap=     0.916 Goal=   None    Shift=    0.000
 RMSDP=9.32D-05 MaxDP=6.89D-03              OVMax= 1.15D-02

 Cycle   2  Pass 1  IDiag  1:
 RMSU=  9.32D-05    CP:  1.00D+00
 E= -1772.40846440521     Delta-E=       -0.000987943989 Rises=F Damp=F
 DIIS: error= 2.04D-04 at cycle   2 NSaved=   2.
 NSaved= 2 IEnMin= 2 EnMin= -1772.40846440521     IErMin= 2 ErrMin= 2.04D-04
 ErrMax= 2.04D-04  0.00D+00 EMaxC= 1.00D-01 BMatC= 5.78D-05 BMatP= 5.20D-04
 IDIUse=3 WtCom= 9.98D-01 WtEn= 2.04D-03
 Coeff-Com:  0.137D-01 0.986D+00
 Coeff-En:   0.000D+00 0.100D+01
 Coeff:      0.137D-01 0.986D+00
 Gap=     0.254 Goal=   None    Shift=    0.000
 RMSDP=2.87D-05 MaxDP=2.17D-03 DE=-9.88D-04 OVMax= 2.10D-03

 Cycle   3  Pass 1  IDiag  1:
 RMSU=  2.80D-05    CP:  1.00D+00  1.07D+00
 E= -1772.40850266933     Delta-E=       -0.000038264126 Rises=F Damp=F
 DIIS: error= 2.47D-04 at cycle   3 NSaved=   3.
 NSaved= 3 IEnMin= 3 EnMin= -1772.40850266933     IErMin= 2 ErrMin= 2.04D-04
 ErrMax= 2.47D-04  0.00D+00 EMaxC= 1.00D-01 BMatC= 5.96D-05 BMatP= 5.78D-05
 IDIUse=3 WtCom= 9.98D-01 WtEn= 2.47D-03
 Coeff-Com: -0.980D-01 0.555D+00 0.543D+00
 Coeff-En:   0.000D+00 0.270D+00 0.730D+00
 Coeff:     -0.978D-01 0.554D+00 0.544D+00
 Gap=     0.255 Goal=   None    Shift=    0.000
 RMSDP=1.70D-05 MaxDP=1.22D-03 DE=-3.83D-05 OVMax= 2.03D-03

 Cycle   4  Pass 1  IDiag  1:
 RMSU=  1.07D-05    CP:  1.00D+00  1.17D+00  6.60D-01
 E= -1772.40855874791     Delta-E=       -0.000056078577 Rises=F Damp=F
 DIIS: error= 3.39D-05 at cycle   4 NSaved=   4.
 NSaved= 4 IEnMin= 4 EnMin= -1772.40855874791     IErMin= 4 ErrMin= 3.39D-05
 ErrMax= 3.39D-05  0.00D+00 EMaxC= 1.00D-01 BMatC= 1.64D-06 BMatP= 5.78D-05
 IDIUse=1 WtCom= 1.00D+00 WtEn= 0.00D+00
 Coeff-Com: -0.320D-01 0.113D+00 0.180D+00 0.739D+00
 Coeff:     -0.320D-01 0.113D+00 0.180D+00 0.739D+00
 Gap=     0.255 Goal=   None    Shift=    0.000
 RMSDP=4.30D-06 MaxDP=3.22D-04 DE=-5.61D-05 OVMax= 5.85D-04

 Cycle   5  Pass 1  IDiag  1:
 RMSU=  3.61D-06    CP:  1.00D+00  1.18D+00  7.21D-01  1.09D+00
 E= -1772.40856042930     Delta-E=       -0.000001681395 Rises=F Damp=F
 DIIS: error= 2.04D-05 at cycle   5 NSaved=   5.
 NSaved= 5 IEnMin= 5 EnMin= -1772.40856042930     IErMin= 5 ErrMin= 2.04D-05
 ErrMax= 2.04D-05  0.00D+00 EMaxC= 1.00D-01 BMatC= 4.86D-07 BMatP= 1.64D-06
 IDIUse=1 WtCom= 1.00D+00 WtEn= 0.00D+00
 Coeff-Com:  0.167D-03-0.389D-01-0.132D-02 0.373D+00 0.667D+00
 Coeff:      0.167D-03-0.389D-01-0.132D-02 0.373D+00 0.667D+00
 Gap=     0.255 Goal=   None    Shift=    0.000
 RMSDP=2.05D-06 MaxDP=1.02D-04 DE=-1.68D-06 OVMax= 1.84D-04

 Cycle   6  Pass 1  IDiag  1:
 RMSU=  1.08D-06    CP:  1.00D+00  1.19D+00  7.38D-01  1.21D+00  7.74D-01
 E= -1772.40856097139     Delta-E=       -0.000000542088 Rises=F Damp=F
 DIIS: error= 5.88D-06 at cycle   6 NSaved=   6.
 NSaved= 6 IEnMin= 6 EnMin= -1772.40856097139     IErMin= 6 ErrMin= 5.88D-06
 ErrMax= 5.88D-06  0.00D+00 EMaxC= 1.00D-01 BMatC= 4.72D-08 BMatP= 4.86D-07
 IDIUse=1 WtCom= 1.00D+00 WtEn= 0.00D+00
 Coeff-Com:  0.360D-02-0.308D-01-0.189D-01 0.951D-01 0.300D+00 0.651D+00
 Coeff:      0.360D-02-0.308D-01-0.189D-01 0.951D-01 0.300D+00 0.651D+00
 Gap=     0.255 Goal=   None    Shift=    0.000
 RMSDP=7.84D-07 MaxDP=5.41D-05 DE=-5.42D-07 OVMax= 1.07D-04

 Cycle   7  Pass 1  IDiag  1:
 RMSU=  5.22D-07    CP:  1.00D+00  1.19D+00  7.43D-01  1.24D+00  8.84D-01
                    CP:  7.46D-01
 E= -1772.40856102584     Delta-E=       -0.000000054447 Rises=F Damp=F
 DIIS: error= 2.59D-06 at cycle   7 NSaved=   7.
 NSaved= 7 IEnMin= 7 EnMin= -1772.40856102584     IErMin= 7 ErrMin= 2.59D-06
 ErrMax= 2.59D-06  0.00D+00 EMaxC= 1.00D-01 BMatC= 9.09D-09 BMatP= 4.72D-08
 IDIUse=1 WtCom= 1.00D+00 WtEn= 0.00D+00
 Coeff-Com:  0.164D-02-0.881D-02-0.891D-02-0.133D-01 0.329D-01 0.330D+00
 Coeff-Com:  0.667D+00
 Coeff:      0.164D-02-0.881D-02-0.891D-02-0.133D-01 0.329D-01 0.330D+00
 Coeff:      0.667D+00
 Gap=     0.255 Goal=   None    Shift=    0.000
 RMSDP=3.15D-07 MaxDP=1.44D-05 DE=-5.44D-08 OVMax= 3.28D-05

 Cycle   8  Pass 1  IDiag  1:
 RMSU=  1.76D-07    CP:  1.00D+00  1.19D+00  7.46D-01  1.25D+00  8.83D-01
                    CP:  9.26D-01  8.94D-01
 E= -1772.40856103670     Delta-E=       -0.000000010858 Rises=F Damp=F
 DIIS: error= 7.51D-07 at cycle   8 NSaved=   8.
 NSaved= 8 IEnMin= 8 EnMin= -1772.40856103670     IErMin= 8 ErrMin= 7.51D-07
 ErrMax= 7.51D-07  0.00D+00 EMaxC= 1.00D-01 BMatC= 7.90D-10 BMatP= 9.09D-09
 IDIUse=1 WtCom= 1.00D+00 WtEn= 0.00D+00
 Coeff-Com:  0.212D-03 0.447D-03-0.120D-02-0.177D-01-0.276D-01 0.553D-01
 Coeff-Com:  0.271D+00 0.720D+00
 Coeff:      0.212D-03 0.447D-03-0.120D-02-0.177D-01-0.276D-01 0.553D-01
 Coeff:      0.271D+00 0.720D+00
 Gap=     0.255 Goal=   None    Shift=    0.000
 RMSDP=1.11D-07 MaxDP=6.89D-06 DE=-1.09D-08 OVMax= 1.59D-05

 Cycle   9  Pass 1  IDiag  1:
 RMSU=  6.18D-08    CP:  1.00D+00  1.19D+00  7.46D-01  1.26D+00  8.91D-01
                    CP:  9.53D-01  1.01D+00  8.87D-01
 E= -1772.40856103772     Delta-E=       -0.000000001022 Rises=F Damp=F
 DIIS: error= 3.06D-07 at cycle   9 NSaved=   9.
 NSaved= 9 IEnMin= 9 EnMin= -1772.40856103772     IErMin= 9 ErrMin= 3.06D-07
 ErrMax= 3.06D-07  0.00D+00 EMaxC= 1.00D-01 BMatC= 1.68D-10 BMatP= 7.90D-10
 IDIUse=1 WtCom= 1.00D+00 WtEn= 0.00D+00
 Coeff-Com: -0.166D-03 0.173D-02 0.876D-03-0.685D-02-0.202D-01-0.259D-01
 Coeff-Com:  0.282D-01 0.362D+00 0.660D+00
 Coeff:     -0.166D-03 0.173D-02 0.876D-03-0.685D-02-0.202D-01-0.259D-01
 Coeff:      0.282D-01 0.362D+00 0.660D+00
 Gap=     0.255 Goal=   None    Shift=    0.000
 RMSDP=4.04D-08 MaxDP=1.89D-06 DE=-1.02D-09 OVMax= 5.10D-06

 Cycle  10  Pass 1  IDiag  1:
 RMSU=  2.25D-08    CP:  1.00D+00  1.19D+00  7.46D-01  1.26D+00  8.93D-01
                    CP:  9.68D-01  1.03D+00  9.99D-01  7.96D-01
 E= -1772.40856103796     Delta-E=       -0.000000000236 Rises=F Damp=F
 DIIS: error= 7.37D-08 at cycle  10 NSaved=  10.
 NSaved=10 IEnMin=10 EnMin= -1772.40856103796     IErMin=10 ErrMin= 7.37D-08
 ErrMax= 7.37D-08  0.00D+00 EMaxC= 1.00D-01 BMatC= 8.86D-12 BMatP= 1.68D-10
 IDIUse=1 WtCom= 1.00D+00 WtEn= 0.00D+00
 Coeff-Com: -0.727D-04 0.506D-03 0.410D-03-0.211D-03-0.356D-02-0.139D-01
 Coeff-Com: -0.193D-01 0.410D-01 0.214D+00 0.781D+00
 Coeff:     -0.727D-04 0.506D-03 0.410D-03-0.211D-03-0.356D-02-0.139D-01
 Coeff:     -0.193D-01 0.410D-01 0.214D+00 0.781D+00
 Gap=     0.255 Goal=   None    Shift=    0.000
 RMSDP=1.15D-08 MaxDP=6.39D-07 DE=-2.36D-10 OVMax= 1.35D-06

 Cycle  11  Pass 1  IDiag  1:
 RMSU=  6.94D-09    CP:  1.00D+00  1.19D+00  7.46D-01  1.26D+00  8.93D-01
                    CP:  9.70D-01  1.04D+00  1.02D+00  8.78D-01  9.50D-01
 E= -1772.40856103797     Delta-E=       -0.000000000017 Rises=F Damp=F
 DIIS: error= 2.24D-08 at cycle  11 NSaved=  11.
 NSaved=11 IEnMin=11 EnMin= -1772.40856103797     IErMin=11 ErrMin= 2.24D-08
 ErrMax= 2.24D-08  0.00D+00 EMaxC= 1.00D-01 BMatC= 1.32D-12 BMatP= 8.86D-12
 IDIUse=1 WtCom= 1.00D+00 WtEn= 0.00D+00
 Coeff-Com: -0.913D-05-0.407D-05 0.652D-04 0.758D-03 0.899D-03-0.247D-02
 Coeff-Com: -0.107D-01-0.245D-01 0.107D-01 0.306D+00 0.719D+00
 Coeff:     -0.913D-05-0.407D-05 0.652D-04 0.758D-03 0.899D-03-0.247D-02
 Coeff:     -0.107D-01-0.245D-01 0.107D-01 0.306D+00 0.719D+00
 Gap=     0.255 Goal=   None    Shift=    0.000
 RMSDP=3.84D-09 MaxDP=1.75D-07 DE=-1.73D-11 OVMax= 4.73D-07

 SCF Done:  E(RM062X) =  -1772.40856104     A.U. after   11 cycles
            NFock= 11  Conv=0.38D-08     -V/T= 2.0054
 KE= 1.762801896073D+03 PE=-1.272562824663D+04 EE= 4.898974517894D+03
 Leave Link  502 at Sun May  5 13:10:37 2024, MaxMem= 13421772800 cpu:            2570.7 elap:              66.3
 (Enter /scratch/PI/keztluo/TYang/g16/l701.exe)
 ... and contract with generalized density number  0.
 Compute integral first derivatives.
 Leave Link  701 at Sun May  5 13:10:38 2024, MaxMem= 13421772800 cpu:              13.4 elap:               0.4
 (Enter /scratch/PI/keztluo/TYang/g16/l702.exe)
 L702 exits ... SP integral derivatives will be done elsewhere.
 Leave Link  702 at Sun May  5 13:10:38 2024, MaxMem= 13421772800 cpu:               1.0 elap:               0.1
 (Enter /scratch/PI/keztluo/TYang/g16/l703.exe)
 Integral derivatives from FoFJK, PRISM(SPDF).
 Compute integral first derivatives, UseDBF=F ICtDFT=           0.
 Calling FoFJK, ICntrl=      2127 FMM=T ISym2X=0 I1Cent= 0 IOpClX= 0 NMat=1 NMatS=1 NMatT=0.
 FoFJK:  IHMeth= 1 ICntrl=    2127 DoSepK=F KAlg= 0 I1Cent=           0 FoldK=F
 IRaf=         0 NMat=       1 IRICut=       1 DoRegI=T DoRafI=F ISym2E= 0 IDoP0=0 IntGTp=1.
 FoFCou: FMM=T IPFlag=           0 FMFlag=      100000 FMFlg1=        2001
         NFxFlg=           0 DoJE=F BraDBF=F KetDBF=F FulRan=T
         wScrn=  0.000000 ICntrl=      2127 IOpCl=  0 I1Cent=           0 NGrid=           0
         NMat0=    1 NMatS0=      1 NMatT0=    0 NMatD0=    1 NMtDS0=    0 NMtDT0=    0
 Symmetry not used in FoFCou.
 FMM levels:  10  Number of levels for PrismC:   9
 Leave Link  703 at Sun May  5 13:10:53 2024, MaxMem= 13421772800 cpu:             575.8 elap:              14.9
 (Enter /scratch/PI/keztluo/TYang/g16/l716.exe)
 Dipole        = 5.34591524D-01 3.68905747D-01 3.80908864D-01
 ***** Axes restored to original set *****
 -------------------------------------------------------------------
 Center     Atomic                   Forces (Hartrees/Bohr)
 Number     Number              X              Y              Z
 -------------------------------------------------------------------
      1       15          -0.005187708   -0.001028129   -0.002689571
      2        8          -0.002260412   -0.003270297   -0.002565634
      3        8           0.000392819    0.001513616    0.000648802
      4        8          -0.001382512   -0.000265609   -0.000218298
      5        8          -0.000601049   -0.000032517   -0.001074127
      6        6          -0.001718028    0.001013964    0.000021197
      7        6          -0.000820821   -0.000103678    0.000388878
      8        1          -0.000426933   -0.000119870    0.000005672
      9        6          -0.000201713   -0.000107466   -0.000284242
     10        1           0.000024438    0.000034144    0.000039785
     11        6          -0.000297699   -0.000249878   -0.000369971
     12        1          -0.000046220    0.000000975    0.000015628
     13        6          -0.000238173    0.000097858    0.000033474
     14        1          -0.000009949   -0.000014547    0.000007598
     15        6          -0.000047828    0.000086606   -0.000247100
     16        1          -0.000053659   -0.000077689   -0.000009111
     17        6           0.013035692    0.000746779    0.006453420
     18        1          -0.001457804    0.000733052   -0.000576051
     19        6           0.000163302    0.000186166   -0.000117531
     20        6           0.000377216    0.000040462    0.000299717
     21        1           0.000771771    0.000418804    0.000101095
     22        6           0.000049015   -0.000069625    0.000077923
     23        1          -0.000046185    0.000033145   -0.000038922
     24        6          -0.000018318   -0.000012300   -0.000020558
     25        1          -0.000002820   -0.000009071    0.000005603
     26        6          -0.000001657    0.000002064   -0.000006483
     27        1          -0.000011335   -0.000007623   -0.000000473
     28        6           0.000007766    0.000000107    0.000002087
     29        1          -0.000012042    0.000012439   -0.000030966
     30        6           0.000065115    0.000371738    0.000206361
     31        6           0.000026215   -0.000068014   -0.000062944
     32        1           0.000004322    0.000009462    0.000006471
     33        6          -0.000087489    0.000131131    0.000048511
     34        1          -0.000036572    0.000019323   -0.000029758
     35        1           0.000013005   -0.000018168    0.000049835
     36        6          -0.000064041    0.000119107    0.000035798
     37        1           0.000038742   -0.000008886   -0.000008852
     38        1          -0.000054135    0.000029918    0.000004286
     39        6           0.000022476   -0.000015049    0.000002874
     40        6           0.000156413    0.000005398    0.000020947
     41        1           0.000031670   -0.000134062   -0.000026693
     42        1          -0.000002209   -0.000003152    0.000005763
     43        1          -0.000003517    0.000009554    0.000002814
     44        6          -0.000114111   -0.000066894   -0.000030395
     45        6          -0.000053626    0.000071751   -0.000100670
     46        1          -0.000047105   -0.000003582   -0.000039604
     47        1          -0.000014848   -0.000000680   -0.000008784
     48        1          -0.000474949    0.000125177   -0.000130879
     49        6          -0.000009929    0.000019366   -0.000006545
     50        1          -0.000004766   -0.000005470   -0.000006722
     51        1          -0.000004032    0.000002491    0.000003798
     52        1          -0.000000256    0.000000248   -0.000015167
     53        6           0.000085404    0.000241179    0.000119313
     54        6          -0.000212908    0.000051065    0.000032511
     55        6           0.000255629    0.000067884    0.000154199
     56        1           0.000103487    0.000083771    0.000111401
     57        6           0.000541908    0.000147172    0.000438859
     58        1           0.000206457    0.000046730    0.000040553
     59        6          -0.000015437   -0.000088055    0.000055068
     60        1          -0.000000670    0.000012933    0.000011287
     61        6           0.000005614    0.000013922   -0.000127165
     62        1           0.000006308    0.000003070    0.000001290
     63        6          -0.000086241    0.000093267   -0.000152915
     64        1          -0.000008030    0.000026157   -0.000026638
     65        3          -0.000247049   -0.000841681   -0.000430049
 -------------------------------------------------------------------
 Cartesian Forces:  Max     0.013035692 RMS     0.001215826
 Leave Link  716 at Sun May  5 13:10:53 2024, MaxMem= 13421772800 cpu:               1.3 elap:               0.1
 (Enter /scratch/PI/keztluo/TYang/g16/l103.exe)

 GradGradGradGradGradGradGradGradGradGradGradGradGradGradGradGradGradGrad
 Berny optimization.
 Using GEDIIS/GDIIS optimizer.
 FormGI is forming the generalized inverse of G from B-inverse, IUseBI=4.
 Internal  Forces:  Max     0.005083166 RMS     0.000684755
 Search for a local minimum.
 Step number   2 out of a maximum of  390
 All quantities printed in internal units (Hartrees-Bohrs-Radians)
 RMS Force = .68476D-03 SwitMx=.10000D-02 MixMth= 2
 Mixed Optimization -- En-DIIS/RFO-DIIS
 Swapping is turned off.
 Update second derivatives using D2CorX and points    1    2
 DE= -8.17D-04 DEPred=-6.05D-04 R= 1.35D+00
 TightC=F SS=  1.41D+00  RLast= 1.00D-01 DXNew= 5.0454D-01 3.0101D-01
 Trust test= 1.35D+00 RLast= 1.00D-01 DXMaxT set to 3.01D-01
 ITU=  1  0
     Eigenvalues ---    0.00230   0.00230   0.00358   0.00382   0.00449
     Eigenvalues ---    0.00543   0.00559   0.00775   0.01048   0.01330
     Eigenvalues ---    0.01439   0.01480   0.01713   0.01913   0.02108
     Eigenvalues ---    0.02138   0.02139   0.02145   0.02157   0.02160
     Eigenvalues ---    0.02166   0.02170   0.02173   0.02175   0.02178
     Eigenvalues ---    0.02180   0.02182   0.02186   0.02192   0.02195
     Eigenvalues ---    0.02197   0.02199   0.02201   0.02202   0.02205
     Eigenvalues ---    0.02210   0.02213   0.02254   0.02276   0.02745
     Eigenvalues ---    0.03298   0.03343   0.03705   0.03871   0.03929
     Eigenvalues ---    0.04154   0.04305   0.04329   0.04733   0.04943
     Eigenvalues ---    0.04972   0.04983   0.05091   0.05181   0.05634
     Eigenvalues ---    0.05657   0.05684   0.05736   0.05755   0.05772
     Eigenvalues ---    0.06024   0.06208   0.06629   0.06787   0.06820
     Eigenvalues ---    0.06847   0.07191   0.07379   0.08301   0.08700
     Eigenvalues ---    0.08925   0.09087   0.09710   0.10203   0.10372
     Eigenvalues ---    0.10791   0.11307   0.11650   0.12657   0.13989
     Eigenvalues ---    0.14669   0.15978   0.15994   0.15995   0.15997
     Eigenvalues ---    0.15998   0.15999   0.16000   0.16000   0.16000
     Eigenvalues ---    0.16000   0.16000   0.16000   0.16000   0.16000
     Eigenvalues ---    0.16000   0.16000   0.16000   0.16000   0.16000
     Eigenvalues ---    0.16000   0.16000   0.16000   0.16000   0.16000
     Eigenvalues ---    0.16526   0.16891   0.17827   0.20268   0.21342
     Eigenvalues ---    0.21805   0.21991   0.21999   0.22000   0.22000
     Eigenvalues ---    0.22000   0.22000   0.23347   0.23416   0.23460
     Eigenvalues ---    0.23580   0.24241   0.24784   0.24964   0.25529
     Eigenvalues ---    0.26165   0.27102   0.27849   0.28180   0.28402
     Eigenvalues ---    0.29071   0.29467   0.29970   0.30790   0.32620
     Eigenvalues ---    0.33384   0.34172   0.34183   0.34192   0.34206
     Eigenvalues ---    0.34216   0.34322   0.34379   0.34380   0.34454
     Eigenvalues ---    0.34555   0.34664   0.34856   0.34871   0.35044
     Eigenvalues ---    0.35053   0.35255   0.35278   0.35282   0.35284
     Eigenvalues ---    0.35326   0.35328   0.35336   0.35343   0.35345
     Eigenvalues ---    0.35354   0.35356   0.35497   0.35568   0.35582
     Eigenvalues ---    0.36583   0.40043   0.41767   0.42165   0.42228
     Eigenvalues ---    0.42330   0.42365   0.42398   0.42800   0.44257
     Eigenvalues ---    0.45923   0.46277   0.46390   0.46477   0.46543
     Eigenvalues ---    0.46621   0.46876   0.46930   0.46964   0.47209
     Eigenvalues ---    0.47231   0.47270   0.61791   0.70114
 En-DIIS/RFO-DIIS/Sim-DIIS IScMMF=       -3 using points:     2    1
 RFO step:  Lambda=-5.15586210D-03.
 NNeg= 0 NGDIIS= 2 SimSw=  2.50D-03 Rises=F DC= -8.17D-04 SmlDif=  1.00D-05
 NRisDI= 0 DoIntr=F SqrtH=F CThrHd= 10.0 CDAdj=  3.0
 RMS Error=  0.2838841855D-01 NUsed= 2 OKEnD=T EnDIS=F
 InvSVX:  RCond= 1.63D-03 Info=           0 Equed=N FErr=  1.06D-13 BErr=  3.42D-17
 Old DIIS coefficients:      4.97288     -3.97288
 DidBck=F Rises=F RFO-DIIS coefs:    3.00000   -2.00000
 Maximum step size (   0.301) exceeded in Quadratic search.
    -- Step size scaled by   0.619
 Iteration  1 RMS(Cart)=  0.07336022 RMS(Int)=  0.00385407
 Iteration  2 RMS(Cart)=  0.01628848 RMS(Int)=  0.00012542
 Iteration  3 RMS(Cart)=  0.00006616 RMS(Int)=  0.00012332
 Iteration  4 RMS(Cart)=  0.00000005 RMS(Int)=  0.00012332
 ITry= 1 IFail=0 DXMaxC= 3.84D-01 DCOld= 1.00D+10 DXMaxT= 3.01D-01 DXLimC= 3.00D+00 Rises=F
 Variable       Old X    -DE/DX   Delta X   Delta X   Delta X     New X
                                 (Linear)    (Quad)   (Total)
    R1        2.86026  -0.00128   0.00087  -0.00011   0.00082   2.86108
    R2        3.08020  -0.00094   0.00011  -0.00119  -0.00105   3.07915
    R3        3.08423   0.00047   0.00027   0.00170   0.00197   3.08620
    R4        3.87744  -0.00467  -0.11264  -0.16810  -0.28076   3.59668
    R5        5.13483   0.00092  -0.01602  -0.01614  -0.03258   5.10226
    R6        2.48244   0.00431   0.00070   0.00739   0.00832   2.49076
    R7        3.29145  -0.00171  -0.01322  -0.02240  -0.03538   3.25607
    R8        3.42748  -0.00017  -0.00624  -0.00836  -0.01441   3.41307
    R9        2.73084   0.00013  -0.00021  -0.00025  -0.00043   2.73041
   R10        2.72035   0.00227  -0.00029   0.00426   0.00393   2.72428
   R11        2.63432   0.00032   0.00000   0.00064   0.00067   2.63499
   R12        2.64109   0.00002   0.00000   0.00011   0.00014   2.64123
   R13        2.86501   0.00199   0.00019   0.00558   0.00576   2.87078
   R14        2.05605  -0.00019   0.00009  -0.00033  -0.00024   2.05581
   R15        2.63423  -0.00011  -0.00001  -0.00020  -0.00021   2.63402
   R16        2.05153   0.00003   0.00006   0.00014   0.00019   2.05173
   R17        2.62837  -0.00011   0.00008  -0.00018  -0.00012   2.62825
   R18        2.05219   0.00004   0.00001   0.00011   0.00012   2.05231
   R19        2.63812  -0.00025   0.00009  -0.00042  -0.00036   2.63777
   R20        2.05223   0.00002   0.00003   0.00008   0.00011   2.05234
   R21        2.62583   0.00009   0.00006   0.00022   0.00028   2.62610
   R22        2.05615   0.00006   0.00014   0.00030   0.00043   2.05659
   R23        2.08926   0.00053  -0.00007   0.00122   0.00115   2.09041
   R24        2.64214  -0.00096   0.00008  -0.00172  -0.00164   2.64051
   R25        2.63616   0.00006  -0.00006  -0.00001  -0.00008   2.63608
   R26        2.87999   0.00007  -0.00043  -0.00034  -0.00077   2.87922
   R27        2.05378  -0.00070   0.00011  -0.00150  -0.00139   2.05239
   R28        2.62513  -0.00006   0.00004  -0.00008  -0.00003   2.62510
   R29        2.05228   0.00005   0.00002   0.00015   0.00017   2.05245
   R30        2.63407  -0.00007   0.00005  -0.00002   0.00003   2.63410
   R31        2.05107  -0.00001   0.00004   0.00003   0.00007   2.05114
   R32        2.62743  -0.00005   0.00003   0.00004   0.00007   2.62751
   R33        2.05126  -0.00001   0.00004   0.00003   0.00007   2.05133
   R34        2.63486   0.00001   0.00005   0.00010   0.00015   2.63500
   R35        2.05122  -0.00002   0.00004   0.00001   0.00005   2.05127
   R36        2.90872  -0.00043   0.00009  -0.00080  -0.00070   2.90801
   R37        3.04976  -0.00016  -0.00048   0.00113   0.00063   3.05038
   R38        2.06694   0.00000  -0.00002  -0.00003  -0.00005   2.06688
   R39        2.93778   0.00017   0.00001  -0.00010  -0.00008   2.93770
   R40        2.93822  -0.00021   0.00026  -0.00074  -0.00049   2.93772
   R41        2.06404  -0.00003   0.00000  -0.00008  -0.00008   2.06397
   R42        2.06223  -0.00004  -0.00002  -0.00011  -0.00013   2.06211
   R43        2.93659   0.00032   0.00031  -0.00110  -0.00079   2.93580
   R44        2.05910  -0.00003   0.00001  -0.00007  -0.00006   2.05904
   R45        2.06577  -0.00004   0.00006  -0.00003   0.00003   2.06580
   R46        2.91344   0.00016  -0.00012  -0.00016  -0.00028   2.91316
   R47        2.96166  -0.00013   0.00007  -0.00062  -0.00055   2.96111
   R48        2.86416  -0.00002   0.00001  -0.00005  -0.00004   2.86412
   R49        2.99042  -0.00041   0.00007  -0.00030  -0.00023   2.99018
   R50        2.05894  -0.00010   0.00007  -0.00016  -0.00010   2.05884
   R51        2.07010   0.00000   0.00003   0.00004   0.00007   2.07017
   R52        2.07044   0.00000   0.00004   0.00005   0.00009   2.07053
   R53        2.91666   0.00018  -0.00028   0.00020  -0.00008   2.91658
   R54        2.91203   0.00009  -0.00043  -0.00027  -0.00069   2.91134
   R55        2.06990  -0.00004   0.00005  -0.00003   0.00002   2.06992
   R56        2.06789   0.00001   0.00000   0.00001   0.00001   2.06790
   R57        2.04741   0.00043  -0.00027   0.00065   0.00038   2.04778
   R58        2.06971  -0.00001   0.00005   0.00004   0.00009   2.06979
   R59        2.06695   0.00000   0.00001   0.00001   0.00002   2.06696
   R60        2.07027  -0.00001   0.00006   0.00005   0.00011   2.07038
   R61        2.89066   0.00012   0.00018   0.00055   0.00073   2.89140
   R62        2.64373  -0.00038   0.00010  -0.00053  -0.00041   2.64332
   R63        2.64834   0.00016   0.00010   0.00044   0.00055   2.64888
   R64        2.04761  -0.00011  -0.00001  -0.00027  -0.00028   2.04734
   R65        2.63309   0.00006   0.00006   0.00016   0.00022   2.63331
   R66        2.05113  -0.00016   0.00005  -0.00031  -0.00027   2.05086
   R67        2.62579  -0.00013  -0.00001  -0.00027  -0.00029   2.62549
   R68        2.05148   0.00001   0.00003   0.00007   0.00011   2.05159
   R69        2.63159  -0.00016   0.00009  -0.00019  -0.00011   2.63148
   R70        2.05136   0.00000   0.00003   0.00004   0.00007   2.05143
   R71        2.62747  -0.00017  -0.00007  -0.00038  -0.00045   2.62702
   R72        2.04874   0.00002  -0.00003   0.00000  -0.00003   2.04871
    A1        1.94186  -0.00019  -0.00114  -0.00300  -0.00421   1.93765
    A2        1.93826  -0.00012  -0.00373  -0.00694  -0.01050   1.92775
    A3        1.81553   0.00037   0.01028   0.01204   0.02208   1.83762
    A4        1.64606  -0.00043  -0.00088  -0.00074  -0.00176   1.64430
    A5        2.06045  -0.00050  -0.00226  -0.00673  -0.00869   2.05176
    A6        2.17985  -0.00040  -0.00047  -0.01127  -0.01163   2.16822
    A7        2.06354   0.00077  -0.00393   0.00300  -0.00101   2.06253
    A8        2.35604   0.00023   0.00029   0.00722   0.00750   2.36354
    A9        1.14071   0.00086   0.00777   0.01133   0.01878   1.15949
   A10        2.06854   0.00011  -0.00780  -0.01021  -0.01778   2.05075
   A11        1.98154   0.00145  -0.00029   0.00915   0.00884   1.99037
   A12        2.00000   0.00003   0.00020   0.00505   0.00521   2.00521
   A13        2.07678  -0.00045   0.00017  -0.00164  -0.00156   2.07522
   A14        2.11372   0.00139   0.00008   0.00383   0.00367   2.11739
   A15        2.09093  -0.00100  -0.00012  -0.00430  -0.00464   2.08629
   A16        2.08284   0.00006   0.00005   0.00025   0.00025   2.08309
   A17        2.10609   0.00019  -0.00008   0.00084   0.00081   2.10690
   A18        2.09394  -0.00026   0.00006  -0.00139  -0.00139   2.09255
   A19        2.09265  -0.00001   0.00003   0.00004   0.00007   2.09272
   A20        2.09324   0.00004  -0.00002   0.00009   0.00008   2.09332
   A21        2.09728  -0.00004  -0.00001  -0.00016  -0.00018   2.09710
   A22        2.09655   0.00002  -0.00010   0.00006  -0.00003   2.09651
   A23        2.09087  -0.00003   0.00006  -0.00025  -0.00020   2.09066
   A24        2.09577   0.00001   0.00004   0.00019   0.00023   2.09600
   A25        2.09452   0.00000   0.00006   0.00010   0.00016   2.09468
   A26        2.09488   0.00000  -0.00004  -0.00012  -0.00016   2.09472
   A27        2.09377   0.00000  -0.00003  -0.00001  -0.00005   2.09372
   A28        2.10447   0.00024  -0.00010   0.00103   0.00099   2.10545
   A29        2.07786  -0.00008  -0.00001  -0.00040  -0.00045   2.07742
   A30        2.10085  -0.00016   0.00011  -0.00064  -0.00057   2.10029
   A31        1.83231  -0.00036   0.01654   0.02336   0.04006   1.87237
   A32        1.83878   0.00508  -0.00305   0.02668   0.02408   1.86286
   A33        1.77214  -0.00005  -0.00412   0.00390  -0.00020   1.77195
   A34        2.02648  -0.00310  -0.00134  -0.02488  -0.02744   1.99904
   A35        2.03188   0.00012  -0.00358  -0.01083  -0.01500   2.01688
   A36        1.92867  -0.00049  -0.00305  -0.00598  -0.00953   1.91913
   A37        2.06671  -0.00005   0.00003  -0.00003   0.00000   2.06671
   A38        2.08426   0.00021   0.00001   0.00112   0.00113   2.08538
   A39        2.12503  -0.00014  -0.00029  -0.00039  -0.00068   2.12434
   A40        2.08712  -0.00048   0.00027  -0.00184  -0.00158   2.08554
   A41        2.11252   0.00028  -0.00010   0.00061   0.00050   2.11303
   A42        2.08305   0.00020  -0.00016   0.00108   0.00092   2.08397
   A43        2.09006   0.00008  -0.00007   0.00026   0.00019   2.09025
   A44        2.09538  -0.00007   0.00006  -0.00022  -0.00015   2.09522
   A45        2.09773   0.00000   0.00001  -0.00005  -0.00004   2.09768
   A46        2.09898   0.00005  -0.00003   0.00003   0.00000   2.09898
   A47        2.08512  -0.00010  -0.00002  -0.00020  -0.00022   2.08490
   A48        2.09908   0.00006   0.00005   0.00018   0.00022   2.09931
   A49        2.09744   0.00002   0.00006   0.00007   0.00014   2.09758
   A50        2.09880  -0.00006  -0.00004  -0.00007  -0.00011   2.09869
   A51        2.08692   0.00003  -0.00002   0.00000  -0.00003   2.08690
   A52        2.10762   0.00000   0.00003  -0.00001   0.00002   2.10764
   A53        2.09640   0.00003  -0.00010   0.00003  -0.00007   2.09632
   A54        2.07917  -0.00003   0.00007  -0.00002   0.00005   2.07921
   A55        1.81532   0.00127  -0.00129   0.00972   0.00839   1.82371
   A56        1.91114  -0.00086   0.00132  -0.00975  -0.00840   1.90274
   A57        1.84360  -0.00043   0.00005  -0.00185  -0.00184   1.84176
   A58        2.03020  -0.00064  -0.00002  -0.00538  -0.00539   2.02481
   A59        2.08247   0.00028   0.00011   0.00468   0.00478   2.08725
   A60        1.77173   0.00021   0.00004   0.00104   0.00108   1.77281
   A61        1.95943   0.00004   0.00010  -0.00051  -0.00040   1.95902
   A62        1.86426   0.00004  -0.00038   0.00133   0.00095   1.86522
   A63        1.83868  -0.00032   0.00135  -0.00381  -0.00247   1.83621
   A64        2.00640   0.00010  -0.00002   0.00013   0.00011   2.00651
   A65        2.00633   0.00001   0.00025  -0.00025   0.00000   2.00633
   A66        1.77026   0.00011  -0.00134   0.00318   0.00184   1.77210
   A67        1.93424   0.00000  -0.00007  -0.00007  -0.00015   1.93409
   A68        1.95909   0.00006   0.00006   0.00041   0.00047   1.95956
   A69        1.80362  -0.00007  -0.00003  -0.00042  -0.00045   1.80318
   A70        1.85481  -0.00002  -0.00002  -0.00008  -0.00009   1.85472
   A71        1.95734   0.00005  -0.00014   0.00011  -0.00003   1.95731
   A72        1.95730  -0.00001   0.00019   0.00007   0.00026   1.95756
   A73        1.98248   0.00003   0.00009   0.00007   0.00016   1.98264
   A74        1.94806   0.00000  -0.00014   0.00000  -0.00014   1.94793
   A75        1.79999  -0.00004   0.00008   0.00001   0.00008   1.80007
   A76        1.85900  -0.00002   0.00009  -0.00010  -0.00001   1.85899
   A77        1.97618   0.00002  -0.00003   0.00005   0.00003   1.97621
   A78        1.89864   0.00002  -0.00011  -0.00003  -0.00014   1.89850
   A79        1.73968   0.00008  -0.00141   0.00280   0.00139   1.74107
   A80        2.00194   0.00004   0.00029  -0.00040  -0.00011   2.00183
   A81        1.86375   0.00016  -0.00068   0.00154   0.00085   1.86461
   A82        2.04510   0.00003   0.00037  -0.00043  -0.00006   2.04504
   A83        1.82211  -0.00021   0.00139  -0.00155  -0.00016   1.82194
   A84        1.96668  -0.00009  -0.00007  -0.00148  -0.00154   1.96514
   A85        1.87443  -0.00005   0.00017  -0.00003   0.00015   1.87458
   A86        1.88341  -0.00004   0.00016   0.00009   0.00025   1.88366
   A87        2.01986   0.00014  -0.00032   0.00040   0.00008   2.01995
   A88        1.86853   0.00001   0.00007  -0.00004   0.00003   1.86856
   A89        1.89367  -0.00003  -0.00002  -0.00023  -0.00025   1.89342
   A90        1.91799  -0.00003  -0.00004  -0.00022  -0.00026   1.91773
   A91        1.62569   0.00016   0.00011  -0.00061  -0.00050   1.62518
   A92        1.93638  -0.00003  -0.00067   0.00188   0.00122   1.93759
   A93        2.06887  -0.00024   0.00167  -0.00202  -0.00035   2.06852
   A94        1.99205  -0.00001  -0.00074   0.00155   0.00082   1.99287
   A95        2.03411  -0.00020   0.00069  -0.00196  -0.00128   2.03283
   A96        1.81261   0.00027  -0.00099   0.00120   0.00021   1.81282
   A97        1.90018   0.00014  -0.00065   0.00045  -0.00021   1.89998
   A98        1.93258   0.00001   0.00015  -0.00013   0.00002   1.93260
   A99        2.01155  -0.00022   0.00018  -0.00107  -0.00089   2.01066
   A100       1.87607  -0.00003   0.00009   0.00035   0.00045   1.87652
   A101       1.85576   0.00010  -0.00023   0.00080   0.00057   1.85633
   A102       1.88188   0.00001   0.00045  -0.00028   0.00017   1.88205
   A103       1.92387   0.00001   0.00012   0.00019   0.00031   1.92418
   A104       1.93808   0.00000  -0.00016  -0.00020  -0.00036   1.93772
   A105       1.93443  -0.00001  -0.00012  -0.00021  -0.00033   1.93410
   A106       1.89528   0.00000   0.00005   0.00004   0.00009   1.89537
   A107       1.88153   0.00001   0.00010   0.00020   0.00031   1.88183
   A108       1.88911   0.00000   0.00002  -0.00001   0.00001   1.88912
   A109       1.84230  -0.00023  -0.00043   0.00038  -0.00012   1.84218
   A110       1.90954  -0.00082   0.00135  -0.00649  -0.00513   1.90441
   A111       1.85502   0.00144  -0.00113   0.01226   0.01112   1.86614
   A112       1.78943  -0.00006   0.00024  -0.00215  -0.00190   1.78753
   A113       2.09130   0.00008   0.00047   0.00289   0.00331   2.09461
   A114       1.96867  -0.00056  -0.00031  -0.00791  -0.00820   1.96047
   A115       2.06430   0.00092   0.00014   0.00283   0.00287   2.06718
   A116       2.16053  -0.00090   0.00003  -0.00329  -0.00335   2.15718
   A117       2.05749  -0.00003  -0.00012  -0.00047  -0.00063   2.05686
   A118       2.08471   0.00009   0.00004   0.00042   0.00042   2.08513
   A119       2.11234  -0.00018   0.00011  -0.00042  -0.00031   2.11203
   A120       2.08600   0.00010  -0.00015   0.00021   0.00002   2.08602
   A121       2.07970  -0.00011   0.00000  -0.00038  -0.00038   2.07932
   A122       2.10204   0.00025  -0.00006   0.00082   0.00077   2.10281
   A123       2.10136  -0.00014   0.00006  -0.00044  -0.00038   2.10098
   A124       2.10324   0.00004   0.00001   0.00022   0.00023   2.10348
   A125       2.07994  -0.00008  -0.00002  -0.00038  -0.00041   2.07953
   A126       2.10000   0.00003   0.00001   0.00017   0.00018   2.10018
   A127       2.09956   0.00007   0.00000   0.00027   0.00027   2.09983
   A128       2.10102  -0.00013   0.00006  -0.00040  -0.00034   2.10068
   A129       2.08259   0.00006  -0.00006   0.00015   0.00009   2.08268
   A130       2.11350   0.00017   0.00002   0.00080   0.00084   2.11435
   A131       2.10191  -0.00007   0.00008  -0.00021  -0.00014   2.10177
   A132       2.06751  -0.00010  -0.00012  -0.00057  -0.00071   2.06680
   A133       1.23853  -0.00065  -0.01661  -0.02597  -0.04284   1.19569
   A134       1.78896  -0.00124  -0.01324  -0.02311  -0.03642   1.75254
    D1       -2.43595   0.00090   0.00231   0.02959   0.03177  -2.40418
    D2       -0.43620   0.00053  -0.00252   0.02080   0.01831  -0.41789
    D3        1.75055   0.00093  -0.00903   0.02080   0.01183   1.76239
    D4        3.11559   0.00156  -0.00061   0.02680   0.02601  -3.14158
    D5        2.38650  -0.00134  -0.00034  -0.03072  -0.03104   2.35546
    D6        0.38371  -0.00091   0.00230  -0.02527  -0.02294   0.36077
    D7       -1.80071  -0.00035   0.00757  -0.01788  -0.01058  -1.81128
    D8        3.04449  -0.00242  -0.00032  -0.04032  -0.04057   3.00392
    D9       -0.15248   0.00000  -0.00357  -0.02116  -0.02485  -0.17734
   D10        1.99580  -0.00121   0.00163  -0.02476  -0.02279   1.97302
   D11       -2.27565   0.00004  -0.00447  -0.02029  -0.02468  -2.30033
   D12        2.00861  -0.00027   0.00174  -0.01977  -0.01828   1.99033
   D13       -2.12629  -0.00148   0.00695  -0.02338  -0.01621  -2.14250
   D14       -0.11456  -0.00023   0.00085  -0.01890  -0.01811  -0.13266
   D15       -2.31089  -0.00065  -0.00446  -0.02380  -0.02842  -2.33931
   D16       -0.16260  -0.00186   0.00075  -0.02741  -0.02635  -0.18895
   D17        1.84913  -0.00061  -0.00535  -0.02293  -0.02824   1.82088
   D18       -0.05006  -0.00023  -0.00105  -0.01239  -0.01361  -0.06367
   D19        2.09823  -0.00144   0.00416  -0.01600  -0.01154   2.08669
   D20       -2.17322  -0.00019  -0.00194  -0.01152  -0.01343  -2.18666
   D21       -1.84838   0.00030  -0.00082   0.00893   0.00846  -1.83993
   D22        1.89037   0.00210   0.00241   0.02324   0.02592   1.91629
   D23        0.03857   0.00028   0.00102   0.01003   0.01139   0.04997
   D24        0.08083   0.00046   0.00171   0.02031   0.02237   0.10320
   D25       -1.94158  -0.00392  -0.00491  -0.01509  -0.01923  -1.96082
   D26        2.02434   0.00023   0.00554   0.03473   0.04022   2.06456
   D27       -0.06235  -0.00029   0.00019  -0.01331  -0.01225  -0.07460
   D28        0.00191  -0.00067   0.00140  -0.01189  -0.00991  -0.00800
   D29       -1.85559  -0.00107   0.00271  -0.02111  -0.01844  -1.87402
   D30        2.24642  -0.00061   0.00278  -0.01519  -0.01241   2.23401
   D31        0.35102  -0.00029   0.00217  -0.01146  -0.00934   0.34169
   D32       -0.21955   0.00057  -0.00134   0.01951   0.01817  -0.20138
   D33       -2.13385   0.00109  -0.00198   0.02452   0.02254  -2.11130
   D34        2.01888   0.00137  -0.00170   0.03035   0.02868   2.04755
   D35       -3.10522   0.00043  -0.00121   0.01601   0.01483  -3.09040
   D36        0.00902  -0.00004  -0.00002   0.00334   0.00331   0.01234
   D37       -0.02735  -0.00059   0.00124  -0.02252  -0.02133  -0.04868
   D38        3.08689  -0.00106   0.00242  -0.03519  -0.03284   3.05405
   D39       -0.01008   0.00002  -0.00006  -0.00435  -0.00439  -0.01447
   D40        3.12959  -0.00026   0.00095  -0.01138  -0.01040   3.11919
   D41       -3.08880   0.00093  -0.00248   0.03337   0.03080  -3.05799
   D42        0.05087   0.00066  -0.00147   0.02634   0.02479   0.07566
   D43        2.04489   0.00116  -0.00856   0.04226   0.03388   2.07877
   D44       -2.21951   0.00249   0.00912   0.07575   0.08449  -2.13501
   D45        0.14403  -0.00106  -0.00103   0.02724   0.02643   0.17046
   D46       -1.16093   0.00016  -0.00608   0.00352  -0.00239  -1.16332
   D47        0.85786   0.00148   0.01160   0.03702   0.04822   0.90608
   D48       -3.06180  -0.00206   0.00144  -0.01150  -0.00984  -3.07164
   D49        3.14127   0.00013  -0.00007   0.00263   0.00256  -3.13936
   D50       -0.00597   0.00000   0.00001  -0.00184  -0.00185  -0.00782
   D51       -0.02785  -0.00034   0.00111  -0.01009  -0.00899  -0.03683
   D52        3.10810  -0.00047   0.00119  -0.01457  -0.01340   3.09471
   D53       -3.13577   0.00007   0.00003   0.00244   0.00248  -3.13329
   D54        0.00380   0.00007   0.00010   0.00127   0.00138   0.00518
   D55        0.00017  -0.00006   0.00011  -0.00204  -0.00194  -0.00177
   D56        3.13974  -0.00006   0.00018  -0.00322  -0.00304   3.13669
   D57       -3.13934   0.00005  -0.00033   0.00297   0.00263  -3.13671
   D58       -0.00486  -0.00010  -0.00018  -0.00227  -0.00245  -0.00731
   D59        0.00023   0.00005  -0.00026   0.00179   0.00153   0.00175
   D60        3.13471  -0.00009  -0.00011  -0.00344  -0.00355   3.13116
   D61        0.00807   0.00005   0.00016   0.00385   0.00400   0.01207
   D62       -3.13157   0.00033  -0.00086   0.01097   0.01009  -3.12148
   D63       -3.14063  -0.00009   0.00031  -0.00138  -0.00107   3.14148
   D64        0.00292   0.00018  -0.00071   0.00574   0.00502   0.00793
   D65       -3.12883   0.00029  -0.00176   0.00842   0.00666  -3.12218
   D66       -0.02139   0.00012  -0.00155   0.00336   0.00180  -0.01959
   D67        0.13902   0.00011   0.00042   0.00239   0.00280   0.14182
   D68       -3.03673  -0.00006   0.00062  -0.00267  -0.00205  -3.03878
   D69        0.02202  -0.00015   0.00170  -0.00391  -0.00221   0.01981
   D70       -3.11703  -0.00009   0.00154  -0.00200  -0.00046  -3.11749
   D71        3.03426   0.00006  -0.00051   0.00238   0.00187   3.03613
   D72       -0.10479   0.00012  -0.00066   0.00429   0.00362  -0.10117
   D73        1.24132   0.00088  -0.00641   0.04197   0.03557   1.27689
   D74       -2.93904   0.00035  -0.00569   0.03359   0.02790  -2.91114
   D75       -0.80589   0.00030  -0.00555   0.03428   0.02871  -0.77717
   D76       -1.76965   0.00069  -0.00419   0.03571   0.03153  -1.73812
   D77        0.33317   0.00016  -0.00347   0.02733   0.02386   0.35703
   D78        2.46633   0.00011  -0.00333   0.02802   0.02467   2.49100
   D79       -3.12732   0.00001   0.00039   0.00049   0.00089  -3.12643
   D80        0.00763  -0.00002   0.00039  -0.00067  -0.00028   0.00734
   D81       -0.01980  -0.00017   0.00060  -0.00461  -0.00401  -0.02381
   D82        3.11515  -0.00020   0.00060  -0.00578  -0.00518   3.10996
   D83       -3.13944   0.00000  -0.00004   0.00007   0.00003  -3.13941
   D84        0.00589  -0.00006   0.00066  -0.00152  -0.00085   0.00503
   D85       -0.00452  -0.00003  -0.00004  -0.00110  -0.00114  -0.00566
   D86        3.14081  -0.00010   0.00066  -0.00269  -0.00203   3.13878
   D87        3.13027   0.00005  -0.00074   0.00125   0.00052   3.13079
   D88       -0.00521   0.00004  -0.00052   0.00097   0.00045  -0.00476
   D89       -0.00759  -0.00001  -0.00003  -0.00033  -0.00037  -0.00795
   D90        3.14012  -0.00002   0.00018  -0.00062  -0.00044   3.13968
   D91       -0.00900   0.00007  -0.00068   0.00179   0.00111  -0.00789
   D92        3.13008   0.00001  -0.00053  -0.00010  -0.00063   3.12945
   D93        3.13866   0.00005  -0.00046   0.00151   0.00105   3.13971
   D94       -0.00544   0.00000  -0.00031  -0.00038  -0.00069  -0.00614
   D95        0.92134   0.00046   0.00002   0.00524   0.00527   0.92661
   D96        3.13571   0.00063  -0.00021   0.00604   0.00584   3.14155
   D97       -1.27451   0.00064  -0.00130   0.00855   0.00726  -1.26725
   D98       -1.12939  -0.00014   0.00072   0.00342   0.00413  -1.12525
   D99        1.08498   0.00004   0.00049   0.00422   0.00471   1.08969
   D100       2.95795   0.00005  -0.00060   0.00674   0.00612   2.96407
   D101       2.86450  -0.00023   0.00057   0.00016   0.00073   2.86523
   D102      -1.20432  -0.00005   0.00034   0.00096   0.00130  -1.20301
   D103       0.66866  -0.00004  -0.00076   0.00347   0.00272   0.67137
   D104      -0.07897   0.00009  -0.00051  -0.00398  -0.00446  -0.08342
   D105       1.91999  -0.00093   0.00092  -0.01187  -0.01092   1.90908
   D106      -2.16769  -0.00168   0.00104  -0.02236  -0.02130  -2.18899
   D107       1.95348   0.00157  -0.00207   0.00992   0.00784   1.96131
   D108      -2.33075   0.00055  -0.00064   0.00203   0.00138  -2.32937
   D109      -0.13525  -0.00020  -0.00053  -0.00846  -0.00900  -0.14425
   D110      -2.07301   0.00109  -0.00199   0.00694   0.00495  -2.06807
   D111      -0.07405   0.00008  -0.00056  -0.00095  -0.00151  -0.07557
   D112       2.12145  -0.00067  -0.00044  -0.01144  -0.01189   2.10956
   D113      -2.82526  -0.00014  -0.00012  -0.00066  -0.00078  -2.82604
   D114      -0.75438  -0.00013  -0.00015  -0.00054  -0.00069  -0.75508
   D115       1.35808  -0.00016   0.00009  -0.00050  -0.00041   1.35767
   D116      -0.63908   0.00001  -0.00029  -0.00019  -0.00048  -0.63957
   D117       1.43179   0.00002  -0.00033  -0.00007  -0.00039   1.43139
   D118      -2.73893  -0.00001  -0.00008  -0.00004  -0.00012  -2.73905
   D119       1.53682   0.00015  -0.00095   0.00182   0.00088   1.53770
   D120      -2.67549   0.00016  -0.00098   0.00194   0.00097  -2.67452
   D121      -0.56303   0.00014  -0.00073   0.00198   0.00125  -0.56178
   D122      -0.96879  -0.00010   0.00224  -0.00504  -0.00279  -0.97158
   D123      -3.01706  -0.00015   0.00318  -0.00696  -0.00378  -3.02084
   D124       1.17169  -0.00032   0.00383  -0.00866  -0.00482   1.16686
   D125      -3.13533   0.00009   0.00094  -0.00137  -0.00043  -3.13576
   D126       1.09959   0.00003   0.00188  -0.00329  -0.00142   1.09817
   D127      -0.99485  -0.00014   0.00253  -0.00499  -0.00246  -0.99731
   D128       0.97191  -0.00012   0.00177  -0.00364  -0.00187   0.97004
   D129      -1.07636  -0.00017   0.00270  -0.00556  -0.00286  -1.07922
   D130       3.11239  -0.00034   0.00336  -0.00726  -0.00390   3.10848
   D131      -2.23994  -0.00003  -0.00022  -0.00062  -0.00083  -2.24078
   D132       1.94119  -0.00002  -0.00029  -0.00054  -0.00084   1.94035
   D133      -0.09425  -0.00002  -0.00014  -0.00051  -0.00065  -0.09491
   D134       1.95924  -0.00001  -0.00004  -0.00033  -0.00037   1.95886
   D135      -0.14282   0.00000  -0.00012  -0.00026  -0.00038  -0.14320
   D136      -2.17826   0.00000   0.00003  -0.00023  -0.00019  -2.17845
   D137      -0.12627   0.00000  -0.00006  -0.00036  -0.00041  -0.12668
   D138      -2.22832   0.00000  -0.00013  -0.00028  -0.00042  -2.22874
   D139       2.01942   0.00000   0.00002  -0.00025  -0.00023   2.01919
   D140       0.71114  -0.00012   0.00090  -0.00096  -0.00006   0.71108
   D141       2.91104   0.00000   0.00054   0.00023   0.00077   2.91181
   D142      -1.18003   0.00003   0.00012  -0.00077  -0.00065  -1.18067
   D143       2.86102  -0.00010   0.00105  -0.00084   0.00021   2.86124
   D144      -1.22227   0.00001   0.00069   0.00035   0.00104  -1.22122
   D145       0.96986   0.00005   0.00027  -0.00065  -0.00038   0.96948
   D146      -1.35906  -0.00011   0.00107  -0.00095   0.00012  -1.35894
   D147       0.84084   0.00001   0.00071   0.00024   0.00095   0.84179
   D148       3.03296   0.00004   0.00029  -0.00076  -0.00047   3.03249
   D149      -1.03032   0.00011  -0.00182   0.00346   0.00164  -1.02868
   D150       0.97056   0.00016  -0.00271   0.00567   0.00296   0.97353
   D151       3.08492   0.00037  -0.00415   0.00705   0.00290   3.08781
   D152       3.08274  -0.00001  -0.00135   0.00213   0.00078   3.08352
   D153      -1.19956   0.00004  -0.00224   0.00435   0.00211  -1.19745
   D154       0.91479   0.00024  -0.00368   0.00573   0.00204   0.91683
   D155       0.89402   0.00025  -0.00264   0.00562   0.00298   0.89700
   D156       2.89491   0.00030  -0.00353   0.00784   0.00430   2.89921
   D157      -1.27393   0.00051  -0.00497   0.00921   0.00424  -1.26969
   D158      -1.01429   0.00000   0.00038  -0.00092  -0.00055  -1.01483
   D159      -3.11544   0.00000   0.00034  -0.00097  -0.00062  -3.11606
   D160       1.06733   0.00001   0.00050  -0.00068  -0.00018   1.06715
   D161       1.01672   0.00016  -0.00103   0.00224   0.00122   1.01794
   D162      -1.08443   0.00016  -0.00106   0.00220   0.00114  -1.08330
   D163       3.09834   0.00017  -0.00090   0.00248   0.00158   3.09992
   D164       3.13149  -0.00018   0.00113  -0.00150  -0.00037   3.13112
   D165       1.03033  -0.00018   0.00110  -0.00154  -0.00045   1.02989
   D166      -1.07008  -0.00017   0.00126  -0.00126   0.00000  -1.07008
   D167      -3.03198  -0.00066   0.00063  -0.00230  -0.00171  -3.03368
   D168       1.30189  -0.00006   0.00049   0.00074   0.00124   1.30312
   D169      -0.97123   0.00024  -0.00008   0.00379   0.00371  -0.96752
   D170       1.41874  -0.00072   0.00189  -0.00533  -0.00347   1.41527
   D171      -0.53058  -0.00013   0.00175  -0.00229  -0.00053  -0.53111
   D172      -2.80370   0.00018   0.00118   0.00076   0.00194  -2.80176
   D173      -0.81872  -0.00055   0.00044  -0.00268  -0.00227  -0.82099
   D174      -2.76804   0.00004   0.00030   0.00036   0.00067  -2.76737
   D175       1.24203   0.00035  -0.00027   0.00341   0.00315   1.24517
   D176       0.72807   0.00009  -0.00055  -0.00038  -0.00093   0.72714
   D177      -1.08087  -0.00009   0.00006  -0.00146  -0.00140  -1.08227
   D178       2.96924  -0.00004   0.00043  -0.00090  -0.00047   2.96877
   D179      -1.37934   0.00008  -0.00055  -0.00044  -0.00098  -1.38032
   D180       3.09492  -0.00010   0.00007  -0.00153  -0.00146   3.09345
   D181       0.86184  -0.00004   0.00043  -0.00096  -0.00053   0.86131
   D182       2.86625   0.00011  -0.00060  -0.00014  -0.00074   2.86552
   D183       1.05732  -0.00007   0.00001  -0.00122  -0.00122   1.05610
   D184      -1.17576  -0.00002   0.00038  -0.00066  -0.00028  -1.17604
   D185       2.66714   0.00008  -0.00335   0.00649   0.00315   2.67029
   D186       0.60820   0.00002  -0.00315   0.00587   0.00272   0.61092
   D187      -1.53347   0.00017  -0.00400   0.00715   0.00315  -1.53032
   D188      -1.69676  -0.00002  -0.00146   0.00271   0.00124  -1.69551
   D189       2.52749  -0.00008  -0.00127   0.00208   0.00081   2.52831
   D190       0.38582   0.00007  -0.00212   0.00336   0.00124   0.38706
   D191       0.51007   0.00005  -0.00276   0.00438   0.00162   0.51169
   D192      -1.54886  -0.00001  -0.00256   0.00375   0.00119  -1.54768
   D193       2.59265   0.00014  -0.00342   0.00503   0.00162   2.59427
   D194       0.42242   0.00055  -0.00148   0.07121   0.06970   0.49212
   D195      -2.76495  -0.00005   0.00003   0.04653   0.04654  -2.71841
   D196       2.50473   0.00148  -0.00268   0.08368   0.08101   2.58574
   D197      -0.68265   0.00089  -0.00116   0.05900   0.05786  -0.62479
   D198      -1.67002   0.00094  -0.00223   0.07576   0.07355  -1.59647
   D199       1.42579   0.00035  -0.00071   0.05109   0.05039   1.47618
   D200      -0.06899  -0.00034   0.00167  -0.01274  -0.01109  -0.08009
   D201       3.09045  -0.00077   0.00176  -0.02575  -0.02403   3.06642
   D202       3.11565   0.00025   0.00024   0.01054   0.01080   3.12645
   D203      -0.00810  -0.00019   0.00033  -0.00247  -0.00214  -0.01024
   D204      -3.09449   0.00053  -0.00161   0.01995   0.01830  -3.07618
   D205       0.07220   0.00046  -0.00080   0.01904   0.01821   0.09041
   D206       0.00149  -0.00004  -0.00009  -0.00455  -0.00464  -0.00315
   D207      -3.11501  -0.00010   0.00072  -0.00546  -0.00473  -3.11974
   D208       3.13660   0.00026  -0.00021   0.00710   0.00689  -3.13970
   D209       0.00847   0.00028  -0.00029   0.00719   0.00689   0.01536
   D210       0.01286  -0.00017  -0.00012  -0.00593  -0.00606   0.00681
   D211      -3.11526  -0.00016  -0.00021  -0.00584  -0.00606  -3.12132
   D212       3.13555  -0.00007  -0.00004  -0.00203  -0.00206   3.13349
   D213      -0.00198  -0.00013   0.00000  -0.00478  -0.00477  -0.00676
   D214       0.00759  -0.00005  -0.00012  -0.00194  -0.00206   0.00553
   D215      -3.12994  -0.00011  -0.00008  -0.00469  -0.00477  -3.13472
   D216       3.13185   0.00008  -0.00012   0.00349   0.00337   3.13522
   D217      -0.00458  -0.00010   0.00024  -0.00220  -0.00196  -0.00654
   D218      -0.00569   0.00002  -0.00008   0.00074   0.00066  -0.00503
   D219       3.14106  -0.00016   0.00028  -0.00495  -0.00467   3.13640
   D220       0.00484   0.00018  -0.00019   0.00696   0.00675   0.01159
   D221       3.12182   0.00025  -0.00098   0.00785   0.00686   3.12868
   D222      -3.13164   0.00001   0.00016   0.00132   0.00148  -3.13016
   D223      -0.01466   0.00007  -0.00063   0.00222   0.00158  -0.01308
         Item               Value     Threshold  Converged?
 Maximum Force            0.005083     0.000450     NO 
 RMS     Force            0.000685     0.000300     NO 
 Maximum Displacement     0.384274     0.001800     NO 
 RMS     Displacement     0.069194     0.001200     NO 
 Predicted change in Energy=-2.684262D-03
 Lowest energy point so far.  Saving SCF results.
 GradGradGradGradGradGradGradGradGradGradGradGradGradGradGradGradGradGrad

 Leave Link  103 at Sun May  5 13:10:53 2024, MaxMem= 13421772800 cpu:               7.0 elap:               0.3
 (Enter /scratch/PI/keztluo/TYang/g16/l202.exe)
 Stoichiometry    C29H30LiO4P
 Framework group  C1[X(C29H30LiO4P)]
 Deg. of freedom   189
 Full point group                 C1      NOp   1
 RotChk:  IX=0 Diff= 5.12D-02
 Largest Abelian subgroup         C1      NOp   1
 Largest concise Abelian subgroup C1      NOp   1
                         Standard orientation:                         
 ---------------------------------------------------------------------
 Center     Atomic      Atomic             Coordinates (Angstroms)
 Number     Number       Type             X           Y           Z
 ---------------------------------------------------------------------
      1         15           0       -0.346023   -1.704791   -1.098534
      2          8           0       -2.456830   -2.189844   -2.567960
      3          8           0       -0.262565   -3.198167   -1.333301
      4          8           0        1.008070   -0.956267   -1.609544
      5          8           0       -0.086912   -1.359362    0.476493
      6          6           0       -2.894868   -0.721804   -0.734635
      7          6           0       -3.383794    0.582018   -0.661932
      8          1           0       -3.080569    1.307917   -1.413345
      9          6           0       -4.288819    0.948589    0.332757
     10          1           0       -4.662663    1.967014    0.375804
     11          6           0       -4.720037    0.006258    1.260339
     12          1           0       -5.431045    0.286703    2.031888
     13          6           0       -4.238887   -1.302374    1.194266
     14          1           0       -4.576577   -2.042369    1.913907
     15          6           0       -3.338646   -1.662683    0.198808
     16          1           0       -2.974577   -2.686040    0.131083
     17          6           0       -1.997176   -1.165941   -1.876874
     18          1           0       -1.684222   -0.288976   -2.474089
     19          6           0        1.168693    1.378002   -1.419439
     20          6           0       -0.155732    1.818634   -1.484063
     21          1           0       -0.921402    1.295747   -0.918461
     22          6           0       -0.502063    2.942461   -2.223513
     23          1           0       -1.535910    3.274451   -2.247597
     24          6           0        0.476490    3.645882   -2.923944
     25          1           0        0.210103    4.525636   -3.501182
     26          6           0        1.795856    3.209322   -2.879813
     27          1           0        2.565730    3.742337   -3.428937
     28          6           0        2.137632    2.080380   -2.136183
     29          1           0        3.171198    1.748924   -2.123592
     30          6           0        1.489364    0.067769   -0.711013
     31          6           0        2.976007   -0.189331   -0.407918
     32          1           0        3.572717   -0.291073   -1.318889
     33          6           0        3.440597    0.936262    0.558448
     34          1           0        4.529978    1.014107    0.568410
     35          1           0        3.066746    1.917303    0.260869
     36          6           0        2.873129    0.484981    1.932444
     37          1           0        2.297567    1.257443    2.441616
     38          1           0        3.670089    0.187867    2.619184
     39          6           0        2.036979   -0.759672    1.574457
     40          6           0        4.416010   -1.704530    1.058451
     41          1           0        4.987373   -0.826249    1.357046
     42          1           0        4.985749   -2.215098    0.274352
     43          1           0        4.369562   -2.384347    1.916472
     44          6           0        2.992572   -1.429792    0.528934
     45          6           0        2.542153   -2.788263   -0.041306
     46          1           0        3.039362   -3.588958    0.516788
     47          1           0        2.837945   -2.885235   -1.090386
     48          1           0        1.478680   -2.986067    0.023295
     49          6           0        1.612016   -1.600061    2.762008
     50          1           0        2.491051   -1.937419    3.321598
     51          1           0        1.046107   -2.478461    2.438683
     52          1           0        0.982531   -1.018906    3.444904
     53          6           0        0.807433   -0.254373    0.716156
     54          6           0       -0.001563    0.824714    1.438780
     55          6           0       -1.082415    0.427269    2.232755
     56          1           0       -1.368258   -0.617400    2.259682
     57          6           0       -1.800328    1.355157    2.984709
     58          1           0       -2.632511    1.013060    3.591546
     59          6           0       -1.466235    2.703194    2.946302
     60          1           0       -2.029879    3.427642    3.526063
     61          6           0       -0.398793    3.115067    2.152548
     62          1           0       -0.125143    4.164454    2.103896
     63          6           0        0.327230    2.187124    1.414741
     64          1           0        1.144345    2.543866    0.797975
     65          3           0       -1.594885   -3.677476   -2.454574
 ---------------------------------------------------------------------
 Rotational constants (GHZ):           0.1602919           0.1247492           0.1159978
 Leave Link  202 at Sun May  5 13:10:53 2024, MaxMem= 13421772800 cpu:               1.2 elap:               0.1
 (Enter /scratch/PI/keztluo/TYang/g16/l301.exe)
 Basis read from rwf:  (5D, 7F)
 No pseudopotential information found on rwf file.
 There are   589 symmetry adapted cartesian basis functions of A   symmetry.
 There are   554 symmetry adapted basis functions of A   symmetry.
   554 basis functions,  1124 primitive gaussians,   589 cartesian basis functions
   127 alpha electrons      127 beta electrons
       nuclear repulsion energy      4293.9828710933 Hartrees.
 IExCor= 4336 DFT=T Ex+Corr=M062X ExCW=0 ScaHFX=  0.540000
 ScaDFX=  1.000000  1.000000  1.000000  1.000000 ScalE2=  1.000000  1.000000
 IRadAn=      5 IRanWt=     -1 IRanGd=            0 ICorTp=0 IEmpDi=  4
 NAtoms=   65 NActive=   65 NUniq=   65 SFac= 1.00D+00 NAtFMM=   60 NAOKFM=T Big=T
 Integral buffers will be    131072 words long.
 Raffenetti 2 integral format.
 Two-electron integral symmetry is turned on.
 No density basis found on file    724.
 Leave Link  301 at Sun May  5 13:10:53 2024, MaxMem= 13421772800 cpu:               2.7 elap:               0.1
 (Enter /scratch/PI/keztluo/TYang/g16/l302.exe)
 NPDir=0 NMtPBC=     1 NCelOv=     1 NCel=       1 NClECP=     1 NCelD=      1
         NCelK=      1 NCelE2=     1 NClLst=     1 CellRange=     0.0.
 One-electron integrals computed using PRISM.
 One-electron integral symmetry used in STVInt
 NBasis=   554 RedAO= T EigKep=  4.06D-04  NBF=   554
 NBsUse=   554 1.00D-06 EigRej= -1.00D+00 NBFU=   554
 Precomputing XC quadrature grid using
 IXCGrd= 4 IRadAn=           5 IRanWt=          -1 IRanGd=           0 AccXCQ= 0.00D+00.
 Generated NRdTot=       0 NPtTot=           0 NUsed=           0 NTot=          32
 NSgBfM=   584   584   584   584   584 MxSgAt=    65 MxSgA2=    65.
 Leave Link  302 at Sun May  5 13:10:54 2024, MaxMem= 13421772800 cpu:              28.6 elap:               0.8
 (Enter /scratch/PI/keztluo/TYang/g16/l303.exe)
 DipDrv:  MaxL=1.
 Leave Link  303 at Sun May  5 13:10:54 2024, MaxMem= 13421772800 cpu:               3.1 elap:               0.1
 (Enter /scratch/PI/keztluo/TYang/g16/l401.exe)
 Initial guess from the checkpoint file:  "Lopt.chk"
 B after Tr=     0.000000    0.000000    0.000000
         Rot=    0.999850    0.008233    0.002630    0.015025 Ang=   1.99 deg.
 Guess basis will be translated and rotated to current coordinates.
 JPrj=2 DoOrth=T DoCkMO=T.
 Generating alternative initial guess.
 ExpMin= 3.60D-02 ExpMax= 1.94D+04 ExpMxC= 2.91D+03 IAcc=3 IRadAn=         5 AccDes= 0.00D+00
 Harris functional with IExCor= 1009 and IRadAn=       5 diagonalized for initial guess.
 HarFok:  IExCor= 1009 AccDes= 0.00D+00 IRadAn=         5 IDoV= 1 UseB2=F ITyADJ=14
 ICtDFT=  3500011 ScaDFX=  1.000000  1.000000  1.000000  1.000000
 FoFCou: FMM=F IPFlag=           0 FMFlag=      100000 FMFlg1=        2001
         NFxFlg=           0 DoJE=T BraDBF=F KetDBF=T FulRan=T
         wScrn=  0.000000 ICntrl=       500 IOpCl=  0 I1Cent=   200000004 NGrid=           0
         NMat0=    1 NMatS0=      1 NMatT0=    0 NMatD0=    1 NMtDS0=    0 NMtDT0=    0
 Petite list used in FoFCou.
 Harris En= -1771.65022644796    
 Leave Link  401 at Sun May  5 13:10:56 2024, MaxMem= 13421772800 cpu:              77.6 elap:               2.0
 (Enter /scratch/PI/keztluo/TYang/g16/l502.exe)
 Integral symmetry usage will be decided dynamically.
 Closed shell SCF:
 Using DIIS extrapolation, IDIIS=  1040.
 NGot= 13421772800 LenX= 13421047892 LenY= 13420700382
 Requested convergence on RMS density matrix=1.00D-08 within 128 cycles.
 Requested convergence on MAX density matrix=1.00D-06.
 Requested convergence on             energy=1.00D-06.
 No special actions if energy rises.
 Fock matrices will be formed incrementally for  20 cycles.

 Cycle   1  Pass 1  IDiag  1:
 FoFJK:  IHMeth= 1 ICntrl=       0 DoSepK=F KAlg= 0 I1Cent=           0 FoldK=F
 IRaf= 990000000 NMat=       1 IRICut=       1 DoRegI=T DoRafI=F ISym2E= 0 IDoP0=0 IntGTp=1.
 FoFCou: FMM=T IPFlag=           0 FMFlag=      100000 FMFlg1=        2001
         NFxFlg=           0 DoJE=F BraDBF=F KetDBF=F FulRan=T
         wScrn=  0.000000 ICntrl=         0 IOpCl=  0 I1Cent=           0 NGrid=           0
         NMat0=    1 NMatS0=      1 NMatT0=    0 NMatD0=    1 NMtDS0=    0 NMtDT0=    0
 Symmetry not used in FoFCou.
 FMM levels:  10  Number of levels for PrismC:   9
 E= -1772.38297619965    
 DIIS: error= 5.24D-03 at cycle   1 NSaved=   1.
 NSaved= 1 IEnMin= 1 EnMin= -1772.38297619965     IErMin= 1 ErrMin= 5.24D-03
 ErrMax= 5.24D-03  0.00D+00 EMaxC= 1.00D-01 BMatC= 1.10D-02 BMatP= 1.10D-02
 IDIUse=3 WtCom= 9.48D-01 WtEn= 5.24D-02
 Coeff-Com:  0.100D+01
 Coeff-En:   0.100D+01
 Coeff:      0.100D+01
 Gap=     0.923 Goal=   None    Shift=    0.000
 GapD=    0.923 DampG=2.000 DampE=1.000 DampFc=2.0000 IDamp=-1.
 RMSDP=3.67D-04 MaxDP=1.90D-02              OVMax= 3.17D-02

 Cycle   2  Pass 1  IDiag  1:
 RMSU=  3.67D-04    CP:  9.99D-01
 E= -1772.40596086408     Delta-E=       -0.022984664425 Rises=F Damp=F
 DIIS: error= 9.39D-04 at cycle   2 NSaved=   2.
 NSaved= 2 IEnMin= 2 EnMin= -1772.40596086408     IErMin= 2 ErrMin= 9.39D-04
 ErrMax= 9.39D-04  0.00D+00 EMaxC= 1.00D-01 BMatC= 9.24D-04 BMatP= 1.10D-02
 IDIUse=3 WtCom= 9.91D-01 WtEn= 9.39D-03
 Coeff-Com: -0.652D-01 0.107D+01
 Coeff-En:   0.000D+00 0.100D+01
 Coeff:     -0.646D-01 0.106D+01
 Gap=     0.258 Goal=   None    Shift=    0.000
 RMSDP=1.15D-04 MaxDP=8.22D-03 DE=-2.30D-02 OVMax= 8.56D-03

 Cycle   3  Pass 1  IDiag  1:
 RMSU=  1.05D-04    CP:  9.99D-01  1.13D+00
 E= -1772.40711310205     Delta-E=       -0.001152237972 Rises=F Damp=F
 DIIS: error= 8.59D-04 at cycle   3 NSaved=   3.
 NSaved= 3 IEnMin= 3 EnMin= -1772.40711310205     IErMin= 3 ErrMin= 8.59D-04
 ErrMax= 8.59D-04  0.00D+00 EMaxC= 1.00D-01 BMatC= 8.47D-04 BMatP= 9.24D-04
 IDIUse=3 WtCom= 9.91D-01 WtEn= 8.59D-03
 Coeff-Com: -0.109D+00 0.567D+00 0.542D+00
 Coeff-En:   0.000D+00 0.000D+00 0.100D+01
 Coeff:     -0.108D+00 0.562D+00 0.546D+00
 Gap=     0.260 Goal=   None    Shift=    0.000
 RMSDP=5.91D-05 MaxDP=4.41D-03 DE=-1.15D-03 OVMax= 4.48D-03

 Cycle   4  Pass 1  IDiag  1:
 RMSU=  4.17D-05    CP:  9.99D-01  1.21D+00  7.10D-01
 E= -1772.40786166490     Delta-E=       -0.000748562844 Rises=F Damp=F
 DIIS: error= 1.82D-04 at cycle   4 NSaved=   4.
 NSaved= 4 IEnMin= 4 EnMin= -1772.40786166490     IErMin= 4 ErrMin= 1.82D-04
 ErrMax= 1.82D-04  0.00D+00 EMaxC= 1.00D-01 BMatC= 3.23D-05 BMatP= 8.47D-04
 IDIUse=3 WtCom= 9.98D-01 WtEn= 1.82D-03
 Coeff-Com: -0.285D-01 0.902D-01 0.183D+00 0.755D+00
 Coeff-En:   0.000D+00 0.000D+00 0.000D+00 0.100D+01
 Coeff:     -0.284D-01 0.900D-01 0.183D+00 0.756D+00
 Gap=     0.260 Goal=   None    Shift=    0.000
 RMSDP=1.88D-05 MaxDP=1.01D-03 DE=-7.49D-04 OVMax= 1.80D-03

 Cycle   5  Pass 1  IDiag  1:
 RMSU=  1.58D-05    CP:  9.99D-01  1.22D+00  7.97D-01  9.95D-01
 E= -1772.40789181938     Delta-E=       -0.000030154484 Rises=F Damp=F
 DIIS: error= 1.15D-04 at cycle   5 NSaved=   5.
 NSaved= 5 IEnMin= 5 EnMin= -1772.40789181938     IErMin= 5 ErrMin= 1.15D-04
 ErrMax= 1.15D-04  0.00D+00 EMaxC= 1.00D-01 BMatC= 9.90D-06 BMatP= 3.23D-05
 IDIUse=3 WtCom= 9.99D-01 WtEn= 1.15D-03
 Coeff-Com:  0.242D-02-0.453D-01 0.822D-02 0.401D+00 0.634D+00
 Coeff-En:   0.000D+00 0.000D+00 0.000D+00 0.000D+00 0.100D+01
 Coeff:      0.242D-02-0.453D-01 0.821D-02 0.400D+00 0.635D+00
 Gap=     0.260 Goal=   None    Shift=    0.000
 RMSDP=8.18D-06 MaxDP=4.57D-04 DE=-3.02D-05 OVMax= 7.22D-04

 Cycle   6  Pass 1  IDiag  1:
 RMSU=  4.47D-06    CP:  9.99D-01  1.22D+00  8.16D-01  1.11D+00  7.35D-01
 E= -1772.40790194889     Delta-E=       -0.000010129514 Rises=F Damp=F
 DIIS: error= 2.09D-05 at cycle   6 NSaved=   6.
 NSaved= 6 IEnMin= 6 EnMin= -1772.40790194889     IErMin= 6 ErrMin= 2.09D-05
 ErrMax= 2.09D-05  0.00D+00 EMaxC= 1.00D-01 BMatC= 7.93D-07 BMatP= 9.90D-06
 IDIUse=1 WtCom= 1.00D+00 WtEn= 0.00D+00
 Coeff-Com:  0.405D-02-0.314D-01-0.149D-01 0.110D+00 0.290D+00 0.642D+00
 Coeff:      0.405D-02-0.314D-01-0.149D-01 0.110D+00 0.290D+00 0.642D+00
 Gap=     0.260 Goal=   None    Shift=    0.000
 RMSDP=2.91D-06 MaxDP=1.24D-04 DE=-1.01D-05 OVMax= 2.50D-04

 Cycle   7  Pass 1  IDiag  1:
 RMSU=  1.86D-06    CP:  9.99D-01  1.22D+00  8.23D-01  1.12D+00  8.22D-01
                    CP:  6.78D-01
 E= -1772.40790278951     Delta-E=       -0.000000840618 Rises=F Damp=F
 DIIS: error= 1.01D-05 at cycle   7 NSaved=   7.
 NSaved= 7 IEnMin= 7 EnMin= -1772.40790278951     IErMin= 7 ErrMin= 1.01D-05
 ErrMax= 1.01D-05  0.00D+00 EMaxC= 1.00D-01 BMatC= 1.18D-07 BMatP= 7.93D-07
 IDIUse=1 WtCom= 1.00D+00 WtEn= 0.00D+00
 Coeff-Com:  0.162D-02-0.935D-02-0.841D-02 0.170D-02 0.536D-01 0.317D+00
 Coeff-Com:  0.643D+00
 Coeff:      0.162D-02-0.935D-02-0.841D-02 0.170D-02 0.536D-01 0.317D+00
 Coeff:      0.643D+00
 Gap=     0.260 Goal=   None    Shift=    0.000
 RMSDP=1.00D-06 MaxDP=4.09D-05 DE=-8.41D-07 OVMax= 1.03D-04

 Cycle   8  Pass 1  IDiag  1:
 RMSU=  6.44D-07    CP:  9.99D-01  1.22D+00  8.24D-01  1.13D+00  8.18D-01
                    CP:  8.20D-01  8.90D-01
 E= -1772.40790292197     Delta-E=       -0.000000132456 Rises=F Damp=F
 DIIS: error= 2.57D-06 at cycle   8 NSaved=   8.
 NSaved= 8 IEnMin= 8 EnMin= -1772.40790292197     IErMin= 8 ErrMin= 2.57D-06
 ErrMax= 2.57D-06  0.00D+00 EMaxC= 1.00D-01 BMatC= 8.72D-09 BMatP= 1.18D-07
 IDIUse=1 WtCom= 1.00D+00 WtEn= 0.00D+00
 Coeff-Com:  0.182D-03-0.523D-04-0.165D-02-0.120D-01-0.132D-01 0.532D-01
 Coeff-Com:  0.250D+00 0.724D+00
 Coeff:      0.182D-03-0.523D-04-0.165D-02-0.120D-01-0.132D-01 0.532D-01
 Coeff:      0.250D+00 0.724D+00
 Gap=     0.260 Goal=   None    Shift=    0.000
 RMSDP=3.32D-07 MaxDP=1.36D-05 DE=-1.32D-07 OVMax= 2.93D-05

 Cycle   9  Pass 1  IDiag  1:
 RMSU=  2.16D-07    CP:  9.99D-01  1.22D+00  8.25D-01  1.13D+00  8.24D-01
                    CP:  8.34D-01  9.92D-01  8.99D-01
 E= -1772.40790293142     Delta-E=       -0.000000009454 Rises=F Damp=F
 DIIS: error= 1.17D-06 at cycle   9 NSaved=   9.
 NSaved= 9 IEnMin= 9 EnMin= -1772.40790293142     IErMin= 9 ErrMin= 1.17D-06
 ErrMax= 1.17D-06  0.00D+00 EMaxC= 1.00D-01 BMatC= 2.02D-09 BMatP= 8.72D-09
 IDIUse=1 WtCom= 1.00D+00 WtEn= 0.00D+00
 Coeff-Com: -0.143D-03 0.137D-02 0.390D-03-0.636D-02-0.149D-01-0.186D-01
 Coeff-Com:  0.369D-01 0.375D+00 0.627D+00
 Coeff:     -0.143D-03 0.137D-02 0.390D-03-0.636D-02-0.149D-01-0.186D-01
 Coeff:      0.369D-01 0.375D+00 0.627D+00
 Gap=     0.260 Goal=   None    Shift=    0.000
 RMSDP=1.24D-07 MaxDP=5.50D-06 DE=-9.45D-09 OVMax= 1.31D-05

 Cycle  10  Pass 1  IDiag  1:
 RMSU=  7.30D-08    CP:  9.99D-01  1.22D+00  8.25D-01  1.13D+00  8.25D-01
                    CP:  8.43D-01  1.01D+00  9.93D-01  7.78D-01
 E= -1772.40790293362     Delta-E=       -0.000000002195 Rises=F Damp=F
 DIIS: error= 2.43D-07 at cycle  10 NSaved=  10.
 NSaved=10 IEnMin=10 EnMin= -1772.40790293362     IErMin=10 ErrMin= 2.43D-07
 ErrMax= 2.43D-07  0.00D+00 EMaxC= 1.00D-01 BMatC= 9.47D-11 BMatP= 2.02D-09
 IDIUse=1 WtCom= 1.00D+00 WtEn= 0.00D+00
 Coeff-Com: -0.583D-04 0.391D-03 0.281D-03-0.434D-03-0.291D-02-0.110D-01
 Coeff-Com: -0.163D-01 0.256D-01 0.185D+00 0.819D+00
 Coeff:     -0.583D-04 0.391D-03 0.281D-03-0.434D-03-0.291D-02-0.110D-01
 Coeff:     -0.163D-01 0.256D-01 0.185D+00 0.819D+00
 Gap=     0.260 Goal=   None    Shift=    0.000
 RMSDP=4.11D-08 MaxDP=1.85D-06 DE=-2.19D-09 OVMax= 4.69D-06

 Cycle  11  Pass 1  IDiag  1:
 RMSU=  2.36D-08    CP:  9.99D-01  1.22D+00  8.25D-01  1.13D+00  8.26D-01
                    CP:  8.45D-01  1.02D+00  1.01D+00  8.67D-01  1.02D+00
 E= -1772.40790293378     Delta-E=       -0.000000000168 Rises=F Damp=F
 DIIS: error= 6.72D-08 at cycle  11 NSaved=  11.
 NSaved=11 IEnMin=11 EnMin= -1772.40790293378     IErMin=11 ErrMin= 6.72D-08
 ErrMax= 6.72D-08  0.00D+00 EMaxC= 1.00D-01 BMatC= 1.31D-11 BMatP= 9.47D-11
 IDIUse=1 WtCom= 1.00D+00 WtEn= 0.00D+00
 Coeff-Com: -0.513D-05-0.163D-04 0.627D-04 0.608D-03 0.588D-03-0.193D-02
 Coeff-Com: -0.102D-01-0.329D-01 0.130D-02 0.301D+00 0.742D+00
 Coeff:     -0.513D-05-0.163D-04 0.627D-04 0.608D-03 0.588D-03-0.193D-02
 Coeff:     -0.102D-01-0.329D-01 0.130D-02 0.301D+00 0.742D+00
 Gap=     0.260 Goal=   None    Shift=    0.000
 RMSDP=1.43D-08 MaxDP=6.50D-07 DE=-1.68D-10 OVMax= 1.65D-06

 Cycle  12  Pass 1  IDiag  1:
 RMSU=  8.73D-09    CP:  9.99D-01  1.22D+00  8.25D-01  1.13D+00  8.26D-01
                    CP:  8.46D-01  1.02D+00  1.02D+00  8.84D-01  1.12D+00
                    CP:  8.96D-01
 E= -1772.40790293383     Delta-E=       -0.000000000041 Rises=F Damp=F
 DIIS: error= 3.73D-08 at cycle  12 NSaved=  12.
 NSaved=12 IEnMin=12 EnMin= -1772.40790293383     IErMin=12 ErrMin= 3.73D-08
 ErrMax= 3.73D-08  0.00D+00 EMaxC= 1.00D-01 BMatC= 2.50D-12 BMatP= 1.31D-11
 IDIUse=1 WtCom= 1.00D+00 WtEn= 0.00D+00
 Coeff-Com:  0.485D-05-0.579D-04-0.352D-05 0.352D-03 0.630D-03 0.441D-03
 Coeff-Com: -0.296D-02-0.190D-01-0.225D-01 0.345D-01 0.345D+00 0.664D+00
 Coeff:      0.485D-05-0.579D-04-0.352D-05 0.352D-03 0.630D-03 0.441D-03
 Coeff:     -0.296D-02-0.190D-01-0.225D-01 0.345D-01 0.345D+00 0.664D+00
 Gap=     0.260 Goal=   None    Shift=    0.000
 RMSDP=5.15D-09 MaxDP=1.94D-07 DE=-4.09D-11 OVMax= 4.63D-07

 SCF Done:  E(RM062X) =  -1772.40790293     A.U. after   12 cycles
            NFock= 12  Conv=0.51D-08     -V/T= 2.0054
 KE= 1.762914973606D+03 PE=-1.273063525734D+04 EE= 4.901329509704D+03
 Leave Link  502 at Sun May  5 13:12:08 2024, MaxMem= 13421772800 cpu:            2752.1 elap:              71.0
 (Enter /scratch/PI/keztluo/TYang/g16/l701.exe)
 ... and contract with generalized density number  0.
 Compute integral first derivatives.
 Leave Link  701 at Sun May  5 13:12:08 2024, MaxMem= 13421772800 cpu:              13.3 elap:               0.4
 (Enter /scratch/PI/keztluo/TYang/g16/l702.exe)
 L702 exits ... SP integral derivatives will be done elsewhere.
 Leave Link  702 at Sun May  5 13:12:08 2024, MaxMem= 13421772800 cpu:               0.7 elap:               0.0
 (Enter /scratch/PI/keztluo/TYang/g16/l703.exe)
 Integral derivatives from FoFJK, PRISM(SPDF).
 Compute integral first derivatives, UseDBF=F ICtDFT=           0.
 Calling FoFJK, ICntrl=      2127 FMM=T ISym2X=0 I1Cent= 0 IOpClX= 0 NMat=1 NMatS=1 NMatT=0.
 FoFJK:  IHMeth= 1 ICntrl=    2127 DoSepK=F KAlg= 0 I1Cent=           0 FoldK=F
 IRaf=         0 NMat=       1 IRICut=       1 DoRegI=T DoRafI=F ISym2E= 0 IDoP0=0 IntGTp=1.
 FoFCou: FMM=T IPFlag=           0 FMFlag=      100000 FMFlg1=        2001
         NFxFlg=           0 DoJE=F BraDBF=F KetDBF=F FulRan=T
         wScrn=  0.000000 ICntrl=      2127 IOpCl=  0 I1Cent=           0 NGrid=           0
         NMat0=    1 NMatS0=      1 NMatT0=    0 NMatD0=    1 NMtDS0=    0 NMtDT0=    0
 Symmetry not used in FoFCou.
 FMM levels:  10  Number of levels for PrismC:   9
 Leave Link  703 at Sun May  5 13:12:23 2024, MaxMem= 13421772800 cpu:             572.2 elap:              14.8
 (Enter /scratch/PI/keztluo/TYang/g16/l716.exe)
 Dipole        = 6.61297957D-01 4.16544114D-01 4.44005434D-01
 ***** Axes restored to original set *****
 -------------------------------------------------------------------
 Center     Atomic                   Forces (Hartrees/Bohr)
 Number     Number              X              Y              Z
 -------------------------------------------------------------------
      1       15           0.017890003   -0.015395938    0.008395851
      2        8          -0.007463037   -0.011086937   -0.010993066
      3        8           0.000656781    0.004486613    0.001475249
      4        8          -0.006885720    0.000743160   -0.002002711
      5        8          -0.004196062    0.003484354   -0.003285403
      6        6          -0.005637569    0.004118023   -0.000064777
      7        6          -0.000464375   -0.000757458    0.000079825
      8        1          -0.000050842   -0.000082255    0.000046367
      9        6           0.000082975    0.000206659    0.000705613
     10        1          -0.000114822   -0.000082580   -0.000056236
     11        6           0.000686022    0.000546972    0.000920451
     12        1           0.000099207   -0.000054029   -0.000071824
     13        6           0.000359917   -0.000039497   -0.000020229
     14        1           0.000032731    0.000044078   -0.000041309
     15        6           0.000494979    0.000369523    0.000091230
     16        1          -0.000141635   -0.000121575    0.000229772
     17        6           0.005453219    0.016498018    0.007197380
     18        1          -0.004412671    0.003697701   -0.001512941
     19        6          -0.000664050   -0.000809678   -0.000759422
     20        6          -0.000267391   -0.000158427   -0.000695555
     21        1          -0.000144434   -0.000058364   -0.000398150
     22        6          -0.000317562    0.000200093   -0.000146738
     23        1           0.000061429   -0.000123899   -0.000001847
     24        6          -0.000068087   -0.000081511    0.000104983
     25        1           0.000012813   -0.000044352    0.000017672
     26        6           0.000130305   -0.000106514    0.000090997
     27        1          -0.000026572   -0.000010953    0.000054208
     28        6           0.000365707   -0.000118043   -0.000204162
     29        1          -0.000019691    0.000130250    0.000144855
     30        6           0.001350514    0.000403693    0.000943922
     31        6           0.000309707   -0.000188610    0.000481597
     32        1          -0.000021734   -0.000115007    0.000069900
     33        6          -0.000060309   -0.000123144   -0.000280715
     34        1          -0.000003620   -0.000026501   -0.000031839
     35        1          -0.000110031    0.000112835   -0.000114877
     36        6          -0.000163002    0.000159775    0.000068763
     37        1          -0.000281293    0.000353997   -0.000160990
     38        1          -0.000028983   -0.000004540   -0.000019444
     39        6           0.000267704   -0.000178006    0.000484089
     40        6           0.000042755    0.000213115    0.000072225
     41        1           0.000089841    0.000064117    0.000034376
     42        1          -0.000025541    0.000028421    0.000042506
     43        1           0.000023363    0.000051053   -0.000044167
     44        6           0.000471048   -0.000123289    0.000063552
     45        6           0.000032009   -0.000033665    0.000728705
     46        1           0.000076986    0.000008781   -0.000038393
     47        1          -0.000061474   -0.000123357    0.000014136
     48        1           0.001669714   -0.000354702    0.000326082
     49        6           0.000100582   -0.000097152    0.000107558
     50        1          -0.000052256    0.000034068   -0.000053240
     51        1           0.000040871   -0.000073027    0.000049006
     52        1           0.000314615   -0.000119109    0.000110154
     53        6           0.000871244    0.000174932   -0.000511141
     54        6           0.000680184   -0.000031876   -0.000021892
     55        6           0.000331806   -0.000223863   -0.000309886
     56        1          -0.000410161   -0.000746773   -0.000790219
     57        6          -0.001012810   -0.000616663   -0.000745152
     58        1          -0.000394279   -0.000053075   -0.000105743
     59        6           0.000071688    0.000164838   -0.000061669
     60        1          -0.000008646   -0.000087292   -0.000069336
     61        6          -0.000071914    0.000028451    0.000471409
     62        1          -0.000011400   -0.000042373   -0.000008713
     63        6           0.000588058   -0.000174085    0.000384088
     64        1           0.000175319   -0.000040271    0.000945475
     65        3          -0.000242121   -0.003615130   -0.001330206
 -------------------------------------------------------------------
 Cartesian Forces:  Max     0.017890003 RMS     0.002788904
 Leave Link  716 at Sun May  5 13:12:23 2024, MaxMem= 13421772800 cpu:               0.7 elap:               0.1
 (Enter /scratch/PI/keztluo/TYang/g16/l103.exe)

 GradGradGradGradGradGradGradGradGradGradGradGradGradGradGradGradGradGrad
 Berny optimization.
 Using GEDIIS/GDIIS optimizer.
 FormGI is forming the generalized inverse of G from B-inverse, IUseBI=4.
 Internal  Forces:  Max     0.017199476 RMS     0.001538470
 Search for a local minimum.
 Step number   3 out of a maximum of  390
 All quantities printed in internal units (Hartrees-Bohrs-Radians)
 RMS Force = .15385D-02 SwitMx=.10000D-02 MixMth= 1
 Mixed Optimization -- RFO/linear search
 Update second derivatives using D2CorX and points    1    3    2
 DE=  6.58D-04 DEPred=-2.68D-03 R=-2.45D-01
 Trust test=-2.45D-01 RLast= 3.94D-01 DXMaxT set to 1.51D-01
 ITU= -1  1  0
 Use linear search instead of GDIIS.
     Eigenvalues ---    0.00230   0.00230   0.00382   0.00419   0.00498
     Eigenvalues ---    0.00559   0.00584   0.00780   0.01163   0.01410
     Eigenvalues ---    0.01478   0.01596   0.01796   0.02106   0.02133
     Eigenvalues ---    0.02139   0.02144   0.02155   0.02159   0.02164
     Eigenvalues ---    0.02169   0.02174   0.02175   0.02178   0.02180
     Eigenvalues ---    0.02182   0.02186   0.02192   0.02195   0.02197
     Eigenvalues ---    0.02199   0.02201   0.02202   0.02205   0.02209
     Eigenvalues ---    0.02213   0.02229   0.02264   0.02736   0.03246
     Eigenvalues ---    0.03282   0.03475   0.03719   0.03881   0.04023
     Eigenvalues ---    0.04168   0.04304   0.04342   0.04755   0.04943
     Eigenvalues ---    0.04967   0.04984   0.05099   0.05167   0.05602
     Eigenvalues ---    0.05636   0.05661   0.05737   0.05739   0.05754
     Eigenvalues ---    0.05785   0.06328   0.06634   0.06815   0.06842
     Eigenvalues ---    0.07131   0.07370   0.07972   0.08644   0.08938
     Eigenvalues ---    0.08984   0.09444   0.09797   0.10211   0.10466
     Eigenvalues ---    0.10898   0.11571   0.11656   0.12891   0.14390
     Eigenvalues ---    0.15158   0.15985   0.15989   0.15996   0.15999
     Eigenvalues ---    0.15999   0.15999   0.15999   0.16000   0.16000
     Eigenvalues ---    0.16000   0.16000   0.16000   0.16000   0.16000
     Eigenvalues ---    0.16000   0.16000   0.16000   0.16000   0.16000
     Eigenvalues ---    0.16000   0.16000   0.16000   0.16000   0.16026
     Eigenvalues ---    0.16551   0.17031   0.17950   0.20438   0.21347
     Eigenvalues ---    0.21942   0.21997   0.21999   0.21999   0.22000
     Eigenvalues ---    0.22000   0.22218   0.23360   0.23417   0.23457
     Eigenvalues ---    0.23585   0.24205   0.24798   0.25336   0.25531
     Eigenvalues ---    0.26187   0.27097   0.27853   0.28200   0.28406
     Eigenvalues ---    0.29430   0.29955   0.30564   0.30797   0.32696
     Eigenvalues ---    0.33306   0.34173   0.34184   0.34192   0.34206
     Eigenvalues ---    0.34216   0.34322   0.34379   0.34380   0.34454
     Eigenvalues ---    0.34555   0.34664   0.34857   0.34871   0.35043
     Eigenvalues ---    0.35053   0.35260   0.35278   0.35282   0.35284
     Eigenvalues ---    0.35326   0.35328   0.35336   0.35343   0.35345
     Eigenvalues ---    0.35354   0.35356   0.35498   0.35570   0.35597
     Eigenvalues ---    0.37227   0.40081   0.42156   0.42168   0.42247
     Eigenvalues ---    0.42334   0.42364   0.42399   0.43478   0.44749
     Eigenvalues ---    0.45952   0.46277   0.46403   0.46478   0.46552
     Eigenvalues ---    0.46792   0.46881   0.46959   0.47127   0.47210
     Eigenvalues ---    0.47265   0.47430   0.62111   0.70296
 RFO step:  Lambda=-1.41141331D-03 EMin= 2.29987570D-03
 Quartic linear search produced a step of -0.56081.
 Iteration  1 RMS(Cart)=  0.06387506 RMS(Int)=  0.00181572
 Iteration  2 RMS(Cart)=  0.00313347 RMS(Int)=  0.00007103
 Iteration  3 RMS(Cart)=  0.00000796 RMS(Int)=  0.00007091
 Iteration  4 RMS(Cart)=  0.00000000 RMS(Int)=  0.00007091
 ITry= 1 IFail=0 DXMaxC= 4.07D-01 DCOld= 1.00D+10 DXMaxT= 1.51D-01 DXLimC= 3.00D+00 Rises=F
 Variable       Old X    -DE/DX   Delta X   Delta X   Delta X     New X
                                 (Linear)    (Quad)   (Total)
    R1        2.86108  -0.00445  -0.00046  -0.00294  -0.00342   2.85767
    R2        3.07915  -0.00261   0.00059  -0.00391  -0.00330   3.07584
    R3        3.08620  -0.00532  -0.00111  -0.00407  -0.00514   3.08106
    R4        3.59668   0.01012   0.15745  -0.09752   0.05994   3.65662
    R5        5.10226   0.00237   0.01827  -0.00692   0.01149   5.11375
    R6        2.49076   0.01720  -0.00466   0.01957   0.01484   2.50560
    R7        3.25607   0.00441   0.01984  -0.00369   0.01607   3.27214
    R8        3.41307   0.00186   0.00808   0.00333   0.01132   3.42439
    R9        2.73041   0.00211   0.00024   0.00262   0.00283   2.73324
   R10        2.72428  -0.00211  -0.00221   0.00195  -0.00024   2.72404
   R11        2.63499  -0.00009  -0.00037   0.00053   0.00015   2.63514
   R12        2.64123   0.00006  -0.00008   0.00013   0.00004   2.64127
   R13        2.87078   0.00526  -0.00323   0.01288   0.00965   2.88043
   R14        2.05581  -0.00010   0.00013  -0.00049  -0.00035   2.05546
   R15        2.63402   0.00055   0.00012   0.00032   0.00044   2.63445
   R16        2.05173  -0.00004  -0.00011   0.00007  -0.00003   2.05169
   R17        2.62825  -0.00029   0.00007  -0.00044  -0.00035   2.62789
   R18        2.05231  -0.00013  -0.00007  -0.00005  -0.00012   2.05219
   R19        2.63777  -0.00009   0.00020  -0.00051  -0.00029   2.63748
   R20        2.05234  -0.00007  -0.00006  -0.00001  -0.00008   2.05226
   R21        2.62610  -0.00009  -0.00015   0.00010  -0.00005   2.62605
   R22        2.05659   0.00004  -0.00024   0.00030   0.00006   2.05665
   R23        2.09041   0.00265  -0.00065   0.00471   0.00406   2.09447
   R24        2.64051   0.00050   0.00092  -0.00123  -0.00031   2.64020
   R25        2.63608   0.00011   0.00004   0.00014   0.00018   2.63627
   R26        2.87922   0.00002   0.00043  -0.00016   0.00027   2.87949
   R27        2.05239  -0.00008   0.00078  -0.00164  -0.00086   2.05153
   R28        2.62510   0.00001   0.00002  -0.00007  -0.00005   2.62505
   R29        2.05245  -0.00009  -0.00009   0.00003  -0.00007   2.05239
   R30        2.63410  -0.00007  -0.00002  -0.00013  -0.00014   2.63396
   R31        2.05114  -0.00005  -0.00004  -0.00004  -0.00008   2.05106
   R32        2.62751   0.00014  -0.00004   0.00012   0.00008   2.62759
   R33        2.05133  -0.00005  -0.00004  -0.00005  -0.00009   2.05124
   R34        2.63500  -0.00015  -0.00008  -0.00006  -0.00015   2.63486
   R35        2.05127  -0.00005  -0.00003  -0.00007  -0.00010   2.05118
   R36        2.90801   0.00133   0.00040   0.00105   0.00144   2.90945
   R37        3.05038   0.00096  -0.00035   0.00151   0.00114   3.05152
   R38        2.06688  -0.00006   0.00003  -0.00010  -0.00007   2.06681
   R39        2.93770  -0.00027   0.00004  -0.00023  -0.00020   2.93750
   R40        2.93772   0.00069   0.00028   0.00011   0.00038   2.93811
   R41        2.06397  -0.00001   0.00004  -0.00009  -0.00004   2.06392
   R42        2.06211   0.00017   0.00007   0.00011   0.00018   2.06229
   R43        2.93580  -0.00024   0.00044   0.00113   0.00157   2.93737
   R44        2.05904   0.00032   0.00003   0.00032   0.00036   2.05940
   R45        2.06580  -0.00003  -0.00002  -0.00009  -0.00011   2.06569
   R46        2.91316  -0.00004   0.00016   0.00072   0.00089   2.91405
   R47        2.96111   0.00054   0.00031  -0.00015   0.00015   2.96126
   R48        2.86412   0.00021   0.00002   0.00024   0.00026   2.86438
   R49        2.99018   0.00182   0.00013   0.00186   0.00199   2.99218
   R50        2.05884   0.00010   0.00005  -0.00006   0.00000   2.05884
   R51        2.07017  -0.00006  -0.00004  -0.00004  -0.00008   2.07009
   R52        2.07053  -0.00007  -0.00005  -0.00005  -0.00010   2.07042
   R53        2.91658   0.00010   0.00004   0.00044   0.00048   2.91707
   R54        2.91134  -0.00040   0.00039  -0.00073  -0.00034   2.91100
   R55        2.06992   0.00001  -0.00001  -0.00004  -0.00005   2.06987
   R56        2.06790  -0.00002  -0.00001  -0.00001  -0.00002   2.06789
   R57        2.04778  -0.00153  -0.00021  -0.00112  -0.00133   2.04646
   R58        2.06979  -0.00008  -0.00005  -0.00007  -0.00012   2.06967
   R59        2.06696   0.00003  -0.00001   0.00004   0.00003   2.06700
   R60        2.07038  -0.00017  -0.00006  -0.00019  -0.00026   2.07013
   R61        2.89140  -0.00137  -0.00041  -0.00152  -0.00194   2.88946
   R62        2.64332  -0.00007   0.00023  -0.00066  -0.00044   2.64289
   R63        2.64888  -0.00027  -0.00031   0.00014  -0.00017   2.64871
   R64        2.04734   0.00081   0.00016   0.00072   0.00087   2.04821
   R65        2.63331  -0.00048  -0.00012  -0.00032  -0.00045   2.63286
   R66        2.05086   0.00025   0.00015  -0.00002   0.00013   2.05099
   R67        2.62549   0.00027   0.00016  -0.00002   0.00015   2.62565
   R68        2.05159  -0.00009  -0.00006  -0.00005  -0.00011   2.05148
   R69        2.63148   0.00044   0.00006   0.00021   0.00028   2.63176
   R70        2.05143  -0.00004  -0.00004  -0.00002  -0.00006   2.05137
   R71        2.62702   0.00055   0.00025   0.00017   0.00042   2.62745
   R72        2.04871  -0.00043   0.00002  -0.00051  -0.00049   2.04822
    A1        1.93765   0.00061   0.00236   0.00446   0.00685   1.94450
    A2        1.92775   0.00106   0.00589   0.00263   0.00842   1.93617
    A3        1.83762   0.00233  -0.01238   0.01309   0.00082   1.83844
    A4        1.64430   0.00239   0.00099   0.00201   0.00299   1.64729
    A5        2.05176  -0.00223   0.00487  -0.01276  -0.00808   2.04368
    A6        2.16822  -0.00077   0.00652  -0.00666  -0.00024   2.16798
    A7        2.06253  -0.00412   0.00057  -0.01015  -0.00950   2.05302
    A8        2.36354  -0.00042  -0.00421   0.00961   0.00538   2.36893
    A9        1.15949   0.00300  -0.01053   0.01140   0.00102   1.16051
   A10        2.05075  -0.00185   0.00997  -0.00659   0.00330   2.05405
   A11        1.99037  -0.00197  -0.00496   0.00578   0.00087   1.99124
   A12        2.00521   0.00051  -0.00292   0.00393   0.00108   2.00629
   A13        2.07522  -0.00069   0.00088  -0.00275  -0.00183   2.07339
   A14        2.11739   0.00146  -0.00206   0.00672   0.00479   2.12218
   A15        2.08629  -0.00066   0.00260  -0.00501  -0.00229   2.08400
   A16        2.08309  -0.00021  -0.00014  -0.00007  -0.00018   2.08291
   A17        2.10690   0.00039  -0.00045   0.00153   0.00105   2.10795
   A18        2.09255  -0.00016   0.00078  -0.00159  -0.00079   2.09176
   A19        2.09272   0.00004  -0.00004   0.00014   0.00010   2.09283
   A20        2.09332   0.00000  -0.00004   0.00011   0.00006   2.09338
   A21        2.09710  -0.00004   0.00010  -0.00026  -0.00015   2.09695
   A22        2.09651   0.00018   0.00002   0.00043   0.00045   2.09696
   A23        2.09066  -0.00030   0.00011  -0.00081  -0.00069   2.08997
   A24        2.09600   0.00012  -0.00013   0.00037   0.00023   2.09623
   A25        2.09468  -0.00010  -0.00009  -0.00007  -0.00016   2.09452
   A26        2.09472   0.00022   0.00009   0.00026   0.00034   2.09506
   A27        2.09372  -0.00012   0.00003  -0.00019  -0.00017   2.09356
   A28        2.10545   0.00037  -0.00055   0.00157   0.00098   2.10644
   A29        2.07742   0.00011   0.00025   0.00016   0.00043   2.07785
   A30        2.10029  -0.00048   0.00032  -0.00172  -0.00139   2.09890
   A31        1.87237  -0.00446  -0.02247   0.00930  -0.01319   1.85918
   A32        1.86286   0.00029  -0.01350   0.02738   0.01357   1.87643
   A33        1.77195   0.00468   0.00011   0.02684   0.02698   1.79893
   A34        1.99904   0.00305   0.01539  -0.01896  -0.00289   1.99615
   A35        2.01688  -0.00018   0.00841  -0.01385  -0.00511   2.01177
   A36        1.91913  -0.00322   0.00535  -0.01923  -0.01394   1.90519
   A37        2.06671  -0.00005   0.00000  -0.00029  -0.00029   2.06642
   A38        2.08538   0.00057  -0.00063   0.00177   0.00114   2.08652
   A39        2.12434  -0.00056   0.00038  -0.00160  -0.00122   2.12313
   A40        2.08554   0.00018   0.00088  -0.00149  -0.00061   2.08493
   A41        2.11303   0.00004  -0.00028   0.00088   0.00060   2.11362
   A42        2.08397  -0.00022  -0.00052   0.00054   0.00003   2.08400
   A43        2.09025  -0.00001  -0.00011   0.00021   0.00011   2.09036
   A44        2.09522  -0.00014   0.00009  -0.00053  -0.00044   2.09478
   A45        2.09768   0.00015   0.00002   0.00031   0.00034   2.09802
   A46        2.09898  -0.00006   0.00000  -0.00004  -0.00004   2.09894
   A47        2.08490   0.00013   0.00012  -0.00003   0.00009   2.08499
   A48        2.09931  -0.00007  -0.00013   0.00007  -0.00006   2.09925
   A49        2.09758  -0.00004  -0.00008   0.00001  -0.00007   2.09751
   A50        2.09869   0.00009   0.00006   0.00007   0.00013   2.09882
   A51        2.08690  -0.00005   0.00001  -0.00007  -0.00006   2.08684
   A52        2.10764  -0.00008  -0.00001  -0.00009  -0.00010   2.10754
   A53        2.09632   0.00005   0.00004   0.00013   0.00017   2.09649
   A54        2.07921   0.00003  -0.00003  -0.00003  -0.00006   2.07915
   A55        1.82371  -0.00285  -0.00471  -0.00251  -0.00717   1.81653
   A56        1.90274   0.00336   0.00471   0.00376   0.00846   1.91119
   A57        1.84176  -0.00034   0.00103  -0.00168  -0.00065   1.84111
   A58        2.02481  -0.00054   0.00302  -0.00579  -0.00276   2.02205
   A59        2.08725   0.00146  -0.00268   0.00737   0.00471   2.09195
   A60        1.77281  -0.00061  -0.00061  -0.00069  -0.00131   1.77150
   A61        1.95902   0.00005   0.00023   0.00048   0.00070   1.95972
   A62        1.86522  -0.00127  -0.00053  -0.00469  -0.00521   1.86001
   A63        1.83621   0.00160   0.00138   0.00734   0.00870   1.84491
   A64        2.00651   0.00023  -0.00006   0.00010   0.00003   2.00655
   A65        2.00633  -0.00046   0.00000  -0.00025  -0.00027   2.00606
   A66        1.77210  -0.00011  -0.00103  -0.00296  -0.00397   1.76813
   A67        1.93409   0.00000   0.00008   0.00030   0.00039   1.93448
   A68        1.95956  -0.00020  -0.00026  -0.00046  -0.00072   1.95884
   A69        1.80318   0.00021   0.00025  -0.00028  -0.00005   1.80313
   A70        1.85472   0.00006   0.00005   0.00006   0.00011   1.85483
   A71        1.95731  -0.00025   0.00002   0.00066   0.00068   1.95799
   A72        1.95756   0.00018  -0.00014  -0.00028  -0.00041   1.95715
   A73        1.98264   0.00009  -0.00009  -0.00100  -0.00109   1.98156
   A74        1.94793  -0.00019   0.00008   0.00025   0.00033   1.94826
   A75        1.80007  -0.00005  -0.00005   0.00010   0.00004   1.80012
   A76        1.85899   0.00008   0.00000   0.00053   0.00053   1.85952
   A77        1.97621   0.00009  -0.00001   0.00011   0.00010   1.97631
   A78        1.89850  -0.00004   0.00008   0.00002   0.00010   1.89860
   A79        1.74107   0.00003  -0.00078  -0.00188  -0.00265   1.73842
   A80        2.00183   0.00036   0.00006   0.00052   0.00058   2.00241
   A81        1.86461  -0.00149  -0.00048  -0.00559  -0.00606   1.85854
   A82        2.04504  -0.00076   0.00003  -0.00067  -0.00065   2.04439
   A83        1.82194   0.00093   0.00009   0.00495   0.00502   1.82696
   A84        1.96514   0.00079   0.00086   0.00213   0.00299   1.96813
   A85        1.87458  -0.00002  -0.00008  -0.00016  -0.00024   1.87434
   A86        1.88366  -0.00004  -0.00014  -0.00003  -0.00017   1.88348
   A87        2.01995   0.00006  -0.00005   0.00068   0.00064   2.02058
   A88        1.86856  -0.00001  -0.00002  -0.00012  -0.00013   1.86842
   A89        1.89342  -0.00001   0.00014  -0.00028  -0.00014   1.89328
   A90        1.91773   0.00002   0.00014  -0.00015   0.00000   1.91773
   A91        1.62518  -0.00038   0.00028  -0.00001   0.00025   1.62543
   A92        1.93759   0.00010  -0.00068  -0.00210  -0.00278   1.93481
   A93        2.06852   0.00067   0.00020   0.00428   0.00449   2.07300
   A94        1.99287   0.00032  -0.00046  -0.00092  -0.00137   1.99150
   A95        2.03283   0.00026   0.00072   0.00130   0.00200   2.03483
   A96        1.81282  -0.00082  -0.00012  -0.00235  -0.00246   1.81035
   A97        1.89998  -0.00027   0.00012  -0.00078  -0.00066   1.89932
   A98        1.93260   0.00017  -0.00001   0.00076   0.00075   1.93335
   A99        2.01066   0.00061   0.00050   0.00075   0.00125   2.01191
   A100       1.87652  -0.00007  -0.00025  -0.00034  -0.00059   1.87593
   A101       1.85633  -0.00035  -0.00032  -0.00091  -0.00123   1.85510
   A102       1.88205  -0.00015  -0.00009   0.00039   0.00029   1.88234
   A103       1.92418  -0.00013  -0.00017  -0.00049  -0.00066   1.92352
   A104       1.93772   0.00010   0.00020   0.00030   0.00050   1.93822
   A105       1.93410   0.00022   0.00019   0.00052   0.00071   1.93481
   A106       1.89537  -0.00004  -0.00005  -0.00028  -0.00033   1.89504
   A107       1.88183  -0.00014  -0.00017  -0.00053  -0.00071   1.88113
   A108       1.88912  -0.00002  -0.00001   0.00046   0.00045   1.88957
   A109       1.84218  -0.00034   0.00007   0.00010   0.00018   1.84236
   A110       1.90441   0.00327   0.00287   0.00431   0.00717   1.91158
   A111       1.86614  -0.00343  -0.00624  -0.00459  -0.01080   1.85534
   A112       1.78753   0.00009   0.00107   0.00010   0.00116   1.78868
   A113       2.09461   0.00216  -0.00186   0.00962   0.00781   2.10242
   A114       1.96047  -0.00123   0.00460  -0.00880  -0.00423   1.95624
   A115       2.06718  -0.00490  -0.00161  -0.00559  -0.00715   2.06003
   A116       2.15718   0.00438   0.00188   0.00435   0.00627   2.16345
   A117       2.05686   0.00055   0.00035   0.00055   0.00093   2.05779
   A118       2.08513  -0.00061  -0.00023  -0.00108  -0.00132   2.08381
   A119       2.11203   0.00050   0.00017   0.00035   0.00050   2.11253
   A120       2.08602   0.00011  -0.00001   0.00070   0.00069   2.08671
   A121       2.07932   0.00032   0.00022   0.00024   0.00046   2.07978
   A122       2.10281  -0.00066  -0.00043  -0.00045  -0.00088   2.10193
   A123       2.10098   0.00034   0.00022   0.00021   0.00042   2.10140
   A124       2.10348  -0.00016  -0.00013  -0.00018  -0.00031   2.10316
   A125       2.07953   0.00022   0.00023   0.00017   0.00040   2.07993
   A126       2.10018  -0.00006  -0.00010   0.00002  -0.00009   2.10010
   A127       2.09983  -0.00013  -0.00015  -0.00007  -0.00022   2.09961
   A128       2.10068   0.00028   0.00019   0.00027   0.00046   2.10114
   A129       2.08268  -0.00014  -0.00005  -0.00020  -0.00025   2.08244
   A130       2.11435  -0.00088  -0.00047  -0.00084  -0.00133   2.11302
   A131       2.10177   0.00068   0.00008   0.00130   0.00137   2.10314
   A132       2.06680   0.00021   0.00040  -0.00029   0.00010   2.06690
   A133       1.19569   0.00334   0.02402  -0.01562   0.00846   1.20415
   A134       1.75254   0.00154   0.02043  -0.01473   0.00568   1.75823
    D1       -2.40418  -0.00178  -0.01782   0.01479  -0.00297  -2.40716
    D2       -0.41789   0.00061  -0.01027   0.01971   0.00944  -0.40845
    D3        1.76239  -0.00376  -0.00664   0.00296  -0.00365   1.75873
    D4       -3.14158  -0.00158  -0.01459   0.00726  -0.00724   3.13436
    D5        2.35546   0.00198   0.01741  -0.01273   0.00470   2.36016
    D6        0.36077   0.00000   0.01286  -0.01916  -0.00633   0.35444
    D7       -1.81128   0.00293   0.00593  -0.00033   0.00572  -1.80557
    D8        3.00392   0.00263   0.02275  -0.01167   0.01113   3.01505
    D9       -0.17734  -0.00028   0.01394  -0.01867  -0.00466  -0.18200
   D10        1.97302   0.00100   0.01278  -0.02041  -0.00791   1.96510
   D11       -2.30033  -0.00045   0.01384  -0.02017  -0.00627  -2.30660
   D12        1.99033   0.00090   0.01025  -0.01084  -0.00049   1.98983
   D13       -2.14250   0.00218   0.00909  -0.01258  -0.00374  -2.14624
   D14       -0.13266   0.00072   0.01015  -0.01234  -0.00210  -0.13476
   D15       -2.33931  -0.00077   0.01594  -0.02602  -0.00995  -2.34926
   D16       -0.18895   0.00050   0.01478  -0.02776  -0.01320  -0.20215
   D17        1.82088  -0.00095   0.01584  -0.02752  -0.01156   1.80933
   D18       -0.06367   0.00022   0.00763  -0.01009  -0.00236  -0.06602
   D19        2.08669   0.00150   0.00647  -0.01183  -0.00561   2.08108
   D20       -2.18666   0.00005   0.00753  -0.01159  -0.00396  -2.19062
   D21       -1.83993   0.00096  -0.00474   0.01617   0.01126  -1.82867
   D22        1.91629  -0.00295  -0.01454   0.00316  -0.01158   1.90472
   D23        0.04997   0.00011  -0.00639   0.00853   0.00194   0.05190
   D24        0.10320  -0.00042  -0.01255   0.01653   0.00378   0.10698
   D25       -1.96082   0.00045   0.01078  -0.01277  -0.00246  -1.96327
   D26        2.06456   0.00237  -0.02256   0.04816   0.02569   2.09024
   D27       -0.07460   0.00012   0.00687  -0.01025  -0.00390  -0.07849
   D28       -0.00800   0.00031   0.00556  -0.00851  -0.00330  -0.01130
   D29       -1.87402  -0.00084   0.01034  -0.02114  -0.01079  -1.88482
   D30        2.23401  -0.00035   0.00696  -0.01481  -0.00785   2.22616
   D31        0.34169  -0.00087   0.00524  -0.01480  -0.00952   0.33216
   D32       -0.20138   0.00038  -0.01019   0.01237   0.00217  -0.19921
   D33       -2.11130  -0.00094  -0.01264   0.01041  -0.00224  -2.11355
   D34        2.04755   0.00071  -0.01608   0.02127   0.00520   2.05276
   D35       -3.09040  -0.00017  -0.00831   0.01247   0.00414  -3.08625
   D36        0.01234   0.00043  -0.00186   0.00857   0.00671   0.01904
   D37       -0.04868   0.00113   0.01196   0.00015   0.01215  -0.03653
   D38        3.05405   0.00173   0.01842  -0.00376   0.01472   3.06877
   D39       -0.01447  -0.00041   0.00246  -0.00957  -0.00712  -0.02159
   D40        3.11919   0.00022   0.00584  -0.00678  -0.00096   3.11822
   D41       -3.05799  -0.00181  -0.01727   0.00184  -0.01537  -3.07336
   D42        0.07566  -0.00118  -0.01390   0.00463  -0.00921   0.06645
   D43        2.07877   0.00236  -0.01900   0.08450   0.06533   2.14410
   D44       -2.13501  -0.00121  -0.04738   0.10362   0.05639  -2.07862
   D45        0.17046  -0.00175  -0.01482   0.04868   0.03385   0.20430
   D46       -1.16332   0.00367   0.00134   0.07223   0.07342  -1.08991
   D47        0.90608   0.00010  -0.02704   0.09135   0.06448   0.97056
   D48       -3.07164  -0.00044   0.00552   0.03642   0.04193  -3.02970
   D49       -3.13936  -0.00023  -0.00143  -0.00034  -0.00178  -3.14114
   D50       -0.00782  -0.00007   0.00104  -0.00183  -0.00079  -0.00860
   D51       -0.03683   0.00037   0.00504  -0.00424   0.00081  -0.03602
   D52        3.09471   0.00053   0.00751  -0.00572   0.00181   3.09651
   D53       -3.13329  -0.00011  -0.00139   0.00049  -0.00090  -3.13419
   D54        0.00518  -0.00033  -0.00077  -0.00406  -0.00484   0.00034
   D55       -0.00177   0.00006   0.00109  -0.00100   0.00010  -0.00168
   D56        3.13669  -0.00016   0.00171  -0.00555  -0.00384   3.13285
   D57       -3.13671   0.00008  -0.00148   0.00391   0.00244  -3.13427
   D58       -0.00731   0.00034   0.00137   0.00306   0.00443  -0.00288
   D59        0.00175  -0.00014  -0.00086  -0.00065  -0.00150   0.00026
   D60        3.13116   0.00012   0.00199  -0.00149   0.00049   3.13165
   D61        0.01207   0.00003  -0.00224   0.00385   0.00163   0.01369
   D62       -3.12148  -0.00061  -0.00566   0.00101  -0.00462  -3.12610
   D63        3.14148   0.00030   0.00060   0.00301   0.00361  -3.13809
   D64        0.00793  -0.00034  -0.00281   0.00017  -0.00263   0.00530
   D65       -3.12218  -0.00034  -0.00373   0.00289  -0.00085  -3.12302
   D66       -0.01959  -0.00013  -0.00101   0.00076  -0.00025  -0.01984
   D67        0.14182   0.00003  -0.00157   0.00407   0.00250   0.14433
   D68       -3.03878   0.00024   0.00115   0.00194   0.00309  -3.03568
   D69        0.01981   0.00020   0.00124   0.00004   0.00128   0.02109
   D70       -3.11749   0.00003   0.00026  -0.00097  -0.00071  -3.11820
   D71        3.03613  -0.00010  -0.00105  -0.00092  -0.00197   3.03416
   D72       -0.10117  -0.00027  -0.00203  -0.00193  -0.00396  -0.10513
   D73        1.27689  -0.00209  -0.01995   0.00156  -0.01841   1.25848
   D74       -2.91114  -0.00022  -0.01565   0.00113  -0.01450  -2.92564
   D75       -0.77717  -0.00030  -0.01610   0.00133  -0.01475  -0.79192
   D76       -1.73812  -0.00175  -0.01768   0.00268  -0.01503  -1.75314
   D77        0.35703   0.00012  -0.01338   0.00225  -0.01112   0.34592
   D78        2.49100   0.00004  -0.01384   0.00245  -0.01137   2.47964
   D79       -3.12643  -0.00006  -0.00050  -0.00037  -0.00087  -3.12730
   D80        0.00734  -0.00001   0.00016  -0.00079  -0.00063   0.00672
   D81       -0.02381   0.00016   0.00225  -0.00254  -0.00029  -0.02410
   D82        3.10996   0.00020   0.00291  -0.00296  -0.00005   3.10991
   D83       -3.13941   0.00002  -0.00002   0.00039   0.00038  -3.13903
   D84        0.00503   0.00009   0.00048   0.00001   0.00049   0.00552
   D85       -0.00566   0.00006   0.00064  -0.00003   0.00061  -0.00505
   D86        3.13878   0.00013   0.00114  -0.00041   0.00073   3.13951
   D87        3.13079  -0.00003  -0.00029   0.00056   0.00027   3.13106
   D88       -0.00476  -0.00002  -0.00025   0.00079   0.00053  -0.00423
   D89       -0.00795   0.00004   0.00021   0.00018   0.00038  -0.00757
   D90        3.13968   0.00005   0.00025   0.00040   0.00065   3.14033
   D91       -0.00789  -0.00013  -0.00062  -0.00081  -0.00144  -0.00933
   D92        3.12945   0.00004   0.00035   0.00018   0.00053   3.12998
   D93        3.13971  -0.00011  -0.00059  -0.00059  -0.00118   3.13853
   D94       -0.00614   0.00006   0.00039   0.00040   0.00079  -0.00534
   D95        0.92661  -0.00050  -0.00296  -0.00090  -0.00384   0.92277
   D96        3.14155  -0.00111  -0.00328  -0.00390  -0.00716   3.13439
   D97       -1.26725  -0.00107  -0.00407  -0.00601  -0.01009  -1.27734
   D98       -1.12525   0.00106  -0.00232   0.00330   0.00100  -1.12425
   D99        1.08969   0.00045  -0.00264   0.00030  -0.00232   1.08737
   D100       2.96407   0.00049  -0.00343  -0.00181  -0.00525   2.95883
   D101       2.86523   0.00004  -0.00041  -0.00175  -0.00217   2.86306
   D102      -1.20301  -0.00058  -0.00073  -0.00476  -0.00549  -1.20850
   D103       0.67137  -0.00054  -0.00152  -0.00687  -0.00841   0.66296
   D104      -0.08342  -0.00006   0.00250   0.00179   0.00427  -0.07915
   D105       1.90908   0.00346   0.00612   0.00661   0.01271   1.92178
   D106      -2.18899   0.00336   0.01194   0.00142   0.01335  -2.17563
   D107       1.96131  -0.00314  -0.00440   0.00167  -0.00272   1.95859
   D108      -2.32937   0.00038  -0.00077   0.00649   0.00571  -2.32366
   D109      -0.14425   0.00027   0.00505   0.00130   0.00636  -0.13789
   D110      -2.06807  -0.00338  -0.00278  -0.00147  -0.00424  -2.07230
   D111      -0.07557   0.00014   0.00085   0.00335   0.00420  -0.07137
   D112       2.10956   0.00004   0.00667  -0.00184   0.00484   2.11440
   D113      -2.82604   0.00080   0.00044   0.00074   0.00117  -2.82487
   D114      -0.75508   0.00074   0.00039   0.00072   0.00111  -0.75397
   D115       1.35767   0.00098   0.00023  -0.00002   0.00021   1.35787
   D116      -0.63957   0.00003   0.00027  -0.00224  -0.00197  -0.64153
   D117       1.43139  -0.00003   0.00022  -0.00226  -0.00203   1.42936
   D118      -2.73905   0.00021   0.00006  -0.00300  -0.00293  -2.74198
   D119       1.53770  -0.00049  -0.00049  -0.00459  -0.00508   1.53262
   D120      -2.67452  -0.00055  -0.00054  -0.00461  -0.00515  -2.67967
   D121      -0.56178  -0.00031  -0.00070  -0.00535  -0.00605  -0.56783
   D122      -0.97158   0.00102   0.00156   0.00908   0.01066  -0.96092
   D123      -3.02084   0.00082   0.00212   0.01065   0.01278  -3.00806
   D124       1.16686   0.00135   0.00270   0.01241   0.01512   1.18199
   D125      -3.13576   0.00006   0.00024   0.00317   0.00342  -3.13234
   D126       1.09817  -0.00014   0.00079   0.00474   0.00554   1.10371
   D127      -0.99731   0.00039   0.00138   0.00649   0.00788  -0.98943
   D128       0.97004   0.00012   0.00105   0.00528   0.00633   0.97636
   D129      -1.07922  -0.00008   0.00160   0.00685   0.00845  -1.07077
   D130       3.10848   0.00045   0.00219   0.00860   0.01079   3.11927
   D131      -2.24078   0.00003   0.00047   0.00459   0.00506  -2.23571
   D132       1.94035   0.00000   0.00047   0.00443   0.00490   1.94525
   D133      -0.09491   0.00016   0.00037   0.00424   0.00461  -0.09030
   D134       1.95886   0.00002   0.00021   0.00407   0.00429   1.96315
   D135      -0.14320   0.00000   0.00021   0.00391   0.00413  -0.13907
   D136      -2.17845   0.00015   0.00011   0.00372   0.00383  -2.17462
   D137      -0.12668   0.00001   0.00023   0.00373   0.00396  -0.12273
   D138      -2.22874  -0.00002   0.00023   0.00357   0.00380  -2.22494
   D139       2.01919   0.00014   0.00013   0.00337   0.00350   2.02269
   D140       0.71108   0.00009   0.00003  -0.00171  -0.00167   0.70941
   D141       2.91181  -0.00063  -0.00043  -0.00356  -0.00399   2.90782
   D142      -1.18067  -0.00051   0.00036  -0.00478  -0.00441  -1.18508
   D143       2.86124   0.00022  -0.00012  -0.00280  -0.00292   2.85832
   D144      -1.22122  -0.00050  -0.00059  -0.00465  -0.00524  -1.22646
   D145       0.96948  -0.00038   0.00021  -0.00587  -0.00566   0.96382
   D146      -1.35894   0.00036  -0.00007  -0.00206  -0.00212  -1.36106
   D147       0.84179  -0.00036  -0.00053  -0.00391  -0.00444   0.83735
   D148       3.03249  -0.00024   0.00026  -0.00513  -0.00486   3.02763
   D149      -1.02868  -0.00008  -0.00092  -0.00252  -0.00343  -1.03212
   D150       0.97353  -0.00007  -0.00166  -0.00515  -0.00680   0.96673
   D151       3.08781  -0.00073  -0.00162  -0.00813  -0.00974   3.07807
   D152       3.08352  -0.00012  -0.00044  -0.00141  -0.00184   3.08168
   D153      -1.19745  -0.00011  -0.00118  -0.00403  -0.00521  -1.20266
   D154       0.91683  -0.00077  -0.00114  -0.00701  -0.00815   0.90868
   D155       0.89700  -0.00140  -0.00167  -0.00776  -0.00943   0.88757
   D156       2.89921  -0.00139  -0.00241  -0.01038  -0.01280   2.88641
   D157      -1.26969  -0.00205  -0.00238  -0.01336  -0.01574  -1.28543
   D158      -1.01483  -0.00031   0.00031  -0.00359  -0.00328  -1.01812
   D159      -3.11606  -0.00024   0.00035  -0.00311  -0.00276  -3.11882
   D160       1.06715  -0.00042   0.00010  -0.00423  -0.00413   1.06302
   D161       1.01794  -0.00056  -0.00068  -0.00625  -0.00693   1.01101
   D162      -1.08330  -0.00050  -0.00064  -0.00577  -0.00640  -1.08970
   D163       3.09992  -0.00068  -0.00089  -0.00690  -0.00778   3.09214
   D164       3.13112   0.00079   0.00021   0.00184   0.00204   3.13316
   D165       1.02989   0.00085   0.00025   0.00232   0.00257   1.03245
   D166      -1.07008   0.00067   0.00000   0.00120   0.00119  -1.06889
   D167      -3.03368   0.00126   0.00096   0.00143   0.00241  -3.03128
   D168       1.30312   0.00038  -0.00069  -0.00033  -0.00103   1.30209
   D169      -0.96752  -0.00162  -0.00208  -0.00688  -0.00896  -0.97648
   D170       1.41527   0.00139   0.00195   0.00355   0.00553   1.42080
   D171      -0.53111   0.00050   0.00030   0.00179   0.00210  -0.52902
   D172      -2.80176  -0.00149  -0.00109  -0.00476  -0.00583  -2.80759
   D173      -0.82099   0.00115   0.00127  -0.00060   0.00068  -0.82030
   D174      -2.76737   0.00027  -0.00038  -0.00237  -0.00276  -2.77012
   D175       1.24517  -0.00173  -0.00176  -0.00891  -0.01069   1.23449
   D176       0.72714  -0.00019   0.00052  -0.00345  -0.00294   0.72420
   D177      -1.08227   0.00004   0.00079  -0.00180  -0.00101  -1.08328
   D178       2.96877   0.00013   0.00026  -0.00107  -0.00080   2.96797
   D179      -1.38032  -0.00019   0.00055  -0.00349  -0.00294  -1.38326
   D180       3.09345   0.00005   0.00082  -0.00184  -0.00102   3.09244
   D181       0.86131   0.00013   0.00030  -0.00110  -0.00080   0.86051
   D182       2.86552  -0.00019   0.00041  -0.00311  -0.00270   2.86281
   D183       1.05610   0.00005   0.00068  -0.00146  -0.00077   1.05533
   D184      -1.17604   0.00014   0.00016  -0.00072  -0.00056  -1.17660
   D185       2.67029  -0.00022  -0.00177  -0.01302  -0.01478   2.65550
   D186       0.61092  -0.00007  -0.00153  -0.01257  -0.01410   0.59682
   D187      -1.53032  -0.00046  -0.00177  -0.01427  -0.01603  -1.54635
   D188      -1.69551  -0.00005  -0.00070  -0.00894  -0.00964  -1.70515
   D189       2.52831   0.00010  -0.00046  -0.00849  -0.00895   2.51935
   D190       0.38706  -0.00030  -0.00070  -0.01019  -0.01089   0.37618
   D191       0.51169  -0.00012  -0.00091  -0.01115  -0.01206   0.49963
   D192      -1.54768   0.00003  -0.00067  -0.01071  -0.01137  -1.55905
   D193       2.59427  -0.00037  -0.00091  -0.01240  -0.01331   2.58096
   D194       0.49212  -0.00158  -0.03909  -0.07336  -0.11239   0.37973
   D195      -2.71841  -0.00091  -0.02610  -0.08534  -0.11139  -2.82980
   D196       2.58574  -0.00344  -0.04543  -0.07051  -0.11596   2.46978
   D197      -0.62479  -0.00278  -0.03245  -0.08249  -0.11496  -0.73975
   D198      -1.59647  -0.00267  -0.04125  -0.07055  -0.11182  -1.70830
   D199       1.47618  -0.00200  -0.02826  -0.08253  -0.11082   1.36536
   D200      -0.08009   0.00021   0.00622  -0.01101  -0.00476  -0.08485
   D201       3.06642   0.00132   0.01348  -0.00560   0.00789   3.07431
   D202       3.12645  -0.00059  -0.00606   0.00011  -0.00594   3.12050
   D203      -0.01024   0.00052   0.00120   0.00552   0.00671  -0.00353
   D204      -3.07618  -0.00050  -0.01027   0.00825  -0.00200  -3.07818
   D205       0.09041  -0.00085  -0.01021   0.00062  -0.00958   0.08082
   D206      -0.00315  -0.00004   0.00260  -0.00390  -0.00130  -0.00444
   D207      -3.11974  -0.00039   0.00265  -0.01153  -0.00888  -3.12862
   D208      -3.13970  -0.00064  -0.00386  -0.00337  -0.00724   3.13625
   D209       0.01536  -0.00063  -0.00386  -0.00339  -0.00725   0.00812
   D210       0.00681   0.00048   0.00340   0.00204   0.00545   0.01225
   D211      -3.12132   0.00049   0.00340   0.00203   0.00544  -3.11588
   D212       3.13349   0.00016   0.00116   0.00084   0.00199   3.13548
   D213      -0.00676   0.00023   0.00268  -0.00054   0.00214  -0.00462
   D214       0.00553   0.00017   0.00116   0.00083   0.00198   0.00751
   D215      -3.13472   0.00024   0.00268  -0.00055   0.00213  -3.13258
   D216       3.13522   0.00002  -0.00189   0.00349   0.00160   3.13682
   D217      -0.00654   0.00026   0.00110   0.00215   0.00324  -0.00330
   D218      -0.00503   0.00009  -0.00037   0.00212   0.00175  -0.00328
   D219       3.13640   0.00033   0.00262   0.00078   0.00339   3.13979
   D220       0.01159  -0.00036  -0.00379   0.00011  -0.00367   0.00792
   D221       3.12868  -0.00001  -0.00384   0.00762   0.00378   3.13246
   D222      -3.13016  -0.00012  -0.00083  -0.00122  -0.00205  -3.13221
   D223      -0.01308   0.00023  -0.00089   0.00628   0.00540  -0.00768
         Item               Value     Threshold  Converged?
 Maximum Force            0.017199     0.000450     NO 
 RMS     Force            0.001538     0.000300     NO 
 Maximum Displacement     0.406803     0.001800     NO 
 RMS     Displacement     0.064408     0.001200     NO 
 Predicted change in Energy=-1.635655D-03
 GradGradGradGradGradGradGradGradGradGradGradGradGradGradGradGradGradGrad

 Leave Link  103 at Sun May  5 13:12:24 2024, MaxMem= 13421772800 cpu:               6.2 elap:               0.3
 (Enter /scratch/PI/keztluo/TYang/g16/l202.exe)
 Stoichiometry    C29H30LiO4P
 Framework group  C1[X(C29H30LiO4P)]
 Deg. of freedom   189
 Full point group                 C1      NOp   1
 RotChk:  IX=0 Diff= 3.10D-02
 Largest Abelian subgroup         C1      NOp   1
 Largest concise Abelian subgroup C1      NOp   1
                         Standard orientation:                         
 ---------------------------------------------------------------------
 Center     Atomic      Atomic             Coordinates (Angstroms)
 Number     Number       Type             X           Y           Z
 ---------------------------------------------------------------------
      1         15           0       -0.335809   -1.682677   -1.131467
      2          8           0       -2.471506   -2.117902   -2.618407
      3          8           0       -0.263552   -3.168241   -1.404713
      4          8           0        1.011660   -0.919957   -1.633343
      5          8           0       -0.076814   -1.367432    0.447087
      6          6           0       -2.924955   -0.686349   -0.749089
      7          6           0       -3.476014    0.592718   -0.679639
      8          1           0       -3.225052    1.323483   -1.445205
      9          6           0       -4.374488    0.928393    0.332073
     10          1           0       -4.795363    1.928389    0.372513
     11          6           0       -4.737977   -0.021198    1.280746
     12          1           0       -5.442873    0.234654    2.066235
     13          6           0       -4.199852   -1.307284    1.214695
     14          1           0       -4.486012   -2.054162    1.949342
     15          6           0       -3.307045   -1.636617    0.201999
     16          1           0       -2.896378   -2.642499    0.138628
     17          6           0       -2.014687   -1.102291   -1.898770
     18          1           0       -1.727414   -0.202741   -2.479042
     19          6           0        1.182096    1.404430   -1.400275
     20          6           0       -0.143254    1.839859   -1.476628
     21          1           0       -0.913608    1.303828   -0.930913
     22          6           0       -0.485331    2.973749   -2.202517
     23          1           0       -1.520565    3.300409   -2.236319
     24          6           0        0.499514    3.693455   -2.876954
     25          1           0        0.236910    4.581318   -3.443323
     26          6           0        1.820391    3.262700   -2.821156
     27          1           0        2.595215    3.808764   -3.350030
     28          6           0        2.157397    2.122910   -2.092187
     29          1           0        3.192463    1.796847   -2.069984
     30          6           0        1.500348    0.082546   -0.712387
     31          6           0        2.987908   -0.176952   -0.411982
     32          1           0        3.586323   -0.262327   -1.323469
     33          6           0        3.443184    0.939026    0.569681
     34          1           0        4.531994    1.023605    0.583772
     35          1           0        3.063828    1.921264    0.282859
     36          6           0        2.873381    0.467416    1.936805
     37          1           0        2.287858    1.229619    2.450463
     38          1           0        3.669671    0.170729    2.624415
     39          6           0        2.050523   -0.781577    1.561533
     40          6           0        4.445344   -1.682157    1.043829
     41          1           0        5.001859   -0.797196    1.350624
     42          1           0        5.025474   -2.177537    0.257672
     43          1           0        4.407702   -2.369036    1.896569
     44          6           0        3.018836   -1.426975    0.512046
     45          6           0        2.596317   -2.789478   -0.069335
     46          1           0        3.116400   -3.583530    0.477232
     47          1           0        2.887107   -2.869591   -1.121223
     48          1           0        1.539331   -3.014417    0.000927
     49          6           0        1.632307   -1.642153    2.737139
     50          1           0        2.514422   -1.980165    3.291336
     51          1           0        1.073639   -2.520724    2.401854
     52          1           0        0.999127   -1.076159    3.429076
     53          6           0        0.818877   -0.268720    0.708799
     54          6           0        0.000047    0.783737    1.457002
     55          6           0       -1.155542    0.365124    2.124334
     56          1           0       -1.481225   -0.664295    2.029488
     57          6           0       -1.904592    1.255142    2.891105
     58          1           0       -2.799035    0.898734    3.392011
     59          6           0       -1.520597    2.585994    3.000213
     60          1           0       -2.106540    3.281751    3.592759
     61          6           0       -0.374248    3.018220    2.337952
     62          1           0       -0.059910    4.054954    2.407005
     63          6           0        0.378317    2.127708    1.580451
     64          1           0        1.259783    2.500099    1.071413
     65          3           0       -1.604515   -3.614644   -2.538857
 ---------------------------------------------------------------------
 Rotational constants (GHZ):           0.1611216           0.1231568           0.1154761
 Leave Link  202 at Sun May  5 13:12:24 2024, MaxMem= 13421772800 cpu:               0.3 elap:               0.0
 (Enter /scratch/PI/keztluo/TYang/g16/l301.exe)
 Basis read from rwf:  (5D, 7F)
 No pseudopotential information found on rwf file.
 There are   589 symmetry adapted cartesian basis functions of A   symmetry.
 There are   554 symmetry adapted basis functions of A   symmetry.
   554 basis functions,  1124 primitive gaussians,   589 cartesian basis functions
   127 alpha electrons      127 beta electrons
       nuclear repulsion energy      4287.2353246432 Hartrees.
 IExCor= 4336 DFT=T Ex+Corr=M062X ExCW=0 ScaHFX=  0.540000
 ScaDFX=  1.000000  1.000000  1.000000  1.000000 ScalE2=  1.000000  1.000000
 IRadAn=      5 IRanWt=     -1 IRanGd=            0 ICorTp=0 IEmpDi=  4
 NAtoms=   65 NActive=   65 NUniq=   65 SFac= 1.00D+00 NAtFMM=   60 NAOKFM=T Big=T
 Integral buffers will be    131072 words long.
 Raffenetti 2 integral format.
 Two-electron integral symmetry is turned on.
 No density basis found on file    724.
 Leave Link  301 at Sun May  5 13:12:24 2024, MaxMem= 13421772800 cpu:               2.3 elap:               0.1
 (Enter /scratch/PI/keztluo/TYang/g16/l302.exe)
 NPDir=0 NMtPBC=     1 NCelOv=     1 NCel=       1 NClECP=     1 NCelD=      1
         NCelK=      1 NCelE2=     1 NClLst=     1 CellRange=     0.0.
 One-electron integrals computed using PRISM.
 One-electron integral symmetry used in STVInt
 NBasis=   554 RedAO= T EigKep=  3.99D-04  NBF=   554
 NBsUse=   554 1.00D-06 EigRej= -1.00D+00 NBFU=   554
 Precomputing XC quadrature grid using
 IXCGrd= 4 IRadAn=           5 IRanWt=          -1 IRanGd=           0 AccXCQ= 0.00D+00.
 Generated NRdTot=       0 NPtTot=           0 NUsed=           0 NTot=          32
 NSgBfM=   584   584   584   584   584 MxSgAt=    65 MxSgA2=    65.
 Leave Link  302 at Sun May  5 13:12:25 2024, MaxMem= 13421772800 cpu:              27.4 elap:               0.7
 (Enter /scratch/PI/keztluo/TYang/g16/l303.exe)
 DipDrv:  MaxL=1.
 Leave Link  303 at Sun May  5 13:12:25 2024, MaxMem= 13421772800 cpu:               3.4 elap:               0.1
 (Enter /scratch/PI/keztluo/TYang/g16/l401.exe)
 Lowest energy guess from the checkpoint file:  "Lopt.chk"
 B after Tr=     0.000000    0.000000    0.000000
         Rot=    0.999895   -0.002450    0.003943    0.013757 Ang=  -1.66 deg.
 Guess basis will be translated and rotated to current coordinates.
 B after Tr=     0.000000    0.000000    0.000000
         Rot=    0.999941   -0.010640    0.001472   -0.001284 Ang=  -1.24 deg.
 Guess basis will be translated and rotated to current coordinates.
 CkInt1:  FT= 4.39D-01
 Max alpha theta=  3.420 degrees.
 JPrj=2 DoOrth=T DoCkMO=T.
 Leave Link  401 at Sun May  5 13:12:25 2024, MaxMem= 13421772800 cpu:              24.2 elap:               0.7
 (Enter /scratch/PI/keztluo/TYang/g16/l502.exe)
 Integral symmetry usage will be decided dynamically.
 Closed shell SCF:
 Using DIIS extrapolation, IDIIS=  1040.
 NGot= 13421772800 LenX= 13421047892 LenY= 13420700382
 Requested convergence on RMS density matrix=1.00D-08 within 128 cycles.
 Requested convergence on MAX density matrix=1.00D-06.
 Requested convergence on             energy=1.00D-06.
 No special actions if energy rises.
 Fock matrices will be formed incrementally for  20 cycles.

 Cycle   1  Pass 1  IDiag  1:
 FoFJK:  IHMeth= 1 ICntrl=       0 DoSepK=F KAlg= 0 I1Cent=           0 FoldK=F
 IRaf= 990000000 NMat=       1 IRICut=       1 DoRegI=T DoRafI=F ISym2E= 0 IDoP0=0 IntGTp=1.
 FoFCou: FMM=T IPFlag=           0 FMFlag=      100000 FMFlg1=        2001
         NFxFlg=           0 DoJE=F BraDBF=F KetDBF=F FulRan=T
         wScrn=  0.000000 ICntrl=         0 IOpCl=  0 I1Cent=           0 NGrid=           0
         NMat0=    1 NMatS0=      1 NMatT0=    0 NMatD0=    1 NMtDS0=    0 NMtDT0=    0
 Symmetry not used in FoFCou.
 FMM levels:  10  Number of levels for PrismC:   9
 E= -1772.38825781792    
 DIIS: error= 3.74D-03 at cycle   1 NSaved=   1.
 NSaved= 1 IEnMin= 1 EnMin= -1772.38825781792     IErMin= 1 ErrMin= 3.74D-03
 ErrMax= 3.74D-03  0.00D+00 EMaxC= 1.00D-01 BMatC= 8.78D-03 BMatP= 8.78D-03
 IDIUse=3 WtCom= 9.63D-01 WtEn= 3.74D-02
 Coeff-Com:  0.100D+01
 Coeff-En:   0.100D+01
 Coeff:      0.100D+01
 Gap=    65.987 Goal=   None    Shift=    0.000
 GapD=   65.987 DampG=2.000 DampE=1.000 DampFc=2.0000 IDamp=-1.
 RMSDP=2.86D-04 MaxDP=1.22D-02              OVMax= 2.64D-02

 Cycle   2  Pass 1  IDiag  1:
 RMSU=  2.86D-04    CP:  1.00D+00
 E= -1772.40781309743     Delta-E=       -0.019555279505 Rises=F Damp=F
 DIIS: error= 1.06D-03 at cycle   2 NSaved=   2.
 NSaved= 2 IEnMin= 2 EnMin= -1772.40781309743     IErMin= 2 ErrMin= 1.06D-03
 ErrMax= 1.06D-03  0.00D+00 EMaxC= 1.00D-01 BMatC= 4.72D-04 BMatP= 8.78D-03
 IDIUse=3 WtCom= 9.89D-01 WtEn= 1.06D-02
 Coeff-Com: -0.176D+00 0.118D+01
 Coeff-En:   0.000D+00 0.100D+01
 Coeff:     -0.174D+00 0.117D+01
 Gap=     0.261 Goal=   None    Shift=    0.000
 RMSDP=8.94D-05 MaxDP=3.42D-03 DE=-1.96D-02 OVMax= 8.53D-03

 Cycle   3  Pass 1  IDiag  1:
 RMSU=  6.59D-05    CP:  9.99D-01  1.21D+00
 E= -1772.40907204726     Delta-E=       -0.001258949831 Rises=F Damp=F
 DIIS: error= 5.10D-04 at cycle   3 NSaved=   3.
 NSaved= 3 IEnMin= 3 EnMin= -1772.40907204726     IErMin= 3 ErrMin= 5.10D-04
 ErrMax= 5.10D-04  0.00D+00 EMaxC= 1.00D-01 BMatC= 1.86D-04 BMatP= 4.72D-04
 IDIUse=3 WtCom= 9.95D-01 WtEn= 5.10D-03
 Coeff-Com: -0.103D+00 0.522D+00 0.582D+00
 Coeff-En:   0.000D+00 0.000D+00 0.100D+01
 Coeff:     -0.103D+00 0.519D+00 0.584D+00
 Gap=     0.260 Goal=   None    Shift=    0.000
 RMSDP=3.12D-05 MaxDP=2.83D-03 DE=-1.26D-03 OVMax= 3.09D-03

 Cycle   4  Pass 1  IDiag  1:
 RMSU=  2.72D-05    CP:  1.00D+00  1.25D+00  8.31D-01
 E= -1772.40923078054     Delta-E=       -0.000158733279 Rises=F Damp=F
 DIIS: error= 1.83D-04 at cycle   4 NSaved=   4.
 NSaved= 4 IEnMin= 4 EnMin= -1772.40923078054     IErMin= 4 ErrMin= 1.83D-04
 ErrMax= 1.83D-04  0.00D+00 EMaxC= 1.00D-01 BMatC= 2.06D-05 BMatP= 1.86D-04
 IDIUse=3 WtCom= 9.98D-01 WtEn= 1.83D-03
 Coeff-Com: -0.315D-02-0.375D-01 0.225D+00 0.816D+00
 Coeff-En:   0.000D+00 0.000D+00 0.000D+00 0.100D+01
 Coeff:     -0.314D-02-0.374D-01 0.224D+00 0.816D+00
 Gap=     0.260 Goal=   None    Shift=    0.000
 RMSDP=1.30D-05 MaxDP=9.52D-04 DE=-1.59D-04 OVMax= 1.22D-03

 Cycle   5  Pass 1  IDiag  1:
 RMSU=  8.30D-06    CP:  9.99D-01  1.26D+00  9.68D-01  9.23D-01
 E= -1772.40925264680     Delta-E=       -0.000021866261 Rises=F Damp=F
 DIIS: error= 4.23D-05 at cycle   5 NSaved=   5.
 NSaved= 5 IEnMin= 5 EnMin= -1772.40925264680     IErMin= 5 ErrMin= 4.23D-05
 ErrMax= 4.23D-05  0.00D+00 EMaxC= 1.00D-01 BMatC= 2.25D-06 BMatP= 2.06D-05
 IDIUse=1 WtCom= 1.00D+00 WtEn= 0.00D+00
 Coeff-Com:  0.651D-02-0.587D-01 0.488D-01 0.355D+00 0.648D+00
 Coeff:      0.651D-02-0.587D-01 0.488D-01 0.355D+00 0.648D+00
 Gap=     0.260 Goal=   None    Shift=    0.000
 RMSDP=4.15D-06 MaxDP=2.18D-04 DE=-2.19D-05 OVMax= 3.32D-04

 Cycle   6  Pass 1  IDiag  1:
 RMSU=  2.59D-06    CP:  9.99D-01  1.26D+00  9.85D-01  9.85D-01  7.01D-01
 E= -1772.40925478914     Delta-E=       -0.000002142343 Rises=F Damp=F
 DIIS: error= 1.45D-05 at cycle   6 NSaved=   6.
 NSaved= 6 IEnMin= 6 EnMin= -1772.40925478914     IErMin= 6 ErrMin= 1.45D-05
 ErrMax= 1.45D-05  0.00D+00 EMaxC= 1.00D-01 BMatC= 3.26D-07 BMatP= 2.25D-06
 IDIUse=1 WtCom= 1.00D+00 WtEn= 0.00D+00
 Coeff-Com:  0.360D-02-0.259D-01-0.555D-03 0.894D-01 0.324D+00 0.609D+00
 Coeff:      0.360D-02-0.259D-01-0.555D-03 0.894D-01 0.324D+00 0.609D+00
 Gap=     0.260 Goal=   None    Shift=    0.000
 RMSDP=1.64D-06 MaxDP=5.97D-05 DE=-2.14D-06 OVMax= 1.32D-04

 Cycle   7  Pass 1  IDiag  1:
 RMSU=  1.13D-06    CP:  9.99D-01  1.26D+00  9.91D-01  9.89D-01  7.76D-01
                    CP:  6.43D-01
 E= -1772.40925511255     Delta-E=       -0.000000323407 Rises=F Damp=F
 DIIS: error= 5.66D-06 at cycle   7 NSaved=   7.
 NSaved= 7 IEnMin= 7 EnMin= -1772.40925511255     IErMin= 7 ErrMin= 5.66D-06
 ErrMax= 5.66D-06  0.00D+00 EMaxC= 1.00D-01 BMatC= 3.46D-08 BMatP= 3.26D-07
 IDIUse=1 WtCom= 1.00D+00 WtEn= 0.00D+00
 Coeff-Com:  0.103D-02-0.597D-02-0.601D-02 0.429D-02 0.838D-01 0.298D+00
 Coeff-Com:  0.625D+00
 Coeff:      0.103D-02-0.597D-02-0.601D-02 0.429D-02 0.838D-01 0.298D+00
 Coeff:      0.625D+00
 Gap=     0.260 Goal=   None    Shift=    0.000
 RMSDP=5.21D-07 MaxDP=1.71D-05 DE=-3.23D-07 OVMax= 4.75D-05

 Cycle   8  Pass 1  IDiag  1:
 RMSU=  3.67D-07    CP:  9.99D-01  1.26D+00  9.92D-01  9.91D-01  7.77D-01
                    CP:  7.73D-01  8.99D-01
 E= -1772.40925514953     Delta-E=       -0.000000036980 Rises=F Damp=F
 DIIS: error= 1.43D-06 at cycle   8 NSaved=   8.
 NSaved= 8 IEnMin= 8 EnMin= -1772.40925514953     IErMin= 8 ErrMin= 1.43D-06
 ErrMax= 1.43D-06  0.00D+00 EMaxC= 1.00D-01 BMatC= 3.13D-09 BMatP= 3.46D-08
 IDIUse=1 WtCom= 1.00D+00 WtEn= 0.00D+00
 Coeff-Com: -0.109D-03 0.147D-02-0.278D-02-0.123D-01-0.127D-01 0.408D-01
 Coeff-Com:  0.264D+00 0.722D+00
 Coeff:     -0.109D-03 0.147D-02-0.278D-02-0.123D-01-0.127D-01 0.408D-01
 Coeff:      0.264D+00 0.722D+00
 Gap=     0.260 Goal=   None    Shift=    0.000
 RMSDP=1.65D-07 MaxDP=6.67D-06 DE=-3.70D-08 OVMax= 1.68D-05

 Cycle   9  Pass 1  IDiag  1:
 RMSU=  1.10D-07    CP:  9.99D-01  1.26D+00  9.92D-01  9.92D-01  7.83D-01
                    CP:  7.82D-01  9.86D-01  8.81D-01
 E= -1772.40925515298     Delta-E=       -0.000000003452 Rises=F Damp=F
 DIIS: error= 5.59D-07 at cycle   9 NSaved=   9.
 NSaved= 9 IEnMin= 9 EnMin= -1772.40925515298     IErMin= 9 ErrMin= 5.59D-07
 ErrMax= 5.59D-07  0.00D+00 EMaxC= 1.00D-01 BMatC= 4.18D-10 BMatP= 3.13D-09
 IDIUse=1 WtCom= 1.00D+00 WtEn= 0.00D+00
 Coeff-Com: -0.141D-03 0.124D-02-0.846D-03-0.636D-02-0.135D-01-0.542D-02
 Coeff-Com:  0.731D-01 0.346D+00 0.605D+00
 Coeff:     -0.141D-03 0.124D-02-0.846D-03-0.636D-02-0.135D-01-0.542D-02
 Coeff:      0.731D-01 0.346D+00 0.605D+00
 Gap=     0.260 Goal=   None    Shift=    0.000
 RMSDP=5.85D-08 MaxDP=2.58D-06 DE=-3.45D-09 OVMax= 5.24D-06

 Cycle  10  Pass 1  IDiag  1:
 RMSU=  4.20D-08    CP:  9.99D-01  1.26D+00  9.92D-01  9.92D-01  7.83D-01
                    CP:  7.87D-01  1.00D+00  9.47D-01  7.96D-01
 E= -1772.40925515340     Delta-E=       -0.000000000416 Rises=F Damp=F
 DIIS: error= 1.28D-07 at cycle  10 NSaved=  10.
 NSaved=10 IEnMin=10 EnMin= -1772.40925515340     IErMin=10 ErrMin= 1.28D-07
 ErrMax= 1.28D-07  0.00D+00 EMaxC= 1.00D-01 BMatC= 3.88D-11 BMatP= 4.18D-10
 IDIUse=1 WtCom= 1.00D+00 WtEn= 0.00D+00
 Coeff-Com: -0.357D-04 0.245D-03 0.739D-04-0.567D-03-0.313D-02-0.723D-02
 Coeff-Com: -0.111D-01 0.236D-01 0.229D+00 0.769D+00
 Coeff:     -0.357D-04 0.245D-03 0.739D-04-0.567D-03-0.313D-02-0.723D-02
 Coeff:     -0.111D-01 0.236D-01 0.229D+00 0.769D+00
 Gap=     0.260 Goal=   None    Shift=    0.000
 RMSDP=2.44D-08 MaxDP=1.18D-06 DE=-4.16D-10 OVMax= 2.54D-06

 Cycle  11  Pass 1  IDiag  1:
 RMSU=  1.53D-08    CP:  9.99D-01  1.26D+00  9.92D-01  9.92D-01  7.83D-01
                    CP:  7.88D-01  1.01D+00  9.70D-01  9.11D-01  9.71D-01
 E= -1772.40925515349     Delta-E=       -0.000000000089 Rises=F Damp=F
 DIIS: error= 6.51D-08 at cycle  11 NSaved=  11.
 NSaved=11 IEnMin=11 EnMin= -1772.40925515349     IErMin=11 ErrMin= 6.51D-08
 ErrMax= 6.51D-08  0.00D+00 EMaxC= 1.00D-01 BMatC= 6.47D-12 BMatP= 3.88D-11
 IDIUse=1 WtCom= 1.00D+00 WtEn= 0.00D+00
 Coeff-Com:  0.631D-05-0.883D-04 0.162D-03 0.764D-03 0.682D-03-0.210D-02
 Coeff-Com: -0.160D-01-0.439D-01 0.863D-02 0.326D+00 0.726D+00
 Coeff:      0.631D-05-0.883D-04 0.162D-03 0.764D-03 0.682D-03-0.210D-02
 Coeff:     -0.160D-01-0.439D-01 0.863D-02 0.326D+00 0.726D+00
 Gap=     0.260 Goal=   None    Shift=    0.000
 RMSDP=9.66D-09 MaxDP=3.93D-07 DE=-8.91D-11 OVMax= 1.04D-06

 SCF Done:  E(RM062X) =  -1772.40925515     A.U. after   11 cycles
            NFock= 11  Conv=0.97D-08     -V/T= 2.0054
 KE= 1.762834808869D+03 PE=-1.271706736985D+04 EE= 4.894587981183D+03
 Leave Link  502 at Sun May  5 13:13:31 2024, MaxMem= 13421772800 cpu:            2545.9 elap:              65.7
 (Enter /scratch/PI/keztluo/TYang/g16/l701.exe)
 ... and contract with generalized density number  0.
 Compute integral first derivatives.
 Leave Link  701 at Sun May  5 13:13:32 2024, MaxMem= 13421772800 cpu:              14.1 elap:               0.4
 (Enter /scratch/PI/keztluo/TYang/g16/l702.exe)
 L702 exits ... SP integral derivatives will be done elsewhere.
 Leave Link  702 at Sun May  5 13:13:32 2024, MaxMem= 13421772800 cpu:               0.9 elap:               0.0
 (Enter /scratch/PI/keztluo/TYang/g16/l703.exe)
 Integral derivatives from FoFJK, PRISM(SPDF).
 Compute integral first derivatives, UseDBF=F ICtDFT=           0.
 Calling FoFJK, ICntrl=      2127 FMM=T ISym2X=0 I1Cent= 0 IOpClX= 0 NMat=1 NMatS=1 NMatT=0.
 FoFJK:  IHMeth= 1 ICntrl=    2127 DoSepK=F KAlg= 0 I1Cent=           0 FoldK=F
 IRaf=         0 NMat=       1 IRICut=       1 DoRegI=T DoRafI=F ISym2E= 0 IDoP0=0 IntGTp=1.
 FoFCou: FMM=T IPFlag=           0 FMFlag=      100000 FMFlg1=        2001
         NFxFlg=           0 DoJE=F BraDBF=F KetDBF=F FulRan=T
         wScrn=  0.000000 ICntrl=      2127 IOpCl=  0 I1Cent=           0 NGrid=           0
         NMat0=    1 NMatS0=      1 NMatT0=    0 NMatD0=    1 NMtDS0=    0 NMtDT0=    0
 Symmetry not used in FoFCou.
 FMM levels:  10  Number of levels for PrismC:   9
 Leave Link  703 at Sun May  5 13:13:47 2024, MaxMem= 13421772800 cpu:             569.4 elap:              14.7
 (Enter /scratch/PI/keztluo/TYang/g16/l716.exe)
 Dipole        = 6.75395707D-01 3.74768849D-01 4.41587837D-01
 ***** Axes restored to original set *****
 -------------------------------------------------------------------
 Center     Atomic                   Forces (Hartrees/Bohr)
 Number     Number              X              Y              Z
 -------------------------------------------------------------------
      1       15           0.009376096   -0.008686579    0.004247536
      2        8          -0.003537212   -0.005771578   -0.005516470
      3        8           0.001199493    0.003470010    0.001456924
      4        8          -0.004181221   -0.000631210   -0.001041383
      5        8          -0.000748798    0.000905131   -0.003496131
      6        6          -0.002076998    0.000868719   -0.000297498
      7        6           0.000591767   -0.000691048   -0.000544167
      8        1           0.000837518    0.000318144    0.000060847
      9        6           0.000086712    0.000097631    0.000176011
     10        1          -0.000033919   -0.000063463   -0.000091603
     11        6           0.000194011    0.000270379    0.000330417
     12        1           0.000087153   -0.000008432    0.000053214
     13        6          -0.000166181   -0.000644938   -0.000021527
     14        1          -0.000010014   -0.000020353    0.000027411
     15        6          -0.000261412    0.000306114   -0.000021835
     16        1           0.000028469   -0.000340869    0.000312577
     17        6           0.003645015    0.009914033    0.004287237
     18        1          -0.001603769    0.000783577   -0.000222191
     19        6          -0.000507514    0.000378929    0.001475626
     20        6           0.000241407    0.000585031    0.001601792
     21        1          -0.001099689   -0.000349154    0.000552349
     22        6          -0.000156221    0.000599026   -0.000312388
     23        1           0.000129121   -0.000170376    0.000044207
     24        6          -0.000307321   -0.000245334    0.000084287
     25        1          -0.000000924   -0.000013965    0.000000646
     26        6           0.000216251   -0.000431325    0.000100835
     27        1           0.000003160    0.000001223    0.000016293
     28        6           0.000285983    0.000471598   -0.000498268
     29        1          -0.000068923    0.000168665   -0.000045705
     30        6           0.000645442   -0.000256769    0.000569179
     31        6           0.000242544   -0.000236001    0.000186349
     32        1          -0.000024311   -0.000072452    0.000056911
     33        6          -0.000136708    0.000296231    0.000303645
     34        1          -0.000139387    0.000139058   -0.000009786
     35        1           0.000052173    0.000021422   -0.000158108
     36        6           0.001017400   -0.000187688    0.000528368
     37        1           0.001708145   -0.001355173    0.000432148
     38        1           0.000005827   -0.000053084   -0.000067525
     39        6           0.000465706    0.000250700    0.000167512
     40        6           0.000404067    0.000040420    0.000104509
     41        1           0.000061081   -0.000354362    0.000029543
     42        1          -0.000000132    0.000007882    0.000006276
     43        1           0.000000356    0.000000248   -0.000020448
     44        6          -0.000299154    0.000170658   -0.000048725
     45        6          -0.000100431    0.000378827   -0.000314906
     46        1          -0.000175842   -0.000046505   -0.000178094
     47        1          -0.000115190   -0.000038295   -0.000087955
     48        1          -0.001324431    0.000322170   -0.000237927
     49        6          -0.000103362    0.000186028   -0.000054493
     50        1           0.000004106   -0.000017502   -0.000060902
     51        1          -0.000036812    0.000022942    0.000023491
     52        1          -0.000109320   -0.000025166   -0.000064447
     53        6           0.000919343   -0.000222348    0.000456496
     54        6          -0.000643035   -0.000319751   -0.000183106
     55        6          -0.000618750   -0.000126297    0.000134545
     56        1           0.000213729    0.000881412    0.000698517
     57        6          -0.000469735    0.000384679   -0.000316282
     58        1          -0.000129751   -0.000117072   -0.000057093
     59        6           0.000060812   -0.000060205    0.000189019
     60        1           0.000046165    0.000011237   -0.000031024
     61        6           0.000025431    0.000003886   -0.000157915
     62        1          -0.000058530   -0.000001099   -0.000061649
     63        6          -0.001828036    0.000554014   -0.001999152
     64        1          -0.000714239    0.000349184   -0.001476466
     65        3          -0.001007212   -0.001600817   -0.001019552
 -------------------------------------------------------------------
 Cartesian Forces:  Max     0.009914033 RMS     0.001577980
 Leave Link  716 at Sun May  5 13:13:47 2024, MaxMem= 13421772800 cpu:               0.9 elap:               0.1
 (Enter /scratch/PI/keztluo/TYang/g16/l103.exe)

 GradGradGradGradGradGradGradGradGradGradGradGradGradGradGradGradGradGrad
 Berny optimization.
 Using GEDIIS/GDIIS optimizer.
 FormGI is forming the generalized inverse of G from B-inverse, IUseBI=4.
 Internal  Forces:  Max     0.008630860 RMS     0.001125823
 Search for a local minimum.
 Step number   4 out of a maximum of  390
 All quantities printed in internal units (Hartrees-Bohrs-Radians)
 RMS Force = .11258D-02 SwitMx=.10000D-02 MixMth= 1
 Mixed Optimization -- RFO/linear search
 Update second derivatives using D2CorX and points    1    3    2    4
 DE= -6.94D-04 DEPred=-1.64D-03 R= 4.24D-01
 Trust test= 4.24D-01 RLast= 3.99D-01 DXMaxT set to 1.51D-01
 ITU=  0 -1  1  0
 Use linear search instead of GDIIS.
     Eigenvalues ---    0.00230   0.00230   0.00381   0.00431   0.00487
     Eigenvalues ---    0.00559   0.00727   0.01048   0.01101   0.01457
     Eigenvalues ---    0.01490   0.01667   0.01943   0.01984   0.02109
     Eigenvalues ---    0.02142   0.02145   0.02159   0.02160   0.02168
     Eigenvalues ---    0.02169   0.02174   0.02176   0.02179   0.02180
     Eigenvalues ---    0.02182   0.02186   0.02192   0.02195   0.02197
     Eigenvalues ---    0.02199   0.02201   0.02202   0.02205   0.02210
     Eigenvalues ---    0.02213   0.02214   0.02419   0.02589   0.02830
     Eigenvalues ---    0.03286   0.03411   0.03655   0.03770   0.03895
     Eigenvalues ---    0.04253   0.04310   0.04397   0.04760   0.04938
     Eigenvalues ---    0.04972   0.05024   0.05112   0.05218   0.05513
     Eigenvalues ---    0.05638   0.05655   0.05734   0.05739   0.05756
     Eigenvalues ---    0.05779   0.06318   0.06637   0.06815   0.06840
     Eigenvalues ---    0.07104   0.07561   0.08042   0.08637   0.08899
     Eigenvalues ---    0.09179   0.09699   0.10028   0.10240   0.10441
     Eigenvalues ---    0.11086   0.11584   0.11756   0.13277   0.14479
     Eigenvalues ---    0.15601   0.15986   0.15990   0.15998   0.15998
     Eigenvalues ---    0.15999   0.15999   0.15999   0.15999   0.16000
     Eigenvalues ---    0.16000   0.16000   0.16000   0.16000   0.16000
     Eigenvalues ---    0.16000   0.16000   0.16000   0.16000   0.16000
     Eigenvalues ---    0.16000   0.16000   0.16000   0.16005   0.16047
     Eigenvalues ---    0.16573   0.17750   0.20161   0.20984   0.21679
     Eigenvalues ---    0.21980   0.21995   0.22000   0.22000   0.22000
     Eigenvalues ---    0.22001   0.22844   0.23392   0.23410   0.23545
     Eigenvalues ---    0.23946   0.24201   0.24818   0.25525   0.26125
     Eigenvalues ---    0.27096   0.27841   0.28064   0.28183   0.28403
     Eigenvalues ---    0.29276   0.29968   0.30783   0.32093   0.32724
     Eigenvalues ---    0.33296   0.34173   0.34184   0.34192   0.34208
     Eigenvalues ---    0.34216   0.34323   0.34379   0.34380   0.34454
     Eigenvalues ---    0.34556   0.34664   0.34870   0.35001   0.35048
     Eigenvalues ---    0.35067   0.35276   0.35282   0.35283   0.35326
     Eigenvalues ---    0.35328   0.35336   0.35342   0.35344   0.35348
     Eigenvalues ---    0.35354   0.35409   0.35501   0.35573   0.36496
     Eigenvalues ---    0.36745   0.40943   0.41826   0.42165   0.42302
     Eigenvalues ---    0.42359   0.42398   0.42463   0.42886   0.44737
     Eigenvalues ---    0.45927   0.46299   0.46396   0.46540   0.46545
     Eigenvalues ---    0.46638   0.46881   0.46947   0.46980   0.47212
     Eigenvalues ---    0.47237   0.47284   0.59873   0.69739
 RFO step:  Lambda=-1.94470203D-03 EMin= 2.29922191D-03
 Quartic linear search produced a step of -0.33576.
 Maximum step size (   0.151) exceeded in Quadratic search.
    -- Step size scaled by   0.788
 Iteration  1 RMS(Cart)=  0.05413921 RMS(Int)=  0.00046608
 Iteration  2 RMS(Cart)=  0.00101051 RMS(Int)=  0.00005091
 Iteration  3 RMS(Cart)=  0.00000032 RMS(Int)=  0.00005091
 ITry= 1 IFail=0 DXMaxC= 3.31D-01 DCOld= 1.00D+10 DXMaxT= 1.51D-01 DXLimC= 3.00D+00 Rises=F
 Variable       Old X    -DE/DX   Delta X   Delta X   Delta X     New X
                                 (Linear)    (Quad)   (Total)
    R1        2.85767  -0.00310   0.00087  -0.00456  -0.00369   2.85397
    R2        3.07584  -0.00345   0.00146  -0.00765  -0.00611   3.06973
    R3        3.08106  -0.00224   0.00106  -0.00744  -0.00628   3.07478
    R4        3.65662   0.00194   0.07414  -0.12058  -0.04643   3.61019
    R5        5.11375   0.00088   0.00708  -0.01043  -0.00333   5.11042
    R6        2.50560   0.00863  -0.00778   0.02679   0.01904   2.52464
    R7        3.27214   0.00190   0.00648  -0.00024   0.00624   3.27838
    R8        3.42439   0.00175   0.00104   0.00951   0.01049   3.43488
    R9        2.73324   0.00059  -0.00081   0.00369   0.00283   2.73607
   R10        2.72404  -0.00051  -0.00124   0.00090  -0.00035   2.72369
   R11        2.63514  -0.00107  -0.00027  -0.00039  -0.00066   2.63447
   R12        2.64127   0.00049  -0.00006   0.00044   0.00038   2.64166
   R13        2.88043   0.00044  -0.00518   0.01466   0.00948   2.88991
   R14        2.05546   0.00034   0.00020  -0.00011   0.00009   2.05554
   R15        2.63445   0.00022  -0.00008   0.00060   0.00053   2.63498
   R16        2.05169  -0.00005  -0.00005   0.00003  -0.00002   2.05167
   R17        2.62789   0.00032   0.00016  -0.00016  -0.00001   2.62789
   R18        2.05219  -0.00002   0.00000  -0.00011  -0.00011   2.05207
   R19        2.63748   0.00027   0.00022  -0.00018   0.00004   2.63751
   R20        2.05226   0.00004  -0.00001   0.00001   0.00000   2.05226
   R21        2.62605  -0.00006  -0.00008   0.00006  -0.00002   2.62603
   R22        2.05665   0.00031  -0.00017   0.00065   0.00048   2.05713
   R23        2.09447   0.00038  -0.00175   0.00576   0.00401   2.09848
   R24        2.64020   0.00085   0.00065  -0.00027   0.00038   2.64058
   R25        2.63627   0.00041  -0.00004   0.00044   0.00040   2.63667
   R26        2.87949  -0.00023   0.00017  -0.00058  -0.00041   2.87908
   R27        2.05153   0.00122   0.00075  -0.00029   0.00047   2.05200
   R28        2.62505   0.00021   0.00003   0.00012   0.00015   2.62520
   R29        2.05239  -0.00017  -0.00003  -0.00017  -0.00020   2.05218
   R30        2.63396  -0.00017   0.00004  -0.00025  -0.00021   2.63375
   R31        2.05106  -0.00001   0.00000  -0.00005  -0.00005   2.05101
   R32        2.62759   0.00033  -0.00005   0.00038   0.00033   2.62792
   R33        2.05124  -0.00001   0.00001  -0.00005  -0.00005   2.05120
   R34        2.63486  -0.00035   0.00000  -0.00036  -0.00036   2.63450
   R35        2.05118  -0.00011   0.00002  -0.00018  -0.00016   2.05102
   R36        2.90945  -0.00041  -0.00025   0.00114   0.00091   2.91036
   R37        3.05152  -0.00356  -0.00059  -0.00216  -0.00284   3.04868
   R38        2.06681  -0.00006   0.00004  -0.00018  -0.00014   2.06667
   R39        2.93750   0.00027   0.00009  -0.00003   0.00007   2.93758
   R40        2.93811  -0.00062   0.00004   0.00122   0.00122   2.93933
   R41        2.06392  -0.00013   0.00004  -0.00020  -0.00016   2.06376
   R42        2.06229   0.00004  -0.00002   0.00020   0.00018   2.06247
   R43        2.93737   0.00023  -0.00026   0.00048   0.00024   2.93761
   R44        2.05940  -0.00167  -0.00010  -0.00118  -0.00129   2.05811
   R45        2.06569  -0.00002   0.00002  -0.00009  -0.00007   2.06563
   R46        2.91405   0.00043  -0.00020   0.00082   0.00061   2.91466
   R47        2.96126  -0.00023   0.00013   0.00024   0.00034   2.96161
   R48        2.86438  -0.00016  -0.00008   0.00015   0.00007   2.86446
   R49        2.99218   0.00182  -0.00059   0.00504   0.00445   2.99662
   R50        2.05884  -0.00025   0.00003  -0.00023  -0.00019   2.05865
   R51        2.07009  -0.00001   0.00000  -0.00006  -0.00005   2.07004
   R52        2.07042  -0.00002   0.00000  -0.00007  -0.00007   2.07036
   R53        2.91707   0.00052  -0.00014   0.00094   0.00081   2.91787
   R54        2.91100   0.00019   0.00035  -0.00082  -0.00048   2.91053
   R55        2.06987  -0.00014   0.00001  -0.00015  -0.00014   2.06973
   R56        2.06789   0.00006   0.00000   0.00004   0.00004   2.06793
   R57        2.04646   0.00119   0.00032  -0.00062  -0.00030   2.04616
   R58        2.06967  -0.00002   0.00001  -0.00010  -0.00009   2.06958
   R59        2.06700  -0.00001  -0.00002   0.00005   0.00003   2.06702
   R60        2.07013   0.00001   0.00005  -0.00021  -0.00016   2.06997
   R61        2.88946   0.00170   0.00040  -0.00002   0.00039   2.88985
   R62        2.64289   0.00085   0.00028   0.00000   0.00031   2.64319
   R63        2.64871   0.00011  -0.00013   0.00011   0.00000   2.64871
   R64        2.04821  -0.00095  -0.00020   0.00007  -0.00013   2.04808
   R65        2.63286   0.00026   0.00008  -0.00023  -0.00015   2.63271
   R66        2.05099   0.00012   0.00005   0.00022   0.00027   2.05126
   R67        2.62565  -0.00016   0.00005   0.00000   0.00003   2.62567
   R68        2.05148  -0.00004   0.00000  -0.00010  -0.00010   2.05138
   R69        2.63176  -0.00012  -0.00006   0.00033   0.00025   2.63202
   R70        2.05137  -0.00002   0.00000  -0.00004  -0.00005   2.05133
   R71        2.62745  -0.00007   0.00001   0.00024   0.00025   2.62770
   R72        2.04822   0.00027   0.00017  -0.00039  -0.00021   2.04801
    A1        1.94450   0.00092  -0.00089   0.00951   0.00865   1.95315
    A2        1.93617   0.00075   0.00070   0.00865   0.00928   1.94545
    A3        1.83844   0.00157  -0.00769   0.02104   0.01348   1.85192
    A4        1.64729   0.00210  -0.00041   0.00446   0.00388   1.65117
    A5        2.04368  -0.00339   0.00563  -0.02471  -0.01926   2.02442
    A6        2.16798  -0.00097   0.00399  -0.00379   0.00010   2.16808
    A7        2.05302  -0.00188   0.00353  -0.01977  -0.01626   2.03676
    A8        2.36893   0.00021  -0.00433   0.01204   0.00763   2.37656
    A9        1.16051   0.00156  -0.00665   0.01571   0.00918   1.16969
   A10        2.05405  -0.00138   0.00486  -0.00970  -0.00480   2.04925
   A11        1.99124  -0.00098  -0.00326   0.00350   0.00036   1.99160
   A12        2.00629  -0.00165  -0.00211   0.00290   0.00097   2.00726
   A13        2.07339   0.00040   0.00114  -0.00207  -0.00093   2.07246
   A14        2.12218  -0.00118  -0.00284   0.00597   0.00312   2.12530
   A15        2.08400   0.00081   0.00233  -0.00325  -0.00094   2.08306
   A16        2.08291  -0.00018  -0.00002  -0.00036  -0.00040   2.08250
   A17        2.10795  -0.00018  -0.00062   0.00112   0.00049   2.10844
   A18        2.09176   0.00038   0.00073  -0.00052   0.00019   2.09195
   A19        2.09283  -0.00008  -0.00006   0.00004  -0.00002   2.09281
   A20        2.09338   0.00008  -0.00005   0.00019   0.00015   2.09352
   A21        2.09695   0.00000   0.00011  -0.00022  -0.00011   2.09684
   A22        2.09696   0.00003  -0.00014   0.00046   0.00032   2.09728
   A23        2.08997   0.00002   0.00030  -0.00074  -0.00044   2.08953
   A24        2.09623  -0.00005  -0.00016   0.00025   0.00009   2.09633
   A25        2.09452   0.00014   0.00000   0.00009   0.00009   2.09461
   A26        2.09506  -0.00028  -0.00006   0.00000  -0.00007   2.09500
   A27        2.09356   0.00015   0.00007  -0.00006   0.00001   2.09357
   A28        2.10644  -0.00003  -0.00066   0.00137   0.00071   2.10715
   A29        2.07785   0.00036   0.00001   0.00112   0.00111   2.07896
   A30        2.09890  -0.00033   0.00065  -0.00248  -0.00184   2.09707
   A31        1.85918  -0.00146  -0.00902   0.01125   0.00216   1.86134
   A32        1.87643   0.00067  -0.01264   0.02373   0.01094   1.88737
   A33        1.79893   0.00101  -0.00899   0.03170   0.02272   1.82165
   A34        1.99615   0.00072   0.01018  -0.01398  -0.00343   1.99272
   A35        2.01177   0.00020   0.00675  -0.01547  -0.00848   2.00329
   A36        1.90519  -0.00105   0.00788  -0.02699  -0.01883   1.88636
   A37        2.06642   0.00026   0.00010   0.00032   0.00042   2.06683
   A38        2.08652  -0.00141  -0.00076   0.00016  -0.00060   2.08592
   A39        2.12313   0.00119   0.00064  -0.00014   0.00049   2.12362
   A40        2.08493   0.00055   0.00073  -0.00002   0.00071   2.08565
   A41        2.11362  -0.00033  -0.00037   0.00035  -0.00002   2.11361
   A42        2.08400  -0.00022  -0.00032  -0.00032  -0.00064   2.08336
   A43        2.09036  -0.00011  -0.00010  -0.00010  -0.00020   2.09016
   A44        2.09478  -0.00005   0.00020  -0.00061  -0.00042   2.09437
   A45        2.09802   0.00015  -0.00010   0.00071   0.00062   2.09864
   A46        2.09894  -0.00013   0.00001  -0.00026  -0.00024   2.09870
   A47        2.08499   0.00026   0.00004   0.00037   0.00041   2.08541
   A48        2.09925  -0.00013  -0.00006  -0.00011  -0.00017   2.09908
   A49        2.09751  -0.00007  -0.00002  -0.00004  -0.00007   2.09744
   A50        2.09882   0.00015  -0.00001   0.00024   0.00023   2.09905
   A51        2.08684  -0.00008   0.00003  -0.00019  -0.00016   2.08667
   A52        2.10754  -0.00029   0.00003  -0.00059  -0.00057   2.10697
   A53        2.09649   0.00029  -0.00003   0.00064   0.00061   2.09710
   A54        2.07915   0.00000   0.00000  -0.00005  -0.00004   2.07911
   A55        1.81653   0.00183  -0.00041  -0.00159  -0.00199   1.81454
   A56        1.91119  -0.00245  -0.00002   0.00504   0.00505   1.91625
   A57        1.84111   0.00022   0.00084   0.00126   0.00204   1.84315
   A58        2.02205   0.00238   0.00274  -0.00051   0.00220   2.02425
   A59        2.09195  -0.00408  -0.00318  -0.00303  -0.00619   2.08577
   A60        1.77150   0.00171   0.00008  -0.00012  -0.00006   1.77144
   A61        1.95972  -0.00017  -0.00010   0.00013   0.00004   1.95976
   A62        1.86001   0.00209   0.00143  -0.00371  -0.00229   1.85771
   A63        1.84491  -0.00204  -0.00209   0.00415   0.00205   1.84696
   A64        2.00655  -0.00053  -0.00005  -0.00005  -0.00010   2.00645
   A65        2.00606   0.00076   0.00009   0.00032   0.00040   2.00647
   A66        1.76813  -0.00011   0.00072  -0.00086  -0.00014   1.76799
   A67        1.93448  -0.00026  -0.00008  -0.00051  -0.00059   1.93390
   A68        1.95884   0.00028   0.00008   0.00012   0.00020   1.95904
   A69        1.80313  -0.00007   0.00017  -0.00027  -0.00012   1.80301
   A70        1.85483  -0.00007  -0.00001  -0.00027  -0.00027   1.85456
   A71        1.95799   0.00035  -0.00022  -0.00010  -0.00031   1.95768
   A72        1.95715  -0.00022   0.00005   0.00104   0.00108   1.95823
   A73        1.98156  -0.00021   0.00031   0.00140   0.00171   1.98327
   A74        1.94826   0.00061  -0.00007  -0.00084  -0.00089   1.94737
   A75        1.80012  -0.00013  -0.00004   0.00028   0.00020   1.80032
   A76        1.85952  -0.00040  -0.00018  -0.00152  -0.00170   1.85782
   A77        1.97631   0.00005  -0.00004   0.00170   0.00166   1.97797
   A78        1.89860   0.00013   0.00001  -0.00104  -0.00101   1.89759
   A79        1.73842  -0.00043   0.00042  -0.00349  -0.00305   1.73537
   A80        2.00241  -0.00089  -0.00016  -0.00010  -0.00027   2.00214
   A81        1.85854   0.00255   0.00175   0.00680   0.00852   1.86706
   A82        2.04439   0.00111   0.00024  -0.00119  -0.00097   2.04342
   A83        1.82696  -0.00148  -0.00163  -0.00300  -0.00463   1.82233
   A84        1.96813  -0.00071  -0.00049   0.00105   0.00056   1.96870
   A85        1.87434  -0.00012   0.00003  -0.00024  -0.00021   1.87413
   A86        1.88348  -0.00014  -0.00003  -0.00022  -0.00025   1.88324
   A87        2.02058   0.00038  -0.00024   0.00141   0.00116   2.02175
   A88        1.86842   0.00001   0.00003  -0.00026  -0.00023   1.86820
   A89        1.89328  -0.00006   0.00013  -0.00043  -0.00030   1.89298
   A90        1.91773  -0.00008   0.00009  -0.00036  -0.00027   1.91746
   A91        1.62543   0.00027   0.00009   0.00026   0.00034   1.62577
   A92        1.93481  -0.00008   0.00053  -0.00010   0.00044   1.93525
   A93        2.07300  -0.00055  -0.00139   0.00154   0.00015   2.07315
   A94        1.99150  -0.00020   0.00019   0.00060   0.00080   1.99230
   A95        2.03483  -0.00035  -0.00024  -0.00130  -0.00154   2.03329
   A96        1.81035   0.00078   0.00076  -0.00079  -0.00004   1.81031
   A97        1.89932   0.00050   0.00029   0.00018   0.00047   1.89979
   A98        1.93335   0.00011  -0.00026   0.00097   0.00071   1.93405
   A99        2.01191  -0.00070  -0.00012  -0.00036  -0.00049   2.01142
   A100       1.87593  -0.00013   0.00005  -0.00019  -0.00014   1.87579
   A101       1.85510   0.00023   0.00022  -0.00049  -0.00027   1.85483
   A102       1.88234   0.00002  -0.00015  -0.00016  -0.00031   1.88203
   A103       1.92352  -0.00003   0.00012  -0.00058  -0.00046   1.92306
   A104       1.93822   0.00001  -0.00005   0.00030   0.00025   1.93848
   A105       1.93481  -0.00002  -0.00013   0.00061   0.00049   1.93530
   A106       1.89504   0.00001   0.00008  -0.00032  -0.00023   1.89480
   A107       1.88113   0.00007   0.00013  -0.00037  -0.00023   1.88089
   A108       1.88957  -0.00005  -0.00016   0.00033   0.00017   1.88974
   A109       1.84236   0.00122  -0.00002  -0.00092  -0.00101   1.84135
   A110       1.91158  -0.00232  -0.00069   0.00348   0.00285   1.91443
   A111       1.85534  -0.00017  -0.00011  -0.01424  -0.01437   1.84097
   A112       1.78868  -0.00061   0.00025   0.00152   0.00175   1.79043
   A113       2.10242  -0.00473  -0.00373  -0.00131  -0.00516   2.09725
   A114       1.95624   0.00629   0.00417   0.01196   0.01617   1.97241
   A115       2.06003   0.00198   0.00143  -0.00429  -0.00306   2.05697
   A116       2.16345  -0.00108  -0.00098   0.00582   0.00464   2.16810
   A117       2.05779  -0.00081  -0.00010   0.00015  -0.00006   2.05773
   A118       2.08381   0.00029   0.00030  -0.00066  -0.00039   2.08342
   A119       2.11253   0.00027  -0.00006   0.00083   0.00080   2.11333
   A120       2.08671  -0.00056  -0.00024  -0.00029  -0.00056   2.08615
   A121       2.07978  -0.00013  -0.00003   0.00019   0.00016   2.07994
   A122       2.10193   0.00004   0.00004  -0.00083  -0.00079   2.10114
   A123       2.10140   0.00009  -0.00001   0.00064   0.00062   2.10202
   A124       2.10316   0.00010   0.00003  -0.00014  -0.00011   2.10305
   A125       2.07993  -0.00011   0.00000   0.00020   0.00017   2.08010
   A126       2.10010   0.00001  -0.00003  -0.00006  -0.00009   2.10001
   A127       2.09961  -0.00006  -0.00002  -0.00023  -0.00025   2.09936
   A128       2.10114   0.00011  -0.00004   0.00057   0.00052   2.10166
   A129       2.08244  -0.00004   0.00005  -0.00035  -0.00030   2.08214
   A130       2.11302   0.00050   0.00016  -0.00086  -0.00066   2.11236
   A131       2.10314  -0.00034  -0.00041   0.00121   0.00077   2.10391
   A132       2.06690  -0.00017   0.00020  -0.00039  -0.00021   2.06669
   A133       1.20415   0.00129   0.01154  -0.01867  -0.00713   1.19702
   A134       1.75823   0.00031   0.01032  -0.01655  -0.00627   1.75196
    D1       -2.40716  -0.00020  -0.00967   0.01068   0.00102  -2.40613
    D2       -0.40845   0.00185  -0.00932   0.02482   0.01551  -0.39294
    D3        1.75873  -0.00050  -0.00275  -0.00691  -0.00958   1.74915
    D4        3.13436  -0.00090  -0.00630  -0.00305  -0.00937   3.12500
    D5        2.36016   0.00047   0.00884   0.00020   0.00907   2.36922
    D6        0.35444  -0.00171   0.00983  -0.01460  -0.00482   0.34962
    D7       -1.80557   0.00181   0.00163   0.02106   0.02271  -1.78286
    D8        3.01505   0.00122   0.00988   0.01190   0.02191   3.03696
    D9       -0.18200   0.00009   0.00991  -0.01508  -0.00514  -0.18714
   D10        1.96510   0.00049   0.01031  -0.01203  -0.00180   1.96331
   D11       -2.30660   0.00004   0.01039  -0.01822  -0.00785  -2.31445
   D12        1.98983   0.00025   0.00630  -0.00246   0.00377   1.99361
   D13       -2.14624   0.00065   0.00670   0.00060   0.00711  -2.13913
   D14       -0.13476   0.00020   0.00678  -0.00559   0.00106  -0.13370
   D15       -2.34926  -0.00090   0.01288  -0.03016  -0.01711  -2.36637
   D16       -0.20215  -0.00050   0.01328  -0.02710  -0.01377  -0.21593
   D17        1.80933  -0.00095   0.01336  -0.03329  -0.01982   1.78950
   D18       -0.06602   0.00006   0.00536  -0.00909  -0.00369  -0.06972
   D19        2.08108   0.00045   0.00576  -0.00604  -0.00036   2.08073
   D20       -2.19062   0.00000   0.00584  -0.01223  -0.00641  -2.19703
   D21       -1.82867   0.00315  -0.00662   0.02843   0.02179  -1.80688
   D22        1.90472  -0.00117  -0.00482  -0.00766  -0.01263   1.89209
   D23        0.05190   0.00010  -0.00448   0.00790   0.00333   0.05524
   D24        0.10698  -0.00015  -0.00878   0.01475   0.00588   0.11286
   D25       -1.96327  -0.00041   0.00728  -0.01422  -0.00720  -1.97047
   D26        2.09024   0.00025  -0.02213   0.05268   0.03061   2.12085
   D27       -0.07849   0.00008   0.00542  -0.00867  -0.00348  -0.08197
   D28       -0.01130  -0.00014   0.00443  -0.00926  -0.00497  -0.01627
   D29       -1.88482   0.00199   0.00981  -0.02214  -0.01230  -1.89712
   D30        2.22616  -0.00061   0.00680  -0.02333  -0.01650   2.20966
   D31        0.33216  -0.00165   0.00633  -0.02585  -0.01949   0.31268
   D32       -0.19921   0.00130  -0.00683   0.00218  -0.00466  -0.20387
   D33       -2.11355   0.00240  -0.00682  -0.00059  -0.00738  -2.12093
   D34        2.05276  -0.00374  -0.01138  -0.00843  -0.01979   2.03297
   D35       -3.08625  -0.00050  -0.00637   0.00108  -0.00530  -3.09155
   D36        0.01904   0.00003  -0.00336   0.00849   0.00513   0.02417
   D37       -0.03653  -0.00004   0.00308   0.00903   0.01214  -0.02439
   D38        3.06877   0.00048   0.00609   0.01643   0.02257   3.09133
   D39       -0.02159   0.00007   0.00387  -0.00786  -0.00401  -0.02560
   D40        3.11822   0.00012   0.00382  -0.00089   0.00290   3.12113
   D41       -3.07336  -0.00027  -0.00518  -0.01612  -0.02124  -3.09460
   D42        0.06645  -0.00021  -0.00523  -0.00916  -0.01433   0.05212
   D43        2.14410  -0.00020  -0.03331   0.04616   0.01276   2.15686
   D44       -2.07862  -0.00114  -0.04730   0.06803   0.02087  -2.05775
   D45        0.20430  -0.00120  -0.02024   0.01042  -0.00991   0.19439
   D46       -1.08991   0.00024  -0.02385   0.05422   0.03030  -1.05960
   D47        0.97056  -0.00070  -0.03784   0.07609   0.03842   1.00898
   D48       -3.02970  -0.00076  -0.01078   0.01848   0.00764  -3.02207
   D49       -3.14114  -0.00013  -0.00026  -0.00294  -0.00320   3.13885
   D50       -0.00860  -0.00004   0.00088  -0.00181  -0.00092  -0.00952
   D51       -0.03602   0.00038   0.00275   0.00451   0.00727  -0.02876
   D52        3.09651   0.00047   0.00389   0.00564   0.00955   3.10606
   D53       -3.13419  -0.00006  -0.00053  -0.00107  -0.00161  -3.13580
   D54        0.00034  -0.00004   0.00116  -0.00565  -0.00450  -0.00416
   D55       -0.00168   0.00003   0.00062   0.00006   0.00068  -0.00099
   D56        3.13285   0.00005   0.00231  -0.00452  -0.00221   3.13064
   D57       -3.13427  -0.00003  -0.00170   0.00275   0.00105  -3.13322
   D58       -0.00288   0.00014  -0.00067   0.00628   0.00561   0.00273
   D59        0.00026  -0.00001  -0.00001  -0.00183  -0.00184  -0.00158
   D60        3.13165   0.00016   0.00103   0.00170   0.00272   3.13437
   D61        0.01369  -0.00016  -0.00189   0.00056  -0.00132   0.01238
   D62       -3.12610  -0.00022  -0.00184  -0.00649  -0.00830  -3.13440
   D63       -3.13809   0.00001  -0.00085   0.00409   0.00324  -3.13485
   D64        0.00530  -0.00005  -0.00080  -0.00296  -0.00375   0.00155
   D65       -3.12302   0.00024  -0.00195   0.00373   0.00178  -3.12124
   D66       -0.01984   0.00029  -0.00052   0.00423   0.00371  -0.01613
   D67        0.14433  -0.00021  -0.00178   0.00079  -0.00099   0.14334
   D68       -3.03568  -0.00016  -0.00035   0.00129   0.00094  -3.03474
   D69        0.02109  -0.00030   0.00031  -0.00337  -0.00306   0.01803
   D70       -3.11820  -0.00018   0.00039  -0.00364  -0.00325  -3.12145
   D71        3.03416  -0.00004   0.00003  -0.00035  -0.00031   3.03385
   D72       -0.10513   0.00008   0.00011  -0.00061  -0.00050  -0.10563
   D73        1.25848   0.00087  -0.00576   0.02804   0.02226   1.28074
   D74       -2.92564   0.00046  -0.00450   0.03292   0.02843  -2.89721
   D75       -0.79192   0.00153  -0.00469   0.02941   0.02473  -0.76719
   D76       -1.75314   0.00048  -0.00554   0.02497   0.01941  -1.73374
   D77        0.34592   0.00007  -0.00428   0.02985   0.02558   0.37150
   D78        2.47964   0.00114  -0.00447   0.02634   0.02188   2.50152
   D79       -3.12730  -0.00011  -0.00001  -0.00228  -0.00229  -3.12959
   D80        0.00672  -0.00010   0.00031  -0.00216  -0.00185   0.00486
   D81       -0.02410  -0.00004   0.00144  -0.00177  -0.00033  -0.02443
   D82        3.10991  -0.00003   0.00176  -0.00165   0.00010   3.11002
   D83       -3.13903  -0.00001  -0.00014   0.00029   0.00015  -3.13888
   D84        0.00552  -0.00010   0.00012  -0.00085  -0.00073   0.00480
   D85       -0.00505   0.00000   0.00018   0.00041   0.00058  -0.00446
   D86        3.13951  -0.00008   0.00044  -0.00073  -0.00030   3.13921
   D87        3.13106   0.00010  -0.00026   0.00180   0.00154   3.13260
   D88       -0.00423   0.00008  -0.00033   0.00170   0.00137  -0.00286
   D89       -0.00757   0.00001   0.00000   0.00066   0.00066  -0.00691
   D90        3.14033   0.00000  -0.00007   0.00055   0.00048   3.14081
   D91       -0.00933   0.00012   0.00011   0.00045   0.00056  -0.00876
   D92        3.12998   0.00000   0.00003   0.00072   0.00075   3.13073
   D93        3.13853   0.00010   0.00004   0.00035   0.00039   3.13892
   D94       -0.00534  -0.00002  -0.00003   0.00061   0.00058  -0.00477
   D95        0.92277   0.00012  -0.00048  -0.01066  -0.01111   0.91166
   D96        3.13439   0.00085   0.00044  -0.01336  -0.01288   3.12151
   D97       -1.27734   0.00072   0.00095  -0.01409  -0.01310  -1.29044
   D98       -1.12425  -0.00200  -0.00172  -0.01195  -0.01368  -1.13793
   D99        1.08737  -0.00126  -0.00080  -0.01465  -0.01545   1.07192
   D100       2.95883  -0.00139  -0.00029  -0.01538  -0.01567   2.94315
   D101       2.86306   0.00028   0.00048  -0.00751  -0.00704   2.85602
   D102      -1.20850   0.00101   0.00140  -0.01022  -0.00881  -1.21731
   D103       0.66296   0.00088   0.00191  -0.01095  -0.00904   0.65392
   D104      -0.07915   0.00026   0.00006   0.01416   0.01421  -0.06494
   D105       1.92178  -0.00210  -0.00060   0.01827   0.01769   1.93947
   D106      -2.17563   0.00259   0.00267   0.03483   0.03749  -2.13815
   D107       1.95859   0.00036  -0.00172   0.01126   0.00953   1.96812
   D108      -2.32366  -0.00199  -0.00238   0.01537   0.01301  -2.31066
   D109      -0.13789   0.00270   0.00089   0.03193   0.03280  -0.10509
   D110      -2.07230   0.00219  -0.00024   0.00825   0.00799  -2.06431
   D111      -0.07137  -0.00017  -0.00090   0.01236   0.01147  -0.05991
   D112       2.11440   0.00453   0.00237   0.02892   0.03126   2.14566
   D113      -2.82487  -0.00101  -0.00013   0.00581   0.00567  -2.81919
   D114      -0.75397  -0.00109  -0.00014   0.00521   0.00506  -0.74891
   D115       1.35787  -0.00125   0.00007   0.00635   0.00640   1.36427
   D116      -0.64153   0.00003   0.00082   0.00306   0.00388  -0.63765
   D117       1.42936  -0.00006   0.00082   0.00246   0.00327   1.43263
   D118      -2.74198  -0.00022   0.00102   0.00359   0.00461  -2.73737
   D119       1.53262   0.00058   0.00141   0.00282   0.00423   1.53685
   D120      -2.67967   0.00050   0.00140   0.00222   0.00362  -2.67605
   D121      -0.56783   0.00034   0.00161   0.00335   0.00495  -0.56287
   D122      -0.96092  -0.00134  -0.00264   0.00414   0.00151  -0.95941
   D123      -3.00806  -0.00122  -0.00302   0.00338   0.00036  -3.00769
   D124       1.18199  -0.00180  -0.00346   0.00338  -0.00007   1.18192
   D125      -3.13234  -0.00008  -0.00100   0.00063  -0.00037  -3.13271
   D126       1.10371   0.00004  -0.00138  -0.00013  -0.00151   1.10219
   D127      -0.98943  -0.00054  -0.00182  -0.00013  -0.00194  -0.99138
   D128       0.97636   0.00024  -0.00150   0.00112  -0.00038   0.97598
   D129      -1.07077   0.00035  -0.00188   0.00036  -0.00152  -1.07230
   D130       3.11927  -0.00023  -0.00231   0.00036  -0.00196   3.11732
   D131      -2.23571  -0.00041  -0.00142  -0.00845  -0.00986  -2.24558
   D132       1.94525  -0.00019  -0.00136  -0.00684  -0.00821   1.93705
   D133      -0.09030  -0.00055  -0.00133  -0.00540  -0.00672  -0.09702
   D134       1.96315  -0.00023  -0.00131  -0.00762  -0.00893   1.95421
   D135      -0.13907  -0.00001  -0.00126  -0.00602  -0.00728  -0.14635
   D136      -2.17462  -0.00037  -0.00122  -0.00457  -0.00580  -2.18042
   D137      -0.12273  -0.00023  -0.00119  -0.00793  -0.00912  -0.13185
   D138      -2.22494  -0.00001  -0.00114  -0.00633  -0.00747  -2.23241
   D139       2.02269  -0.00037  -0.00110  -0.00488  -0.00599   2.01671
   D140       0.70941   0.00044   0.00058   0.00544   0.00602   0.71543
   D141       2.90782   0.00103   0.00108   0.00151   0.00258   2.91040
   D142      -1.18508   0.00149   0.00170   0.00808   0.00980  -1.17528
   D143       2.85832   0.00013   0.00091   0.00828   0.00919   2.86750
   D144      -1.22646   0.00072   0.00141   0.00435   0.00575  -1.22071
   D145       0.96382   0.00117   0.00203   0.01092   0.01297   0.97679
   D146      -1.36106  -0.00025   0.00067   0.00673   0.00740  -1.35366
   D147       0.83735   0.00034   0.00117   0.00280   0.00396   0.84131
   D148       3.02763   0.00080   0.00179   0.00937   0.01118   3.03881
   D149      -1.03212  -0.00050   0.00060  -0.00359  -0.00300  -1.03511
   D150       0.96673  -0.00050   0.00129  -0.00341  -0.00212   0.96461
   D151       3.07807   0.00012   0.00230  -0.00506  -0.00276   3.07531
   D152       3.08168   0.00030   0.00036  -0.00024   0.00011   3.08179
   D153      -1.20266   0.00030   0.00104  -0.00005   0.00099  -1.20167
   D154       0.90868   0.00093   0.00205  -0.00171   0.00034   0.90902
   D155       0.88757   0.00168   0.00217   0.00167   0.00381   0.89138
   D156       2.88641   0.00168   0.00285   0.00185   0.00469   2.89110
   D157      -1.28543   0.00230   0.00386   0.00020   0.00404  -1.28138
   D158      -1.01812   0.00086   0.00129   0.00244   0.00372  -1.01440
   D159      -3.11882   0.00086   0.00114   0.00303   0.00415  -3.11467
   D160       1.06302   0.00092   0.00145   0.00200   0.00344   1.06646
   D161       1.01101   0.00043   0.00192  -0.00330  -0.00138   1.00963
   D162      -1.08970   0.00043   0.00177  -0.00271  -0.00094  -1.09064
   D163       3.09214   0.00049   0.00208  -0.00374  -0.00165   3.09049
   D164       3.13316  -0.00133  -0.00056  -0.00752  -0.00808   3.12508
   D165       1.03245  -0.00133  -0.00071  -0.00693  -0.00764   1.02481
   D166      -1.06889  -0.00126  -0.00040  -0.00796  -0.00836  -1.07725
   D167      -3.03128  -0.00062  -0.00024  -0.01119  -0.01149  -3.04276
   D168       1.30209  -0.00083  -0.00007  -0.01218  -0.01226   1.28983
   D169      -0.97648   0.00153   0.00176  -0.01928  -0.01755  -0.99403
   D170       1.42080  -0.00049  -0.00069  -0.00860  -0.00934   1.41146
   D171      -0.52902  -0.00070  -0.00053  -0.00959  -0.01012  -0.53913
   D172      -2.80759   0.00166   0.00131  -0.01669  -0.01540  -2.82300
   D173      -0.82030  -0.00034   0.00053  -0.00555  -0.00505  -0.82536
   D174      -2.77012  -0.00055   0.00070  -0.00654  -0.00583  -2.77595
   D175       1.23449   0.00181   0.00253  -0.01364  -0.01111   1.22337
   D176       0.72420   0.00015   0.00130  -0.00123   0.00007   0.72427
   D177      -1.08328  -0.00004   0.00081  -0.00179  -0.00098  -1.08426
   D178       2.96797  -0.00005   0.00043   0.00007   0.00050   2.96847
   D179      -1.38326   0.00010   0.00132  -0.00153  -0.00021  -1.38348
   D180       3.09244  -0.00009   0.00083  -0.00209  -0.00126   3.09118
   D181       0.86051  -0.00010   0.00045  -0.00023   0.00022   0.86072
   D182       2.86281   0.00017   0.00115  -0.00077   0.00038   2.86320
   D183       1.05533  -0.00001   0.00067  -0.00133  -0.00066   1.05467
   D184      -1.17660  -0.00003   0.00028   0.00053   0.00081  -1.17579
   D185       2.65550   0.00026   0.00391  -0.00660  -0.00268   2.65282
   D186       0.59682   0.00005   0.00382  -0.00704  -0.00321   0.59361
   D187      -1.54635   0.00046   0.00432  -0.00734  -0.00300  -1.54936
   D188      -1.70515  -0.00004   0.00282  -0.00611  -0.00330  -1.70846
   D189       2.51935  -0.00026   0.00273  -0.00656  -0.00383   2.51552
   D190       0.37618   0.00015   0.00324  -0.00685  -0.00362   0.37255
   D191       0.49963   0.00009   0.00351  -0.00683  -0.00333   0.49631
   D192      -1.55905  -0.00013   0.00342  -0.00727  -0.00386  -1.56290
   D193       2.58096   0.00029   0.00392  -0.00757  -0.00365   2.57732
   D194       0.37973   0.00216   0.01433   0.00929   0.02355   0.40328
   D195      -2.82980   0.00377   0.02177   0.03902   0.06073  -2.76906
   D196       2.46978   0.00047   0.01173  -0.00486   0.00690   2.47668
   D197      -0.73975   0.00208   0.01917   0.02488   0.04409  -0.69566
   D198      -1.70830   0.00153   0.01285   0.00727   0.02015  -1.68815
   D199       1.36536   0.00314   0.02029   0.03700   0.05733   1.42269
   D200      -0.08485   0.00111   0.00532   0.01494   0.02018  -0.06467
   D201       3.07431   0.00094   0.00542   0.02274   0.02806   3.10237
   D202       3.12050  -0.00038  -0.00163  -0.01320  -0.01481   3.10570
   D203      -0.00353  -0.00055  -0.00154  -0.00540  -0.00692  -0.01045
   D204      -3.07818  -0.00111  -0.00547  -0.01909  -0.02466  -3.10284
   D205       0.08082  -0.00026  -0.00290  -0.01616  -0.01912   0.06170
   D206      -0.00444   0.00060   0.00199   0.01044   0.01243   0.00799
   D207      -3.12862   0.00145   0.00457   0.01338   0.01797  -3.11066
   D208       3.13625   0.00012   0.00012  -0.00342  -0.00330   3.13295
   D209       0.00812   0.00011   0.00012  -0.00287  -0.00277   0.00534
   D210       0.01225  -0.00006   0.00020   0.00441   0.00459   0.01685
   D211      -3.11588  -0.00007   0.00021   0.00495   0.00512  -3.11076
   D212       3.13548  -0.00005   0.00002   0.00054   0.00057   3.13605
   D213      -0.00462   0.00030   0.00088   0.00623   0.00712   0.00250
   D214       0.00751  -0.00006   0.00003   0.00109   0.00111   0.00862
   D215      -3.13258   0.00029   0.00089   0.00678   0.00766  -3.12493
   D216       3.13682  -0.00056  -0.00167  -0.00679  -0.00846   3.12836
   D217      -0.00330  -0.00025  -0.00043  -0.00122  -0.00164  -0.00494
   D218      -0.00328  -0.00021  -0.00081  -0.00111  -0.00192  -0.00520
   D219       3.13979   0.00010   0.00043   0.00446   0.00490  -3.13850
   D220       0.00792  -0.00021  -0.00103  -0.00727  -0.00832  -0.00040
   D221       3.13246  -0.00104  -0.00357  -0.01013  -0.01373   3.11873
   D222      -3.13221   0.00010   0.00019  -0.00176  -0.00156  -3.13378
   D223      -0.00768  -0.00073  -0.00234  -0.00462  -0.00697  -0.01465
         Item               Value     Threshold  Converged?
 Maximum Force            0.008631     0.000450     NO 
 RMS     Force            0.001126     0.000300     NO 
 Maximum Displacement     0.330979     0.001800     NO 
 RMS     Displacement     0.054383     0.001200     NO 
 Predicted change in Energy=-1.234136D-03
 Lowest energy point so far.  Saving SCF results.
 GradGradGradGradGradGradGradGradGradGradGradGradGradGradGradGradGradGrad

 Leave Link  103 at Sun May  5 13:13:47 2024, MaxMem= 13421772800 cpu:               6.1 elap:               0.3
 (Enter /scratch/PI/keztluo/TYang/g16/l202.exe)
 Stoichiometry    C29H30LiO4P
 Framework group  C1[X(C29H30LiO4P)]
 Deg. of freedom   189
 Full point group                 C1      NOp   1
 RotChk:  IX=0 Diff= 8.83D-02
 Largest Abelian subgroup         C1      NOp   1
 Largest concise Abelian subgroup C1      NOp   1
                         Standard orientation:                         
 ---------------------------------------------------------------------
 Center     Atomic      Atomic             Coordinates (Angstroms)
 Number     Number       Type             X           Y           Z
 ---------------------------------------------------------------------
      1         15           0       -0.262479   -1.634433   -1.233964
      2          8           0       -2.359888   -1.992087   -2.773406
      3          8           0       -0.155009   -3.095151   -1.602246
      4          8           0        1.060652   -0.800018   -1.671970
      5          8           0       -0.039688   -1.404621    0.361347
      6          6           0       -2.859617   -0.696545   -0.806502
      7          6           0       -3.440001    0.563092   -0.665098
      8          1           0       -3.201406    1.343277   -1.384525
      9          6           0       -4.342211    0.821942    0.366059
     10          1           0       -4.783621    1.809000    0.464110
     11          6           0       -4.680916   -0.186517    1.261664
     12          1           0       -5.387271    0.009718    2.062761
     13          6           0       -4.118238   -1.455856    1.119602
     14          1           0       -4.385382   -2.249018    1.811660
     15          6           0       -3.221053   -1.707557    0.088683
     16          1           0       -2.786170   -2.698664   -0.027942
     17          6           0       -1.917918   -1.023617   -1.966203
     18          1           0       -1.658750   -0.072984   -2.478325
     19          6           0        1.175013    1.506712   -1.287058
     20          6           0       -0.156921    1.927015   -1.330012
     21          1           0       -0.916983    1.348834   -0.813168
     22          6           0       -0.519651    3.096046   -1.987017
     23          1           0       -1.559778    3.408067   -1.997255
     24          6           0        0.451128    3.868137   -2.622560
     25          1           0        0.172586    4.783507   -3.134901
     26          6           0        1.778802    3.455216   -2.597200
     27          1           0        2.542763    4.043562   -3.095604
     28          6           0        2.136683    2.279915   -1.938298
     29          1           0        3.176771    1.969751   -1.938795
     30          6           0        1.515187    0.151462   -0.679800
     31          6           0        3.003038   -0.092938   -0.366007
     32          1           0        3.618695   -0.118535   -1.269527
     33          6           0        3.414842    0.982514    0.678162
     34          1           0        4.500712    1.093642    0.712916
     35          1           0        3.014388    1.968439    0.435739
     36          6           0        2.839235    0.426216    2.010725
     37          1           0        2.234599    1.146785    2.559678
     38          1           0        3.634168    0.107934    2.690144
     39          6           0        2.046879   -0.817445    1.558632
     40          6           0        4.471190   -1.637784    1.038847
     41          1           0        5.003582   -0.758285    1.399136
     42          1           0        5.074617   -2.080723    0.239087
     43          1           0        4.434916   -2.367425    1.855313
     44          6           0        3.047724   -1.387122    0.495646
     45          6           0        2.665241   -2.727637   -0.159253
     46          1           0        3.196407   -3.536438    0.353859
     47          1           0        2.970927   -2.748371   -1.209786
     48          1           0        1.613126   -2.979646   -0.115027
     49          6           0        1.630459   -1.746370    2.681735
     50          1           0        2.511698   -2.092293    3.232339
     51          1           0        1.097933   -2.619169    2.293041
     52          1           0        0.973887   -1.231324    3.391308
     53          6           0        0.816905   -0.297154    0.703619
     54          6           0       -0.071186    0.684195    1.469666
     55          6           0       -1.218016    0.179492    2.091331
     56          1           0       -1.475335   -0.865607    1.964168
     57          6           0       -2.049637    1.004537    2.845411
     58          1           0       -2.936158    0.581864    3.307682
     59          6           0       -1.756434    2.355011    2.989674
     60          1           0       -2.405969    3.000551    3.572586
     61          6           0       -0.622831    2.873910    2.368716
     62          1           0       -0.383475    3.928819    2.459361
     63          6           0        0.208548    2.049544    1.618539
     64          1           0        1.070007    2.491562    1.131670
     65          3           0       -1.476764   -3.485266   -2.787428
 ---------------------------------------------------------------------
 Rotational constants (GHZ):           0.1627161           0.1247256           0.1163164
 Leave Link  202 at Sun May  5 13:13:47 2024, MaxMem= 13421772800 cpu:               0.3 elap:               0.0
 (Enter /scratch/PI/keztluo/TYang/g16/l301.exe)
 Basis read from rwf:  (5D, 7F)
 No pseudopotential information found on rwf file.
 There are   589 symmetry adapted cartesian basis functions of A   symmetry.
 There are   554 symmetry adapted basis functions of A   symmetry.
   554 basis functions,  1124 primitive gaussians,   589 cartesian basis functions
   127 alpha electrons      127 beta electrons
       nuclear repulsion energy      4301.5963537007 Hartrees.
 IExCor= 4336 DFT=T Ex+Corr=M062X ExCW=0 ScaHFX=  0.540000
 ScaDFX=  1.000000  1.000000  1.000000  1.000000 ScalE2=  1.000000  1.000000
 IRadAn=      5 IRanWt=     -1 IRanGd=            0 ICorTp=0 IEmpDi=  4
 NAtoms=   65 NActive=   65 NUniq=   65 SFac= 1.00D+00 NAtFMM=   60 NAOKFM=T Big=T
 Integral buffers will be    131072 words long.
 Raffenetti 2 integral format.
 Two-electron integral symmetry is turned on.
 No density basis found on file    724.
 Leave Link  301 at Sun May  5 13:13:47 2024, MaxMem= 13421772800 cpu:               2.3 elap:               0.1
 (Enter /scratch/PI/keztluo/TYang/g16/l302.exe)
 NPDir=0 NMtPBC=     1 NCelOv=     1 NCel=       1 NClECP=     1 NCelD=      1
         NCelK=      1 NCelE2=     1 NClLst=     1 CellRange=     0.0.
 One-electron integrals computed using PRISM.
 One-electron integral symmetry used in STVInt
 NBasis=   554 RedAO= T EigKep=  4.04D-04  NBF=   554
 NBsUse=   554 1.00D-06 EigRej= -1.00D+00 NBFU=   554
 Precomputing XC quadrature grid using
 IXCGrd= 4 IRadAn=           5 IRanWt=          -1 IRanGd=           0 AccXCQ= 0.00D+00.
 Generated NRdTot=       0 NPtTot=           0 NUsed=           0 NTot=          32
 NSgBfM=   585   584   584   585   585 MxSgAt=    65 MxSgA2=    65.
 Leave Link  302 at Sun May  5 13:13:48 2024, MaxMem= 13421772800 cpu:              27.3 elap:               0.7
 (Enter /scratch/PI/keztluo/TYang/g16/l303.exe)
 DipDrv:  MaxL=1.
 Leave Link  303 at Sun May  5 13:13:48 2024, MaxMem= 13421772800 cpu:               3.6 elap:               0.1
 (Enter /scratch/PI/keztluo/TYang/g16/l401.exe)
 Initial guess from the checkpoint file:  "Lopt.chk"
 B after Tr=     0.000000    0.000000    0.000000
         Rot=    0.999494   -0.027320    0.009211   -0.013407 Ang=  -3.64 deg.
 Guess basis will be translated and rotated to current coordinates.
 JPrj=2 DoOrth=T DoCkMO=T.
 Generating alternative initial guess.
 ExpMin= 3.60D-02 ExpMax= 1.94D+04 ExpMxC= 2.91D+03 IAcc=3 IRadAn=         5 AccDes= 0.00D+00
 Harris functional with IExCor= 1009 and IRadAn=       5 diagonalized for initial guess.
 HarFok:  IExCor= 1009 AccDes= 0.00D+00 IRadAn=         5 IDoV= 1 UseB2=F ITyADJ=14
 ICtDFT=  3500011 ScaDFX=  1.000000  1.000000  1.000000  1.000000
 FoFCou: FMM=F IPFlag=           0 FMFlag=      100000 FMFlg1=        2001
         NFxFlg=           0 DoJE=T BraDBF=F KetDBF=T FulRan=T
         wScrn=  0.000000 ICntrl=       500 IOpCl=  0 I1Cent=   200000004 NGrid=           0
         NMat0=    1 NMatS0=      1 NMatT0=    0 NMatD0=    1 NMtDS0=    0 NMtDT0=    0
 Petite list used in FoFCou.
 Harris En= -1771.64822541599    
 Leave Link  401 at Sun May  5 13:13:50 2024, MaxMem= 13421772800 cpu:              77.8 elap:               2.0
 (Enter /scratch/PI/keztluo/TYang/g16/l502.exe)
 Integral symmetry usage will be decided dynamically.
 Closed shell SCF:
 Using DIIS extrapolation, IDIIS=  1040.
 NGot= 13421772800 LenX= 13421047892 LenY= 13420700382
 Requested convergence on RMS density matrix=1.00D-08 within 128 cycles.
 Requested convergence on MAX density matrix=1.00D-06.
 Requested convergence on             energy=1.00D-06.
 No special actions if energy rises.
 Fock matrices will be formed incrementally for  20 cycles.

 Cycle   1  Pass 1  IDiag  1:
 FoFJK:  IHMeth= 1 ICntrl=       0 DoSepK=F KAlg= 0 I1Cent=           0 FoldK=F
 IRaf= 990000000 NMat=       1 IRICut=       1 DoRegI=T DoRafI=F ISym2E= 0 IDoP0=0 IntGTp=1.
 FoFCou: FMM=T IPFlag=           0 FMFlag=      100000 FMFlg1=        2001
         NFxFlg=           0 DoJE=F BraDBF=F KetDBF=F FulRan=T
         wScrn=  0.000000 ICntrl=         0 IOpCl=  0 I1Cent=           0 NGrid=           0
         NMat0=    1 NMatS0=      1 NMatT0=    0 NMatD0=    1 NMtDS0=    0 NMtDT0=    0
 Symmetry not used in FoFCou.
 FMM levels:  10  Number of levels for PrismC:   9
 E= -1772.40110035828    
 DIIS: error= 2.46D-03 at cycle   1 NSaved=   1.
 NSaved= 1 IEnMin= 1 EnMin= -1772.40110035828     IErMin= 1 ErrMin= 2.46D-03
 ErrMax= 2.46D-03  0.00D+00 EMaxC= 1.00D-01 BMatC= 3.84D-03 BMatP= 3.84D-03
 IDIUse=3 WtCom= 9.75D-01 WtEn= 2.46D-02
 Coeff-Com:  0.100D+01
 Coeff-En:   0.100D+01
 Coeff:      0.100D+01
 Gap=     0.915 Goal=   None    Shift=    0.000
 GapD=    0.915 DampG=2.000 DampE=1.000 DampFc=2.0000 IDamp=-1.
 RMSDP=1.85D-04 MaxDP=7.49D-03              OVMax= 1.55D-02

 Cycle   2  Pass 1  IDiag  1:
 RMSU=  1.85D-04    CP:  1.00D+00
 E= -1772.40904489739     Delta-E=       -0.007944539115 Rises=F Damp=F
 DIIS: error= 4.86D-04 at cycle   2 NSaved=   2.
 NSaved= 2 IEnMin= 2 EnMin= -1772.40904489739     IErMin= 2 ErrMin= 4.86D-04
 ErrMax= 4.86D-04  0.00D+00 EMaxC= 1.00D-01 BMatC= 1.81D-04 BMatP= 3.84D-03
 IDIUse=3 WtCom= 9.95D-01 WtEn= 4.86D-03
 Coeff-Com: -0.165D+00 0.116D+01
 Coeff-En:   0.000D+00 0.100D+01
 Coeff:     -0.164D+00 0.116D+01
 Gap=     0.261 Goal=   None    Shift=    0.000
 RMSDP=5.56D-05 MaxDP=2.08D-03 DE=-7.94D-03 OVMax= 5.23D-03

 Cycle   3  Pass 1  IDiag  1:
 RMSU=  4.11D-05    CP:  1.00D+00  1.20D+00
 E= -1772.40952475867     Delta-E=       -0.000479861283 Rises=F Damp=F
 DIIS: error= 3.92D-04 at cycle   3 NSaved=   3.
 NSaved= 3 IEnMin= 3 EnMin= -1772.40952475867     IErMin= 3 ErrMin= 3.92D-04
 ErrMax= 3.92D-04  0.00D+00 EMaxC= 1.00D-01 BMatC= 6.11D-05 BMatP= 1.81D-04
 IDIUse=3 WtCom= 9.96D-01 WtEn= 3.92D-03
 Coeff-Com: -0.912D-01 0.484D+00 0.607D+00
 Coeff-En:   0.000D+00 0.000D+00 0.100D+01
 Coeff:     -0.908D-01 0.482D+00 0.608D+00
 Gap=     0.259 Goal=   None    Shift=    0.000
 RMSDP=1.99D-05 MaxDP=1.71D-03 DE=-4.80D-04 OVMax= 1.86D-03

 Cycle   4  Pass 1  IDiag  1:
 RMSU=  1.81D-05    CP:  1.00D+00  1.23D+00  8.46D-01
 E= -1772.40957823745     Delta-E=       -0.000053478780 Rises=F Damp=F
 DIIS: error= 1.46D-04 at cycle   4 NSaved=   4.
 NSaved= 4 IEnMin= 4 EnMin= -1772.40957823745     IErMin= 4 ErrMin= 1.46D-04
 ErrMax= 1.46D-04  0.00D+00 EMaxC= 1.00D-01 BMatC= 9.34D-06 BMatP= 6.11D-05
 IDIUse=3 WtCom= 9.99D-01 WtEn= 1.46D-03
 Coeff-Com: -0.413D-02-0.345D-01 0.262D+00 0.777D+00
 Coeff-En:   0.000D+00 0.000D+00 0.000D+00 0.100D+01
 Coeff:     -0.412D-02-0.345D-01 0.261D+00 0.777D+00
 Gap=     0.260 Goal=   None    Shift=    0.000
 RMSDP=8.38D-06 MaxDP=5.76D-04 DE=-5.35D-05 OVMax= 9.01D-04

 Cycle   5  Pass 1  IDiag  1:
 RMSU=  4.98D-06    CP:  1.00D+00  1.24D+00  9.91D-01  8.74D-01
 E= -1772.40958820898     Delta-E=       -0.000009971523 Rises=F Damp=F
 DIIS: error= 2.50D-05 at cycle   5 NSaved=   5.
 NSaved= 5 IEnMin= 5 EnMin= -1772.40958820898     IErMin= 5 ErrMin= 2.50D-05
 ErrMax= 2.50D-05  0.00D+00 EMaxC= 1.00D-01 BMatC= 7.94D-07 BMatP= 9.34D-06
 IDIUse=1 WtCom= 1.00D+00 WtEn= 0.00D+00
 Coeff-Com:  0.590D-02-0.565D-01 0.533D-01 0.319D+00 0.679D+00
 Coeff:      0.590D-02-0.565D-01 0.533D-01 0.319D+00 0.679D+00
 Gap=     0.260 Goal=   None    Shift=    0.000
 RMSDP=2.33D-06 MaxDP=8.72D-05 DE=-9.97D-06 OVMax= 1.96D-04

 Cycle   6  Pass 1  IDiag  1:
 RMSU=  1.57D-06    CP:  1.00D+00  1.24D+00  1.01D+00  9.35D-01  7.77D-01
 E= -1772.40958903384     Delta-E=       -0.000000824870 Rises=F Damp=F
 DIIS: error= 7.52D-06 at cycle   6 NSaved=   6.
 NSaved= 6 IEnMin= 6 EnMin= -1772.40958903384     IErMin= 6 ErrMin= 7.52D-06
 ErrMax= 7.52D-06  0.00D+00 EMaxC= 1.00D-01 BMatC= 9.79D-08 BMatP= 7.94D-07
 IDIUse=1 WtCom= 1.00D+00 WtEn= 0.00D+00
 Coeff-Com:  0.311D-02-0.231D-01-0.662D-03 0.751D-01 0.312D+00 0.633D+00
 Coeff:      0.311D-02-0.231D-01-0.662D-03 0.751D-01 0.312D+00 0.633D+00
 Gap=     0.260 Goal=   None    Shift=    0.000
 RMSDP=8.70D-07 MaxDP=3.73D-05 DE=-8.25D-07 OVMax= 8.18D-05

 Cycle   7  Pass 1  IDiag  1:
 RMSU=  6.97D-07    CP:  1.00D+00  1.25D+00  1.01D+00  9.37D-01  8.16D-01
                    CP:  7.48D-01
 E= -1772.40958913171     Delta-E=       -0.000000097867 Rises=F Damp=F
 DIIS: error= 2.80D-06 at cycle   7 NSaved=   7.
 NSaved= 7 IEnMin= 7 EnMin= -1772.40958913171     IErMin= 7 ErrMin= 2.80D-06
 ErrMax= 2.80D-06  0.00D+00 EMaxC= 1.00D-01 BMatC= 1.16D-08 BMatP= 9.79D-08
 IDIUse=1 WtCom= 1.00D+00 WtEn= 0.00D+00
 Coeff-Com:  0.745D-03-0.396D-02-0.688D-02-0.308D-02 0.615D-01 0.294D+00
 Coeff-Com:  0.658D+00
 Coeff:      0.745D-03-0.396D-02-0.688D-02-0.308D-02 0.615D-01 0.294D+00
 Coeff:      0.658D+00
 Gap=     0.260 Goal=   None    Shift=    0.000
 RMSDP=3.24D-07 MaxDP=1.16D-05 DE=-9.79D-08 OVMax= 2.83D-05

 Cycle   8  Pass 1  IDiag  1:
 RMSU=  2.24D-07    CP:  1.00D+00  1.25D+00  1.01D+00  9.40D-01  8.32D-01
                    CP:  8.66D-01  8.62D-01
 E= -1772.40958914325     Delta-E=       -0.000000011539 Rises=F Damp=F
 DIIS: error= 1.50D-06 at cycle   8 NSaved=   8.
 NSaved= 8 IEnMin= 8 EnMin= -1772.40958914325     IErMin= 8 ErrMin= 1.50D-06
 ErrMax= 1.50D-06  0.00D+00 EMaxC= 1.00D-01 BMatC= 1.45D-09 BMatP= 1.16D-08
 IDIUse=1 WtCom= 1.00D+00 WtEn= 0.00D+00
 Coeff-Com: -0.995D-04 0.156D-02-0.351D-02-0.129D-01-0.153D-01 0.552D-01
 Coeff-Com:  0.310D+00 0.665D+00
 Coeff:     -0.995D-04 0.156D-02-0.351D-02-0.129D-01-0.153D-01 0.552D-01
 Coeff:      0.310D+00 0.665D+00
 Gap=     0.260 Goal=   None    Shift=    0.000
 RMSDP=1.07D-07 MaxDP=4.81D-06 DE=-1.15D-08 OVMax= 9.87D-06

 Cycle   9  Pass 1  IDiag  1:
 RMSU=  7.44D-08    CP:  1.00D+00  1.25D+00  1.01D+00  9.41D-01  8.34D-01
                    CP:  8.74D-01  9.50D-01  8.25D-01
 E= -1772.40958914469     Delta-E=       -0.000000001439 Rises=F Damp=F
 DIIS: error= 3.03D-07 at cycle   9 NSaved=   9.
 NSaved= 9 IEnMin= 9 EnMin= -1772.40958914469     IErMin= 9 ErrMin= 3.03D-07
 ErrMax= 3.03D-07  0.00D+00 EMaxC= 1.00D-01 BMatC= 1.29D-10 BMatP= 1.45D-09
 IDIUse=1 WtCom= 1.00D+00 WtEn= 0.00D+00
 Coeff-Com: -0.992D-04 0.100D-02-0.100D-02-0.543D-02-0.116D-01 0.171D-02
 Coeff-Com:  0.846D-01 0.300D+00 0.631D+00
 Coeff:     -0.992D-04 0.100D-02-0.100D-02-0.543D-02-0.116D-01 0.171D-02
 Coeff:      0.846D-01 0.300D+00 0.631D+00
 Gap=     0.260 Goal=   None    Shift=    0.000
 RMSDP=3.72D-08 MaxDP=1.60D-06 DE=-1.44D-09 OVMax= 3.79D-06

 Cycle  10  Pass 1  IDiag  1:
 RMSU=  2.66D-08    CP:  1.00D+00  1.25D+00  1.01D+00  9.41D-01  8.35D-01
                    CP:  8.81D-01  9.59D-01  8.95D-01  7.94D-01
 E= -1772.40958914486     Delta-E=       -0.000000000168 Rises=F Damp=F
 DIIS: error= 1.32D-07 at cycle  10 NSaved=  10.
 NSaved=10 IEnMin=10 EnMin= -1772.40958914486     IErMin=10 ErrMin= 1.32D-07
 ErrMax= 1.32D-07  0.00D+00 EMaxC= 1.00D-01 BMatC= 2.25D-11 BMatP= 1.29D-10
 IDIUse=1 WtCom= 1.00D+00 WtEn= 0.00D+00
 Coeff-Com: -0.351D-04 0.275D-03 0.358D-05-0.857D-03-0.368D-02-0.700D-02
 Coeff-Com: -0.245D-02 0.534D-01 0.317D+00 0.643D+00
 Coeff:     -0.351D-04 0.275D-03 0.358D-05-0.857D-03-0.368D-02-0.700D-02
 Coeff:     -0.245D-02 0.534D-01 0.317D+00 0.643D+00
 Gap=     0.260 Goal=   None    Shift=    0.000
 RMSDP=1.53D-08 MaxDP=5.12D-07 DE=-1.68D-10 OVMax= 1.77D-06

 Cycle  11  Pass 1  IDiag  1:
 RMSU=  1.05D-08    CP:  1.00D+00  1.25D+00  1.01D+00  9.41D-01  8.35D-01
                    CP:  8.83D-01  9.68D-01  9.11D-01  8.90D-01  8.44D-01
 E= -1772.40958914485     Delta-E=        0.000000000012 Rises=F Damp=F
 DIIS: error= 3.61D-08 at cycle  11 NSaved=  11.
 NSaved=11 IEnMin=10 EnMin= -1772.40958914486     IErMin=11 ErrMin= 3.61D-08
 ErrMax= 3.61D-08  0.00D+00 EMaxC= 1.00D-01 BMatC= 2.37D-12 BMatP= 2.25D-11
 IDIUse=1 WtCom= 1.00D+00 WtEn= 0.00D+00
 Coeff-Com:  0.263D-05-0.644D-04 0.180D-03 0.614D-03 0.506D-03-0.294D-02
 Coeff-Com: -0.158D-01-0.321D-01 0.158D-01 0.258D+00 0.775D+00
 Coeff:      0.263D-05-0.644D-04 0.180D-03 0.614D-03 0.506D-03-0.294D-02
 Coeff:     -0.158D-01-0.321D-01 0.158D-01 0.258D+00 0.775D+00
 Gap=     0.260 Goal=   None    Shift=    0.000
 RMSDP=6.18D-09 MaxDP=2.90D-07 DE= 1.18D-11 OVMax= 8.93D-07

 SCF Done:  E(RM062X) =  -1772.40958914     A.U. after   11 cycles
            NFock= 11  Conv=0.62D-08     -V/T= 2.0054
 KE= 1.762827564810D+03 PE=-1.274574884010D+04 EE= 4.908915332446D+03
 Leave Link  502 at Sun May  5 13:14:57 2024, MaxMem= 13421772800 cpu:            2581.0 elap:              66.6
 (Enter /scratch/PI/keztluo/TYang/g16/l701.exe)
 ... and contract with generalized density number  0.
 Compute integral first derivatives.
 Leave Link  701 at Sun May  5 13:14:58 2024, MaxMem= 13421772800 cpu:              13.4 elap:               0.4
 (Enter /scratch/PI/keztluo/TYang/g16/l702.exe)
 L702 exits ... SP integral derivatives will be done elsewhere.
 Leave Link  702 at Sun May  5 13:14:58 2024, MaxMem= 13421772800 cpu:               0.7 elap:               0.0
 (Enter /scratch/PI/keztluo/TYang/g16/l703.exe)
 Integral derivatives from FoFJK, PRISM(SPDF).
 Compute integral first derivatives, UseDBF=F ICtDFT=           0.
 Calling FoFJK, ICntrl=      2127 FMM=T ISym2X=0 I1Cent= 0 IOpClX= 0 NMat=1 NMatS=1 NMatT=0.
 FoFJK:  IHMeth= 1 ICntrl=    2127 DoSepK=F KAlg= 0 I1Cent=           0 FoldK=F
 IRaf=         0 NMat=       1 IRICut=       1 DoRegI=T DoRafI=F ISym2E= 0 IDoP0=0 IntGTp=1.
 FoFCou: FMM=T IPFlag=           0 FMFlag=      100000 FMFlg1=        2001
         NFxFlg=           0 DoJE=F BraDBF=F KetDBF=F FulRan=T
         wScrn=  0.000000 ICntrl=      2127 IOpCl=  0 I1Cent=           0 NGrid=           0
         NMat0=    1 NMatS0=      1 NMatT0=    0 NMatD0=    1 NMtDS0=    0 NMtDT0=    0
 Symmetry not used in FoFCou.
 FMM levels:  10  Number of levels for PrismC:   9
 Leave Link  703 at Sun May  5 13:15:13 2024, MaxMem= 13421772800 cpu:             579.7 elap:              15.0
 (Enter /scratch/PI/keztluo/TYang/g16/l716.exe)
 Dipole        = 7.06076616D-01 3.51535575D-01 5.01768450D-01
 ***** Axes restored to original set *****
 -------------------------------------------------------------------
 Center     Atomic                   Forces (Hartrees/Bohr)
 Number     Number              X              Y              Z
 -------------------------------------------------------------------
      1       15           0.009282387   -0.006812649    0.003695783
      2        8          -0.001876338   -0.003267852   -0.002922855
      3        8           0.001617689    0.002977337    0.001757722
      4        8          -0.002373735   -0.000949010   -0.000522635
      5        8           0.000635101   -0.001653935   -0.003232910
      6        6          -0.000229971   -0.001178569   -0.000472631
      7        6           0.000559772   -0.000284209   -0.000344060
      8        1           0.000651563    0.000269973   -0.000035948
      9        6          -0.000316949   -0.000348020   -0.000389371
     10        1           0.000054104    0.000018792   -0.000031271
     11        6          -0.000786576   -0.000502627   -0.001007638
     12        1           0.000024291    0.000051410    0.000169900
     13        6          -0.000717407   -0.000606532   -0.000143589
     14        1          -0.000043441   -0.000058869    0.000061439
     15        6          -0.000605011    0.000350278   -0.000290649
     16        1          -0.000033768   -0.000292620    0.000158314
     17        6          -0.002447710    0.008820735    0.001421844
     18        1          -0.000054415   -0.000919145    0.000275729
     19        6          -0.000440613    0.000253481    0.000386285
     20        6          -0.000459231   -0.000192035   -0.000396100
     21        1          -0.000656373    0.000017446   -0.000645124
     22        6           0.000143197    0.000441165   -0.000391606
     23        1           0.000061769   -0.000123057    0.000067758
     24        6          -0.000202584   -0.000100262    0.000174574
     25        1           0.000026522    0.000024460   -0.000035759
     26        6           0.000173611   -0.000143360   -0.000025702
     27        1          -0.000007890   -0.000003802   -0.000002032
     28        6          -0.000087891    0.000069719   -0.000243588
     29        1           0.000079273   -0.000012344    0.000039190
     30        6           0.000287264   -0.000164979    0.000544195
     31        6          -0.000031959   -0.000131354   -0.000101091
     32        1           0.000037078   -0.000022678    0.000010928
     33        6          -0.000083473    0.000369387    0.000290128
     34        1           0.000001741    0.000084987    0.000040746
     35        1          -0.000236664   -0.000054645    0.000212459
     36        6          -0.001098503    0.000483631   -0.000476543
     37        1          -0.000765084    0.000505791   -0.000042781
     38        1          -0.000298155    0.000024715    0.000118743
     39        6          -0.000120261   -0.000120699   -0.000628407
     40        6           0.000268561   -0.000025620   -0.000101378
     41        1           0.000055569   -0.000236289   -0.000100461
     42        1          -0.000003435    0.000017375   -0.000007973
     43        1          -0.000018185   -0.000011199    0.000013202
     44        6          -0.000410959    0.000111349   -0.000093801
     45        6          -0.000002097    0.000315420   -0.000798482
     46        1          -0.000205635   -0.000067560   -0.000210971
     47        1          -0.000062715   -0.000047097   -0.000099686
     48        1          -0.001490034    0.000254650   -0.000243045
     49        6          -0.000187884    0.000295658   -0.000174948
     50        1           0.000016490   -0.000068348   -0.000032783
     51        1          -0.000055127    0.000001818    0.000047541
     52        1          -0.000166013    0.000025331   -0.000073142
     53        6           0.000516853    0.000645689    0.001042203
     54        6           0.000175680    0.000984872    0.000719753
     55        6          -0.000016219   -0.000068090    0.001115128
     56        1           0.000534162    0.001354368    0.001274423
     57        6           0.000762761    0.000389773    0.000893028
     58        1           0.000563583    0.000119446    0.000110033
     59        6           0.000012224    0.000046353   -0.000310458
     60        1           0.000042215    0.000067593    0.000049079
     61        6          -0.000129444    0.000046880   -0.000114796
     62        1           0.000021105    0.000010345   -0.000005043
     63        6           0.001058095   -0.000580006    0.001360633
     64        1           0.000738277   -0.000049687   -0.000291123
     65        3          -0.001679188   -0.000353079   -0.001010378
 -------------------------------------------------------------------
 Cartesian Forces:  Max     0.009282387 RMS     0.001291535
 Leave Link  716 at Sun May  5 13:15:13 2024, MaxMem= 13421772800 cpu:               0.8 elap:               0.0
 (Enter /scratch/PI/keztluo/TYang/g16/l103.exe)

 GradGradGradGradGradGradGradGradGradGradGradGradGradGradGradGradGradGrad
 Berny optimization.
 Using GEDIIS/GDIIS optimizer.
 FormGI is forming the generalized inverse of G from B-inverse, IUseBI=4.
 Internal  Forces:  Max     0.008053874 RMS     0.001355056
 Search for a local minimum.
 Step number   5 out of a maximum of  390
 All quantities printed in internal units (Hartrees-Bohrs-Radians)
 RMS Force = .13551D-02 SwitMx=.10000D-02 MixMth= 1
 Mixed Optimization -- RFO/linear search
 Update second derivatives using D2CorX and points    1    3    2    4    5
 DE= -3.34D-04 DEPred=-1.23D-03 R= 2.71D-01
 Trust test= 2.71D-01 RLast= 2.05D-01 DXMaxT set to 1.51D-01
 ITU=  0  0 -1  1  0
 Use linear search instead of GDIIS.
     Eigenvalues ---    0.00230   0.00230   0.00377   0.00436   0.00559
     Eigenvalues ---    0.00661   0.00818   0.00972   0.01136   0.01459
     Eigenvalues ---    0.01563   0.01667   0.01919   0.01976   0.02126
     Eigenvalues ---    0.02143   0.02145   0.02159   0.02160   0.02169
     Eigenvalues ---    0.02169   0.02175   0.02179   0.02180   0.02182
     Eigenvalues ---    0.02185   0.02192   0.02195   0.02197   0.02199
     Eigenvalues ---    0.02200   0.02202   0.02204   0.02210   0.02211
     Eigenvalues ---    0.02213   0.02288   0.02337   0.02558   0.02966
     Eigenvalues ---    0.03292   0.03394   0.03711   0.03765   0.03921
     Eigenvalues ---    0.04227   0.04323   0.04398   0.04776   0.04931
     Eigenvalues ---    0.04978   0.05097   0.05153   0.05393   0.05443
     Eigenvalues ---    0.05632   0.05652   0.05668   0.05741   0.05758
     Eigenvalues ---    0.05778   0.06605   0.06777   0.06822   0.06866
     Eigenvalues ---    0.07112   0.07559   0.08138   0.08660   0.08862
     Eigenvalues ---    0.09171   0.09600   0.10196   0.10263   0.10621
     Eigenvalues ---    0.11301   0.11711   0.12467   0.13322   0.14521
     Eigenvalues ---    0.15524   0.15994   0.15995   0.15996   0.15999
     Eigenvalues ---    0.15999   0.15999   0.15999   0.16000   0.16000
     Eigenvalues ---    0.16000   0.16000   0.16000   0.16000   0.16000
     Eigenvalues ---    0.16000   0.16000   0.16000   0.16000   0.16000
     Eigenvalues ---    0.16000   0.16000   0.16000   0.16009   0.16090
     Eigenvalues ---    0.17020   0.17940   0.20112   0.20980   0.21530
     Eigenvalues ---    0.21980   0.21997   0.22000   0.22000   0.22000
     Eigenvalues ---    0.22024   0.23191   0.23400   0.23426   0.23574
     Eigenvalues ---    0.24199   0.24486   0.25500   0.25981   0.26280
     Eigenvalues ---    0.27100   0.27837   0.28166   0.28399   0.28921
     Eigenvalues ---    0.29916   0.30777   0.31230   0.31809   0.33197
     Eigenvalues ---    0.33869   0.34173   0.34184   0.34192   0.34210
     Eigenvalues ---    0.34216   0.34323   0.34379   0.34380   0.34456
     Eigenvalues ---    0.34556   0.34663   0.34872   0.35042   0.35059
     Eigenvalues ---    0.35117   0.35276   0.35282   0.35283   0.35326
     Eigenvalues ---    0.35328   0.35336   0.35342   0.35345   0.35347
     Eigenvalues ---    0.35354   0.35417   0.35504   0.35589   0.36390
     Eigenvalues ---    0.37430   0.41513   0.42170   0.42284   0.42342
     Eigenvalues ---    0.42366   0.42401   0.42663   0.43877   0.45887
     Eigenvalues ---    0.46294   0.46349   0.46410   0.46537   0.46588
     Eigenvalues ---    0.46872   0.46934   0.46969   0.47211   0.47221
     Eigenvalues ---    0.47278   0.53293   0.64934   0.74640
 RFO step:  Lambda=-1.18040062D-03 EMin= 2.29859298D-03
 Quartic linear search produced a step of -0.39991.
 Iteration  1 RMS(Cart)=  0.04703594 RMS(Int)=  0.00050302
 Iteration  2 RMS(Cart)=  0.00089137 RMS(Int)=  0.00001371
 Iteration  3 RMS(Cart)=  0.00000027 RMS(Int)=  0.00001371
 ITry= 1 IFail=0 DXMaxC= 2.37D-01 DCOld= 1.00D+10 DXMaxT= 1.51D-01 DXLimC= 3.00D+00 Rises=F
 Variable       Old X    -DE/DX   Delta X   Delta X   Delta X     New X
                                 (Linear)    (Quad)   (Total)
    R1        2.85397  -0.00273   0.00148  -0.00380  -0.00232   2.85166
    R2        3.06973  -0.00414   0.00244  -0.00703  -0.00456   3.06517
    R3        3.07478   0.00169   0.00251  -0.00462  -0.00210   3.07268
    R4        3.61019   0.00705   0.01857  -0.03254  -0.01397   3.59622
    R5        5.11042   0.00121   0.00133  -0.00120   0.00013   5.11054
    R6        2.52464   0.00351  -0.00761   0.01706   0.00944   2.53408
    R7        3.27838  -0.00084  -0.00250   0.00601   0.00351   3.28189
    R8        3.43488   0.00187  -0.00419   0.01355   0.00936   3.44424
    R9        2.73607  -0.00156  -0.00113   0.00124   0.00012   2.73619
   R10        2.72369   0.00499   0.00014   0.00163   0.00176   2.72545
   R11        2.63447  -0.00094   0.00026  -0.00117  -0.00091   2.63356
   R12        2.64166   0.00026  -0.00015   0.00045   0.00029   2.64195
   R13        2.88991  -0.00162  -0.00379   0.00604   0.00225   2.89216
   R14        2.05554   0.00034  -0.00003   0.00042   0.00038   2.05592
   R15        2.63498  -0.00018  -0.00021   0.00042   0.00021   2.63519
   R16        2.05167  -0.00001   0.00001  -0.00003  -0.00002   2.05165
   R17        2.62789   0.00025   0.00000   0.00013   0.00014   2.62803
   R18        2.05207   0.00012   0.00005  -0.00004   0.00000   2.05208
   R19        2.63751   0.00003  -0.00001   0.00015   0.00013   2.63765
   R20        2.05226   0.00009   0.00000   0.00005   0.00005   2.05231
   R21        2.62603  -0.00006   0.00001  -0.00008  -0.00007   2.62596
   R22        2.05713   0.00025  -0.00019   0.00056   0.00037   2.05750
   R23        2.09848  -0.00091  -0.00160   0.00264   0.00104   2.09952
   R24        2.64058   0.00114  -0.00015   0.00152   0.00137   2.64195
   R25        2.63667   0.00020  -0.00016   0.00044   0.00028   2.63695
   R26        2.87908   0.00100   0.00017   0.00046   0.00062   2.87970
   R27        2.05200   0.00010  -0.00019   0.00077   0.00059   2.05258
   R28        2.62520   0.00032  -0.00006   0.00036   0.00030   2.62549
   R29        2.05218  -0.00009   0.00008  -0.00027  -0.00019   2.05199
   R30        2.63375  -0.00025   0.00008  -0.00032  -0.00024   2.63350
   R31        2.05101   0.00003   0.00002  -0.00001   0.00001   2.05102
   R32        2.62792  -0.00006  -0.00013   0.00019   0.00006   2.62797
   R33        2.05120  -0.00001   0.00002  -0.00004  -0.00002   2.05118
   R34        2.63450  -0.00019   0.00014  -0.00042  -0.00028   2.63422
   R35        2.05102   0.00008   0.00006  -0.00006   0.00001   2.05102
   R36        2.91036  -0.00110  -0.00036  -0.00047  -0.00084   2.90952
   R37        3.04868  -0.00007   0.00114  -0.00064   0.00048   3.04915
   R38        2.06667   0.00001   0.00006  -0.00011  -0.00006   2.06661
   R39        2.93758   0.00066  -0.00003   0.00073   0.00070   2.93828
   R40        2.93933  -0.00083  -0.00049  -0.00032  -0.00082   2.93852
   R41        2.06376   0.00001   0.00006  -0.00009  -0.00003   2.06373
   R42        2.06247  -0.00002  -0.00007   0.00018   0.00011   2.06258
   R43        2.93761   0.00034  -0.00010  -0.00036  -0.00045   2.93716
   R44        2.05811   0.00074   0.00051  -0.00026   0.00025   2.05837
   R45        2.06563  -0.00016   0.00003  -0.00014  -0.00012   2.06551
   R46        2.91466  -0.00033  -0.00025  -0.00056  -0.00079   2.91387
   R47        2.96161  -0.00025  -0.00014   0.00027   0.00013   2.96174
   R48        2.86446  -0.00023  -0.00003  -0.00007  -0.00010   2.86436
   R49        2.99662  -0.00462  -0.00178   0.00075  -0.00103   2.99559
   R50        2.05865  -0.00019   0.00008  -0.00019  -0.00011   2.05853
   R51        2.07004  -0.00001   0.00002  -0.00005  -0.00003   2.07001
   R52        2.07036   0.00002   0.00003  -0.00004  -0.00001   2.07034
   R53        2.91787   0.00026  -0.00032   0.00069   0.00037   2.91824
   R54        2.91053   0.00054   0.00019  -0.00013   0.00006   2.91058
   R55        2.06973  -0.00016   0.00006  -0.00019  -0.00014   2.06959
   R56        2.06793   0.00008  -0.00002   0.00009   0.00007   2.06800
   R57        2.04616   0.00137   0.00012   0.00015   0.00027   2.04642
   R58        2.06958   0.00002   0.00004  -0.00006  -0.00002   2.06956
   R59        2.06702   0.00001  -0.00001   0.00004   0.00003   2.06705
   R60        2.06997   0.00006   0.00007  -0.00010  -0.00003   2.06994
   R61        2.88985   0.00175  -0.00015   0.00143   0.00128   2.89113
   R62        2.64319   0.00015  -0.00012   0.00051   0.00037   2.64357
   R63        2.64871   0.00009   0.00000  -0.00001  -0.00002   2.64869
   R64        2.04808  -0.00150   0.00005  -0.00098  -0.00093   2.04715
   R65        2.63271   0.00046   0.00006   0.00007   0.00013   2.63284
   R66        2.05126  -0.00044  -0.00011   0.00001  -0.00009   2.05117
   R67        2.62567  -0.00016  -0.00001   0.00000   0.00000   2.62567
   R68        2.05138   0.00004   0.00004  -0.00006  -0.00002   2.05136
   R69        2.63202  -0.00075  -0.00010  -0.00012  -0.00021   2.63180
   R70        2.05133   0.00001   0.00002  -0.00003  -0.00001   2.05132
   R71        2.62770  -0.00043  -0.00010   0.00007  -0.00003   2.62766
   R72        2.04801   0.00070   0.00009   0.00025   0.00034   2.04835
    A1        1.95315   0.00049  -0.00346   0.01004   0.00659   1.95973
    A2        1.94545  -0.00012  -0.00371   0.00855   0.00482   1.95027
    A3        1.85192  -0.00021  -0.00539   0.01183   0.00641   1.85834
    A4        1.65117  -0.00010  -0.00155   0.00471   0.00319   1.65436
    A5        2.02442  -0.00276   0.00770  -0.02516  -0.01743   2.00698
    A6        2.16808  -0.00120  -0.00004  -0.00309  -0.00317   2.16491
    A7        2.03676   0.00274   0.00650  -0.01017  -0.00367   2.03309
    A8        2.37656   0.00128  -0.00305   0.01008   0.00702   2.38359
    A9        1.16969  -0.00030  -0.00367   0.00697   0.00327   1.17296
   A10        2.04925   0.00006   0.00192  -0.00464  -0.00276   2.04650
   A11        1.99160   0.00185  -0.00014  -0.00219  -0.00236   1.98924
   A12        2.00726  -0.00024  -0.00039   0.00152   0.00103   2.00828
   A13        2.07246   0.00057   0.00037  -0.00008   0.00030   2.07276
   A14        2.12530  -0.00155  -0.00125   0.00003  -0.00120   2.12410
   A15        2.08306   0.00087   0.00038   0.00052   0.00091   2.08398
   A16        2.08250  -0.00004   0.00016  -0.00063  -0.00047   2.08203
   A17        2.10844  -0.00035  -0.00020  -0.00006  -0.00026   2.10818
   A18        2.09195   0.00039  -0.00008   0.00091   0.00084   2.09279
   A19        2.09281  -0.00011   0.00001  -0.00015  -0.00015   2.09266
   A20        2.09352   0.00010  -0.00006   0.00021   0.00015   2.09367
   A21        2.09684   0.00001   0.00005  -0.00005   0.00000   2.09683
   A22        2.09728  -0.00009  -0.00013   0.00016   0.00003   2.09732
   A23        2.08953   0.00022   0.00018  -0.00009   0.00008   2.08962
   A24        2.09633  -0.00013  -0.00004  -0.00007  -0.00011   2.09622
   A25        2.09461   0.00021  -0.00004   0.00025   0.00022   2.09483
   A26        2.09500  -0.00045   0.00003  -0.00044  -0.00041   2.09458
   A27        2.09357   0.00024   0.00000   0.00021   0.00021   2.09377
   A28        2.10715  -0.00007  -0.00028   0.00047   0.00018   2.10733
   A29        2.07896   0.00026  -0.00045   0.00136   0.00092   2.07988
   A30        2.09707  -0.00019   0.00073  -0.00183  -0.00109   2.09598
   A31        1.86134  -0.00152  -0.00086   0.00100   0.00014   1.86148
   A32        1.88737   0.00805  -0.00438   0.01559   0.01122   1.89859
   A33        1.82165  -0.00195  -0.00909   0.01493   0.00582   1.82748
   A34        1.99272  -0.00463   0.00137  -0.00749  -0.00611   1.98661
   A35        2.00329   0.00108   0.00339  -0.00551  -0.00206   2.00123
   A36        1.88636  -0.00020   0.00753  -0.01427  -0.00672   1.87964
   A37        2.06683  -0.00043  -0.00017  -0.00030  -0.00048   2.06635
   A38        2.08592   0.00165   0.00024   0.00093   0.00115   2.08707
   A39        2.12362  -0.00127  -0.00020  -0.00170  -0.00192   2.12170
   A40        2.08565   0.00082  -0.00029   0.00244   0.00215   2.08780
   A41        2.11361  -0.00025   0.00001  -0.00025  -0.00025   2.11336
   A42        2.08336  -0.00056   0.00025  -0.00197  -0.00172   2.08164
   A43        2.09016  -0.00025   0.00008  -0.00062  -0.00054   2.08962
   A44        2.09437   0.00025   0.00017   0.00001   0.00018   2.09455
   A45        2.09864   0.00000  -0.00025   0.00062   0.00037   2.09900
   A46        2.09870   0.00002   0.00010  -0.00010   0.00000   2.09870
   A47        2.08541   0.00003  -0.00016   0.00026   0.00009   2.08550
   A48        2.09908  -0.00005   0.00007  -0.00017  -0.00010   2.09898
   A49        2.09744  -0.00002   0.00003  -0.00001   0.00001   2.09746
   A50        2.09905   0.00003  -0.00009   0.00012   0.00002   2.09908
   A51        2.08667  -0.00001   0.00007  -0.00011  -0.00004   2.08663
   A52        2.10697   0.00037   0.00023   0.00011   0.00033   2.10730
   A53        2.09710  -0.00020  -0.00024   0.00012  -0.00012   2.09698
   A54        2.07911  -0.00017   0.00002  -0.00022  -0.00021   2.07890
   A55        1.81454   0.00047   0.00080  -0.00606  -0.00525   1.80929
   A56        1.91625  -0.00169  -0.00202   0.00243   0.00042   1.91667
   A57        1.84315   0.00110  -0.00082   0.00224   0.00141   1.84456
   A58        2.02425   0.00050  -0.00088   0.00449   0.00363   2.02788
   A59        2.08577   0.00052   0.00247  -0.00174   0.00075   2.08652
   A60        1.77144  -0.00104   0.00002  -0.00089  -0.00090   1.77054
   A61        1.95976  -0.00001  -0.00002  -0.00012  -0.00013   1.95963
   A62        1.85771  -0.00019   0.00092  -0.00009   0.00083   1.85854
   A63        1.84696  -0.00061  -0.00082  -0.00351  -0.00435   1.84260
   A64        2.00645   0.00035   0.00004   0.00101   0.00105   2.00750
   A65        2.00647  -0.00003  -0.00016  -0.00073  -0.00089   2.00558
   A66        1.76799   0.00045   0.00005   0.00342   0.00348   1.77147
   A67        1.93390   0.00024   0.00023  -0.00001   0.00023   1.93413
   A68        1.95904  -0.00002  -0.00008  -0.00014  -0.00022   1.95882
   A69        1.80301  -0.00018   0.00005   0.00021   0.00023   1.80324
   A70        1.85456   0.00002   0.00011   0.00003   0.00014   1.85470
   A71        1.95768   0.00003   0.00012  -0.00018  -0.00005   1.95764
   A72        1.95823  -0.00008  -0.00043   0.00009  -0.00034   1.95789
   A73        1.98327   0.00005  -0.00069   0.00043  -0.00025   1.98301
   A74        1.94737   0.00002   0.00036   0.00070   0.00106   1.94843
   A75        1.80032   0.00001  -0.00008  -0.00081  -0.00090   1.79942
   A76        1.85782   0.00009   0.00068  -0.00044   0.00024   1.85806
   A77        1.97797  -0.00011  -0.00066   0.00022  -0.00044   1.97754
   A78        1.89759  -0.00007   0.00040  -0.00008   0.00033   1.89792
   A79        1.73537   0.00070   0.00122   0.00025   0.00147   1.73684
   A80        2.00214   0.00014   0.00011   0.00009   0.00020   2.00235
   A81        1.86706  -0.00051  -0.00341  -0.00097  -0.00438   1.86268
   A82        2.04342   0.00024   0.00039   0.00045   0.00084   2.04426
   A83        1.82233  -0.00069   0.00185  -0.00046   0.00138   1.82371
   A84        1.96870   0.00006  -0.00023   0.00046   0.00025   1.96895
   A85        1.87413  -0.00010   0.00008  -0.00030  -0.00022   1.87391
   A86        1.88324  -0.00005   0.00010  -0.00010   0.00000   1.88324
   A87        2.02175   0.00023  -0.00047   0.00107   0.00061   2.02236
   A88        1.86820   0.00002   0.00009  -0.00017  -0.00008   1.86812
   A89        1.89298  -0.00006   0.00012  -0.00037  -0.00024   1.89273
   A90        1.91746  -0.00005   0.00011  -0.00022  -0.00011   1.91735
   A91        1.62577   0.00034  -0.00013  -0.00003  -0.00018   1.62559
   A92        1.93525  -0.00002  -0.00018   0.00113   0.00096   1.93622
   A93        2.07315  -0.00088  -0.00006  -0.00216  -0.00222   2.07094
   A94        1.99230  -0.00025  -0.00032   0.00188   0.00157   1.99387
   A95        2.03329  -0.00018   0.00062  -0.00183  -0.00122   2.03208
   A96        1.81031   0.00084   0.00002   0.00107   0.00108   1.81139
   A97        1.89979   0.00055  -0.00019   0.00100   0.00082   1.90060
   A98        1.93405   0.00007  -0.00028   0.00068   0.00039   1.93445
   A99        2.01142  -0.00064   0.00019  -0.00092  -0.00072   2.01070
   A100       1.87579  -0.00016   0.00006  -0.00014  -0.00008   1.87571
   A101       1.85483   0.00018   0.00011  -0.00010   0.00001   1.85484
   A102       1.88203   0.00002   0.00012  -0.00053  -0.00040   1.88163
   A103       1.92306   0.00003   0.00019  -0.00032  -0.00013   1.92292
   A104       1.93848   0.00006  -0.00010   0.00027   0.00017   1.93865
   A105       1.93530  -0.00010  -0.00019   0.00031   0.00012   1.93542
   A106       1.89480  -0.00003   0.00009  -0.00026  -0.00016   1.89464
   A107       1.88089   0.00009   0.00009  -0.00002   0.00007   1.88097
   A108       1.88974  -0.00005  -0.00007  -0.00001  -0.00008   1.88966
   A109       1.84135  -0.00220   0.00040  -0.00225  -0.00185   1.83950
   A110       1.91443  -0.00131  -0.00114   0.00356   0.00244   1.91687
   A111       1.84097   0.00551   0.00575   0.00171   0.00749   1.84846
   A112       1.79043   0.00144  -0.00070   0.00058  -0.00016   1.79028
   A113       2.09725   0.00034   0.00207  -0.00246  -0.00035   2.09690
   A114       1.97241  -0.00409  -0.00647  -0.00070  -0.00718   1.96523
   A115       2.05697   0.00710   0.00122   0.00266   0.00397   2.06094
   A116       2.16810  -0.00659  -0.00186  -0.00181  -0.00358   2.16452
   A117       2.05773  -0.00056   0.00002  -0.00060  -0.00054   2.05719
   A118       2.08342   0.00086   0.00016   0.00056   0.00074   2.08416
   A119       2.11333  -0.00058  -0.00032   0.00045   0.00011   2.11344
   A120       2.08615  -0.00026   0.00022  -0.00108  -0.00084   2.08531
   A121       2.07994  -0.00032  -0.00006  -0.00007  -0.00013   2.07981
   A122       2.10114   0.00069   0.00031  -0.00018   0.00013   2.10127
   A123       2.10202  -0.00036  -0.00025   0.00026   0.00002   2.10204
   A124       2.10305   0.00016   0.00004   0.00009   0.00013   2.10318
   A125       2.08010  -0.00018  -0.00007  -0.00004  -0.00010   2.08000
   A126       2.10001   0.00003   0.00004  -0.00005  -0.00001   2.09999
   A127       2.09936   0.00018   0.00010  -0.00003   0.00008   2.09943
   A128       2.10166  -0.00032  -0.00021   0.00014  -0.00006   2.10160
   A129       2.08214   0.00014   0.00012  -0.00014  -0.00002   2.08212
   A130       2.11236   0.00096   0.00026   0.00026   0.00051   2.11287
   A131       2.10391  -0.00080  -0.00031  -0.00021  -0.00051   2.10341
   A132       2.06669  -0.00016   0.00008  -0.00014  -0.00004   2.06665
   A133       1.19702   0.00168   0.00285  -0.00483  -0.00199   1.19503
   A134       1.75196   0.00082   0.00251  -0.00392  -0.00143   1.75053
    D1       -2.40613   0.00048  -0.00041  -0.00836  -0.00878  -2.41491
    D2       -0.39294   0.00044  -0.00620   0.00624   0.00004  -0.39290
    D3        1.74915   0.00251   0.00383  -0.01314  -0.00930   1.73985
    D4        3.12500   0.00005   0.00375  -0.02047  -0.01668   3.10832
    D5        2.36922  -0.00090  -0.00363   0.00220  -0.00142   2.36780
    D6        0.34962  -0.00136   0.00193  -0.01357  -0.01165   0.33797
    D7       -1.78286   0.00087  -0.00908   0.01759   0.00853  -1.77433
    D8        3.03696  -0.00192  -0.00876   0.01329   0.00454   3.04150
    D9       -0.18714   0.00013   0.00205  -0.00987  -0.00782  -0.19496
   D10        1.96331  -0.00171   0.00072  -0.00935  -0.00862   1.95469
   D11       -2.31445   0.00063   0.00314  -0.01165  -0.00850  -2.32295
   D12        1.99361  -0.00130  -0.00151  -0.00472  -0.00621   1.98740
   D13       -2.13913  -0.00314  -0.00284  -0.00420  -0.00701  -2.14614
   D14       -0.13370  -0.00081  -0.00042  -0.00650  -0.00689  -0.14059
   D15       -2.36637  -0.00147   0.00684  -0.02365  -0.01684  -2.38321
   D16       -0.21593  -0.00331   0.00551  -0.02313  -0.01764  -0.23356
   D17        1.78950  -0.00098   0.00793  -0.02543  -0.01752   1.77198
   D18       -0.06972  -0.00045   0.00148  -0.00902  -0.00754  -0.07726
   D19        2.08073  -0.00229   0.00014  -0.00849  -0.00834   2.07238
   D20       -2.19703   0.00004   0.00256  -0.01079  -0.00823  -2.20525
   D21       -1.80688   0.00373  -0.00871   0.03372   0.02499  -1.78189
   D22        1.89209   0.00394   0.00505  -0.00212   0.00294   1.89502
   D23        0.05524   0.00044  -0.00133   0.00750   0.00618   0.06142
   D24        0.11286   0.00078  -0.00235   0.01446   0.01211   0.12497
   D25       -1.97047  -0.00546   0.00288  -0.00120   0.00168  -1.96879
   D26        2.12085  -0.00202  -0.01224   0.03045   0.01824   2.13909
   D27       -0.08197  -0.00069   0.00139  -0.00989  -0.00849  -0.09046
   D28       -0.01627  -0.00149   0.00199  -0.01412  -0.01213  -0.02840
   D29       -1.89712  -0.00104   0.00492   0.00636   0.01127  -1.88585
   D30        2.20966  -0.00099   0.00660   0.00333   0.00990   2.21956
   D31        0.31268   0.00038   0.00779   0.00227   0.01008   0.32276
   D32       -0.20387   0.00151   0.00186   0.01693   0.01879  -0.18508
   D33       -2.12093   0.00147   0.00295   0.01584   0.01883  -2.10210
   D34        2.03297   0.00380   0.00791   0.01370   0.02160   2.05457
   D35       -3.09155  -0.00002   0.00212  -0.00877  -0.00664  -3.09820
   D36        0.02417  -0.00049  -0.00205   0.00104  -0.00101   0.02316
   D37       -0.02439  -0.00171  -0.00486  -0.00145  -0.00631  -0.03070
   D38        3.09133  -0.00218  -0.00903   0.00835  -0.00068   3.09065
   D39       -0.02560   0.00058   0.00160   0.00136   0.00297  -0.02263
   D40        3.12113  -0.00030  -0.00116   0.00193   0.00077   3.12189
   D41       -3.09460   0.00233   0.00849  -0.00575   0.00274  -3.09187
   D42        0.05212   0.00145   0.00573  -0.00518   0.00054   0.05266
   D43        2.15686   0.00028  -0.00510  -0.02488  -0.02996   2.12690
   D44       -2.05775   0.00105  -0.00835  -0.01751  -0.02585  -2.08360
   D45        0.19439  -0.00130   0.00396  -0.04283  -0.03888   0.15551
   D46       -1.05960  -0.00143  -0.01212  -0.01755  -0.02965  -1.08925
   D47        1.00898  -0.00066  -0.01536  -0.01018  -0.02555   0.98343
   D48       -3.02207  -0.00301  -0.00305  -0.03550  -0.03857  -3.06064
   D49        3.13885   0.00023   0.00128  -0.00212  -0.00084   3.13801
   D50       -0.00952   0.00003   0.00037  -0.00104  -0.00068  -0.01019
   D51       -0.02876  -0.00025  -0.00291   0.00771   0.00481  -0.02395
   D52        3.10606  -0.00045  -0.00382   0.00879   0.00497   3.11104
   D53       -3.13580   0.00009   0.00064  -0.00122  -0.00058  -3.13637
   D54       -0.00416   0.00036   0.00180  -0.00136   0.00044  -0.00372
   D55       -0.00099  -0.00012  -0.00027  -0.00014  -0.00041  -0.00140
   D56        3.13064   0.00016   0.00088  -0.00028   0.00060   3.13124
   D57       -3.13322  -0.00008  -0.00042  -0.00014  -0.00056  -3.13379
   D58        0.00273  -0.00028  -0.00224   0.00374   0.00150   0.00423
   D59       -0.00158   0.00020   0.00074  -0.00029   0.00045  -0.00113
   D60        3.13437   0.00000  -0.00109   0.00360   0.00252   3.13689
   D61        0.01238  -0.00021   0.00053  -0.00377  -0.00324   0.00913
   D62       -3.13440   0.00068   0.00332  -0.00433  -0.00102  -3.13542
   D63       -3.13485  -0.00041  -0.00129   0.00012  -0.00118  -3.13603
   D64        0.00155   0.00049   0.00150  -0.00045   0.00105   0.00260
   D65       -3.12124  -0.00049  -0.00071  -0.00997  -0.01069  -3.13193
   D66       -0.01613  -0.00020  -0.00148  -0.00286  -0.00435  -0.02048
   D67        0.14334   0.00003   0.00040  -0.00018   0.00021   0.14355
   D68       -3.03474   0.00031  -0.00038   0.00692   0.00656  -3.02818
   D69        0.01803   0.00021   0.00122   0.00418   0.00540   0.02343
   D70       -3.12145   0.00013   0.00130   0.00185   0.00315  -3.11830
   D71        3.03385  -0.00010   0.00012  -0.00563  -0.00550   3.02835
   D72       -0.10563  -0.00018   0.00020  -0.00796  -0.00776  -0.11338
   D73        1.28074   0.00034  -0.00890  -0.03910  -0.04801   1.23273
   D74       -2.89721  -0.00116  -0.01137  -0.03778  -0.04914  -2.94635
   D75       -0.76719  -0.00173  -0.00989  -0.03634  -0.04623  -0.81342
   D76       -1.73374   0.00080  -0.00776  -0.02909  -0.03686  -1.77060
   D77        0.37150  -0.00070  -0.01023  -0.02777  -0.03799   0.33350
   D78        2.50152  -0.00126  -0.00875  -0.02633  -0.03508   2.46644
   D79       -3.12959  -0.00004   0.00091  -0.00214  -0.00122  -3.13081
   D80        0.00486   0.00006   0.00074  -0.00016   0.00058   0.00544
   D81       -0.02443   0.00028   0.00013   0.00505   0.00518  -0.01925
   D82        3.11002   0.00037  -0.00004   0.00703   0.00698   3.11700
   D83       -3.13888  -0.00003  -0.00006  -0.00017  -0.00023  -3.13911
   D84        0.00480   0.00009   0.00029   0.00192   0.00221   0.00701
   D85       -0.00446   0.00007  -0.00023   0.00181   0.00158  -0.00289
   D86        3.13921   0.00019   0.00012   0.00390   0.00402  -3.13996
   D87        3.13260  -0.00009  -0.00062  -0.00120  -0.00181   3.13079
   D88       -0.00286  -0.00009  -0.00055  -0.00061  -0.00116  -0.00402
   D89       -0.00691   0.00003  -0.00026   0.00089   0.00063  -0.00628
   D90        3.14081   0.00003  -0.00019   0.00148   0.00128  -3.14109
   D91       -0.00876  -0.00007  -0.00022  -0.00250  -0.00272  -0.01148
   D92        3.13073   0.00001  -0.00030  -0.00019  -0.00049   3.13025
   D93        3.13892  -0.00007  -0.00016  -0.00192  -0.00207   3.13685
   D94       -0.00477   0.00001  -0.00023   0.00039   0.00016  -0.00460
   D95        0.91166  -0.00018   0.00444   0.00443   0.00889   0.92055
   D96        3.12151   0.00012   0.00515   0.00556   0.01074   3.13225
   D97       -1.29044   0.00030   0.00524   0.00794   0.01319  -1.27725
   D98       -1.13793   0.00013   0.00547   0.00752   0.01298  -1.12495
   D99        1.07192   0.00043   0.00618   0.00865   0.01483   1.08675
   D100       2.94315   0.00061   0.00627   0.01102   0.01729   2.96044
   D101       2.85602  -0.00004   0.00282   0.00740   0.01020   2.86623
   D102      -1.21731   0.00025   0.00352   0.00853   0.01205  -1.20526
   D103       0.65392   0.00044   0.00361   0.01091   0.01451   0.66843
   D104      -0.06494  -0.00060  -0.00568  -0.01145  -0.01714  -0.08207
   D105       1.93947  -0.00228  -0.00707  -0.00813  -0.01521   1.92427
   D106      -2.13815  -0.00630  -0.01499  -0.01030  -0.02529  -2.16344
   D107       1.96812   0.00117  -0.00381  -0.01859  -0.02240   1.94572
   D108      -2.31066  -0.00051  -0.00520  -0.01527  -0.02047  -2.33112
   D109      -0.10509  -0.00453  -0.01312  -0.01744  -0.03055  -0.13564
   D110      -2.06431   0.00129  -0.00319  -0.01454  -0.01774  -2.08205
   D111      -0.05991  -0.00039  -0.00459  -0.01122  -0.01581  -0.07571
   D112       2.14566  -0.00441  -0.01250  -0.01339  -0.02589   2.11977
   D113      -2.81919  -0.00019  -0.00227   0.00734   0.00505  -2.81414
   D114      -0.74891  -0.00002  -0.00203   0.00727   0.00524  -0.74367
   D115       1.36427  -0.00024  -0.00256   0.00743   0.00486   1.36913
   D116      -0.63765  -0.00011  -0.00155   0.00779   0.00624  -0.63141
   D117       1.43263   0.00006  -0.00131   0.00773   0.00643   1.43906
   D118      -2.73737  -0.00016  -0.00184   0.00789   0.00605  -2.73133
   D119       1.53685   0.00036  -0.00169   0.00986   0.00818   1.54503
   D120      -2.67605   0.00053  -0.00145   0.00980   0.00837  -2.66768
   D121      -0.56287   0.00031  -0.00198   0.00996   0.00799  -0.55488
   D122      -0.95941  -0.00058  -0.00060  -0.00633  -0.00691  -0.96632
   D123      -3.00769  -0.00045  -0.00015  -0.00868  -0.00881  -3.01650
   D124       1.18192  -0.00093   0.00003  -0.00947  -0.00943   1.17249
   D125      -3.13271  -0.00008   0.00015  -0.00302  -0.00286  -3.13557
   D126       1.10219   0.00004   0.00060  -0.00537  -0.00476   1.09743
   D127      -0.99138  -0.00043   0.00078  -0.00616  -0.00538  -0.99676
   D128       0.97598  -0.00081   0.00015  -0.00626  -0.00611   0.96988
   D129      -1.07230  -0.00069   0.00061  -0.00861  -0.00801  -1.08030
   D130       3.11732  -0.00116   0.00078  -0.00940  -0.00863   3.10869
   D131      -2.24558   0.00029   0.00394  -0.01043  -0.00648  -2.25205
   D132       1.93705   0.00012   0.00328  -0.01068  -0.00740   1.92965
   D133      -0.09702   0.00019   0.00269  -0.01046  -0.00777  -0.10479
   D134       1.95421   0.00010   0.00357  -0.01045  -0.00687   1.94734
   D135      -0.14635  -0.00007   0.00291  -0.01070  -0.00779  -0.15414
   D136      -2.18042   0.00000   0.00232  -0.01048  -0.00816  -2.18858
   D137      -0.13185   0.00011   0.00365  -0.01043  -0.00678  -0.13863
   D138      -2.23241  -0.00006   0.00299  -0.01068  -0.00769  -2.24011
   D139       2.01671   0.00001   0.00239  -0.01046  -0.00806   2.00864
   D140       0.71543  -0.00070  -0.00241   0.00713   0.00472   0.72016
   D141       2.91040   0.00016  -0.00103   0.00789   0.00687   2.91727
   D142      -1.17528  -0.00007  -0.00392   0.00780   0.00389  -1.17139
   D143       2.86750  -0.00068  -0.00367   0.00724   0.00356   2.87107
   D144      -1.22071   0.00017  -0.00230   0.00801   0.00571  -1.21501
   D145       0.97679  -0.00006  -0.00519   0.00791   0.00274   0.97952
   D146      -1.35366  -0.00069  -0.00296   0.00678   0.00382  -1.34984
   D147       0.84131   0.00016  -0.00159   0.00754   0.00596   0.84727
   D148       3.03881  -0.00007  -0.00447   0.00745   0.00299   3.04180
   D149      -1.03511   0.00072   0.00120  -0.00023   0.00097  -1.03414
   D150       0.96461   0.00081   0.00085   0.00153   0.00238   0.96699
   D151       3.07531   0.00162   0.00110   0.00311   0.00422   3.07952
   D152       3.08179  -0.00009  -0.00004  -0.00077  -0.00082   3.08097
   D153      -1.20167  -0.00001  -0.00039   0.00099   0.00059  -1.20108
   D154       0.90902   0.00081  -0.00014   0.00257   0.00243   0.91145
   D155       0.89138   0.00023  -0.00152  -0.00131  -0.00284   0.88854
   D156       2.89110   0.00031  -0.00188   0.00045  -0.00143   2.88967
   D157      -1.28138   0.00113  -0.00162   0.00203   0.00040  -1.28098
   D158      -1.01440  -0.00060  -0.00149  -0.00277  -0.00426  -1.01866
   D159      -3.11467  -0.00062  -0.00166  -0.00242  -0.00408  -3.11875
   D160       1.06646  -0.00053  -0.00138  -0.00281  -0.00418   1.06228
   D161       1.00963   0.00064   0.00055  -0.00203  -0.00147   1.00816
   D162      -1.09064   0.00062   0.00038  -0.00167  -0.00129  -1.09193
   D163       3.09049   0.00072   0.00066  -0.00206  -0.00139   3.08910
   D164       3.12508  -0.00007   0.00323  -0.00191   0.00132   3.12640
   D165       1.02481  -0.00009   0.00306  -0.00155   0.00150   1.02631
   D166      -1.07725   0.00001   0.00334  -0.00194   0.00140  -1.07585
   D167      -3.04276  -0.00170   0.00459   0.00712   0.01170  -3.03106
   D168       1.28983   0.00060   0.00490   0.00803   0.01294   1.30277
   D169      -0.99403   0.00179   0.00702   0.01119   0.01821  -0.97583
   D170       1.41146  -0.00203   0.00374   0.00736   0.01108   1.42254
   D171      -0.53913   0.00028   0.00405   0.00827   0.01232  -0.52682
   D172      -2.82300   0.00146   0.00616   0.01143   0.01759  -2.80541
   D173      -0.82536  -0.00186   0.00202   0.00683   0.00884  -0.81652
   D174      -2.77595   0.00044   0.00233   0.00774   0.01007  -2.76588
   D175       1.22337   0.00162   0.00444   0.01090   0.01534   1.23872
   D176       0.72427   0.00022  -0.00003   0.00000  -0.00004   0.72424
   D177      -1.08426  -0.00005   0.00039  -0.00154  -0.00114  -1.08540
   D178       2.96847  -0.00030  -0.00020  -0.00124  -0.00144   2.96703
   D179      -1.38348   0.00024   0.00008  -0.00006   0.00002  -1.38345
   D180       3.09118  -0.00003   0.00050  -0.00159  -0.00108   3.09010
   D181       0.86072  -0.00028  -0.00009  -0.00130  -0.00138   0.85934
   D182       2.86320   0.00028  -0.00015   0.00048   0.00032   2.86352
   D183       1.05467   0.00001   0.00027  -0.00105  -0.00079   1.05388
   D184      -1.17579  -0.00024  -0.00032  -0.00076  -0.00109  -1.17687
   D185       2.65282   0.00024   0.00107  -0.00217  -0.00109   2.65173
   D186       0.59361   0.00005   0.00129  -0.00302  -0.00173   0.59188
   D187      -1.54936   0.00045   0.00120  -0.00217  -0.00096  -1.55032
   D188      -1.70846  -0.00008   0.00132  -0.00520  -0.00388  -1.71234
   D189       2.51552  -0.00027   0.00153  -0.00604  -0.00452   2.51100
   D190       0.37255   0.00013   0.00145  -0.00519  -0.00375   0.36880
   D191       0.49631   0.00015   0.00133  -0.00312  -0.00179   0.49452
   D192      -1.56290  -0.00004   0.00154  -0.00396  -0.00242  -1.56533
   D193       2.57732   0.00036   0.00146  -0.00311  -0.00165   2.57566
   D194       0.40328   0.00147  -0.00942   0.03186   0.02248   0.42576
   D195      -2.76906  -0.00053  -0.02429   0.04158   0.01733  -2.75174
   D196       2.47668   0.00327  -0.00276   0.02871   0.02594   2.50262
   D197      -0.69566   0.00128  -0.01763   0.03844   0.02078  -0.67488
   D198      -1.68815   0.00179  -0.00806   0.02679   0.01872  -1.66943
   D199       1.42269  -0.00020  -0.02293   0.03651   0.01357   1.43626
   D200      -0.06467  -0.00067  -0.00807   0.01020   0.00215  -0.06252
   D201       3.10237  -0.00168  -0.01122   0.01328   0.00208   3.10445
   D202       3.10570   0.00132   0.00592   0.00113   0.00704   3.11274
   D203      -0.01045   0.00030   0.00277   0.00421   0.00697  -0.00347
   D204      -3.10284   0.00111   0.00986  -0.01095  -0.00107  -3.10391
   D205       0.06170   0.00113   0.00765  -0.00645   0.00121   0.06291
   D206       0.00799  -0.00076  -0.00497  -0.00117  -0.00614   0.00185
   D207      -3.11066  -0.00074  -0.00719   0.00333  -0.00386  -3.11452
   D208       3.13295   0.00044   0.00132  -0.00315  -0.00183   3.13113
   D209       0.00534   0.00034   0.00111  -0.00431  -0.00319   0.00215
   D210       0.01685  -0.00059  -0.00184  -0.00008  -0.00192   0.01493
   D211      -3.11076  -0.00069  -0.00205  -0.00125  -0.00329  -3.11405
   D212       3.13605  -0.00009  -0.00023   0.00081   0.00058   3.13663
   D213       0.00250  -0.00052  -0.00285   0.00123  -0.00162   0.00089
   D214       0.00862  -0.00020  -0.00044  -0.00037  -0.00081   0.00781
   D215      -3.12493  -0.00063  -0.00306   0.00006  -0.00300  -3.12793
   D216       3.12836   0.00043   0.00339  -0.00164   0.00175   3.13011
   D217      -0.00494   0.00006   0.00066   0.00179   0.00244  -0.00250
   D218      -0.00520   0.00000   0.00077  -0.00121  -0.00044  -0.00564
   D219      -3.13850  -0.00037  -0.00196   0.00221   0.00025  -3.13825
   D220      -0.00040   0.00059   0.00333  -0.00182   0.00151   0.00112
   D221       3.11873   0.00057   0.00549  -0.00622  -0.00072   3.11800
   D222      -3.13378   0.00023   0.00063   0.00157   0.00220  -3.13158
   D223      -0.01465   0.00020   0.00279  -0.00283  -0.00004  -0.01469
         Item               Value     Threshold  Converged?
 Maximum Force            0.008054     0.000450     NO 
 RMS     Force            0.001355     0.000300     NO 
 Maximum Displacement     0.237398     0.001800     NO 
 RMS     Displacement     0.047098     0.001200     NO 
 Predicted change in Energy=-9.163029D-04
 Lowest energy point so far.  Saving SCF results.
 GradGradGradGradGradGradGradGradGradGradGradGradGradGradGradGradGradGrad

 Leave Link  103 at Sun May  5 13:15:13 2024, MaxMem= 13421772800 cpu:               6.1 elap:               0.3
 (Enter /scratch/PI/keztluo/TYang/g16/l202.exe)
 Stoichiometry    C29H30LiO4P
 Framework group  C1[X(C29H30LiO4P)]
 Deg. of freedom   189
 Full point group                 C1      NOp   1
 RotChk:  IX=0 Diff= 4.69D-02
 Largest Abelian subgroup         C1      NOp   1
 Largest concise Abelian subgroup C1      NOp   1
                         Standard orientation:                         
 ---------------------------------------------------------------------
 Center     Atomic      Atomic             Coordinates (Angstroms)
 Number     Number       Type             X           Y           Z
 ---------------------------------------------------------------------
      1         15           0       -0.262816   -1.682147   -1.167989
      2          8           0       -2.363561   -2.072222   -2.690255
      3          8           0       -0.157821   -3.152409   -1.491222
      4          8           0        1.043462   -0.851195   -1.651822
      5          8           0       -0.027526   -1.395178    0.415090
      6          6           0       -2.862277   -0.726784   -0.756446
      7          6           0       -3.411593    0.547871   -0.631195
      8          1           0       -3.138478    1.318106   -1.349371
      9          6           0       -4.321084    0.836445    0.385730
     10          1           0       -4.737590    1.835347    0.471918
     11          6           0       -4.698713   -0.157320    1.282308
     12          1           0       -5.410395    0.062393    2.072525
     13          6           0       -4.167314   -1.441788    1.155960
     14          1           0       -4.464401   -2.223387    1.849010
     15          6           0       -3.261012   -1.722219    0.140597
     16          1           0       -2.850078   -2.725170    0.037316
     17          6           0       -1.913443   -1.084566   -1.902756
     18          1           0       -1.660159   -0.144207   -2.437485
     19          6           0        1.115843    1.464672   -1.347328
     20          6           0       -0.231173    1.829095   -1.432855
     21          1           0       -0.981836    1.234300   -0.920495
     22          6           0       -0.624692    2.962004   -2.134251
     23          1           0       -1.676045    3.230063   -2.177978
     24          6           0        0.328871    3.752715   -2.772676
     25          1           0        0.025990    4.639837   -3.319733
     26          6           0        1.670733    3.393324   -2.707926
     27          1           0        2.421670    3.995565   -3.209496
     28          6           0        2.059799    2.253645   -2.005847
     29          1           0        3.110902    1.984736   -1.976411
     30          6           0        1.496910    0.139619   -0.698319
     31          6           0        2.993841   -0.066754   -0.403118
     32          1           0        3.595542   -0.100771   -1.315680
     33          6           0        3.400044    1.039130    0.611592
     34          1           0        4.483367    1.176703    0.622705
     35          1           0        2.971139    2.010178    0.357797
     36          6           0        2.863912    0.496792    1.965922
     37          1           0        2.258308    1.216494    2.515211
     38          1           0        3.678282    0.203846    2.633516
     39          6           0        2.083627   -0.767094    1.551966
     40          6           0        4.509772   -1.566415    1.001131
     41          1           0        5.038637   -0.674329    1.334478
     42          1           0        5.102737   -2.017055    0.197875
     43          1           0        4.498394   -2.281134    1.831395
     44          6           0        3.072809   -1.343198    0.481452
     45          6           0        2.693576   -2.699145   -0.142928
     46          1           0        3.245287   -3.493175    0.371418
     47          1           0        2.976456   -2.733876   -1.199502
     48          1           0        1.645613   -2.962641   -0.071790
     49          6           0        1.699508   -1.679408    2.699853
     50          1           0        2.595062   -2.004451    3.239957
     51          1           0        1.170506   -2.565730    2.337822
     52          1           0        1.050090   -1.158904    3.411998
     53          6           0        0.832203   -0.275904    0.712007
     54          6           0       -0.033496    0.726165    1.478213
     55          6           0       -1.149601    0.240293    2.167566
     56          1           0       -1.404151   -0.810157    2.094691
     57          6           0       -1.955801    1.090421    2.921516
     58          1           0       -2.819832    0.681726    3.435887
     59          6           0       -1.665655    2.446891    3.001307
     60          1           0       -2.295239    3.111654    3.584485
     61          6           0       -0.559807    2.945989    2.317501
     62          1           0       -0.322598    4.004465    2.358630
     63          6           0        0.245651    2.096861    1.566696
     64          1           0        1.085008    2.523419    1.029619
     65          3           0       -1.491668   -3.573887   -2.659610
 ---------------------------------------------------------------------
 Rotational constants (GHZ):           0.1622635           0.1243954           0.1164915
 Leave Link  202 at Sun May  5 13:15:13 2024, MaxMem= 13421772800 cpu:               0.5 elap:               0.0
 (Enter /scratch/PI/keztluo/TYang/g16/l301.exe)
 Basis read from rwf:  (5D, 7F)
 No pseudopotential information found on rwf file.
 There are   589 symmetry adapted cartesian basis functions of A   symmetry.
 There are   554 symmetry adapted basis functions of A   symmetry.
   554 basis functions,  1124 primitive gaussians,   589 cartesian basis functions
   127 alpha electrons      127 beta electrons
       nuclear repulsion energy      4299.1268054941 Hartrees.
 IExCor= 4336 DFT=T Ex+Corr=M062X ExCW=0 ScaHFX=  0.540000
 ScaDFX=  1.000000  1.000000  1.000000  1.000000 ScalE2=  1.000000  1.000000
 IRadAn=      5 IRanWt=     -1 IRanGd=            0 ICorTp=0 IEmpDi=  4
 NAtoms=   65 NActive=   65 NUniq=   65 SFac= 1.00D+00 NAtFMM=   60 NAOKFM=T Big=T
 Integral buffers will be    131072 words long.
 Raffenetti 2 integral format.
 Two-electron integral symmetry is turned on.
 No density basis found on file    724.
 Leave Link  301 at Sun May  5 13:15:13 2024, MaxMem= 13421772800 cpu:               2.5 elap:               0.1
 (Enter /scratch/PI/keztluo/TYang/g16/l302.exe)
 NPDir=0 NMtPBC=     1 NCelOv=     1 NCel=       1 NClECP=     1 NCelD=      1
         NCelK=      1 NCelE2=     1 NClLst=     1 CellRange=     0.0.
 One-electron integrals computed using PRISM.
 One-electron integral symmetry used in STVInt
 NBasis=   554 RedAO= T EigKep=  3.99D-04  NBF=   554
 NBsUse=   554 1.00D-06 EigRej= -1.00D+00 NBFU=   554
 Precomputing XC quadrature grid using
 IXCGrd= 4 IRadAn=           5 IRanWt=          -1 IRanGd=           0 AccXCQ= 0.00D+00.
 Generated NRdTot=       0 NPtTot=           0 NUsed=           0 NTot=          32
 NSgBfM=   585   584   585   585   585 MxSgAt=    65 MxSgA2=    65.
 Leave Link  302 at Sun May  5 13:15:14 2024, MaxMem= 13421772800 cpu:              28.6 elap:               0.8
 (Enter /scratch/PI/keztluo/TYang/g16/l303.exe)
 DipDrv:  MaxL=1.
 Leave Link  303 at Sun May  5 13:15:14 2024, MaxMem= 13421772800 cpu:               3.4 elap:               0.1
 (Enter /scratch/PI/keztluo/TYang/g16/l401.exe)
 Initial guess from the checkpoint file:  "Lopt.chk"
 B after Tr=     0.000000    0.000000    0.000000
         Rot=    0.999854    0.014718   -0.008017   -0.003340 Ang=   1.96 deg.
 Guess basis will be translated and rotated to current coordinates.
 JPrj=2 DoOrth=T DoCkMO=T.
 Generating alternative initial guess.
 ExpMin= 3.60D-02 ExpMax= 1.94D+04 ExpMxC= 2.91D+03 IAcc=3 IRadAn=         5 AccDes= 0.00D+00
 Harris functional with IExCor= 1009 and IRadAn=       5 diagonalized for initial guess.
 HarFok:  IExCor= 1009 AccDes= 0.00D+00 IRadAn=         5 IDoV= 1 UseB2=F ITyADJ=14
 ICtDFT=  3500011 ScaDFX=  1.000000  1.000000  1.000000  1.000000
 FoFCou: FMM=F IPFlag=           0 FMFlag=      100000 FMFlg1=        2001
         NFxFlg=           0 DoJE=T BraDBF=F KetDBF=T FulRan=T
         wScrn=  0.000000 ICntrl=       500 IOpCl=  0 I1Cent=   200000004 NGrid=           0
         NMat0=    1 NMatS0=      1 NMatT0=    0 NMatD0=    1 NMtDS0=    0 NMtDT0=    0
 Petite list used in FoFCou.
 Harris En= -1771.64782173600    
 Leave Link  401 at Sun May  5 13:15:17 2024, MaxMem= 13421772800 cpu:              77.0 elap:               2.0
 (Enter /scratch/PI/keztluo/TYang/g16/l502.exe)
 Integral symmetry usage will be decided dynamically.
 Closed shell SCF:
 Using DIIS extrapolation, IDIIS=  1040.
 NGot= 13421772800 LenX= 13421047892 LenY= 13420700382
 Requested convergence on RMS density matrix=1.00D-08 within 128 cycles.
 Requested convergence on MAX density matrix=1.00D-06.
 Requested convergence on             energy=1.00D-06.
 No special actions if energy rises.
 Fock matrices will be formed incrementally for  20 cycles.

 Cycle   1  Pass 1  IDiag  1:
 FoFJK:  IHMeth= 1 ICntrl=       0 DoSepK=F KAlg= 0 I1Cent=           0 FoldK=F
 IRaf= 990000000 NMat=       1 IRICut=       1 DoRegI=T DoRafI=F ISym2E= 0 IDoP0=0 IntGTp=1.
 FoFCou: FMM=T IPFlag=           0 FMFlag=      100000 FMFlg1=        2001
         NFxFlg=           0 DoJE=F BraDBF=F KetDBF=F FulRan=T
         wScrn=  0.000000 ICntrl=         0 IOpCl=  0 I1Cent=           0 NGrid=           0
         NMat0=    1 NMatS0=      1 NMatT0=    0 NMatD0=    1 NMtDS0=    0 NMtDT0=    0
 Symmetry not used in FoFCou.
 FMM levels:  10  Number of levels for PrismC:   9
 E= -1772.39982720440    
 DIIS: error= 2.59D-03 at cycle   1 NSaved=   1.
 NSaved= 1 IEnMin= 1 EnMin= -1772.39982720440     IErMin= 1 ErrMin= 2.59D-03
 ErrMax= 2.59D-03  0.00D+00 EMaxC= 1.00D-01 BMatC= 4.46D-03 BMatP= 4.46D-03
 IDIUse=3 WtCom= 9.74D-01 WtEn= 2.59D-02
 Coeff-Com:  0.100D+01
 Coeff-En:   0.100D+01
 Coeff:      0.100D+01
 Gap=     0.913 Goal=   None    Shift=    0.000
 GapD=    0.913 DampG=2.000 DampE=1.000 DampFc=2.0000 IDamp=-1.
 RMSDP=1.98D-04 MaxDP=7.40D-03              OVMax= 1.49D-02

 Cycle   2  Pass 1  IDiag  1:
 RMSU=  1.98D-04    CP:  1.00D+00
 E= -1772.40940085010     Delta-E=       -0.009573645701 Rises=F Damp=F
 DIIS: error= 7.31D-04 at cycle   2 NSaved=   2.
 NSaved= 2 IEnMin= 2 EnMin= -1772.40940085010     IErMin= 2 ErrMin= 7.31D-04
 ErrMax= 7.31D-04  0.00D+00 EMaxC= 1.00D-01 BMatC= 2.07D-04 BMatP= 4.46D-03
 IDIUse=3 WtCom= 9.93D-01 WtEn= 7.31D-03
 Coeff-Com: -0.184D+00 0.118D+01
 Coeff-En:   0.000D+00 0.100D+01
 Coeff:     -0.183D+00 0.118D+01
 Gap=     0.259 Goal=   None    Shift=    0.000
 RMSDP=5.94D-05 MaxDP=2.10D-03 DE=-9.57D-03 OVMax= 5.48D-03

 Cycle   3  Pass 1  IDiag  1:
 RMSU=  4.35D-05    CP:  1.00D+00  1.20D+00
 E= -1772.41000354191     Delta-E=       -0.000602691806 Rises=F Damp=F
 DIIS: error= 2.88D-04 at cycle   3 NSaved=   3.
 NSaved= 3 IEnMin= 3 EnMin= -1772.41000354191     IErMin= 3 ErrMin= 2.88D-04
 ErrMax= 2.88D-04  0.00D+00 EMaxC= 1.00D-01 BMatC= 4.56D-05 BMatP= 2.07D-04
 IDIUse=3 WtCom= 9.97D-01 WtEn= 2.88D-03
 Coeff-Com: -0.834D-01 0.427D+00 0.656D+00
 Coeff-En:   0.000D+00 0.000D+00 0.100D+01
 Coeff:     -0.832D-01 0.426D+00 0.657D+00
 Gap=     0.258 Goal=   None    Shift=    0.000
 RMSDP=2.05D-05 MaxDP=1.23D-03 DE=-6.03D-04 OVMax= 1.91D-03

 Cycle   4  Pass 1  IDiag  1:
 RMSU=  1.86D-05    CP:  1.00D+00  1.24D+00  8.61D-01
 E= -1772.41004547149     Delta-E=       -0.000041929580 Rises=F Damp=F
 DIIS: error= 1.71D-04 at cycle   4 NSaved=   4.
 NSaved= 4 IEnMin= 4 EnMin= -1772.41004547149     IErMin= 4 ErrMin= 1.71D-04
 ErrMax= 1.71D-04  0.00D+00 EMaxC= 1.00D-01 BMatC= 1.30D-05 BMatP= 4.56D-05
 IDIUse=3 WtCom= 9.98D-01 WtEn= 1.71D-03
 Coeff-Com: -0.542D-03-0.528D-01 0.338D+00 0.715D+00
 Coeff-En:   0.000D+00 0.000D+00 0.858D-01 0.914D+00
 Coeff:     -0.541D-03-0.527D-01 0.337D+00 0.716D+00
 Gap=     0.258 Goal=   None    Shift=    0.000
 RMSDP=8.97D-06 MaxDP=5.08D-04 DE=-4.19D-05 OVMax= 8.01D-04

 Cycle   5  Pass 1  IDiag  1:
 RMSU=  4.96D-06    CP:  1.00D+00  1.24D+00  1.01D+00  8.13D-01
 E= -1772.41005989473     Delta-E=       -0.000014423244 Rises=F Damp=F
 DIIS: error= 2.23D-05 at cycle   5 NSaved=   5.
 NSaved= 5 IEnMin= 5 EnMin= -1772.41005989473     IErMin= 5 ErrMin= 2.23D-05
 ErrMax= 2.23D-05  0.00D+00 EMaxC= 1.00D-01 BMatC= 6.24D-07 BMatP= 1.30D-05
 IDIUse=1 WtCom= 1.00D+00 WtEn= 0.00D+00
 Coeff-Com:  0.648D-02-0.557D-01 0.709D-01 0.261D+00 0.717D+00
 Coeff:      0.648D-02-0.557D-01 0.709D-01 0.261D+00 0.717D+00
 Gap=     0.258 Goal=   None    Shift=    0.000
 RMSDP=2.35D-06 MaxDP=7.92D-05 DE=-1.44D-05 OVMax= 1.71D-04

 Cycle   6  Pass 1  IDiag  1:
 RMSU=  1.44D-06    CP:  1.00D+00  1.25D+00  1.03D+00  8.68D-01  7.41D-01
 E= -1772.41006055903     Delta-E=       -0.000000664299 Rises=F Damp=F
 DIIS: error= 7.47D-06 at cycle   6 NSaved=   6.
 NSaved= 6 IEnMin= 6 EnMin= -1772.41006055903     IErMin= 6 ErrMin= 7.47D-06
 ErrMax= 7.47D-06  0.00D+00 EMaxC= 1.00D-01 BMatC= 9.74D-08 BMatP= 6.24D-07
 IDIUse=1 WtCom= 1.00D+00 WtEn= 0.00D+00
 Coeff-Com:  0.307D-02-0.220D-01 0.426D-02 0.628D-01 0.341D+00 0.611D+00
 Coeff:      0.307D-02-0.220D-01 0.426D-02 0.628D-01 0.341D+00 0.611D+00
 Gap=     0.258 Goal=   None    Shift=    0.000
 RMSDP=7.74D-07 MaxDP=3.76D-05 DE=-6.64D-07 OVMax= 5.80D-05

 Cycle   7  Pass 1  IDiag  1:
 RMSU=  6.34D-07    CP:  1.00D+00  1.25D+00  1.03D+00  8.66D-01  7.96D-01
                    CP:  7.89D-01
 E= -1772.41006065276     Delta-E=       -0.000000093734 Rises=F Damp=F
 DIIS: error= 2.66D-06 at cycle   7 NSaved=   7.
 NSaved= 7 IEnMin= 7 EnMin= -1772.41006065276     IErMin= 7 ErrMin= 2.66D-06
 ErrMax= 2.66D-06  0.00D+00 EMaxC= 1.00D-01 BMatC= 9.44D-09 BMatP= 9.74D-08
 IDIUse=1 WtCom= 1.00D+00 WtEn= 0.00D+00
 Coeff-Com:  0.568D-03-0.286D-02-0.720D-02-0.401D-02 0.641D-01 0.272D+00
 Coeff-Com:  0.677D+00
 Coeff:      0.568D-03-0.286D-02-0.720D-02-0.401D-02 0.641D-01 0.272D+00
 Coeff:      0.677D+00
 Gap=     0.258 Goal=   None    Shift=    0.000
 RMSDP=2.76D-07 MaxDP=1.28D-05 DE=-9.37D-08 OVMax= 2.62D-05

 Cycle   8  Pass 1  IDiag  1:
 RMSU=  2.16D-07    CP:  1.00D+00  1.25D+00  1.03D+00  8.68D-01  8.04D-01
                    CP:  8.85D-01  8.66D-01
 E= -1772.41006066151     Delta-E=       -0.000000008742 Rises=F Damp=F
 DIIS: error= 9.75D-07 at cycle   8 NSaved=   8.
 NSaved= 8 IEnMin= 8 EnMin= -1772.41006066151     IErMin= 8 ErrMin= 9.75D-07
 ErrMax= 9.75D-07  0.00D+00 EMaxC= 1.00D-01 BMatC= 1.60D-09 BMatP= 9.44D-09
 IDIUse=1 WtCom= 1.00D+00 WtEn= 0.00D+00
 Coeff-Com: -0.132D-03 0.165D-02-0.466D-02-0.111D-01-0.131D-01 0.614D-01
 Coeff-Com:  0.351D+00 0.615D+00
 Coeff:     -0.132D-03 0.165D-02-0.466D-02-0.111D-01-0.131D-01 0.614D-01
 Coeff:      0.351D+00 0.615D+00
 Gap=     0.258 Goal=   None    Shift=    0.000
 RMSDP=1.02D-07 MaxDP=3.82D-06 DE=-8.74D-09 OVMax= 1.03D-05

 Cycle   9  Pass 1  IDiag  1:
 RMSU=  6.63D-08    CP:  1.00D+00  1.25D+00  1.03D+00  8.69D-01  8.05D-01
                    CP:  8.97D-01  9.52D-01  7.68D-01
 E= -1772.41006066309     Delta-E=       -0.000000001583 Rises=F Damp=F
 DIIS: error= 2.74D-07 at cycle   9 NSaved=   9.
 NSaved= 9 IEnMin= 9 EnMin= -1772.41006066309     IErMin= 9 ErrMin= 2.74D-07
 ErrMax= 2.74D-07  0.00D+00 EMaxC= 1.00D-01 BMatC= 1.21D-10 BMatP= 1.60D-09
 IDIUse=1 WtCom= 1.00D+00 WtEn= 0.00D+00
 Coeff-Com: -0.110D-03 0.104D-02-0.164D-02-0.498D-02-0.116D-01 0.646D-02
 Coeff-Com:  0.108D+00 0.288D+00 0.614D+00
 Coeff:     -0.110D-03 0.104D-02-0.164D-02-0.498D-02-0.116D-01 0.646D-02
 Coeff:      0.108D+00 0.288D+00 0.614D+00
 Gap=     0.258 Goal=   None    Shift=    0.000
 RMSDP=3.26D-08 MaxDP=9.85D-07 DE=-1.58D-09 OVMax= 3.38D-06

 Cycle  10  Pass 1  IDiag  1:
 RMSU=  2.20D-08    CP:  1.00D+00  1.25D+00  1.03D+00  8.69D-01  8.05D-01
                    CP:  9.04D-01  9.58D-01  8.34D-01  7.54D-01
 E= -1772.41006066320     Delta-E=       -0.000000000114 Rises=F Damp=F
 DIIS: error= 8.18D-08 at cycle  10 NSaved=  10.
 NSaved=10 IEnMin=10 EnMin= -1772.41006066320     IErMin=10 ErrMin= 8.18D-08
 ErrMax= 8.18D-08  0.00D+00 EMaxC= 1.00D-01 BMatC= 1.28D-11 BMatP= 1.21D-10
 IDIUse=1 WtCom= 1.00D+00 WtEn= 0.00D+00
 Coeff-Com: -0.300D-04 0.232D-03-0.120D-03-0.709D-03-0.321D-02-0.478D-02
 Coeff-Com:  0.150D-02 0.454D-01 0.262D+00 0.700D+00
 Coeff:     -0.300D-04 0.232D-03-0.120D-03-0.709D-03-0.321D-02-0.478D-02
 Coeff:      0.150D-02 0.454D-01 0.262D+00 0.700D+00
 Gap=     0.258 Goal=   None    Shift=    0.000
 RMSDP=1.21D-08 MaxDP=4.43D-07 DE=-1.14D-10 OVMax= 1.37D-06

 Cycle  11  Pass 1  IDiag  1:
 RMSU=  8.55D-09    CP:  1.00D+00  1.25D+00  1.03D+00  8.69D-01  8.04D-01
                    CP:  9.06D-01  9.66D-01  8.38D-01  8.45D-01  9.09D-01
 E= -1772.41006066325     Delta-E=       -0.000000000042 Rises=F Damp=F
 DIIS: error= 3.27D-08 at cycle  11 NSaved=  11.
 NSaved=11 IEnMin=11 EnMin= -1772.41006066325     IErMin=11 ErrMin= 3.27D-08
 ErrMax= 3.27D-08  0.00D+00 EMaxC= 1.00D-01 BMatC= 2.02D-12 BMatP= 1.28D-11
 IDIUse=1 WtCom= 1.00D+00 WtEn= 0.00D+00
 Coeff-Com:  0.567D-05-0.775D-04 0.227D-03 0.551D-03 0.605D-03-0.302D-02
 Coeff-Com: -0.179D-01-0.299D-01 0.542D-02 0.302D+00 0.742D+00
 Coeff:      0.567D-05-0.775D-04 0.227D-03 0.551D-03 0.605D-03-0.302D-02
 Coeff:     -0.179D-01-0.299D-01 0.542D-02 0.302D+00 0.742D+00
 Gap=     0.258 Goal=   None    Shift=    0.000
 RMSDP=4.94D-09 MaxDP=2.21D-07 DE=-4.18D-11 OVMax= 7.93D-07

 SCF Done:  E(RM062X) =  -1772.41006066     A.U. after   11 cycles
            NFock= 11  Conv=0.49D-08     -V/T= 2.0054
 KE= 1.762808664130D+03 PE=-1.274074715274D+04 EE= 4.906401622449D+03
 Leave Link  502 at Sun May  5 13:16:23 2024, MaxMem= 13421772800 cpu:            2567.9 elap:              66.3
 (Enter /scratch/PI/keztluo/TYang/g16/l701.exe)
 ... and contract with generalized density number  0.
 Compute integral first derivatives.
 Leave Link  701 at Sun May  5 13:16:24 2024, MaxMem= 13421772800 cpu:              13.2 elap:               0.4
 (Enter /scratch/PI/keztluo/TYang/g16/l702.exe)
 L702 exits ... SP integral derivatives will be done elsewhere.
 Leave Link  702 at Sun May  5 13:16:24 2024, MaxMem= 13421772800 cpu:               0.7 elap:               0.0
 (Enter /scratch/PI/keztluo/TYang/g16/l703.exe)
 Integral derivatives from FoFJK, PRISM(SPDF).
 Compute integral first derivatives, UseDBF=F ICtDFT=           0.
 Calling FoFJK, ICntrl=      2127 FMM=T ISym2X=0 I1Cent= 0 IOpClX= 0 NMat=1 NMatS=1 NMatT=0.
 FoFJK:  IHMeth= 1 ICntrl=    2127 DoSepK=F KAlg= 0 I1Cent=           0 FoldK=F
 IRaf=         0 NMat=       1 IRICut=       1 DoRegI=T DoRafI=F ISym2E= 0 IDoP0=0 IntGTp=1.
 FoFCou: FMM=T IPFlag=           0 FMFlag=      100000 FMFlg1=        2001
         NFxFlg=           0 DoJE=F BraDBF=F KetDBF=F FulRan=T
         wScrn=  0.000000 ICntrl=      2127 IOpCl=  0 I1Cent=           0 NGrid=           0
         NMat0=    1 NMatS0=      1 NMatT0=    0 NMatD0=    1 NMtDS0=    0 NMtDT0=    0
 Symmetry not used in FoFCou.
 FMM levels:  10  Number of levels for PrismC:   9
 Leave Link  703 at Sun May  5 13:16:39 2024, MaxMem= 13421772800 cpu:             575.2 elap:              14.8
 (Enter /scratch/PI/keztluo/TYang/g16/l716.exe)
 Dipole        = 7.44762472D-01 3.65282558D-01 5.12634489D-01
 ***** Axes restored to original set *****
 -------------------------------------------------------------------
 Center     Atomic                   Forces (Hartrees/Bohr)
 Number     Number              X              Y              Z
 -------------------------------------------------------------------
      1       15           0.006939422   -0.005159382    0.003667915
      2        8          -0.000577086   -0.002123677   -0.001756083
      3        8           0.001419208    0.002440365    0.001629074
      4        8          -0.001288905   -0.001267312   -0.000149159
      5        8           0.000121254   -0.000964438   -0.001922097
      6        6           0.000604734   -0.001579530   -0.000354249
      7        6           0.000066221   -0.000195578    0.000113130
      8        1          -0.000354181    0.000047966    0.000023502
      9        6          -0.000078257   -0.000154352   -0.000226515
     10        1           0.000055445    0.000018708   -0.000030752
     11        6          -0.000323688   -0.000043737   -0.000380508
     12        1           0.000026877    0.000051693    0.000073397
     13        6           0.000135246   -0.000141040    0.000181267
     14        1          -0.000059235   -0.000012719   -0.000007837
     15        6           0.000193890    0.000194877    0.000179441
     16        1          -0.000082305    0.000015216   -0.000081389
     17        6          -0.005229175    0.006754277   -0.000473201
     18        1           0.000019396   -0.002750985   -0.000048840
     19        6           0.000507737    0.000592612   -0.000478885
     20        6           0.000746750    0.000455116    0.001399384
     21        1           0.001200629    0.001153819    0.000811233
     22        6           0.000374382   -0.000094415    0.000282788
     23        1          -0.000061988    0.000086819    0.000005270
     24        6           0.000056036   -0.000026662   -0.000150834
     25        1           0.000025424    0.000012064   -0.000011577
     26        6          -0.000084094    0.000140047   -0.000091179
     27        1          -0.000028922    0.000005132   -0.000032195
     28        6          -0.000197550    0.000169532    0.000204789
     29        1          -0.000016632    0.000011092   -0.000152449
     30        6          -0.000099742    0.000913388    0.000587382
     31        6          -0.000478137   -0.000346856   -0.000595165
     32        1           0.000070782    0.000078228   -0.000018665
     33        6           0.000332251   -0.000230449    0.000440560
     34        1           0.000163661   -0.000053377    0.000058522
     35        1           0.000131350   -0.000297284    0.000241910
     36        6          -0.000623085    0.000371513   -0.000209891
     37        1          -0.000411048    0.000328034   -0.000062019
     38        1          -0.000120018    0.000020235    0.000009133
     39        6          -0.000044949   -0.000173022   -0.000469990
     40        6          -0.000059056    0.000004835   -0.000177582
     41        1          -0.000040101    0.000189644   -0.000110015
     42        1          -0.000004970    0.000026202   -0.000011792
     43        1          -0.000007125    0.000009920    0.000048882
     44        6          -0.000134072    0.000317493    0.000186058
     45        6           0.000179678    0.000178068   -0.000661201
     46        1          -0.000196682   -0.000050255   -0.000085030
     47        1          -0.000058241   -0.000041304   -0.000005282
     48        1          -0.001131546    0.000032950   -0.000004638
     49        6          -0.000096687    0.000153539   -0.000185880
     50        1           0.000032698   -0.000040905   -0.000002354
     51        1          -0.000042983    0.000018642    0.000029004
     52        1          -0.000118603    0.000036442   -0.000051870
     53        6           0.000415510    0.000289495    0.000543715
     54        6          -0.000628179    0.000691976   -0.000980747
     55        6          -0.000336195    0.000022859    0.000062471
     56        1           0.000009138    0.000131832    0.000391642
     57        6           0.000373006   -0.000120999    0.000322934
     58        1           0.000073057   -0.000008970   -0.000032444
     59        6           0.000146632    0.000128315   -0.000199157
     60        1          -0.000005254    0.000034348   -0.000002230
     61        6          -0.000271392    0.000019170    0.000010184
     62        1           0.000031307   -0.000003707    0.000044793
     63        6           0.000097989   -0.000508956   -0.000289383
     64        1           0.000205640   -0.000040330   -0.000181664
     65        3          -0.001465266    0.000283777   -0.000863631
 -------------------------------------------------------------------
 Cartesian Forces:  Max     0.006939422 RMS     0.001059400
 Leave Link  716 at Sun May  5 13:16:39 2024, MaxMem= 13421772800 cpu:               0.8 elap:               0.1
 (Enter /scratch/PI/keztluo/TYang/g16/l103.exe)

 GradGradGradGradGradGradGradGradGradGradGradGradGradGradGradGradGradGrad
 Berny optimization.
 Using GEDIIS/GDIIS optimizer.
 FormGI is forming the generalized inverse of G from B-inverse, IUseBI=4.
 Internal  Forces:  Max     0.006082904 RMS     0.000742670
 Search for a local minimum.
 Step number   6 out of a maximum of  390
 All quantities printed in internal units (Hartrees-Bohrs-Radians)
 RMS Force = .74267D-03 SwitMx=.10000D-02 MixMth= 2
 Mixed Optimization -- En-DIIS/RFO-DIIS
 Update second derivatives using D2CorX and points    1    3    2    4    5
                                                      6
 DE= -4.72D-04 DEPred=-9.16D-04 R= 5.15D-01
 TightC=F SS=  1.41D+00  RLast= 1.89D-01 DXNew= 2.5312D-01 5.6807D-01
 Trust test= 5.15D-01 RLast= 1.89D-01 DXMaxT set to 2.53D-01
 ITU=  1  0  0 -1  1  0
 Use linear search instead of GDIIS.
     Eigenvalues ---    0.00229   0.00230   0.00390   0.00526   0.00562
     Eigenvalues ---    0.00649   0.00777   0.01093   0.01221   0.01502
     Eigenvalues ---    0.01594   0.01754   0.01900   0.01954   0.02138
     Eigenvalues ---    0.02143   0.02152   0.02160   0.02161   0.02169
     Eigenvalues ---    0.02175   0.02178   0.02179   0.02181   0.02184
     Eigenvalues ---    0.02186   0.02192   0.02194   0.02197   0.02199
     Eigenvalues ---    0.02201   0.02202   0.02207   0.02209   0.02212
     Eigenvalues ---    0.02216   0.02258   0.02418   0.02667   0.03186
     Eigenvalues ---    0.03345   0.03630   0.03679   0.03899   0.04161
     Eigenvalues ---    0.04309   0.04394   0.04478   0.04811   0.04928
     Eigenvalues ---    0.04984   0.05103   0.05151   0.05416   0.05565
     Eigenvalues ---    0.05626   0.05650   0.05740   0.05755   0.05761
     Eigenvalues ---    0.05964   0.06679   0.06813   0.06842   0.06975
     Eigenvalues ---    0.07098   0.07574   0.08415   0.08609   0.08950
     Eigenvalues ---    0.09245   0.09860   0.10167   0.10395   0.11141
     Eigenvalues ---    0.11382   0.11721   0.12536   0.14352   0.14526
     Eigenvalues ---    0.15699   0.15993   0.15996   0.15997   0.15997
     Eigenvalues ---    0.15999   0.15999   0.15999   0.16000   0.16000
     Eigenvalues ---    0.16000   0.16000   0.16000   0.16000   0.16000
     Eigenvalues ---    0.16000   0.16000   0.16000   0.16000   0.16000
     Eigenvalues ---    0.16000   0.16000   0.16008   0.16073   0.16097
     Eigenvalues ---    0.17748   0.18186   0.20618   0.20838   0.21783
     Eigenvalues ---    0.21980   0.21999   0.22000   0.22000   0.22002
     Eigenvalues ---    0.22032   0.23395   0.23418   0.23512   0.23590
     Eigenvalues ---    0.24223   0.24679   0.25499   0.26039   0.26554
     Eigenvalues ---    0.27272   0.27845   0.28225   0.28400   0.29423
     Eigenvalues ---    0.29951   0.30781   0.31442   0.32100   0.33450
     Eigenvalues ---    0.34157   0.34173   0.34186   0.34192   0.34216
     Eigenvalues ---    0.34271   0.34324   0.34379   0.34380   0.34461
     Eigenvalues ---    0.34558   0.34687   0.34872   0.35041   0.35057
     Eigenvalues ---    0.35146   0.35276   0.35282   0.35283   0.35326
     Eigenvalues ---    0.35328   0.35336   0.35342   0.35346   0.35351
     Eigenvalues ---    0.35354   0.35503   0.35563   0.35796   0.36480
     Eigenvalues ---    0.38407   0.40853   0.42174   0.42281   0.42361
     Eigenvalues ---    0.42383   0.42436   0.42676   0.44301   0.45894
     Eigenvalues ---    0.46288   0.46408   0.46486   0.46552   0.46669
     Eigenvalues ---    0.46872   0.46960   0.47094   0.47207   0.47230
[truncated: 1,633,801 more chars]
