# Supplementary material for: Stereoselective Pudovik reaction of aldehydes, aldimines, and nitroalkenes with CAMDOL-derived H-phosphonate
Source: Commun Chem. 2025 Nov 14;8:349. doi: 10.1038/s42004-025-01735-4 (PMC12618634; doi:10.1038/s42004-025-01735-4)
Supplement: Supplementary file 8 — Supplementary Data 6 [file 42004_2025_1735_MOESM8_ESM.zip › log/NH(iPr)2.log]

 Entering Gaussian System, Link 0=g16
 Input=tmpg16Input.com
 Output=NH.log
 Initial command:
 /scratch/PI/keztluo/TYang/g16/l1.exe "/tmp/yuhan/g16-scratch/1287258/Gau-90314.inp" -scrdir="/tmp/yuhan/g16-scratch/1287258/"
 Entering Link 1 = /scratch/PI/keztluo/TYang/g16/l1.exe PID=     90317.
  
 Copyright (c) 1988-2019, Gaussian, Inc.  All Rights Reserved.
  
 This is part of the Gaussian(R) 16 program.  It is based on
 the Gaussian(R) 09 system (copyright 2009, Gaussian, Inc.),
 the Gaussian(R) 03 system (copyright 2003, Gaussian, Inc.),
 the Gaussian(R) 98 system (copyright 1998, Gaussian, Inc.),
 the Gaussian(R) 94 system (copyright 1995, Gaussian, Inc.),
 the Gaussian 92(TM) system (copyright 1992, Gaussian, Inc.),
 the Gaussian 90(TM) system (copyright 1990, Gaussian, Inc.),
 the Gaussian 88(TM) system (copyright 1988, Gaussian, Inc.),
 the Gaussian 86(TM) system (copyright 1986, Carnegie Mellon
 University), and the Gaussian 82(TM) system (copyright 1983,
 Carnegie Mellon University). Gaussian is a federally registered
 trademark of Gaussian, Inc.
  
 This software contains proprietary and confidential information,
 including trade secrets, belonging to Gaussian, Inc.
  
 This software is provided under written license and may be
 used, copied, transmitted, or stored only in accord with that
 written license.
  
 The following legend is applicable only to US Government
 contracts under FAR:
  
                    RESTRICTED RIGHTS LEGEND
  
 Use, reproduction and disclosure by the US Government is
 subject to restrictions as set forth in subparagraphs (a)
 and (c) of the Commercial Computer Software - Restricted
 Rights clause in FAR 52.227-19.
  
 Gaussian, Inc.
 340 Quinnipiac St., Bldg. 40, Wallingford CT 06492
  
  
 ---------------------------------------------------------------
 Warning -- This program may not be used in any manner that
 competes with the business of Gaussian, Inc. or will provide
 assistance to any competitor of Gaussian, Inc.  The licensee
 of this program is prohibited from giving any competitor of
 Gaussian, Inc. access to this program.  By using this program,
 the user acknowledges that Gaussian, Inc. is engaged in the
 business of creating and licensing software in the field of
 computational chemistry and represents and warrants to the
 licensee that it is not a competitor of Gaussian, Inc. and that
 it will not use this program in any manner prohibited above.
 ---------------------------------------------------------------
  

 Cite this work as:
 Gaussian 16, Revision C.01,
 M. J. Frisch, G. W. Trucks, H. B. Schlegel, G. E. Scuseria, 
 M. A. Robb, J. R. Cheeseman, G. Scalmani, V. Barone, 
 G. A. Petersson, H. Nakatsuji, X. Li, M. Caricato, A. V. Marenich, 
 J. Bloino, B. G. Janesko, R. Gomperts, B. Mennucci, H. P. Hratchian, 
 J. V. Ortiz, A. F. Izmaylov, J. L. Sonnenberg, D. Williams-Young, 
 F. Ding, F. Lipparini, F. Egidi, J. Goings, B. Peng, A. Petrone, 
 T. Henderson, D. Ranasinghe, V. G. Zakrzewski, J. Gao, N. Rega, 
 G. Zheng, W. Liang, M. Hada, M. Ehara, K. Toyota, R. Fukuda, 
 J. Hasegawa, M. Ishida, T. Nakajima, Y. Honda, O. Kitao, H. Nakai, 
 T. Vreven, K. Throssell, J. A. Montgomery, Jr., J. E. Peralta, 
 F. Ogliaro, M. J. Bearpark, J. J. Heyd, E. N. Brothers, K. N. Kudin, 
 V. N. Staroverov, T. A. Keith, R. Kobayashi, J. Normand, 
 K. Raghavachari, A. P. Rendell, J. C. Burant, S. S. Iyengar, 
 J. Tomasi, M. Cossi, J. M. Millam, M. Klene, C. Adamo, R. Cammi, 
 J. W. Ochterski, R. L. Martin, K. Morokuma, O. Farkas, 
 J. B. Foresman, and D. J. Fox, Gaussian, Inc., Wallingford CT, 2019.
 
 ******************************************
 Gaussian 16:  ES64L-G16RevC.01  3-Jul-2019
                10-Jul-2024 
 ******************************************
 %nprocshared=39
 Will use up to   39 processors via shared memory.
 %mem=100GB
 %chk=NH
 ---------------------
 #p M062X gen freq opt
 ---------------------
 1/18=20,19=15,26=3,38=1/1,3;
 2/9=110,12=2,17=6,18=5,40=1/2;
 3/5=7,11=2,25=1,30=1,71=1,74=-55/1,2,3;
 4//1;
 5/5=2,38=5/2;
 6/7=2,8=2,9=2,10=2,28=1/1;
 7//1,2,3,16;
 1/18=20,19=15,26=3/3(2);
 2/9=110/2;
 99//99;
 2/9=110/2;
 3/5=7,6=1,11=2,25=1,30=1,71=1,74=-55,82=7/1,2,3;
 4/5=5,16=3,69=1/1;
 5/5=2,38=5/2;
 7//1,2,3,16;
 1/18=20,19=15,26=3/3(-5);
 2/9=110/2;
 6/7=2,8=2,9=2,10=2,19=2,28=1/1;
 99/9=1/99;
 Leave Link    1 at Wed Jul 10 21:42:53 2024, MaxMem= 13421772800 cpu:               5.0 elap:               0.1
 (Enter /scratch/PI/keztluo/TYang/g16/l101.exe)
 ---
 ***
 ---
 Symbolic Z-matrix:
 Charge =  0 Multiplicity = 1
 N                    -0.00776   0.50774  -0.19847 
 C                    -1.21962   0.02243   0.41965 
 C                    -1.51542  -1.46834   0.18722 
 C                    -2.40306   0.84712  -0.0954 
 H                    -1.18659   0.16701   1.52045 
 H                    -0.722    -2.09362   0.60758 
 H                    -2.46068  -1.77004   0.65494 
 H                    -1.57168  -1.67111  -0.88975 
 H                    -2.25944   1.91543   0.12385 
 H                    -2.51353   0.70859  -1.18424 
 H                    -3.35308   0.54677   0.35649 
 C                     1.20683  -0.09555   0.30321 
 C                     2.2852    0.97766   0.48698 
 C                     1.75767  -1.20136  -0.61404 
 H                     1.02594  -0.54659   1.29764 
 H                     1.9458    1.7419    1.19229 
 H                     3.23526   0.56134   0.84133 
 H                     2.48025   1.46737  -0.47897 
 H                     1.00892  -1.97665  -0.79451 
 H                     2.02073  -0.76514  -1.58639 
 H                     2.65612  -1.67349  -0.19701 
 H                    -0.1763    1.22456  -0.87505 
 
 ITRead=  0  0  0  0  0  0  0  0  0  0  0  0  0  0  0  0  0  0  0  0
 ITRead=  0  0
 MicOpt= -1 -1 -1 -1 -1 -1 -1 -1 -1 -1 -1 -1 -1 -1 -1 -1 -1 -1 -1 -1
 MicOpt= -1 -1
 NAtoms=     22 NQM=       22 NQMF=       0 NMMI=      0 NMMIF=      0
                NMic=       0 NMicF=      0.
                    Isotopes and Nuclear Properties:
 (Nuclear quadrupole moments (NQMom) in fm**2, nuclear magnetic moments (NMagM)
  in nuclear magnetons)

  Atom         1           2           3           4           5           6           7           8           9          10
 IAtWgt=          14          12          12          12           1           1           1           1           1           1
 AtmWgt=  14.0030740  12.0000000  12.0000000  12.0000000   1.0078250   1.0078250   1.0078250   1.0078250   1.0078250   1.0078250
 NucSpn=           2           0           0           0           1           1           1           1           1           1
 AtZEff=   0.0000000   0.0000000   0.0000000   0.0000000   0.0000000   0.0000000   0.0000000   0.0000000   0.0000000   0.0000000
 NQMom=    2.0440000   0.0000000   0.0000000   0.0000000   0.0000000   0.0000000   0.0000000   0.0000000   0.0000000   0.0000000
 NMagM=    0.4037610   0.0000000   0.0000000   0.0000000   2.7928460   2.7928460   2.7928460   2.7928460   2.7928460   2.7928460
 AtZNuc=   7.0000000   6.0000000   6.0000000   6.0000000   1.0000000   1.0000000   1.0000000   1.0000000   1.0000000   1.0000000

  Atom        11          12          13          14          15          16          17          18          19          20
 IAtWgt=           1          12          12          12           1           1           1           1           1           1
 AtmWgt=   1.0078250  12.0000000  12.0000000  12.0000000   1.0078250   1.0078250   1.0078250   1.0078250   1.0078250   1.0078250
 NucSpn=           1           0           0           0           1           1           1           1           1           1
 AtZEff=   0.0000000   0.0000000   0.0000000   0.0000000   0.0000000   0.0000000   0.0000000   0.0000000   0.0000000   0.0000000
 NQMom=    0.0000000   0.0000000   0.0000000   0.0000000   0.0000000   0.0000000   0.0000000   0.0000000   0.0000000   0.0000000
 NMagM=    2.7928460   0.0000000   0.0000000   0.0000000   2.7928460   2.7928460   2.7928460   2.7928460   2.7928460   2.7928460
 AtZNuc=   1.0000000   6.0000000   6.0000000   6.0000000   1.0000000   1.0000000   1.0000000   1.0000000   1.0000000   1.0000000

  Atom        21          22
 IAtWgt=           1           1
 AtmWgt=   1.0078250   1.0078250
 NucSpn=           1           1
 AtZEff=   0.0000000   0.0000000
 NQMom=    0.0000000   0.0000000
 NMagM=    2.7928460   2.7928460
 AtZNuc=   1.0000000   1.0000000
 Leave Link  101 at Wed Jul 10 21:42:53 2024, MaxMem= 13421772800 cpu:              14.4 elap:               0.4
 (Enter /scratch/PI/keztluo/TYang/g16/l103.exe)

 GradGradGradGradGradGradGradGradGradGradGradGradGradGradGradGradGradGrad
 Berny optimization.
 Initialization pass.
                           ----------------------------
                           !    Initial Parameters    !
                           ! (Angstroms and Degrees)  !
 --------------------------                            --------------------------
 ! Name  Definition              Value          Derivative Info.                !
 --------------------------------------------------------------------------------
 ! R1    R(1,2)                  1.4444         estimate D2E/DX2                !
 ! R2    R(1,12)                 1.446          estimate D2E/DX2                !
 ! R3    R(1,22)                 1.0            estimate D2E/DX2                !
 ! R4    R(2,3)                  1.5375         estimate D2E/DX2                !
 ! R5    R(2,4)                  1.5316         estimate D2E/DX2                !
 ! R6    R(2,5)                  1.1107         estimate D2E/DX2                !
 ! R7    R(3,6)                  1.0942         estimate D2E/DX2                !
 ! R8    R(3,7)                  1.097          estimate D2E/DX2                !
 ! R9    R(3,8)                  1.0973         estimate D2E/DX2                !
 ! R10   R(4,9)                  1.1            estimate D2E/DX2                !
 ! R11   R(4,10)                 1.1032         estimate D2E/DX2                !
 ! R12   R(4,11)                 1.0941         estimate D2E/DX2                !
 ! R13   R(12,13)                1.5325         estimate D2E/DX2                !
 ! R14   R(12,14)                1.5387         estimate D2E/DX2                !
 ! R15   R(12,15)                1.1068         estimate D2E/DX2                !
 ! R16   R(13,16)                1.0939         estimate D2E/DX2                !
 ! R17   R(13,17)                1.0961         estimate D2E/DX2                !
 ! R18   R(13,18)                1.1004         estimate D2E/DX2                !
 ! R19   R(14,19)                1.0928         estimate D2E/DX2                !
 ! R20   R(14,20)                1.0977         estimate D2E/DX2                !
 ! R21   R(14,21)                1.0973         estimate D2E/DX2                !
 ! A1    A(2,1,12)             114.5889         estimate D2E/DX2                !
 ! A2    A(2,1,22)             112.8914         estimate D2E/DX2                !
 ! A3    A(12,1,22)            132.4831         estimate D2E/DX2                !
 ! A4    A(1,2,3)              114.9931         estimate D2E/DX2                !
 ! A5    A(1,2,4)              108.8724         estimate D2E/DX2                !
 ! A6    A(1,2,5)              110.8197         estimate D2E/DX2                !
 ! A7    A(3,2,4)              108.8192         estimate D2E/DX2                !
 ! A8    A(3,2,5)              106.3647         estimate D2E/DX2                !
 ! A9    A(4,2,5)              106.6282         estimate D2E/DX2                !
 ! A10   A(2,3,6)              110.8861         estimate D2E/DX2                !
 ! A11   A(2,3,7)              111.5928         estimate D2E/DX2                !
 ! A12   A(2,3,8)              109.7183         estimate D2E/DX2                !
 ! A13   A(6,3,7)              107.6904         estimate D2E/DX2                !
 ! A14   A(6,3,8)              107.977          estimate D2E/DX2                !
 ! A15   A(7,3,8)              108.8729         estimate D2E/DX2                !
 ! A16   A(2,4,9)              110.7947         estimate D2E/DX2                !
 ! A17   A(2,4,10)             109.9786         estimate D2E/DX2                !
 ! A18   A(2,4,11)             112.5961         estimate D2E/DX2                !
 ! A19   A(9,4,10)             109.3762         estimate D2E/DX2                !
 ! A20   A(9,4,11)             107.3172         estimate D2E/DX2                !
 ! A21   A(10,4,11)            106.6334         estimate D2E/DX2                !
 ! A22   A(1,12,13)            109.9077         estimate D2E/DX2                !
 ! A23   A(1,12,14)            113.186          estimate D2E/DX2                !
 ! A24   A(1,12,15)            110.1483         estimate D2E/DX2                !
 ! A25   A(13,12,14)           108.837          estimate D2E/DX2                !
 ! A26   A(13,12,15)           107.0166         estimate D2E/DX2                !
 ! A27   A(14,12,15)           107.5314         estimate D2E/DX2                !
 ! A28   A(12,13,16)           110.3803         estimate D2E/DX2                !
 ! A29   A(12,13,17)           112.5009         estimate D2E/DX2                !
 ! A30   A(12,13,18)           109.3365         estimate D2E/DX2                !
 ! A31   A(16,13,17)           109.0155         estimate D2E/DX2                !
 ! A32   A(16,13,18)           108.0621         estimate D2E/DX2                !
 ! A33   A(17,13,18)           107.4069         estimate D2E/DX2                !
 ! A34   A(12,14,19)           111.2857         estimate D2E/DX2                !
 ! A35   A(12,14,20)           109.1618         estimate D2E/DX2                !
 ! A36   A(12,14,21)           112.0725         estimate D2E/DX2                !
 ! A37   A(19,14,20)           107.448          estimate D2E/DX2                !
 ! A38   A(19,14,21)           108.5733         estimate D2E/DX2                !
 ! A39   A(20,14,21)           108.1445         estimate D2E/DX2                !
 ! D1    D(12,1,2,3)           -63.6129         estimate D2E/DX2                !
 ! D2    D(12,1,2,4)           174.0104         estimate D2E/DX2                !
 ! D3    D(12,1,2,5)            57.04           estimate D2E/DX2                !
 ! D4    D(22,1,2,3)           118.3102         estimate D2E/DX2                !
 ! D5    D(22,1,2,4)            -4.0664         estimate D2E/DX2                !
 ! D6    D(22,1,2,5)          -121.0368         estimate D2E/DX2                !
 ! D7    D(2,1,12,13)         -137.7337         estimate D2E/DX2                !
 ! D8    D(2,1,12,14)          100.3499         estimate D2E/DX2                !
 ! D9    D(2,1,12,15)          -20.0615         estimate D2E/DX2                !
 ! D10   D(22,1,12,13)          39.8637         estimate D2E/DX2                !
 ! D11   D(22,1,12,14)         -82.0528         estimate D2E/DX2                !
 ! D12   D(22,1,12,15)         157.5358         estimate D2E/DX2                !
 ! D13   D(1,2,3,6)             61.6114         estimate D2E/DX2                !
 ! D14   D(1,2,3,7)           -178.3345         estimate D2E/DX2                !
 ! D15   D(1,2,3,8)            -57.5769         estimate D2E/DX2                !
 ! D16   D(4,2,3,6)           -175.9833         estimate D2E/DX2                !
 ! D17   D(4,2,3,7)            -55.9292         estimate D2E/DX2                !
 ! D18   D(4,2,3,8)             64.8283         estimate D2E/DX2                !
 ! D19   D(5,2,3,6)            -61.4538         estimate D2E/DX2                !
 ! D20   D(5,2,3,7)             58.6003         estimate D2E/DX2                !
 ! D21   D(5,2,3,8)            179.3578         estimate D2E/DX2                !
 ! D22   D(1,2,4,9)            -58.257          estimate D2E/DX2                !
 ! D23   D(1,2,4,10)            62.7853         estimate D2E/DX2                !
 ! D24   D(1,2,4,11)          -178.4508         estimate D2E/DX2                !
 ! D25   D(3,2,4,9)            175.7114         estimate D2E/DX2                !
 ! D26   D(3,2,4,10)           -63.2462         estimate D2E/DX2                !
 ! D27   D(3,2,4,11)            55.5177         estimate D2E/DX2                !
 ! D28   D(5,2,4,9)             61.3536         estimate D2E/DX2                !
 ! D29   D(5,2,4,10)          -177.604          estimate D2E/DX2                !
 ! D30   D(5,2,4,11)           -58.8401         estimate D2E/DX2                !
 ! D31   D(1,12,13,16)          59.5279         estimate D2E/DX2                !
 ! D32   D(1,12,13,17)        -178.4591         estimate D2E/DX2                !
 ! D33   D(1,12,13,18)         -59.2156         estimate D2E/DX2                !
 ! D34   D(14,12,13,16)       -176.0016         estimate D2E/DX2                !
 ! D35   D(14,12,13,17)        -53.9886         estimate D2E/DX2                !
 ! D36   D(14,12,13,18)         65.2549         estimate D2E/DX2                !
 ! D37   D(15,12,13,16)        -60.0727         estimate D2E/DX2                !
 ! D38   D(15,12,13,17)         61.9403         estimate D2E/DX2                !
 ! D39   D(15,12,13,18)       -178.8162         estimate D2E/DX2                !
 ! D40   D(1,12,14,19)         -55.9363         estimate D2E/DX2                !
 ! D41   D(1,12,14,20)          62.4913         estimate D2E/DX2                !
 ! D42   D(1,12,14,21)        -177.7294         estimate D2E/DX2                !
 ! D43   D(13,12,14,19)       -178.4503         estimate D2E/DX2                !
 ! D44   D(13,12,14,20)        -60.0227         estimate D2E/DX2                !
 ! D45   D(13,12,14,21)         59.7566         estimate D2E/DX2                !
 ! D46   D(15,12,14,19)         65.9525         estimate D2E/DX2                !
 ! D47   D(15,12,14,20)       -175.6199         estimate D2E/DX2                !
 ! D48   D(15,12,14,21)        -55.8406         estimate D2E/DX2                !
 --------------------------------------------------------------------------------
 Trust Radius=3.00D-01 FncErr=1.00D-07 GrdErr=1.00D-06 EigMax=2.50D+02 EigMin=1.00D-04
 Number of steps in this run=    118 maximum allowed number of steps=    132.
 GradGradGradGradGradGradGradGradGradGradGradGradGradGradGradGradGradGrad

 Leave Link  103 at Wed Jul 10 21:42:54 2024, MaxMem= 13421772800 cpu:               0.4 elap:               0.1
 (Enter /scratch/PI/keztluo/TYang/g16/l202.exe)
                          Input orientation:                          
 ---------------------------------------------------------------------
 Center     Atomic      Atomic             Coordinates (Angstroms)
 Number     Number       Type             X           Y           Z
 ---------------------------------------------------------------------
      1          7           0       -0.007764    0.507736   -0.198474
      2          6           0       -1.219624    0.022433    0.419645
      3          6           0       -1.515422   -1.468336    0.187218
      4          6           0       -2.403057    0.847118   -0.095403
      5          1           0       -1.186586    0.167014    1.520447
      6          1           0       -0.722004   -2.093615    0.607584
      7          1           0       -2.460684   -1.770042    0.654938
      8          1           0       -1.571675   -1.671105   -0.889752
      9          1           0       -2.259441    1.915434    0.123853
     10          1           0       -2.513528    0.708588   -1.184244
     11          1           0       -3.353084    0.546770    0.356488
     12          6           0        1.206833   -0.095546    0.303206
     13          6           0        2.285197    0.977659    0.486984
     14          6           0        1.757666   -1.201362   -0.614041
     15          1           0        1.025938   -0.546589    1.297636
     16          1           0        1.945797    1.741903    1.192290
     17          1           0        3.235264    0.561343    0.841329
     18          1           0        2.480247    1.467367   -0.478965
     19          1           0        1.008915   -1.976650   -0.794514
     20          1           0        2.020732   -0.765138   -1.586386
     21          1           0        2.656117   -1.673485   -0.197013
     22          1           0       -0.176303    1.224562   -0.875050
 ---------------------------------------------------------------------
                    Distance matrix (angstroms):
                    1          2          3          4          5
     1  N    0.000000
     2  C    1.444367   0.000000
     3  C    2.515284   1.537502   0.000000
     4  C    2.421411   1.531631   2.495816   0.000000
     5  H    2.111966   1.110748   2.135416   2.133850   0.000000
     6  H    2.815474   2.181881   1.094163   3.459486   2.481854
     7  H    3.454476   2.192843   1.096954   2.723207   2.474796
     8  H    2.769663   2.169454   1.097335   2.768327   3.055492
     9  H    2.674987   2.179946   3.465181   1.099999   2.481626
    10  H    2.700174   2.171971   2.759732   1.103163   3.060953
    11  H    3.391264   2.197856   2.732454   1.094059   2.488519
    12  C    1.445987   2.432112   3.051013   3.752174   2.697975
    13  C    2.438924   3.633285   4.529620   4.726092   3.711936
    14  C    2.492078   3.380893   3.380295   4.666570   3.885500
    15  H    2.102020   2.477338   2.922526   3.954868   2.335409
    16  H    2.696997   3.684216   4.826577   4.622913   3.521333
    17  H    3.406067   4.507135   5.207348   5.722744   4.491042
    18  H    2.681374   4.072392   5.002752   4.937458   4.374269
    19  H    2.749741   3.230619   2.755804   4.483746   3.843770
    20  H    2.767906   3.891572   4.018027   4.938857   4.561601
    21  H    3.442962   4.275251   4.194217   5.653230   4.593852
    22  H    1.000000   2.051796   3.189570   2.389299   2.806686
                    6          7          8          9         10
     6  H    0.000000
     7  H    1.769166   0.000000
     8  H    1.772701   1.784991   0.000000
     9  H    4.320901   3.728979   3.789944   0.000000
    10  H    3.777903   3.086906   2.576189   1.797820   0.000000
    11  H    3.735942   2.500614   3.105721   1.767319   1.762071
    12  C    2.793803   4.047015   3.409640   4.011392   4.086591
    13  C    4.300061   5.486479   4.877173   4.654570   5.088533
    14  C    2.904694   4.441642   3.373601   5.137709   4.713400
    15  H    2.434083   3.750524   3.577261   4.270016   4.501446
    16  H    4.708529   5.660352   5.325048   4.342315   5.157638
    17  H    4.771101   6.157428   5.575583   5.704395   6.096986
    18  H    4.910763   6.014927   5.141675   4.798833   5.100093
    19  H    2.230614   3.765862   2.600360   5.164675   4.446347
    20  H    3.755124   5.110426   3.769809   5.332004   4.784673
    21  H    3.497940   5.188140   4.284171   6.094752   5.777034
    22  H    3.675091   4.065331   3.214369   2.411343   2.413390
                   11         12         13         14         15
    11  H    0.000000
    12  C    4.605242   0.000000
    13  C    5.656227   1.532453   0.000000
    14  C    5.487956   1.538697   2.497734   0.000000
    15  H    4.610534   1.106821   2.136872   2.149107   0.000000
    16  H    5.495912   2.170889   1.093946   3.458473   2.468691
    17  H    6.606180   2.199002   1.096133   2.721861   2.513335
    18  H    5.964330   2.162423   1.100416   2.768119   3.054070
    19  H    5.169090   2.186941   3.463968   1.092827   2.534256
    20  H    5.862914   2.163641   2.721424   1.097702   3.058588
    21  H    6.430116   2.200122   2.762969   1.097281   2.482207
    22  H    3.473907   2.245893   2.824018   3.113434   3.050069
                   16         17         18         19         20
    16  H    0.000000
    17  H    1.783149   0.000000
    18  H    1.775979   1.770341   0.000000
    19  H    4.318886   3.751536   3.758410   0.000000
    20  H    3.743249   3.021331   2.534090   1.765955   0.000000
    21  H    3.754942   2.531407   3.158382   1.778255   1.777404
    22  H    3.007465   3.876158   2.696867   3.414526   3.048257
                   21         22
    21  H    0.000000
    22  H    4.108651   0.000000
 Stoichiometry    C6H15N
 Framework group  C1[X(C6H15N)]
 Deg. of freedom    60
 Full point group                 C1      NOp   1
 Largest Abelian subgroup         C1      NOp   1
 Largest concise Abelian subgroup C1      NOp   1
                         Standard orientation:                         
 ---------------------------------------------------------------------
 Center     Atomic      Atomic             Coordinates (Angstroms)
 Number     Number       Type             X           Y           Z
 ---------------------------------------------------------------------
      1          7           0       -0.011986   -0.534710    0.338717
      2          6           0       -1.233670   -0.159306   -0.334152
      3          6           0       -1.545659    1.346162   -0.322206
      4          6           0       -2.403699   -0.911459    0.307089
      5          1           0       -1.206302   -0.464775   -1.401720
      6          1           0       -0.762595    1.910909   -0.837051
      7          1           0       -2.497571    1.565129   -0.821432
      8          1           0       -1.597094    1.705399    0.713384
      9          1           0       -2.248828   -1.998842    0.246990
     10          1           0       -2.508501   -0.614580    1.364373
     11          1           0       -3.360253   -0.691545   -0.176241
     12          6           0        1.191934    0.000803   -0.256832
     13          6           0        2.281762   -1.076069   -0.288977
     14          6           0        1.735686    1.236028    0.482182
     15          1           0        0.999000    0.297795   -1.305463
     16          1           0        1.946773   -1.939863   -0.870664
     17          1           0        3.224396   -0.706515   -0.708951
     18          1           0        2.489120   -1.415358    0.737084
     19          1           0        0.978971    2.021350    0.552335
     20          1           0        2.010458    0.951312    1.506090
     21          1           0        2.625623    1.650941   -0.007600
     22          1           0       -0.167418   -1.145340    1.115230
 ---------------------------------------------------------------------
 Rotational constants (GHZ):           4.1743768           1.5676818           1.2724648
 Leave Link  202 at Wed Jul 10 21:42:54 2024, MaxMem= 13421772800 cpu:               0.3 elap:               0.1
 (Enter /scratch/PI/keztluo/TYang/g16/l301.exe)
 General basis read from cards:  (5D, 7F)
 Centers:       2      3      4     12     13     14      5      6      7      8
 Centers:       9     10     11     15     16     17     18     19     20     21
 Centers:      22      1
 6-31G*
 ****
 Ernie: Thresh=  0.10000D-02 Tol=  0.10000D-05 Strict=F.
 There are   135 symmetry adapted cartesian basis functions of A   symmetry.
 There are   128 symmetry adapted basis functions of A   symmetry.
   128 basis functions,   256 primitive gaussians,   135 cartesian basis functions
    29 alpha electrons       29 beta electrons
       nuclear repulsion energy       336.2505129937 Hartrees.
 IExCor= 4336 DFT=T Ex+Corr=M062X ExCW=0 ScaHFX=  0.540000
 ScaDFX=  1.000000  1.000000  1.000000  1.000000 ScalE2=  1.000000  1.000000
 IRadAn=      5 IRanWt=     -1 IRanGd=            0 ICorTp=0 IEmpDi=  4
 NAtoms=   22 NActive=   22 NUniq=   22 SFac= 1.00D+00 NAtFMM=   60 NAOKFM=F Big=F
 Integral buffers will be    131072 words long.
 Raffenetti 2 integral format.
 Two-electron integral symmetry is turned on.
 Leave Link  301 at Wed Jul 10 21:42:54 2024, MaxMem= 13421772800 cpu:               2.1 elap:               0.1
 (Enter /scratch/PI/keztluo/TYang/g16/l302.exe)
 NPDir=0 NMtPBC=     1 NCelOv=     1 NCel=       1 NClECP=     1 NCelD=      1
         NCelK=      1 NCelE2=     1 NClLst=     1 CellRange=     0.0.
 One-electron integrals computed using PRISM.
 One-electron integral symmetry used in STVInt
 NBasis=   128 RedAO= T EigKep=  4.43D-03  NBF=   128
 NBsUse=   128 1.00D-06 EigRej= -1.00D+00 NBFU=   128
 Precomputing XC quadrature grid using
 IXCGrd= 4 IRadAn=           5 IRanWt=          -1 IRanGd=           0 AccXCQ= 0.00D+00.
 Generated NRdTot=       0 NPtTot=           0 NUsed=           0 NTot=          32
 NSgBfM=   135   135   135   135   135 MxSgAt=    22 MxSgA2=    22.
 Leave Link  302 at Wed Jul 10 21:42:54 2024, MaxMem= 13421772800 cpu:               6.5 elap:               0.2
 (Enter /scratch/PI/keztluo/TYang/g16/l303.exe)
 DipDrv:  MaxL=1.
 Leave Link  303 at Wed Jul 10 21:42:54 2024, MaxMem= 13421772800 cpu:               1.5 elap:               0.1
 (Enter /scratch/PI/keztluo/TYang/g16/l401.exe)
 ExpMin= 1.61D-01 ExpMax= 4.17D+03 ExpMxC= 6.27D+02 IAcc=3 IRadAn=         5 AccDes= 0.00D+00
 Harris functional with IExCor= 1009 and IRadAn=       5 diagonalized for initial guess.
 HarFok:  IExCor= 1009 AccDes= 0.00D+00 IRadAn=         5 IDoV= 1 UseB2=F ITyADJ=14
 ICtDFT=  3500011 ScaDFX=  1.000000  1.000000  1.000000  1.000000
 FoFCou: FMM=F IPFlag=           0 FMFlag=      100000 FMFlg1=           0
         NFxFlg=           0 DoJE=T BraDBF=F KetDBF=T FulRan=T
         wScrn=  0.000000 ICntrl=       500 IOpCl=  0 I1Cent=   200000004 NGrid=           0
         NMat0=    1 NMatS0=      1 NMatT0=    0 NMatD0=    1 NMtDS0=    0 NMtDT0=    0
 Petite list used in FoFCou.
 Harris En= -292.200596243344    
 JPrj=0 DoOrth=F DoCkMO=F.
 Leave Link  401 at Wed Jul 10 21:42:55 2024, MaxMem= 13421772800 cpu:              10.5 elap:               0.3
 (Enter /scratch/PI/keztluo/TYang/g16/l502.exe)
 Integral symmetry usage will be decided dynamically.
 Closed shell SCF:
 Using DIIS extrapolation, IDIIS=  1040.
 NGot= 13421772800 LenX= 13421728735 LenY= 13421710069
 Requested convergence on RMS density matrix=1.00D-08 within 128 cycles.
 Requested convergence on MAX density matrix=1.00D-06.
 Requested convergence on             energy=1.00D-06.
 No special actions if energy rises.
 Fock matrices will be formed incrementally for  20 cycles.
 Integral accuracy reduced to 1.0D-05 until final iterations.

 Cycle   1  Pass 0  IDiag  1:
 FoFJK:  IHMeth= 1 ICntrl=       0 DoSepK=F KAlg= 0 I1Cent=           0 FoldK=F
 IRaf= 970000000 NMat=       1 IRICut=       1 DoRegI=T DoRafI=F ISym2E= 0 IDoP0=0 IntGTp=1.
 FoFCou: FMM=F IPFlag=           0 FMFlag=      100000 FMFlg1=           0
         NFxFlg=           0 DoJE=F BraDBF=F KetDBF=F FulRan=T
         wScrn=  0.000000 ICntrl=         0 IOpCl=  0 I1Cent=           0 NGrid=           0
         NMat0=    1 NMatS0=      1 NMatT0=    0 NMatD0=    1 NMtDS0=    0 NMtDT0=    0
 Symmetry not used in FoFCou.
 E= -291.948027010077    
 DIIS: error= 5.38D-02 at cycle   1 NSaved=   1.
 NSaved= 1 IEnMin= 1 EnMin= -291.948027010077     IErMin= 1 ErrMin= 5.38D-02
 ErrMax= 5.38D-02  0.00D+00 EMaxC= 1.00D-01 BMatC= 2.76D-01 BMatP= 2.76D-01
 IDIUse=3 WtCom= 4.62D-01 WtEn= 5.38D-01
 Coeff-Com:  0.100D+01
 Coeff-En:   0.100D+01
 Coeff:      0.100D+01
 Gap=     0.320 Goal=   None    Shift=    0.000
 GapD=    0.320 DampG=1.000 DampE=0.500 DampFc=0.5000 IDamp=-1.
 Damping current iteration by 5.00D-01
 RMSDP=7.31D-03 MaxDP=1.21D-01              OVMax= 1.46D-01

 Cycle   2  Pass 0  IDiag  1:
 RMSU=  3.59D-03    CP:  9.76D-01
 E= -292.106302170596     Delta-E=       -0.158275160519 Rises=F Damp=T
 DIIS: error= 8.38D-03 at cycle   2 NSaved=   2.
 NSaved= 2 IEnMin= 2 EnMin= -292.106302170596     IErMin= 2 ErrMin= 8.38D-03
 ErrMax= 8.38D-03  0.00D+00 EMaxC= 1.00D-01 BMatC= 9.54D-03 BMatP= 2.76D-01
 IDIUse=3 WtCom= 9.16D-01 WtEn= 8.38D-02
 Coeff-Com: -0.951D-01 0.110D+01
 Coeff-En:   0.000D+00 0.100D+01
 Coeff:     -0.872D-01 0.109D+01
 Gap=     0.388 Goal=   None    Shift=    0.000
 RMSDP=1.29D-03 MaxDP=2.12D-02 DE=-1.58D-01 OVMax= 6.40D-02

 Cycle   3  Pass 0  IDiag  1:
 RMSU=  1.22D-03    CP:  9.71D-01  1.11D+00
 E= -292.245826521953     Delta-E=       -0.139524351357 Rises=F Damp=F
 DIIS: error= 1.61D-03 at cycle   3 NSaved=   3.
 NSaved= 3 IEnMin= 3 EnMin= -292.245826521953     IErMin= 3 ErrMin= 1.61D-03
 ErrMax= 1.61D-03  0.00D+00 EMaxC= 1.00D-01 BMatC= 5.53D-04 BMatP= 9.54D-03
 IDIUse=3 WtCom= 9.84D-01 WtEn= 1.61D-02
 Coeff-Com: -0.123D-01 0.126D+00 0.886D+00
 Coeff-En:   0.000D+00 0.000D+00 0.100D+01
 Coeff:     -0.121D-01 0.124D+00 0.888D+00
 Gap=     0.374 Goal=   None    Shift=    0.000
 RMSDP=3.10D-04 MaxDP=6.02D-03 DE=-1.40D-01 OVMax= 7.79D-03

 Cycle   4  Pass 0  IDiag  1:
 RMSU=  2.52D-04    CP:  9.71D-01  1.14D+00  8.79D-01
 E= -292.246081878768     Delta-E=       -0.000255356815 Rises=F Damp=F
 DIIS: error= 1.35D-03 at cycle   4 NSaved=   4.
 NSaved= 4 IEnMin= 4 EnMin= -292.246081878768     IErMin= 4 ErrMin= 1.35D-03
 ErrMax= 1.35D-03  0.00D+00 EMaxC= 1.00D-01 BMatC= 2.83D-04 BMatP= 5.53D-04
 IDIUse=3 WtCom= 9.87D-01 WtEn= 1.35D-02
 Coeff-Com:  0.116D-02 0.215D-02 0.410D+00 0.586D+00
 Coeff-En:   0.000D+00 0.000D+00 0.308D+00 0.692D+00
 Coeff:      0.115D-02 0.212D-02 0.409D+00 0.588D+00
 Gap=     0.381 Goal=   None    Shift=    0.000
 RMSDP=1.53D-04 MaxDP=3.57D-03 DE=-2.55D-04 OVMax= 4.52D-03

 Cycle   5  Pass 0  IDiag  1:
 RMSU=  6.30D-05    CP:  9.70D-01  1.13D+00  9.59D-01  6.39D-01
 E= -292.246336460060     Delta-E=       -0.000254581292 Rises=F Damp=F
 DIIS: error= 1.79D-04 at cycle   5 NSaved=   5.
 NSaved= 5 IEnMin= 5 EnMin= -292.246336460060     IErMin= 5 ErrMin= 1.79D-04
 ErrMax= 1.79D-04  0.00D+00 EMaxC= 1.00D-01 BMatC= 8.08D-06 BMatP= 2.83D-04
 IDIUse=3 WtCom= 9.98D-01 WtEn= 1.79D-03
 Coeff-Com:  0.184D-02-0.750D-02 0.800D-01 0.196D+00 0.729D+00
 Coeff-En:   0.000D+00 0.000D+00 0.000D+00 0.000D+00 0.100D+01
 Coeff:      0.184D-02-0.748D-02 0.798D-01 0.196D+00 0.730D+00
 Gap=     0.380 Goal=   None    Shift=    0.000
 RMSDP=2.36D-05 MaxDP=6.11D-04 DE=-2.55D-04 OVMax= 6.89D-04

 Cycle   6  Pass 0  IDiag  1:
 RMSU=  1.87D-05    CP:  9.70D-01  1.13D+00  9.64D-01  6.72D-01  8.41D-01
 E= -292.246343353196     Delta-E=       -0.000006893137 Rises=F Damp=F
 DIIS: error= 3.66D-05 at cycle   6 NSaved=   6.
 NSaved= 6 IEnMin= 6 EnMin= -292.246343353196     IErMin= 6 ErrMin= 3.66D-05
 ErrMax= 3.66D-05  0.00D+00 EMaxC= 1.00D-01 BMatC= 3.63D-07 BMatP= 8.08D-06
 IDIUse=1 WtCom= 1.00D+00 WtEn= 0.00D+00
 Coeff-Com:  0.645D-03-0.244D-02 0.118D-02 0.282D-01 0.214D+00 0.759D+00
 Coeff:      0.645D-03-0.244D-02 0.118D-02 0.282D-01 0.214D+00 0.759D+00
 Gap=     0.380 Goal=   None    Shift=    0.000
 RMSDP=5.92D-06 MaxDP=1.16D-04 DE=-6.89D-06 OVMax= 1.33D-04

 Initial convergence to 1.0D-05 achieved.  Increase integral accuracy.
 Cycle   7  Pass 1  IDiag  1:
 E= -292.246348741103     Delta-E=       -0.000005387907 Rises=F Damp=F
 DIIS: error= 1.74D-05 at cycle   1 NSaved=   1.
 NSaved= 1 IEnMin= 1 EnMin= -292.246348741103     IErMin= 1 ErrMin= 1.74D-05
 ErrMax= 1.74D-05  0.00D+00 EMaxC= 1.00D-01 BMatC= 9.70D-08 BMatP= 9.70D-08
 IDIUse=1 WtCom= 1.00D+00 WtEn= 0.00D+00
 Coeff-Com:  0.100D+01
 Coeff:      0.100D+01
 Gap=     0.380 Goal=   None    Shift=    0.000
 RMSDP=5.92D-06 MaxDP=1.16D-04 DE=-5.39D-06 OVMax= 9.08D-05

 Cycle   8  Pass 1  IDiag  1:
 RMSU=  6.23D-06    CP:  1.00D+00
 E= -292.246348821998     Delta-E=       -0.000000080895 Rises=F Damp=F
 DIIS: error= 1.31D-05 at cycle   2 NSaved=   2.
 NSaved= 2 IEnMin= 2 EnMin= -292.246348821998     IErMin= 2 ErrMin= 1.31D-05
 ErrMax= 1.31D-05  0.00D+00 EMaxC= 1.00D-01 BMatC= 3.80D-08 BMatP= 9.70D-08
 IDIUse=1 WtCom= 1.00D+00 WtEn= 0.00D+00
 Coeff-Com:  0.352D+00 0.648D+00
 Coeff:      0.352D+00 0.648D+00
 Gap=     0.380 Goal=   None    Shift=    0.000
 RMSDP=1.61D-06 MaxDP=3.94D-05 DE=-8.09D-08 OVMax= 4.27D-05

 Cycle   9  Pass 1  IDiag  1:
 RMSU=  1.59D-06    CP:  1.00D+00  9.59D-01
 E= -292.246348853593     Delta-E=       -0.000000031594 Rises=F Damp=F
 DIIS: error= 4.87D-06 at cycle   3 NSaved=   3.
 NSaved= 3 IEnMin= 3 EnMin= -292.246348853593     IErMin= 3 ErrMin= 4.87D-06
 ErrMax= 4.87D-06  0.00D+00 EMaxC= 1.00D-01 BMatC= 3.74D-09 BMatP= 3.80D-08
 IDIUse=1 WtCom= 1.00D+00 WtEn= 0.00D+00
 Coeff-Com: -0.481D-01 0.205D+00 0.843D+00
 Coeff:     -0.481D-01 0.205D+00 0.843D+00
 Gap=     0.380 Goal=   None    Shift=    0.000
 RMSDP=5.39D-07 MaxDP=1.11D-05 DE=-3.16D-08 OVMax= 1.51D-05

 Cycle  10  Pass 1  IDiag  1:
 RMSU=  3.29D-07    CP:  1.00D+00  1.02D+00  9.31D-01
 E= -292.246348856973     Delta-E=       -0.000000003380 Rises=F Damp=F
 DIIS: error= 8.76D-07 at cycle   4 NSaved=   4.
 NSaved= 4 IEnMin= 4 EnMin= -292.246348856973     IErMin= 4 ErrMin= 8.76D-07
 ErrMax= 8.76D-07  0.00D+00 EMaxC= 1.00D-01 BMatC= 1.16D-10 BMatP= 3.74D-09
 IDIUse=1 WtCom= 1.00D+00 WtEn= 0.00D+00
 Coeff-Com: -0.235D-01 0.638D-01 0.303D+00 0.657D+00
 Coeff:     -0.235D-01 0.638D-01 0.303D+00 0.657D+00
 Gap=     0.380 Goal=   None    Shift=    0.000
 RMSDP=1.21D-07 MaxDP=2.67D-06 DE=-3.38D-09 OVMax= 3.41D-06

 Cycle  11  Pass 1  IDiag  1:
 RMSU=  1.06D-07    CP:  1.00D+00  1.03D+00  9.54D-01  9.82D-01
 E= -292.246348857076     Delta-E=       -0.000000000104 Rises=F Damp=F
 DIIS: error= 2.64D-07 at cycle   5 NSaved=   5.
 NSaved= 5 IEnMin= 5 EnMin= -292.246348857076     IErMin= 5 ErrMin= 2.64D-07
 ErrMax= 2.64D-07  0.00D+00 EMaxC= 1.00D-01 BMatC= 1.41D-11 BMatP= 1.16D-10
 IDIUse=1 WtCom= 1.00D+00 WtEn= 0.00D+00
 Coeff-Com: -0.666D-04-0.115D-01-0.381D-01 0.230D+00 0.819D+00
 Coeff:     -0.666D-04-0.115D-01-0.381D-01 0.230D+00 0.819D+00
 Gap=     0.380 Goal=   None    Shift=    0.000
 RMSDP=4.71D-08 MaxDP=8.51D-07 DE=-1.04D-10 OVMax= 1.53D-06

 Cycle  12  Pass 1  IDiag  1:
 RMSU=  2.24D-08    CP:  1.00D+00  1.03D+00  9.60D-01  1.09D+00  9.04D-01
 E= -292.246348857092     Delta-E=       -0.000000000015 Rises=F Damp=F
 DIIS: error= 3.37D-08 at cycle   6 NSaved=   6.
 NSaved= 6 IEnMin= 6 EnMin= -292.246348857092     IErMin= 6 ErrMin= 3.37D-08
 ErrMax= 3.37D-08  0.00D+00 EMaxC= 1.00D-01 BMatC= 3.12D-13 BMatP= 1.41D-11
 IDIUse=1 WtCom= 1.00D+00 WtEn= 0.00D+00
 Coeff-Com:  0.917D-03-0.517D-02-0.210D-01 0.305D-01 0.199D+00 0.795D+00
 Coeff:      0.917D-03-0.517D-02-0.210D-01 0.305D-01 0.199D+00 0.795D+00
 Gap=     0.380 Goal=   None    Shift=    0.000
 RMSDP=9.60D-09 MaxDP=1.93D-07 DE=-1.55D-11 OVMax= 2.92D-07

 SCF Done:  E(RM062X) =  -292.246348857     A.U. after   12 cycles
            NFock= 12  Conv=0.96D-08     -V/T= 2.0064
 KE= 2.903918621824D+02 PE=-1.349499161981D+03 EE= 4.306104379473D+02
 Leave Link  502 at Wed Jul 10 21:42:58 2024, MaxMem= 13421772800 cpu:             110.7 elap:               2.9
 (Enter /scratch/PI/keztluo/TYang/g16/l601.exe)
 Copying SCF densities to generalized density rwf, IOpCl= 0 IROHF=0.

 **********************************************************************

            Population analysis using the SCF Density.

 **********************************************************************

 Orbital symmetries:
       Occupied  (A) (A) (A) (A) (A) (A) (A) (A) (A) (A) (A) (A)
                 (A) (A) (A) (A) (A) (A) (A) (A) (A) (A) (A) (A)
                 (A) (A) (A) (A) (A)
       Virtual   (A) (A) (A) (A) (A) (A) (A) (A) (A) (A) (A) (A)
                 (A) (A) (A) (A) (A) (A) (A) (A) (A) (A) (A) (A)
                 (A) (A) (A) (A) (A) (A) (A) (A) (A) (A) (A) (A)
                 (A) (A) (A) (A) (A) (A) (A) (A) (A) (A) (A) (A)
                 (A) (A) (A) (A) (A) (A) (A) (A) (A) (A) (A) (A)
                 (A) (A) (A) (A) (A) (A) (A) (A) (A) (A) (A) (A)
                 (A) (A) (A) (A) (A) (A) (A) (A) (A) (A) (A) (A)
                 (A) (A) (A) (A) (A) (A) (A) (A) (A) (A) (A) (A)
                 (A) (A) (A)
 The electronic state is 1-A.
 Alpha  occ. eigenvalues --  -14.71889 -10.56770 -10.56168 -10.52481 -10.51909
 Alpha  occ. eigenvalues --  -10.51580 -10.51377  -1.00466  -0.87734  -0.81699
 Alpha  occ. eigenvalues --   -0.77103  -0.76076  -0.66574  -0.65426  -0.54503
 Alpha  occ. eigenvalues --   -0.53520  -0.51994  -0.48698  -0.46916  -0.46001
 Alpha  occ. eigenvalues --   -0.44824  -0.43724  -0.43559  -0.40967  -0.40565
 Alpha  occ. eigenvalues --   -0.38822  -0.38059  -0.37016  -0.25199
 Alpha virt. eigenvalues --    0.12809   0.14614   0.15744   0.17632   0.19099
 Alpha virt. eigenvalues --    0.19586   0.20311   0.20710   0.21733   0.22841
 Alpha virt. eigenvalues --    0.23161   0.24139   0.24438   0.25554   0.27095
 Alpha virt. eigenvalues --    0.28527   0.28956   0.30851   0.31819   0.33115
 Alpha virt. eigenvalues --    0.34757   0.54607   0.55838   0.57778   0.58499
 Alpha virt. eigenvalues --    0.60203   0.61495   0.64532   0.66819   0.69065
 Alpha virt. eigenvalues --    0.69609   0.73688   0.74622   0.77563   0.78342
 Alpha virt. eigenvalues --    0.80739   0.82503   0.85229   0.89890   0.92472
 Alpha virt. eigenvalues --    0.94911   0.95102   0.95860   0.97000   0.97480
 Alpha virt. eigenvalues --    0.98167   0.98754   0.99804   1.00218   1.02510
 Alpha virt. eigenvalues --    1.03096   1.04289   1.05166   1.06006   1.07824
 Alpha virt. eigenvalues --    1.10910   1.12514   1.21931   1.28380   1.39679
 Alpha virt. eigenvalues --    1.42448   1.46445   1.51481   1.55413   1.66643
 Alpha virt. eigenvalues --    1.67870   1.73500   1.78495   1.81336   1.83519
 Alpha virt. eigenvalues --    1.86918   1.88667   1.94567   1.96459   2.03144
 Alpha virt. eigenvalues --    2.07768   2.08424   2.09275   2.10169   2.14800
 Alpha virt. eigenvalues --    2.16529   2.21385   2.26530   2.28429   2.29621
 Alpha virt. eigenvalues --    2.31281   2.31794   2.33232   2.38435   2.46315
 Alpha virt. eigenvalues --    2.50958   2.52970   2.54118   2.62119   2.65392
 Alpha virt. eigenvalues --    2.74664   2.77129   2.88348   2.92489
          Condensed to atoms (all electrons):
               1          2          3          4          5          6
     1  N    7.034998   0.342362  -0.082798  -0.057678  -0.063522  -0.004035
     2  C    0.342362   4.727355   0.360176   0.373733   0.398088  -0.030185
     3  C   -0.082798   0.360176   5.232606  -0.057727  -0.079545   0.377863
     4  C   -0.057678   0.373733  -0.057727   5.178059  -0.042115   0.005401
     5  H   -0.063522   0.398088  -0.079545  -0.042115   0.654861  -0.004325
     6  H   -0.004035  -0.030185   0.377863   0.005401  -0.004325   0.555735
     7  H    0.004656  -0.024601   0.361025  -0.005812   0.001807  -0.028844
     8  H    0.003864  -0.030730   0.364982  -0.006573   0.006426  -0.030861
     9  H    0.000059  -0.031842   0.006406   0.374959  -0.006378  -0.000172
    10  H   -0.002469  -0.033856  -0.009946   0.372685   0.006251  -0.000056
    11  H    0.003914  -0.026125  -0.002876   0.378996  -0.002602   0.000000
    12  C    0.293551  -0.039100  -0.000170   0.005147  -0.006862   0.004993
    13  C   -0.063916   0.002857   0.000110  -0.000260   0.000687  -0.000007
    14  C   -0.075057  -0.000910  -0.000242  -0.000212  -0.000648  -0.003221
    15  H   -0.049105  -0.002672  -0.005075   0.000599   0.007642   0.002013
    16  H    0.002089   0.000265   0.000037  -0.000048  -0.000089  -0.000003
    17  H    0.004856  -0.000112   0.000015   0.000003  -0.000061   0.000004
    18  H   -0.005680   0.000063  -0.000024   0.000009   0.000012   0.000003
    19  H    0.000067  -0.000517   0.001282  -0.000063   0.000122   0.001614
    20  H   -0.001537   0.000195  -0.000101   0.000012   0.000012   0.000064
    21  H    0.005201  -0.000069  -0.000126   0.000002   0.000060   0.000129
    22  H    0.336253  -0.043381   0.003194  -0.003744   0.004093  -0.000169
               7          8          9         10         11         12
     1  N    0.004656   0.003864   0.000059  -0.002469   0.003914   0.293551
     2  C   -0.024601  -0.030730  -0.031842  -0.033856  -0.026125  -0.039100
     3  C    0.361025   0.364982   0.006406  -0.009946  -0.002876  -0.000170
     4  C   -0.005812  -0.006573   0.374959   0.372685   0.378996   0.005147
     5  H    0.001807   0.006426  -0.006378   0.006251  -0.002602  -0.006862
     6  H   -0.028844  -0.030861  -0.000172  -0.000056   0.000000   0.004993
     7  H    0.563977  -0.024755  -0.000074   0.000372   0.002777  -0.000240
     8  H   -0.024755   0.560879  -0.000118   0.005583  -0.000125  -0.001307
     9  H   -0.000074  -0.000118   0.551409  -0.031058  -0.025977  -0.000037
    10  H    0.000372   0.005583  -0.031058   0.564704  -0.028353  -0.000021
    11  H    0.002777  -0.000125  -0.025977  -0.028353   0.535634  -0.000127
    12  C   -0.000240  -0.001307  -0.000037  -0.000021  -0.000127   4.768247
    13  C    0.000003  -0.000008  -0.000005  -0.000002   0.000003   0.381068
    14  C    0.000117  -0.000554   0.000009  -0.000009   0.000003   0.377055
    15  H    0.000060   0.000317  -0.000039   0.000020  -0.000006   0.400614
    16  H    0.000000  -0.000001   0.000018   0.000000   0.000000  -0.031093
    17  H    0.000000  -0.000001   0.000001   0.000000   0.000000  -0.031237
    18  H    0.000000   0.000002  -0.000002   0.000000   0.000000  -0.031927
    19  H    0.000123   0.001279  -0.000002   0.000007   0.000002  -0.030869
    20  H   -0.000003   0.000073  -0.000001   0.000000   0.000000  -0.032487
    21  H    0.000001   0.000064   0.000000   0.000001   0.000000  -0.028709
    22  H   -0.000110   0.000576   0.002592   0.003122  -0.000029  -0.025689
              13         14         15         16         17         18
     1  N   -0.063916  -0.075057  -0.049105   0.002089   0.004856  -0.005680
     2  C    0.002857  -0.000910  -0.002672   0.000265  -0.000112   0.000063
     3  C    0.000110  -0.000242  -0.005075   0.000037   0.000015  -0.000024
     4  C   -0.000260  -0.000212   0.000599  -0.000048   0.000003   0.000009
     5  H    0.000687  -0.000648   0.007642  -0.000089  -0.000061   0.000012
     6  H   -0.000007  -0.003221   0.002013  -0.000003   0.000004   0.000003
     7  H    0.000003   0.000117   0.000060   0.000000   0.000000   0.000000
     8  H   -0.000008  -0.000554   0.000317  -0.000001  -0.000001   0.000002
     9  H   -0.000005   0.000009  -0.000039   0.000018   0.000001  -0.000002
    10  H   -0.000002  -0.000009   0.000020   0.000000   0.000000   0.000000
    11  H    0.000003   0.000003  -0.000006   0.000000   0.000000   0.000000
    12  C    0.381068   0.377055   0.400614  -0.031093  -0.031237  -0.031927
    13  C    5.140109  -0.074528  -0.039009   0.376700   0.371633   0.378743
    14  C   -0.074528   5.184586  -0.061252   0.005828   0.000994  -0.007476
    15  H   -0.039009  -0.061252   0.594660  -0.004816  -0.003635   0.005325
    16  H    0.376700   0.005828  -0.004816   0.543440  -0.024982  -0.029275
    17  H    0.371633   0.000994  -0.003635  -0.024982   0.559653  -0.030164
    18  H    0.378743  -0.007476   0.005325  -0.029275  -0.030164   0.566684
    19  H    0.005277   0.376791  -0.002912  -0.000175  -0.000007  -0.000059
    20  H   -0.006012   0.375480   0.005344  -0.000033  -0.000302   0.005186
    21  H   -0.001392   0.358409   0.000058  -0.000109   0.000938   0.000118
    22  H   -0.002472   0.000724   0.003521   0.000232  -0.000029   0.002342
              19         20         21         22
     1  N    0.000067  -0.001537   0.005201   0.336253
     2  C   -0.000517   0.000195  -0.000069  -0.043381
     3  C    0.001282  -0.000101  -0.000126   0.003194
     4  C   -0.000063   0.000012   0.000002  -0.003744
     5  H    0.000122   0.000012   0.000060   0.004093
     6  H    0.001614   0.000064   0.000129  -0.000169
     7  H    0.000123  -0.000003   0.000001  -0.000110
     8  H    0.001279   0.000073   0.000064   0.000576
     9  H   -0.000002  -0.000001   0.000000   0.002592
    10  H    0.000007   0.000000   0.000001   0.003122
    11  H    0.000002   0.000000   0.000000  -0.000029
    12  C   -0.030869  -0.032487  -0.028709  -0.025689
    13  C    0.005277  -0.006012  -0.001392  -0.002472
    14  C    0.376791   0.375480   0.358409   0.000724
    15  H   -0.002912   0.005344   0.000058   0.003521
    16  H   -0.000175  -0.000033  -0.000109   0.000232
    17  H   -0.000007  -0.000302   0.000938  -0.000029
    18  H   -0.000059   0.005186   0.000118   0.002342
    19  H    0.544537  -0.028050  -0.026595  -0.000118
    20  H   -0.028050   0.562168  -0.027594   0.000930
    21  H   -0.026595  -0.027594   0.575250  -0.000054
    22  H   -0.000118   0.000930  -0.000054   0.387528
 Mulliken charges:
               1
     1  N   -0.626073
     2  C    0.059007
     3  C   -0.469067
     4  C   -0.515373
     5  H    0.126085
     6  H    0.154060
     7  H    0.149522
     8  H    0.150989
     9  H    0.160253
    10  H    0.153027
    11  H    0.164890
    12  C    0.029199
    13  C   -0.469577
    14  C   -0.455888
    15  H    0.148348
    16  H    0.162014
    17  H    0.152434
    18  H    0.146122
    19  H    0.158266
    20  H    0.146655
    21  H    0.144417
    22  H    0.330689
 Sum of Mulliken charges =   0.00000
 Mulliken charges with hydrogens summed into heavy atoms:
               1
     1  N   -0.295383
     2  C    0.185091
     3  C   -0.014496
     4  C   -0.037203
    12  C    0.177547
    13  C   -0.009008
    14  C   -0.006549
 Electronic spatial extent (au):  <R**2>=           1049.2930
 Charge=              0.0000 electrons
 Dipole moment (field-independent basis, Debye):
    X=             -0.1700    Y=             -0.3372    Z=              0.1352  Tot=              0.4011
 Quadrupole moment (field-independent basis, Debye-Ang):
   XX=            -46.8966   YY=            -47.9884   ZZ=            -46.4469
   XY=              0.3827   XZ=             -0.3019   YZ=             -1.5724
 Traceless Quadrupole moment (field-independent basis, Debye-Ang):
   XX=              0.2140   YY=             -0.8778   ZZ=              0.6638
   XY=              0.3827   XZ=             -0.3019   YZ=             -1.5724
 Octapole moment (field-independent basis, Debye-Ang**2):
  XXX=             -2.2597  YYY=             -4.2566  ZZZ=              2.9915  XYY=             -0.7477
  XXY=              0.3971  XXZ=             -2.0630  XZZ=              0.2148  YZZ=             -2.3909
  YYZ=              1.4271  XYZ=             -0.9326
 Hexadecapole moment (field-independent basis, Debye-Ang**3):
 XXXX=           -952.5639 YYYY=           -364.8473 ZZZZ=           -129.9092 XXXY=              2.0399
 XXXZ=              2.3586 YYYX=              3.0944 YYYZ=             -2.7124 ZZZX=             -0.7484
 ZZZY=             -3.6852 XXYY=           -227.5534 XXZZ=           -180.7083 YYZZ=            -80.5148
 XXYZ=             -2.7368 YYXZ=             -1.4249 ZZXY=             -1.6211
 N-N= 3.362505129937D+02 E-N=-1.349499170201D+03  KE= 2.903918621824D+02
 No NMR shielding tensors so no spin-rotation constants.
 Leave Link  601 at Wed Jul 10 21:43:00 2024, MaxMem= 13421772800 cpu:               4.3 elap:               0.2
 (Enter /scratch/PI/keztluo/TYang/g16/l701.exe)
 ... and contract with generalized density number  0.
 Compute integral first derivatives.
 Leave Link  701 at Wed Jul 10 21:43:03 2024, MaxMem= 13421772800 cpu:               4.7 elap:               0.4
 (Enter /scratch/PI/keztluo/TYang/g16/l702.exe)
 L702 exits ... SP integral derivatives will be done elsewhere.
 Leave Link  702 at Wed Jul 10 21:43:05 2024, MaxMem= 13421772800 cpu:               1.0 elap:               0.1
 (Enter /scratch/PI/keztluo/TYang/g16/l703.exe)
 Integral derivatives from FoFJK, PRISM(SPDF).
 Compute integral first derivatives, UseDBF=F ICtDFT=           0.
 Calling FoFJK, ICntrl=      2127 FMM=F ISym2X=0 I1Cent= 0 IOpClX= 0 NMat=1 NMatS=1 NMatT=0.
 FoFJK:  IHMeth= 1 ICntrl=    2127 DoSepK=F KAlg= 0 I1Cent=           0 FoldK=F
 IRaf=         0 NMat=       1 IRICut=       1 DoRegI=T DoRafI=F ISym2E= 0 IDoP0=0 IntGTp=1.
 FoFCou: FMM=F IPFlag=           0 FMFlag=      100000 FMFlg1=         800
         NFxFlg=           0 DoJE=F BraDBF=F KetDBF=F FulRan=T
         wScrn=  0.000000 ICntrl=      2127 IOpCl=  0 I1Cent=           0 NGrid=           0
         NMat0=    1 NMatS0=      1 NMatT0=    0 NMatD0=    1 NMtDS0=    0 NMtDT0=    0
 Symmetry not used in FoFCou.
 Leave Link  703 at Wed Jul 10 21:43:07 2024, MaxMem= 13421772800 cpu:              23.6 elap:               0.7
 (Enter /scratch/PI/keztluo/TYang/g16/l716.exe)
 Dipole        =-6.68855123D-02-1.32645032D-01 5.31974656D-02
 ***** Axes restored to original set *****
 -------------------------------------------------------------------
 Center     Atomic                   Forces (Hartrees/Bohr)
 Number     Number              X              Y              Z
 -------------------------------------------------------------------
      1        7          -0.022930164   -0.029398886    0.029508336
      2        6          -0.019555780    0.003378860    0.002369049
      3        6           0.004693962    0.000155398   -0.002383871
      4        6          -0.000597408    0.003264267   -0.003198598
      5        1           0.003222187    0.000652543   -0.003280687
      6        1          -0.000282877   -0.001070052    0.000091114
      7        1           0.001104595    0.001905685   -0.000143292
      8        1          -0.000370151   -0.000269554    0.000804781
      9        1           0.000384558   -0.002762380   -0.002616081
     10        1           0.001694550    0.002175049    0.003372079
     11        1           0.001930862   -0.001770846    0.001751888
     12        6           0.021134085    0.010932644   -0.014123134
     13        6           0.000810974    0.003119305   -0.001544470
     14        6          -0.001306235    0.000162834   -0.002706901
     15        1          -0.007650289    0.005038114   -0.005658058
     16        1           0.000591799    0.000032356   -0.000191936
     17        1          -0.001682516   -0.000562104    0.000085826
     18        1          -0.000166607   -0.000677527    0.002273261
     19        1           0.000165696   -0.000243836    0.000062119
     20        1           0.000190923   -0.000726440    0.000977074
     21        1          -0.001060707    0.001102397    0.000466774
     22        1           0.019678542    0.005562173   -0.005915273
 -------------------------------------------------------------------
 Cartesian Forces:  Max     0.029508336 RMS     0.007930821
 Leave Link  716 at Wed Jul 10 21:43:10 2024, MaxMem= 13421772800 cpu:               1.0 elap:               0.1
 (Enter /scratch/PI/keztluo/TYang/g16/l103.exe)

 GradGradGradGradGradGradGradGradGradGradGradGradGradGradGradGradGradGrad
 Berny optimization.
 FormGI is forming the generalized inverse of G from B-inverse, IUseBI=4.
 Internal  Forces:  Max     0.033181200 RMS     0.004530676
 Search for a local minimum.
 Step number   1 out of a maximum of  118
 All quantities printed in internal units (Hartrees-Bohrs-Radians)
 RMS Force = .45307D-02 SwitMx=.10000D-02 MixMth= 1
 Mixed Optimization -- RFO/linear search
 Second derivative matrix not updated -- first step.
 ITU=  0
     Eigenvalues ---    0.00254   0.00270   0.00337   0.00348   0.01083
     Eigenvalues ---    0.01094   0.01105   0.03990   0.04085   0.04985
     Eigenvalues ---    0.05027   0.05300   0.05369   0.05400   0.05420
     Eigenvalues ---    0.05573   0.05594   0.05644   0.05646   0.05692
     Eigenvalues ---    0.05724   0.15986   0.16000   0.16000   0.16000
     Eigenvalues ---    0.16000   0.16000   0.16000   0.16000   0.16000
     Eigenvalues ---    0.16000   0.16000   0.16000   0.16000   0.16282
     Eigenvalues ---    0.16298   0.18317   0.18543   0.22000   0.28635
     Eigenvalues ---    0.28741   0.29198   0.29273   0.32521   0.32939
     Eigenvalues ---    0.33335   0.33636   0.33682   0.33938   0.33979
     Eigenvalues ---    0.33985   0.34021   0.34113   0.34336   0.34348
     Eigenvalues ---    0.34361   0.34488   0.38776   0.38993   0.47688
 RFO step:  Lambda=-1.19672148D-02 EMin= 2.54062032D-03
 Linear search not attempted -- first point.
 Iteration  1 RMS(Cart)=  0.05832002 RMS(Int)=  0.00143779
 Iteration  2 RMS(Cart)=  0.00302776 RMS(Int)=  0.00034245
 Iteration  3 RMS(Cart)=  0.00000164 RMS(Int)=  0.00034245
 Iteration  4 RMS(Cart)=  0.00000000 RMS(Int)=  0.00034245
 ITry= 1 IFail=0 DXMaxC= 1.92D-01 DCOld= 1.00D+10 DXMaxT= 3.00D-01 DXLimC= 3.00D+00 Rises=F
 Variable       Old X    -DE/DX   Delta X   Delta X   Delta X     New X
                                 (Linear)    (Quad)   (Total)
    R1        2.72946   0.00324   0.00000   0.00806   0.00806   2.73752
    R2        2.73252  -0.00539   0.00000  -0.01347  -0.01347   2.71904
    R3        1.88973   0.00467   0.00000   0.00956   0.00956   1.89928
    R4        2.90546  -0.00144   0.00000  -0.00482  -0.00482   2.90064
    R5        2.89436  -0.00192   0.00000  -0.00629  -0.00629   2.88807
    R6        2.09901  -0.00307   0.00000  -0.00911  -0.00911   2.08990
    R7        2.06767   0.00044   0.00000   0.00124   0.00124   2.06891
    R8        2.07294  -0.00154   0.00000  -0.00437  -0.00437   2.06858
    R9        2.07366  -0.00072   0.00000  -0.00205  -0.00205   2.07161
   R10        2.07870  -0.00315   0.00000  -0.00904  -0.00904   2.06965
   R11        2.08468  -0.00377   0.00000  -0.01092  -0.01092   2.07376
   R12        2.06747  -0.00047   0.00000  -0.00131  -0.00131   2.06616
   R13        2.89592   0.00110   0.00000   0.00362   0.00362   2.89954
   R14        2.90772  -0.00022   0.00000  -0.00073  -0.00073   2.90699
   R15        2.09159  -0.00589   0.00000  -0.01724  -0.01724   2.07435
   R16        2.06726  -0.00028   0.00000  -0.00080  -0.00080   2.06646
   R17        2.07139  -0.00122   0.00000  -0.00345  -0.00345   2.06794
   R18        2.07949  -0.00233   0.00000  -0.00668  -0.00668   2.07281
   R19        2.06514   0.00005   0.00000   0.00014   0.00014   2.06528
   R20        2.07436  -0.00111   0.00000  -0.00315  -0.00315   2.07120
   R21        2.07356  -0.00117   0.00000  -0.00331  -0.00331   2.07025
    A1        1.99995   0.02719   0.00000   0.11700   0.11689   2.11684
    A2        1.97033   0.00598   0.00000   0.05498   0.05477   2.02510
    A3        2.31227  -0.03318   0.00000  -0.17296  -0.17295   2.13932
    A4        2.00701  -0.00270   0.00000  -0.01904  -0.01906   1.98795
    A5        1.90018   0.00011   0.00000  -0.00045  -0.00029   1.89989
    A6        1.93417  -0.00075   0.00000  -0.02128  -0.02125   1.91292
    A7        1.89925   0.00249   0.00000   0.01744   0.01732   1.91658
    A8        1.85641   0.00098   0.00000   0.01269   0.01222   1.86864
    A9        1.86101   0.00011   0.00000   0.01377   0.01352   1.87453
   A10        1.93533   0.00185   0.00000   0.01246   0.01243   1.94776
   A11        1.94766  -0.00288   0.00000  -0.01944  -0.01942   1.92824
   A12        1.91495   0.00094   0.00000   0.00642   0.00636   1.92130
   A13        1.87955   0.00027   0.00000  -0.00032  -0.00026   1.87929
   A14        1.88455  -0.00066   0.00000   0.00155   0.00144   1.88599
   A15        1.90019   0.00051   0.00000  -0.00036  -0.00037   1.89982
   A16        1.93373   0.00083   0.00000   0.00315   0.00316   1.93689
   A17        1.91949   0.00051   0.00000   0.00202   0.00203   1.92152
   A18        1.96517  -0.00415   0.00000  -0.02143  -0.02141   1.94376
   A19        1.90897  -0.00144   0.00000  -0.01354  -0.01354   1.89543
   A20        1.87304   0.00201   0.00000   0.01352   0.01354   1.88658
   A21        1.86110   0.00231   0.00000   0.01674   0.01676   1.87787
   A22        1.91825   0.00193   0.00000   0.01494   0.01478   1.93304
   A23        1.97547   0.00045   0.00000   0.00597   0.00563   1.98110
   A24        1.92245  -0.00504   0.00000  -0.07382  -0.07358   1.84887
   A25        1.89956  -0.00055   0.00000   0.01624   0.01579   1.91536
   A26        1.86779   0.00111   0.00000   0.01610   0.01570   1.88349
   A27        1.87678   0.00217   0.00000   0.02200   0.02142   1.89820
   A28        1.92650   0.00097   0.00000   0.00548   0.00546   1.93196
   A29        1.96351  -0.00209   0.00000  -0.01352  -0.01351   1.95001
   A30        1.90828   0.00099   0.00000   0.00722   0.00721   1.91550
   A31        1.90268   0.00021   0.00000  -0.00148  -0.00148   1.90120
   A32        1.88604  -0.00058   0.00000  -0.00060  -0.00064   1.88540
   A33        1.87460   0.00053   0.00000   0.00324   0.00327   1.87787
   A34        1.94230   0.00055   0.00000   0.00389   0.00386   1.94616
   A35        1.90523   0.00087   0.00000   0.00627   0.00626   1.91149
   A36        1.95603  -0.00189   0.00000  -0.01293  -0.01293   1.94310
   A37        1.87532  -0.00018   0.00000   0.00284   0.00279   1.87812
   A38        1.89496   0.00043   0.00000   0.00031   0.00031   1.89527
   A39        1.88748   0.00027   0.00000   0.00014   0.00016   1.88763
    D1       -1.11025   0.00029   0.00000  -0.00697  -0.00805  -1.11831
    D2        3.03705  -0.00117   0.00000  -0.01608  -0.01709   3.01997
    D3        0.99554  -0.00094   0.00000  -0.02027  -0.02112   0.97442
    D4        2.06490   0.00152   0.00000   0.02259   0.02346   2.08837
    D5       -0.07097   0.00006   0.00000   0.01347   0.01443  -0.05655
    D6       -2.11249   0.00029   0.00000   0.00929   0.01040  -2.10209
    D7       -2.40391   0.00088   0.00000   0.04483   0.04392  -2.35999
    D8        1.75144  -0.00013   0.00000   0.00883   0.00808   1.75951
    D9       -0.35014   0.00037   0.00000   0.02916   0.02805  -0.32209
   D10        0.69575   0.00072   0.00000   0.01552   0.01645   0.71221
   D11       -1.43209  -0.00029   0.00000  -0.02048  -0.01939  -1.45148
   D12        2.74952   0.00022   0.00000  -0.00015   0.00059   2.75011
   D13        1.07532  -0.00031   0.00000  -0.00443  -0.00439   1.07093
   D14       -3.11252  -0.00065   0.00000  -0.00941  -0.00942  -3.12195
   D15       -1.00491  -0.00125   0.00000  -0.01822  -0.01825  -1.02316
   D16       -3.07149  -0.00013   0.00000  -0.00493  -0.00499  -3.07648
   D17       -0.97615  -0.00047   0.00000  -0.00991  -0.01003  -0.98618
   D18        1.13147  -0.00107   0.00000  -0.01872  -0.01886   1.11261
   D19       -1.07257   0.00168   0.00000   0.02583   0.02598  -1.04659
   D20        1.02277   0.00135   0.00000   0.02085   0.02094   1.04371
   D21        3.13038   0.00075   0.00000   0.01204   0.01211  -3.14069
   D22       -1.01678   0.00020   0.00000   0.01260   0.01260  -1.00417
   D23        1.09581  -0.00072   0.00000  -0.00098  -0.00096   1.09485
   D24       -3.11455  -0.00013   0.00000   0.00768   0.00769  -3.10686
   D25        3.06674   0.00183   0.00000   0.02503   0.02507   3.09181
   D26       -1.10386   0.00091   0.00000   0.01146   0.01151  -1.09235
   D27        0.96897   0.00150   0.00000   0.02012   0.02016   0.98912
   D28        1.07082  -0.00056   0.00000  -0.00512  -0.00518   1.06564
   D29       -3.09978  -0.00148   0.00000  -0.01870  -0.01874  -3.11852
   D30       -1.02695  -0.00089   0.00000  -0.01004  -0.01009  -1.03704
   D31        1.03896  -0.00167   0.00000  -0.03258  -0.03267   1.00629
   D32       -3.11470  -0.00216   0.00000  -0.03996  -0.04005   3.12844
   D33       -1.03351  -0.00215   0.00000  -0.03961  -0.03973  -1.07324
   D34       -3.07181  -0.00020   0.00000  -0.00426  -0.00422  -3.07603
   D35       -0.94228  -0.00069   0.00000  -0.01164  -0.01160  -0.95388
   D36        1.13891  -0.00068   0.00000  -0.01129  -0.01128   1.12763
   D37       -1.04847   0.00264   0.00000   0.03824   0.03832  -1.01015
   D38        1.08106   0.00216   0.00000   0.03086   0.03094   1.11200
   D39       -3.12093   0.00216   0.00000   0.03120   0.03126  -3.08968
   D40       -0.97627   0.00200   0.00000   0.03442   0.03453  -0.94175
   D41        1.09068   0.00267   0.00000   0.04423   0.04436   1.13503
   D42       -3.10196   0.00240   0.00000   0.04041   0.04051  -3.06145
   D43       -3.11455  -0.00037   0.00000  -0.00056  -0.00047  -3.11502
   D44       -1.04759   0.00030   0.00000   0.00925   0.00936  -1.03823
   D45        1.04295   0.00002   0.00000   0.00543   0.00552   1.04847
   D46        1.15109  -0.00254   0.00000  -0.03946  -0.03967   1.11141
   D47       -3.06514  -0.00188   0.00000  -0.02965  -0.02984  -3.09499
   D48       -0.97460  -0.00215   0.00000  -0.03348  -0.03369  -1.00829
         Item               Value     Threshold  Converged?
 Maximum Force            0.033181     0.000450     NO 
 RMS     Force            0.004531     0.000300     NO 
 Maximum Displacement     0.192068     0.001800     NO 
 RMS     Displacement     0.057337     0.001200     NO 
 Predicted change in Energy=-6.498265D-03
 Lowest energy point so far.  Saving SCF results.
 GradGradGradGradGradGradGradGradGradGradGradGradGradGradGradGradGradGrad

 Leave Link  103 at Wed Jul 10 21:43:10 2024, MaxMem= 13421772800 cpu:               4.0 elap:               0.2
 (Enter /scratch/PI/keztluo/TYang/g16/l202.exe)
                          Input orientation:                          
 ---------------------------------------------------------------------
 Center     Atomic      Atomic             Coordinates (Angstroms)
 Number     Number       Type             X           Y           Z
 ---------------------------------------------------------------------
      1          7           0       -0.014937    0.428042   -0.145712
      2          6           0       -1.264908   -0.005019    0.444682
      3          6           0       -1.585003   -1.487097    0.205801
      4          6           0       -2.396802    0.864076   -0.102306
      5          1           0       -1.230512    0.147202    1.539544
      6          1           0       -0.823642   -2.139730    0.645158
      7          1           0       -2.547452   -1.748612    0.656963
      8          1           0       -1.630177   -1.693825   -0.869833
      9          1           0       -2.211742    1.923816    0.103112
     10          1           0       -2.485707    0.728232   -1.187615
     11          1           0       -3.357647    0.594368    0.344328
     12          6           0        1.245027   -0.110366    0.293508
     13          6           0        2.279939    1.007582    0.476361
     14          6           0        1.809419   -1.192920   -0.642411
     15          1           0        1.054675   -0.558527    1.277305
     16          1           0        1.921175    1.753085    1.191418
     17          1           0        3.241409    0.616774    0.823285
     18          1           0        2.453506    1.512352   -0.481883
     19          1           0        1.083881   -1.991979   -0.814246
     20          1           0        2.048868   -0.747725   -1.614909
     21          1           0        2.725225   -1.634509   -0.234390
     22          1           0       -0.081058    1.160840   -0.830385
 ---------------------------------------------------------------------
                    Distance matrix (angstroms):
                    1          2          3          4          5
     1  N    0.000000
     2  C    1.448631   0.000000
     3  C    2.501284   1.534953   0.000000
     4  C    2.421836   1.528302   2.506385   0.000000
     5  H    2.096803   1.105928   2.139035   2.137712   0.000000
     6  H    2.805874   2.189040   1.094821   3.472231   2.489082
     7  H    3.434493   2.174879   1.094644   2.724944   2.471314
     8  H    2.763271   2.171045   1.096251   2.778429   3.058465
     9  H    2.669308   2.175676   3.469535   1.095213   2.486464
    10  H    2.698217   2.166194   2.767771   1.097385   3.057860
    11  H    3.382530   2.179195   2.737509   1.093364   2.480565
    12  C    1.438856   2.516689   3.148356   3.790663   2.783386
    13  C    2.447305   3.686775   4.608080   4.714590   3.767477
    14  C    2.490482   3.470499   3.511139   4.713305   3.974674
    15  H    2.035281   2.525886   2.996375   3.979928   2.406014
    16  H    2.700405   3.714790   4.874782   4.594451   3.554318
    17  H    3.402700   4.564741   5.301114   5.719030   4.553197
    18  H    2.716975   4.121594   5.077318   4.908139   4.418347
    19  H    2.740591   3.324111   2.901437   4.558406   3.933552
    20  H    2.792894   3.971730   4.131183   4.964862   4.637435
    21  H    3.430812   4.363203   4.335154   5.700486   4.687130
    22  H    1.005058   2.094402   3.216691   2.445575   2.822281
                    6          7          8          9         10
     6  H    0.000000
     7  H    1.767664   0.000000
     8  H    1.773282   1.781994   0.000000
     9  H    4.328168   3.729098   3.791063   0.000000
    10  H    3.787706   3.088856   2.588296   1.780577   0.000000
    11  H    3.739916   2.498742   3.113546   1.771641   1.767780
    12  C    2.919138   4.147149   3.482456   4.015395   4.100652
    13  C    4.423379   5.561738   4.939519   4.599348   5.055515
    14  C    3.080145   4.580337   3.483310   5.141943   4.736684
    15  H    2.535328   3.844015   3.620433   4.267346   4.501765
    16  H    4.794416   5.702293   5.361160   4.277214   5.111822
    17  H    4.914741   6.255687   5.651359   5.653659   6.070914
    18  H    5.034642   6.077864   5.206394   4.719752   5.050616
    19  H    2.406311   3.925591   2.730951   5.199627   4.503433
    20  H    3.911124   5.223919   3.871125   5.314275   4.787838
    21  H    3.690977   5.348706   4.401912   6.095017   5.800430
    22  H    3.690856   4.093924   3.248143   2.448135   2.469230
                   11         12         13         14         15
    11  H    0.000000
    12  C    4.656591   0.000000
    13  C    5.654251   1.534369   0.000000
    14  C    5.555773   1.538312   2.513016   0.000000
    15  H    4.654911   1.097696   2.143707   2.158101   0.000000
    16  H    5.470479   2.176205   1.093523   3.471939   2.470171
    17  H    6.616452   2.189734   1.094308   2.733835   2.523741
    18  H    5.940943   2.166764   1.096882   2.785518   3.056142
    19  H    5.268648   2.189418   3.477584   1.092899   2.535788
    20  H    5.905101   2.166666   2.740056   1.096033   3.064166
    21  H    6.504163   2.189218   2.772020   1.095529   2.496736
    22  H    3.526595   2.153509   2.702847   3.024802   2.947621
                   16         17         18         19         20
    16  H    0.000000
    17  H    1.780377   0.000000
    18  H    1.772361   1.768139   0.000000
    19  H    4.330040   3.760588   3.777125   0.000000
    20  H    3.761094   3.037894   2.560357   1.766474   0.000000
    21  H    3.762342   2.540354   3.168252   1.777084   1.774734
    22  H    2.906437   3.750922   2.582446   3.361192   2.965583
                   21         22
    21  H    0.000000
    22  H    4.005548   0.000000
 Stoichiometry    C6H15N
 Framework group  C1[X(C6H15N)]
 Deg. of freedom    60
 Full point group                 C1      NOp   1
 RotChk:  IX=0 Diff= 2.01D-02
 Largest Abelian subgroup         C1      NOp   1
 Largest concise Abelian subgroup C1      NOp   1
                         Standard orientation:                         
 ---------------------------------------------------------------------
 Center     Atomic      Atomic             Coordinates (Angstroms)
 Number     Number       Type             X           Y           Z
 ---------------------------------------------------------------------
      1          7           0       -0.010783   -0.470550    0.282782
      2          6           0       -1.279182   -0.155817   -0.342230
      3          6           0       -1.626715    1.339183   -0.325541
      4          6           0       -2.383243   -0.952059    0.352575
      5          1           0       -1.259522   -0.472635   -1.401625
      6          1           0       -0.886692    1.931105   -0.873837
      7          1           0       -2.601770    1.510965   -0.792450
      8          1           0       -1.658622    1.706726    0.706767
      9          1           0       -2.179116   -2.027128    0.307294
     10          1           0       -2.457200   -0.653889    1.406082
     11          1           0       -3.356794   -0.771461   -0.111137
     12          6           0        1.230092    0.017743   -0.257688
     13          6           0        2.285372   -1.095689   -0.288337
     14          6           0        1.786643    1.240662    0.491396
     15          1           0        1.014158    0.306965   -1.294347
     16          1           0        1.930839   -1.948063   -0.874475
     17          1           0        3.232507   -0.744679   -0.709333
     18          1           0        2.485310   -1.445056    0.732015
     19          1           0        1.047216    2.043032    0.553679
     20          1           0        2.051408    0.953554    1.515484
     21          1           0        2.686050    1.631684    0.003184
     22          1           0       -0.050090   -1.091405    1.072171
 ---------------------------------------------------------------------
 Rotational constants (GHZ):           4.1458902           1.5299475           1.2456467
 Leave Link  202 at Wed Jul 10 21:43:10 2024, MaxMem= 13421772800 cpu:               0.4 elap:               0.0
 (Enter /scratch/PI/keztluo/TYang/g16/l301.exe)
 Basis read from rwf:  (5D, 7F)
 No pseudopotential information found on rwf file.
 There are   135 symmetry adapted cartesian basis functions of A   symmetry.
 There are   128 symmetry adapted basis functions of A   symmetry.
   128 basis functions,   256 primitive gaussians,   135 cartesian basis functions
    29 alpha electrons       29 beta electrons
       nuclear repulsion energy       334.7153846519 Hartrees.
 IExCor= 4336 DFT=T Ex+Corr=M062X ExCW=0 ScaHFX=  0.540000
 ScaDFX=  1.000000  1.000000  1.000000  1.000000 ScalE2=  1.000000  1.000000
 IRadAn=      5 IRanWt=     -1 IRanGd=            0 ICorTp=0 IEmpDi=  4
 NAtoms=   22 NActive=   22 NUniq=   22 SFac= 1.00D+00 NAtFMM=   60 NAOKFM=F Big=F
 Integral buffers will be    131072 words long.
 Raffenetti 2 integral format.
 Two-electron integral symmetry is turned on.
 No density basis found on file    724.
 Leave Link  301 at Wed Jul 10 21:43:10 2024, MaxMem= 13421772800 cpu:               2.3 elap:               0.1
 (Enter /scratch/PI/keztluo/TYang/g16/l302.exe)
 NPDir=0 NMtPBC=     1 NCelOv=     1 NCel=       1 NClECP=     1 NCelD=      1
         NCelK=      1 NCelE2=     1 NClLst=     1 CellRange=     0.0.
 One-electron integrals computed using PRISM.
 One-electron integral symmetry used in STVInt
 NBasis=   128 RedAO= T EigKep=  4.40D-03  NBF=   128
 NBsUse=   128 1.00D-06 EigRej= -1.00D+00 NBFU=   128
 Precomputing XC quadrature grid using
 IXCGrd= 4 IRadAn=           5 IRanWt=          -1 IRanGd=           0 AccXCQ= 0.00D+00.
 Generated NRdTot=       0 NPtTot=           0 NUsed=           0 NTot=          32
 NSgBfM=   135   135   135   135   135 MxSgAt=    22 MxSgA2=    22.
 Leave Link  302 at Wed Jul 10 21:43:10 2024, MaxMem= 13421772800 cpu:               6.4 elap:               0.2
 (Enter /scratch/PI/keztluo/TYang/g16/l303.exe)
 DipDrv:  MaxL=1.
 Leave Link  303 at Wed Jul 10 21:43:11 2024, MaxMem= 13421772800 cpu:               1.0 elap:               0.1
 (Enter /scratch/PI/keztluo/TYang/g16/l401.exe)
 Initial guess from the checkpoint file:  "NH.chk"
 B after Tr=     0.000000    0.000000    0.000000
         Rot=    0.999983    0.001826   -0.004439   -0.003397 Ang=   0.67 deg.
 Guess basis will be translated and rotated to current coordinates.
 JPrj=2 DoOrth=T DoCkMO=T.
 Generating alternative initial guess.
 ExpMin= 1.61D-01 ExpMax= 4.17D+03 ExpMxC= 6.27D+02 IAcc=3 IRadAn=         5 AccDes= 0.00D+00
 Harris functional with IExCor= 1009 and IRadAn=       5 diagonalized for initial guess.
 HarFok:  IExCor= 1009 AccDes= 0.00D+00 IRadAn=         5 IDoV= 1 UseB2=F ITyADJ=14
 ICtDFT=  3500011 ScaDFX=  1.000000  1.000000  1.000000  1.000000
 FoFCou: FMM=F IPFlag=           0 FMFlag=      100000 FMFlg1=           0
         NFxFlg=           0 DoJE=T BraDBF=F KetDBF=T FulRan=T
         wScrn=  0.000000 ICntrl=       500 IOpCl=  0 I1Cent=   200000004 NGrid=           0
         NMat0=    1 NMatS0=      1 NMatT0=    0 NMatD0=    1 NMtDS0=    0 NMtDT0=    0
 Petite list used in FoFCou.
 Harris En= -292.210158781470    
 Leave Link  401 at Wed Jul 10 21:43:11 2024, MaxMem= 13421772800 cpu:              13.5 elap:               0.4
 (Enter /scratch/PI/keztluo/TYang/g16/l502.exe)
 Integral symmetry usage will be decided dynamically.
 Closed shell SCF:
 Using DIIS extrapolation, IDIIS=  1040.
 NGot= 13421772800 LenX= 13421728735 LenY= 13421710069
 Requested convergence on RMS density matrix=1.00D-08 within 128 cycles.
 Requested convergence on MAX density matrix=1.00D-06.
 Requested convergence on             energy=1.00D-06.
 No special actions if energy rises.
 Fock matrices will be formed incrementally for  20 cycles.
 Integral accuracy reduced to 1.0D-05 until final iterations.

 Cycle   1  Pass 0  IDiag  1:
 FoFJK:  IHMeth= 1 ICntrl=       0 DoSepK=F KAlg= 0 I1Cent=           0 FoldK=F
 IRaf= 970000000 NMat=       1 IRICut=       1 DoRegI=T DoRafI=F ISym2E= 0 IDoP0=0 IntGTp=1.
 FoFCou: FMM=F IPFlag=           0 FMFlag=      100000 FMFlg1=           0
         NFxFlg=           0 DoJE=F BraDBF=F KetDBF=F FulRan=T
         wScrn=  0.000000 ICntrl=         0 IOpCl=  0 I1Cent=           0 NGrid=           0
         NMat0=    1 NMatS0=      1 NMatT0=    0 NMatD0=    1 NMtDS0=    0 NMtDT0=    0
 Symmetry not used in FoFCou.
 E= -292.249414165178    
 DIIS: error= 3.39D-03 at cycle   1 NSaved=   1.
 NSaved= 1 IEnMin= 1 EnMin= -292.249414165178     IErMin= 1 ErrMin= 3.39D-03
 ErrMax= 3.39D-03  0.00D+00 EMaxC= 1.00D-01 BMatC= 2.48D-03 BMatP= 2.48D-03
 IDIUse=3 WtCom= 9.66D-01 WtEn= 3.39D-02
 Coeff-Com:  0.100D+01
 Coeff-En:   0.100D+01
 Coeff:      0.100D+01
 Gap=     0.658 Goal=   None    Shift=    0.000
 GapD=    0.658 DampG=2.000 DampE=1.000 DampFc=2.0000 IDamp=-1.
 RMSDP=5.11D-04 MaxDP=7.97D-03              OVMax= 1.24D-02

 Cycle   2  Pass 0  IDiag  1:
 RMSU=  5.11D-04    CP:  1.00D+00
 E= -292.253377077558     Delta-E=       -0.003962912380 Rises=F Damp=F
 DIIS: error= 7.63D-04 at cycle   2 NSaved=   2.
 NSaved= 2 IEnMin= 2 EnMin= -292.253377077558     IErMin= 2 ErrMin= 7.63D-04
 ErrMax= 7.63D-04  0.00D+00 EMaxC= 1.00D-01 BMatC= 1.17D-04 BMatP= 2.48D-03
 IDIUse=3 WtCom= 9.92D-01 WtEn= 7.63D-03
 Coeff-Com: -0.633D-01 0.106D+01
 Coeff-En:   0.000D+00 0.100D+01
 Coeff:     -0.628D-01 0.106D+01
 Gap=     0.377 Goal=   None    Shift=    0.000
 RMSDP=1.53D-04 MaxDP=2.20D-03 DE=-3.96D-03 OVMax= 3.49D-03

 Cycle   3  Pass 0  IDiag  1:
 RMSU=  1.34D-04    CP:  9.99D-01  1.15D+00
 E= -292.253520101023     Delta-E=       -0.000143023465 Rises=F Damp=F
 DIIS: error= 4.21D-04 at cycle   3 NSaved=   3.
 NSaved= 3 IEnMin= 3 EnMin= -292.253520101023     IErMin= 3 ErrMin= 4.21D-04
 ErrMax= 4.21D-04  0.00D+00 EMaxC= 1.00D-01 BMatC= 5.45D-05 BMatP= 1.17D-04
 IDIUse=3 WtCom= 9.96D-01 WtEn= 4.21D-03
 Coeff-Com: -0.678D-01 0.442D+00 0.626D+00
 Coeff-En:   0.000D+00 0.000D+00 0.100D+01
 Coeff:     -0.675D-01 0.440D+00 0.627D+00
 Gap=     0.375 Goal=   None    Shift=    0.000
 RMSDP=6.00D-05 MaxDP=1.50D-03 DE=-1.43D-04 OVMax= 1.66D-03

 Cycle   4  Pass 0  IDiag  1:
 RMSU=  4.59D-05    CP:  9.99D-01  1.20D+00  8.04D-01
 E= -292.253567978833     Delta-E=       -0.000047877810 Rises=F Damp=F
 DIIS: error= 1.13D-04 at cycle   4 NSaved=   4.
 NSaved= 4 IEnMin= 4 EnMin= -292.253567978833     IErMin= 4 ErrMin= 1.13D-04
 ErrMax= 1.13D-04  0.00D+00 EMaxC= 1.00D-01 BMatC= 2.87D-06 BMatP= 5.45D-05
 IDIUse=3 WtCom= 9.99D-01 WtEn= 1.13D-03
 Coeff-Com: -0.185D-01 0.654D-01 0.219D+00 0.734D+00
 Coeff-En:   0.000D+00 0.000D+00 0.000D+00 0.100D+01
 Coeff:     -0.185D-01 0.654D-01 0.219D+00 0.734D+00
 Gap=     0.375 Goal=   None    Shift=    0.000
 RMSDP=1.69D-05 MaxDP=3.76D-04 DE=-4.79D-05 OVMax= 4.69D-04

 Cycle   5  Pass 0  IDiag  1:
 RMSU=  1.37D-05    CP:  9.99D-01  1.21D+00  8.58D-01  8.90D-01
 E= -292.253570630716     Delta-E=       -0.000002651883 Rises=F Damp=F
 DIIS: error= 2.71D-05 at cycle   5 NSaved=   5.
 NSaved= 5 IEnMin= 5 EnMin= -292.253570630716     IErMin= 5 ErrMin= 2.71D-05
 ErrMax= 2.71D-05  0.00D+00 EMaxC= 1.00D-01 BMatC= 1.43D-07 BMatP= 2.87D-06
 IDIUse=1 WtCom= 1.00D+00 WtEn= 0.00D+00
 Coeff-Com: -0.105D-02-0.984D-02 0.219D-01 0.213D+00 0.776D+00
 Coeff:     -0.105D-02-0.984D-02 0.219D-01 0.213D+00 0.776D+00
 Gap=     0.375 Goal=   None    Shift=    0.000
 RMSDP=5.25D-06 MaxDP=8.59D-05 DE=-2.65D-06 OVMax= 1.23D-04

 Initial convergence to 1.0D-05 achieved.  Increase integral accuracy.
 Cycle   6  Pass 1  IDiag  1:
 E= -292.253569265179     Delta-E=        0.000001365537 Rises=F Damp=F
 DIIS: error= 1.32D-05 at cycle   1 NSaved=   1.
 NSaved= 1 IEnMin= 1 EnMin= -292.253569265179     IErMin= 1 ErrMin= 1.32D-05
 ErrMax= 1.32D-05  0.00D+00 EMaxC= 1.00D-01 BMatC= 7.27D-08 BMatP= 7.27D-08
 IDIUse=1 WtCom= 1.00D+00 WtEn= 0.00D+00
 Coeff-Com:  0.100D+01
 Coeff:      0.100D+01
 Gap=     0.375 Goal=   None    Shift=    0.000
 RMSDP=5.25D-06 MaxDP=8.59D-05 DE= 1.37D-06 OVMax= 7.10D-05

 Cycle   7  Pass 1  IDiag  1:
 RMSU=  5.24D-06    CP:  1.00D+00
 E= -292.253569334644     Delta-E=       -0.000000069464 Rises=F Damp=F
 DIIS: error= 7.62D-06 at cycle   2 NSaved=   2.
 NSaved= 2 IEnMin= 2 EnMin= -292.253569334644     IErMin= 2 ErrMin= 7.62D-06
 ErrMax= 7.62D-06  0.00D+00 EMaxC= 1.00D-01 BMatC= 1.98D-08 BMatP= 7.27D-08
 IDIUse=1 WtCom= 1.00D+00 WtEn= 0.00D+00
 Coeff-Com:  0.283D+00 0.717D+00
 Coeff:      0.283D+00 0.717D+00
 Gap=     0.375 Goal=   None    Shift=    0.000
 RMSDP=1.46D-06 MaxDP=2.86D-05 DE=-6.95D-08 OVMax= 3.83D-05

 Cycle   8  Pass 1  IDiag  1:
 RMSU=  1.44D-06    CP:  1.00D+00  9.51D-01
 E= -292.253569349876     Delta-E=       -0.000000015233 Rises=F Damp=F
 DIIS: error= 3.21D-06 at cycle   3 NSaved=   3.
 NSaved= 3 IEnMin= 3 EnMin= -292.253569349876     IErMin= 3 ErrMin= 3.21D-06
 ErrMax= 3.21D-06  0.00D+00 EMaxC= 1.00D-01 BMatC= 4.24D-09 BMatP= 1.98D-08
 IDIUse=1 WtCom= 1.00D+00 WtEn= 0.00D+00
 Coeff-Com: -0.403D-01 0.297D+00 0.744D+00
 Coeff:     -0.403D-01 0.297D+00 0.744D+00
 Gap=     0.375 Goal=   None    Shift=    0.000
 RMSDP=6.10D-07 MaxDP=1.27D-05 DE=-1.52D-08 OVMax= 1.57D-05

 Cycle   9  Pass 1  IDiag  1:
 RMSU=  2.68D-07    CP:  1.00D+00  1.03D+00  7.44D-01
 E= -292.253569353865     Delta-E=       -0.000000003989 Rises=F Damp=F
 DIIS: error= 6.26D-07 at cycle   4 NSaved=   4.
 NSaved= 4 IEnMin= 4 EnMin= -292.253569353865     IErMin= 4 ErrMin= 6.26D-07
 ErrMax= 6.26D-07  0.00D+00 EMaxC= 1.00D-01 BMatC= 8.96D-11 BMatP= 4.24D-09
 IDIUse=1 WtCom= 1.00D+00 WtEn= 0.00D+00
 Coeff-Com: -0.191D-01 0.787D-01 0.243D+00 0.697D+00
 Coeff:     -0.191D-01 0.787D-01 0.243D+00 0.697D+00
 Gap=     0.375 Goal=   None    Shift=    0.000
 RMSDP=9.29D-08 MaxDP=2.35D-06 DE=-3.99D-09 OVMax= 2.81D-06

 Cycle  10  Pass 1  IDiag  1:
 RMSU=  8.69D-08    CP:  1.00D+00  1.03D+00  7.63D-01  9.92D-01
 E= -292.253569353939     Delta-E=       -0.000000000074 Rises=F Damp=F
 DIIS: error= 1.81D-07 at cycle   5 NSaved=   5.
 NSaved= 5 IEnMin= 5 EnMin= -292.253569353939     IErMin= 5 ErrMin= 1.81D-07
 ErrMax= 1.81D-07  0.00D+00 EMaxC= 1.00D-01 BMatC= 1.19D-11 BMatP= 8.96D-11
 IDIUse=1 WtCom= 1.00D+00 WtEn= 0.00D+00
 Coeff-Com: -0.220D-02-0.537D-02 0.550D-02 0.266D+00 0.736D+00
 Coeff:     -0.220D-02-0.537D-02 0.550D-02 0.266D+00 0.736D+00
 Gap=     0.375 Goal=   None    Shift=    0.000
 RMSDP=3.37D-08 MaxDP=7.54D-07 DE=-7.39D-11 OVMax= 9.82D-07

 Cycle  11  Pass 1  IDiag  1:
 RMSU=  2.00D-08    CP:  1.00D+00  1.03D+00  7.66D-01  1.08D+00  9.27D-01
 E= -292.253569353950     Delta-E=       -0.000000000011 Rises=F Damp=F
 DIIS: error= 3.54D-08 at cycle   6 NSaved=   6.
 NSaved= 6 IEnMin= 6 EnMin= -292.253569353950     IErMin= 6 ErrMin= 3.54D-08
 ErrMax= 3.54D-08  0.00D+00 EMaxC= 1.00D-01 BMatC= 3.66D-13 BMatP= 1.19D-11
 IDIUse=1 WtCom= 1.00D+00 WtEn= 0.00D+00
 Coeff-Com:  0.741D-03-0.708D-02-0.159D-01 0.156D-01 0.170D+00 0.837D+00
 Coeff:      0.741D-03-0.708D-02-0.159D-01 0.156D-01 0.170D+00 0.837D+00
 Gap=     0.375 Goal=   None    Shift=    0.000
 RMSDP=1.04D-08 MaxDP=1.84D-07 DE=-1.10D-11 OVMax= 3.42D-07

 Cycle  12  Pass 1  IDiag  1:
 RMSU=  6.01D-09    CP:  1.00D+00  1.03D+00  7.67D-01  1.11D+00  9.90D-01
                    CP:  1.01D+00
 E= -292.253569353951     Delta-E=       -0.000000000001 Rises=F Damp=F
 DIIS: error= 1.30D-08 at cycle   7 NSaved=   7.
 NSaved= 7 IEnMin= 7 EnMin= -292.253569353951     IErMin= 7 ErrMin= 1.30D-08
 ErrMax= 1.30D-08  0.00D+00 EMaxC= 1.00D-01 BMatC= 3.69D-14 BMatP= 3.66D-13
 IDIUse=1 WtCom= 1.00D+00 WtEn= 0.00D+00
 Coeff-Com:  0.369D-03-0.206D-02-0.570D-02-0.944D-02 0.164D-01 0.282D+00
 Coeff-Com:  0.718D+00
 Coeff:      0.369D-03-0.206D-02-0.570D-02-0.944D-02 0.164D-01 0.282D+00
 Coeff:      0.718D+00
 Gap=     0.375 Goal=   None    Shift=    0.000
 RMSDP=2.81D-09 MaxDP=6.34D-08 DE=-1.48D-12 OVMax= 9.86D-08

 SCF Done:  E(RM062X) =  -292.253569354     A.U. after   12 cycles
            NFock= 12  Conv=0.28D-08     -V/T= 2.0063
 KE= 2.904225346104D+02 PE=-1.346470510013D+03 EE= 4.290790213971D+02
 Leave Link  502 at Wed Jul 10 21:43:14 2024, MaxMem= 13421772800 cpu:             117.4 elap:               3.1
 (Enter /scratch/PI/keztluo/TYang/g16/l701.exe)
 ... and contract with generalized density number  0.
 Compute integral first derivatives.
 Leave Link  701 at Wed Jul 10 21:43:14 2024, MaxMem= 13421772800 cpu:               4.7 elap:               0.2
 (Enter /scratch/PI/keztluo/TYang/g16/l702.exe)
 L702 exits ... SP integral derivatives will be done elsewhere.
 Leave Link  702 at Wed Jul 10 21:43:15 2024, MaxMem= 13421772800 cpu:               0.9 elap:               0.1
 (Enter /scratch/PI/keztluo/TYang/g16/l703.exe)
 Integral derivatives from FoFJK, PRISM(SPDF).
 Compute integral first derivatives, UseDBF=F ICtDFT=           0.
 Calling FoFJK, ICntrl=      2127 FMM=F ISym2X=0 I1Cent= 0 IOpClX= 0 NMat=1 NMatS=1 NMatT=0.
 FoFJK:  IHMeth= 1 ICntrl=    2127 DoSepK=F KAlg= 0 I1Cent=           0 FoldK=F
 IRaf=         0 NMat=       1 IRICut=       1 DoRegI=T DoRafI=F ISym2E= 0 IDoP0=0 IntGTp=1.
 FoFCou: FMM=F IPFlag=           0 FMFlag=      100000 FMFlg1=         800
         NFxFlg=           0 DoJE=F BraDBF=F KetDBF=F FulRan=T
         wScrn=  0.000000 ICntrl=      2127 IOpCl=  0 I1Cent=           0 NGrid=           0
         NMat0=    1 NMatS0=      1 NMatT0=    0 NMatD0=    1 NMtDS0=    0 NMtDT0=    0
 Symmetry not used in FoFCou.
 Leave Link  703 at Wed Jul 10 21:43:15 2024, MaxMem= 13421772800 cpu:              23.9 elap:               0.7
 (Enter /scratch/PI/keztluo/TYang/g16/l716.exe)
 Dipole        =-6.11389792D-02-1.52196820D-01 5.35876980D-02
 ***** Axes restored to original set *****
 -------------------------------------------------------------------
 Center     Atomic                   Forces (Hartrees/Bohr)
 Number     Number              X              Y              Z
 -------------------------------------------------------------------
      1        7          -0.012952673   -0.007570252    0.005120606
      2        6          -0.001728420    0.002345793   -0.000060555
      3        6           0.002277486    0.000645394   -0.001224885
      4        6           0.000612477    0.000513377   -0.000873091
      5        1           0.000892153   -0.000027877   -0.000331260
      6        1           0.000607170    0.000374057   -0.000047119
      7        1          -0.000403100   -0.000326213    0.000253759
      8        1          -0.000171758    0.000284281    0.000296935
      9        1           0.000405490   -0.000376659   -0.000398308
     10        1           0.000576385    0.000296465    0.000391657
     11        1           0.000595261   -0.000590513    0.000638838
     12        6           0.005087106    0.003921326   -0.003733762
     13        6          -0.001955963   -0.000040672   -0.000068938
     14        6          -0.000641907    0.000913165    0.000424029
     15        1           0.000255235   -0.001354807    0.000956008
     16        1          -0.000010278   -0.000237855    0.000035956
     17        1          -0.000205640   -0.000402537   -0.000006064
     18        1           0.000090009   -0.000028722   -0.000131006
     19        1          -0.000719855    0.000081137    0.000705653
     20        1           0.000131485    0.000006176   -0.000058483
     21        1           0.000208278    0.000022584   -0.000113205
     22        1           0.007051060    0.001552351   -0.001776763
 -------------------------------------------------------------------
 Cartesian Forces:  Max     0.012952673 RMS     0.002438144
 Leave Link  716 at Wed Jul 10 21:43:15 2024, MaxMem= 13421772800 cpu:               1.0 elap:               0.1
 (Enter /scratch/PI/keztluo/TYang/g16/l103.exe)

 GradGradGradGradGradGradGradGradGradGradGradGradGradGradGradGradGradGrad
 Berny optimization.
 Using GEDIIS/GDIIS optimizer.
 FormGI is forming the generalized inverse of G from B-inverse, IUseBI=4.
 Internal  Forces:  Max     0.008984812 RMS     0.001344135
 Search for a local minimum.
 Step number   2 out of a maximum of  118
 All quantities printed in internal units (Hartrees-Bohrs-Radians)
 RMS Force = .13441D-02 SwitMx=.10000D-02 MixMth= 1
 Mixed Optimization -- RFO/linear search
 Update second derivatives using D2CorX and points    1    2
 DE= -7.22D-03 DEPred=-6.50D-03 R= 1.11D+00
 TightC=F SS=  1.41D+00  RLast= 2.89D-01 DXNew= 5.0454D-01 8.6709D-01
 Trust test= 1.11D+00 RLast= 2.89D-01 DXMaxT set to 5.05D-01
 ITU=  1  0
 Use linear search instead of GDIIS.
     Eigenvalues ---    0.00254   0.00270   0.00337   0.00348   0.01085
     Eigenvalues ---    0.01105   0.01106   0.03908   0.04007   0.04838
     Eigenvalues ---    0.05098   0.05356   0.05432   0.05470   0.05485
     Eigenvalues ---    0.05572   0.05603   0.05622   0.05670   0.05794
     Eigenvalues ---    0.05981   0.12241   0.15999   0.16000   0.16000
     Eigenvalues ---    0.16000   0.16000   0.16000   0.16000   0.16000
     Eigenvalues ---    0.16000   0.16000   0.16000   0.16146   0.16525
     Eigenvalues ---    0.16696   0.18340   0.18698   0.21856   0.28671
     Eigenvalues ---    0.28742   0.29250   0.29341   0.32519   0.33167
     Eigenvalues ---    0.33345   0.33654   0.33688   0.33941   0.33977
     Eigenvalues ---    0.33989   0.34062   0.34120   0.34335   0.34347
     Eigenvalues ---    0.34360   0.34490   0.38752   0.39914   0.47600
 RFO step:  Lambda=-1.01491842D-03 EMin= 2.54217097D-03
 Quartic linear search produced a step of  0.25556.
 Iteration  1 RMS(Cart)=  0.02907464 RMS(Int)=  0.00062748
 Iteration  2 RMS(Cart)=  0.00070613 RMS(Int)=  0.00012845
 Iteration  3 RMS(Cart)=  0.00000027 RMS(Int)=  0.00012845
 ITry= 1 IFail=0 DXMaxC= 1.07D-01 DCOld= 1.00D+10 DXMaxT= 5.05D-01 DXLimC= 3.00D+00 Rises=F
 Variable       Old X    -DE/DX   Delta X   Delta X   Delta X     New X
                                 (Linear)    (Quad)   (Total)
    R1        2.73752  -0.00465   0.00206  -0.01633  -0.01427   2.72325
    R2        2.71904   0.00028  -0.00344   0.00322  -0.00022   2.71882
    R3        1.89928   0.00188   0.00244   0.00330   0.00574   1.90502
    R4        2.90064  -0.00131  -0.00123  -0.00487  -0.00610   2.89454
    R5        2.88807  -0.00163  -0.00161  -0.00584  -0.00745   2.88062
    R6        2.08990  -0.00030  -0.00233   0.00042  -0.00191   2.08799
    R7        2.06891   0.00018   0.00032   0.00044   0.00076   2.06967
    R8        2.06858   0.00054  -0.00112   0.00273   0.00162   2.07020
    R9        2.07161  -0.00034  -0.00052  -0.00089  -0.00141   2.07020
   R10        2.06965  -0.00037  -0.00231   0.00020  -0.00211   2.06754
   R11        2.07376  -0.00047  -0.00279   0.00013  -0.00266   2.07110
   R12        2.06616  -0.00012  -0.00034  -0.00020  -0.00053   2.06563
   R13        2.89954  -0.00194   0.00093  -0.00896  -0.00803   2.89150
   R14        2.90699  -0.00168  -0.00019  -0.00719  -0.00738   2.89961
   R15        2.07435   0.00137  -0.00441   0.00819   0.00379   2.07813
   R16        2.06646  -0.00014  -0.00020  -0.00036  -0.00056   2.06590
   R17        2.06794  -0.00004  -0.00088   0.00046  -0.00042   2.06752
   R18        2.07281   0.00011  -0.00171   0.00159  -0.00012   2.07269
   R19        2.06528   0.00031   0.00003   0.00109   0.00113   2.06641
   R20        2.07120   0.00008  -0.00081   0.00086   0.00005   2.07125
   R21        2.07025   0.00012  -0.00085   0.00103   0.00018   2.07043
    A1        2.11684   0.00434   0.02987   0.00363   0.03347   2.15032
    A2        2.02510   0.00464   0.01400   0.03033   0.04425   2.06935
    A3        2.13932  -0.00898  -0.04420  -0.03408  -0.07827   2.06104
    A4        1.98795  -0.00265  -0.00487  -0.02311  -0.02797   1.95998
    A5        1.89989   0.00021  -0.00007  -0.00142  -0.00134   1.89855
    A6        1.91292   0.00039  -0.00543   0.00036  -0.00507   1.90785
    A7        1.91658   0.00201   0.00443   0.01034   0.01457   1.93115
    A8        1.86864   0.00038   0.00312   0.00538   0.00805   1.87668
    A9        1.87453  -0.00023   0.00345   0.01042   0.01365   1.88819
   A10        1.94776  -0.00088   0.00318  -0.00980  -0.00664   1.94112
   A11        1.92824   0.00050  -0.00496   0.00874   0.00379   1.93204
   A12        1.92130  -0.00020   0.00163  -0.00336  -0.00176   1.91954
   A13        1.87929   0.00028  -0.00007   0.00333   0.00328   1.88257
   A14        1.88599   0.00038   0.00037   0.00028   0.00060   1.88659
   A15        1.89982  -0.00005  -0.00009   0.00099   0.00089   1.90071
   A16        1.93689  -0.00014   0.00081  -0.00246  -0.00166   1.93523
   A17        1.92152  -0.00010   0.00052  -0.00120  -0.00069   1.92083
   A18        1.94376  -0.00128  -0.00547  -0.00520  -0.01067   1.93309
   A19        1.89543  -0.00005  -0.00346   0.00045  -0.00302   1.89241
   A20        1.88658   0.00078   0.00346   0.00371   0.00716   1.89374
   A21        1.87787   0.00086   0.00428   0.00514   0.00943   1.88729
   A22        1.93304  -0.00072   0.00378  -0.00760  -0.00385   1.92919
   A23        1.98110  -0.00084   0.00144  -0.00895  -0.00759   1.97350
   A24        1.84887   0.00084  -0.01880   0.02629   0.00753   1.85640
   A25        1.91536   0.00154   0.00404   0.00448   0.00840   1.92375
   A26        1.88349  -0.00016   0.00401  -0.00094   0.00299   1.88648
   A27        1.89820  -0.00067   0.00547  -0.01255  -0.00723   1.89097
   A28        1.93196  -0.00006   0.00139  -0.00122   0.00017   1.93212
   A29        1.95001  -0.00068  -0.00345  -0.00372  -0.00717   1.94283
   A30        1.91550   0.00015   0.00184   0.00046   0.00230   1.91779
   A31        1.90120   0.00028  -0.00038   0.00127   0.00088   1.90208
   A32        1.88540   0.00014  -0.00016   0.00304   0.00286   1.88826
   A33        1.87787   0.00021   0.00084   0.00044   0.00129   1.87916
   A34        1.94616  -0.00140   0.00099  -0.01254  -0.01156   1.93460
   A35        1.91149   0.00030   0.00160   0.00201   0.00361   1.91510
   A36        1.94310   0.00034  -0.00330   0.00508   0.00176   1.94487
   A37        1.87812   0.00055   0.00071   0.00360   0.00431   1.88243
   A38        1.89527   0.00044   0.00008   0.00189   0.00195   1.89722
   A39        1.88763  -0.00019   0.00004   0.00027   0.00030   1.88793
    D1       -1.11831   0.00043  -0.00206  -0.00041  -0.00282  -1.12112
    D2        3.01997  -0.00049  -0.00437   0.00328  -0.00149   3.01848
    D3        0.97442  -0.00057  -0.00540  -0.00865  -0.01427   0.96015
    D4        2.08837   0.00085   0.00600   0.00288   0.00918   2.09754
    D5       -0.05655  -0.00008   0.00369   0.00657   0.01051  -0.04604
    D6       -2.10209  -0.00015   0.00266  -0.00536  -0.00227  -2.10436
    D7       -2.35999   0.00028   0.01122  -0.00739   0.00352  -2.35647
    D8        1.75951  -0.00056   0.00206  -0.00068   0.00108   1.76059
    D9       -0.32209   0.00020   0.00717   0.00256   0.00937  -0.31272
   D10        0.71221   0.00040   0.00420  -0.00836  -0.00381   0.70839
   D11       -1.45148  -0.00045  -0.00496  -0.00165  -0.00625  -1.45774
   D12        2.75011   0.00031   0.00015   0.00159   0.00204   2.75214
   D13        1.07093  -0.00054  -0.00112  -0.05389  -0.05498   1.01596
   D14       -3.12195  -0.00043  -0.00241  -0.05029  -0.05268   3.10856
   D15       -1.02316  -0.00031  -0.00466  -0.04562  -0.05028  -1.07344
   D16       -3.07648  -0.00062  -0.00128  -0.06430  -0.06565   3.14106
   D17       -0.98618  -0.00051  -0.00256  -0.06069  -0.06335  -1.04953
   D18        1.11261  -0.00039  -0.00482  -0.05603  -0.06095   1.05166
   D19       -1.04659   0.00037   0.00664  -0.04361  -0.03688  -1.08347
   D20        1.04371   0.00048   0.00535  -0.04000  -0.03458   1.00913
   D21       -3.14069   0.00060   0.00310  -0.03533  -0.03218   3.11032
   D22       -1.00417  -0.00065   0.00322  -0.00483  -0.00163  -1.00580
   D23        1.09485  -0.00087  -0.00025  -0.00666  -0.00692   1.08793
   D24       -3.10686  -0.00068   0.00197  -0.00435  -0.00241  -3.10927
   D25        3.09181   0.00119   0.00641   0.01825   0.02473   3.11654
   D26       -1.09235   0.00097   0.00294   0.01642   0.01944  -1.07291
   D27        0.98912   0.00116   0.00515   0.01873   0.02395   1.01307
   D28        1.06564  -0.00020  -0.00132   0.00066  -0.00072   1.06493
   D29       -3.11852  -0.00042  -0.00479  -0.00117  -0.00601  -3.12453
   D30       -1.03704  -0.00023  -0.00258   0.00114  -0.00150  -1.03854
   D31        1.00629   0.00047  -0.00835   0.02062   0.01224   1.01853
   D32        3.12844   0.00031  -0.01023   0.01883   0.00858   3.13701
   D33       -1.07324   0.00024  -0.01015   0.01733   0.00714  -1.06609
   D34       -3.07603  -0.00002  -0.00108   0.00687   0.00579  -3.07024
   D35       -0.95388  -0.00017  -0.00296   0.00509   0.00212  -0.95176
   D36        1.12763  -0.00024  -0.00288   0.00358   0.00069   1.12832
   D37       -1.01015  -0.00006   0.00979  -0.00624   0.00359  -1.00656
   D38        1.11200  -0.00021   0.00791  -0.00802  -0.00008   1.11192
   D39       -3.08968  -0.00028   0.00799  -0.00953  -0.00152  -3.09119
   D40       -0.94175  -0.00029   0.00882  -0.03982  -0.03098  -0.97273
   D41        1.13503  -0.00028   0.01134  -0.04186  -0.03052   1.10451
   D42       -3.06145  -0.00011   0.01035  -0.03703  -0.02667  -3.08812
   D43       -3.11502   0.00009  -0.00012  -0.02672  -0.02681   3.14136
   D44       -1.03823   0.00009   0.00239  -0.02877  -0.02635  -1.06459
   D45        1.04847   0.00027   0.00141  -0.02393  -0.02250   1.02596
   D46        1.11141  -0.00020  -0.01014  -0.02081  -0.03097   1.08044
   D47       -3.09499  -0.00020  -0.00763  -0.02286  -0.03051  -3.12550
   D48       -1.00829  -0.00002  -0.00861  -0.01802  -0.02666  -1.03495
         Item               Value     Threshold  Converged?
 Maximum Force            0.008985     0.000450     NO 
 RMS     Force            0.001344     0.000300     NO 
 Maximum Displacement     0.106793     0.001800     NO 
 RMS     Displacement     0.029235     0.001200     NO 
 Predicted change in Energy=-8.446368D-04
 Lowest energy point so far.  Saving SCF results.
 GradGradGradGradGradGradGradGradGradGradGradGradGradGradGradGradGradGrad

 Leave Link  103 at Wed Jul 10 21:43:16 2024, MaxMem= 13421772800 cpu:               2.0 elap:               0.1
 (Enter /scratch/PI/keztluo/TYang/g16/l202.exe)
                          Input orientation:                          
 ---------------------------------------------------------------------
 Center     Atomic      Atomic             Coordinates (Angstroms)
 Number     Number       Type             X           Y           Z
 ---------------------------------------------------------------------
      1          7           0       -0.024218    0.405367   -0.121292
      2          6           0       -1.280332   -0.004850    0.453702
      3          6           0       -1.580775   -1.484903    0.198055
      4          6           0       -2.389534    0.874342   -0.112308
      5          1           0       -1.247113    0.143727    1.548081
      6          1           0       -0.788892   -2.125426    0.600748
      7          1           0       -2.523419   -1.776467    0.674012
      8          1           0       -1.654455   -1.671339   -0.878952
      9          1           0       -2.191341    1.931055    0.090477
     10          1           0       -2.461028    0.737271   -1.197327
     11          1           0       -3.354867    0.611701    0.328127
     12          6           0        1.246098   -0.117927    0.305823
     13          6           0        2.263496    1.012652    0.473012
     14          6           0        1.800153   -1.195068   -0.636088
     15          1           0        1.077462   -0.574109    1.292129
     16          1           0        1.907385    1.748883    1.198473
     17          1           0        3.233779    0.629073    0.802316
     18          1           0        2.415274    1.522712   -0.486058
     19          1           0        1.080684   -2.008750   -0.762658
     20          1           0        1.992355   -0.759792   -1.623479
     21          1           0        2.739861   -1.612651   -0.257981
     22          1           0       -0.027041    1.140557   -0.811034
 ---------------------------------------------------------------------
                    Distance matrix (angstroms):
                    1          2          3          4          5
     1  N    0.000000
     2  C    1.441082   0.000000
     3  C    2.469407   1.531724   0.000000
     4  C    2.411377   1.524361   2.513255   0.000000
     5  H    2.085841   1.104918   2.141574   2.143785   0.000000
     6  H    2.740618   2.181738   1.095221   3.474063   2.501293
     7  H    3.411585   2.175415   1.095501   2.768215   2.465786
     8  H    2.746712   2.166361   1.095505   2.758365   3.057921
     9  H    2.658757   2.170161   3.471762   1.094096   2.492131
    10  H    2.684409   2.161176   2.767669   1.095977   3.059926
    11  H    3.367161   2.167856   2.749558   1.093083   2.479902
    12  C    1.438739   2.533279   3.141886   3.791735   2.797815
    13  C    2.440416   3.687058   4.592581   4.691740   3.772954
    14  C    2.480875   3.477592   3.494348   4.702157   3.981055
    15  H    2.042261   2.566360   3.015421   4.011298   2.446313
    16  H    2.697759   3.713731   4.860603   4.576732   3.556628
    17  H    3.393765   4.571716   5.292821   5.702486   4.568382
    18  H    2.707884   4.107809   5.047986   4.862742   4.410487
    19  H    2.731322   3.327092   2.877629   4.558244   3.923176
    20  H    2.771414   3.949063   4.075663   4.914772   4.622694
    21  H    3.425086   4.387877   4.346513   5.702372   4.716215
    22  H    1.008095   2.117133   3.213314   2.477996   2.836841
                    6          7          8          9         10
     6  H    0.000000
     7  H    1.770797   0.000000
     8  H    1.773388   1.782651   0.000000
     9  H    4.322301   3.767826   3.768990   0.000000
    10  H    3.771492   3.134435   2.559947   1.776595   0.000000
    11  H    3.761703   2.552310   3.092040   1.775096   1.772491
    12  C    2.873712   4.134680   3.497140   4.007579   4.090674
    13  C    4.379604   5.543838   4.937809   4.564578   5.018665
    14  C    3.016370   4.554960   3.495730   5.121774   4.712386
    15  H    2.523464   3.846307   3.657988   4.290091   4.520843
    16  H    4.757884   5.686402   5.357267   4.249752   5.083920
    17  H    4.879526   6.240866   5.658037   5.624393   6.036647
    18  H    4.975615   6.051531   5.188354   4.660476   4.990104
    19  H    2.316852   3.886841   2.758324   5.191921   4.502587
    20  H    3.814116   5.167621   3.832031   5.261332   4.717566
    21  H    3.667758   5.347668   4.438362   6.082436   5.783922
    22  H    3.638707   4.116587   3.249592   2.474228   2.497230
                   11         12         13         14         15
    11  H    0.000000
    12  C    4.658512   0.000000
    13  C    5.634515   1.530118   0.000000
    14  C    5.546923   1.534407   2.513726   0.000000
    15  H    4.688388   1.099700   2.143698   2.150790   0.000000
    16  H    5.453620   2.172350   1.093227   3.470441   2.468569
    17  H    6.605710   2.180685   1.094085   2.729795   2.517393
    18  H    5.898081   2.164658   1.096820   2.790558   3.057507
    19  H    5.265993   2.178124   3.472002   1.093496   2.506064
    20  H    5.855130   2.165894   2.758687   1.096060   3.061419
    21  H    6.514366   2.187099   2.766494   1.095624   2.498996
    22  H    3.556937   2.109984   2.629010   2.970586   2.929726
                   16         17         18         19         20
    16  H    0.000000
    17  H    1.780516   0.000000
    18  H    1.773908   1.768742   0.000000
    19  H    4.318481   3.747408   3.785348   0.000000
    20  H    3.776783   3.058523   2.585037   1.769761   0.000000
    21  H    3.756885   2.528539   3.160361   1.778893   1.775026
    22  H    2.854852   3.673888   2.493302   3.338791   2.889525
                   21         22
    21  H    0.000000
    22  H    3.942304   0.000000
 Stoichiometry    C6H15N
 Framework group  C1[X(C6H15N)]
 Deg. of freedom    60
 Full point group                 C1      NOp   1
 RotChk:  IX=0 Diff= 3.86D-03
 Largest Abelian subgroup         C1      NOp   1
 Largest concise Abelian subgroup C1      NOp   1
                         Standard orientation:                         
 ---------------------------------------------------------------------
 Center     Atomic      Atomic             Coordinates (Angstroms)
 Number     Number       Type             X           Y           Z
 ---------------------------------------------------------------------
      1          7           0       -0.018773   -0.453106    0.258595
      2          6           0       -1.290786   -0.156483   -0.350269
      3          6           0       -1.615790    1.340012   -0.317807
      4          6           0       -2.374540   -0.957456    0.362188
      5          1           0       -1.270711   -0.469710   -1.409670
      6          1           0       -0.842302    1.924754   -0.827024
      7          1           0       -2.570703    1.539740   -0.816177
      8          1           0       -1.677294    1.687321    0.719364
      9          1           0       -2.159101   -2.029273    0.319273
     10          1           0       -2.432794   -0.657668    1.414756
     11          1           0       -3.351061   -0.781268   -0.096282
     12          6           0        1.234902    0.020073   -0.265210
     13          6           0        2.271242   -1.105602   -0.275921
     14          6           0        1.781896    1.237422    0.491932
     15          1           0        1.043161    0.317551   -1.306402
     16          1           0        1.918757   -1.949747   -0.874518
     17          1           0        3.229078   -0.760579   -0.676587
     18          1           0        2.446765   -1.460758    0.746854
     19          1           0        1.048881    2.048739    0.505589
     20          1           0        1.996810    0.961161    1.530604
     21          1           0        2.707801    1.608089    0.038392
     22          1           0        0.002577   -1.074400    1.052189
 ---------------------------------------------------------------------
 Rotational constants (GHZ):           4.1462103           1.5403375           1.2517169
 Leave Link  202 at Wed Jul 10 21:43:16 2024, MaxMem= 13421772800 cpu:               0.4 elap:               0.0
 (Enter /scratch/PI/keztluo/TYang/g16/l301.exe)
 Basis read from rwf:  (5D, 7F)
 No pseudopotential information found on rwf file.
 There are   135 symmetry adapted cartesian basis functions of A   symmetry.
 There are   128 symmetry adapted basis functions of A   symmetry.
   128 basis functions,   256 primitive gaussians,   135 cartesian basis functions
    29 alpha electrons       29 beta electrons
       nuclear repulsion energy       335.3903830747 Hartrees.
 IExCor= 4336 DFT=T Ex+Corr=M062X ExCW=0 ScaHFX=  0.540000
 ScaDFX=  1.000000  1.000000  1.000000  1.000000 ScalE2=  1.000000  1.000000
 IRadAn=      5 IRanWt=     -1 IRanGd=            0 ICorTp=0 IEmpDi=  4
 NAtoms=   22 NActive=   22 NUniq=   22 SFac= 1.00D+00 NAtFMM=   60 NAOKFM=F Big=F
 Integral buffers will be    131072 words long.
 Raffenetti 2 integral format.
 Two-electron integral symmetry is turned on.
 No density basis found on file    724.
 Leave Link  301 at Wed Jul 10 21:43:16 2024, MaxMem= 13421772800 cpu:               2.6 elap:               0.1
 (Enter /scratch/PI/keztluo/TYang/g16/l302.exe)
 NPDir=0 NMtPBC=     1 NCelOv=     1 NCel=       1 NClECP=     1 NCelD=      1
         NCelK=      1 NCelE2=     1 NClLst=     1 CellRange=     0.0.
 One-electron integrals computed using PRISM.
 One-electron integral symmetry used in STVInt
 NBasis=   128 RedAO= T EigKep=  4.29D-03  NBF=   128
 NBsUse=   128 1.00D-06 EigRej= -1.00D+00 NBFU=   128
 Precomputing XC quadrature grid using
 IXCGrd= 4 IRadAn=           5 IRanWt=          -1 IRanGd=           0 AccXCQ= 0.00D+00.
 Generated NRdTot=       0 NPtTot=           0 NUsed=           0 NTot=          32
 NSgBfM=   135   135   135   135   135 MxSgAt=    22 MxSgA2=    22.
 Leave Link  302 at Wed Jul 10 21:43:16 2024, MaxMem= 13421772800 cpu:               6.8 elap:               0.2
 (Enter /scratch/PI/keztluo/TYang/g16/l303.exe)
 DipDrv:  MaxL=1.
 Leave Link  303 at Wed Jul 10 21:43:16 2024, MaxMem= 13421772800 cpu:               3.0 elap:               0.2
 (Enter /scratch/PI/keztluo/TYang/g16/l401.exe)
 Initial guess from the checkpoint file:  "NH.chk"
 B after Tr=     0.000000    0.000000    0.000000
         Rot=    1.000000    0.000042    0.000442    0.000795 Ang=   0.10 deg.
 Guess basis will be translated and rotated to current coordinates.
 JPrj=2 DoOrth=T DoCkMO=T.
 Generating alternative initial guess.
 ExpMin= 1.61D-01 ExpMax= 4.17D+03 ExpMxC= 6.27D+02 IAcc=3 IRadAn=         5 AccDes= 0.00D+00
 Harris functional with IExCor= 1009 and IRadAn=       5 diagonalized for initial guess.
 HarFok:  IExCor= 1009 AccDes= 0.00D+00 IRadAn=         5 IDoV= 1 UseB2=F ITyADJ=14
 ICtDFT=  3500011 ScaDFX=  1.000000  1.000000  1.000000  1.000000
 FoFCou: FMM=F IPFlag=           0 FMFlag=      100000 FMFlg1=           0
         NFxFlg=           0 DoJE=T BraDBF=F KetDBF=T FulRan=T
         wScrn=  0.000000 ICntrl=       500 IOpCl=  0 I1Cent=   200000004 NGrid=           0
         NMat0=    1 NMatS0=      1 NMatT0=    0 NMatD0=    1 NMtDS0=    0 NMtDT0=    0
 Petite list used in FoFCou.
 Harris En= -292.211448286728    
 Leave Link  401 at Wed Jul 10 21:43:17 2024, MaxMem= 13421772800 cpu:              13.6 elap:               0.4
 (Enter /scratch/PI/keztluo/TYang/g16/l502.exe)
 Integral symmetry usage will be decided dynamically.
 Closed shell SCF:
 Using DIIS extrapolation, IDIIS=  1040.
 NGot= 13421772800 LenX= 13421728735 LenY= 13421710069
 Requested convergence on RMS density matrix=1.00D-08 within 128 cycles.
 Requested convergence on MAX density matrix=1.00D-06.
 Requested convergence on             energy=1.00D-06.
 No special actions if energy rises.
 Fock matrices will be formed incrementally for  20 cycles.
 Integral accuracy reduced to 1.0D-05 until final iterations.

 Cycle   1  Pass 0  IDiag  1:
 FoFJK:  IHMeth= 1 ICntrl=       0 DoSepK=F KAlg= 0 I1Cent=           0 FoldK=F
 IRaf= 970000000 NMat=       1 IRICut=       1 DoRegI=T DoRafI=F ISym2E= 0 IDoP0=0 IntGTp=1.
 FoFCou: FMM=F IPFlag=           0 FMFlag=      100000 FMFlg1=           0
         NFxFlg=           0 DoJE=F BraDBF=F KetDBF=F FulRan=T
         wScrn=  0.000000 ICntrl=         0 IOpCl=  0 I1Cent=           0 NGrid=           0
         NMat0=    1 NMatS0=      1 NMatT0=    0 NMatD0=    1 NMtDS0=    0 NMtDT0=    0
 Symmetry not used in FoFCou.
 E= -292.252699032264    
 DIIS: error= 1.76D-03 at cycle   1 NSaved=   1.
 NSaved= 1 IEnMin= 1 EnMin= -292.252699032264     IErMin= 1 ErrMin= 1.76D-03
 ErrMax= 1.76D-03  0.00D+00 EMaxC= 1.00D-01 BMatC= 8.55D-04 BMatP= 8.55D-04
 IDIUse=3 WtCom= 9.82D-01 WtEn= 1.76D-02
 Coeff-Com:  0.100D+01
 Coeff-En:   0.100D+01
 Coeff:      0.100D+01
 Gap=     0.654 Goal=   None    Shift=    0.000
 GapD=    0.654 DampG=2.000 DampE=1.000 DampFc=2.0000 IDamp=-1.
 RMSDP=2.87D-04 MaxDP=5.02D-03              OVMax= 7.02D-03

 Cycle   2  Pass 0  IDiag  1:
 RMSU=  2.87D-04    CP:  1.00D+00
 E= -292.254241023179     Delta-E=       -0.001541990914 Rises=F Damp=F
 DIIS: error= 3.74D-04 at cycle   2 NSaved=   2.
 NSaved= 2 IEnMin= 2 EnMin= -292.254241023179     IErMin= 2 ErrMin= 3.74D-04
 ErrMax= 3.74D-04  0.00D+00 EMaxC= 1.00D-01 BMatC= 3.70D-05 BMatP= 8.55D-04
 IDIUse=3 WtCom= 9.96D-01 WtEn= 3.74D-03
 Coeff-Com: -0.130D+00 0.113D+01
 Coeff-En:   0.000D+00 0.100D+01
 Coeff:     -0.129D+00 0.113D+01
 Gap=     0.375 Goal=   None    Shift=    0.000
 RMSDP=8.86D-05 MaxDP=1.47D-03 DE=-1.54D-03 OVMax= 2.16D-03

 Cycle   3  Pass 0  IDiag  1:
 RMSU=  6.93D-05    CP:  1.00D+00  1.19D+00
 E= -292.254305484945     Delta-E=       -0.000064461766 Rises=F Damp=F
 DIIS: error= 2.18D-04 at cycle   3 NSaved=   3.
 NSaved= 3 IEnMin= 3 EnMin= -292.254305484945     IErMin= 3 ErrMin= 2.18D-04
 ErrMax= 2.18D-04  0.00D+00 EMaxC= 1.00D-01 BMatC= 1.36D-05 BMatP= 3.70D-05
 IDIUse=3 WtCom= 9.98D-01 WtEn= 2.18D-03
 Coeff-Com: -0.822D-01 0.470D+00 0.612D+00
 Coeff-En:   0.000D+00 0.000D+00 0.100D+01
 Coeff:     -0.820D-01 0.469D+00 0.613D+00
 Gap=     0.374 Goal=   None    Shift=    0.000
 RMSDP=2.84D-05 MaxDP=8.66D-04 DE=-6.45D-05 OVMax= 8.79D-04

 Cycle   4  Pass 0  IDiag  1:
 RMSU=  2.43D-05    CP:  1.00D+00  1.23D+00  8.70D-01
 E= -292.254317184451     Delta-E=       -0.000011699506 Rises=F Damp=F
 DIIS: error= 5.76D-05 at cycle   4 NSaved=   4.
 NSaved= 4 IEnMin= 4 EnMin= -292.254317184451     IErMin= 4 ErrMin= 5.76D-05
 ErrMax= 5.76D-05  0.00D+00 EMaxC= 1.00D-01 BMatC= 7.27D-07 BMatP= 1.36D-05
 IDIUse=1 WtCom= 1.00D+00 WtEn= 0.00D+00
 Coeff-Com: -0.153D-01 0.459D-01 0.201D+00 0.768D+00
 Coeff:     -0.153D-01 0.459D-01 0.201D+00 0.768D+00
 Gap=     0.374 Goal=   None    Shift=    0.000
 RMSDP=9.03D-06 MaxDP=1.88D-04 DE=-1.17D-05 OVMax= 2.21D-04

 Initial convergence to 1.0D-05 achieved.  Increase integral accuracy.
 Cycle   5  Pass 1  IDiag  1:
 E= -292.254313446620     Delta-E=        0.000003737830 Rises=F Damp=F
 DIIS: error= 1.90D-05 at cycle   1 NSaved=   1.
 NSaved= 1 IEnMin= 1 EnMin= -292.254313446620     IErMin= 1 ErrMin= 1.90D-05
 ErrMax= 1.90D-05  0.00D+00 EMaxC= 1.00D-01 BMatC= 1.01D-07 BMatP= 1.01D-07
 IDIUse=1 WtCom= 1.00D+00 WtEn= 0.00D+00
 Coeff-Com:  0.100D+01
 Coeff:      0.100D+01
 Gap=     0.374 Goal=   None    Shift=    0.000
 RMSDP=9.03D-06 MaxDP=1.88D-04 DE= 3.74D-06 OVMax= 1.22D-04

 Cycle   6  Pass 1  IDiag  1:
 RMSU=  5.77D-06    CP:  1.00D+00
 E= -292.254313520852     Delta-E=       -0.000000074231 Rises=F Damp=F
 DIIS: error= 1.54D-05 at cycle   2 NSaved=   2.
 NSaved= 2 IEnMin= 2 EnMin= -292.254313520852     IErMin= 2 ErrMin= 1.54D-05
 ErrMax= 1.54D-05  0.00D+00 EMaxC= 1.00D-01 BMatC= 4.87D-08 BMatP= 1.01D-07
 IDIUse=1 WtCom= 1.00D+00 WtEn= 0.00D+00
 Coeff-Com:  0.388D+00 0.612D+00
 Coeff:      0.388D+00 0.612D+00
 Gap=     0.374 Goal=   None    Shift=    0.000
 RMSDP=2.48D-06 MaxDP=5.48D-05 DE=-7.42D-08 OVMax= 6.77D-05

 Cycle   7  Pass 1  IDiag  1:
 RMSU=  2.16D-06    CP:  1.00D+00  7.90D-01
 E= -292.254313563988     Delta-E=       -0.000000043136 Rises=F Damp=F
 DIIS: error= 4.80D-06 at cycle   3 NSaved=   3.
 NSaved= 3 IEnMin= 3 EnMin= -292.254313563988     IErMin= 3 ErrMin= 4.80D-06
 ErrMax= 4.80D-06  0.00D+00 EMaxC= 1.00D-01 BMatC= 4.11D-09 BMatP= 4.87D-08
 IDIUse=1 WtCom= 1.00D+00 WtEn= 0.00D+00
 Coeff-Com: -0.169D-01 0.203D+00 0.814D+00
 Coeff:     -0.169D-01 0.203D+00 0.814D+00
 Gap=     0.374 Goal=   None    Shift=    0.000
 RMSDP=5.70D-07 MaxDP=1.64D-05 DE=-4.31D-08 OVMax= 1.90D-05

 Cycle   8  Pass 1  IDiag  1:
 RMSU=  3.75D-07    CP:  1.00D+00  8.61D-01  9.37D-01
 E= -292.254313567608     Delta-E=       -0.000000003621 Rises=F Damp=F
 DIIS: error= 8.15D-07 at cycle   4 NSaved=   4.
 NSaved= 4 IEnMin= 4 EnMin= -292.254313567608     IErMin= 4 ErrMin= 8.15D-07
 ErrMax= 8.15D-07  0.00D+00 EMaxC= 1.00D-01 BMatC= 2.49D-10 BMatP= 4.11D-09
 IDIUse=1 WtCom= 1.00D+00 WtEn= 0.00D+00
 Coeff-Com: -0.238D-01 0.523D-01 0.308D+00 0.663D+00
 Coeff:     -0.238D-01 0.523D-01 0.308D+00 0.663D+00
 Gap=     0.374 Goal=   None    Shift=    0.000
 RMSDP=1.26D-07 MaxDP=2.63D-06 DE=-3.62D-09 OVMax= 2.60D-06

 Cycle   9  Pass 1  IDiag  1:
 RMSU=  1.06D-07    CP:  1.00D+00  8.68D-01  9.52D-01  8.88D-01
 E= -292.254313567841     Delta-E=       -0.000000000233 Rises=F Damp=F
 DIIS: error= 2.07D-07 at cycle   5 NSaved=   5.
 NSaved= 5 IEnMin= 5 EnMin= -292.254313567841     IErMin= 5 ErrMin= 2.07D-07
 ErrMax= 2.07D-07  0.00D+00 EMaxC= 1.00D-01 BMatC= 1.06D-11 BMatP= 2.49D-10
 IDIUse=1 WtCom= 1.00D+00 WtEn= 0.00D+00
 Coeff-Com: -0.477D-02-0.173D-03 0.220D-01 0.177D+00 0.806D+00
 Coeff:     -0.477D-02-0.173D-03 0.220D-01 0.177D+00 0.806D+00
 Gap=     0.374 Goal=   None    Shift=    0.000
 RMSDP=3.88D-08 MaxDP=4.02D-07 DE=-2.33D-10 OVMax= 8.08D-07

 Cycle  10  Pass 1  IDiag  1:
 RMSU=  2.92D-08    CP:  1.00D+00  8.70D-01  9.58D-01  9.41D-01  1.03D+00
 E= -292.254313567852     Delta-E=       -0.000000000011 Rises=F Damp=F
 DIIS: error= 5.26D-08 at cycle   6 NSaved=   6.
 NSaved= 6 IEnMin= 6 EnMin= -292.254313567852     IErMin= 6 ErrMin= 5.26D-08
 ErrMax= 5.26D-08  0.00D+00 EMaxC= 1.00D-01 BMatC= 6.12D-13 BMatP= 1.06D-11
 IDIUse=1 WtCom= 1.00D+00 WtEn= 0.00D+00
 Coeff-Com:  0.836D-03-0.436D-02-0.199D-01-0.103D-01 0.194D+00 0.840D+00
 Coeff:      0.836D-03-0.436D-02-0.199D-01-0.103D-01 0.194D+00 0.840D+00
 Gap=     0.374 Goal=   None    Shift=    0.000
 RMSDP=1.20D-08 MaxDP=1.51D-07 DE=-1.07D-11 OVMax= 2.13D-07

 Cycle  11  Pass 1  IDiag  1:
 RMSU=  5.22D-09    CP:  1.00D+00  8.70D-01  9.60D-01  9.61D-01  1.09D+00
                    CP:  9.07D-01
 E= -292.254313567851     Delta-E=        0.000000000001 Rises=F Damp=F
 DIIS: error= 8.85D-09 at cycle   7 NSaved=   7.
 NSaved= 7 IEnMin= 6 EnMin= -292.254313567852     IErMin= 7 ErrMin= 8.85D-09
 ErrMax= 8.85D-09  0.00D+00 EMaxC= 1.00D-01 BMatC= 1.64D-14 BMatP= 6.12D-13
 IDIUse=1 WtCom= 1.00D+00 WtEn= 0.00D+00
 Coeff-Com:  0.320D-03-0.101D-02-0.502D-02-0.765D-02 0.131D-01 0.171D+00
 Coeff-Com:  0.829D+00
 Coeff:      0.320D-03-0.101D-02-0.502D-02-0.765D-02 0.131D-01 0.171D+00
 Coeff:      0.829D+00
 Gap=     0.374 Goal=   None    Shift=    0.000
 RMSDP=2.05D-09 MaxDP=3.53D-08 DE= 9.09D-13 OVMax= 4.48D-08

 SCF Done:  E(RM062X) =  -292.254313568     A.U. after   11 cycles
            NFock= 11  Conv=0.20D-08     -V/T= 2.0062
 KE= 2.904622958915D+02 PE=-1.347848406962D+03 EE= 4.297414144276D+02
 Leave Link  502 at Wed Jul 10 21:43:20 2024, MaxMem= 13421772800 cpu:             113.2 elap:               3.0
 (Enter /scratch/PI/keztluo/TYang/g16/l701.exe)
 ... and contract with generalized density number  0.
 Compute integral first derivatives.
 Leave Link  701 at Wed Jul 10 21:43:20 2024, MaxMem= 13421772800 cpu:               5.1 elap:               0.2
 (Enter /scratch/PI/keztluo/TYang/g16/l702.exe)
 L702 exits ... SP integral derivatives will be done elsewhere.
 Leave Link  702 at Wed Jul 10 21:43:20 2024, MaxMem= 13421772800 cpu:               0.7 elap:               0.0
 (Enter /scratch/PI/keztluo/TYang/g16/l703.exe)
 Integral derivatives from FoFJK, PRISM(SPDF).
 Compute integral first derivatives, UseDBF=F ICtDFT=           0.
 Calling FoFJK, ICntrl=      2127 FMM=F ISym2X=0 I1Cent= 0 IOpClX= 0 NMat=1 NMatS=1 NMatT=0.
 FoFJK:  IHMeth= 1 ICntrl=    2127 DoSepK=F KAlg= 0 I1Cent=           0 FoldK=F
 IRaf=         0 NMat=       1 IRICut=       1 DoRegI=T DoRafI=F ISym2E= 0 IDoP0=0 IntGTp=1.
 FoFCou: FMM=F IPFlag=           0 FMFlag=      100000 FMFlg1=         800
         NFxFlg=           0 DoJE=F BraDBF=F KetDBF=F FulRan=T
         wScrn=  0.000000 ICntrl=      2127 IOpCl=  0 I1Cent=           0 NGrid=           0
         NMat0=    1 NMatS0=      1 NMatT0=    0 NMatD0=    1 NMtDS0=    0 NMtDT0=    0
 Symmetry not used in FoFCou.
 Leave Link  703 at Wed Jul 10 21:43:21 2024, MaxMem= 13421772800 cpu:              23.7 elap:               0.7
 (Enter /scratch/PI/keztluo/TYang/g16/l716.exe)
 Dipole        =-4.47325282D-02-1.61369081D-01 5.47495152D-02
 ***** Axes restored to original set *****
 -------------------------------------------------------------------
 Center     Atomic                   Forces (Hartrees/Bohr)
 Number     Number              X              Y              Z
 -------------------------------------------------------------------
      1        7          -0.001006627    0.000959593   -0.002476788
      2        6           0.001964541    0.000398553   -0.000810670
      3        6          -0.001108107   -0.000432283    0.000717557
      4        6          -0.000386121   -0.000320615    0.000601964
      5        1          -0.000610907    0.000044918    0.000320492
      6        1          -0.000324607    0.000436988    0.000223173
      7        1          -0.000179856   -0.000597003   -0.000079029
      8        1           0.000077699    0.000099146   -0.000083594
      9        1           0.000071874    0.000170599    0.000237943
     10        1           0.000066039   -0.000217176   -0.000151578
     11        1          -0.000269144    0.000159558   -0.000148624
     12        6           0.000975793    0.000024397    0.000766633
     13        6          -0.000561688   -0.000204300    0.000639204
     14        6           0.000048686   -0.000493383   -0.000059306
     15        1           0.000424386   -0.000418461    0.000512085
     16        1           0.000031993    0.000064143   -0.000031062
     17        1           0.000282261    0.000199071   -0.000009237
     18        1           0.000132618    0.000079127   -0.000235835
     19        1           0.000357869    0.000103191   -0.000220000
     20        1          -0.000030261   -0.000022755   -0.000068111
     21        1           0.000132904   -0.000214655   -0.000186870
     22        1          -0.000089344    0.000181347    0.000541654
 -------------------------------------------------------------------
 Cartesian Forces:  Max     0.002476788 RMS     0.000561645
 Leave Link  716 at Wed Jul 10 21:43:21 2024, MaxMem= 13421772800 cpu:               0.7 elap:               0.1
 (Enter /scratch/PI/keztluo/TYang/g16/l103.exe)

 GradGradGradGradGradGradGradGradGradGradGradGradGradGradGradGradGradGrad
 Berny optimization.
 Using GEDIIS/GDIIS optimizer.
 FormGI is forming the generalized inverse of G from B-inverse, IUseBI=4.
 Internal  Forces:  Max     0.002233642 RMS     0.000391695
 Search for a local minimum.
 Step number   3 out of a maximum of  118
 All quantities printed in internal units (Hartrees-Bohrs-Radians)
 RMS Force = .39169D-03 SwitMx=.10000D-02 MixMth= 2
 Mixed Optimization -- En-DIIS/RFO-DIIS
 Update second derivatives using D2CorX and points    1    2    3
 DE= -7.44D-04 DEPred=-8.45D-04 R= 8.81D-01
 TightC=F SS=  1.41D+00  RLast= 2.13D-01 DXNew= 8.4853D-01 6.3952D-01
 Trust test= 8.81D-01 RLast= 2.13D-01 DXMaxT set to 6.40D-01
 ITU=  1  1  0
 Use linear search instead of GDIIS.
     Eigenvalues ---    0.00255   0.00285   0.00337   0.00348   0.01074
     Eigenvalues ---    0.01093   0.01106   0.03914   0.04174   0.04906
     Eigenvalues ---    0.05168   0.05409   0.05481   0.05491   0.05537
     Eigenvalues ---    0.05577   0.05617   0.05649   0.05663   0.05876
     Eigenvalues ---    0.06005   0.11496   0.15999   0.16000   0.16000
     Eigenvalues ---    0.16000   0.16000   0.16000   0.16000   0.16000
     Eigenvalues ---    0.16000   0.16000   0.16077   0.16335   0.16729
     Eigenvalues ---    0.16977   0.18166   0.18579   0.21559   0.28696
     Eigenvalues ---    0.28904   0.29248   0.29384   0.32532   0.33162
     Eigenvalues ---    0.33360   0.33654   0.33711   0.33941   0.33978
     Eigenvalues ---    0.33989   0.34068   0.34131   0.34345   0.34359
     Eigenvalues ---    0.34361   0.34501   0.39365   0.40076   0.47630
 RFO step:  Lambda=-1.72479632D-04 EMin= 2.54818210D-03
 Quartic linear search produced a step of -0.09129.
 Iteration  1 RMS(Cart)=  0.02797799 RMS(Int)=  0.00021176
 Iteration  2 RMS(Cart)=  0.00035873 RMS(Int)=  0.00003530
 Iteration  3 RMS(Cart)=  0.00000005 RMS(Int)=  0.00003530
 ITry= 1 IFail=0 DXMaxC= 9.72D-02 DCOld= 1.00D+10 DXMaxT= 6.40D-01 DXLimC= 3.00D+00 Rises=F
 Variable       Old X    -DE/DX   Delta X   Delta X   Delta X     New X
                                 (Linear)    (Quad)   (Total)
    R1        2.72325   0.00101   0.00130  -0.00003   0.00127   2.72452
    R2        2.71882   0.00223   0.00002   0.00519   0.00521   2.72403
    R3        1.90502  -0.00024  -0.00052   0.00052   0.00000   1.90502
    R4        2.89454   0.00065   0.00056   0.00102   0.00158   2.89611
    R5        2.88062   0.00006   0.00068  -0.00109  -0.00041   2.88021
    R6        2.08799   0.00031   0.00017   0.00052   0.00070   2.08869
    R7        2.06967  -0.00041  -0.00007  -0.00095  -0.00102   2.06865
    R8        2.07020   0.00028  -0.00015   0.00101   0.00087   2.07106
    R9        2.07020   0.00006   0.00013  -0.00008   0.00005   2.07026
   R10        2.06754   0.00022   0.00019   0.00023   0.00043   2.06797
   R11        2.07110   0.00017   0.00024   0.00001   0.00025   2.07135
   R12        2.06563   0.00014   0.00005   0.00028   0.00033   2.06596
   R13        2.89150   0.00006   0.00073  -0.00115  -0.00042   2.89109
   R14        2.89961   0.00095   0.00067   0.00178   0.00246   2.90207
   R15        2.07813   0.00057  -0.00035   0.00219   0.00184   2.07997
   R16        2.06590   0.00001   0.00005  -0.00006  -0.00001   2.06589
   R17        2.06752   0.00018   0.00004   0.00040   0.00044   2.06796
   R18        2.07269   0.00026   0.00001   0.00068   0.00069   2.07338
   R19        2.06641  -0.00029  -0.00010  -0.00057  -0.00067   2.06574
   R20        2.07125   0.00005   0.00000   0.00013   0.00013   2.07138
   R21        2.07043   0.00013  -0.00002   0.00038   0.00036   2.07079
    A1        2.15032   0.00027  -0.00306   0.00642   0.00317   2.15348
    A2        2.06935  -0.00030  -0.00404   0.00528   0.00103   2.07038
    A3        2.06104   0.00000   0.00715  -0.01421  -0.00726   2.05378
    A4        1.95998   0.00109   0.00255   0.00424   0.00679   1.96677
    A5        1.89855  -0.00028   0.00012   0.00032   0.00043   1.89899
    A6        1.90785   0.00000   0.00046   0.00168   0.00215   1.91000
    A7        1.93115  -0.00050  -0.00133   0.00024  -0.00109   1.93006
    A8        1.87668  -0.00033  -0.00073  -0.00315  -0.00387   1.87281
    A9        1.88819  -0.00002  -0.00125  -0.00363  -0.00487   1.88332
   A10        1.94112  -0.00053   0.00061  -0.00467  -0.00406   1.93706
   A11        1.93204   0.00092  -0.00035   0.00620   0.00586   1.93789
   A12        1.91954  -0.00022   0.00016  -0.00136  -0.00120   1.91834
   A13        1.88257  -0.00025  -0.00030  -0.00124  -0.00153   1.88104
   A14        1.88659   0.00030  -0.00005   0.00106   0.00100   1.88759
   A15        1.90071  -0.00022  -0.00008  -0.00003  -0.00011   1.90060
   A16        1.93523  -0.00021   0.00015  -0.00149  -0.00134   1.93389
   A17        1.92083  -0.00031   0.00006  -0.00202  -0.00196   1.91887
   A18        1.93309   0.00052   0.00097   0.00124   0.00222   1.93530
   A19        1.89241   0.00025   0.00028   0.00064   0.00091   1.89333
   A20        1.89374  -0.00014  -0.00065   0.00071   0.00005   1.89380
   A21        1.88729  -0.00011  -0.00086   0.00101   0.00015   1.88745
   A22        1.92919  -0.00046   0.00035  -0.00375  -0.00340   1.92579
   A23        1.97350   0.00013   0.00069  -0.00045   0.00024   1.97374
   A24        1.85640   0.00034  -0.00069   0.00569   0.00501   1.86141
   A25        1.92375   0.00025  -0.00077   0.00147   0.00071   1.92446
   A26        1.88648  -0.00015  -0.00027  -0.00203  -0.00230   1.88419
   A27        1.89097  -0.00011   0.00066  -0.00085  -0.00019   1.89078
   A28        1.93212   0.00003  -0.00002   0.00038   0.00037   1.93249
   A29        1.94283   0.00040   0.00065   0.00120   0.00186   1.94469
   A30        1.91779  -0.00005  -0.00021  -0.00021  -0.00042   1.91738
   A31        1.90208  -0.00016  -0.00008  -0.00020  -0.00028   1.90180
   A32        1.88826  -0.00003  -0.00026   0.00003  -0.00023   1.88803
   A33        1.87916  -0.00021  -0.00012  -0.00128  -0.00140   1.87776
   A34        1.93460   0.00038   0.00106   0.00036   0.00141   1.93601
   A35        1.91510  -0.00012  -0.00033  -0.00048  -0.00081   1.91429
   A36        1.94487   0.00036  -0.00016   0.00262   0.00246   1.94732
   A37        1.88243  -0.00021  -0.00039  -0.00106  -0.00146   1.88097
   A38        1.89722  -0.00030  -0.00018  -0.00058  -0.00076   1.89646
   A39        1.88793  -0.00015  -0.00003  -0.00101  -0.00103   1.88690
    D1       -1.12112  -0.00023   0.00026  -0.00917  -0.00894  -1.13006
    D2        3.01848  -0.00013   0.00014  -0.01254  -0.01243   3.00604
    D3        0.96015   0.00005   0.00130  -0.00932  -0.00804   0.95211
    D4        2.09754   0.00021  -0.00084   0.03044   0.02963   2.12718
    D5       -0.04604   0.00031  -0.00096   0.02707   0.02614  -0.01990
    D6       -2.10436   0.00049   0.00021   0.03029   0.03053  -2.07384
    D7       -2.35647   0.00061  -0.00032   0.04321   0.04286  -2.31361
    D8        1.76059   0.00054  -0.00010   0.04449   0.04436   1.80494
    D9       -0.31272   0.00039  -0.00086   0.04210   0.04120  -0.27151
   D10        0.70839   0.00015   0.00035   0.00458   0.00497   0.71336
   D11       -1.45774   0.00008   0.00057   0.00586   0.00647  -1.45127
   D12        2.75214  -0.00007  -0.00019   0.00347   0.00331   2.75546
   D13        1.01596   0.00020   0.00502   0.01518   0.02020   1.03615
   D14        3.10856   0.00015   0.00481   0.01467   0.01947   3.12802
   D15       -1.07344   0.00031   0.00459   0.01774   0.02232  -1.05111
   D16        3.14106   0.00024   0.00599   0.01872   0.02472  -3.11740
   D17       -1.04953   0.00019   0.00578   0.01821   0.02400  -1.02553
   D18        1.05166   0.00036   0.00556   0.02128   0.02685   1.07851
   D19       -1.08347  -0.00025   0.00337   0.01262   0.01599  -1.06748
   D20        1.00913  -0.00030   0.00316   0.01210   0.01526   1.02439
   D21        3.11032  -0.00013   0.00294   0.01518   0.01811   3.12843
   D22       -1.00580   0.00034   0.00015  -0.00169  -0.00154  -1.00734
   D23        1.08793   0.00030   0.00063  -0.00316  -0.00253   1.08540
   D24       -3.10927   0.00030   0.00022  -0.00241  -0.00219  -3.11146
   D25        3.11654  -0.00051  -0.00226  -0.00739  -0.00965   3.10689
   D26       -1.07291  -0.00054  -0.00177  -0.00887  -0.01065  -1.08356
   D27        1.01307  -0.00055  -0.00219  -0.00812  -0.01031   1.00277
   D28        1.06493   0.00017   0.00007  -0.00156  -0.00149   1.06343
   D29       -3.12453   0.00014   0.00055  -0.00303  -0.00248  -3.12701
   D30       -1.03854   0.00014   0.00014  -0.00228  -0.00214  -1.04069
   D31        1.01853  -0.00004  -0.00112  -0.00176  -0.00288   1.01565
   D32        3.13701   0.00005  -0.00078  -0.00093  -0.00172   3.13530
   D33       -1.06609   0.00000  -0.00065  -0.00191  -0.00256  -1.06865
   D34       -3.07024  -0.00003  -0.00053  -0.00398  -0.00451  -3.07475
   D35       -0.95176   0.00006  -0.00019  -0.00315  -0.00335  -0.95510
   D36        1.12832   0.00002  -0.00006  -0.00413  -0.00419   1.12413
   D37       -1.00656  -0.00011  -0.00033  -0.00538  -0.00571  -1.01227
   D38        1.11192  -0.00002   0.00001  -0.00455  -0.00454   1.10737
   D39       -3.09119  -0.00007   0.00014  -0.00552  -0.00539  -3.09658
   D40       -0.97273  -0.00017   0.00283  -0.00746  -0.00463  -0.97736
   D41        1.10451  -0.00026   0.00279  -0.00886  -0.00607   1.09845
   D42       -3.08812  -0.00029   0.00243  -0.00876  -0.00632  -3.09444
   D43        3.14136   0.00015   0.00245  -0.00334  -0.00089   3.14046
   D44       -1.06459   0.00005   0.00241  -0.00474  -0.00233  -1.06692
   D45        1.02596   0.00002   0.00205  -0.00464  -0.00258   1.02338
   D46        1.08044   0.00025   0.00283  -0.00122   0.00160   1.08204
   D47       -3.12550   0.00016   0.00279  -0.00262   0.00016  -3.12534
   D48       -1.03495   0.00013   0.00243  -0.00252  -0.00009  -1.03504
         Item               Value     Threshold  Converged?
 Maximum Force            0.002234     0.000450     NO 
 RMS     Force            0.000392     0.000300     NO 
 Maximum Displacement     0.097153     0.001800     NO 
 RMS     Displacement     0.027938     0.001200     NO 
 Predicted change in Energy=-9.556939D-05
 Lowest energy point so far.  Saving SCF results.
 GradGradGradGradGradGradGradGradGradGradGradGradGradGradGradGradGradGrad

 Leave Link  103 at Wed Jul 10 21:43:22 2024, MaxMem= 13421772800 cpu:              10.6 elap:               0.5
 (Enter /scratch/PI/keztluo/TYang/g16/l202.exe)
                          Input orientation:                          
 ---------------------------------------------------------------------
 Center     Atomic      Atomic             Coordinates (Angstroms)
 Number     Number       Type             X           Y           Z
 ---------------------------------------------------------------------
      1          7           0       -0.023592    0.386403   -0.138320
      2          6           0       -1.280157   -0.004561    0.450618
      3          6           0       -1.603613   -1.485432    0.224503
      4          6           0       -2.384955    0.878141   -0.117945
      5          1           0       -1.241568    0.160477    1.542832
      6          1           0       -0.825975   -2.126302    0.652159
      7          1           0       -2.556072   -1.756193    0.694225
      8          1           0       -1.665546   -1.694112   -0.849186
      9          1           0       -2.174783    1.935048    0.072617
     10          1           0       -2.462381    0.729107   -1.201112
     11          1           0       -3.351060    0.630244    0.329715
     12          6           0        1.250290   -0.131504    0.294011
     13          6           0        2.250708    1.009844    0.486566
     14          6           0        1.826015   -1.188082   -0.660234
     15          1           0        1.082430   -0.604473    1.273605
     16          1           0        1.877129    1.732654    1.216714
     17          1           0        3.223401    0.636545    0.821300
     18          1           0        2.406175    1.533664   -0.464883
     19          1           0        1.119807   -2.009886   -0.804695
     20          1           0        2.017547   -0.735417   -1.639982
     21          1           0        2.769842   -1.598870   -0.284398
     22          1           0       -0.020107    1.128763   -0.820334
 ---------------------------------------------------------------------
                    Distance matrix (angstroms):
                    1          2          3          4          5
     1  N    0.000000
     2  C    1.441755   0.000000
     3  C    2.476263   1.532557   0.000000
     4  C    2.412107   1.524141   2.512816   0.000000
     5  H    2.088248   1.105287   2.139646   2.140224   0.000000
     6  H    2.753609   2.179148   1.094680   3.471334   2.489051
     7  H    3.420133   2.180716   1.095960   2.761996   2.474203
     8  H    2.744064   2.166240   1.095532   2.769250   3.056306
     9  H    2.659026   2.169176   3.471165   1.094321   2.486267
    10  H    2.682288   2.159660   2.770206   1.096109   3.056624
    11  H    3.369059   2.169386   2.746038   1.093257   2.478364
    12  C    1.441497   2.538465   3.159544   3.795274   2.802528
    13  C    2.439590   3.673869   4.599008   4.676768   3.746079
    14  C    2.484440   3.504713   3.554367   4.721825   4.010259
    15  H    2.049061   2.572745   3.015217   4.019617   2.461422
    16  H    2.694670   3.684192   4.843153   4.547183   3.507757
    17  H    3.395055   4.564039   5.306507   5.691591   4.547878
    18  H    2.706772   4.097965   5.066419   4.848196   4.384357
    19  H    2.737448   3.370010   2.958263   4.593004   3.974600
    20  H    2.771230   3.972355   4.141452   4.929725   4.642710
    21  H    3.430149   4.414132   4.404426   5.721471   4.746102
    22  H    1.008094   2.118364   3.230045   2.479651   2.830918
                    6          7          8          9         10
     6  H    0.000000
     7  H    1.769741   0.000000
     8  H    1.773613   1.782977   0.000000
     9  H    4.318532   3.762584   3.778868   0.000000
    10  H    3.777009   3.126947   2.575031   1.777468   0.000000
    11  H    3.752142   2.541645   3.103771   1.775454   1.772838
    12  C    2.901443   4.157906   3.500106   4.006343   4.093894
    13  C    4.396454   5.549704   4.942940   4.540080   5.014008
    14  C    3.104139   4.621687   3.533096   5.128099   4.728478
    15  H    2.518763   3.860160   3.639358   4.301276   4.524195
    16  H    4.745212   5.665538   5.344269   4.215200   5.067971
    17  H    4.905036   6.256488   5.667829   5.602413   6.035464
    18  H    5.008985   6.065524   5.210100   4.629816   4.989207
    19  H    2.433525   3.977840   2.803549   5.214068   4.526732
    20  H    3.908208   5.235312   3.887110   5.257377   4.733623
    21  H    3.753029   5.417362   4.472217   6.088133   5.799655
    22  H    3.662391   4.128920   3.267556   2.467811   2.503881
                   11         12         13         14         15
    11  H    0.000000
    12  C    4.664114   0.000000
    13  C    5.616805   1.529898   0.000000
    14  C    5.575698   1.535708   2.515232   0.000000
    15  H    4.698008   1.100674   2.142504   2.152499   0.000000
    16  H    5.416275   2.172416   1.093221   3.472211   2.469200
    17  H    6.592816   2.181994   1.094317   2.734391   2.515644
    18  H    5.881607   2.164433   1.097184   2.789740   3.057167
    19  H    5.314680   2.180023   3.473479   1.093142   2.509166
    20  H    5.879343   2.166500   2.760889   1.096128   3.062773
    21  H    6.543052   2.190150   2.769345   1.095814   2.502710
    22  H    3.558986   2.108067   2.622734   2.966744   2.933305
                   16         17         18         19         20
    16  H    0.000000
    17  H    1.780521   0.000000
    18  H    1.774050   1.768317   0.000000
    19  H    4.320444   3.751341   3.785097   0.000000
    20  H    3.777804   3.065007   2.584689   1.768590   0.000000
    21  H    3.761559   2.534829   3.158733   1.778274   1.774573
    22  H    2.848465   3.668458   2.485384   3.339276   2.880802
                   21         22
    21  H    0.000000
    22  H    3.938404   0.000000
 Stoichiometry    C6H15N
 Framework group  C1[X(C6H15N)]
 Deg. of freedom    60
 Full point group                 C1      NOp   1
 RotChk:  IX=0 Diff= 6.85D-03
 Largest Abelian subgroup         C1      NOp   1
 Largest concise Abelian subgroup C1      NOp   1
                         Standard orientation:                         
 ---------------------------------------------------------------------
 Center     Atomic      Atomic             Coordinates (Angstroms)
 Number     Number       Type             X           Y           Z
 ---------------------------------------------------------------------
      1          7           0       -0.018230   -0.434498    0.270802
      2          6           0       -1.292365   -0.155751   -0.343637
      3          6           0       -1.637008    1.337543   -0.338548
      4          6           0       -2.370699   -0.957037    0.376185
      5          1           0       -1.271756   -0.484806   -1.398605
      6          1           0       -0.878859    1.916690   -0.875321
      7          1           0       -2.602786    1.519993   -0.823431
      8          1           0       -1.682061    1.706570    0.691976
      9          1           0       -2.145956   -2.027553    0.344160
     10          1           0       -2.430028   -0.645727    1.425481
     11          1           0       -3.349302   -0.794013   -0.083128
     12          6           0        1.238034    0.029462   -0.262539
     13          6           0        2.254183   -1.113593   -0.300656
     14          6           0        1.813491    1.227225    0.507275
     15          1           0        1.043378    0.345133   -1.298852
     16          1           0        1.879306   -1.944492   -0.904151
     17          1           0        3.213719   -0.781930   -0.709093
     18          1           0        2.436792   -1.483982    0.715847
     19          1           0        1.096062    2.051345    0.540164
     20          1           0        2.031462    0.931978    1.540142
     21          1           0        2.742739    1.589259    0.053140
     22          1           0        0.011089   -1.064080    1.057581
 ---------------------------------------------------------------------
 Rotational constants (GHZ):           4.1328077           1.5294632           1.2484914
 Leave Link  202 at Wed Jul 10 21:43:22 2024, MaxMem= 13421772800 cpu:               0.3 elap:               0.1
 (Enter /scratch/PI/keztluo/TYang/g16/l301.exe)
 Basis read from rwf:  (5D, 7F)
 No pseudopotential information found on rwf file.
 There are   135 symmetry adapted cartesian basis functions of A   symmetry.
 There are   128 symmetry adapted basis functions of A   symmetry.
   128 basis functions,   256 primitive gaussians,   135 cartesian basis functions
    29 alpha electrons       29 beta electrons
       nuclear repulsion energy       334.9116620187 Hartrees.
 IExCor= 4336 DFT=T Ex+Corr=M062X ExCW=0 ScaHFX=  0.540000
 ScaDFX=  1.000000  1.000000  1.000000  1.000000 ScalE2=  1.000000  1.000000
 IRadAn=      5 IRanWt=     -1 IRanGd=            0 ICorTp=0 IEmpDi=  4
 NAtoms=   22 NActive=   22 NUniq=   22 SFac= 1.00D+00 NAtFMM=   60 NAOKFM=F Big=F
 Integral buffers will be    131072 words long.
 Raffenetti 2 integral format.
 Two-electron integral symmetry is turned on.
 No density basis found on file    724.
 Leave Link  301 at Wed Jul 10 21:43:22 2024, MaxMem= 13421772800 cpu:               2.5 elap:               0.1
 (Enter /scratch/PI/keztluo/TYang/g16/l302.exe)
 NPDir=0 NMtPBC=     1 NCelOv=     1 NCel=       1 NClECP=     1 NCelD=      1
         NCelK=      1 NCelE2=     1 NClLst=     1 CellRange=     0.0.
 One-electron integrals computed using PRISM.
 One-electron integral symmetry used in STVInt
 NBasis=   128 RedAO= T EigKep=  4.32D-03  NBF=   128
 NBsUse=   128 1.00D-06 EigRej= -1.00D+00 NBFU=   128
 Precomputing XC quadrature grid using
 IXCGrd= 4 IRadAn=           5 IRanWt=          -1 IRanGd=           0 AccXCQ= 0.00D+00.
 Generated NRdTot=       0 NPtTot=           0 NUsed=           0 NTot=          32
 NSgBfM=   135   135   135   135   135 MxSgAt=    22 MxSgA2=    22.
 Leave Link  302 at Wed Jul 10 21:43:22 2024, MaxMem= 13421772800 cpu:               6.2 elap:               0.2
 (Enter /scratch/PI/keztluo/TYang/g16/l303.exe)
 DipDrv:  MaxL=1.
 Leave Link  303 at Wed Jul 10 21:43:22 2024, MaxMem= 13421772800 cpu:               0.9 elap:               0.1
 (Enter /scratch/PI/keztluo/TYang/g16/l401.exe)
 Initial guess from the checkpoint file:  "NH.chk"
 B after Tr=     0.000000    0.000000    0.000000
         Rot=    0.999998    0.000090   -0.001780    0.001110 Ang=   0.24 deg.
 Guess basis will be translated and rotated to current coordinates.
 JPrj=2 DoOrth=T DoCkMO=T.
 Generating alternative initial guess.
 ExpMin= 1.61D-01 ExpMax= 4.17D+03 ExpMxC= 6.27D+02 IAcc=3 IRadAn=         5 AccDes= 0.00D+00
 Harris functional with IExCor= 1009 and IRadAn=       5 diagonalized for initial guess.
 HarFok:  IExCor= 1009 AccDes= 0.00D+00 IRadAn=         5 IDoV= 1 UseB2=F ITyADJ=14
 ICtDFT=  3500011 ScaDFX=  1.000000  1.000000  1.000000  1.000000
 FoFCou: FMM=F IPFlag=           0 FMFlag=      100000 FMFlg1=           0
         NFxFlg=           0 DoJE=T BraDBF=F KetDBF=T FulRan=T
         wScrn=  0.000000 ICntrl=       500 IOpCl=  0 I1Cent=   200000004 NGrid=           0
         NMat0=    1 NMatS0=      1 NMatT0=    0 NMatD0=    1 NMtDS0=    0 NMtDT0=    0
 Petite list used in FoFCou.
 Harris En= -292.211603567912    
 Leave Link  401 at Wed Jul 10 21:43:23 2024, MaxMem= 13421772800 cpu:              13.4 elap:               0.4
 (Enter /scratch/PI/keztluo/TYang/g16/l502.exe)
 Integral symmetry usage will be decided dynamically.
 Closed shell SCF:
 Using DIIS extrapolation, IDIIS=  1040.
 NGot= 13421772800 LenX= 13421728735 LenY= 13421710069
 Requested convergence on RMS density matrix=1.00D-08 within 128 cycles.
 Requested convergence on MAX density matrix=1.00D-06.
 Requested convergence on             energy=1.00D-06.
 No special actions if energy rises.
 Fock matrices will be formed incrementally for  20 cycles.
 Integral accuracy reduced to 1.0D-05 until final iterations.

 Cycle   1  Pass 0  IDiag  1:
 FoFJK:  IHMeth= 1 ICntrl=       0 DoSepK=F KAlg= 0 I1Cent=           0 FoldK=F
 IRaf= 970000000 NMat=       1 IRICut=       1 DoRegI=T DoRafI=F ISym2E= 0 IDoP0=0 IntGTp=1.
 FoFCou: FMM=F IPFlag=           0 FMFlag=      100000 FMFlg1=           0
         NFxFlg=           0 DoJE=F BraDBF=F KetDBF=F FulRan=T
         wScrn=  0.000000 ICntrl=         0 IOpCl=  0 I1Cent=           0 NGrid=           0
         NMat0=    1 NMatS0=      1 NMatT0=    0 NMatD0=    1 NMtDS0=    0 NMtDT0=    0
 Symmetry not used in FoFCou.
 E= -292.253645187621    
 DIIS: error= 1.10D-03 at cycle   1 NSaved=   1.
 NSaved= 1 IEnMin= 1 EnMin= -292.253645187621     IErMin= 1 ErrMin= 1.10D-03
 ErrMax= 1.10D-03  0.00D+00 EMaxC= 1.00D-01 BMatC= 3.94D-04 BMatP= 3.94D-04
 IDIUse=3 WtCom= 9.89D-01 WtEn= 1.10D-02
 Coeff-Com:  0.100D+01
 Coeff-En:   0.100D+01
 Coeff:      0.100D+01
 Gap=     0.656 Goal=   None    Shift=    0.000
 GapD=    0.656 DampG=2.000 DampE=1.000 DampFc=2.0000 IDamp=-1.
 RMSDP=2.00D-04 MaxDP=2.54D-03              OVMax= 5.39D-03

 Cycle   2  Pass 0  IDiag  1:
 RMSU=  2.00D-04    CP:  1.00D+00
 E= -292.254385803456     Delta-E=       -0.000740615835 Rises=F Damp=F
 DIIS: error= 1.99D-04 at cycle   2 NSaved=   2.
 NSaved= 2 IEnMin= 2 EnMin= -292.254385803456     IErMin= 2 ErrMin= 1.99D-04
 ErrMax= 1.99D-04  0.00D+00 EMaxC= 1.00D-01 BMatC= 1.41D-05 BMatP= 3.94D-04
 IDIUse=3 WtCom= 9.98D-01 WtEn= 1.99D-03
 Coeff-Com: -0.189D+00 0.119D+01
 Coeff-En:   0.000D+00 0.100D+01
 Coeff:     -0.188D+00 0.119D+01
 Gap=     0.374 Goal=   None    Shift=    0.000
 RMSDP=7.09D-05 MaxDP=9.14D-04 DE=-7.41D-04 OVMax= 1.99D-03

 Cycle   3  Pass 0  IDiag  1:
 RMSU=  4.40D-05    CP:  1.00D+00  1.28D+00
 E= -292.254418969464     Delta-E=       -0.000033166008 Rises=F Damp=F
 DIIS: error= 6.64D-05 at cycle   3 NSaved=   3.
 NSaved= 3 IEnMin= 3 EnMin= -292.254418969464     IErMin= 3 ErrMin= 6.64D-05
 ErrMax= 6.64D-05  0.00D+00 EMaxC= 1.00D-01 BMatC= 1.31D-06 BMatP= 1.41D-05
 IDIUse=1 WtCom= 1.00D+00 WtEn= 0.00D+00
 Coeff-Com: -0.708D-01 0.375D+00 0.695D+00
 Coeff:     -0.708D-01 0.375D+00 0.695D+00
 Gap=     0.374 Goal=   None    Shift=    0.000
 RMSDP=1.20D-05 MaxDP=2.27D-04 DE=-3.32D-05 OVMax= 2.88D-04

 Cycle   4  Pass 0  IDiag  1:
 RMSU=  1.07D-05    CP:  1.00D+00  1.30D+00  1.01D+00
 E= -292.254420106565     Delta-E=       -0.000001137101 Rises=F Damp=F
 DIIS: error= 2.42D-05 at cycle   4 NSaved=   4.
 NSaved= 4 IEnMin= 4 EnMin= -292.254420106565     IErMin= 4 ErrMin= 2.42D-05
 ErrMax= 2.42D-05  0.00D+00 EMaxC= 1.00D-01 BMatC= 1.48D-07 BMatP= 1.31D-06
 IDIUse=1 WtCom= 1.00D+00 WtEn= 0.00D+00
 Coeff-Com: -0.259D-02-0.990D-02 0.225D+00 0.788D+00
 Coeff:     -0.259D-02-0.990D-02 0.225D+00 0.788D+00
 Gap=     0.374 Goal=   None    Shift=    0.000
 RMSDP=4.96D-06 MaxDP=8.64D-05 DE=-1.14D-06 OVMax= 1.39D-04

 Initial convergence to 1.0D-05 achieved.  Increase integral accuracy.
 Cycle   5  Pass 1  IDiag  1:
 E= -292.254403490675     Delta-E=        0.000016615890 Rises=F Damp=F
 DIIS: error= 1.08D-05 at cycle   1 NSaved=   1.
 NSaved= 1 IEnMin= 1 EnMin= -292.254403490675     IErMin= 1 ErrMin= 1.08D-05
 ErrMax= 1.08D-05  0.00D+00 EMaxC= 1.00D-01 BMatC= 7.24D-08 BMatP= 7.24D-08
 IDIUse=1 WtCom= 1.00D+00 WtEn= 0.00D+00
 Coeff-Com:  0.100D+01
 Coeff:      0.100D+01
 Gap=     0.374 Goal=   None    Shift=    0.000
 RMSDP=4.96D-06 MaxDP=8.64D-05 DE= 1.66D-05 OVMax= 7.61D-05

 Cycle   6  Pass 1  IDiag  1:
 RMSU=  5.49D-06    CP:  1.00D+00
 E= -292.254403572185     Delta-E=       -0.000000081511 Rises=F Damp=F
 DIIS: error= 7.43D-06 at cycle   2 NSaved=   2.
 NSaved= 2 IEnMin= 2 EnMin= -292.254403572185     IErMin= 2 ErrMin= 7.43D-06
 ErrMax= 7.43D-06  0.00D+00 EMaxC= 1.00D-01 BMatC= 1.45D-08 BMatP= 7.24D-08
 IDIUse=1 WtCom= 1.00D+00 WtEn= 0.00D+00
 Coeff-Com:  0.224D+00 0.776D+00
 Coeff:      0.224D+00 0.776D+00
 Gap=     0.374 Goal=   None    Shift=    0.000
 RMSDP=1.29D-06 MaxDP=3.53D-05 DE=-8.15D-08 OVMax= 4.08D-05

 Cycle   7  Pass 1  IDiag  1:
 RMSU=  1.29D-06    CP:  1.00D+00  1.01D+00
 E= -292.254403581471     Delta-E=       -0.000000009285 Rises=F Damp=F
 DIIS: error= 4.31D-06 at cycle   3 NSaved=   3.
 NSaved= 3 IEnMin= 3 EnMin= -292.254403581471     IErMin= 3 ErrMin= 4.31D-06
 ErrMax= 4.31D-06  0.00D+00 EMaxC= 1.00D-01 BMatC= 5.17D-09 BMatP= 1.45D-08
 IDIUse=1 WtCom= 1.00D+00 WtEn= 0.00D+00
 Coeff-Com: -0.394D-01 0.361D+00 0.678D+00
 Coeff:     -0.394D-01 0.361D+00 0.678D+00
 Gap=     0.374 Goal=   None    Shift=    0.000
 RMSDP=6.13D-07 MaxDP=1.57D-05 DE=-9.29D-09 OVMax= 1.81D-05

 Cycle   8  Pass 1  IDiag  1:
 RMSU=  3.48D-07    CP:  1.00D+00  1.08D+00  7.26D-01
 E= -292.254403586002     Delta-E=       -0.000000004531 Rises=F Damp=F
 DIIS: error= 6.84D-07 at cycle   4 NSaved=   4.
 NSaved= 4 IEnMin= 4 EnMin= -292.254403586002     IErMin= 4 ErrMin= 6.84D-07
 ErrMax= 6.84D-07  0.00D+00 EMaxC= 1.00D-01 BMatC= 9.59D-11 BMatP= 5.17D-09
 IDIUse=1 WtCom= 1.00D+00 WtEn= 0.00D+00
 Coeff-Com: -0.190D-01 0.830D-01 0.210D+00 0.726D+00
 Coeff:     -0.190D-01 0.830D-01 0.210D+00 0.726D+00
 Gap=     0.374 Goal=   None    Shift=    0.000
 RMSDP=1.20D-07 MaxDP=2.24D-06 DE=-4.53D-09 OVMax= 3.49D-06

 Cycle   9  Pass 1  IDiag  1:
 RMSU=  1.05D-07    CP:  1.00D+00  1.09D+00  7.57D-01  9.30D-01
 E= -292.254403586096     Delta-E=       -0.000000000095 Rises=F Damp=F
 DIIS: error= 2.28D-07 at cycle   5 NSaved=   5.
 NSaved= 5 IEnMin= 5 EnMin= -292.254403586096     IErMin= 5 ErrMin= 2.28D-07
 ErrMax= 2.28D-07  0.00D+00 EMaxC= 1.00D-01 BMatC= 8.27D-12 BMatP= 9.59D-11
 IDIUse=1 WtCom= 1.00D+00 WtEn= 0.00D+00
 Coeff-Com: -0.194D-02-0.677D-02 0.459D-02 0.220D+00 0.784D+00
 Coeff:     -0.194D-02-0.677D-02 0.459D-02 0.220D+00 0.784D+00
 Gap=     0.374 Goal=   None    Shift=    0.000
 RMSDP=3.86D-08 MaxDP=6.08D-07 DE=-9.47D-11 OVMax= 9.50D-07

 Cycle  10  Pass 1  IDiag  1:
 RMSU=  2.49D-08    CP:  1.00D+00  1.09D+00  7.61D-01  1.00D+00  1.02D+00
 E= -292.254403586107     Delta-E=       -0.000000000011 Rises=F Damp=F
 DIIS: error= 4.70D-08 at cycle   6 NSaved=   6.
 NSaved= 6 IEnMin= 6 EnMin= -292.254403586107     IErMin= 6 ErrMin= 4.70D-08
 ErrMax= 4.70D-08  0.00D+00 EMaxC= 1.00D-01 BMatC= 6.38D-13 BMatP= 8.27D-12
 IDIUse=1 WtCom= 1.00D+00 WtEn= 0.00D+00
 Coeff-Com:  0.930D-03-0.999D-02-0.168D-01 0.153D-01 0.251D+00 0.760D+00
 Coeff:      0.930D-03-0.999D-02-0.168D-01 0.153D-01 0.251D+00 0.760D+00
 Gap=     0.374 Goal=   None    Shift=    0.000
 RMSDP=1.12D-08 MaxDP=1.70D-07 DE=-1.06D-11 OVMax= 2.85D-07

 Cycle  11  Pass 1  IDiag  1:
 RMSU=  5.28D-09    CP:  1.00D+00  1.09D+00  7.64D-01  1.02D+00  1.08D+00
                    CP:  8.65D-01
 E= -292.254403586108     Delta-E=       -0.000000000001 Rises=F Damp=F
 DIIS: error= 7.07D-09 at cycle   7 NSaved=   7.
 NSaved= 7 IEnMin= 7 EnMin= -292.254403586108     IErMin= 7 ErrMin= 7.07D-09
 ErrMax= 7.07D-09  0.00D+00 EMaxC= 1.00D-01 BMatC= 1.45D-14 BMatP= 6.38D-13
 IDIUse=1 WtCom= 1.00D+00 WtEn= 0.00D+00
 Coeff-Com:  0.229D-03-0.145D-02-0.298D-02-0.486D-02 0.454D-02 0.117D+00
 Coeff-Com:  0.888D+00
 Coeff:      0.229D-03-0.145D-02-0.298D-02-0.486D-02 0.454D-02 0.117D+00
 Coeff:      0.888D+00
 Gap=     0.374 Goal=   None    Shift=    0.000
 RMSDP=2.72D-09 MaxDP=4.76D-08 DE=-1.02D-12 OVMax= 8.67D-08

 SCF Done:  E(RM062X) =  -292.254403586     A.U. after   11 cycles
            NFock= 11  Conv=0.27D-08     -V/T= 2.0062
 KE= 2.904464437044D+02 PE=-1.346879260347D+03 EE= 4.292667510379D+02
 Leave Link  502 at Wed Jul 10 21:43:26 2024, MaxMem= 13421772800 cpu:             112.7 elap:               2.9
 (Enter /scratch/PI/keztluo/TYang/g16/l701.exe)
 ... and contract with generalized density number  0.
 Compute integral first derivatives.
 Leave Link  701 at Wed Jul 10 21:43:26 2024, MaxMem= 13421772800 cpu:               5.1 elap:               0.2
 (Enter /scratch/PI/keztluo/TYang/g16/l702.exe)
 L702 exits ... SP integral derivatives will be done elsewhere.
 Leave Link  702 at Wed Jul 10 21:43:26 2024, MaxMem= 13421772800 cpu:               0.7 elap:               0.0
 (Enter /scratch/PI/keztluo/TYang/g16/l703.exe)
 Integral derivatives from FoFJK, PRISM(SPDF).
 Compute integral first derivatives, UseDBF=F ICtDFT=           0.
 Calling FoFJK, ICntrl=      2127 FMM=F ISym2X=0 I1Cent= 0 IOpClX= 0 NMat=1 NMatS=1 NMatT=0.
 FoFJK:  IHMeth= 1 ICntrl=    2127 DoSepK=F KAlg= 0 I1Cent=           0 FoldK=F
 IRaf=         0 NMat=       1 IRICut=       1 DoRegI=T DoRafI=F ISym2E= 0 IDoP0=0 IntGTp=1.
 FoFCou: FMM=F IPFlag=           0 FMFlag=      100000 FMFlg1=         800
         NFxFlg=           0 DoJE=F BraDBF=F KetDBF=F FulRan=T
         wScrn=  0.000000 ICntrl=      2127 IOpCl=  0 I1Cent=           0 NGrid=           0
         NMat0=    1 NMatS0=      1 NMatT0=    0 NMatD0=    1 NMtDS0=    0 NMtDT0=    0
 Symmetry not used in FoFCou.
 Leave Link  703 at Wed Jul 10 21:43:27 2024, MaxMem= 13421772800 cpu:              23.8 elap:               0.7
 (Enter /scratch/PI/keztluo/TYang/g16/l716.exe)
 Dipole        =-3.95321357D-02-1.66434481D-01 4.54194710D-02
 ***** Axes restored to original set *****
 -------------------------------------------------------------------
 Center     Atomic                   Forces (Hartrees/Bohr)
 Number     Number              X              Y              Z
 -------------------------------------------------------------------
      1        7          -0.000206032   -0.002277986   -0.002877980
      2        6           0.000811455    0.000959907    0.001017480
      3        6           0.000218028   -0.000000334   -0.000258050
      4        6          -0.000158622   -0.000038598   -0.000085518
      5        1          -0.000326164    0.000065354    0.000317155
      6        1           0.000312269   -0.000147175   -0.000077987
      7        1           0.000207480    0.000133786    0.000002816
      8        1          -0.000020315    0.000016834   -0.000037519
      9        1          -0.000069878    0.000121769    0.000053963
     10        1          -0.000068792   -0.000025074   -0.000126878
     11        1           0.000000676    0.000101403   -0.000081350
     12        6           0.000325304    0.000223136    0.001229020
     13        6           0.000198801   -0.000117064    0.000312988
     14        6          -0.000399323    0.000260889    0.000058936
     15        1          -0.000110307   -0.000057799   -0.000331693
     16        1          -0.000003079    0.000029184    0.000007715
     17        1           0.000176159    0.000170436    0.000026065
     18        1           0.000057450    0.000052471   -0.000054508
     19        1          -0.000324302   -0.000074065    0.000093628
     20        1          -0.000019978    0.000004597   -0.000039945
     21        1          -0.000058331    0.000064256    0.000022129
     22        1          -0.000542498    0.000534073    0.000829533
 -------------------------------------------------------------------
 Cartesian Forces:  Max     0.002877980 RMS     0.000555685
 Leave Link  716 at Wed Jul 10 21:43:27 2024, MaxMem= 13421772800 cpu:               1.0 elap:               0.1
 (Enter /scratch/PI/keztluo/TYang/g16/l103.exe)

 GradGradGradGradGradGradGradGradGradGradGradGradGradGradGradGradGradGrad
 Berny optimization.
 Using GEDIIS/GDIIS optimizer.
 FormGI is forming the generalized inverse of G from B-inverse, IUseBI=4.
 Internal  Forces:  Max     0.001288812 RMS     0.000317805
 Search for a local minimum.
 Step number   4 out of a maximum of  118
 All quantities printed in internal units (Hartrees-Bohrs-Radians)
 RMS Force = .31781D-03 SwitMx=.10000D-02 MixMth= 2
 Mixed Optimization -- En-DIIS/RFO-DIIS
 Swapping is turned off.
 Update second derivatives using D2CorX and points    1    2    3    4
 DE= -9.00D-05 DEPred=-9.56D-05 R= 9.42D-01
 TightC=F SS=  1.41D+00  RLast= 1.15D-01 DXNew= 1.0755D+00 3.4612D-01
 Trust test= 9.42D-01 RLast= 1.15D-01 DXMaxT set to 6.40D-01
 ITU=  1  1  1  0
     Eigenvalues ---    0.00255   0.00313   0.00336   0.00347   0.00526
     Eigenvalues ---    0.01105   0.01199   0.03942   0.04288   0.04854
     Eigenvalues ---    0.05315   0.05406   0.05466   0.05487   0.05538
     Eigenvalues ---    0.05599   0.05617   0.05656   0.05665   0.05876
     Eigenvalues ---    0.06176   0.12558   0.15892   0.15998   0.16000
     Eigenvalues ---    0.16000   0.16000   0.16000   0.16000   0.16000
     Eigenvalues ---    0.16000   0.16000   0.16047   0.16134   0.16670
     Eigenvalues ---    0.18052   0.18363   0.19510   0.25164   0.28718
     Eigenvalues ---    0.29238   0.29318   0.30605   0.32527   0.33307
     Eigenvalues ---    0.33365   0.33651   0.33688   0.33941   0.33978
     Eigenvalues ---    0.33989   0.34107   0.34144   0.34347   0.34360
     Eigenvalues ---    0.34430   0.34985   0.38782   0.44122   0.47631
 En-DIIS/RFO-DIIS/Sim-DIIS IScMMF=       -3 using points:     4    3
 RFO step:  Lambda=-1.30716707D-04.
 NNeg= 0 NGDIIS= 2 SimSw=  2.50D-01 Rises=F DC= -9.00D-05 SmlDif=  1.00D-05
 NRisDI= 0 DoIntr=F SqrtH=F CThrHd= 10.0 CDAdj=  3.0
 RMS Error=  0.1298572070D-01 NUsed= 2 OKEnD=T EnDIS=F
 InvSVX:  RCond= 3.11D-03 Info=           0 Equed=N FErr=  4.90D-15 BErr=  2.53D-17
 DidBck=F Rises=F RFO-DIIS coefs:    1.72989   -0.72989
 Iteration  1 RMS(Cart)=  0.02175832 RMS(Int)=  0.00022506
 Iteration  2 RMS(Cart)=  0.00037399 RMS(Int)=  0.00014146
 Iteration  3 RMS(Cart)=  0.00000003 RMS(Int)=  0.00014146
 ITry= 1 IFail=0 DXMaxC= 7.35D-02 DCOld= 1.00D+10 DXMaxT= 6.40D-01 DXLimC= 3.00D+00 Rises=F
 Variable       Old X    -DE/DX   Delta X   Delta X   Delta X     New X
                                 (Linear)    (Quad)   (Total)
    R1        2.72452  -0.00082   0.00093  -0.00251  -0.00158   2.72294
    R2        2.72403   0.00006   0.00380   0.00010   0.00391   2.72794
    R3        1.90502  -0.00017   0.00000  -0.00004  -0.00004   1.90498
    R4        2.89611  -0.00010   0.00115  -0.00060   0.00055   2.89667
    R5        2.88021   0.00040  -0.00030   0.00099   0.00069   2.88089
    R6        2.08869   0.00031   0.00051   0.00080   0.00131   2.08999
    R7        2.06865   0.00028  -0.00075   0.00082   0.00007   2.06872
    R8        2.07106  -0.00021   0.00063  -0.00058   0.00005   2.07111
    R9        2.07026   0.00003   0.00004   0.00003   0.00007   2.07032
   R10        2.06797   0.00011   0.00031   0.00017   0.00048   2.06845
   R11        2.07135   0.00013   0.00018   0.00019   0.00037   2.07172
   R12        2.06596  -0.00006   0.00024  -0.00019   0.00005   2.06600
   R13        2.89109   0.00042  -0.00030   0.00114   0.00084   2.89192
   R14        2.90207  -0.00056   0.00179  -0.00217  -0.00038   2.90169
   R15        2.07997  -0.00025   0.00134  -0.00076   0.00058   2.08056
   R16        2.06589   0.00002  -0.00001   0.00004   0.00003   2.06592
   R17        2.06796   0.00011   0.00032   0.00027   0.00059   2.06855
   R18        2.07338   0.00008   0.00050   0.00018   0.00068   2.07406
   R19        2.06574   0.00025  -0.00049   0.00076   0.00027   2.06601
   R20        2.07138   0.00003   0.00009   0.00007   0.00017   2.07155
   R21        2.07079  -0.00007   0.00026  -0.00022   0.00005   2.07084
    A1        2.15348  -0.00129   0.00231  -0.00412  -0.00263   2.15085
    A2        2.07038   0.00003   0.00075   0.00002  -0.00008   2.07030
    A3        2.05378   0.00121  -0.00530   0.00006  -0.00605   2.04774
    A4        1.96677  -0.00102   0.00496  -0.00910  -0.00414   1.96262
    A5        1.89899   0.00039   0.00032   0.00101   0.00132   1.90031
    A6        1.91000   0.00034   0.00157   0.00369   0.00526   1.91525
    A7        1.93006   0.00039  -0.00079   0.00138   0.00058   1.93064
    A8        1.87281   0.00018  -0.00283   0.00194  -0.00089   1.87192
    A9        1.88332  -0.00026  -0.00355   0.00155  -0.00202   1.88130
   A10        1.93706   0.00001  -0.00297  -0.00014  -0.00311   1.93395
   A11        1.93789  -0.00012   0.00428  -0.00052   0.00376   1.94166
   A12        1.91834  -0.00002  -0.00088  -0.00034  -0.00123   1.91711
   A13        1.88104   0.00010  -0.00112   0.00109  -0.00002   1.88102
   A14        1.88759  -0.00004   0.00073  -0.00058   0.00014   1.88773
   A15        1.90060   0.00008  -0.00008   0.00053   0.00044   1.90105
   A16        1.93389   0.00006  -0.00098   0.00035  -0.00063   1.93326
   A17        1.91887   0.00003  -0.00143   0.00020  -0.00123   1.91765
   A18        1.93530   0.00013   0.00162   0.00011   0.00173   1.93704
   A19        1.89333  -0.00002   0.00066  -0.00016   0.00051   1.89383
   A20        1.89380  -0.00012   0.00004  -0.00046  -0.00042   1.89338
   A21        1.88745  -0.00009   0.00011  -0.00007   0.00004   1.88749
   A22        1.92579   0.00054  -0.00248   0.00427   0.00180   1.92760
   A23        1.97374  -0.00095   0.00018  -0.00606  -0.00589   1.96785
   A24        1.86141   0.00008   0.00365  -0.00237   0.00127   1.86268
   A25        1.92446   0.00050   0.00052   0.00430   0.00482   1.92927
   A26        1.88419  -0.00020  -0.00168   0.00156  -0.00012   1.88407
   A27        1.89078   0.00003  -0.00014  -0.00175  -0.00190   1.88887
   A28        1.93249  -0.00005   0.00027  -0.00030  -0.00003   1.93246
   A29        1.94469   0.00032   0.00136   0.00177   0.00312   1.94781
   A30        1.91738   0.00001  -0.00030   0.00009  -0.00022   1.91716
   A31        1.90180  -0.00012  -0.00021  -0.00052  -0.00073   1.90107
   A32        1.88803  -0.00002  -0.00017  -0.00039  -0.00056   1.88747
   A33        1.87776  -0.00015  -0.00102  -0.00071  -0.00174   1.87602
   A34        1.93601  -0.00034   0.00103  -0.00275  -0.00172   1.93429
   A35        1.91429   0.00007  -0.00059   0.00079   0.00020   1.91449
   A36        1.94732  -0.00002   0.00179  -0.00001   0.00179   1.94911
   A37        1.88097   0.00010  -0.00106   0.00055  -0.00052   1.88045
   A38        1.89646   0.00017  -0.00056   0.00083   0.00028   1.89674
   A39        1.88690   0.00003  -0.00075   0.00069  -0.00006   1.88684
    D1       -1.13006  -0.00006  -0.00652  -0.01664  -0.02322  -1.15329
    D2        3.00604  -0.00015  -0.00908  -0.01296  -0.02210   2.98394
    D3        0.95211  -0.00025  -0.00587  -0.01751  -0.02345   0.92866
    D4        2.12718   0.00036   0.02163   0.02537   0.04707   2.17424
    D5       -0.01990   0.00028   0.01908   0.02905   0.04819   0.02828
    D6       -2.07384   0.00017   0.02228   0.02450   0.04684  -2.02700
    D7       -2.31361   0.00031   0.03128   0.01989   0.05106  -2.26255
    D8        1.80494  -0.00006   0.03238   0.01543   0.04770   1.85265
    D9       -0.27151   0.00040   0.03007   0.02264   0.05260  -0.21891
   D10        0.71336  -0.00018   0.00363  -0.02175  -0.01801   0.69535
   D11       -1.45127  -0.00055   0.00472  -0.02620  -0.02137  -1.47264
   D12        2.75546  -0.00009   0.00242  -0.01900  -0.01647   2.73899
   D13        1.03615  -0.00015   0.01474  -0.02377  -0.00903   1.02712
   D14        3.12802  -0.00010   0.01421  -0.02283  -0.00863   3.11939
   D15       -1.05111  -0.00009   0.01629  -0.02274  -0.00645  -1.05756
   D16       -3.11740  -0.00008   0.01805  -0.02787  -0.00982  -3.12722
   D17       -1.02553  -0.00003   0.01751  -0.02693  -0.00942  -1.03495
   D18        1.07851  -0.00003   0.01960  -0.02683  -0.00724   1.07128
   D19       -1.06748  -0.00008   0.01167  -0.02412  -0.01244  -1.07993
   D20        1.02439  -0.00003   0.01114  -0.02318  -0.01204   1.01235
   D21        3.12843  -0.00002   0.01322  -0.02308  -0.00986   3.11857
   D22       -1.00734  -0.00043  -0.00112  -0.00608  -0.00720  -1.01454
   D23        1.08540  -0.00040  -0.00185  -0.00592  -0.00777   1.07763
   D24       -3.11146  -0.00041  -0.00160  -0.00581  -0.00741  -3.11887
   D25        3.10689   0.00032  -0.00705   0.00377  -0.00327   3.10362
   D26       -1.08356   0.00036  -0.00777   0.00393  -0.00384  -1.08739
   D27        1.00277   0.00035  -0.00752   0.00404  -0.00348   0.99929
   D28        1.06343   0.00004  -0.00109  -0.00024  -0.00134   1.06210
   D29       -3.12701   0.00008  -0.00181  -0.00009  -0.00190  -3.12891
   D30       -1.04069   0.00006  -0.00157   0.00003  -0.00154  -1.04223
   D31        1.01565   0.00022  -0.00210  -0.00132  -0.00342   1.01223
   D32        3.13530   0.00025  -0.00125  -0.00098  -0.00224   3.13306
   D33       -1.06865   0.00027  -0.00187  -0.00070  -0.00257  -1.07122
   D34       -3.07475  -0.00025  -0.00329  -0.00294  -0.00623  -3.08097
   D35       -0.95510  -0.00022  -0.00244  -0.00260  -0.00504  -0.96014
   D36        1.12413  -0.00020  -0.00306  -0.00232  -0.00537   1.11876
   D37       -1.01227  -0.00006  -0.00417  -0.00170  -0.00586  -1.01813
   D38        1.10737  -0.00003  -0.00332  -0.00136  -0.00468   1.10269
   D39       -3.09658  -0.00001  -0.00393  -0.00108  -0.00501  -3.10159
   D40       -0.97736   0.00028  -0.00338   0.00258  -0.00080  -0.97816
   D41        1.09845   0.00025  -0.00443   0.00205  -0.00238   1.09606
   D42       -3.09444   0.00032  -0.00461   0.00343  -0.00119  -3.09563
   D43        3.14046  -0.00011  -0.00065  -0.00186  -0.00251   3.13795
   D44       -1.06692  -0.00015  -0.00170  -0.00239  -0.00409  -1.07101
   D45        1.02338  -0.00008  -0.00188  -0.00101  -0.00289   1.02049
   D46        1.08204  -0.00017   0.00117  -0.00516  -0.00399   1.07805
   D47       -3.12534  -0.00021   0.00012  -0.00569  -0.00557  -3.13091
   D48       -1.03504  -0.00014  -0.00007  -0.00431  -0.00437  -1.03941
         Item               Value     Threshold  Converged?
 Maximum Force            0.001289     0.000450     NO 
 RMS     Force            0.000318     0.000300     NO 
 Maximum Displacement     0.073478     0.001800     NO 
 RMS     Displacement     0.021712     0.001200     NO 
 Predicted change in Energy=-6.569783D-05
 Lowest energy point so far.  Saving SCF results.
 GradGradGradGradGradGradGradGradGradGradGradGradGradGradGradGradGradGrad

 Leave Link  103 at Wed Jul 10 21:43:27 2024, MaxMem= 13421772800 cpu:               2.0 elap:               0.2
 (Enter /scratch/PI/keztluo/TYang/g16/l202.exe)
                          Input orientation:                          
 ---------------------------------------------------------------------
 Center     Atomic      Atomic             Coordinates (Angstroms)
 Number     Number       Type             X           Y           Z
 ---------------------------------------------------------------------
      1          7           0       -0.024485    0.364759   -0.163747
      2          6           0       -1.277304   -0.002643    0.445929
      3          6           0       -1.614840   -1.484042    0.243065
      4          6           0       -2.380880    0.882144   -0.122740
      5          1           0       -1.228771    0.176411    1.536236
      6          1           0       -0.831185   -2.122525    0.663346
      7          1           0       -2.559252   -1.746964    0.733107
      8          1           0       -1.696741   -1.703614   -0.827144
      9          1           0       -2.160842    1.939546    0.054976
     10          1           0       -2.467382    0.721579   -1.203768
     11          1           0       -3.345715    0.647276    0.334640
     12          6           0        1.251288   -0.142581    0.282223
     13          6           0        2.237134    1.007389    0.500438
     14          6           0        1.843669   -1.185388   -0.676644
     15          1           0        1.076559   -0.628800    1.254449
     16          1           0        1.844141    1.720659    1.229803
     17          1           0        3.209612    0.644104    0.847600
     18          1           0        2.402446    1.540796   -0.444417
     19          1           0        1.144454   -2.011171   -0.833016
     20          1           0        2.037684   -0.722828   -1.651369
     21          1           0        2.788346   -1.592298   -0.298660
     22          1           0       -0.014402    1.124250   -0.826531
 ---------------------------------------------------------------------
                    Distance matrix (angstroms):
                    1          2          3          4          5
     1  N    0.000000
     2  C    1.440918   0.000000
     3  C    2.472406   1.532849   0.000000
     4  C    2.412875   1.524504   2.513855   0.000000
     5  H    2.091823   1.105977   2.139731   2.139536   0.000000
     6  H    2.742523   2.177198   1.094719   3.470954   2.491008
     7  H    3.418884   2.183693   1.095985   2.770649   2.472765
     8  H    2.741296   2.165628   1.095567   2.765931   3.055987
     9  H    2.663046   2.169235   3.471952   1.094577   2.484257
    10  H    2.678939   2.159232   2.772169   1.096305   3.055976
    11  H    3.370278   2.170968   2.747150   1.093282   2.479314
    12  C    1.443565   2.537747   3.164766   3.795616   2.797320
    13  C    2.443161   3.657104   4.594689   4.661555   3.711590
    14  C    2.481132   3.521296   3.591147   4.735853   4.023832
    15  H    2.052009   2.566408   2.999661   4.016652   2.458113
    16  H    2.696703   3.650705   4.817500   4.514785   3.452736
    17  H    3.400035   4.551048   5.307523   5.679069   4.515772
    18  H    2.711426   4.088457   5.075516   4.839164   4.355487
    19  H    2.731187   3.396291   3.008241   4.615597   4.003881
    20  H    2.765575   3.988292   4.184406   4.943313   4.651794
    21  H    3.429329   4.428423   4.437706   5.733647   4.757353
    22  H    1.008072   2.117537   3.241701   2.480757   2.820595
                    6          7          8          9         10
     6  H    0.000000
     7  H    1.769782   0.000000
     8  H    1.773762   1.783308   0.000000
     9  H    4.317235   3.769475   3.777055   0.000000
    10  H    3.775207   3.139049   2.572411   1.778158   0.000000
    11  H    3.755357   2.551408   3.097667   1.775415   1.773045
    12  C    2.898643   4.159033   3.515451   4.003689   4.096761
    13  C    4.386056   5.535875   4.958566   4.517692   5.011834
    14  C    3.135067   4.657089   3.581300   5.131918   4.743368
    15  H    2.494015   3.839429   3.630351   4.303011   4.519500
    16  H    4.716811   5.626809   5.338025   4.179475   5.050709
    17  H    4.900636   6.245807   5.691120   5.581057   6.036752
    18  H    5.010332   6.067485   5.241756   4.607818   4.996294
    19  H    2.480856   4.029886   2.857798   5.227013   4.544309
    20  H    3.943028   5.278864   3.948065   5.256183   4.752082
    21  H    3.782539   5.448419   4.517487   6.090439   5.813427
    22  H    3.664480   4.141570   3.290453   2.459464   2.514272
                   11         12         13         14         15
    11  H    0.000000
    12  C    4.664661   0.000000
    13  C    5.596907   1.530340   0.000000
    14  C    5.595628   1.535508   2.519644   0.000000
    15  H    4.693712   1.100983   2.143031   2.151132   0.000000
    16  H    5.374762   2.172796   1.093239   3.475578   2.471790
    17  H    6.575367   2.184847   1.094628   2.745207   2.517086
    18  H    5.869127   2.164931   1.097543   2.792533   3.057984
    19  H    5.347184   2.178715   3.476169   1.093285   2.504610
    20  H    5.899356   2.166536   2.768339   1.096217   3.062087
    21  H    6.560752   2.191268   2.775026   1.095839   2.504135
    22  H    3.559981   2.106220   2.616088   2.968049   2.931528
                   16         17         18         19         20
    16  H    0.000000
    17  H    1.780326   0.000000
    18  H    1.773997   1.767733   0.000000
    19  H    4.321034   3.760297   3.788142   0.000000
    20  H    3.782755   3.080059   2.591096   1.768443   0.000000
    21  H    3.768741   2.548112   3.160134   1.778587   1.774625
    22  H    2.835206   3.664358   2.482070   3.342731   2.881512
                   21         22
    21  H    0.000000
    22  H    3.938741   0.000000
 Stoichiometry    C6H15N
 Framework group  C1[X(C6H15N)]
 Deg. of freedom    60
 Full point group                 C1      NOp   1
 RotChk:  IX=0 Diff= 5.72D-03
 Largest Abelian subgroup         C1      NOp   1
 Largest concise Abelian subgroup C1      NOp   1
                         Standard orientation:                         
 ---------------------------------------------------------------------
 Center     Atomic      Atomic             Coordinates (Angstroms)
 Number     Number       Type             X           Y           Z
 ---------------------------------------------------------------------
      1          7           0       -0.019793   -0.412028    0.290226
      2          6           0       -1.290641   -0.155628   -0.338623
      3          6           0       -1.644760    1.335653   -0.356216
      4          6           0       -2.368917   -0.954930    0.384253
      5          1           0       -1.263213   -0.498686   -1.389691
      6          1           0       -0.879574    1.910796   -0.887357
      7          1           0       -2.603223    1.510409   -0.858204
      8          1           0       -1.706557    1.715319    0.669602
      9          1           0       -2.137748   -2.024641    0.364784
     10          1           0       -2.434239   -0.631971    1.429870
     11          1           0       -3.346688   -0.803124   -0.080703
     12          6           0        1.238657    0.034891   -0.257904
     13          6           0        2.235816   -1.124242   -0.321340
     14          6           0        1.836777    1.218311    0.516404
     15          1           0        1.035985    0.364896   -1.288528
     16          1           0        1.837299   -1.944794   -0.923876
     17          1           0        3.195267   -0.807841   -0.742713
     18          1           0        2.429153   -1.505163    0.689660
     19          1           0        1.129429    2.050719    0.561428
     20          1           0        2.058447    0.912276    1.545431
     21          1           0        2.767148    1.572814    0.058580
     22          1           0        0.015472   -1.061144    1.060689
 ---------------------------------------------------------------------
 Rotational constants (GHZ):           4.1212026           1.5252341           1.2488645
 Leave Link  202 at Wed Jul 10 21:43:27 2024, MaxMem= 13421772800 cpu:               0.4 elap:               0.0
 (Enter /scratch/PI/keztluo/TYang/g16/l301.exe)
 Basis read from rwf:  (5D, 7F)
 No pseudopotential information found on rwf file.
 There are   135 symmetry adapted cartesian basis functions of A   symmetry.
 There are   128 symmetry adapted basis functions of A   symmetry.
   128 basis functions,   256 primitive gaussians,   135 cartesian basis functions
    29 alpha electrons       29 beta electrons
       nuclear repulsion energy       334.7475728875 Hartrees.
 IExCor= 4336 DFT=T Ex+Corr=M062X ExCW=0 ScaHFX=  0.540000
 ScaDFX=  1.000000  1.000000  1.000000  1.000000 ScalE2=  1.000000  1.000000
 IRadAn=      5 IRanWt=     -1 IRanGd=            0 ICorTp=0 IEmpDi=  4
 NAtoms=   22 NActive=   22 NUniq=   22 SFac= 1.00D+00 NAtFMM=   60 NAOKFM=F Big=F
 Integral buffers will be    131072 words long.
 Raffenetti 2 integral format.
 Two-electron integral symmetry is turned on.
 No density basis found on file    724.
 Leave Link  301 at Wed Jul 10 21:43:28 2024, MaxMem= 13421772800 cpu:               2.8 elap:               0.1
 (Enter /scratch/PI/keztluo/TYang/g16/l302.exe)
 NPDir=0 NMtPBC=     1 NCelOv=     1 NCel=       1 NClECP=     1 NCelD=      1
         NCelK=      1 NCelE2=     1 NClLst=     1 CellRange=     0.0.
 One-electron integrals computed using PRISM.
 One-electron integral symmetry used in STVInt
 NBasis=   128 RedAO= T EigKep=  4.33D-03  NBF=   128
 NBsUse=   128 1.00D-06 EigRej= -1.00D+00 NBFU=   128
 Precomputing XC quadrature grid using
 IXCGrd= 4 IRadAn=           5 IRanWt=          -1 IRanGd=           0 AccXCQ= 0.00D+00.
 Generated NRdTot=       0 NPtTot=           0 NUsed=           0 NTot=          32
 NSgBfM=   135   135   135   135   135 MxSgAt=    22 MxSgA2=    22.
 Leave Link  302 at Wed Jul 10 21:43:28 2024, MaxMem= 13421772800 cpu:               6.4 elap:               0.3
 (Enter /scratch/PI/keztluo/TYang/g16/l303.exe)
 DipDrv:  MaxL=1.
 Leave Link  303 at Wed Jul 10 21:43:28 2024, MaxMem= 13421772800 cpu:               0.9 elap:               0.1
 (Enter /scratch/PI/keztluo/TYang/g16/l401.exe)
 Initial guess from the checkpoint file:  "NH.chk"
 B after Tr=     0.000000    0.000000    0.000000
         Rot=    0.999998    0.000565   -0.001019    0.001569 Ang=   0.22 deg.
 Guess basis will be translated and rotated to current coordinates.
 JPrj=2 DoOrth=T DoCkMO=T.
 Generating alternative initial guess.
 ExpMin= 1.61D-01 ExpMax= 4.17D+03 ExpMxC= 6.27D+02 IAcc=3 IRadAn=         5 AccDes= 0.00D+00
 Harris functional with IExCor= 1009 and IRadAn=       5 diagonalized for initial guess.
 HarFok:  IExCor= 1009 AccDes= 0.00D+00 IRadAn=         5 IDoV= 1 UseB2=F ITyADJ=14
 ICtDFT=  3500011 ScaDFX=  1.000000  1.000000  1.000000  1.000000
 FoFCou: FMM=F IPFlag=           0 FMFlag=      100000 FMFlg1=           0
         NFxFlg=           0 DoJE=T BraDBF=F KetDBF=T FulRan=T
         wScrn=  0.000000 ICntrl=       500 IOpCl=  0 I1Cent=   200000004 NGrid=           0
         NMat0=    1 NMatS0=      1 NMatT0=    0 NMatD0=    1 NMtDS0=    0 NMtDT0=    0
 Petite list used in FoFCou.
 Harris En= -292.211617710642    
 Leave Link  401 at Wed Jul 10 21:43:29 2024, MaxMem= 13421772800 cpu:              13.6 elap:               0.4
 (Enter /scratch/PI/keztluo/TYang/g16/l502.exe)
 Integral symmetry usage will be decided dynamically.
 Closed shell SCF:
 Using DIIS extrapolation, IDIIS=  1040.
 NGot= 13421772800 LenX= 13421728735 LenY= 13421710069
 Requested convergence on RMS density matrix=1.00D-08 within 128 cycles.
 Requested convergence on MAX density matrix=1.00D-06.
 Requested convergence on             energy=1.00D-06.
 No special actions if energy rises.
 Fock matrices will be formed incrementally for  20 cycles.
 Integral accuracy reduced to 1.0D-05 until final iterations.

 Cycle   1  Pass 0  IDiag  1:
 FoFJK:  IHMeth= 1 ICntrl=       0 DoSepK=F KAlg= 0 I1Cent=           0 FoldK=F
 IRaf= 970000000 NMat=       1 IRICut=       1 DoRegI=T DoRafI=F ISym2E= 0 IDoP0=0 IntGTp=1.
 FoFCou: FMM=F IPFlag=           0 FMFlag=      100000 FMFlg1=           0
         NFxFlg=           0 DoJE=F BraDBF=F KetDBF=F FulRan=T
         wScrn=  0.000000 ICntrl=         0 IOpCl=  0 I1Cent=           0 NGrid=           0
         NMat0=    1 NMatS0=      1 NMatT0=    0 NMatD0=    1 NMtDS0=    0 NMtDT0=    0
 Symmetry not used in FoFCou.
 E= -292.253856719326    
 DIIS: error= 1.44D-03 at cycle   1 NSaved=   1.
 NSaved= 1 IEnMin= 1 EnMin= -292.253856719326     IErMin= 1 ErrMin= 1.44D-03
 ErrMax= 1.44D-03  0.00D+00 EMaxC= 1.00D-01 BMatC= 3.92D-04 BMatP= 3.92D-04
 IDIUse=3 WtCom= 9.86D-01 WtEn= 1.44D-02
 Coeff-Com:  0.100D+01
 Coeff-En:   0.100D+01
 Coeff:      0.100D+01
 Gap=     0.656 Goal=   None    Shift=    0.000
 GapD=    0.656 DampG=2.000 DampE=1.000 DampFc=2.0000 IDamp=-1.
 RMSDP=2.15D-04 MaxDP=3.09D-03              OVMax= 7.79D-03

 Cycle   2  Pass 0  IDiag  1:
 RMSU=  2.15D-04    CP:  1.00D+00
 E= -292.254556815065     Delta-E=       -0.000700095739 Rises=F Damp=F
 DIIS: error= 2.29D-04 at cycle   2 NSaved=   2.
 NSaved= 2 IEnMin= 2 EnMin= -292.254556815065     IErMin= 2 ErrMin= 2.29D-04
 ErrMax= 2.29D-04  0.00D+00 EMaxC= 1.00D-01 BMatC= 1.35D-05 BMatP= 3.92D-04
 IDIUse=3 WtCom= 9.98D-01 WtEn= 2.29D-03
 Coeff-Com: -0.193D+00 0.119D+01
 Coeff-En:   0.000D+00 0.100D+01
 Coeff:     -0.193D+00 0.119D+01
 Gap=     0.374 Goal=   None    Shift=    0.000
 RMSDP=8.11D-05 MaxDP=1.69D-03 DE=-7.00D-04 OVMax= 2.86D-03

 Cycle   3  Pass 0  IDiag  1:
 RMSU=  4.86D-05    CP:  1.00D+00  1.30D+00
 E= -292.254589758816     Delta-E=       -0.000032943751 Rises=F Damp=F
 DIIS: error= 6.93D-05 at cycle   3 NSaved=   3.
 NSaved= 3 IEnMin= 3 EnMin= -292.254589758816     IErMin= 3 ErrMin= 6.93D-05
 ErrMax= 6.93D-05  0.00D+00 EMaxC= 1.00D-01 BMatC= 9.61D-07 BMatP= 1.35D-05
 IDIUse=1 WtCom= 1.00D+00 WtEn= 0.00D+00
 Coeff-Com: -0.659D-01 0.335D+00 0.731D+00
 Coeff:     -0.659D-01 0.335D+00 0.731D+00
 Gap=     0.374 Goal=   None    Shift=    0.000
 RMSDP=1.22D-05 MaxDP=2.10D-04 DE=-3.29D-05 OVMax= 3.69D-04

 Cycle   4  Pass 0  IDiag  1:
 RMSU=  1.02D-05    CP:  1.00D+00  1.33D+00  1.06D+00
 E= -292.254590634581     Delta-E=       -0.000000875765 Rises=F Damp=F
 DIIS: error= 2.50D-05 at cycle   4 NSaved=   4.
 NSaved= 4 IEnMin= 4 EnMin= -292.254590634581     IErMin= 4 ErrMin= 2.50D-05
 ErrMax= 2.50D-05  0.00D+00 EMaxC= 1.00D-01 BMatC= 1.61D-07 BMatP= 9.61D-07
 IDIUse=1 WtCom= 1.00D+00 WtEn= 0.00D+00
 Coeff-Com: -0.194D-03-0.292D-01 0.259D+00 0.771D+00
 Coeff:     -0.194D-03-0.292D-01 0.259D+00 0.771D+00
 Gap=     0.374 Goal=   None    Shift=    0.000
 RMSDP=6.04D-06 MaxDP=1.22D-04 DE=-8.76D-07 OVMax= 2.07D-04

 Initial convergence to 1.0D-05 achieved.  Increase integral accuracy.
 Cycle   5  Pass 1  IDiag  1:
 E= -292.254571326096     Delta-E=        0.000019308485 Rises=F Damp=F
 DIIS: error= 1.30D-05 at cycle   1 NSaved=   1.
 NSaved= 1 IEnMin= 1 EnMin= -292.254571326096     IErMin= 1 ErrMin= 1.30D-05
 ErrMax= 1.30D-05  0.00D+00 EMaxC= 1.00D-01 BMatC= 6.54D-08 BMatP= 6.54D-08
 IDIUse=1 WtCom= 1.00D+00 WtEn= 0.00D+00
 Coeff-Com:  0.100D+01
 Coeff:      0.100D+01
 Gap=     0.374 Goal=   None    Shift=    0.000
 RMSDP=6.04D-06 MaxDP=1.22D-04 DE= 1.93D-05 OVMax= 8.80D-05

 Cycle   6  Pass 1  IDiag  1:
 RMSU=  5.16D-06    CP:  1.00D+00
 E= -292.254571396789     Delta-E=       -0.000000070693 Rises=F Damp=F
 DIIS: error= 8.51D-06 at cycle   2 NSaved=   2.
 NSaved= 2 IEnMin= 2 EnMin= -292.254571396789     IErMin= 2 ErrMin= 8.51D-06
 ErrMax= 8.51D-06  0.00D+00 EMaxC= 1.00D-01 BMatC= 1.57D-08 BMatP= 6.54D-08
 IDIUse=1 WtCom= 1.00D+00 WtEn= 0.00D+00
 Coeff-Com:  0.255D+00 0.745D+00
 Coeff:      0.255D+00 0.745D+00
 Gap=     0.374 Goal=   None    Shift=    0.000
 RMSDP=1.33D-06 MaxDP=3.97D-05 DE=-7.07D-08 OVMax= 4.51D-05

 Cycle   7  Pass 1  IDiag  1:
 RMSU=  1.33D-06    CP:  1.00D+00  9.96D-01
 E= -292.254571407167     Delta-E=       -0.000000010378 Rises=F Damp=F
 DIIS: error= 4.35D-06 at cycle   3 NSaved=   3.
 NSaved= 3 IEnMin= 3 EnMin= -292.254571407167     IErMin= 3 ErrMin= 4.35D-06
 ErrMax= 4.35D-06  0.00D+00 EMaxC= 1.00D-01 BMatC= 4.80D-09 BMatP= 1.57D-08
 IDIUse=1 WtCom= 1.00D+00 WtEn= 0.00D+00
 Coeff-Com: -0.364D-01 0.342D+00 0.694D+00
 Coeff:     -0.364D-01 0.342D+00 0.694D+00
 Gap=     0.374 Goal=   None    Shift=    0.000
 RMSDP=6.12D-07 MaxDP=1.59D-05 DE=-1.04D-08 OVMax= 1.86D-05

 Cycle   8  Pass 1  IDiag  1:
 RMSU=  3.28D-07    CP:  1.00D+00  1.07D+00  7.56D-01
 E= -292.254571411390     Delta-E=       -0.000000004223 Rises=F Damp=F
 DIIS: error= 6.35D-07 at cycle   4 NSaved=   4.
 NSaved= 4 IEnMin= 4 EnMin= -292.254571411390     IErMin= 4 ErrMin= 6.35D-07
 ErrMax= 6.35D-07  0.00D+00 EMaxC= 1.00D-01 BMatC= 8.70D-11 BMatP= 4.80D-09
 IDIUse=1 WtCom= 1.00D+00 WtEn= 0.00D+00
 Coeff-Com: -0.184D-01 0.719D-01 0.203D+00 0.743D+00
 Coeff:     -0.184D-01 0.719D-01 0.203D+00 0.743D+00
 Gap=     0.374 Goal=   None    Shift=    0.000
 RMSDP=1.33D-07 MaxDP=2.46D-06 DE=-4.22D-09 OVMax= 4.25D-06

 Cycle   9  Pass 1  IDiag  1:
 RMSU=  1.13D-07    CP:  1.00D+00  1.08D+00  7.93D-01  9.66D-01
 E= -292.254571411486     Delta-E=       -0.000000000097 Rises=F Damp=F
 DIIS: error= 1.71D-07 at cycle   5 NSaved=   5.
 NSaved= 5 IEnMin= 5 EnMin= -292.254571411486     IErMin= 5 ErrMin= 1.71D-07
 ErrMax= 1.71D-07  0.00D+00 EMaxC= 1.00D-01 BMatC= 6.98D-12 BMatP= 8.70D-11
 IDIUse=1 WtCom= 1.00D+00 WtEn= 0.00D+00
 Coeff-Com: -0.905D-03-0.126D-01-0.987D-02 0.189D+00 0.834D+00
 Coeff:     -0.905D-03-0.126D-01-0.987D-02 0.189D+00 0.834D+00
 Gap=     0.374 Goal=   None    Shift=    0.000
 RMSDP=4.47D-08 MaxDP=8.66D-07 DE=-9.65D-11 OVMax= 1.48D-06

 Cycle  10  Pass 1  IDiag  1:
 RMSU=  2.45D-08    CP:  1.00D+00  1.09D+00  8.01D-01  1.05D+00  1.09D+00
 E= -292.254571411495     Delta-E=       -0.000000000009 Rises=F Damp=F
 DIIS: error= 5.86D-08 at cycle   6 NSaved=   6.
 NSaved= 6 IEnMin= 6 EnMin= -292.254571411495     IErMin= 6 ErrMin= 5.86D-08
 ErrMax= 5.86D-08  0.00D+00 EMaxC= 1.00D-01 BMatC= 7.00D-13 BMatP= 6.98D-12
 IDIUse=1 WtCom= 1.00D+00 WtEn= 0.00D+00
 Coeff-Com:  0.134D-02-0.118D-01-0.230D-01 0.334D-02 0.268D+00 0.762D+00
 Coeff:      0.134D-02-0.118D-01-0.230D-01 0.334D-02 0.268D+00 0.762D+00
 Gap=     0.374 Goal=   None    Shift=    0.000
 RMSDP=1.43D-08 MaxDP=3.46D-07 DE=-9.09D-12 OVMax= 5.41D-07

 Cycle  11  Pass 1  IDiag  1:
 RMSU=  7.51D-09    CP:  1.00D+00  1.09D+00  8.05D-01  1.07D+00  1.16D+00
                    CP:  9.48D-01
 E= -292.254571411496     Delta-E=        0.000000000000 Rises=F Damp=F
 DIIS: error= 1.42D-08 at cycle   7 NSaved=   7.
 NSaved= 7 IEnMin= 7 EnMin= -292.254571411496     IErMin= 7 ErrMin= 1.42D-08
 ErrMax= 1.42D-08  0.00D+00 EMaxC= 1.00D-01 BMatC= 2.13D-14 BMatP= 7.00D-13
 IDIUse=1 WtCom= 1.00D+00 WtEn= 0.00D+00
 Coeff-Com:  0.141D-03-0.765D-04-0.917D-03-0.800D-02-0.397D-01 0.513D-01
 Coeff-Com:  0.997D+00
 Coeff:      0.141D-03-0.765D-04-0.917D-03-0.800D-02-0.397D-01 0.513D-01
 Coeff:      0.997D+00
 Gap=     0.374 Goal=   None    Shift=    0.000
 RMSDP=4.67D-09 MaxDP=1.35D-07 DE=-2.27D-13 OVMax= 2.00D-07

 SCF Done:  E(RM062X) =  -292.254571411     A.U. after   11 cycles
            NFock= 11  Conv=0.47D-08     -V/T= 2.0062
 KE= 2.904396048362D+02 PE=-1.346544884843D+03 EE= 4.291031357074D+02
 Leave Link  502 at Wed Jul 10 21:43:32 2024, MaxMem= 13421772800 cpu:             113.3 elap:               3.0
 (Enter /scratch/PI/keztluo/TYang/g16/l701.exe)
 ... and contract with generalized density number  0.
 Compute integral first derivatives.
 Leave Link  701 at Wed Jul 10 21:43:32 2024, MaxMem= 13421772800 cpu:               4.7 elap:               0.2
 (Enter /scratch/PI/keztluo/TYang/g16/l702.exe)
 L702 exits ... SP integral derivatives will be done elsewhere.
 Leave Link  702 at Wed Jul 10 21:43:32 2024, MaxMem= 13421772800 cpu:               0.8 elap:               0.1
 (Enter /scratch/PI/keztluo/TYang/g16/l703.exe)
 Integral derivatives from FoFJK, PRISM(SPDF).
 Compute integral first derivatives, UseDBF=F ICtDFT=           0.
 Calling FoFJK, ICntrl=      2127 FMM=F ISym2X=0 I1Cent= 0 IOpClX= 0 NMat=1 NMatS=1 NMatT=0.
 FoFJK:  IHMeth= 1 ICntrl=    2127 DoSepK=F KAlg= 0 I1Cent=           0 FoldK=F
 IRaf=         0 NMat=       1 IRICut=       1 DoRegI=T DoRafI=F ISym2E= 0 IDoP0=0 IntGTp=1.
 FoFCou: FMM=F IPFlag=           0 FMFlag=      100000 FMFlg1=         800
         NFxFlg=           0 DoJE=F BraDBF=F KetDBF=F FulRan=T
         wScrn=  0.000000 ICntrl=      2127 IOpCl=  0 I1Cent=           0 NGrid=           0
         NMat0=    1 NMatS0=      1 NMatT0=    0 NMatD0=    1 NMtDS0=    0 NMtDT0=    0
 Symmetry not used in FoFCou.
 Leave Link  703 at Wed Jul 10 21:43:33 2024, MaxMem= 13421772800 cpu:              24.3 elap:               0.7
 (Enter /scratch/PI/keztluo/TYang/g16/l716.exe)
 Dipole        =-3.17913670D-02-1.85003883D-01 3.04758738D-02
 ***** Axes restored to original set *****
 -------------------------------------------------------------------
 Center     Atomic                   Forces (Hartrees/Bohr)
 Number     Number              X              Y              Z
 -------------------------------------------------------------------
      1        7           0.001044500   -0.003959288   -0.004257792
      2        6          -0.000413432    0.001168782    0.002170157
      3        6           0.000703992    0.000185023   -0.000471322
      4        6           0.000111552   -0.000082110   -0.000442626
      5        1          -0.000139490    0.000107903    0.000164474
      6        1           0.000284553   -0.000327913   -0.000161984
      7        1           0.000246326    0.000449170    0.000029569
      8        1           0.000036595   -0.000024127    0.000036612
      9        1          -0.000159819    0.000046447   -0.000035765
     10        1          -0.000067987    0.000099408    0.000011444
     11        1           0.000118058    0.000006444    0.000017683
     12        6          -0.000336813    0.000308888    0.001715451
     13        6           0.000477740   -0.000195794   -0.000217765
     14        6          -0.000265878    0.000577083   -0.000036387
     15        1          -0.000179661    0.000241787   -0.000509637
     16        1          -0.000035489   -0.000002010    0.000084458
     17        1          -0.000094876    0.000006156    0.000036805
     18        1          -0.000053115   -0.000019832    0.000099111
     19        1          -0.000384927    0.000015838    0.000173673
     20        1          -0.000022630   -0.000019807    0.000025864
     21        1          -0.000076913    0.000166446    0.000124855
     22        1          -0.000792287    0.001251509    0.001443123
 -------------------------------------------------------------------
 Cartesian Forces:  Max     0.004257792 RMS     0.000883053
 Leave Link  716 at Wed Jul 10 21:43:33 2024, MaxMem= 13421772800 cpu:               0.8 elap:               0.1
 (Enter /scratch/PI/keztluo/TYang/g16/l103.exe)

 GradGradGradGradGradGradGradGradGradGradGradGradGradGradGradGradGradGrad
 Berny optimization.
 Using GEDIIS/GDIIS optimizer.
 FormGI is forming the generalized inverse of G from B-inverse, IUseBI=4.
 Internal  Forces:  Max     0.001643424 RMS     0.000403761
 Search for a local minimum.
 Step number   5 out of a maximum of  118
 All quantities printed in internal units (Hartrees-Bohrs-Radians)
 RMS Force = .40376D-03 SwitMx=.10000D-02 MixMth= 2
 Mixed Optimization -- En-DIIS/RFO-DIIS
 Swapping is turned off.
 Update second derivatives using D2CorX and points    1    2    3    4    5
 DE= -1.68D-04 DEPred=-6.57D-05 R= 2.55D+00
 TightC=F SS=  1.41D+00  RLast= 1.36D-01 DXNew= 1.0755D+00 4.0908D-01
 Trust test= 2.55D+00 RLast= 1.36D-01 DXMaxT set to 6.40D-01
 ITU=  1  1  1  1  0
     Eigenvalues ---   -0.00585   0.00213   0.00259   0.00337   0.00349
     Eigenvalues ---    0.00991   0.01106   0.03474   0.03973   0.04757
     Eigenvalues ---    0.04900   0.05376   0.05441   0.05460   0.05531
     Eigenvalues ---    0.05580   0.05616   0.05650   0.05659   0.05766
     Eigenvalues ---    0.05880   0.10778   0.13346   0.15977   0.15996
     Eigenvalues ---    0.16000   0.16000   0.16000   0.16000   0.16000
     Eigenvalues ---    0.16000   0.16000   0.16015   0.16058   0.16121
     Eigenvalues ---    0.16724   0.18071   0.18302   0.20850   0.28430
     Eigenvalues ---    0.28745   0.29233   0.29251   0.32467   0.33084
     Eigenvalues ---    0.33338   0.33640   0.33682   0.33933   0.33975
     Eigenvalues ---    0.33985   0.34007   0.34102   0.34283   0.34347
     Eigenvalues ---    0.34359   0.34455   0.38477   0.38913   0.47612
 Eigenvalue     1 is  -5.85D-03 should be greater than     0.000000 Eigenvector:
                          D5        D4        D6        D9        D7
   1                   -0.38059  -0.35558  -0.35447  -0.33512  -0.32145
                          D8        D11       D10       D12       D3
   1                   -0.31062   0.23912   0.22829   0.21462   0.20006
 Use linear search instead of GDIIS.
 RFO step:  Lambda=-6.41711116D-03 EMin=-5.84860503D-03
 I=     1 Eig=   -5.85D-03 Dot1= -1.13D-03
 I=     1 Stepn= -6.00D-01 RXN=   6.00D-01 EDone=F
 Mixed    1 eigenvectors in step.  Raw Step.Grad=  1.13D-03.
 RFO eigenvector is Hessian eigenvector with negative curvature.
 Taking step of  6.00D-01 in eigenvector direction(s).  Step.Grad= -1.06D-04.
 Skip linear search -- no minimum in search direction.
 Iteration  1 RMS(Cart)=  0.06948839 RMS(Int)=  0.00524523
 Iteration  2 RMS(Cart)=  0.00835951 RMS(Int)=  0.00273858
 Iteration  3 RMS(Cart)=  0.00005233 RMS(Int)=  0.00273829
 Iteration  4 RMS(Cart)=  0.00000037 RMS(Int)=  0.00273829
 ITry= 1 IFail=0 DXMaxC= 2.44D-01 DCOld= 1.00D+10 DXMaxT= 6.40D-01 DXLimC= 3.00D+00 Rises=F
 Variable       Old X    -DE/DX   Delta X   Delta X   Delta X     New X
                                 (Linear)    (Quad)   (Total)
    R1        2.72294  -0.00049   0.00000  -0.00292  -0.00292   2.72002
    R2        2.72794  -0.00077   0.00000   0.00614   0.00614   2.73409
    R3        1.90498  -0.00001   0.00000   0.00054   0.00054   1.90552
    R4        2.89667  -0.00048   0.00000  -0.00362  -0.00362   2.89305
    R5        2.88089   0.00021   0.00000   0.00150   0.00150   2.88239
    R6        2.08999   0.00017   0.00000   0.00431   0.00431   2.09431
    R7        2.06872   0.00033   0.00000   0.00162   0.00162   2.07034
    R8        2.07111  -0.00031   0.00000  -0.00171  -0.00171   2.06940
    R9        2.07032  -0.00003   0.00000  -0.00046  -0.00046   2.06987
   R10        2.06845   0.00001   0.00000   0.00099   0.00099   2.06944
   R11        2.07172  -0.00002   0.00000  -0.00005  -0.00005   2.07167
   R12        2.06600  -0.00010   0.00000  -0.00045  -0.00045   2.06556
   R13        2.89192   0.00003   0.00000  -0.00102  -0.00102   2.89090
   R14        2.90169  -0.00097   0.00000  -0.00917  -0.00917   2.89252
   R15        2.08056  -0.00053   0.00000  -0.00236  -0.00236   2.07820
   R16        2.06592   0.00007   0.00000   0.00084   0.00084   2.06676
   R17        2.06855  -0.00007   0.00000   0.00021   0.00021   2.06876
   R18        2.07406  -0.00010   0.00000   0.00045   0.00045   2.07450
   R19        2.06601   0.00021   0.00000   0.00098   0.00098   2.06699
   R20        2.07155  -0.00004   0.00000  -0.00019  -0.00019   2.07136
   R21        2.07084  -0.00009   0.00000  -0.00021  -0.00021   2.07063
    A1        2.15085  -0.00163   0.00000  -0.02950  -0.04488   2.10597
    A2        2.07030  -0.00017   0.00000  -0.01695  -0.03316   2.03714
    A3        2.04774   0.00164   0.00000  -0.00514  -0.02215   2.02559
    A4        1.96262  -0.00124   0.00000  -0.03091  -0.03087   1.93176
    A5        1.90031   0.00043   0.00000   0.00399   0.00379   1.90410
    A6        1.91525   0.00034   0.00000   0.02137   0.02137   1.93662
    A7        1.93064   0.00044   0.00000   0.00237   0.00226   1.93290
    A8        1.87192   0.00027   0.00000   0.00380   0.00394   1.87586
    A9        1.88130  -0.00021   0.00000   0.00087   0.00076   1.88207
   A10        1.93395   0.00035   0.00000  -0.00072  -0.00072   1.93323
   A11        1.94166  -0.00063   0.00000  -0.00146  -0.00146   1.94020
   A12        1.91711   0.00007   0.00000  -0.00257  -0.00258   1.91453
   A13        1.88102   0.00019   0.00000   0.00303   0.00303   1.88406
   A14        1.88773  -0.00020   0.00000  -0.00191  -0.00191   1.88582
   A15        1.90105   0.00023   0.00000   0.00378   0.00378   1.90483
   A16        1.93326   0.00022   0.00000   0.00266   0.00266   1.93592
   A17        1.91765   0.00016   0.00000  -0.00026  -0.00026   1.91739
   A18        1.93704  -0.00016   0.00000  -0.00056  -0.00056   1.93648
   A19        1.89383  -0.00014   0.00000  -0.00010  -0.00010   1.89373
   A20        1.89338  -0.00008   0.00000  -0.00284  -0.00284   1.89053
   A21        1.88749  -0.00001   0.00000   0.00105   0.00105   1.88854
   A22        1.92760   0.00077   0.00000   0.01479   0.01486   1.94246
   A23        1.96785  -0.00081   0.00000  -0.02444  -0.02451   1.94334
   A24        1.86268  -0.00009   0.00000  -0.00019  -0.00032   1.86236
   A25        1.92927   0.00007   0.00000   0.01010   0.01019   1.93946
   A26        1.88407  -0.00014   0.00000   0.00042   0.00039   1.88446
   A27        1.88887   0.00020   0.00000  -0.00049  -0.00060   1.88828
   A28        1.93246  -0.00007   0.00000  -0.00166  -0.00166   1.93080
   A29        1.94781  -0.00003   0.00000   0.00388   0.00388   1.95169
   A30        1.91716   0.00003   0.00000   0.00124   0.00123   1.91839
   A31        1.90107   0.00001   0.00000  -0.00276  -0.00276   1.89831
   A32        1.88747   0.00002   0.00000   0.00017   0.00017   1.88763
   A33        1.87602   0.00004   0.00000  -0.00096  -0.00097   1.87506
   A34        1.93429  -0.00049   0.00000  -0.01223  -0.01223   1.92206
   A35        1.91449   0.00014   0.00000   0.00332   0.00331   1.91780
   A36        1.94911  -0.00020   0.00000   0.00127   0.00126   1.95037
   A37        1.88045   0.00017   0.00000   0.00087   0.00086   1.88132
   A38        1.89674   0.00032   0.00000   0.00499   0.00498   1.90172
   A39        1.88684   0.00009   0.00000   0.00212   0.00211   1.88895
    D1       -1.15329  -0.00020   0.00000  -0.11937  -0.11755  -1.27084
    D2        2.98394  -0.00023   0.00000  -0.10436  -0.10263   2.88131
    D3        0.92866  -0.00043   0.00000  -0.12004  -0.11845   0.81021
    D4        2.17424   0.00060   0.00000   0.21335   0.21174   2.38598
    D5        0.02828   0.00057   0.00000   0.22836   0.22666   0.25495
    D6       -2.02700   0.00037   0.00000   0.21268   0.21084  -1.81616
    D7       -2.26255   0.00037   0.00000   0.19287   0.19205  -2.07050
    D8        1.85265   0.00029   0.00000   0.18637   0.18567   2.03831
    D9       -0.21891   0.00056   0.00000   0.20107   0.20028  -0.01863
   D10        0.69535  -0.00059   0.00000  -0.13697  -0.13625   0.55910
   D11       -1.47264  -0.00068   0.00000  -0.14347  -0.14264  -1.61527
   D12        2.73899  -0.00040   0.00000  -0.12877  -0.12802   2.61097
   D13        1.02712  -0.00013   0.00000  -0.00637  -0.00639   1.02073
   D14        3.11939  -0.00007   0.00000  -0.00399  -0.00401   3.11538
   D15       -1.05756  -0.00014   0.00000  -0.00191  -0.00193  -1.05949
   D16       -3.12722  -0.00012   0.00000  -0.02120  -0.02115   3.13481
   D17       -1.03495  -0.00006   0.00000  -0.01882  -0.01877  -1.05373
   D18        1.07128  -0.00014   0.00000  -0.01674  -0.01669   1.05459
   D19       -1.07993   0.00003   0.00000  -0.01666  -0.01668  -1.09661
   D20        1.01235   0.00008   0.00000  -0.01428  -0.01431   0.99804
   D21        3.11857   0.00001   0.00000  -0.01219  -0.01222   3.10635
   D22       -1.01454  -0.00055   0.00000  -0.03054  -0.03056  -1.04510
   D23        1.07763  -0.00048   0.00000  -0.02914  -0.02916   1.04847
   D24       -3.11887  -0.00049   0.00000  -0.02836  -0.02838   3.13594
   D25        3.10362   0.00043   0.00000   0.00408   0.00412   3.10774
   D26       -1.08739   0.00049   0.00000   0.00548   0.00552  -1.08188
   D27        0.99929   0.00048   0.00000   0.00626   0.00630   1.00559
   D28        1.06210  -0.00002   0.00000  -0.00230  -0.00232   1.05978
   D29       -3.12891   0.00004   0.00000  -0.00091  -0.00092  -3.12984
   D30       -1.04223   0.00003   0.00000  -0.00013  -0.00014  -1.04237
   D31        1.01223   0.00025   0.00000   0.00656   0.00654   1.01877
   D32        3.13306   0.00019   0.00000   0.00455   0.00452   3.13758
   D33       -1.07122   0.00025   0.00000   0.00661   0.00658  -1.06464
   D34       -3.08097  -0.00018   0.00000  -0.00692  -0.00689  -3.08786
   D35       -0.96014  -0.00024   0.00000  -0.00894  -0.00891  -0.96905
   D36        1.11876  -0.00019   0.00000  -0.00688  -0.00684   1.11191
   D37       -1.01813   0.00002   0.00000  -0.00153  -0.00153  -1.01967
   D38        1.10269  -0.00004   0.00000  -0.00355  -0.00355   1.09914
   D39       -3.10159   0.00002   0.00000  -0.00148  -0.00148  -3.10307
   D40       -0.97816   0.00029   0.00000   0.00561   0.00556  -0.97260
   D41        1.09606   0.00028   0.00000   0.00122   0.00117   1.09723
   D42       -3.09563   0.00036   0.00000   0.00689   0.00684  -3.08879
   D43        3.13795  -0.00018   0.00000  -0.00345  -0.00343   3.13453
   D44       -1.07101  -0.00019   0.00000  -0.00784  -0.00782  -1.07883
   D45        1.02049  -0.00011   0.00000  -0.00217  -0.00215   1.01834
   D46        1.07805  -0.00017   0.00000  -0.00945  -0.00942   1.06863
   D47       -3.13091  -0.00018   0.00000  -0.01384  -0.01382   3.13846
   D48       -1.03941  -0.00011   0.00000  -0.00817  -0.00814  -1.04756
         Item               Value     Threshold  Converged?
 Maximum Force            0.001643     0.000450     NO 
 RMS     Force            0.000404     0.000300     NO 
 Maximum Displacement     0.243820     0.001800     NO 
 RMS     Displacement     0.074450     0.001200     NO 
 Predicted change in Energy=-2.082409D-03
 Lowest energy point so far.  Saving SCF results.
 GradGradGradGradGradGradGradGradGradGradGradGradGradGradGradGradGradGrad

 Leave Link  103 at Wed Jul 10 21:43:33 2024, MaxMem= 13421772800 cpu:               2.1 elap:               0.1
 (Enter /scratch/PI/keztluo/TYang/g16/l202.exe)
                          Input orientation:                          
 ---------------------------------------------------------------------
 Center     Atomic      Atomic             Coordinates (Angstroms)
 Number     Number       Type             X           Y           Z
 ---------------------------------------------------------------------
      1          7           0       -0.030767    0.279686   -0.282586
      2          6           0       -1.254080    0.003300    0.423752
      3          6           0       -1.633067   -1.474042    0.291115
      4          6           0       -2.361014    0.896621   -0.126891
      5          1           0       -1.146263    0.223551    1.504541
      6          1           0       -0.835242   -2.116172    0.680252
      7          1           0       -2.548904   -1.698809    0.847818
      8          1           0       -1.784419   -1.722944   -0.764763
      9          1           0       -2.107899    1.954752   -0.002241
     10          1           0       -2.504096    0.696643   -1.195239
     11          1           0       -3.307584    0.707087    0.385779
     12          6           0        1.239964   -0.179233    0.235017
     13          6           0        2.173560    0.994524    0.536647
     14          6           0        1.900886   -1.179241   -0.716864
     15          1           0        1.027456   -0.695884    1.182292
     16          1           0        1.715117    1.675640    1.259176
     17          1           0        3.136701    0.657069    0.932804
     18          1           0        2.375636    1.557692   -0.383748
     19          1           0        1.222901   -2.014259   -0.915577
     20          1           0        2.122349   -0.692619   -1.673749
     21          1           0        2.838208   -1.571524   -0.306786
     22          1           0       -0.005908    1.124220   -0.832973
 ---------------------------------------------------------------------
                    Distance matrix (angstroms):
                    1          2          3          4          5
     1  N    0.000000
     2  C    1.439374   0.000000
     3  C    2.443780   1.530935   0.000000
     4  C    2.415554   1.525297   2.514891   0.000000
     5  H    2.107440   1.108260   2.142709   2.142479   0.000000
     6  H    2.704510   2.175634   1.095574   3.472230   2.500098
     7  H    3.396067   2.180270   1.095078   2.778780   2.468634
     8  H    2.705239   2.161884   1.095326   2.757074   3.057094
     9  H    2.683080   2.172243   3.473925   1.095101   2.488412
    10  H    2.669110   2.159721   2.771248   1.096280   3.058814
    11  H    3.371486   2.171091   2.751417   1.093046   2.481279
    12  C    1.446816   2.507827   3.151821   3.775643   2.732765
    13  C    2.457884   3.569873   4.543623   4.583910   3.542943
    14  C    2.459338   3.557136   3.686699   4.777139   4.023379
    15  H    2.053641   2.503927   2.911718   3.966329   2.382070
    16  H    2.715479   3.508673   4.697656   4.375259   3.218114
    17  H    3.413567   4.468278   5.263466   5.604035   4.342649
    18  H    2.726593   4.030264   5.071149   4.789451   4.212996
    19  H    2.689711   3.464071   3.147140   4.683983   4.059274
    20  H    2.741645   4.035354   4.309809   5.001899   4.650238
    21  H    3.414466   4.445287   4.512126   5.758125   4.730666
    22  H    1.008355   2.096128   3.265300   2.469185   2.752378
                    6          7          8          9         10
     6  H    0.000000
     7  H    1.771696   0.000000
     8  H    1.773029   1.784780   0.000000
     9  H    4.319477   3.776982   3.769818   0.000000
    10  H    3.770209   3.148695   2.560790   1.778498   0.000000
    11  H    3.764304   2.564647   3.090118   1.773830   1.773505
    12  C    2.873404   4.127972   3.539702   3.977232   4.102533
    13  C    4.330121   5.445414   4.974324   4.420784   4.996862
    14  C    3.211880   4.745398   3.725503   5.138380   4.811616
    15  H    2.395602   3.729353   3.571066   4.273107   4.479246
    16  H    4.606227   5.453255   5.281425   4.035409   4.978388
    17  H    4.850874   6.154956   5.723950   5.483076   6.028991
    18  H    4.993908   6.030974   5.311666   4.517222   5.021126
    19  H    2.606341   4.175594   3.025158   5.261318   4.617111
    20  H    4.039204   5.402899   4.141335   5.262842   4.854175
    21  H    3.842541   5.510924   4.647725   6.082051   5.871469
    22  H    3.671211   4.154681   3.357692   2.407959   2.560274
                   11         12         13         14         15
    11  H    0.000000
    12  C    4.635567   0.000000
    13  C    5.490749   1.529801   0.000000
    14  C    5.648204   1.530656   2.524063   0.000000
    15  H    4.625509   1.099736   2.141937   2.145532   0.000000
    16  H    5.189262   2.171458   1.093681   3.477009   2.470409
    17  H    6.467654   2.187217   1.094741   2.760557   2.518262
    18  H    5.797818   2.165533   1.097779   2.797706   3.057561
    19  H    5.442844   2.165982   3.473541   1.093803   2.485431
    20  H    5.973693   2.164614   2.781173   1.096118   3.058720
    21  H    6.591091   2.187786   2.781679   1.095729   2.502583
    22  H    3.544069   2.095659   2.577355   2.992536   2.905497
                   16         17         18         19         20
    16  H    0.000000
    17  H    1.779019   0.000000
    18  H    1.774654   1.767386   0.000000
    19  H    4.311286   3.770296   3.790841   0.000000
    20  H    3.791640   3.105589   2.606177   1.769340   0.000000
    21  H    3.775930   2.567549   3.164157   1.782093   1.775814
    22  H    2.764611   3.634857   2.462002   3.371475   2.921863
                   21         22
    21  H    0.000000
    22  H    3.953846   0.000000
 Stoichiometry    C6H15N
 Framework group  C1[X(C6H15N)]
 Deg. of freedom    60
 Full point group                 C1      NOp   1
 RotChk:  IX=0 Diff= 2.54D-02
 Largest Abelian subgroup         C1      NOp   1
 Largest concise Abelian subgroup C1      NOp   1
                         Standard orientation:                         
 ---------------------------------------------------------------------
 Center     Atomic      Atomic             Coordinates (Angstroms)
 Number     Number       Type             X           Y           Z
 ---------------------------------------------------------------------
      1          7           0       -0.027304   -0.320820    0.382431
      2          6           0       -1.271992   -0.149808   -0.319926
      3          6           0       -1.645514    1.332414   -0.405142
      4          6           0       -2.361755   -0.941352    0.395900
      5          1           0       -1.198340   -0.534656   -1.356607
      6          1           0       -0.859824    1.902403   -0.913164
      7          1           0       -2.578216    1.473778   -0.961271
      8          1           0       -1.763440    1.741973    0.603864
      9          1           0       -2.113475   -2.007447    0.428220
     10          1           0       -2.471059   -0.578255    1.424512
     11          1           0       -3.323818   -0.827839   -0.110359
     12          6           0        1.226886    0.045702   -0.238813
     13          6           0        2.149666   -1.165724   -0.384469
     14          6           0        1.918132    1.176801    0.526500
     15          1           0        0.985118    0.411308   -1.247425
     16          1           0        1.668242   -1.947520   -0.978744
     17          1           0        3.100141   -0.898769   -0.857530
     18          1           0        2.380128   -1.581376    0.605097
     19          1           0        1.247351    2.036248    0.614878
     20          1           0        2.169176    0.842296    1.539693
     21          1           0        2.842406    1.495926    0.032031
     22          1           0        0.014196   -1.070525    1.055484
 ---------------------------------------------------------------------
 Rotational constants (GHZ):           4.1026104           1.5284386           1.2619729
 Leave Link  202 at Wed Jul 10 21:43:33 2024, MaxMem= 13421772800 cpu:               0.3 elap:               0.0
 (Enter /scratch/PI/keztluo/TYang/g16/l301.exe)
 Basis read from rwf:  (5D, 7F)
 No pseudopotential information found on rwf file.
 There are   135 symmetry adapted cartesian basis functions of A   symmetry.
 There are   128 symmetry adapted basis functions of A   symmetry.
   128 basis functions,   256 primitive gaussians,   135 cartesian basis functions
    29 alpha electrons       29 beta electrons
       nuclear repulsion energy       335.2259261003 Hartrees.
 IExCor= 4336 DFT=T Ex+Corr=M062X ExCW=0 ScaHFX=  0.540000
 ScaDFX=  1.000000  1.000000  1.000000  1.000000 ScalE2=  1.000000  1.000000
 IRadAn=      5 IRanWt=     -1 IRanGd=            0 ICorTp=0 IEmpDi=  4
 NAtoms=   22 NActive=   22 NUniq=   22 SFac= 1.00D+00 NAtFMM=   60 NAOKFM=F Big=F
 Integral buffers will be    131072 words long.
 Raffenetti 2 integral format.
 Two-electron integral symmetry is turned on.
 No density basis found on file    724.
 Leave Link  301 at Wed Jul 10 21:43:33 2024, MaxMem= 13421772800 cpu:               2.3 elap:               0.1
 (Enter /scratch/PI/keztluo/TYang/g16/l302.exe)
 NPDir=0 NMtPBC=     1 NCelOv=     1 NCel=       1 NClECP=     1 NCelD=      1
         NCelK=      1 NCelE2=     1 NClLst=     1 CellRange=     0.0.
 One-electron integrals computed using PRISM.
 One-electron integral symmetry used in STVInt
 NBasis=   128 RedAO= T EigKep=  4.31D-03  NBF=   128
 NBsUse=   128 1.00D-06 EigRej= -1.00D+00 NBFU=   128
 Precomputing XC quadrature grid using
 IXCGrd= 4 IRadAn=           5 IRanWt=          -1 IRanGd=           0 AccXCQ= 0.00D+00.
 Generated NRdTot=       0 NPtTot=           0 NUsed=           0 NTot=          32
 NSgBfM=   135   135   135   135   135 MxSgAt=    22 MxSgA2=    22.
 Leave Link  302 at Wed Jul 10 21:43:34 2024, MaxMem= 13421772800 cpu:               6.5 elap:               0.2
 (Enter /scratch/PI/keztluo/TYang/g16/l303.exe)
 DipDrv:  MaxL=1.
 Leave Link  303 at Wed Jul 10 21:43:34 2024, MaxMem= 13421772800 cpu:               0.9 elap:               0.1
 (Enter /scratch/PI/keztluo/TYang/g16/l401.exe)
 Initial guess from the checkpoint file:  "NH.chk"
 B after Tr=     0.000000    0.000000    0.000000
         Rot=    0.999960    0.002589   -0.003504    0.007815 Ang=   1.03 deg.
 Guess basis will be translated and rotated to current coordinates.
 JPrj=2 DoOrth=T DoCkMO=T.
 Generating alternative initial guess.
 ExpMin= 1.61D-01 ExpMax= 4.17D+03 ExpMxC= 6.27D+02 IAcc=3 IRadAn=         5 AccDes= 0.00D+00
 Harris functional with IExCor= 1009 and IRadAn=       5 diagonalized for initial guess.
 HarFok:  IExCor= 1009 AccDes= 0.00D+00 IRadAn=         5 IDoV= 1 UseB2=F ITyADJ=14
 ICtDFT=  3500011 ScaDFX=  1.000000  1.000000  1.000000  1.000000
 FoFCou: FMM=F IPFlag=           0 FMFlag=      100000 FMFlg1=           0
         NFxFlg=           0 DoJE=T BraDBF=F KetDBF=T FulRan=T
         wScrn=  0.000000 ICntrl=       500 IOpCl=  0 I1Cent=   200000004 NGrid=           0
         NMat0=    1 NMatS0=      1 NMatT0=    0 NMatD0=    1 NMtDS0=    0 NMtDT0=    0
 Petite list used in FoFCou.
 Harris En= -292.213125618227    
 Leave Link  401 at Wed Jul 10 21:43:34 2024, MaxMem= 13421772800 cpu:              13.3 elap:               0.4
 (Enter /scratch/PI/keztluo/TYang/g16/l502.exe)
 Integral symmetry usage will be decided dynamically.
 Closed shell SCF:
 Using DIIS extrapolation, IDIIS=  1040.
 NGot= 13421772800 LenX= 13421728735 LenY= 13421710069
 Requested convergence on RMS density matrix=1.00D-08 within 128 cycles.
 Requested convergence on MAX density matrix=1.00D-06.
 Requested convergence on             energy=1.00D-06.
 No special actions if energy rises.
 Fock matrices will be formed incrementally for  20 cycles.
 Integral accuracy reduced to 1.0D-05 until final iterations.

 Cycle   1  Pass 0  IDiag  1:
 FoFJK:  IHMeth= 1 ICntrl=       0 DoSepK=F KAlg= 0 I1Cent=           0 FoldK=F
 IRaf= 970000000 NMat=       1 IRICut=       1 DoRegI=T DoRafI=F ISym2E= 0 IDoP0=0 IntGTp=1.
 FoFCou: FMM=F IPFlag=           0 FMFlag=      100000 FMFlg1=           0
         NFxFlg=           0 DoJE=F BraDBF=F KetDBF=F FulRan=T
         wScrn=  0.000000 ICntrl=         0 IOpCl=  0 I1Cent=           0 NGrid=           0
         NMat0=    1 NMatS0=      1 NMatT0=    0 NMatD0=    1 NMtDS0=    0 NMtDT0=    0
 Symmetry not used in FoFCou.
 E= -292.244490715737    
 DIIS: error= 8.01D-03 at cycle   1 NSaved=   1.
 NSaved= 1 IEnMin= 1 EnMin= -292.244490715737     IErMin= 1 ErrMin= 8.01D-03
 ErrMax= 8.01D-03  0.00D+00 EMaxC= 1.00D-01 BMatC= 6.70D-03 BMatP= 6.70D-03
 IDIUse=3 WtCom= 9.20D-01 WtEn= 8.01D-02
 Coeff-Com:  0.100D+01
 Coeff-En:   0.100D+01
 Coeff:      0.100D+01
 Gap=     0.664 Goal=   None    Shift=    0.000
 GapD=    0.664 DampG=2.000 DampE=1.000 DampFc=2.0000 IDamp=-1.
 RMSDP=9.18D-04 MaxDP=1.58D-02              OVMax= 3.51D-02

 Cycle   2  Pass 0  IDiag  1:
 RMSU=  9.18D-04    CP:  9.99D-01
 E= -292.255981190325     Delta-E=       -0.011490474589 Rises=F Damp=F
 DIIS: error= 1.21D-03 at cycle   2 NSaved=   2.
 NSaved= 2 IEnMin= 2 EnMin= -292.255981190325     IErMin= 2 ErrMin= 1.21D-03
 ErrMax= 1.21D-03  0.00D+00 EMaxC= 1.00D-01 BMatC= 2.25D-04 BMatP= 6.70D-03
 IDIUse=3 WtCom= 9.88D-01 WtEn= 1.21D-02
 Coeff-Com: -0.180D+00 0.118D+01
 Coeff-En:   0.000D+00 0.100D+01
 Coeff:     -0.178D+00 0.118D+01
 Gap=     0.378 Goal=   None    Shift=    0.000
 RMSDP=3.47D-04 MaxDP=7.34D-03 DE=-1.15D-02 OVMax= 1.29D-02

 Cycle   3  Pass 0  IDiag  1:
 RMSU=  2.29D-04    CP:  9.99D-01  1.28D+00
 E= -292.256525730736     Delta-E=       -0.000544540411 Rises=F Damp=F
 DIIS: error= 3.87D-04 at cycle   3 NSaved=   3.
 NSaved= 3 IEnMin= 3 EnMin= -292.256525730736     IErMin= 3 ErrMin= 3.87D-04
 ErrMax= 3.87D-04  0.00D+00 EMaxC= 1.00D-01 BMatC= 1.97D-05 BMatP= 2.25D-04
 IDIUse=3 WtCom= 9.96D-01 WtEn= 3.87D-03
 Coeff-Com: -0.676D-01 0.337D+00 0.731D+00
 Coeff-En:   0.000D+00 0.000D+00 0.100D+01
 Coeff:     -0.674D-01 0.336D+00 0.732D+00
 Gap=     0.377 Goal=   None    Shift=    0.000
 RMSDP=5.52D-05 MaxDP=9.20D-04 DE=-5.45D-04 OVMax= 1.60D-03

 Cycle   4  Pass 0  IDiag  1:
 RMSU=  4.54D-05    CP:  9.99D-01  1.32D+00  1.02D+00
 E= -292.256545837454     Delta-E=       -0.000020106718 Rises=F Damp=F
 DIIS: error= 9.30D-05 at cycle   4 NSaved=   4.
 NSaved= 4 IEnMin= 4 EnMin= -292.256545837454     IErMin= 4 ErrMin= 9.30D-05
 ErrMax= 9.30D-05  0.00D+00 EMaxC= 1.00D-01 BMatC= 1.99D-06 BMatP= 1.97D-05
 IDIUse=1 WtCom= 1.00D+00 WtEn= 0.00D+00
 Coeff-Com: -0.188D-02-0.221D-01 0.193D+00 0.831D+00
 Coeff:     -0.188D-02-0.221D-01 0.193D+00 0.831D+00
 Gap=     0.378 Goal=   None    Shift=    0.000
 RMSDP=2.58D-05 MaxDP=5.07D-04 DE=-2.01D-05 OVMax= 8.72D-04

 Cycle   5  Pass 0  IDiag  1:
 RMSU=  1.17D-05    CP:  9.99D-01  1.33D+00  1.11D+00  1.02D+00
 E= -292.256548317390     Delta-E=       -0.000002479936 Rises=F Damp=F
 DIIS: error= 3.28D-05 at cycle   5 NSaved=   5.
 NSaved= 5 IEnMin= 5 EnMin= -292.256548317390     IErMin= 5 ErrMin= 3.28D-05
 ErrMax= 3.28D-05  0.00D+00 EMaxC= 1.00D-01 BMatC= 2.96D-07 BMatP= 1.99D-06
 IDIUse=1 WtCom= 1.00D+00 WtEn= 0.00D+00
 Coeff-Com:  0.500D-02-0.340D-01-0.681D-02 0.303D+00 0.733D+00
 Coeff:      0.500D-02-0.340D-01-0.681D-02 0.303D+00 0.733D+00
 Gap=     0.378 Goal=   None    Shift=    0.000
 RMSDP=8.94D-06 MaxDP=2.09D-04 DE=-2.48D-06 OVMax= 3.37D-04

 Initial convergence to 1.0D-05 achieved.  Increase integral accuracy.
 Cycle   6  Pass 1  IDiag  1:
 E= -292.256571714551     Delta-E=       -0.000023397160 Rises=F Damp=F
 DIIS: error= 1.18D-05 at cycle   1 NSaved=   1.
 NSaved= 1 IEnMin= 1 EnMin= -292.256571714551     IErMin= 1 ErrMin= 1.18D-05
 ErrMax= 1.18D-05  0.00D+00 EMaxC= 1.00D-01 BMatC= 7.33D-08 BMatP= 7.33D-08
 IDIUse=1 WtCom= 1.00D+00 WtEn= 0.00D+00
 Coeff-Com:  0.100D+01
 Coeff:      0.100D+01
 Gap=     0.378 Goal=   None    Shift=    0.000
 RMSDP=8.94D-06 MaxDP=2.09D-04 DE=-2.34D-05 OVMax= 1.29D-04

 Cycle   7  Pass 1  IDiag  1:
 RMSU=  6.01D-06    CP:  1.00D+00
 E= -292.256571783414     Delta-E=       -0.000000068864 Rises=F Damp=F
 DIIS: error= 9.85D-06 at cycle   2 NSaved=   2.
 NSaved= 2 IEnMin= 2 EnMin= -292.256571783414     IErMin= 2 ErrMin= 9.85D-06
 ErrMax= 9.85D-06  0.00D+00 EMaxC= 1.00D-01 BMatC= 2.85D-08 BMatP= 7.33D-08
 IDIUse=1 WtCom= 1.00D+00 WtEn= 0.00D+00
 Coeff-Com:  0.345D+00 0.655D+00
 Coeff:      0.345D+00 0.655D+00
 Gap=     0.378 Goal=   None    Shift=    0.000
 RMSDP=1.68D-06 MaxDP=4.62D-05 DE=-6.89D-08 OVMax= 5.44D-05

 Cycle   8  Pass 1  IDiag  1:
 RMSU=  1.67D-06    CP:  1.00D+00  1.02D+00
 E= -292.256571806883     Delta-E=       -0.000000023469 Rises=F Damp=F
 DIIS: error= 4.47D-06 at cycle   3 NSaved=   3.
 NSaved= 3 IEnMin= 3 EnMin= -292.256571806883     IErMin= 3 ErrMin= 4.47D-06
 ErrMax= 4.47D-06  0.00D+00 EMaxC= 1.00D-01 BMatC= 3.99D-09 BMatP= 2.85D-08
 IDIUse=1 WtCom= 1.00D+00 WtEn= 0.00D+00
 Coeff-Com: -0.432D-01 0.245D+00 0.798D+00
 Coeff:     -0.432D-01 0.245D+00 0.798D+00
 Gap=     0.378 Goal=   None    Shift=    0.000
 RMSDP=7.30D-07 MaxDP=1.69D-05 DE=-2.35D-08 OVMax= 2.57D-05

 Cycle   9  Pass 1  IDiag  1:
 RMSU=  4.54D-07    CP:  1.00D+00  1.12D+00  9.09D-01
 E= -292.256571810806     Delta-E=       -0.000000003923 Rises=F Damp=F
 DIIS: error= 9.76D-07 at cycle   4 NSaved=   4.
 NSaved= 4 IEnMin= 4 EnMin= -292.256571810806     IErMin= 4 ErrMin= 9.76D-07
 ErrMax= 9.76D-07  0.00D+00 EMaxC= 1.00D-01 BMatC= 1.68D-10 BMatP= 3.99D-09
 IDIUse=1 WtCom= 1.00D+00 WtEn= 0.00D+00
 Coeff-Com: -0.266D-01 0.655D-01 0.282D+00 0.679D+00
 Coeff:     -0.266D-01 0.655D-01 0.282D+00 0.679D+00
 Gap=     0.378 Goal=   None    Shift=    0.000
 RMSDP=1.82D-07 MaxDP=3.90D-06 DE=-3.92D-09 OVMax= 6.47D-06

 Cycle  10  Pass 1  IDiag  1:
 RMSU=  1.38D-07    CP:  1.00D+00  1.13D+00  9.63D-01  1.03D+00
 E= -292.256571811002     Delta-E=       -0.000000000195 Rises=F Damp=F
 DIIS: error= 2.61D-07 at cycle   5 NSaved=   5.
 NSaved= 5 IEnMin= 5 EnMin= -292.256571811002     IErMin= 5 ErrMin= 2.61D-07
 ErrMax= 2.61D-07  0.00D+00 EMaxC= 1.00D-01 BMatC= 1.36D-11 BMatP= 1.68D-10
 IDIUse=1 WtCom= 1.00D+00 WtEn= 0.00D+00
 Coeff-Com:  0.239D-02-0.262D-01-0.769D-01 0.128D+00 0.972D+00
 Coeff:      0.239D-02-0.262D-01-0.769D-01 0.128D+00 0.972D+00
 Gap=     0.378 Goal=   None    Shift=    0.000
 RMSDP=1.04D-07 MaxDP=2.67D-06 DE=-1.95D-10 OVMax= 4.39D-06

 Cycle  11  Pass 1  IDiag  1:
 RMSU=  2.84D-08    CP:  1.00D+00  1.14D+00  9.87D-01  1.18D+00  1.19D+00
 E= -292.256571811031     Delta-E=       -0.000000000030 Rises=F Damp=F
 DIIS: error= 5.46D-08 at cycle   6 NSaved=   6.
 NSaved= 6 IEnMin= 6 EnMin= -292.256571811031     IErMin= 6 ErrMin= 5.46D-08
 ErrMax= 5.46D-08  0.00D+00 EMaxC= 1.00D-01 BMatC= 6.40D-13 BMatP= 1.36D-11
 IDIUse=1 WtCom= 1.00D+00 WtEn= 0.00D+00
 Coeff-Com:  0.195D-02-0.901D-02-0.330D-01-0.918D-02 0.203D+00 0.846D+00
 Coeff:      0.195D-02-0.901D-02-0.330D-01-0.918D-02 0.203D+00 0.846D+00
 Gap=     0.378 Goal=   None    Shift=    0.000
 RMSDP=2.14D-08 MaxDP=6.08D-07 DE=-2.96D-11 OVMax= 9.21D-07

 Cycle  12  Pass 1  IDiag  1:
 RMSU=  8.85D-09    CP:  1.00D+00  1.14D+00  9.91D-01  1.21D+00  1.24D+00
                    CP:  1.02D+00
 E= -292.256571811031     Delta-E=        0.000000000000 Rises=F Damp=F
 DIIS: error= 1.46D-08 at cycle   7 NSaved=   7.
 NSaved= 7 IEnMin= 6 EnMin= -292.256571811031     IErMin= 7 ErrMin= 1.46D-08
 ErrMax= 1.46D-08  0.00D+00 EMaxC= 1.00D-01 BMatC= 4.45D-14 BMatP= 6.40D-13
 IDIUse=1 WtCom= 1.00D+00 WtEn= 0.00D+00
 Coeff-Com:  0.176D-03 0.299D-03-0.611D-03-0.111D-01-0.381D-01 0.139D+00
 Coeff-Com:  0.910D+00
 Coeff:      0.176D-03 0.299D-03-0.611D-03-0.111D-01-0.381D-01 0.139D+00
 Coeff:      0.910D+00
 Gap=     0.378 Goal=   None    Shift=    0.000
 RMSDP=5.51D-09 MaxDP=1.68D-07 DE= 0.00D+00 OVMax= 2.43D-07

 SCF Done:  E(RM062X) =  -292.256571811     A.U. after   12 cycles
            NFock= 12  Conv=0.55D-08     -V/T= 2.0062
 KE= 2.904689003383D+02 PE=-1.347506681824D+03 EE= 4.295552835742D+02
 Leave Link  502 at Wed Jul 10 21:43:37 2024, MaxMem= 13421772800 cpu:             120.5 elap:               3.2
 (Enter /scratch/PI/keztluo/TYang/g16/l701.exe)
 ... and contract with generalized density number  0.
 Compute integral first derivatives.
 Leave Link  701 at Wed Jul 10 21:43:38 2024, MaxMem= 13421772800 cpu:               4.8 elap:               0.2
 (Enter /scratch/PI/keztluo/TYang/g16/l702.exe)
 L702 exits ... SP integral derivatives will be done elsewhere.
 Leave Link  702 at Wed Jul 10 21:43:38 2024, MaxMem= 13421772800 cpu:               0.7 elap:               0.1
 (Enter /scratch/PI/keztluo/TYang/g16/l703.exe)
 Integral derivatives from FoFJK, PRISM(SPDF).
 Compute integral first derivatives, UseDBF=F ICtDFT=           0.
 Calling FoFJK, ICntrl=      2127 FMM=F ISym2X=0 I1Cent= 0 IOpClX= 0 NMat=1 NMatS=1 NMatT=0.
 FoFJK:  IHMeth= 1 ICntrl=    2127 DoSepK=F KAlg= 0 I1Cent=           0 FoldK=F
 IRaf=         0 NMat=       1 IRICut=       1 DoRegI=T DoRafI=F ISym2E= 0 IDoP0=0 IntGTp=1.
 FoFCou: FMM=F IPFlag=           0 FMFlag=      100000 FMFlg1=         800
         NFxFlg=           0 DoJE=F BraDBF=F KetDBF=F FulRan=T
         wScrn=  0.000000 ICntrl=      2127 IOpCl=  0 I1Cent=           0 NGrid=           0
         NMat0=    1 NMatS0=      1 NMatT0=    0 NMatD0=    1 NMtDS0=    0 NMtDT0=    0
 Symmetry not used in FoFCou.
 Leave Link  703 at Wed Jul 10 21:43:39 2024, MaxMem= 13421772800 cpu:              24.0 elap:               0.7
 (Enter /scratch/PI/keztluo/TYang/g16/l716.exe)
 Dipole        =-1.00012110D-02-2.69259204D-01-5.22270508D-02
 ***** Axes restored to original set *****
 -------------------------------------------------------------------
 Center     Atomic                   Forces (Hartrees/Bohr)
 Number     Number              X              Y              Z
 -------------------------------------------------------------------
      1        7           0.001106012   -0.006838549   -0.009151922
      2        6          -0.003548409    0.001839591    0.003629505
      3        6           0.000412326    0.000047066    0.000404830
      4        6           0.000026185   -0.000764898   -0.000532465
      5        1           0.000153877    0.000414717   -0.000489919
      6        1          -0.000234071   -0.000082918   -0.000238028
      7        1          -0.000146280   -0.000108920    0.000222080
      8        1           0.000014679    0.000213991    0.000206886
      9        1          -0.000114490   -0.000030478    0.000007715
     10        1           0.000171071    0.000173710    0.000209234
     11        1          -0.000105154   -0.000003148    0.000130829
     12        6           0.001056659    0.001011430    0.002122491
     13        6           0.000393186    0.000308147   -0.000468365
     14        6           0.000350252   -0.000297697   -0.000270752
     15        1           0.000338014    0.000015430    0.000111747
     16        1           0.000105393    0.000254038    0.000239394
     17        1          -0.000339860   -0.000173264    0.000148846
     18        1          -0.000166153   -0.000148711    0.000201783
     19        1           0.000258150    0.000044796   -0.000080044
     20        1          -0.000107457   -0.000049671    0.000133370
     21        1          -0.000057242    0.000020588    0.000048059
     22        1           0.000433312    0.004154750    0.003414725
 -------------------------------------------------------------------
 Cartesian Forces:  Max     0.009151922 RMS     0.001741258
 Leave Link  716 at Wed Jul 10 21:43:39 2024, MaxMem= 13421772800 cpu:               0.7 elap:               0.1
 (Enter /scratch/PI/keztluo/TYang/g16/l103.exe)

 GradGradGradGradGradGradGradGradGradGradGradGradGradGradGradGradGradGrad
 Berny optimization.
 Using GEDIIS/GDIIS optimizer.
 FormGI is forming the generalized inverse of G from B-inverse, IUseBI=4.
 Internal  Forces:  Max     0.004278193 RMS     0.000680458
 Search for a local minimum.
 Step number   6 out of a maximum of  118
 All quantities printed in internal units (Hartrees-Bohrs-Radians)
 RMS Force = .68046D-03 SwitMx=.10000D-02 MixMth= 2
 Mixed Optimization -- En-DIIS/RFO-DIIS
 Update second derivatives using D2CorX and points    5    6
 ITU=  0  1  1  1  1  0
 Use linear search instead of GDIIS.
     Eigenvalues ---   -0.00526   0.00207   0.00259   0.00337   0.00349
     Eigenvalues ---    0.00981   0.01118   0.03152   0.03930   0.04779
     Eigenvalues ---    0.04896   0.05399   0.05428   0.05468   0.05525
     Eigenvalues ---    0.05593   0.05631   0.05640   0.05659   0.05704
     Eigenvalues ---    0.05846   0.09917   0.12787   0.15913   0.15966
     Eigenvalues ---    0.15981   0.16000   0.16000   0.16000   0.16000
     Eigenvalues ---    0.16000   0.16000   0.16004   0.16060   0.16084
     Eigenvalues ---    0.16738   0.17716   0.18149   0.20747   0.28318
     Eigenvalues ---    0.28743   0.29222   0.29235   0.32434   0.33046
     Eigenvalues ---    0.33337   0.33637   0.33682   0.33908   0.33958
     Eigenvalues ---    0.33984   0.33989   0.34102   0.34265   0.34345
     Eigenvalues ---    0.34356   0.34453   0.37132   0.38597   0.47503
 Eigenvalue     1 is  -5.26D-03 should be greater than     0.000000 Eigenvector:
                          D5        D4        D6        D8        D7
   1                   -0.38349  -0.38275  -0.37975  -0.34022  -0.32884
                          D9        D12       D10       D11       D3
   1                   -0.32548   0.20730   0.20393   0.19256   0.16412
 RFO step:  Lambda=-8.08099121D-03 EMin=-5.25507539D-03
 Skip linear search -- no minimum in search direction.
 Iteration  1 RMS(Cart)=  0.11015282 RMS(Int)=  0.03995274
 Iteration  2 RMS(Cart)=  0.08926390 RMS(Int)=  0.00902029
 Iteration  3 RMS(Cart)=  0.00404058 RMS(Int)=  0.00868069
 Iteration  4 RMS(Cart)=  0.00001442 RMS(Int)=  0.00868069
 Iteration  5 RMS(Cart)=  0.00000085 RMS(Int)=  0.00868069
 ITry= 1 IFail=0 DXMaxC= 5.26D-01 DCOld= 1.00D+10 DXMaxT= 6.40D-01 DXLimC= 3.00D+00 Rises=F
 Variable       Old X    -DE/DX   Delta X   Delta X   Delta X     New X
                                 (Linear)    (Quad)   (Total)
    R1        2.72002   0.00428   0.00000   0.03892   0.03892   2.75894
    R2        2.73409   0.00208   0.00000   0.03401   0.03401   2.76810
    R3        1.90552   0.00163   0.00000   0.01406   0.01406   1.91958
    R4        2.89305  -0.00013   0.00000  -0.00377  -0.00377   2.88928
    R5        2.88239  -0.00028   0.00000  -0.00863  -0.00863   2.87376
    R6        2.09431  -0.00038   0.00000  -0.00061  -0.00061   2.09370
    R7        2.07034  -0.00021   0.00000  -0.00457  -0.00457   2.06576
    R8        2.06940   0.00026   0.00000   0.00464   0.00464   2.07404
    R9        2.06987  -0.00025   0.00000  -0.00356  -0.00356   2.06630
   R10        2.06944  -0.00006   0.00000   0.00020   0.00020   2.06964
   R11        2.07167  -0.00026   0.00000  -0.00375  -0.00375   2.06792
   R12        2.06556   0.00015   0.00000   0.00199   0.00199   2.06754
   R13        2.89090   0.00020   0.00000  -0.00798  -0.00798   2.88293
   R14        2.89252   0.00048   0.00000   0.00288   0.00288   2.89540
   R15        2.07820   0.00002   0.00000   0.00493   0.00493   2.08313
   R16        2.06676   0.00027   0.00000   0.00337   0.00337   2.07013
   R17        2.06876  -0.00019   0.00000  -0.00211  -0.00211   2.06665
   R18        2.07450  -0.00028   0.00000  -0.00164  -0.00164   2.07287
   R19        2.06699  -0.00018   0.00000  -0.00424  -0.00424   2.06275
   R20        2.07136  -0.00016   0.00000  -0.00182  -0.00182   2.06954
   R21        2.07063  -0.00004   0.00000   0.00100   0.00100   2.07162
    A1        2.10597  -0.00027   0.00000  -0.05703  -0.09206   2.01391
    A2        2.03714  -0.00078   0.00000  -0.08434  -0.14033   1.89681
    A3        2.02559  -0.00012   0.00000  -0.10658  -0.15949   1.86610
    A4        1.93176   0.00029   0.00000   0.00255   0.00256   1.93432
    A5        1.90410   0.00026   0.00000   0.00740   0.00741   1.91151
    A6        1.93662  -0.00035   0.00000   0.00235   0.00235   1.93897
    A7        1.93290  -0.00049   0.00000  -0.00494  -0.00496   1.92794
    A8        1.87586   0.00007   0.00000  -0.00549  -0.00551   1.87035
    A9        1.88207   0.00020   0.00000  -0.00223  -0.00227   1.87979
   A10        1.93323   0.00040   0.00000  -0.00038  -0.00041   1.93282
   A11        1.94020   0.00003   0.00000   0.01138   0.01139   1.95158
   A12        1.91453  -0.00030   0.00000  -0.01160  -0.01160   1.90293
   A13        1.88406  -0.00016   0.00000  -0.00278  -0.00280   1.88125
   A14        1.88582  -0.00007   0.00000   0.00016   0.00013   1.88594
   A15        1.90483   0.00009   0.00000   0.00317   0.00321   1.90803
   A16        1.93592   0.00011   0.00000   0.00095   0.00095   1.93687
   A17        1.91739  -0.00001   0.00000  -0.00432  -0.00432   1.91306
   A18        1.93648  -0.00005   0.00000  -0.00202  -0.00202   1.93446
   A19        1.89373  -0.00008   0.00000  -0.00105  -0.00105   1.89268
   A20        1.89053  -0.00006   0.00000  -0.00155  -0.00156   1.88898
   A21        1.88854   0.00009   0.00000   0.00824   0.00824   1.89678
   A22        1.94246  -0.00013   0.00000  -0.00610  -0.00609   1.93637
   A23        1.94334   0.00039   0.00000  -0.00087  -0.00095   1.94239
   A24        1.86236   0.00006   0.00000   0.02683   0.02681   1.88917
   A25        1.93946  -0.00027   0.00000  -0.00567  -0.00571   1.93375
   A26        1.88446  -0.00003   0.00000  -0.01548  -0.01546   1.86901
   A27        1.88828  -0.00001   0.00000   0.00237   0.00221   1.89049
   A28        1.93080   0.00038   0.00000   0.00666   0.00665   1.93745
   A29        1.95169  -0.00043   0.00000  -0.01123  -0.01123   1.94046
   A30        1.91839  -0.00007   0.00000   0.00125   0.00124   1.91963
   A31        1.89831  -0.00008   0.00000  -0.00543  -0.00543   1.89288
   A32        1.88763  -0.00008   0.00000   0.00295   0.00292   1.89055
   A33        1.87506   0.00028   0.00000   0.00615   0.00615   1.88120
   A34        1.92206   0.00033   0.00000  -0.00055  -0.00055   1.92151
   A35        1.91780  -0.00010   0.00000  -0.00082  -0.00082   1.91698
   A36        1.95037  -0.00013   0.00000   0.00352   0.00351   1.95388
   A37        1.88132  -0.00010   0.00000  -0.00293  -0.00293   1.87838
   A38        1.90172  -0.00010   0.00000   0.00118   0.00118   1.90290
   A39        1.88895   0.00009   0.00000  -0.00061  -0.00061   1.88834
    D1       -1.27084  -0.00086   0.00000  -0.16365  -0.15566  -1.42650
    D2        2.88131  -0.00061   0.00000  -0.16404  -0.15606   2.72525
    D3        0.81021  -0.00081   0.00000  -0.16735  -0.15937   0.65084
    D4        2.38598   0.00159   0.00000   0.38370   0.37572   2.76170
    D5        0.25495   0.00184   0.00000   0.38331   0.37532   0.63027
    D6       -1.81616   0.00165   0.00000   0.38000   0.37202  -1.44414
    D7       -2.07050   0.00134   0.00000   0.31925   0.30932  -1.76118
    D8        2.03831   0.00150   0.00000   0.33183   0.32191   2.36023
    D9       -0.01863   0.00127   0.00000   0.31333   0.30332   0.28469
   D10        0.55910  -0.00129   0.00000  -0.21854  -0.20857   0.35053
   D11       -1.61527  -0.00112   0.00000  -0.20597  -0.19597  -1.81125
   D12        2.61097  -0.00135   0.00000  -0.22446  -0.21457   2.39640
   D13        1.02073  -0.00024   0.00000  -0.00305  -0.00305   1.01768
   D14        3.11538  -0.00015   0.00000   0.00071   0.00072   3.11611
   D15       -1.05949  -0.00021   0.00000   0.00434   0.00433  -1.05517
   D16        3.13481  -0.00004   0.00000   0.00469   0.00468   3.13949
   D17       -1.05373   0.00005   0.00000   0.00845   0.00846  -1.04527
   D18        1.05459  -0.00002   0.00000   0.01209   0.01206   1.06665
   D19       -1.09661  -0.00003   0.00000  -0.00398  -0.00396  -1.10057
   D20        0.99804   0.00006   0.00000  -0.00021  -0.00019   0.99785
   D21        3.10635   0.00000   0.00000   0.00342   0.00341   3.10976
   D22       -1.04510   0.00008   0.00000  -0.01330  -0.01330  -1.05840
   D23        1.04847   0.00005   0.00000  -0.01680  -0.01680   1.03167
   D24        3.13594   0.00012   0.00000  -0.01062  -0.01062   3.12531
   D25        3.10774  -0.00014   0.00000  -0.01820  -0.01820   3.08954
   D26       -1.08188  -0.00018   0.00000  -0.02171  -0.02170  -1.10357
   D27        1.00559  -0.00010   0.00000  -0.01553  -0.01552   0.99007
   D28        1.05978  -0.00007   0.00000  -0.00750  -0.00751   1.05227
   D29       -3.12984  -0.00011   0.00000  -0.01100  -0.01101  -3.14084
   D30       -1.04237  -0.00003   0.00000  -0.00483  -0.00483  -1.04720
   D31        1.01877  -0.00002   0.00000   0.01245   0.01245   1.03121
   D32        3.13758  -0.00014   0.00000   0.00247   0.00246   3.14004
   D33       -1.06464  -0.00012   0.00000   0.00382   0.00380  -1.06084
   D34       -3.08786   0.00019   0.00000   0.00260   0.00260  -3.08527
   D35       -0.96905   0.00007   0.00000  -0.00737  -0.00738  -0.97644
   D36        1.11191   0.00009   0.00000  -0.00602  -0.00604   1.10587
   D37       -1.01967   0.00000   0.00000  -0.00732  -0.00729  -1.02696
   D38        1.09914  -0.00013   0.00000  -0.01729  -0.01727   1.08187
   D39       -3.10307  -0.00010   0.00000  -0.01595  -0.01593  -3.11901
   D40       -0.97260  -0.00013   0.00000  -0.01823  -0.01823  -0.99083
   D41        1.09723  -0.00011   0.00000  -0.02268  -0.02267   1.07456
   D42       -3.08879  -0.00015   0.00000  -0.02171  -0.02171  -3.11050
   D43        3.13453  -0.00005   0.00000  -0.00543  -0.00544   3.12909
   D44       -1.07883  -0.00003   0.00000  -0.00988  -0.00988  -1.08871
   D45        1.01834  -0.00007   0.00000  -0.00891  -0.00892   1.00942
   D46        1.06863   0.00015   0.00000   0.01529   0.01529   1.08392
   D47        3.13846   0.00017   0.00000   0.01085   0.01085  -3.13388
   D48       -1.04756   0.00013   0.00000   0.01181   0.01181  -1.03575
         Item               Value     Threshold  Converged?
 Maximum Force            0.004278     0.000450     NO 
 RMS     Force            0.000680     0.000300     NO 
 Maximum Displacement     0.526243     0.001800     NO 
 RMS     Displacement     0.167974     0.001200     NO 
 Predicted change in Energy=-5.551897D-03
 Lowest energy point so far.  Saving SCF results.
 GradGradGradGradGradGradGradGradGradGradGradGradGradGradGradGradGradGrad

 Leave Link  103 at Wed Jul 10 21:43:39 2024, MaxMem= 13421772800 cpu:               4.9 elap:               0.2
 (Enter /scratch/PI/keztluo/TYang/g16/l202.exe)
                          Input orientation:                          
 ---------------------------------------------------------------------
 Center     Atomic      Atomic             Coordinates (Angstroms)
 Number     Number       Type             X           Y           Z
 ---------------------------------------------------------------------
      1          7           0       -0.040685    0.111637   -0.484999
      2          6           0       -1.221065   -0.004402    0.366323
      3          6           0       -1.728898   -1.446194    0.397990
      4          6           0       -2.307506    0.930898   -0.141098
      5          1           0       -0.989313    0.283614    1.410769
      6          1           0       -0.950564   -2.122951    0.760180
      7          1           0       -2.601548   -1.556966    1.054338
      8          1           0       -1.998309   -1.751672   -0.616758
      9          1           0       -1.970436    1.972676   -0.117471
     10          1           0       -2.561684    0.672617   -1.173653
     11          1           0       -3.209465    0.848975    0.472747
     12          6           0        1.226141   -0.272594    0.142058
     13          6           0        2.012596    0.958543    0.581578
     14          6           0        2.065975   -1.149566   -0.792379
     15          1           0        0.999040   -0.853377    1.051059
     16          1           0        1.436641    1.558581    1.294512
     17          1           0        2.958671    0.675948    1.051792
     18          1           0        2.244790    1.585318   -0.288168
     19          1           0        1.497400   -2.032724   -1.089462
     20          1           0        2.312928   -0.592614   -1.702425
     21          1           0        3.003070   -1.469376   -0.321898
     22          1           0        0.055756    1.079691   -0.777257
 ---------------------------------------------------------------------
                    Distance matrix (angstroms):
                    1          2          3          4          5
     1  N    0.000000
     2  C    1.459970   0.000000
     3  C    2.461010   1.528942   0.000000
     4  C    2.434735   1.520729   2.505189   0.000000
     5  H    2.126831   1.107939   2.136573   2.136562   0.000000
     6  H    2.715094   2.171761   1.093154   3.461154   2.493255
     7  H    3.422253   2.188505   1.097534   2.775787   2.472666
     8  H    2.705841   2.150235   1.093441   2.741904   3.044885
     9  H    2.706009   2.168975   3.465937   1.095206   2.480131
    10  H    2.672897   2.151079   2.766397   1.094297   3.050067
    11  H    3.391476   2.166406   2.732301   1.094097   2.475600
    12  C    1.464815   2.472051   3.189842   3.743692   2.612897
    13  C    2.463900   3.380852   4.451432   4.380218   3.186621
    14  C    2.474496   3.668600   3.988237   4.886700   4.030218
    15  H    2.090874   2.473557   2.866980   3.941842   2.318553
    16  H    2.728149   3.219914   4.455677   4.058768   2.743048
    17  H    3.417062   4.289864   5.186930   5.405608   3.983638
    18  H    2.726514   3.868814   5.044906   4.601445   3.878176
    19  H    2.707279   3.690996   3.600768   4.915257   4.219042
    20  H    2.741823   4.137006   4.634296   5.109525   4.622181
    21  H    3.433752   4.523618   4.786471   5.830628   4.691933
    22  H    1.015798   2.028129   3.308518   2.451906   2.552130
                    6          7          8          9         10
     6  H    0.000000
     7  H    1.769920   0.000000
     8  H    1.769626   1.787280   0.000000
     9  H    4.310983   3.772242   3.757770   0.000000
    10  H    3.761731   3.152233   2.550432   1.776302   0.000000
    11  H    3.744009   2.548797   3.068760   1.773769   1.778020
    12  C    2.923002   4.139211   3.627747   3.914933   4.119725
    13  C    4.278764   5.276516   4.986847   4.169134   4.907813
    14  C    3.529508   5.036081   4.112394   5.147476   4.988081
    15  H    2.344650   3.668689   3.545793   4.262608   4.467298
    16  H    4.420173   5.106005   5.139028   3.711245   4.781566
    17  H    4.816740   5.991823   5.766199   5.229223   5.952053
    18  H    5.006055   5.929862   5.408084   4.236427   4.971851
    19  H    3.069502   4.650118   3.538703   5.386453   4.878742
    20  H    4.365402   5.716799   4.594438   5.238321   5.063819
    21  H    4.150816   5.771780   5.018011   6.051882   6.023298
    22  H    3.692332   4.167489   3.501652   2.310453   2.678401
                   11         12         13         14         15
    11  H    0.000000
    12  C    4.587142   0.000000
    13  C    5.224345   1.525578   0.000000
    14  C    5.781434   1.532179   2.516889   0.000000
    15  H    4.576457   1.102346   2.128559   2.150428   0.000000
    16  H    4.771283   2.173859   1.095465   3.476382   2.463393
    17  H    6.197671   2.174629   1.093626   2.744153   2.485757
    18  H    5.556087   2.162078   1.096913   2.786717   3.048386
    19  H    5.735788   2.165243   3.464892   1.091560   2.494204
    20  H    6.107895   2.164633   2.777221   1.095155   3.062021
    21  H    6.678459   2.192036   2.773464   1.096256   2.506114
    22  H    3.503913   2.010875   2.385443   3.001800   2.822991
                   16         17         18         19         20
    16  H    0.000000
    17  H    1.776099   0.000000
    18  H    1.777272   1.769766   0.000000
    19  H    4.310973   3.749291   3.780329   0.000000
    20  H    3.791721   3.100314   2.597721   1.764858   0.000000
    21  H    3.772931   2.547825   3.147584   1.781448   1.775067
    22  H    2.535430   3.454757   2.299291   3.444262   2.957596
                   21         22
    21  H    0.000000
    22  H    3.923234   0.000000
 Stoichiometry    C6H15N
 Framework group  C1[X(C6H15N)]
 Deg. of freedom    60
 Full point group                 C1      NOp   1
 RotChk:  IX=0 Diff= 5.86D-02
 Largest Abelian subgroup         C1      NOp   1
 Largest concise Abelian subgroup C1      NOp   1
                         Standard orientation:                         
 ---------------------------------------------------------------------
 Center     Atomic      Atomic             Coordinates (Angstroms)
 Number     Number       Type             X           Y           Z
 ---------------------------------------------------------------------
      1          7           0       -0.021091   -0.150693    0.531595
      2          6           0       -1.246697   -0.116317   -0.261009
      3          6           0       -1.712071    1.323469   -0.480337
      4          6           0       -2.328073   -0.923604    0.440084
      5          1           0       -1.087151   -0.564370   -1.261669
      6          1           0       -0.937084    1.908634   -0.982295
      7          1           0       -2.619036    1.369585   -1.096672
      8          1           0       -1.910460    1.785842    0.490470
      9          1           0       -2.024422   -1.969657    0.554300
     10          1           0       -2.511604   -0.505829    1.434702
     11          1           0       -3.262580   -0.898579   -0.128351
     12          6           0        1.216521    0.087338   -0.214958
     13          6           0        1.937755   -1.224720   -0.507727
     14          6           0        2.137137    1.059753    0.529654
     15          1           0        0.952474    0.535634   -1.186800
     16          1           0        1.302089   -1.900892   -1.089762
     17          1           0        2.861765   -1.051542   -1.066505
     18          1           0        2.203135   -1.724470    0.431976
     19          1           0        1.614259    1.998437    0.721942
     20          1           0        2.421768    0.634397    1.497859
     21          1           0        3.053288    1.270017   -0.034469
     22          1           0        0.063756   -1.067874    0.959876
 ---------------------------------------------------------------------
 Rotational constants (GHZ):           4.0886812           1.5083315           1.2739050
 Leave Link  202 at Wed Jul 10 21:43:39 2024, MaxMem= 13421772800 cpu:               0.7 elap:               0.1
 (Enter /scratch/PI/keztluo/TYang/g16/l301.exe)
 Basis read from rwf:  (5D, 7F)
 No pseudopotential information found on rwf file.
 There are   135 symmetry adapted cartesian basis functions of A   symmetry.
 There are   128 symmetry adapted basis functions of A   symmetry.
   128 basis functions,   256 primitive gaussians,   135 cartesian basis functions
    29 alpha electrons       29 beta electrons
       nuclear repulsion energy       334.9286566057 Hartrees.
 IExCor= 4336 DFT=T Ex+Corr=M062X ExCW=0 ScaHFX=  0.540000
 ScaDFX=  1.000000  1.000000  1.000000  1.000000 ScalE2=  1.000000  1.000000
 IRadAn=      5 IRanWt=     -1 IRanGd=            0 ICorTp=0 IEmpDi=  4
 NAtoms=   22 NActive=   22 NUniq=   22 SFac= 1.00D+00 NAtFMM=   60 NAOKFM=F Big=F
 Integral buffers will be    131072 words long.
 Raffenetti 2 integral format.
 Two-electron integral symmetry is turned on.
 No density basis found on file    724.
 Leave Link  301 at Wed Jul 10 21:43:39 2024, MaxMem= 13421772800 cpu:               2.3 elap:               0.1
 (Enter /scratch/PI/keztluo/TYang/g16/l302.exe)
 NPDir=0 NMtPBC=     1 NCelOv=     1 NCel=       1 NClECP=     1 NCelD=      1
         NCelK=      1 NCelE2=     1 NClLst=     1 CellRange=     0.0.
 One-electron integrals computed using PRISM.
 One-electron integral symmetry used in STVInt
 NBasis=   128 RedAO= T EigKep=  4.47D-03  NBF=   128
 NBsUse=   128 1.00D-06 EigRej= -1.00D+00 NBFU=   128
 Precomputing XC quadrature grid using
 IXCGrd= 4 IRadAn=           5 IRanWt=          -1 IRanGd=           0 AccXCQ= 0.00D+00.
 Generated NRdTot=       0 NPtTot=           0 NUsed=           0 NTot=          32
 NSgBfM=   135   135   135   135   135 MxSgAt=    22 MxSgA2=    22.
 Leave Link  302 at Wed Jul 10 21:43:40 2024, MaxMem= 13421772800 cpu:               6.5 elap:               0.2
 (Enter /scratch/PI/keztluo/TYang/g16/l303.exe)
 DipDrv:  MaxL=1.
 Leave Link  303 at Wed Jul 10 21:43:40 2024, MaxMem= 13421772800 cpu:               1.0 elap:               0.1
 (Enter /scratch/PI/keztluo/TYang/g16/l401.exe)
 Initial guess from the checkpoint file:  "NH.chk"
 B after Tr=     0.000000    0.000000    0.000000
         Rot=    0.999794    0.001335   -0.012713    0.015758 Ang=   2.33 deg.
 Guess basis will be translated and rotated to current coordinates.
 JPrj=2 DoOrth=T DoCkMO=T.
 Generating alternative initial guess.
 ExpMin= 1.61D-01 ExpMax= 4.17D+03 ExpMxC= 6.27D+02 IAcc=3 IRadAn=         5 AccDes= 0.00D+00
 Harris functional with IExCor= 1009 and IRadAn=       5 diagonalized for initial guess.
 HarFok:  IExCor= 1009 AccDes= 0.00D+00 IRadAn=         5 IDoV= 1 UseB2=F ITyADJ=14
 ICtDFT=  3500011 ScaDFX=  1.000000  1.000000  1.000000  1.000000
 FoFCou: FMM=F IPFlag=           0 FMFlag=      100000 FMFlg1=           0
         NFxFlg=           0 DoJE=T BraDBF=F KetDBF=T FulRan=T
         wScrn=  0.000000 ICntrl=       500 IOpCl=  0 I1Cent=   200000004 NGrid=           0
         NMat0=    1 NMatS0=      1 NMatT0=    0 NMatD0=    1 NMtDS0=    0 NMtDT0=    0
 Petite list used in FoFCou.
 Harris En= -292.213629927789    
 Leave Link  401 at Wed Jul 10 21:43:40 2024, MaxMem= 13421772800 cpu:              13.8 elap:               0.4
 (Enter /scratch/PI/keztluo/TYang/g16/l502.exe)
 Integral symmetry usage will be decided dynamically.
 Closed shell SCF:
 Using DIIS extrapolation, IDIIS=  1040.
 NGot= 13421772800 LenX= 13421728735 LenY= 13421710069
 Requested convergence on RMS density matrix=1.00D-08 within 128 cycles.
 Requested convergence on MAX density matrix=1.00D-06.
 Requested convergence on             energy=1.00D-06.
 No special actions if energy rises.
 Fock matrices will be formed incrementally for  20 cycles.
 Integral accuracy reduced to 1.0D-05 until final iterations.

 Cycle   1  Pass 0  IDiag  1:
 FoFJK:  IHMeth= 1 ICntrl=       0 DoSepK=F KAlg= 0 I1Cent=           0 FoldK=F
 IRaf= 970000000 NMat=       1 IRICut=       1 DoRegI=T DoRafI=F ISym2E= 0 IDoP0=0 IntGTp=1.
 FoFCou: FMM=F IPFlag=           0 FMFlag=      100000 FMFlg1=           0
         NFxFlg=           0 DoJE=F BraDBF=F KetDBF=F FulRan=T
         wScrn=  0.000000 ICntrl=         0 IOpCl=  0 I1Cent=           0 NGrid=           0
         NMat0=    1 NMatS0=      1 NMatT0=    0 NMatD0=    1 NMtDS0=    0 NMtDT0=    0
 Symmetry not used in FoFCou.
 E= -292.215001058984    
 DIIS: error= 1.33D-02 at cycle   1 NSaved=   1.
 NSaved= 1 IEnMin= 1 EnMin= -292.215001058984     IErMin= 1 ErrMin= 1.33D-02
 ErrMax= 1.33D-02  0.00D+00 EMaxC= 1.00D-01 BMatC= 2.48D-02 BMatP= 2.48D-02
 IDIUse=3 WtCom= 8.67D-01 WtEn= 1.33D-01
 Coeff-Com:  0.100D+01
 Coeff-En:   0.100D+01
 Coeff:      0.100D+01
 Recover alternate guess density for next cycle.
 RMSDP=4.82D-03 MaxDP=7.03D-02              OVMax= 0.00D+00

 Cycle   2  Pass 0  IDiag  1:
 RMSU=  4.81D-03    CP:  1.00D+00
 E= -291.963684692307     Delta-E=        0.251316366677 Rises=F Damp=F
 Switch densities from cycles 1 and 2 for lowest energy.
 DIIS: error= 5.13D-02 at cycle   2 NSaved=   2.
 NSaved= 2 IEnMin= 1 EnMin= -292.215001058984     IErMin= 1 ErrMin= 1.33D-02
 ErrMax= 5.13D-02  0.00D+00 EMaxC= 1.00D+00 BMatC= 2.73D-01 BMatP= 2.48D-02
 IDIUse=1 WtCom= 1.00D+00 WtEn= 0.00D+00
 Coeff-Com:  0.925D+00 0.753D-01
 Coeff:      0.925D+00 0.753D-01
 Gap=     0.388 Goal=   None    Shift=    0.000
 RMSDP=1.77D-03 MaxDP=3.24D-02 DE= 2.51D-01 OVMax= 8.77D-02

 Cycle   3  Pass 0  IDiag  1:
 RMSU=  1.66D-03    CP:  9.97D-01  1.26D-01
 E= -292.256577145778     Delta-E=       -0.292892453471 Rises=F Damp=F
 DIIS: error= 3.29D-03 at cycle   3 NSaved=   3.
 NSaved= 3 IEnMin= 3 EnMin= -292.256577145778     IErMin= 3 ErrMin= 3.29D-03
 ErrMax= 3.29D-03  0.00D+00 EMaxC= 1.00D+00 BMatC= 2.21D-03 BMatP= 2.48D-02
 IDIUse=1 WtCom= 1.00D+00 WtEn= 0.00D+00
 Coeff-Com: -0.114D+00 0.722D-01 0.104D+01
 Coeff:     -0.114D+00 0.722D-01 0.104D+01
 Gap=     0.398 Goal=   None    Shift=    0.000
 RMSDP=6.66D-04 MaxDP=8.84D-03 DE=-2.93D-01 OVMax= 2.09D-02

 Cycle   4  Pass 0  IDiag  1:
 RMSU=  4.97D-04    CP:  9.96D-01  2.13D-01  1.08D+00
 E= -292.259443674086     Delta-E=       -0.002866528309 Rises=F Damp=F
 DIIS: error= 1.31D-03 at cycle   4 NSaved=   4.
 NSaved= 4 IEnMin= 4 EnMin= -292.259443674086     IErMin= 4 ErrMin= 1.31D-03
 ErrMax= 1.31D-03  0.00D+00 EMaxC= 1.00D+00 BMatC= 3.51D-04 BMatP= 2.21D-03
 IDIUse=1 WtCom= 1.00D+00 WtEn= 0.00D+00
 Coeff-Com: -0.727D-01 0.273D-01 0.433D+00 0.612D+00
 Coeff:     -0.727D-01 0.273D-01 0.433D+00 0.612D+00
 Gap=     0.391 Goal=   None    Shift=    0.000
 RMSDP=1.67D-04 MaxDP=4.95D-03 DE=-2.87D-03 OVMax= 5.29D-03

 Cycle   5  Pass 0  IDiag  1:
 RMSU=  1.23D-04    CP:  9.96D-01  2.15D-01  1.13D+00  8.43D-01
 E= -292.259741033450     Delta-E=       -0.000297359363 Rises=F Damp=F
 DIIS: error= 3.81D-04 at cycle   5 NSaved=   5.
 NSaved= 5 IEnMin= 5 EnMin= -292.259741033450     IErMin= 5 ErrMin= 3.81D-04
 ErrMax= 3.81D-04  0.00D+00 EMaxC= 1.00D+00 BMatC= 2.56D-05 BMatP= 3.51D-04
 IDIUse=1 WtCom= 1.00D+00 WtEn= 0.00D+00
 Coeff-Com: -0.133D-01 0.144D-02 0.417D-01 0.223D+00 0.748D+00
 Coeff:     -0.133D-01 0.144D-02 0.417D-01 0.223D+00 0.748D+00
 Gap=     0.392 Goal=   None    Shift=    0.000
 RMSDP=5.11D-05 MaxDP=1.14D-03 DE=-2.97D-04 OVMax= 1.60D-03

 Cycle   6  Pass 0  IDiag  1:
 RMSU=  3.41D-05    CP:  9.96D-01  2.16D-01  1.14D+00  9.13D-01  9.50D-01
 E= -292.259764994659     Delta-E=       -0.000023961209 Rises=F Damp=F
 DIIS: error= 5.20D-05 at cycle   6 NSaved=   6.
 NSaved= 6 IEnMin= 6 EnMin= -292.259764994659     IErMin= 6 ErrMin= 5.20D-05
 ErrMax= 5.20D-05  0.00D+00 EMaxC= 1.00D+00 BMatC= 8.28D-07 BMatP= 2.56D-05
 IDIUse=1 WtCom= 1.00D+00 WtEn= 0.00D+00
 Coeff-Com:  0.195D-02-0.141D-02-0.194D-01 0.112D-01 0.174D+00 0.834D+00
 Coeff:      0.195D-02-0.141D-02-0.194D-01 0.112D-01 0.174D+00 0.834D+00
 Gap=     0.392 Goal=   None    Shift=    0.000
 RMSDP=1.72D-05 MaxDP=3.39D-04 DE=-2.40D-05 OVMax= 5.78D-04

 Cycle   7  Pass 0  IDiag  1:
 RMSU=  8.57D-06    CP:  9.96D-01  2.17D-01  1.14D+00  9.34D-01  1.02D+00
                    CP:  9.02D-01
 E= -292.259766152105     Delta-E=       -0.000001157446 Rises=F Damp=F
 DIIS: error= 1.39D-05 at cycle   7 NSaved=   7.
 NSaved= 7 IEnMin= 7 EnMin= -292.259766152105     IErMin= 7 ErrMin= 1.39D-05
 ErrMax= 1.39D-05  0.00D+00 EMaxC= 1.00D+00 BMatC= 5.52D-08 BMatP= 8.28D-07
 IDIUse=1 WtCom= 1.00D+00 WtEn= 0.00D+00
 Coeff-Com:  0.816D-03-0.245D-03-0.557D-02-0.776D-02-0.114D-02 0.179D+00
 Coeff-Com:  0.835D+00
 Coeff:      0.816D-03-0.245D-03-0.557D-02-0.776D-02-0.114D-02 0.179D+00
 Coeff:      0.835D+00
 Gap=     0.392 Goal=   None    Shift=    0.000
 RMSDP=4.31D-06 MaxDP=1.05D-04 DE=-1.16D-06 OVMax= 1.70D-04

 Initial convergence to 1.0D-05 achieved.  Increase integral accuracy.
 Cycle   8  Pass 1  IDiag  1:
 E= -292.259755485644     Delta-E=        0.000010666461 Rises=F Damp=F
 DIIS: error= 1.11D-05 at cycle   1 NSaved=   1.
 NSaved= 1 IEnMin= 1 EnMin= -292.259755485644     IErMin= 1 ErrMin= 1.11D-05
 ErrMax= 1.11D-05  0.00D+00 EMaxC= 1.00D+00 BMatC= 5.64D-08 BMatP= 5.64D-08
 IDIUse=1 WtCom= 1.00D+00 WtEn= 0.00D+00
 Coeff-Com:  0.100D+01
 Coeff:      0.100D+01
 Gap=     0.392 Goal=   None    Shift=    0.000
 RMSDP=4.31D-06 MaxDP=1.05D-04 DE= 1.07D-05 OVMax= 7.37D-05

 Cycle   9  Pass 1  IDiag  1:
 RMSU=  3.98D-06    CP:  1.00D+00
 E= -292.259755547728     Delta-E=       -0.000000062084 Rises=F Damp=F
 DIIS: error= 5.66D-06 at cycle   2 NSaved=   2.
 NSaved= 2 IEnMin= 2 EnMin= -292.259755547728     IErMin= 2 ErrMin= 5.66D-06
 ErrMax= 5.66D-06  0.00D+00 EMaxC= 1.00D+00 BMatC= 8.94D-09 BMatP= 5.64D-08
 IDIUse=1 WtCom= 1.00D+00 WtEn= 0.00D+00
 Coeff-Com:  0.185D+00 0.815D+00
 Coeff:      0.185D+00 0.815D+00
 Gap=     0.392 Goal=   None    Shift=    0.000
 RMSDP=1.10D-06 MaxDP=2.39D-05 DE=-6.21D-08 OVMax= 2.62D-05

 Cycle  10  Pass 1  IDiag  1:
 RMSU=  1.09D-06    CP:  1.00D+00  1.01D+00
 E= -292.259755554951     Delta-E=       -0.000000007223 Rises=F Damp=F
 DIIS: error= 3.27D-06 at cycle   3 NSaved=   3.
 NSaved= 3 IEnMin= 3 EnMin= -292.259755554951     IErMin= 3 ErrMin= 3.27D-06
 ErrMax= 3.27D-06  0.00D+00 EMaxC= 1.00D+00 BMatC= 2.65D-09 BMatP= 8.94D-09
 IDIUse=1 WtCom= 1.00D+00 WtEn= 0.00D+00
 Coeff-Com: -0.458D-01 0.335D+00 0.711D+00
 Coeff:     -0.458D-01 0.335D+00 0.711D+00
 Gap=     0.392 Goal=   None    Shift=    0.000
 RMSDP=4.31D-07 MaxDP=8.43D-06 DE=-7.22D-09 OVMax= 1.23D-05

 Cycle  11  Pass 1  IDiag  1:
 RMSU=  3.00D-07    CP:  1.00D+00  1.07D+00  8.10D-01
 E= -292.259755557765     Delta-E=       -0.000000002814 Rises=F Damp=F
 DIIS: error= 3.61D-07 at cycle   4 NSaved=   4.
 NSaved= 4 IEnMin= 4 EnMin= -292.259755557765     IErMin= 4 ErrMin= 3.61D-07
 ErrMax= 3.61D-07  0.00D+00 EMaxC= 1.00D+00 BMatC= 2.56D-11 BMatP= 2.65D-09
 IDIUse=1 WtCom= 1.00D+00 WtEn= 0.00D+00
 Coeff-Com: -0.101D-01 0.245D-01 0.913D-01 0.894D+00
 Coeff:     -0.101D-01 0.245D-01 0.913D-01 0.894D+00
 Gap=     0.392 Goal=   None    Shift=    0.000
 RMSDP=9.25D-08 MaxDP=2.33D-06 DE=-2.81D-09 OVMax= 3.76D-06

 Cycle  12  Pass 1  IDiag  1:
 RMSU=  5.72D-08    CP:  1.00D+00  1.08D+00  8.51D-01  1.17D+00
 E= -292.259755557801     Delta-E=       -0.000000000035 Rises=F Damp=F
 DIIS: error= 1.98D-07 at cycle   5 NSaved=   5.
 NSaved= 5 IEnMin= 5 EnMin= -292.259755557801     IErMin= 5 ErrMin= 1.98D-07
 ErrMax= 1.98D-07  0.00D+00 EMaxC= 1.00D+00 BMatC= 9.25D-12 BMatP= 2.56D-11
 IDIUse=1 WtCom= 1.00D+00 WtEn= 0.00D+00
 Coeff-Com:  0.184D-02-0.331D-01-0.521D-01 0.379D+00 0.704D+00
 Coeff:      0.184D-02-0.331D-01-0.521D-01 0.379D+00 0.704D+00
 Gap=     0.392 Goal=   None    Shift=    0.000
 RMSDP=4.19D-08 MaxDP=1.11D-06 DE=-3.54D-11 OVMax= 1.73D-06

 Cycle  13  Pass 1  IDiag  1:
 RMSU=  2.33D-08    CP:  1.00D+00  1.08D+00  8.58D-01  1.28D+00  8.91D-01
 E= -292.259755557811     Delta-E=       -0.000000000010 Rises=F Damp=F
 DIIS: error= 7.00D-08 at cycle   6 NSaved=   6.
 NSaved= 6 IEnMin= 6 EnMin= -292.259755557811     IErMin= 6 ErrMin= 7.00D-08
 ErrMax= 7.00D-08  0.00D+00 EMaxC= 1.00D+00 BMatC= 6.45D-13 BMatP= 9.25D-12
 IDIUse=1 WtCom= 1.00D+00 WtEn= 0.00D+00
 Coeff-Com:  0.142D-02-0.126D-01-0.237D-01 0.317D-01 0.239D+00 0.764D+00
 Coeff:      0.142D-02-0.126D-01-0.237D-01 0.317D-01 0.239D+00 0.764D+00
 Gap=     0.392 Goal=   None    Shift=    0.000
 RMSDP=1.25D-08 MaxDP=3.30D-07 DE=-1.02D-11 OVMax= 5.04D-07

 Cycle  14  Pass 1  IDiag  1:
 RMSU=  6.46D-09    CP:  1.00D+00  1.08D+00  8.61D-01  1.31D+00  9.57D-01
                    CP:  9.24D-01
 E= -292.259755557811     Delta-E=        0.000000000000 Rises=F Damp=F
 DIIS: error= 1.18D-08 at cycle   7 NSaved=   7.
 NSaved= 7 IEnMin= 6 EnMin= -292.259755557811     IErMin= 7 ErrMin= 1.18D-08
 ErrMax= 1.18D-08  0.00D+00 EMaxC= 1.00D+00 BMatC= 2.80D-14 BMatP= 6.45D-13
 IDIUse=1 WtCom= 1.00D+00 WtEn= 0.00D+00
 Coeff-Com:  0.145D-03-0.161D-03-0.878D-03-0.241D-01-0.120D-02 0.159D+00
 Coeff-Com:  0.867D+00
 Coeff:      0.145D-03-0.161D-03-0.878D-03-0.241D-01-0.120D-02 0.159D+00
 Coeff:      0.867D+00
 Gap=     0.392 Goal=   None    Shift=    0.000
 RMSDP=3.77D-09 MaxDP=9.90D-08 DE= 0.00D+00 OVMax= 1.68D-07

 SCF Done:  E(RM062X) =  -292.259755558     A.U. after   14 cycles
            NFock= 14  Conv=0.38D-08     -V/T= 2.0061
 KE= 2.904750973912D+02 PE=-1.346827687028D+03 EE= 4.291641774731D+02
 Leave Link  502 at Wed Jul 10 21:43:44 2024, MaxMem= 13421772800 cpu:             127.3 elap:               3.3
 (Enter /scratch/PI/keztluo/TYang/g16/l701.exe)
 ... and contract with generalized density number  0.
 Compute integral first derivatives.
 Leave Link  701 at Wed Jul 10 21:43:44 2024, MaxMem= 13421772800 cpu:               4.8 elap:               0.2
 (Enter /scratch/PI/keztluo/TYang/g16/l702.exe)
 L702 exits ... SP integral derivatives will be done elsewhere.
 Leave Link  702 at Wed Jul 10 21:43:44 2024, MaxMem= 13421772800 cpu:               0.8 elap:               0.1
 (Enter /scratch/PI/keztluo/TYang/g16/l703.exe)
 Integral derivatives from FoFJK, PRISM(SPDF).
 Compute integral first derivatives, UseDBF=F ICtDFT=           0.
 Calling FoFJK, ICntrl=      2127 FMM=F ISym2X=0 I1Cent= 0 IOpClX= 0 NMat=1 NMatS=1 NMatT=0.
 FoFJK:  IHMeth= 1 ICntrl=    2127 DoSepK=F KAlg= 0 I1Cent=           0 FoldK=F
 IRaf=         0 NMat=       1 IRICut=       1 DoRegI=T DoRafI=F ISym2E= 0 IDoP0=0 IntGTp=1.
 FoFCou: FMM=F IPFlag=           0 FMFlag=      100000 FMFlg1=         800
         NFxFlg=           0 DoJE=F BraDBF=F KetDBF=F FulRan=T
         wScrn=  0.000000 ICntrl=      2127 IOpCl=  0 I1Cent=           0 NGrid=           0
         NMat0=    1 NMatS0=      1 NMatT0=    0 NMatD0=    1 NMtDS0=    0 NMtDT0=    0
 Symmetry not used in FoFCou.
 Leave Link  703 at Wed Jul 10 21:43:45 2024, MaxMem= 13421772800 cpu:              23.6 elap:               0.7
 (Enter /scratch/PI/keztluo/TYang/g16/l716.exe)
 Dipole        = 2.01584902D-02-3.40651850D-01-2.51235491D-01
 ***** Axes restored to original set *****
 -------------------------------------------------------------------
 Center     Atomic                   Forces (Hartrees/Bohr)
 Number     Number              X              Y              Z
 -------------------------------------------------------------------
      1        7          -0.000199344   -0.002213426   -0.002494447
      2        6          -0.002546660    0.000051112    0.008124602
      3        6           0.002445220    0.000472475   -0.001579516
      4        6          -0.000400726    0.000282635   -0.001299468
      5        1           0.000903339    0.001070265   -0.000384087
      6        1           0.000871848   -0.001385170   -0.000013796
      7        1           0.001645310    0.001744308   -0.001294719
      8        1          -0.000733161   -0.001093766   -0.000490147
      9        1          -0.000466171    0.000530160   -0.000113414
     10        1          -0.000615078    0.000412126   -0.000747999
     11        1           0.000311337    0.000121243   -0.000493725
     12        6           0.004316366   -0.004761172    0.004833770
     13        6           0.001198839    0.000932312    0.001190378
     14        6          -0.002718910    0.001773222   -0.000157723
     15        1          -0.000872070   -0.000338054   -0.002839348
     16        1           0.000077404    0.000112265   -0.000036056
     17        1           0.000556246    0.000803642    0.000549642
     18        1           0.000439233    0.000247503   -0.000092568
     19        1          -0.000549427   -0.001129775   -0.000257589
     20        1           0.000100035    0.000285078   -0.000346403
     21        1          -0.001259295    0.000632870    0.000524529
     22        1          -0.002504333    0.001450147   -0.002581918
 -------------------------------------------------------------------
 Cartesian Forces:  Max     0.008124602 RMS     0.001821722
 Leave Link  716 at Wed Jul 10 21:43:45 2024, MaxMem= 13421772800 cpu:               0.7 elap:               0.1
 (Enter /scratch/PI/keztluo/TYang/g16/l103.exe)

 GradGradGradGradGradGradGradGradGradGradGradGradGradGradGradGradGradGrad
 Berny optimization.
 Using GEDIIS/GDIIS optimizer.
 FormGI is forming the generalized inverse of G from B-inverse, IUseBI=4.
 Internal  Forces:  Max     0.004408092 RMS     0.001359200
 Search for a local minimum.
 Step number   7 out of a maximum of  118
 All quantities printed in internal units (Hartrees-Bohrs-Radians)
 RMS Force = .13592D-02 SwitMx=.10000D-02 MixMth= 1
 Mixed Optimization -- RFO/linear search
 Update second derivatives using D2CorX and points    6    7
 DE= -3.18D-03 DEPred=-5.55D-03 R= 5.73D-01
 TightC=F SS=  1.41D+00  RLast= 9.89D-01 DXNew= 1.0755D+00 2.9657D+00
 Trust test= 5.73D-01 RLast= 9.89D-01 DXMaxT set to 1.08D+00
 ITU=  1  0  1  1  1  1  0
 Use linear search instead of GDIIS.
     Eigenvalues ---    0.00216   0.00259   0.00335   0.00347   0.00577
     Eigenvalues ---    0.01028   0.01807   0.03815   0.04241   0.04830
     Eigenvalues ---    0.05046   0.05376   0.05408   0.05476   0.05540
     Eigenvalues ---    0.05622   0.05655   0.05659   0.05704   0.05734
     Eigenvalues ---    0.05845   0.09021   0.13453   0.15839   0.15964
     Eigenvalues ---    0.15998   0.16000   0.16000   0.16000   0.16000
     Eigenvalues ---    0.16000   0.16006   0.16040   0.16061   0.16235
     Eigenvalues ---    0.16686   0.17880   0.18083   0.21648   0.28649
     Eigenvalues ---    0.28777   0.29241   0.29350   0.32484   0.33122
     Eigenvalues ---    0.33348   0.33646   0.33689   0.33945   0.33982
     Eigenvalues ---    0.33990   0.34102   0.34130   0.34302   0.34351
     Eigenvalues ---    0.34363   0.34462   0.38308   0.39213   0.47668
 RFO step:  Lambda=-2.18520002D-03 EMin= 2.16161666D-03
 Quartic linear search produced a step of -0.09620.
 Iteration  1 RMS(Cart)=  0.08396488 RMS(Int)=  0.00212310
 Iteration  2 RMS(Cart)=  0.00349395 RMS(Int)=  0.00077495
 Iteration  3 RMS(Cart)=  0.00000629 RMS(Int)=  0.00077494
 Iteration  4 RMS(Cart)=  0.00000001 RMS(Int)=  0.00077494
 ITry= 1 IFail=0 DXMaxC= 3.19D-01 DCOld= 1.00D+10 DXMaxT= 1.08D+00 DXLimC= 3.00D+00 Rises=F
 Variable       Old X    -DE/DX   Delta X   Delta X   Delta X     New X
                                 (Linear)    (Quad)   (Total)
    R1        2.75894  -0.00032  -0.00374  -0.00255  -0.00629   2.75265
    R2        2.76810   0.00293  -0.00327   0.00838   0.00511   2.77320
    R3        1.91958   0.00189  -0.00135   0.00256   0.00121   1.92079
    R4        2.88928  -0.00123   0.00036  -0.00512  -0.00475   2.88453
    R5        2.87376   0.00255   0.00083   0.01208   0.01291   2.88667
    R6        2.09370   0.00011   0.00006   0.00410   0.00415   2.09785
    R7        2.06576   0.00147   0.00044   0.00629   0.00673   2.07249
    R8        2.07404  -0.00226  -0.00045  -0.00760  -0.00804   2.06600
    R9        2.06630   0.00094   0.00034   0.00214   0.00249   2.06879
   R10        2.06964   0.00036  -0.00002   0.00225   0.00223   2.07187
   R11        2.06792   0.00075   0.00036   0.00295   0.00331   2.07123
   R12        2.06754  -0.00054  -0.00019  -0.00169  -0.00188   2.06566
   R13        2.88293   0.00333   0.00077   0.01452   0.01529   2.89822
   R14        2.89540  -0.00318  -0.00028  -0.01617  -0.01644   2.87896
   R15        2.08313  -0.00198  -0.00047  -0.00864  -0.00911   2.07402
   R16        2.07013   0.00000  -0.00032   0.00084   0.00052   2.07065
   R17        2.06665   0.00051   0.00020   0.00193   0.00213   2.06879
   R18        2.07287   0.00031   0.00016   0.00107   0.00123   2.07410
   R19        2.06275   0.00127   0.00041   0.00533   0.00574   2.06849
   R20        2.06954   0.00046   0.00018   0.00106   0.00123   2.07078
   R21        2.07162  -0.00104  -0.00010  -0.00316  -0.00326   2.06836
    A1        2.01391  -0.00429   0.00886  -0.07132  -0.05979   1.95412
    A2        1.89681  -0.00053   0.01350  -0.06474  -0.04566   1.85115
    A3        1.86610   0.00441   0.01534   0.00992   0.02820   1.89430
    A4        1.93432  -0.00368  -0.00025  -0.05609  -0.05629   1.87803
    A5        1.91151   0.00060  -0.00071   0.00204   0.00082   1.91233
    A6        1.93897   0.00065  -0.00023   0.01783   0.01774   1.95671
    A7        1.92794   0.00188   0.00048   0.00590   0.00577   1.93371
    A8        1.87035   0.00108   0.00053   0.01898   0.01953   1.88988
    A9        1.87979  -0.00040   0.00022   0.01375   0.01369   1.89349
   A10        1.93282   0.00105   0.00004   0.00925   0.00929   1.94211
   A11        1.95158  -0.00264  -0.00110  -0.01801  -0.01908   1.93250
   A12        1.90293   0.00168   0.00112   0.00589   0.00698   1.90992
   A13        1.88125   0.00076   0.00027   0.00701   0.00733   1.88858
   A14        1.88594  -0.00091  -0.00001  -0.00434  -0.00440   1.88154
   A15        1.90803   0.00008  -0.00031   0.00046   0.00015   1.90818
   A16        1.93687   0.00068  -0.00009   0.00599   0.00588   1.94276
   A17        1.91306   0.00090   0.00042   0.00580   0.00620   1.91926
   A18        1.93446  -0.00001   0.00019   0.00243   0.00262   1.93708
   A19        1.89268  -0.00069   0.00010  -0.00255  -0.00248   1.89020
   A20        1.88898  -0.00043   0.00015  -0.00720  -0.00706   1.88192
   A21        1.89678  -0.00050  -0.00079  -0.00494  -0.00574   1.89104
   A22        1.93637   0.00229   0.00059   0.03138   0.03234   1.96871
   A23        1.94239  -0.00336   0.00009  -0.04073  -0.04125   1.90115
   A24        1.88917  -0.00031  -0.00258  -0.01823  -0.02164   1.86753
   A25        1.93375   0.00129   0.00055   0.02178   0.02266   1.95641
   A26        1.86901  -0.00025   0.00149   0.01272   0.01434   1.88335
   A27        1.89049   0.00038  -0.00021  -0.00675  -0.00790   1.88259
   A28        1.93745  -0.00014  -0.00064  -0.00177  -0.00241   1.93503
   A29        1.94046   0.00133   0.00108   0.01372   0.01479   1.95525
   A30        1.91963   0.00021  -0.00012   0.00095   0.00081   1.92045
   A31        1.89288  -0.00063   0.00052  -0.00604  -0.00552   1.88736
   A32        1.89055  -0.00015  -0.00028  -0.00307  -0.00335   1.88720
   A33        1.88120  -0.00069  -0.00059  -0.00434  -0.00497   1.87624
   A34        1.92151   0.00038   0.00005  -0.00715  -0.00712   1.91438
   A35        1.91698   0.00024   0.00008   0.00430   0.00439   1.92137
   A36        1.95388  -0.00164  -0.00034  -0.00960  -0.00997   1.94392
   A37        1.87838   0.00001   0.00028   0.00348   0.00377   1.88216
   A38        1.90290   0.00042  -0.00011   0.00399   0.00381   1.90670
   A39        1.88834   0.00065   0.00006   0.00571   0.00578   1.89412
    D1       -1.42650   0.00218   0.01498   0.02488   0.04005  -1.38645
    D2        2.72525   0.00184   0.01501   0.05298   0.06778   2.79303
    D3        0.65084   0.00155   0.01533   0.02366   0.03889   0.68972
    D4        2.76170  -0.00026  -0.03615   0.10763   0.07176   2.83347
    D5        0.63027  -0.00060  -0.03611   0.13573   0.09948   0.72976
    D6       -1.44414  -0.00089  -0.03579   0.10641   0.07059  -1.37355
    D7       -1.76118   0.00062  -0.02976   0.08528   0.05695  -1.70423
    D8        2.36023  -0.00029  -0.03097   0.06375   0.03475   2.39498
    D9        0.28469   0.00142  -0.02918   0.10756   0.07947   0.36416
   D10        0.35053   0.00044   0.02007  -0.03583  -0.01733   0.33320
   D11       -1.81125  -0.00047   0.01885  -0.05736  -0.03953  -1.85077
   D12        2.39640   0.00124   0.02064  -0.01354   0.00519   2.40159
   D13        1.01768   0.00005   0.00029  -0.05186  -0.05169   0.96599
   D14        3.11611  -0.00004  -0.00007  -0.04873  -0.04897   3.06713
   D15       -1.05517  -0.00051  -0.00042  -0.05576  -0.05635  -1.11151
   D16        3.13949  -0.00040  -0.00045  -0.08297  -0.08333   3.05617
   D17       -1.04527  -0.00049  -0.00081  -0.07984  -0.08060  -1.12587
   D18        1.06665  -0.00097  -0.00116  -0.08687  -0.08798   0.97867
   D19       -1.10057   0.00076   0.00038  -0.05241  -0.05192  -1.15249
   D20        0.99785   0.00066   0.00002  -0.04929  -0.04919   0.94865
   D21        3.10976   0.00019  -0.00033  -0.05632  -0.05657   3.05319
   D22       -1.05840  -0.00144   0.00128  -0.04824  -0.04708  -1.10548
   D23        1.03167  -0.00129   0.00162  -0.04389  -0.04238   0.98929
   D24        3.12531  -0.00134   0.00102  -0.04476  -0.04385   3.08147
   D25        3.08954   0.00155   0.00175   0.01680   0.01866   3.10819
   D26       -1.10357   0.00170   0.00209   0.02114   0.02336  -1.08022
   D27        0.99007   0.00165   0.00149   0.02028   0.02189   1.01196
   D28        1.05227  -0.00054   0.00072  -0.01713  -0.01642   1.03585
   D29       -3.14084  -0.00040   0.00106  -0.01278  -0.01172   3.13062
   D30       -1.04720  -0.00044   0.00046  -0.01365  -0.01319  -1.06039
   D31        1.03121   0.00067  -0.00120  -0.01667  -0.01797   1.01324
   D32        3.14004   0.00068  -0.00024  -0.01623  -0.01658   3.12346
   D33       -1.06084   0.00080  -0.00037  -0.01232  -0.01278  -1.07362
   D34       -3.08527  -0.00109  -0.00025  -0.03096  -0.03106  -3.11632
   D35       -0.97644  -0.00108   0.00071  -0.03053  -0.02967  -1.00611
   D36        1.10587  -0.00095   0.00058  -0.02661  -0.02587   1.08000
   D37       -1.02696  -0.00007   0.00070  -0.01958  -0.01893  -1.04589
   D38        1.08187  -0.00006   0.00166  -0.01915  -0.01754   1.06433
   D39       -3.11901   0.00007   0.00153  -0.01523  -0.01374  -3.13275
   D40       -0.99083   0.00099   0.00175   0.02691   0.02843  -0.96240
   D41        1.07456   0.00139   0.00218   0.02946   0.03139   1.10595
   D42       -3.11050   0.00130   0.00209   0.03330   0.03512  -3.07539
   D43        3.12909  -0.00049   0.00052  -0.00011   0.00055   3.12964
   D44       -1.08871  -0.00009   0.00095   0.00244   0.00351  -1.08519
   D45        1.00942  -0.00018   0.00086   0.00628   0.00724   1.01666
   D46        1.08392  -0.00114  -0.00147  -0.02383  -0.02516   1.05876
   D47       -3.13388  -0.00074  -0.00104  -0.02128  -0.02220   3.12711
   D48       -1.03575  -0.00083  -0.00114  -0.01744  -0.01848  -1.05422
         Item               Value     Threshold  Converged?
 Maximum Force            0.004408     0.000450     NO 
 RMS     Force            0.001359     0.000300     NO 
 Maximum Displacement     0.319214     0.001800     NO 
 RMS     Displacement     0.084817     0.001200     NO 
 Predicted change in Energy=-1.156205D-03
 Lowest energy point so far.  Saving SCF results.
 GradGradGradGradGradGradGradGradGradGradGradGradGradGradGradGradGradGrad

 Leave Link  103 at Wed Jul 10 21:43:45 2024, MaxMem= 13421772800 cpu:               3.1 elap:               0.1
 (Enter /scratch/PI/keztluo/TYang/g16/l202.exe)
                          Input orientation:                          
 ---------------------------------------------------------------------
 Center     Atomic      Atomic             Coordinates (Angstroms)
 Number     Number       Type             X           Y           Z
 ---------------------------------------------------------------------
      1          7           0       -0.047846    0.131511   -0.533797
      2          6           0       -1.195098    0.047044    0.359782
      3          6           0       -1.619216   -1.417630    0.429312
      4          6           0       -2.329792    0.915086   -0.180969
      5          1           0       -0.950236    0.387854    1.387544
      6          1           0       -0.784014   -2.059716    0.734190
      7          1           0       -2.432627   -1.551190    1.147491
      8          1           0       -1.951505   -1.747913   -0.560126
      9          1           0       -2.045879    1.973851   -0.202777
     10          1           0       -2.583946    0.605832   -1.201308
     11          1           0       -3.224508    0.821274    0.439962
     12          6           0        1.196595   -0.272121    0.131073
     13          6           0        2.011204    0.922175    0.643140
     14          6           0        2.001885   -1.150128   -0.818451
     15          1           0        0.913819   -0.883988    0.997223
     16          1           0        1.422126    1.525049    1.343267
     17          1           0        2.927232    0.606197    1.152588
     18          1           0        2.305453    1.564453   -0.196827
     19          1           0        1.388802   -1.994393   -1.149349
     20          1           0        2.291500   -0.577143   -1.706485
     21          1           0        2.909302   -1.529534   -0.338197
     22          1           0        0.030284    1.109488   -0.799510
 ---------------------------------------------------------------------
                    Distance matrix (angstroms):
                    1          2          3          4          5
     1  N    0.000000
     2  C    1.456641   0.000000
     3  C    2.407616   1.526427   0.000000
     4  C    2.438392   1.527560   2.513746   0.000000
     5  H    2.138122   1.110137   2.150701   2.154387   0.000000
     6  H    2.636514   2.178901   1.096717   3.475110   2.538720
     7  H    3.368292   2.169404   1.093278   2.803194   2.452550
     8  H    2.675228   2.154124   1.094756   2.716325   3.058996
     9  H    2.737869   2.180112   3.476164   1.096388   2.498988
    10  H    2.665024   2.162902   2.772007   1.096049   3.068987
    11  H    3.393399   2.173560   2.754952   1.093102   2.501615
    12  C    1.467516   2.423710   3.054494   3.733931   2.573552
    13  C    2.500003   3.335644   4.324391   4.418535   3.099961
    14  C    2.434137   3.611392   3.839380   4.840963   3.993347
    15  H    2.073658   2.391795   2.650200   3.891762   2.290115
    16  H    2.761546   3.162531   4.329484   4.095393   2.631211
    17  H    3.452580   4.234950   5.028836   5.432319   3.890711
    18  H    2.775768   3.855671   4.968691   4.680537   3.807115
    19  H    2.638623   3.622358   3.445722   4.819831   4.193092
    20  H    2.711075   4.100663   4.534506   5.090215   4.584003
    21  H    3.397360   4.451839   4.594460   5.783510   4.642261
    22  H    1.016439   1.993566   3.258401   2.447518   2.503073
                    6          7          8          9         10
     6  H    0.000000
     7  H    1.774075   0.000000
     8  H    1.770737   1.784974   0.000000
     9  H    4.328958   3.794564   3.740071   0.000000
    10  H    3.753805   3.192570   2.520161   1.777092   0.000000
    11  H    3.787173   2.599280   3.036680   1.769382   1.774965
    12  C    2.735336   3.979998   3.544892   3.958470   4.103478
    13  C    4.088179   5.110728   4.927503   4.275689   4.961599
    14  C    3.316516   4.867307   4.006666   5.150019   4.925426
    15  H    2.081865   3.415617   3.373690   4.285680   4.391749
    16  H    4.253066   4.935656   5.071151   3.823445   4.834091
    17  H    4.588627   5.777753   5.681311   5.332853   5.992822
    18  H    4.852443   5.827849   5.406057   4.370553   5.082731
    19  H    2.876302   4.480538   3.400822   5.332916   4.748326
    20  H    4.196869   5.604581   4.548400   5.251816   5.042282
    21  H    3.882227   5.544722   4.870769   6.070079   5.956553
    22  H    3.613748   4.115331   3.485618   2.326728   2.692454
                   11         12         13         14         15
    11  H    0.000000
    12  C    4.564765   0.000000
    13  C    5.240624   1.533669   0.000000
    14  C    5.725837   1.523478   2.535898   0.000000
    15  H    4.510455   1.097525   2.142861   2.133400   0.000000
    16  H    4.785652   2.179472   1.095741   3.487939   2.486278
    17  H    6.196611   2.193180   1.094754   2.797489   2.509705
    18  H    5.615895   2.170273   1.097565   2.801343   3.058965
    19  H    5.633517   2.154680   3.479478   1.094599   2.463003
    20  H    6.081870   2.160665   2.801296   1.095807   3.049951
    21  H    6.614790   2.175929   2.789351   1.094531   2.486369
    22  H    3.494714   2.033497   2.457716   2.998906   2.825390
                   16         17         18         19         20
    16  H    0.000000
    17  H    1.773694   0.000000
    18  H    1.775868   1.767989   0.000000
    19  H    4.312855   3.798519   3.796437   0.000000
    20  H    3.804735   3.158916   2.620247   1.770272   0.000000
    21  H    3.790711   2.604632   3.155531   1.784931   1.777903
    22  H    2.588708   3.529348   2.397209   3.406177   2.963179
                   21         22
    21  H    0.000000
    22  H    3.932683   0.000000
 Stoichiometry    C6H15N
 Framework group  C1[X(C6H15N)]
 Deg. of freedom    60
 Full point group                 C1      NOp   1
 RotChk:  IX=0 Diff= 3.72D-02
 Largest Abelian subgroup         C1      NOp   1
 Largest concise Abelian subgroup C1      NOp   1
                         Standard orientation:                         
 ---------------------------------------------------------------------
 Center     Atomic      Atomic             Coordinates (Angstroms)
 Number     Number       Type             X           Y           Z
 ---------------------------------------------------------------------
      1          7           0       -0.036987   -0.149559    0.580303
      2          6           0       -1.222141   -0.146728   -0.266577
      3          6           0       -1.577372    1.308786   -0.558582
      4          6           0       -2.369211   -0.850354    0.456320
      5          1           0       -1.046031   -0.662937   -1.233488
      6          1           0       -0.728235    1.844912   -0.999402
      7          1           0       -2.418313    1.369648   -1.254550
      8          1           0       -1.843130    1.813327    0.375924
      9          1           0       -2.136466   -1.905838    0.640302
     10          1           0       -2.556498   -0.365915    1.421497
     11          1           0       -3.288315   -0.808305   -0.133892
     12          6           0        1.190717    0.070246   -0.193023
     13          6           0        1.919477   -1.235195   -0.534891
     14          6           0        2.084429    1.043914    0.564760
     15          1           0        0.894985    0.548466   -1.135578
     16          1           0        1.267359   -1.909528   -1.101163
     17          1           0        2.823099   -1.058060   -1.126989
     18          1           0        2.223859   -1.748266    0.386389
     19          1           0        1.530565    1.963800    0.777338
     20          1           0        2.389974    0.607163    1.522196
     21          1           0        2.984013    1.288753   -0.008650
     22          1           0        0.006648   -1.074322    0.999896
 ---------------------------------------------------------------------
 Rotational constants (GHZ):           4.0686101           1.5396331           1.3155419
 Leave Link  202 at Wed Jul 10 21:43:45 2024, MaxMem= 13421772800 cpu:               0.3 elap:               0.0
 (Enter /scratch/PI/keztluo/TYang/g16/l301.exe)
 Basis read from rwf:  (5D, 7F)
 No pseudopotential information found on rwf file.
 There are   135 symmetry adapted cartesian basis functions of A   symmetry.
 There are   128 symmetry adapted basis functions of A   symmetry.
   128 basis functions,   256 primitive gaussians,   135 cartesian basis functions
    29 alpha electrons       29 beta electrons
       nuclear repulsion energy       336.6371915948 Hartrees.
 IExCor= 4336 DFT=T Ex+Corr=M062X ExCW=0 ScaHFX=  0.540000
 ScaDFX=  1.000000  1.000000  1.000000  1.000000 ScalE2=  1.000000  1.000000
 IRadAn=      5 IRanWt=     -1 IRanGd=            0 ICorTp=0 IEmpDi=  4
 NAtoms=   22 NActive=   22 NUniq=   22 SFac= 1.00D+00 NAtFMM=   60 NAOKFM=F Big=F
 Integral buffers will be    131072 words long.
 Raffenetti 2 integral format.
 Two-electron integral symmetry is turned on.
 No density basis found on file    724.
 Leave Link  301 at Wed Jul 10 21:43:45 2024, MaxMem= 13421772800 cpu:               2.3 elap:               0.1
 (Enter /scratch/PI/keztluo/TYang/g16/l302.exe)
 NPDir=0 NMtPBC=     1 NCelOv=     1 NCel=       1 NClECP=     1 NCelD=      1
         NCelK=      1 NCelE2=     1 NClLst=     1 CellRange=     0.0.
 One-electron integrals computed using PRISM.
 One-electron integral symmetry used in STVInt
 NBasis=   128 RedAO= T EigKep=  4.37D-03  NBF=   128
 NBsUse=   128 1.00D-06 EigRej= -1.00D+00 NBFU=   128
 Precomputing XC quadrature grid using
 IXCGrd= 4 IRadAn=           5 IRanWt=          -1 IRanGd=           0 AccXCQ= 0.00D+00.
 Generated NRdTot=       0 NPtTot=           0 NUsed=           0 NTot=          32
 NSgBfM=   135   135   135   135   135 MxSgAt=    22 MxSgA2=    22.
 Leave Link  302 at Wed Jul 10 21:43:46 2024, MaxMem= 13421772800 cpu:               6.3 elap:               0.2
 (Enter /scratch/PI/keztluo/TYang/g16/l303.exe)
 DipDrv:  MaxL=1.
 Leave Link  303 at Wed Jul 10 21:43:46 2024, MaxMem= 13421772800 cpu:               1.0 elap:               0.1
 (Enter /scratch/PI/keztluo/TYang/g16/l401.exe)
 Initial guess from the checkpoint file:  "NH.chk"
 B after Tr=     0.000000    0.000000    0.000000
         Rot=    0.999919    0.007685    0.006412    0.007923 Ang=   1.46 deg.
 Guess basis will be translated and rotated to current coordinates.
 JPrj=2 DoOrth=T DoCkMO=T.
 Generating alternative initial guess.
 ExpMin= 1.61D-01 ExpMax= 4.17D+03 ExpMxC= 6.27D+02 IAcc=3 IRadAn=         5 AccDes= 0.00D+00
 Harris functional with IExCor= 1009 and IRadAn=       5 diagonalized for initial guess.
 HarFok:  IExCor= 1009 AccDes= 0.00D+00 IRadAn=         5 IDoV= 1 UseB2=F ITyADJ=14
 ICtDFT=  3500011 ScaDFX=  1.000000  1.000000  1.000000  1.000000
 FoFCou: FMM=F IPFlag=           0 FMFlag=      100000 FMFlg1=           0
         NFxFlg=           0 DoJE=T BraDBF=F KetDBF=T FulRan=T
         wScrn=  0.000000 ICntrl=       500 IOpCl=  0 I1Cent=   200000004 NGrid=           0
         NMat0=    1 NMatS0=      1 NMatT0=    0 NMatD0=    1 NMtDS0=    0 NMtDT0=    0
 Petite list used in FoFCou.
 Harris En= -292.211456369073    
 Leave Link  401 at Wed Jul 10 21:43:46 2024, MaxMem= 13421772800 cpu:              13.4 elap:               0.4
 (Enter /scratch/PI/keztluo/TYang/g16/l502.exe)
 Integral symmetry usage will be decided dynamically.
 Closed shell SCF:
 Using DIIS extrapolation, IDIIS=  1040.
 NGot= 13421772800 LenX= 13421728735 LenY= 13421710069
 Requested convergence on RMS density matrix=1.00D-08 within 128 cycles.
 Requested convergence on MAX density matrix=1.00D-06.
 Requested convergence on             energy=1.00D-06.
 No special actions if energy rises.
 Fock matrices will be formed incrementally for  20 cycles.
 Integral accuracy reduced to 1.0D-05 until final iterations.

 Cycle   1  Pass 0  IDiag  1:
 FoFJK:  IHMeth= 1 ICntrl=       0 DoSepK=F KAlg= 0 I1Cent=           0 FoldK=F
 IRaf= 970000000 NMat=       1 IRICut=       1 DoRegI=T DoRafI=F ISym2E= 0 IDoP0=0 IntGTp=1.
 FoFCou: FMM=F IPFlag=           0 FMFlag=      100000 FMFlg1=           0
         NFxFlg=           0 DoJE=F BraDBF=F KetDBF=F FulRan=T
         wScrn=  0.000000 ICntrl=         0 IOpCl=  0 I1Cent=           0 NGrid=           0
         NMat0=    1 NMatS0=      1 NMatT0=    0 NMatD0=    1 NMtDS0=    0 NMtDT0=    0
 Symmetry not used in FoFCou.
 E= -292.252378860292    
 DIIS: error= 3.05D-03 at cycle   1 NSaved=   1.
 NSaved= 1 IEnMin= 1 EnMin= -292.252378860292     IErMin= 1 ErrMin= 3.05D-03
 ErrMax= 3.05D-03  0.00D+00 EMaxC= 1.00D-01 BMatC= 3.56D-03 BMatP= 3.56D-03
 IDIUse=3 WtCom= 9.70D-01 WtEn= 3.05D-02
 Coeff-Com:  0.100D+01
 Coeff-En:   0.100D+01
 Coeff:      0.100D+01
 Gap=     0.697 Goal=   None    Shift=    0.000
 GapD=    0.697 DampG=2.000 DampE=1.000 DampFc=2.0000 IDamp=-1.
 RMSDP=6.42D-04 MaxDP=1.02D-02              OVMax= 1.56D-02

 Cycle   2  Pass 0  IDiag  1:
 RMSU=  6.42D-04    CP:  1.00D+00
 E= -292.259089256826     Delta-E=       -0.006710396534 Rises=F Damp=F
 DIIS: error= 5.23D-04 at cycle   2 NSaved=   2.
 NSaved= 2 IEnMin= 2 EnMin= -292.259089256826     IErMin= 2 ErrMin= 5.23D-04
 ErrMax= 5.23D-04  0.00D+00 EMaxC= 1.00D-01 BMatC= 1.36D-04 BMatP= 3.56D-03
 IDIUse=3 WtCom= 9.95D-01 WtEn= 5.23D-03
 Coeff-Com: -0.164D+00 0.116D+01
 Coeff-En:   0.000D+00 0.100D+01
 Coeff:     -0.163D+00 0.116D+01
 Gap=     0.398 Goal=   None    Shift=    0.000
 RMSDP=2.03D-04 MaxDP=2.36D-03 DE=-6.71D-03 OVMax= 4.88D-03

 Cycle   3  Pass 0  IDiag  1:
 RMSU=  1.38D-04    CP:  1.00D+00  1.23D+00
 E= -292.259390701318     Delta-E=       -0.000301444491 Rises=F Damp=F
 DIIS: error= 2.93D-04 at cycle   3 NSaved=   3.
 NSaved= 3 IEnMin= 3 EnMin= -292.259390701318     IErMin= 3 ErrMin= 2.93D-04
 ErrMax= 2.93D-04  0.00D+00 EMaxC= 1.00D-01 BMatC= 1.99D-05 BMatP= 1.36D-04
 IDIUse=3 WtCom= 9.97D-01 WtEn= 2.93D-03
 Coeff-Com: -0.720D-01 0.378D+00 0.694D+00
 Coeff-En:   0.000D+00 0.000D+00 0.100D+01
 Coeff:     -0.718D-01 0.377D+00 0.695D+00
 Gap=     0.399 Goal=   None    Shift=    0.000
 RMSDP=4.88D-05 MaxDP=7.81D-04 DE=-3.01D-04 OVMax= 9.21D-04

 Cycle   4  Pass 0  IDiag  1:
 RMSU=  4.10D-05    CP:  1.00D+00  1.27D+00  9.19D-01
 E= -292.259410236714     Delta-E=       -0.000019535396 Rises=F Damp=F
 DIIS: error= 5.88D-05 at cycle   4 NSaved=   4.
 NSaved= 4 IEnMin= 4 EnMin= -292.259410236714     IErMin= 4 ErrMin= 5.88D-05
 ErrMax= 5.88D-05  0.00D+00 EMaxC= 1.00D-01 BMatC= 1.54D-06 BMatP= 1.99D-05
 IDIUse=1 WtCom= 1.00D+00 WtEn= 0.00D+00
 Coeff-Com: -0.812D-02 0.159D-01 0.211D+00 0.781D+00
 Coeff:     -0.812D-02 0.159D-01 0.211D+00 0.781D+00
 Gap=     0.398 Goal=   None    Shift=    0.000
 RMSDP=1.44D-05 MaxDP=2.63D-04 DE=-1.95D-05 OVMax= 2.89D-04

 Cycle   5  Pass 0  IDiag  1:
 RMSU=  8.63D-06    CP:  1.00D+00  1.28D+00  9.91D-01  1.00D+00
 E= -292.259411932659     Delta-E=       -0.000001695945 Rises=F Damp=F
 DIIS: error= 1.29D-05 at cycle   5 NSaved=   5.
 NSaved= 5 IEnMin= 5 EnMin= -292.259411932659     IErMin= 5 ErrMin= 1.29D-05
 ErrMax= 1.29D-05  0.00D+00 EMaxC= 1.00D-01 BMatC= 9.66D-08 BMatP= 1.54D-06
 IDIUse=1 WtCom= 1.00D+00 WtEn= 0.00D+00
 Coeff-Com:  0.325D-02-0.256D-01 0.561D-02 0.225D+00 0.792D+00
 Coeff:      0.325D-02-0.256D-01 0.561D-02 0.225D+00 0.792D+00
 Gap=     0.398 Goal=   None    Shift=    0.000
 RMSDP=4.32D-06 MaxDP=6.20D-05 DE=-1.70D-06 OVMax= 1.12D-04

 Initial convergence to 1.0D-05 achieved.  Increase integral accuracy.
 Cycle   6  Pass 1  IDiag  1:
 E= -292.259400720025     Delta-E=        0.000011212634 Rises=F Damp=F
 DIIS: error= 1.24D-05 at cycle   1 NSaved=   1.
 NSaved= 1 IEnMin= 1 EnMin= -292.259400720025     IErMin= 1 ErrMin= 1.24D-05
 ErrMax= 1.24D-05  0.00D+00 EMaxC= 1.00D-01 BMatC= 6.23D-08 BMatP= 6.23D-08
 IDIUse=1 WtCom= 1.00D+00 WtEn= 0.00D+00
 Coeff-Com:  0.100D+01
 Coeff:      0.100D+01
 Gap=     0.398 Goal=   None    Shift=    0.000
 RMSDP=4.32D-06 MaxDP=6.20D-05 DE= 1.12D-05 OVMax= 6.04D-05

 Cycle   7  Pass 1  IDiag  1:
 RMSU=  3.91D-06    CP:  1.00D+00
 E= -292.259400781118     Delta-E=       -0.000000061093 Rises=F Damp=F
 DIIS: error= 6.39D-06 at cycle   2 NSaved=   2.
 NSaved= 2 IEnMin= 2 EnMin= -292.259400781118     IErMin= 2 ErrMin= 6.39D-06
 ErrMax= 6.39D-06  0.00D+00 EMaxC= 1.00D-01 BMatC= 1.10D-08 BMatP= 6.23D-08
 IDIUse=1 WtCom= 1.00D+00 WtEn= 0.00D+00
 Coeff-Com:  0.210D+00 0.790D+00
 Coeff:      0.210D+00 0.790D+00
 Gap=     0.398 Goal=   None    Shift=    0.000
 RMSDP=1.27D-06 MaxDP=2.49D-05 DE=-6.11D-08 OVMax= 3.15D-05

 Cycle   8  Pass 1  IDiag  1:
 RMSU=  1.27D-06    CP:  1.00D+00  9.67D-01
 E= -292.259400789121     Delta-E=       -0.000000008003 Rises=F Damp=F
 DIIS: error= 3.54D-06 at cycle   3 NSaved=   3.
 NSaved= 3 IEnMin= 3 EnMin= -292.259400789121     IErMin= 3 ErrMin= 3.54D-06
 ErrMax= 3.54D-06  0.00D+00 EMaxC= 1.00D-01 BMatC= 3.69D-09 BMatP= 1.10D-08
 IDIUse=1 WtCom= 1.00D+00 WtEn= 0.00D+00
 Coeff-Com: -0.393D-01 0.352D+00 0.687D+00
 Coeff:     -0.393D-01 0.352D+00 0.687D+00
 Gap=     0.398 Goal=   None    Shift=    0.000
 RMSDP=4.93D-07 MaxDP=1.20D-05 DE=-8.00D-09 OVMax= 1.36D-05

 Cycle   9  Pass 1  IDiag  1:
 RMSU=  2.41D-07    CP:  1.00D+00  1.03D+00  7.30D-01
 E= -292.259400792547     Delta-E=       -0.000000003427 Rises=F Damp=F
 DIIS: error= 4.92D-07 at cycle   4 NSaved=   4.
 NSaved= 4 IEnMin= 4 EnMin= -292.259400792547     IErMin= 4 ErrMin= 4.92D-07
 ErrMax= 4.92D-07  0.00D+00 EMaxC= 1.00D-01 BMatC= 8.00D-11 BMatP= 3.69D-09
 IDIUse=1 WtCom= 1.00D+00 WtEn= 0.00D+00
 Coeff-Com: -0.200D-01 0.116D+00 0.256D+00 0.648D+00
 Coeff:     -0.200D-01 0.116D+00 0.256D+00 0.648D+00
 Gap=     0.398 Goal=   None    Shift=    0.000
 RMSDP=7.87D-08 MaxDP=1.88D-06 DE=-3.43D-09 OVMax= 2.01D-06

 Cycle  10  Pass 1  IDiag  1:
 RMSU=  7.47D-08    CP:  1.00D+00  1.04D+00  7.48D-01  9.82D-01
 E= -292.259400792621     Delta-E=       -0.000000000074 Rises=F Damp=F
 DIIS: error= 1.59D-07 at cycle   5 NSaved=   5.
 NSaved= 5 IEnMin= 5 EnMin= -292.259400792621     IErMin= 5 ErrMin= 1.59D-07
 ErrMax= 1.59D-07  0.00D+00 EMaxC= 1.00D-01 BMatC= 6.53D-12 BMatP= 8.00D-11
 IDIUse=1 WtCom= 1.00D+00 WtEn= 0.00D+00
 Coeff-Com: -0.804D-04-0.150D-01-0.232D-01 0.190D+00 0.849D+00
 Coeff:     -0.804D-04-0.150D-01-0.232D-01 0.190D+00 0.849D+00
 Gap=     0.398 Goal=   None    Shift=    0.000
 RMSDP=3.06D-08 MaxDP=5.23D-07 DE=-7.37D-11 OVMax= 8.67D-07

 Cycle  11  Pass 1  IDiag  1:
 RMSU=  1.80D-08    CP:  1.00D+00  1.04D+00  7.50D-01  1.08D+00  9.96D-01
 E= -292.259400792627     Delta-E=       -0.000000000006 Rises=F Damp=F
 DIIS: error= 4.06D-08 at cycle   6 NSaved=   6.
 NSaved= 6 IEnMin= 6 EnMin= -292.259400792627     IErMin= 6 ErrMin= 4.06D-08
 ErrMax= 4.06D-08  0.00D+00 EMaxC= 1.00D-01 BMatC= 3.51D-13 BMatP= 6.53D-12
 IDIUse=1 WtCom= 1.00D+00 WtEn= 0.00D+00
 Coeff-Com:  0.951D-03-0.108D-01-0.205D-01 0.241D-01 0.260D+00 0.746D+00
 Coeff:      0.951D-03-0.108D-01-0.205D-01 0.241D-01 0.260D+00 0.746D+00
 Gap=     0.398 Goal=   None    Shift=    0.000
 RMSDP=7.67D-09 MaxDP=1.04D-07 DE=-6.14D-12 OVMax= 1.78D-07

 SCF Done:  E(RM062X) =  -292.259400793     A.U. after   11 cycles
            NFock= 11  Conv=0.77D-08     -V/T= 2.0061
 KE= 2.904977259573D+02 PE=-1.350262254027D+03 EE= 4.308679356825D+02
 Leave Link  502 at Wed Jul 10 21:43:49 2024, MaxMem= 13421772800 cpu:             105.6 elap:               2.8
 (Enter /scratch/PI/keztluo/TYang/g16/l701.exe)
 ... and contract with generalized density number  0.
 Compute integral first derivatives.
 Leave Link  701 at Wed Jul 10 21:43:49 2024, MaxMem= 13421772800 cpu:               5.2 elap:               0.2
 (Enter /scratch/PI/keztluo/TYang/g16/l702.exe)
 L702 exits ... SP integral derivatives will be done elsewhere.
 Leave Link  702 at Wed Jul 10 21:43:49 2024, MaxMem= 13421772800 cpu:               0.7 elap:               0.1
 (Enter /scratch/PI/keztluo/TYang/g16/l703.exe)
 Integral derivatives from FoFJK, PRISM(SPDF).
 Compute integral first derivatives, UseDBF=F ICtDFT=           0.
 Calling FoFJK, ICntrl=      2127 FMM=F ISym2X=0 I1Cent= 0 IOpClX= 0 NMat=1 NMatS=1 NMatT=0.
 FoFJK:  IHMeth= 1 ICntrl=    2127 DoSepK=F KAlg= 0 I1Cent=           0 FoldK=F
 IRaf=         0 NMat=       1 IRICut=       1 DoRegI=T DoRafI=F ISym2E= 0 IDoP0=0 IntGTp=1.
 FoFCou: FMM=F IPFlag=           0 FMFlag=      100000 FMFlg1=         800
         NFxFlg=           0 DoJE=F BraDBF=F KetDBF=F FulRan=T
         wScrn=  0.000000 ICntrl=      2127 IOpCl=  0 I1Cent=           0 NGrid=           0
         NMat0=    1 NMatS0=      1 NMatT0=    0 NMatD0=    1 NMtDS0=    0 NMtDT0=    0
 Symmetry not used in FoFCou.
 Leave Link  703 at Wed Jul 10 21:43:50 2024, MaxMem= 13421772800 cpu:              23.6 elap:               0.7
 (Enter /scratch/PI/keztluo/TYang/g16/l716.exe)
 Dipole        = 1.78842931D-02-3.61184154D-01-2.62119976D-01
 ***** Axes restored to original set *****
 -------------------------------------------------------------------
 Center     Atomic                   Forces (Hartrees/Bohr)
 Number     Number              X              Y              Z
 -------------------------------------------------------------------
      1        7          -0.000215316    0.008465890    0.005171613
      2        6          -0.008184669   -0.004757944    0.000724175
      3        6          -0.002149430   -0.000385904    0.002197016
      4        6           0.000841628   -0.000933325    0.000155012
      5        1           0.000305138    0.000486869   -0.002391344
      6        1          -0.002042171    0.000556216   -0.000072385
      7        1          -0.001066439   -0.001378537    0.000352031
      8        1          -0.000129184    0.000172942    0.000275086
      9        1           0.000236707   -0.000363636   -0.000014748
     10        1           0.000733108    0.000069220    0.000612247
     11        1          -0.000235908   -0.000237461    0.000454308
     12        6           0.005602691   -0.002428415   -0.000624570
     13        6          -0.002198294   -0.000265350   -0.002002709
     14        6           0.001907933   -0.000192444   -0.000335868
     15        1           0.001671109    0.000510230    0.000289386
     16        1          -0.000056684   -0.000093328   -0.000058915
     17        1          -0.000796331   -0.000900421   -0.000115402
     18        1          -0.000096103   -0.000250705    0.000124030
     19        1           0.000940607    0.000581792    0.000179585
     20        1           0.000137763   -0.000264225   -0.000010426
     21        1           0.000710112   -0.000426062   -0.000411833
     22        1           0.004083732    0.002034598   -0.004496290
 -------------------------------------------------------------------
 Cartesian Forces:  Max     0.008465890 RMS     0.002178988
 Leave Link  716 at Wed Jul 10 21:43:50 2024, MaxMem= 13421772800 cpu:               0.8 elap:               0.1
 (Enter /scratch/PI/keztluo/TYang/g16/l103.exe)

 GradGradGradGradGradGradGradGradGradGradGradGradGradGradGradGradGradGrad
 Berny optimization.
 Using GEDIIS/GDIIS optimizer.
 FormGI is forming the generalized inverse of G from B-inverse, IUseBI=4.
 Internal  Forces:  Max     0.011589039 RMS     0.002282629
 Search for a local minimum.
 Step number   8 out of a maximum of  118
 All quantities printed in internal units (Hartrees-Bohrs-Radians)
 RMS Force = .22826D-02 SwitMx=.10000D-02 MixMth= 1
 Mixed Optimization -- RFO/linear search
 Update second derivatives using D2CorX and points    8    7
 DE=  3.55D-04 DEPred=-1.16D-03 R=-3.07D-01
 Trust test=-3.07D-01 RLast= 3.34D-01 DXMaxT set to 5.38D-01
 ITU= -1  1  0  1  1  1  1  0
 Use linear search instead of GDIIS.
     Eigenvalues ---    0.00247   0.00259   0.00334   0.00347   0.00683
     Eigenvalues ---    0.01098   0.02346   0.03857   0.04468   0.04738
     Eigenvalues ---    0.05223   0.05400   0.05449   0.05475   0.05496
     Eigenvalues ---    0.05599   0.05606   0.05648   0.05688   0.05826
     Eigenvalues ---    0.06054   0.09532   0.15517   0.15742   0.15962
     Eigenvalues ---    0.15974   0.15998   0.16000   0.16000   0.16000
     Eigenvalues ---    0.16000   0.16005   0.16048   0.16057   0.16455
     Eigenvalues ---    0.16832   0.17705   0.18545   0.25591   0.28493
     Eigenvalues ---    0.29008   0.29255   0.29982   0.32534   0.33017
     Eigenvalues ---    0.33352   0.33645   0.33683   0.33924   0.33969
     Eigenvalues ---    0.33991   0.34021   0.34105   0.34345   0.34360
     Eigenvalues ---    0.34368   0.34457   0.38145   0.42881   0.47606
 RFO step:  Lambda=-8.25447366D-04 EMin= 2.47470774D-03
 Quartic linear search produced a step of -0.55386.
 Iteration  1 RMS(Cart)=  0.04082428 RMS(Int)=  0.00061501
 Iteration  2 RMS(Cart)=  0.00117007 RMS(Int)=  0.00026768
 Iteration  3 RMS(Cart)=  0.00000062 RMS(Int)=  0.00026768
 ITry= 1 IFail=0 DXMaxC= 1.59D-01 DCOld= 1.00D+10 DXMaxT= 5.38D-01 DXLimC= 3.00D+00 Rises=F
 Variable       Old X    -DE/DX   Delta X   Delta X   Delta X     New X
                                 (Linear)    (Quad)   (Total)
    R1        2.75265   0.01101   0.00348   0.01516   0.01864   2.77130
    R2        2.77320   0.00631  -0.00283   0.01374   0.01091   2.78411
    R3        1.92079   0.00345  -0.00067   0.00709   0.00642   1.92721
    R4        2.88453   0.00262   0.00263   0.00118   0.00381   2.88834
    R5        2.88667  -0.00243  -0.00715   0.00238  -0.00477   2.88190
    R6        2.09785  -0.00200  -0.00230  -0.00331  -0.00561   2.09225
    R7        2.07249  -0.00190  -0.00373   0.00040  -0.00333   2.06917
    R8        2.06600   0.00119   0.00445  -0.00304   0.00141   2.06741
    R9        2.06879  -0.00026  -0.00138   0.00158   0.00020   2.06899
   R10        2.07187  -0.00029  -0.00124   0.00019  -0.00104   2.07083
   R11        2.07123  -0.00076  -0.00183   0.00039  -0.00144   2.06979
   R12        2.06566   0.00047   0.00104  -0.00041   0.00063   2.06630
   R13        2.89822  -0.00353  -0.00847   0.00354  -0.00493   2.89329
   R14        2.87896   0.00249   0.00911  -0.00290   0.00621   2.88517
   R15        2.07402  -0.00049   0.00505  -0.00499   0.00006   2.07408
   R16        2.07065  -0.00006  -0.00029   0.00002  -0.00027   2.07038
   R17        2.06879  -0.00046  -0.00118   0.00035  -0.00083   2.06796
   R18        2.07410  -0.00027  -0.00068   0.00005  -0.00063   2.07346
   R19        2.06849  -0.00103  -0.00318   0.00118  -0.00200   2.06649
   R20        2.07078  -0.00009  -0.00068   0.00076   0.00008   2.07085
   R21        2.06836   0.00056   0.00181  -0.00158   0.00022   2.06859
    A1        1.95412   0.01159   0.03312   0.01600   0.04806   2.00218
    A2        1.85115   0.00056   0.02529   0.02075   0.04442   1.89557
    A3        1.89430  -0.00517  -0.01562   0.02565   0.00852   1.90282
    A4        1.87803   0.00639   0.03118   0.00079   0.03198   1.91001
    A5        1.91233  -0.00210  -0.00045  -0.00886  -0.00914   1.90319
    A6        1.95671  -0.00189  -0.00982  -0.00943  -0.01951   1.93721
    A7        1.93371  -0.00361  -0.00320  -0.00266  -0.00549   1.92822
    A8        1.88988  -0.00023  -0.01082   0.01450   0.00376   1.89364
    A9        1.89349   0.00136  -0.00758   0.00575  -0.00182   1.89166
   A10        1.94211   0.00090  -0.00515   0.00989   0.00473   1.94684
   A11        1.93250   0.00165   0.01057  -0.00918   0.00137   1.93387
   A12        1.90992  -0.00054  -0.00387   0.00606   0.00220   1.91212
   A13        1.88858  -0.00120  -0.00406  -0.00008  -0.00417   1.88441
   A14        1.88154  -0.00014   0.00244  -0.00116   0.00129   1.88283
   A15        1.90818  -0.00076  -0.00008  -0.00563  -0.00571   1.90248
   A16        1.94276  -0.00027  -0.00326   0.00218  -0.00107   1.94169
   A17        1.91926  -0.00061  -0.00343   0.00256  -0.00086   1.91840
   A18        1.93708  -0.00020  -0.00145  -0.00074  -0.00219   1.93489
   A19        1.89020   0.00029   0.00137  -0.00260  -0.00121   1.88899
   A20        1.88192   0.00034   0.00391  -0.00092   0.00299   1.88491
   A21        1.89104   0.00050   0.00318  -0.00066   0.00252   1.89355
   A22        1.96871  -0.00312  -0.01791  -0.00056  -0.01861   1.95010
   A23        1.90115   0.00344   0.02284  -0.00550   0.01751   1.91865
   A24        1.86753   0.00074   0.01199  -0.00276   0.00952   1.87705
   A25        1.95641  -0.00111  -0.01255   0.00155  -0.01112   1.94529
   A26        1.88335   0.00049  -0.00794   0.00617  -0.00180   1.88155
   A27        1.88259  -0.00029   0.00437   0.00115   0.00590   1.88848
   A28        1.93503   0.00012   0.00134   0.00012   0.00145   1.93648
   A29        1.95525  -0.00155  -0.00819   0.00074  -0.00744   1.94780
   A30        1.92045   0.00017  -0.00045   0.00177   0.00133   1.92178
   A31        1.88736   0.00055   0.00306  -0.00223   0.00083   1.88819
   A32        1.88720   0.00009   0.00186  -0.00035   0.00150   1.88870
   A33        1.87624   0.00070   0.00275  -0.00015   0.00262   1.87886
   A34        1.91438   0.00040   0.00395   0.00520   0.00916   1.92354
   A35        1.92137   0.00013  -0.00243   0.00173  -0.00072   1.92065
   A36        1.94392   0.00089   0.00552  -0.00669  -0.00116   1.94276
   A37        1.88216  -0.00030  -0.00209   0.00117  -0.00094   1.88122
   A38        1.90670  -0.00060  -0.00211  -0.00186  -0.00393   1.90277
   A39        1.89412  -0.00057  -0.00320   0.00062  -0.00260   1.89152
    D1       -1.38645  -0.00164  -0.02218   0.03995   0.01794  -1.36851
    D2        2.79303   0.00011  -0.03754   0.04781   0.01068   2.80370
    D3        0.68972   0.00106  -0.02154   0.05273   0.03127   0.72100
    D4        2.83347  -0.00203  -0.03975  -0.01242  -0.05243   2.78103
    D5        0.72976  -0.00028  -0.05510  -0.00456  -0.05970   0.67006
    D6       -1.37355   0.00067  -0.03910   0.00036  -0.03910  -1.41265
    D7       -1.70423  -0.00170  -0.03154   0.01556  -0.01626  -1.72049
    D8        2.39498  -0.00062  -0.01925   0.01810  -0.00160   2.39338
    D9        0.36416  -0.00242  -0.04402   0.02103  -0.02312   0.34104
   D10        0.33320   0.00248   0.00960   0.06613   0.07602   0.40922
   D11       -1.85077   0.00356   0.02189   0.06867   0.09068  -1.76009
   D12        2.40159   0.00176  -0.00288   0.07160   0.06917   2.47076
   D13        0.96599   0.00073   0.02863  -0.02034   0.00841   0.97440
   D14        3.06713   0.00094   0.02712  -0.02003   0.00723   3.07436
   D15       -1.11151   0.00069   0.03121  -0.02891   0.00243  -1.10908
   D16        3.05617   0.00002   0.04615  -0.03219   0.01395   3.07012
   D17       -1.12587   0.00023   0.04464  -0.03189   0.01276  -1.11311
   D18        0.97867  -0.00002   0.04873  -0.04077   0.00796   0.98663
   D19       -1.15249  -0.00058   0.02875  -0.01780   0.01081  -1.14168
   D20        0.94865  -0.00037   0.02725  -0.01750   0.00963   0.95828
   D21        3.05319  -0.00062   0.03133  -0.02638   0.00483   3.05802
   D22       -1.10548   0.00245   0.02607  -0.01039   0.01575  -1.08973
   D23        0.98929   0.00223   0.02347  -0.01055   0.01297   1.00227
   D24        3.08147   0.00233   0.02428  -0.01018   0.01415   3.09562
   D25        3.10819  -0.00190  -0.01033  -0.00419  -0.01455   3.09365
   D26       -1.08022  -0.00212  -0.01294  -0.00435  -0.01732  -1.09754
   D27        1.01196  -0.00201  -0.01212  -0.00398  -0.01614   0.99581
   D28        1.03585  -0.00033   0.00909  -0.02388  -0.01480   1.02105
   D29        3.13062  -0.00055   0.00649  -0.02404  -0.01757   3.11305
   D30       -1.06039  -0.00045   0.00730  -0.02367  -0.01639  -1.07678
   D31        1.01324  -0.00053   0.00995  -0.03041  -0.02046   0.99279
   D32        3.12346  -0.00081   0.00918  -0.03267  -0.02348   3.09998
   D33       -1.07362  -0.00083   0.00708  -0.03119  -0.02411  -1.09773
   D34       -3.11632   0.00079   0.01720  -0.03694  -0.01976  -3.13608
   D35       -1.00611   0.00051   0.01643  -0.03920  -0.02278  -1.02889
   D36        1.08000   0.00049   0.01433  -0.03771  -0.02341   1.05659
   D37       -1.04589   0.00008   0.01049  -0.03067  -0.02017  -1.06606
   D38        1.06433  -0.00020   0.00972  -0.03293  -0.02319   1.04113
   D39       -3.13275  -0.00022   0.00761  -0.03145  -0.02382   3.12661
   D40       -0.96240  -0.00160  -0.01575  -0.00025  -0.01594  -0.97834
   D41        1.10595  -0.00164  -0.01739   0.00540  -0.01191   1.09403
   D42       -3.07539  -0.00170  -0.01945   0.00296  -0.01641  -3.09180
   D43        3.12964   0.00067  -0.00031   0.00345   0.00310   3.13274
   D44       -1.08519   0.00063  -0.00195   0.00911   0.00713  -1.07807
   D45        1.01666   0.00057  -0.00401   0.00666   0.00263   1.01929
   D46        1.05876   0.00091   0.01393  -0.00577   0.00811   1.06687
   D47        3.12711   0.00087   0.01230  -0.00012   0.01214   3.13925
   D48       -1.05422   0.00082   0.01023  -0.00257   0.00765  -1.04658
         Item               Value     Threshold  Converged?
 Maximum Force            0.011589     0.000450     NO 
 RMS     Force            0.002283     0.000300     NO 
 Maximum Displacement     0.158747     0.001800     NO 
 RMS     Displacement     0.040426     0.001200     NO 
 Predicted change in Energy=-9.877729D-04
 GradGradGradGradGradGradGradGradGradGradGradGradGradGradGradGradGradGrad

 Leave Link  103 at Wed Jul 10 21:43:51 2024, MaxMem= 13421772800 cpu:               2.0 elap:               0.1
 (Enter /scratch/PI/keztluo/TYang/g16/l202.exe)
                          Input orientation:                          
 ---------------------------------------------------------------------
 Center     Atomic      Atomic             Coordinates (Angstroms)
 Number     Number       Type             X           Y           Z
 ---------------------------------------------------------------------
      1          7           0       -0.043212    0.131971   -0.491786
      2          6           0       -1.220601    0.033481    0.376948
      3          6           0       -1.676470   -1.423442    0.452479
      4          6           0       -2.331596    0.911500   -0.189189
      5          1           0       -0.987785    0.382265    1.401630
      6          1           0       -0.868019   -2.080824    0.788907
      7          1           0       -2.512801   -1.533256    1.149176
      8          1           0       -1.992684   -1.760434   -0.540078
      9          1           0       -2.035606    1.966505   -0.203757
     10          1           0       -2.562147    0.606091   -1.215456
     11          1           0       -3.241184    0.824063    0.411316
     12          6           0        1.222901   -0.282550    0.137270
     13          6           0        2.027299    0.919938    0.638384
     14          6           0        2.035441   -1.130720   -0.838125
     15          1           0        0.972578   -0.904530    1.006239
     16          1           0        1.438730    1.519422    1.341619
     17          1           0        2.947059    0.607581    1.142368
     18          1           0        2.311541    1.561608   -0.205048
     19          1           0        1.445688   -1.987473   -1.175755
     20          1           0        2.300313   -0.537909   -1.720905
     21          1           0        2.959175   -1.493310   -0.376066
     22          1           0        0.044914    1.096082   -0.812395
 ---------------------------------------------------------------------
                    Distance matrix (angstroms):
                    1          2          3          4          5
     1  N    0.000000
     2  C    1.466507   0.000000
     3  C    2.445092   1.528445   0.000000
     4  C    2.436376   1.525037   2.508562   0.000000
     5  H    2.130701   1.107170   2.153080   2.148632   0.000000
     6  H    2.686436   2.182729   1.094955   3.471704   2.540980
     7  H    3.400677   2.172736   1.094026   2.793007   2.461428
     8  H    2.717346   2.157586   1.094863   2.716102   3.061243
     9  H    2.723621   2.176703   3.471507   1.095836   2.486968
    10  H    2.663367   2.159486   2.772262   1.095286   3.062327
    11  H    3.394350   2.170014   2.738851   1.093436   2.500743
    12  C    1.473289   2.475484   3.131667   3.763878   2.632055
    13  C    2.487004   3.376834   4.386786   4.436768   3.156322
    14  C    2.456652   3.665184   3.940765   4.864441   4.055308
    15  H    2.085723   2.466962   2.755608   3.955322   2.378066
    16  H    2.735424   3.195411   4.376699   4.114402   2.680430
    17  H    3.440696   4.276079   5.096864   5.452487   3.949808
    18  H    2.769647   3.892290   5.024649   4.688455   3.854584
    19  H    2.678932   3.688392   3.566111   4.862636   4.263843
    20  H    2.729759   4.138153   4.617637   5.089354   4.626936
    21  H    3.416030   4.513164   4.709626   5.814662   4.717678
    22  H    1.019837   2.035973   3.303191   2.463788   2.545173
                    6          7          8          9         10
     6  H    0.000000
     7  H    1.770573   0.000000
     8  H    1.770232   1.782052   0.000000
     9  H    4.327760   3.782389   3.742329   0.000000
    10  H    3.755935   3.189157   2.526036   1.775248   0.000000
    11  H    3.769994   2.575254   3.023826   1.771132   1.776229
    12  C    2.833790   4.067393   3.603183   3.973967   4.116568
    13  C    4.172540   5.185708   4.973271   4.279217   4.959661
    14  C    3.461215   4.979749   4.087929   5.154478   4.929169
    15  H    2.195153   3.544516   3.452021   4.330831   4.439840
    16  H    4.311421   4.997047   5.106157   3.828718   4.835269
    17  H    4.680521   5.864580   5.730549   5.337198   5.992553
    18  H    4.936077   5.889514   5.447436   4.365962   5.068212
    19  H    3.036750   4.613160   3.504003   5.357063   4.773981
    20  H    4.326439   5.691586   4.617223   5.232019   5.020731
    21  H    4.043483   5.680711   4.961771   6.078474   5.966327
    22  H    3.672920   4.159697   3.519324   2.335945   2.683154
                   11         12         13         14         15
    11  H    0.000000
    12  C    4.607358   0.000000
    13  C    5.274245   1.531061   0.000000
    14  C    5.764118   1.526765   2.526924   0.000000
    15  H    4.593230   1.097555   2.139260   2.140682   0.000000
    16  H    4.821886   2.178105   1.095597   3.482901   2.491048
    17  H    6.235035   2.185241   1.094316   2.788386   2.490700
    18  H    5.635303   2.168695   1.097229   2.779505   3.056448
    19  H    5.691248   2.163430   3.475976   1.093539   2.481470
    20  H    6.091759   2.163063   2.786772   1.095848   3.055258
    21  H    6.665932   2.178097   2.778717   1.094649   2.490783
    22  H    3.517087   2.046984   2.462852   2.986889   2.858398
                   16         17         18         19         20
    16  H    0.000000
    17  H    1.773756   0.000000
    18  H    1.776445   1.769062   0.000000
    19  H    4.316889   3.789738   3.779940   0.000000
    20  H    3.788665   3.150994   2.589579   1.768844   0.000000
    21  H    3.786654   2.592207   3.127491   1.781668   1.776368
    22  H    2.600331   3.533014   2.392318   3.406245   2.929529
                   21         22
    21  H    0.000000
    22  H    3.922787   0.000000
 Stoichiometry    C6H15N
 Framework group  C1[X(C6H15N)]
 Deg. of freedom    60
 Full point group                 C1      NOp   1
 RotChk:  IX=0 Diff= 2.07D-02
 Largest Abelian subgroup         C1      NOp   1
 Largest concise Abelian subgroup C1      NOp   1
                         Standard orientation:                         
 ---------------------------------------------------------------------
 Center     Atomic      Atomic             Coordinates (Angstroms)
 Number     Number       Type             X           Y           Z
 ---------------------------------------------------------------------
      1          7           0       -0.028571   -0.162739    0.543239
      2          6           0       -1.248135   -0.143585   -0.270970
      3          6           0       -1.650529    1.304256   -0.550219
      4          6           0       -2.358907   -0.870824    0.479395
      5          1           0       -1.086930   -0.656298   -1.238939
      6          1           0       -0.837283    1.863289   -1.024604
      7          1           0       -2.519736    1.344961   -1.213329
      8          1           0       -1.897199    1.804321    0.392019
      9          1           0       -2.103813   -1.923813    0.643708
     10          1           0       -2.519451   -0.400786    1.455582
     11          1           0       -3.296674   -0.833970   -0.081710
     12          6           0        1.215403    0.090051   -0.204561
     13          6           0        1.943045   -1.211717   -0.551096
     14          6           0        2.113767    1.038828    0.585234
     15          1           0        0.941084    0.582172   -1.146470
     16          1           0        1.293074   -1.883763   -1.122257
     17          1           0        2.844521   -1.024220   -1.142460
     18          1           0        2.249006   -1.728796    0.367016
     19          1           0        1.577652    1.964117    0.813812
     20          1           0        2.404512    0.576933    1.535499
     21          1           0        3.023515    1.282161    0.027198
     22          1           0        0.039854   -1.069184    1.005563
 ---------------------------------------------------------------------
 Rotational constants (GHZ):           4.0751606           1.5018801           1.2912700
 Leave Link  202 at Wed Jul 10 21:43:51 2024, MaxMem= 13421772800 cpu:               0.5 elap:               0.1
 (Enter /scratch/PI/keztluo/TYang/g16/l301.exe)
 Basis read from rwf:  (5D, 7F)
 No pseudopotential information found on rwf file.
 There are   135 symmetry adapted cartesian basis functions of A   symmetry.
 There are   128 symmetry adapted basis functions of A   symmetry.
   128 basis functions,   256 primitive gaussians,   135 cartesian basis functions
    29 alpha electrons       29 beta electrons
       nuclear repulsion energy       334.9124894934 Hartrees.
 IExCor= 4336 DFT=T Ex+Corr=M062X ExCW=0 ScaHFX=  0.540000
 ScaDFX=  1.000000  1.000000  1.000000  1.000000 ScalE2=  1.000000  1.000000
 IRadAn=      5 IRanWt=     -1 IRanGd=            0 ICorTp=0 IEmpDi=  4
 NAtoms=   22 NActive=   22 NUniq=   22 SFac= 1.00D+00 NAtFMM=   60 NAOKFM=F Big=F
 Integral buffers will be    131072 words long.
 Raffenetti 2 integral format.
 Two-electron integral symmetry is turned on.
 No density basis found on file    724.
 Leave Link  301 at Wed Jul 10 21:43:51 2024, MaxMem= 13421772800 cpu:               2.9 elap:               0.1
 (Enter /scratch/PI/keztluo/TYang/g16/l302.exe)
 NPDir=0 NMtPBC=     1 NCelOv=     1 NCel=       1 NClECP=     1 NCelD=      1
         NCelK=      1 NCelE2=     1 NClLst=     1 CellRange=     0.0.
 One-electron integrals computed using PRISM.
 One-electron integral symmetry used in STVInt
 NBasis=   128 RedAO= T EigKep=  4.46D-03  NBF=   128
 NBsUse=   128 1.00D-06 EigRej= -1.00D+00 NBFU=   128
 Precomputing XC quadrature grid using
 IXCGrd= 4 IRadAn=           5 IRanWt=          -1 IRanGd=           0 AccXCQ= 0.00D+00.
 Generated NRdTot=       0 NPtTot=           0 NUsed=           0 NTot=          32
 NSgBfM=   135   135   135   135   135 MxSgAt=    22 MxSgA2=    22.
 Leave Link  302 at Wed Jul 10 21:43:51 2024, MaxMem= 13421772800 cpu:               6.3 elap:               0.2
 (Enter /scratch/PI/keztluo/TYang/g16/l303.exe)
 DipDrv:  MaxL=1.
 Leave Link  303 at Wed Jul 10 21:43:51 2024, MaxMem= 13421772800 cpu:               1.3 elap:               0.1
 (Enter /scratch/PI/keztluo/TYang/g16/l401.exe)
 Lowest energy guess from the checkpoint file:  "NH.chk"
 B after Tr=     0.000000    0.000000    0.000000
         Rot=    0.999984    0.002862    0.003250    0.003529 Ang=   0.64 deg.
 Guess basis will be translated and rotated to current coordinates.
 B after Tr=     0.000000    0.000000    0.000000
         Rot=    0.999973   -0.004969   -0.003300   -0.004339 Ang=  -0.85 deg.
 Guess basis will be translated and rotated to current coordinates.
 CkInt1:  FT= 4.46D-01
 Max alpha theta=  1.595 degrees.
 JPrj=2 DoOrth=T DoCkMO=T.
 Leave Link  401 at Wed Jul 10 21:43:51 2024, MaxMem= 13421772800 cpu:               5.0 elap:               0.2
 (Enter /scratch/PI/keztluo/TYang/g16/l502.exe)
 Integral symmetry usage will be decided dynamically.
 Closed shell SCF:
 Using DIIS extrapolation, IDIIS=  1040.
 NGot= 13421772800 LenX= 13421728735 LenY= 13421710069
 Requested convergence on RMS density matrix=1.00D-08 within 128 cycles.
 Requested convergence on MAX density matrix=1.00D-06.
 Requested convergence on             energy=1.00D-06.
 No special actions if energy rises.
 Fock matrices will be formed incrementally for  20 cycles.
 Integral accuracy reduced to 1.0D-05 until final iterations.

 Cycle   1  Pass 0  IDiag  1:
 FoFJK:  IHMeth= 1 ICntrl=       0 DoSepK=F KAlg= 0 I1Cent=           0 FoldK=F
 IRaf= 970000000 NMat=       1 IRICut=       1 DoRegI=T DoRafI=F ISym2E= 0 IDoP0=0 IntGTp=1.
 FoFCou: FMM=F IPFlag=           0 FMFlag=      100000 FMFlg1=           0
         NFxFlg=           0 DoJE=F BraDBF=F KetDBF=F FulRan=T
         wScrn=  0.000000 ICntrl=         0 IOpCl=  0 I1Cent=           0 NGrid=           0
         NMat0=    1 NMatS0=      1 NMatT0=    0 NMatD0=    1 NMtDS0=    0 NMtDT0=    0
 Symmetry not used in FoFCou.
 E= -292.259072939397    
 DIIS: error= 1.94D-03 at cycle   1 NSaved=   1.
 NSaved= 1 IEnMin= 1 EnMin= -292.259072939397     IErMin= 1 ErrMin= 1.94D-03
 ErrMax= 1.94D-03  0.00D+00 EMaxC= 1.00D-01 BMatC= 8.24D-04 BMatP= 8.24D-04
 IDIUse=3 WtCom= 9.81D-01 WtEn= 1.94D-02
 Coeff-Com:  0.100D+01
 Coeff-En:   0.100D+01
 Coeff:      0.100D+01
 Gap=    11.010 Goal=   None    Shift=    0.000
 GapD=   11.010 DampG=2.000 DampE=1.000 DampFc=2.0000 IDamp=-1.
 RMSDP=2.94D-04 MaxDP=3.99D-03              OVMax= 7.90D-03

 Cycle   2  Pass 0  IDiag  1:
 RMSU=  2.94D-04    CP:  1.00D+00
 E= -292.260557305997     Delta-E=       -0.001484366600 Rises=F Damp=F
 DIIS: error= 4.11D-04 at cycle   2 NSaved=   2.
 NSaved= 2 IEnMin= 2 EnMin= -292.260557305997     IErMin= 2 ErrMin= 4.11D-04
 ErrMax= 4.11D-04  0.00D+00 EMaxC= 1.00D-01 BMatC= 3.57D-05 BMatP= 8.24D-04
 IDIUse=3 WtCom= 9.96D-01 WtEn= 4.11D-03
 Coeff-Com: -0.131D+00 0.113D+01
 Coeff-En:   0.000D+00 0.100D+01
 Coeff:     -0.130D+00 0.113D+01
 Gap=     0.393 Goal=   None    Shift=    0.000
 RMSDP=9.79D-05 MaxDP=1.76D-03 DE=-1.48D-03 OVMax= 3.07D-03

 Cycle   3  Pass 0  IDiag  1:
 RMSU=  7.67D-05    CP:  1.00D+00  1.21D+00
 E= -292.260614340030     Delta-E=       -0.000057034033 Rises=F Damp=F
 DIIS: error= 3.51D-04 at cycle   3 NSaved=   3.
 NSaved= 3 IEnMin= 3 EnMin= -292.260614340030     IErMin= 3 ErrMin= 3.51D-04
 ErrMax= 3.51D-04  0.00D+00 EMaxC= 1.00D-01 BMatC= 1.84D-05 BMatP= 3.57D-05
 IDIUse=3 WtCom= 9.96D-01 WtEn= 3.51D-03
 Coeff-Com: -0.929D-01 0.531D+00 0.562D+00
 Coeff-En:   0.000D+00 0.000D+00 0.100D+01
 Coeff:     -0.925D-01 0.529D+00 0.564D+00
 Gap=     0.392 Goal=   None    Shift=    0.000
 RMSDP=3.50D-05 MaxDP=1.03D-03 DE=-5.70D-05 OVMax= 1.13D-03

 Cycle   4  Pass 0  IDiag  1:
 RMSU=  2.71D-05    CP:  1.00D+00  1.25D+00  7.64D-01
 E= -292.260630190441     Delta-E=       -0.000015850411 Rises=F Damp=F
 DIIS: error= 6.48D-05 at cycle   4 NSaved=   4.
 NSaved= 4 IEnMin= 4 EnMin= -292.260630190441     IErMin= 4 ErrMin= 6.48D-05
 ErrMax= 6.48D-05  0.00D+00 EMaxC= 1.00D-01 BMatC= 5.62D-07 BMatP= 1.84D-05
 IDIUse=1 WtCom= 1.00D+00 WtEn= 0.00D+00
 Coeff-Com: -0.162D-01 0.577D-01 0.166D+00 0.793D+00
 Coeff:     -0.162D-01 0.577D-01 0.166D+00 0.793D+00
 Gap=     0.392 Goal=   None    Shift=    0.000
 RMSDP=9.52D-06 MaxDP=1.92D-04 DE=-1.59D-05 OVMax= 2.87D-04

 Initial convergence to 1.0D-05 achieved.  Increase integral accuracy.
 Cycle   5  Pass 1  IDiag  1:
 E= -292.260614169667     Delta-E=        0.000016020775 Rises=F Damp=F
 DIIS: error= 2.05D-05 at cycle   1 NSaved=   1.
 NSaved= 1 IEnMin= 1 EnMin= -292.260614169667     IErMin= 1 ErrMin= 2.05D-05
 ErrMax= 2.05D-05  0.00D+00 EMaxC= 1.00D-01 BMatC= 7.92D-08 BMatP= 7.92D-08
 IDIUse=1 WtCom= 1.00D+00 WtEn= 0.00D+00
 Coeff-Com:  0.100D+01
 Coeff:      0.100D+01
 Gap=     0.392 Goal=   None    Shift=    0.000
 RMSDP=9.52D-06 MaxDP=1.92D-04 DE= 1.60D-05 OVMax= 1.17D-04

 Cycle   6  Pass 1  IDiag  1:
 RMSU=  5.08D-06    CP:  1.00D+00
 E= -292.260614240925     Delta-E=       -0.000000071258 Rises=F Damp=F
 DIIS: error= 1.47D-05 at cycle   2 NSaved=   2.
 NSaved= 2 IEnMin= 2 EnMin= -292.260614240925     IErMin= 2 ErrMin= 1.47D-05
 ErrMax= 1.47D-05  0.00D+00 EMaxC= 1.00D-01 BMatC= 2.67D-08 BMatP= 7.92D-08
 IDIUse=1 WtCom= 1.00D+00 WtEn= 0.00D+00
 Coeff-Com:  0.327D+00 0.673D+00
 Coeff:      0.327D+00 0.673D+00
 Gap=     0.392 Goal=   None    Shift=    0.000
 RMSDP=1.76D-06 MaxDP=4.04D-05 DE=-7.13D-08 OVMax= 5.04D-05

 Cycle   7  Pass 1  IDiag  1:
 RMSU=  1.66D-06    CP:  1.00D+00  8.88D-01
 E= -292.260614263022     Delta-E=       -0.000000022097 Rises=F Damp=F
 DIIS: error= 4.06D-06 at cycle   3 NSaved=   3.
 NSaved= 3 IEnMin= 3 EnMin= -292.260614263022     IErMin= 3 ErrMin= 4.06D-06
 ErrMax= 4.06D-06  0.00D+00 EMaxC= 1.00D-01 BMatC= 4.10D-09 BMatP= 2.67D-08
 IDIUse=1 WtCom= 1.00D+00 WtEn= 0.00D+00
 Coeff-Com: -0.171D-01 0.262D+00 0.755D+00
 Coeff:     -0.171D-01 0.262D+00 0.755D+00
 Gap=     0.392 Goal=   None    Shift=    0.000
 RMSDP=5.92D-07 MaxDP=1.76D-05 DE=-2.21D-08 OVMax= 2.08D-05

 Cycle   8  Pass 1  IDiag  1:
 RMSU=  4.19D-07    CP:  1.00D+00  9.65D-01  9.10D-01
 E= -292.260614266791     Delta-E=       -0.000000003768 Rises=F Damp=F
 DIIS: error= 1.04D-06 at cycle   4 NSaved=   4.
 NSaved= 4 IEnMin= 4 EnMin= -292.260614266791     IErMin= 4 ErrMin= 1.04D-06
 ErrMax= 1.04D-06  0.00D+00 EMaxC= 1.00D-01 BMatC= 2.18D-10 BMatP= 4.10D-09
 IDIUse=1 WtCom= 1.00D+00 WtEn= 0.00D+00
 Coeff-Com: -0.238D-01 0.634D-01 0.280D+00 0.680D+00
 Coeff:     -0.238D-01 0.634D-01 0.280D+00 0.680D+00
 Gap=     0.392 Goal=   None    Shift=    0.000
 RMSDP=1.64D-07 MaxDP=3.88D-06 DE=-3.77D-09 OVMax= 5.66D-06

 Cycle   9  Pass 1  IDiag  1:
 RMSU=  1.35D-07    CP:  1.00D+00  9.78D-01  9.47D-01  9.54D-01
 E= -292.260614267010     Delta-E=       -0.000000000220 Rises=F Damp=F
 DIIS: error= 2.28D-07 at cycle   5 NSaved=   5.
 NSaved= 5 IEnMin= 5 EnMin= -292.260614267010     IErMin= 5 ErrMin= 2.28D-07
 ErrMax= 2.28D-07  0.00D+00 EMaxC= 1.00D-01 BMatC= 1.35D-11 BMatP= 2.18D-10
 IDIUse=1 WtCom= 1.00D+00 WtEn= 0.00D+00
 Coeff-Com: -0.413D-02-0.546D-02 0.682D-02 0.177D+00 0.826D+00
 Coeff:     -0.413D-02-0.546D-02 0.682D-02 0.177D+00 0.826D+00
 Gap=     0.392 Goal=   None    Shift=    0.000
 RMSDP=6.08D-08 MaxDP=1.30D-06 DE=-2.20D-10 OVMax= 2.46D-06

 Cycle  10  Pass 1  IDiag  1:
 RMSU=  3.30D-08    CP:  1.00D+00  9.83D-01  9.59D-01  1.04D+00  1.13D+00
 E= -292.260614267030     Delta-E=       -0.000000000020 Rises=F Damp=F
 DIIS: error= 8.13D-08 at cycle   6 NSaved=   6.
 NSaved= 6 IEnMin= 6 EnMin= -292.260614267030     IErMin= 6 ErrMin= 8.13D-08
 ErrMax= 8.13D-08  0.00D+00 EMaxC= 1.00D-01 BMatC= 1.49D-12 BMatP= 1.35D-11
 IDIUse=1 WtCom= 1.00D+00 WtEn= 0.00D+00
 Coeff-Com:  0.199D-02-0.104D-01-0.367D-01-0.402D-01 0.236D+00 0.849D+00
 Coeff:      0.199D-02-0.104D-01-0.367D-01-0.402D-01 0.236D+00 0.849D+00
 Gap=     0.392 Goal=   None    Shift=    0.000
 RMSDP=2.56D-08 MaxDP=5.47D-07 DE=-2.02D-11 OVMax= 1.12D-06

 Cycle  11  Pass 1  IDiag  1:
 RMSU=  8.18D-09    CP:  1.00D+00  9.84D-01  9.66D-01  1.07D+00  1.23D+00
                    CP:  9.69D-01
 E= -292.260614267033     Delta-E=       -0.000000000003 Rises=F Damp=F
 DIIS: error= 1.08D-08 at cycle   7 NSaved=   7.
 NSaved= 7 IEnMin= 7 EnMin= -292.260614267033     IErMin= 7 ErrMin= 1.08D-08
 ErrMax= 1.08D-08  0.00D+00 EMaxC= 1.00D-01 BMatC= 2.92D-14 BMatP= 1.49D-12
 IDIUse=1 WtCom= 1.00D+00 WtEn= 0.00D+00
 Coeff-Com:  0.361D-03-0.111D-02-0.469D-02-0.946D-02-0.466D-02 0.896D-01
 Coeff-Com:  0.930D+00
 Coeff:      0.361D-03-0.111D-02-0.469D-02-0.946D-02-0.466D-02 0.896D-01
 Coeff:      0.930D+00
 Gap=     0.392 Goal=   None    Shift=    0.000
 RMSDP=4.20D-09 MaxDP=1.07D-07 DE=-2.96D-12 OVMax= 1.88D-07

 SCF Done:  E(RM062X) =  -292.260614267     A.U. after   11 cycles
            NFock= 11  Conv=0.42D-08     -V/T= 2.0063
 KE= 2.904378545643D+02 PE=-1.346801009034D+03 EE= 4.291900507095D+02
 Leave Link  502 at Wed Jul 10 21:43:54 2024, MaxMem= 13421772800 cpu:             113.0 elap:               3.0
 (Enter /scratch/PI/keztluo/TYang/g16/l701.exe)
 ... and contract with generalized density number  0.
 Compute integral first derivatives.
 Leave Link  701 at Wed Jul 10 21:43:55 2024, MaxMem= 13421772800 cpu:               4.8 elap:               0.2
 (Enter /scratch/PI/keztluo/TYang/g16/l702.exe)
 L702 exits ... SP integral derivatives will be done elsewhere.
 Leave Link  702 at Wed Jul 10 21:43:55 2024, MaxMem= 13421772800 cpu:               0.7 elap:               0.1
 (Enter /scratch/PI/keztluo/TYang/g16/l703.exe)
 Integral derivatives from FoFJK, PRISM(SPDF).
 Compute integral first derivatives, UseDBF=F ICtDFT=           0.
 Calling FoFJK, ICntrl=      2127 FMM=F ISym2X=0 I1Cent= 0 IOpClX= 0 NMat=1 NMatS=1 NMatT=0.
 FoFJK:  IHMeth= 1 ICntrl=    2127 DoSepK=F KAlg= 0 I1Cent=           0 FoldK=F
 IRaf=         0 NMat=       1 IRICut=       1 DoRegI=T DoRafI=F ISym2E= 0 IDoP0=0 IntGTp=1.
 FoFCou: FMM=F IPFlag=           0 FMFlag=      100000 FMFlg1=         800
         NFxFlg=           0 DoJE=F BraDBF=F KetDBF=F FulRan=T
         wScrn=  0.000000 ICntrl=      2127 IOpCl=  0 I1Cent=           0 NGrid=           0
         NMat0=    1 NMatS0=      1 NMatT0=    0 NMatD0=    1 NMtDS0=    0 NMtDT0=    0
 Symmetry not used in FoFCou.
 Leave Link  703 at Wed Jul 10 21:43:56 2024, MaxMem= 13421772800 cpu:              24.8 elap:               0.7
 (Enter /scratch/PI/keztluo/TYang/g16/l716.exe)
 Dipole        = 1.44873906D-02-3.33832818D-01-2.40114796D-01
 ***** Axes restored to original set *****
 -------------------------------------------------------------------
 Center     Atomic                   Forces (Hartrees/Bohr)
 Number     Number              X              Y              Z
 -------------------------------------------------------------------
      1        7          -0.000839718   -0.000468868    0.001338049
      2        6           0.001720357   -0.000056202   -0.000921448
      3        6           0.000542605    0.000663054   -0.000026643
      4        6           0.000348109   -0.000024072    0.000103363
      5        1          -0.000504826   -0.000114113   -0.000017472
      6        1          -0.000247099    0.000245380    0.000045586
      7        1          -0.000475514   -0.000154347    0.000229655
      8        1           0.000222882    0.000211019    0.000086087
      9        1           0.000026441   -0.000064672    0.000129582
     10        1           0.000326363   -0.000208368    0.000190951
     11        1          -0.000169266   -0.000005706    0.000089236
     12        6          -0.000907187    0.001749980   -0.001140485
     13        6          -0.000638656   -0.000444717    0.000108208
     14        6          -0.000283524    0.000496092   -0.000251395
     15        1          -0.000539309   -0.000178569   -0.000195064
     16        1          -0.000046308   -0.000185309   -0.000081919
     17        1           0.000105688   -0.000083229    0.000037015
     18        1          -0.000096952   -0.000110527    0.000009020
     19        1          -0.000014901    0.000293350    0.000242910
     20        1           0.000038861   -0.000093103    0.000055628
     21        1           0.000500454   -0.000064884   -0.000068677
     22        1           0.000931503   -0.001402190    0.000037813
 -------------------------------------------------------------------
 Cartesian Forces:  Max     0.001749980 RMS     0.000526948
 Leave Link  716 at Wed Jul 10 21:43:56 2024, MaxMem= 13421772800 cpu:               1.0 elap:               0.1
 (Enter /scratch/PI/keztluo/TYang/g16/l103.exe)

 GradGradGradGradGradGradGradGradGradGradGradGradGradGradGradGradGradGrad
 Berny optimization.
 Using GEDIIS/GDIIS optimizer.
 FormGI is forming the generalized inverse of G from B-inverse, IUseBI=4.
 Internal  Forces:  Max     0.002556477 RMS     0.000412411
 Search for a local minimum.
 Step number   9 out of a maximum of  118
 All quantities printed in internal units (Hartrees-Bohrs-Radians)
 RMS Force = .41241D-03 SwitMx=.10000D-02 MixMth= 2
 Mixed Optimization -- En-DIIS/RFO-DIIS
 Update second derivatives using D2CorX and points    8    7    9
 DE= -8.59D-04 DEPred=-9.88D-04 R= 8.69D-01
 TightC=F SS=  1.41D+00  RLast= 3.05D-01 DXNew= 9.0441D-01 9.1521D-01
 Trust test= 8.69D-01 RLast= 3.05D-01 DXMaxT set to 9.04D-01
 ITU=  1 -1  1  0  1  1  1  1  0
 Use linear search instead of GDIIS.
     Eigenvalues ---    0.00247   0.00258   0.00308   0.00348   0.00550
     Eigenvalues ---    0.01038   0.02173   0.03949   0.04291   0.04901
     Eigenvalues ---    0.05231   0.05439   0.05447   0.05468   0.05516
     Eigenvalues ---    0.05587   0.05599   0.05623   0.05648   0.05844
     Eigenvalues ---    0.06007   0.10097   0.15459   0.15718   0.15960
     Eigenvalues ---    0.15982   0.15998   0.16000   0.16000   0.16000
     Eigenvalues ---    0.16004   0.16030   0.16049   0.16093   0.16582
     Eigenvalues ---    0.17095   0.17861   0.18565   0.24875   0.28549
     Eigenvalues ---    0.29000   0.29275   0.30302   0.32516   0.33035
     Eigenvalues ---    0.33358   0.33648   0.33691   0.33945   0.33981
     Eigenvalues ---    0.33992   0.34102   0.34197   0.34345   0.34360
     Eigenvalues ---    0.34445   0.34695   0.39356   0.44371   0.49026
 RFO step:  Lambda=-2.68763761D-04 EMin= 2.47056471D-03
 Quartic linear search produced a step of -0.02724.
 Iteration  1 RMS(Cart)=  0.05253914 RMS(Int)=  0.00066636
 Iteration  2 RMS(Cart)=  0.00119788 RMS(Int)=  0.00001681
 Iteration  3 RMS(Cart)=  0.00000034 RMS(Int)=  0.00001681
 ITry= 1 IFail=0 DXMaxC= 1.76D-01 DCOld= 1.00D+10 DXMaxT= 9.04D-01 DXLimC= 3.00D+00 Rises=F
 Variable       Old X    -DE/DX   Delta X   Delta X   Delta X     New X
                                 (Linear)    (Quad)   (Total)
    R1        2.77130  -0.00152  -0.00034   0.00368   0.00334   2.77464
    R2        2.78411  -0.00256  -0.00044   0.00220   0.00176   2.78588
    R3        1.92721  -0.00126  -0.00021   0.00155   0.00135   1.92856
    R4        2.88834  -0.00092   0.00003  -0.00368  -0.00365   2.88469
    R5        2.88190  -0.00075  -0.00022  -0.00205  -0.00227   2.87963
    R6        2.09225  -0.00016   0.00004  -0.00156  -0.00152   2.09073
    R7        2.06917  -0.00032  -0.00009  -0.00083  -0.00092   2.06825
    R8        2.06741   0.00053   0.00018   0.00036   0.00054   2.06795
    R9        2.06899  -0.00021  -0.00007  -0.00012  -0.00019   2.06880
   R10        2.07083  -0.00006  -0.00003  -0.00001  -0.00005   2.07078
   R11        2.06979  -0.00019  -0.00005  -0.00059  -0.00064   2.06915
   R12        2.06630   0.00019   0.00003   0.00040   0.00043   2.06673
   R13        2.89329  -0.00098  -0.00028  -0.00241  -0.00269   2.89060
   R14        2.88517  -0.00021   0.00028  -0.00278  -0.00250   2.88267
   R15        2.07408   0.00007   0.00025  -0.00116  -0.00091   2.07317
   R16        2.07038  -0.00013  -0.00001  -0.00012  -0.00012   2.07026
   R17        2.06796   0.00013  -0.00004   0.00044   0.00040   2.06836
   R18        2.07346  -0.00010  -0.00002  -0.00022  -0.00024   2.07323
   R19        2.06649  -0.00030  -0.00010  -0.00053  -0.00063   2.06586
   R20        2.07085  -0.00009  -0.00004   0.00002  -0.00001   2.07084
   R21        2.06859   0.00041   0.00008   0.00051   0.00059   2.06917
    A1        2.00218  -0.00005   0.00032  -0.00427  -0.00402   1.99816
    A2        1.89557   0.00041   0.00003  -0.00353  -0.00361   1.89196
    A3        1.90282  -0.00062  -0.00100  -0.01292  -0.01399   1.88882
    A4        1.91001   0.00021   0.00066  -0.00166  -0.00100   1.90901
    A5        1.90319  -0.00037   0.00023  -0.00542  -0.00519   1.89800
    A6        1.93721   0.00034   0.00005   0.00297   0.00301   1.94022
    A7        1.92822   0.00009  -0.00001  -0.00087  -0.00087   1.92734
    A8        1.89364  -0.00021  -0.00063   0.00410   0.00347   1.89711
    A9        1.89166  -0.00006  -0.00032   0.00095   0.00063   1.89230
   A10        1.94684  -0.00005  -0.00038   0.00295   0.00257   1.94941
   A11        1.93387   0.00025   0.00048  -0.00170  -0.00121   1.93266
   A12        1.91212  -0.00032  -0.00025  -0.00003  -0.00028   1.91184
   A13        1.88441  -0.00006  -0.00009   0.00016   0.00007   1.88448
   A14        1.88283   0.00014   0.00008   0.00003   0.00012   1.88295
   A15        1.90248   0.00005   0.00015  -0.00146  -0.00131   1.90117
   A16        1.94169  -0.00004  -0.00013   0.00093   0.00080   1.94249
   A17        1.91840  -0.00055  -0.00015  -0.00264  -0.00279   1.91561
   A18        1.93489   0.00014  -0.00001   0.00009   0.00007   1.93496
   A19        1.88899   0.00028   0.00010   0.00010   0.00020   1.88919
   A20        1.88491   0.00000   0.00011   0.00002   0.00013   1.88504
   A21        1.89355   0.00020   0.00009   0.00159   0.00167   1.89523
   A22        1.95010   0.00006  -0.00037  -0.00038  -0.00075   1.94935
   A23        1.91865   0.00000   0.00065  -0.00433  -0.00368   1.91498
   A24        1.87705  -0.00022   0.00033  -0.00210  -0.00176   1.87529
   A25        1.94529  -0.00005  -0.00031   0.00126   0.00094   1.94623
   A26        1.88155  -0.00002  -0.00034   0.00169   0.00134   1.88288
   A27        1.88848   0.00023   0.00005   0.00404   0.00410   1.89258
   A28        1.93648  -0.00020   0.00003  -0.00099  -0.00097   1.93552
   A29        1.94780   0.00000  -0.00020  -0.00006  -0.00026   1.94755
   A30        1.92178  -0.00011  -0.00006   0.00028   0.00022   1.92199
   A31        1.88819   0.00011   0.00013  -0.00082  -0.00069   1.88750
   A32        1.88870   0.00014   0.00005   0.00082   0.00087   1.88957
   A33        1.87886   0.00008   0.00006   0.00083   0.00090   1.87976
   A34        1.92354  -0.00040  -0.00006  -0.00092  -0.00098   1.92256
   A35        1.92065   0.00008  -0.00010   0.00116   0.00106   1.92171
   A36        1.94276   0.00036   0.00030  -0.00041  -0.00011   1.94266
   A37        1.88122   0.00011  -0.00008   0.00067   0.00059   1.88181
   A38        1.90277   0.00007   0.00000   0.00042   0.00042   1.90320
   A39        1.89152  -0.00022  -0.00009  -0.00088  -0.00097   1.89056
    D1       -1.36851  -0.00026  -0.00158   0.00822   0.00664  -1.36187
    D2        2.80370  -0.00027  -0.00214   0.01365   0.01151   2.81522
    D3        0.72100  -0.00017  -0.00191   0.01410   0.01219   0.73319
    D4        2.78103   0.00028  -0.00053   0.03061   0.03009   2.81112
    D5        0.67006   0.00026  -0.00108   0.03604   0.03496   0.70502
    D6       -1.41265   0.00036  -0.00086   0.03649   0.03564  -1.37701
    D7       -1.72049   0.00053  -0.00111   0.07716   0.07602  -1.64447
    D8        2.39338   0.00055  -0.00090   0.07896   0.07802   2.47139
    D9        0.34104   0.00039  -0.00154   0.07770   0.07613   0.41717
   D10        0.40922   0.00055  -0.00160   0.05980   0.05824   0.46746
   D11       -1.76009   0.00057  -0.00139   0.06160   0.06023  -1.69986
   D12        2.47076   0.00042  -0.00203   0.06033   0.05834   2.52910
   D13        0.97440   0.00027   0.00118   0.02724   0.02842   1.00282
   D14        3.07436   0.00032   0.00114   0.02827   0.02941   3.10377
   D15       -1.10908   0.00033   0.00147   0.02536   0.02683  -1.08225
   D16        3.07012   0.00000   0.00189   0.01895   0.02084   3.09095
   D17       -1.11311   0.00006   0.00185   0.01998   0.02182  -1.09129
   D18        0.98663   0.00007   0.00218   0.01707   0.01925   1.00588
   D19       -1.14168  -0.00014   0.00112   0.02209   0.02321  -1.11847
   D20        0.95828  -0.00008   0.00108   0.02312   0.02419   0.98248
   D21        3.05802  -0.00008   0.00141   0.02021   0.02162   3.07964
   D22       -1.08973  -0.00002   0.00085  -0.01513  -0.01427  -1.10400
   D23        1.00227  -0.00006   0.00080  -0.01614  -0.01534   0.98693
   D24        3.09562  -0.00008   0.00081  -0.01583  -0.01501   3.08061
   D25        3.09365  -0.00010  -0.00011  -0.00911  -0.00923   3.08442
   D26       -1.09754  -0.00014  -0.00016  -0.01013  -0.01029  -1.10783
   D27        0.99581  -0.00016  -0.00016  -0.00981  -0.00997   0.98584
   D28        1.02105   0.00014   0.00085  -0.01417  -0.01332   1.00773
   D29        3.11305   0.00009   0.00080  -0.01519  -0.01439   3.09867
   D30       -1.07678   0.00007   0.00081  -0.01487  -0.01406  -1.09084
   D31        0.99279  -0.00008   0.00105  -0.00703  -0.00598   0.98681
   D32        3.09998  -0.00008   0.00109  -0.00879  -0.00770   3.09228
   D33       -1.09773  -0.00005   0.00100  -0.00760  -0.00659  -1.10432
   D34       -3.13608  -0.00007   0.00138  -0.01201  -0.01063   3.13648
   D35       -1.02889  -0.00007   0.00143  -0.01378  -0.01235  -1.04123
   D36        1.05659  -0.00005   0.00134  -0.01258  -0.01124   1.04535
   D37       -1.06606   0.00017   0.00107  -0.00530  -0.00423  -1.07029
   D38        1.04113   0.00017   0.00111  -0.00706  -0.00595   1.03519
   D39        3.12661   0.00020   0.00102  -0.00587  -0.00484   3.12177
   D40       -0.97834   0.00005  -0.00034  -0.01535  -0.01569  -0.99403
   D41        1.09403  -0.00001  -0.00053  -0.01438  -0.01491   1.07913
   D42       -3.09180   0.00000  -0.00051  -0.01498  -0.01549  -3.10728
   D43        3.13274   0.00001  -0.00010  -0.01262  -0.01272   3.12002
   D44       -1.07807  -0.00005  -0.00029  -0.01165  -0.01194  -1.09001
   D45        1.01929  -0.00004  -0.00027  -0.01225  -0.01252   1.00677
   D46        1.06687  -0.00008   0.00046  -0.01795  -0.01749   1.04939
   D47        3.13925  -0.00014   0.00027  -0.01698  -0.01671   3.12255
   D48       -1.04658  -0.00013   0.00029  -0.01758  -0.01729  -1.06387
         Item               Value     Threshold  Converged?
 Maximum Force            0.002556     0.000450     NO 
 RMS     Force            0.000412     0.000300     NO 
 Maximum Displacement     0.175610     0.001800     NO 
 RMS     Displacement     0.052464     0.001200     NO 
 Predicted change in Energy=-1.405223D-04
 Lowest energy point so far.  Saving SCF results.
 GradGradGradGradGradGradGradGradGradGradGradGradGradGradGradGradGradGrad

 Leave Link  103 at Wed Jul 10 21:43:56 2024, MaxMem= 13421772800 cpu:               1.7 elap:               0.1
 (Enter /scratch/PI/keztluo/TYang/g16/l202.exe)
                          Input orientation:                          
 ---------------------------------------------------------------------
 Center     Atomic      Atomic             Coordinates (Angstroms)
 Number     Number       Type             X           Y           Z
 ---------------------------------------------------------------------
      1          7           0       -0.046581    0.104271   -0.510716
      2          6           0       -1.214189    0.045881    0.377607
      3          6           0       -1.679910   -1.402043    0.507458
      4          6           0       -2.322038    0.910068   -0.212249
      5          1           0       -0.969168    0.431334    1.385293
      6          1           0       -0.882454   -2.051479    0.881836
      7          1           0       -2.527078   -1.476219    1.196167
      8          1           0       -1.986320   -1.777559   -0.474175
      9          1           0       -2.023365    1.963392   -0.258166
     10          1           0       -2.551789    0.574312   -1.228810
     11          1           0       -3.231702    0.842623    0.391129
     12          6           0        1.220851   -0.310025    0.118017
     13          6           0        1.995732    0.887482    0.670582
     14          6           0        2.056085   -1.103654   -0.881740
     15          1           0        0.970856   -0.967145    0.960197
     16          1           0        1.385179    1.452918    1.383112
     17          1           0        2.911926    0.573664    1.180584
     18          1           0        2.282743    1.560929   -0.146566
     19          1           0        1.489970   -1.965219   -1.245491
     20          1           0        2.305316   -0.477175   -1.745612
     21          1           0        2.989855   -1.454505   -0.430171
     22          1           0        0.059617    1.064208   -0.840510
 ---------------------------------------------------------------------
                    Distance matrix (angstroms):
                    1          2          3          4          5
     1  N    0.000000
     2  C    1.468276   0.000000
     3  C    2.444059   1.526512   0.000000
     4  C    2.432303   1.523837   2.505227   0.000000
     5  H    2.133773   1.106364   2.153374   2.147460   0.000000
     6  H    2.699101   2.182479   1.094469   3.469897   2.534828
     7  H    3.400627   2.170370   1.094310   2.778497   2.470144
     8  H    2.702814   2.155609   1.094761   2.721149   3.061278
     9  H    2.725396   2.176194   3.468471   1.095812   2.481832
    10  H    2.648143   2.156151   2.771421   1.094949   3.059193
    11  H    3.391679   2.169180   2.731321   1.093665   2.505310
    12  C    1.474222   2.474566   3.123873   3.761617   2.636624
    13  C    2.485946   3.331324   4.333461   4.407158   3.083750
    14  C    2.453151   3.688099   3.997070   4.865312   4.080170
    15  H    2.084873   2.477913   2.724091   3.967582   2.429021
    16  H    2.730452   3.122100   4.279292   4.072262   2.566435
    17  H    3.439999   4.236526   5.043954   5.426558   3.889094
    18  H    2.771319   3.846903   4.990949   4.651016   3.767958
    19  H    2.680238   3.740514   3.665807   4.885312   4.325721
    20  H    2.719277   4.143496   4.670517   5.068338   4.620628
    21  H    3.414120   4.536259   4.763256   5.818497   4.746174
    22  H    1.020549   2.035529   3.305354   2.467945   2.532415
                    6          7          8          9         10
     6  H    0.000000
     7  H    1.770456   0.000000
     8  H    1.769835   1.781366   0.000000
     9  H    4.326716   3.768253   3.747365   0.000000
    10  H    3.759825   3.175815   2.533876   1.775084   0.000000
    11  H    3.759732   2.553745   3.027389   1.771379   1.777210
    12  C    2.835485   4.070551   3.576351   3.979306   4.102293
    13  C    4.118990   5.130218   4.926424   4.263015   4.938189
    14  C    3.555782   5.045977   4.118409   5.141744   4.916150
    15  H    2.148646   3.542651   3.385126   4.363234   4.424575
    16  H    4.204074   4.890864   5.025186   3.817401   4.805600
    17  H    4.623630   5.812489   5.679726   5.325265   5.971378
    18  H    4.911780   5.844791   5.429340   4.326315   5.051472
    19  H    3.187689   4.726256   3.565773   5.362119   4.773396
    20  H    4.420836   5.744926   4.661082   5.187132   4.996416
    21  H    4.131891   5.751695   4.986844   6.069924   5.955144
    22  H    3.682591   4.158463   3.520752   2.342322   2.685184
                   11         12         13         14         15
    11  H    0.000000
    12  C    4.607431   0.000000
    13  C    5.235091   1.529638   0.000000
    14  C    5.776581   1.525443   2.525465   0.000000
    15  H    4.610921   1.097074   2.138665   2.142216   0.000000
    16  H    4.761520   2.176106   1.095533   3.480766   2.491430
    17  H    6.199979   2.183962   1.094529   2.792677   2.488054
    18  H    5.586966   2.167508   1.097104   2.773421   3.055672
    19  H    5.732076   2.161307   3.473477   1.093204   2.476024
    20  H    6.079975   2.162664   2.792154   1.095841   3.056510
    21  H    6.682747   2.177090   2.772155   1.094960   2.499400
    22  H    3.521195   2.038567   2.462351   2.947407   2.863441
                   16         17         18         19         20
    16  H    0.000000
    17  H    1.773432   0.000000
    18  H    1.776852   1.769715   0.000000
    19  H    4.313259   3.788632   3.777546   0.000000
    20  H    3.789568   3.167785   2.590623   1.768950   0.000000
    21  H    3.783661   2.591153   3.110190   1.781918   1.775993
    22  H    2.617767   3.530031   2.381298   3.374515   2.870232
                   21         22
    21  H    0.000000
    22  H    3.885690   0.000000
 Stoichiometry    C6H15N
 Framework group  C1[X(C6H15N)]
 Deg. of freedom    60
 Full point group                 C1      NOp   1
 RotChk:  IX=0 Diff= 1.65D-02
 Largest Abelian subgroup         C1      NOp   1
 Largest concise Abelian subgroup C1      NOp   1
                         Standard orientation:                         
 ---------------------------------------------------------------------
 Center     Atomic      Atomic             Coordinates (Angstroms)
 Number     Number       Type             X           Y           Z
 ---------------------------------------------------------------------
      1          7           0       -0.027065   -0.134577    0.556779
      2          6           0       -1.245358   -0.148054   -0.262620
      3          6           0       -1.649824    1.286474   -0.592436
      4          6           0       -2.352398   -0.846867    0.517253
      5          1           0       -1.084080   -0.697599   -1.209209
      6          1           0       -0.848432    1.824246   -1.108609
      7          1           0       -2.535112    1.301257   -1.235523
      8          1           0       -1.874439    1.825666    0.333481
      9          1           0       -2.101283   -1.895668    0.711577
     10          1           0       -2.500223   -0.345837    1.479558
     11          1           0       -3.294812   -0.822025   -0.037132
     12          6           0        1.215381    0.105443   -0.199561
     13          6           0        1.895904   -1.204841   -0.599359
     14          6           0        2.149616    0.995337    0.614238
     15          1           0        0.942921    0.637814   -1.119299
     16          1           0        1.214849   -1.838024   -1.178527
     17          1           0        2.791139   -1.025762   -1.203080
     18          1           0        2.202884   -1.759271    0.296190
     19          1           0        1.649242    1.933313    0.869039
     20          1           0        2.424152    0.496580    1.550582
     21          1           0        3.067874    1.218967    0.061310
     22          1           0        0.054845   -1.036580    1.027098
 ---------------------------------------------------------------------
 Rotational constants (GHZ):           4.0825383           1.4937201           1.3050588
 Leave Link  202 at Wed Jul 10 21:43:56 2024, MaxMem= 13421772800 cpu:               0.4 elap:               0.0
 (Enter /scratch/PI/keztluo/TYang/g16/l301.exe)
 Basis read from rwf:  (5D, 7F)
 No pseudopotential information found on rwf file.
 There are   135 symmetry adapted cartesian basis functions of A   symmetry.
 There are   128 symmetry adapted basis functions of A   symmetry.
   128 basis functions,   256 primitive gaussians,   135 cartesian basis functions
    29 alpha electrons       29 beta electrons
       nuclear repulsion energy       335.1892537579 Hartrees.
 IExCor= 4336 DFT=T Ex+Corr=M062X ExCW=0 ScaHFX=  0.540000
 ScaDFX=  1.000000  1.000000  1.000000  1.000000 ScalE2=  1.000000  1.000000
 IRadAn=      5 IRanWt=     -1 IRanGd=            0 ICorTp=0 IEmpDi=  4
 NAtoms=   22 NActive=   22 NUniq=   22 SFac= 1.00D+00 NAtFMM=   60 NAOKFM=F Big=F
 Integral buffers will be    131072 words long.
 Raffenetti 2 integral format.
 Two-electron integral symmetry is turned on.
 No density basis found on file    724.
 Leave Link  301 at Wed Jul 10 21:43:56 2024, MaxMem= 13421772800 cpu:               2.3 elap:               0.1
 (Enter /scratch/PI/keztluo/TYang/g16/l302.exe)
 NPDir=0 NMtPBC=     1 NCelOv=     1 NCel=       1 NClECP=     1 NCelD=      1
         NCelK=      1 NCelE2=     1 NClLst=     1 CellRange=     0.0.
 One-electron integrals computed using PRISM.
 One-electron integral symmetry used in STVInt
 NBasis=   128 RedAO= T EigKep=  4.43D-03  NBF=   128
 NBsUse=   128 1.00D-06 EigRej= -1.00D+00 NBFU=   128
 Precomputing XC quadrature grid using
 IXCGrd= 4 IRadAn=           5 IRanWt=          -1 IRanGd=           0 AccXCQ= 0.00D+00.
 Generated NRdTot=       0 NPtTot=           0 NUsed=           0 NTot=          32
 NSgBfM=   135   135   135   135   135 MxSgAt=    22 MxSgA2=    22.
 Leave Link  302 at Wed Jul 10 21:43:57 2024, MaxMem= 13421772800 cpu:               6.3 elap:               0.2
 (Enter /scratch/PI/keztluo/TYang/g16/l303.exe)
 DipDrv:  MaxL=1.
 Leave Link  303 at Wed Jul 10 21:43:57 2024, MaxMem= 13421772800 cpu:               0.9 elap:               0.1
 (Enter /scratch/PI/keztluo/TYang/g16/l401.exe)
 Initial guess from the checkpoint file:  "NH.chk"
 B after Tr=     0.000000    0.000000    0.000000
         Rot=    0.999987    0.000698   -0.002957    0.004078 Ang=   0.58 deg.
 Guess basis will be translated and rotated to current coordinates.
 JPrj=2 DoOrth=T DoCkMO=T.
 Generating alternative initial guess.
 ExpMin= 1.61D-01 ExpMax= 4.17D+03 ExpMxC= 6.27D+02 IAcc=3 IRadAn=         5 AccDes= 0.00D+00
 Harris functional with IExCor= 1009 and IRadAn=       5 diagonalized for initial guess.
 HarFok:  IExCor= 1009 AccDes= 0.00D+00 IRadAn=         5 IDoV= 1 UseB2=F ITyADJ=14
 ICtDFT=  3500011 ScaDFX=  1.000000  1.000000  1.000000  1.000000
 FoFCou: FMM=F IPFlag=           0 FMFlag=      100000 FMFlg1=           0
         NFxFlg=           0 DoJE=T BraDBF=F KetDBF=T FulRan=T
         wScrn=  0.000000 ICntrl=       500 IOpCl=  0 I1Cent=   200000004 NGrid=           0
         NMat0=    1 NMatS0=      1 NMatT0=    0 NMatD0=    1 NMtDS0=    0 NMtDT0=    0
 Petite list used in FoFCou.
 Harris En= -292.214139532193    
 Leave Link  401 at Wed Jul 10 21:43:57 2024, MaxMem= 13421772800 cpu:              13.9 elap:               0.4
 (Enter /scratch/PI/keztluo/TYang/g16/l502.exe)
 Integral symmetry usage will be decided dynamically.
 Closed shell SCF:
 Using DIIS extrapolation, IDIIS=  1040.
 NGot= 13421772800 LenX= 13421728735 LenY= 13421710069
 Requested convergence on RMS density matrix=1.00D-08 within 128 cycles.
 Requested convergence on MAX density matrix=1.00D-06.
 Requested convergence on             energy=1.00D-06.
 No special actions if energy rises.
 Fock matrices will be formed incrementally for  20 cycles.
 Integral accuracy reduced to 1.0D-05 until final iterations.

 Cycle   1  Pass 0  IDiag  1:
 FoFJK:  IHMeth= 1 ICntrl=       0 DoSepK=F KAlg= 0 I1Cent=           0 FoldK=F
 IRaf= 970000000 NMat=       1 IRICut=       1 DoRegI=T DoRafI=F ISym2E= 0 IDoP0=0 IntGTp=1.
 FoFCou: FMM=F IPFlag=           0 FMFlag=      100000 FMFlg1=           0
         NFxFlg=           0 DoJE=F BraDBF=F KetDBF=F FulRan=T
         wScrn=  0.000000 ICntrl=         0 IOpCl=  0 I1Cent=           0 NGrid=           0
         NMat0=    1 NMatS0=      1 NMatT0=    0 NMatD0=    1 NMtDS0=    0 NMtDT0=    0
 Symmetry not used in FoFCou.
 E= -292.258284027802    
 DIIS: error= 2.06D-03 at cycle   1 NSaved=   1.
 NSaved= 1 IEnMin= 1 EnMin= -292.258284027802     IErMin= 1 ErrMin= 2.06D-03
 ErrMax= 2.06D-03  0.00D+00 EMaxC= 1.00D-01 BMatC= 1.27D-03 BMatP= 1.27D-03
 IDIUse=3 WtCom= 9.79D-01 WtEn= 2.06D-02
 Coeff-Com:  0.100D+01
 Coeff-En:   0.100D+01
 Coeff:      0.100D+01
 Gap=     0.684 Goal=   None    Shift=    0.000
 GapD=    0.684 DampG=2.000 DampE=1.000 DampFc=2.0000 IDamp=-1.
 RMSDP=3.69D-04 MaxDP=5.11D-03              OVMax= 9.77D-03

 Cycle   2  Pass 0  IDiag  1:
 RMSU=  3.69D-04    CP:  1.00D+00
 E= -292.260740042481     Delta-E=       -0.002456014679 Rises=F Damp=F
 DIIS: error= 3.94D-04 at cycle   2 NSaved=   2.
 NSaved= 2 IEnMin= 2 EnMin= -292.260740042481     IErMin= 2 ErrMin= 3.94D-04
 ErrMax= 3.94D-04  0.00D+00 EMaxC= 1.00D-01 BMatC= 4.52D-05 BMatP= 1.27D-03
 IDIUse=3 WtCom= 9.96D-01 WtEn= 3.94D-03
 Coeff-Com: -0.197D+00 0.120D+01
 Coeff-En:   0.000D+00 0.100D+01
 Coeff:     -0.196D+00 0.120D+01
 Gap=     0.393 Goal=   None    Shift=    0.000
 RMSDP=1.27D-04 MaxDP=1.43D-03 DE=-2.46D-03 OVMax= 3.51D-03

 Cycle   3  Pass 0  IDiag  1:
 RMSU=  6.78D-05    CP:  1.00D+00  1.29D+00
 E= -292.260851377875     Delta-E=       -0.000111335394 Rises=F Damp=F
 DIIS: error= 9.13D-05 at cycle   3 NSaved=   3.
 NSaved= 3 IEnMin= 3 EnMin= -292.260851377875     IErMin= 3 ErrMin= 9.13D-05
 ErrMax= 9.13D-05  0.00D+00 EMaxC= 1.00D-01 BMatC= 2.54D-06 BMatP= 4.52D-05
 IDIUse=1 WtCom= 1.00D+00 WtEn= 0.00D+00
 Coeff-Com: -0.580D-01 0.302D+00 0.756D+00
 Coeff:     -0.580D-01 0.302D+00 0.756D+00
 Gap=     0.393 Goal=   None    Shift=    0.000
 RMSDP=1.94D-05 MaxDP=4.46D-04 DE=-1.11D-04 OVMax= 5.33D-04

 Cycle   4  Pass 0  IDiag  1:
 RMSU=  1.61D-05    CP:  1.00D+00  1.32D+00  1.08D+00
 E= -292.260853702326     Delta-E=       -0.000002324452 Rises=F Damp=F
 DIIS: error= 5.25D-05 at cycle   4 NSaved=   4.
 NSaved= 4 IEnMin= 4 EnMin= -292.260853702326     IErMin= 4 ErrMin= 5.25D-05
 ErrMax= 5.25D-05  0.00D+00 EMaxC= 1.00D-01 BMatC= 6.39D-07 BMatP= 2.54D-06
 IDIUse=1 WtCom= 1.00D+00 WtEn= 0.00D+00
 Coeff-Com:  0.149D-02-0.315D-01 0.316D+00 0.714D+00
 Coeff:      0.149D-02-0.315D-01 0.316D+00 0.714D+00
 Gap=     0.393 Goal=   None    Shift=    0.000
 RMSDP=8.78D-06 MaxDP=1.83D-04 DE=-2.32D-06 OVMax= 2.60D-04

 Initial convergence to 1.0D-05 achieved.  Increase integral accuracy.
 Cycle   5  Pass 1  IDiag  1:
 E= -292.260845212274     Delta-E=        0.000008490052 Rises=F Damp=F
 DIIS: error= 1.94D-05 at cycle   1 NSaved=   1.
 NSaved= 1 IEnMin= 1 EnMin= -292.260845212274     IErMin= 1 ErrMin= 1.94D-05
 ErrMax= 1.94D-05  0.00D+00 EMaxC= 1.00D-01 BMatC= 7.78D-08 BMatP= 7.78D-08
 IDIUse=1 WtCom= 1.00D+00 WtEn= 0.00D+00
 Coeff-Com:  0.100D+01
 Coeff:      0.100D+01
 Gap=     0.393 Goal=   None    Shift=    0.000
 RMSDP=8.78D-06 MaxDP=1.83D-04 DE= 8.49D-06 OVMax= 1.21D-04

 Cycle   6  Pass 1  IDiag  1:
 RMSU=  5.02D-06    CP:  1.00D+00
 E= -292.260845269629     Delta-E=       -0.000000057355 Rises=F Damp=F
 DIIS: error= 1.38D-05 at cycle   2 NSaved=   2.
 NSaved= 2 IEnMin= 2 EnMin= -292.260845269629     IErMin= 2 ErrMin= 1.38D-05
 ErrMax= 1.38D-05  0.00D+00 EMaxC= 1.00D-01 BMatC= 3.75D-08 BMatP= 7.78D-08
 IDIUse=1 WtCom= 1.00D+00 WtEn= 0.00D+00
 Coeff-Com:  0.384D+00 0.616D+00
 Coeff:      0.384D+00 0.616D+00
 Gap=     0.393 Goal=   None    Shift=    0.000
 RMSDP=1.95D-06 MaxDP=5.35D-05 DE=-5.74D-08 OVMax= 6.11D-05

 Cycle   7  Pass 1  IDiag  1:
 RMSU=  1.71D-06    CP:  1.00D+00  8.14D-01
 E= -292.260845300119     Delta-E=       -0.000000030489 Rises=F Damp=F
 DIIS: error= 4.44D-06 at cycle   3 NSaved=   3.
 NSaved= 3 IEnMin= 3 EnMin= -292.260845300119     IErMin= 3 ErrMin= 4.44D-06
 ErrMax= 4.44D-06  0.00D+00 EMaxC= 1.00D-01 BMatC= 4.07D-09 BMatP= 3.75D-08
 IDIUse=1 WtCom= 1.00D+00 WtEn= 0.00D+00
 Coeff-Com: -0.259D-01 0.228D+00 0.798D+00
 Coeff:     -0.259D-01 0.228D+00 0.798D+00
 Gap=     0.393 Goal=   None    Shift=    0.000
 RMSDP=5.94D-07 MaxDP=1.61D-05 DE=-3.05D-08 OVMax= 1.96D-05

 Cycle   8  Pass 1  IDiag  1:
 RMSU=  3.50D-07    CP:  1.00D+00  9.07D-01  9.29D-01
 E= -292.260845303832     Delta-E=       -0.000000003714 Rises=F Damp=F
 DIIS: error= 5.72D-07 at cycle   4 NSaved=   4.
 NSaved= 4 IEnMin= 4 EnMin= -292.260845303832     IErMin= 4 ErrMin= 5.72D-07
 ErrMax= 5.72D-07  0.00D+00 EMaxC= 1.00D-01 BMatC= 1.18D-10 BMatP= 4.07D-09
 IDIUse=1 WtCom= 1.00D+00 WtEn= 0.00D+00
 Coeff-Com: -0.209D-01 0.512D-01 0.249D+00 0.720D+00
 Coeff:     -0.209D-01 0.512D-01 0.249D+00 0.720D+00
 Gap=     0.393 Goal=   None    Shift=    0.000
 RMSDP=1.25D-07 MaxDP=1.75D-06 DE=-3.71D-09 OVMax= 3.39D-06

 Cycle   9  Pass 1  IDiag  1:
 RMSU=  1.11D-07    CP:  1.00D+00  9.16D-01  9.48D-01  1.01D+00
 E= -292.260845303961     Delta-E=       -0.000000000129 Rises=F Damp=F
 DIIS: error= 1.93D-07 at cycle   5 NSaved=   5.
 NSaved= 5 IEnMin= 5 EnMin= -292.260845303961     IErMin= 5 ErrMin= 1.93D-07
 ErrMax= 1.93D-07  0.00D+00 EMaxC= 1.00D-01 BMatC= 8.30D-12 BMatP= 1.18D-10
 IDIUse=1 WtCom= 1.00D+00 WtEn= 0.00D+00
 Coeff-Com: -0.241D-02-0.675D-02-0.748D-02 0.176D+00 0.841D+00
 Coeff:     -0.241D-02-0.675D-02-0.748D-02 0.176D+00 0.841D+00
 Gap=     0.393 Goal=   None    Shift=    0.000
 RMSDP=4.96D-08 MaxDP=7.33D-07 DE=-1.29D-10 OVMax= 1.78D-06

 Cycle  10  Pass 1  IDiag  1:
 RMSU=  2.86D-08    CP:  1.00D+00  9.18D-01  9.60D-01  1.10D+00  1.12D+00
 E= -292.260845303973     Delta-E=       -0.000000000011 Rises=F Damp=F
 DIIS: error= 4.97D-08 at cycle   6 NSaved=   6.
 NSaved= 6 IEnMin= 6 EnMin= -292.260845303973     IErMin= 6 ErrMin= 4.97D-08
 ErrMax= 4.97D-08  0.00D+00 EMaxC= 1.00D-01 BMatC= 8.20D-13 BMatP= 8.30D-12
 IDIUse=1 WtCom= 1.00D+00 WtEn= 0.00D+00
 Coeff-Com:  0.135D-02-0.756D-02-0.281D-01-0.202D-01 0.239D+00 0.815D+00
 Coeff:      0.135D-02-0.756D-02-0.281D-01-0.202D-01 0.239D+00 0.815D+00
 Gap=     0.393 Goal=   None    Shift=    0.000
 RMSDP=1.63D-08 MaxDP=2.66D-07 DE=-1.14D-11 OVMax= 5.49D-07

 Cycle  11  Pass 1  IDiag  1:
 RMSU=  5.82D-09    CP:  1.00D+00  9.18D-01  9.63D-01  1.13D+00  1.19D+00
                    CP:  9.28D-01
 E= -292.260845303973     Delta-E=        0.000000000000 Rises=F Damp=F
 DIIS: error= 1.21D-08 at cycle   7 NSaved=   7.
 NSaved= 7 IEnMin= 6 EnMin= -292.260845303973     IErMin= 7 ErrMin= 1.21D-08
 ErrMax= 1.21D-08  0.00D+00 EMaxC= 1.00D-01 BMatC= 2.11D-14 BMatP= 8.20D-13
 IDIUse=1 WtCom= 1.00D+00 WtEn= 0.00D+00
 Coeff-Com:  0.351D-03-0.116D-02-0.499D-02-0.101D-01 0.873D-02 0.141D+00
 Coeff-Com:  0.866D+00
 Coeff:      0.351D-03-0.116D-02-0.499D-02-0.101D-01 0.873D-02 0.141D+00
 Coeff:      0.866D+00
 Gap=     0.393 Goal=   None    Shift=    0.000
 RMSDP=3.32D-09 MaxDP=6.37D-08 DE= 0.00D+00 OVMax= 1.32D-07

 SCF Done:  E(RM062X) =  -292.260845304     A.U. after   11 cycles
            NFock= 11  Conv=0.33D-08     -V/T= 2.0062
 KE= 2.904490846290D+02 PE=-1.347358622102D+03 EE= 4.294594384107D+02
 Leave Link  502 at Wed Jul 10 21:44:00 2024, MaxMem= 13421772800 cpu:             112.7 elap:               3.0
 (Enter /scratch/PI/keztluo/TYang/g16/l701.exe)
 ... and contract with generalized density number  0.
 Compute integral first derivatives.
 Leave Link  701 at Wed Jul 10 21:44:01 2024, MaxMem= 13421772800 cpu:               4.9 elap:               0.2
 (Enter /scratch/PI/keztluo/TYang/g16/l702.exe)
 L702 exits ... SP integral derivatives will be done elsewhere.
 Leave Link  702 at Wed Jul 10 21:44:01 2024, MaxMem= 13421772800 cpu:               0.7 elap:               0.0
 (Enter /scratch/PI/keztluo/TYang/g16/l703.exe)
 Integral derivatives from FoFJK, PRISM(SPDF).
 Compute integral first derivatives, UseDBF=F ICtDFT=           0.
 Calling FoFJK, ICntrl=      2127 FMM=F ISym2X=0 I1Cent= 0 IOpClX= 0 NMat=1 NMatS=1 NMatT=0.
 FoFJK:  IHMeth= 1 ICntrl=    2127 DoSepK=F KAlg= 0 I1Cent=           0 FoldK=F
 IRaf=         0 NMat=       1 IRICut=       1 DoRegI=T DoRafI=F ISym2E= 0 IDoP0=0 IntGTp=1.
 FoFCou: FMM=F IPFlag=           0 FMFlag=      100000 FMFlg1=         800
         NFxFlg=           0 DoJE=F BraDBF=F KetDBF=F FulRan=T
         wScrn=  0.000000 ICntrl=      2127 IOpCl=  0 I1Cent=           0 NGrid=           0
         NMat0=    1 NMatS0=      1 NMatT0=    0 NMatD0=    1 NMtDS0=    0 NMtDT0=    0
 Symmetry not used in FoFCou.
 Leave Link  703 at Wed Jul 10 21:44:01 2024, MaxMem= 13421772800 cpu:              23.4 elap:               0.7
 (Enter /scratch/PI/keztluo/TYang/g16/l716.exe)
 Dipole        = 1.80984022D-02-3.30916538D-01-2.42416369D-01
 ***** Axes restored to original set *****
 -------------------------------------------------------------------
 Center     Atomic                   Forces (Hartrees/Bohr)
 Number     Number              X              Y              Z
 -------------------------------------------------------------------
      1        7          -0.000197922   -0.000570777    0.002670883
      2        6           0.002521634    0.000393217   -0.002165573
      3        6          -0.000199288   -0.000059529    0.000150518
      4        6          -0.000284040    0.000384998    0.000290615
      5        1          -0.000329928   -0.000239662    0.000440214
      6        1          -0.000302884    0.000014737    0.000077223
      7        1          -0.000189646   -0.000196093    0.000263161
      8        1           0.000149413    0.000290437    0.000003568
      9        1           0.000051180   -0.000062446    0.000060673
     10        1           0.000081941   -0.000203179    0.000052952
     11        1          -0.000121233    0.000124247   -0.000055378
     12        6          -0.001694200    0.002048066   -0.001379766
     13        6          -0.000001163   -0.000279835    0.000781947
     14        6           0.000069772   -0.000036064   -0.000060089
     15        1          -0.000198616   -0.000350284   -0.000421830
     16        1           0.000072007    0.000035172   -0.000070631
     17        1           0.000105084    0.000105010    0.000019289
     18        1          -0.000013391   -0.000023677   -0.000005513
     19        1          -0.000005508    0.000166690    0.000068805
     20        1           0.000056802    0.000026826    0.000062133
     21        1           0.000285255   -0.000015073   -0.000183930
     22        1           0.000144732   -0.001552781   -0.000599272
 -------------------------------------------------------------------
 Cartesian Forces:  Max     0.002670883 RMS     0.000705747
 Leave Link  716 at Wed Jul 10 21:44:02 2024, MaxMem= 13421772800 cpu:               1.4 elap:               0.1
 (Enter /scratch/PI/keztluo/TYang/g16/l103.exe)

 GradGradGradGradGradGradGradGradGradGradGradGradGradGradGradGradGradGrad
 Berny optimization.
 Using GEDIIS/GDIIS optimizer.
 FormGI is forming the generalized inverse of G from B-inverse, IUseBI=4.
 Internal  Forces:  Max     0.002119165 RMS     0.000366029
 Search for a local minimum.
 Step number  10 out of a maximum of  118
 All quantities printed in internal units (Hartrees-Bohrs-Radians)
 RMS Force = .36603D-03 SwitMx=.10000D-02 MixMth= 2
 Mixed Optimization -- En-DIIS/RFO-DIIS
 Swapping is turned off.
 Update second derivatives using D2CorX and points    8    7    9   10
 DE= -2.31D-04 DEPred=-1.41D-04 R= 1.64D+00
 TightC=F SS=  1.41D+00  RLast= 2.04D-01 DXNew= 1.5210D+00 6.1235D-01
 Trust test= 1.64D+00 RLast= 2.04D-01 DXMaxT set to 9.04D-01
 ITU=  1  1 -1  1  0  1  1  1  1  0
     Eigenvalues ---    0.00076   0.00251   0.00269   0.00346   0.00377
     Eigenvalues ---    0.01406   0.02322   0.04059   0.04593   0.04832
     Eigenvalues ---    0.05224   0.05444   0.05459   0.05483   0.05509
     Eigenvalues ---    0.05589   0.05599   0.05631   0.05654   0.05903
     Eigenvalues ---    0.06048   0.10141   0.15424   0.15693   0.15963
     Eigenvalues ---    0.15986   0.15999   0.16000   0.16000   0.16002
     Eigenvalues ---    0.16007   0.16036   0.16048   0.16231   0.16593
     Eigenvalues ---    0.17069   0.18021   0.18568   0.25079   0.28588
     Eigenvalues ---    0.29236   0.29894   0.32046   0.32846   0.33338
     Eigenvalues ---    0.33640   0.33681   0.33834   0.33945   0.33984
     Eigenvalues ---    0.34037   0.34122   0.34315   0.34352   0.34396
     Eigenvalues ---    0.34461   0.35279   0.38507   0.43061   0.48119
 En-DIIS/RFO-DIIS/Sim-DIIS IScMMF=       -3 using points:    10    9
 RFO step:  Lambda=-8.94693947D-04.
 NNeg= 0 NGDIIS= 2 SimSw=  2.50D-03 Rises=F DC= -2.31D-04 SmlDif=  1.00D-05
 NRisDI= 0 DoIntr=F SqrtH=F CThrHd= 10.0 CDAdj=  3.0
 RMS Error=  0.6669081242D-01 NUsed= 2 OKEnD=T EnDIS=F
 InvSVX:  RCond= 2.28D-03 Info=           0 Equed=N FErr=  9.57D-14 BErr=  3.18D-18
 Old DIIS coefficients:      6.94652     -5.94652
 DidBck=F Rises=F RFO-DIIS coefs:    3.00000   -2.00000
 Iteration  1 RMS(Cart)=  0.14028269 RMS(Int)=  0.03518420
 Iteration  2 RMS(Cart)=  0.10061752 RMS(Int)=  0.00255044
 Iteration  3 RMS(Cart)=  0.00428720 RMS(Int)=  0.00011441
 Iteration  4 RMS(Cart)=  0.00000410 RMS(Int)=  0.00011437
 Iteration  5 RMS(Cart)=  0.00000000 RMS(Int)=  0.00011437
 ITry= 1 IFail=0 DXMaxC= 6.76D-01 DCOld= 1.00D+10 DXMaxT= 9.04D-01 DXLimC= 3.00D+00 Rises=F
 Variable       Old X    -DE/DX   Delta X   Delta X   Delta X     New X
                                 (Linear)    (Quad)   (Total)
    R1        2.77464  -0.00164   0.00669   0.00123   0.00792   2.78256
    R2        2.78588  -0.00212   0.00353  -0.00184   0.00169   2.78756
    R3        1.92856  -0.00125   0.00269   0.00004   0.00273   1.93129
    R4        2.88469   0.00016  -0.00730  -0.00375  -0.01105   2.87364
    R5        2.87963   0.00020  -0.00454   0.00067  -0.00387   2.87576
    R6        2.09073   0.00024  -0.00305  -0.00169  -0.00474   2.08599
    R7        2.06825  -0.00020  -0.00184  -0.00176  -0.00360   2.06465
    R8        2.06795   0.00033   0.00107   0.00069   0.00176   2.06971
    R9        2.06880  -0.00014  -0.00039  -0.00016  -0.00055   2.06825
   R10        2.07078  -0.00005  -0.00009  -0.00013  -0.00022   2.07057
   R11        2.06915   0.00000  -0.00128  -0.00036  -0.00164   2.06751
   R12        2.06673   0.00006   0.00086   0.00057   0.00143   2.06816
   R13        2.89060   0.00022  -0.00538   0.00108  -0.00430   2.88630
   R14        2.88267   0.00022  -0.00499  -0.00474  -0.00974   2.87293
   R15        2.07317  -0.00007  -0.00182  -0.00432  -0.00614   2.06703
   R16        2.07026  -0.00007  -0.00024  -0.00058  -0.00082   2.06943
   R17        2.06836   0.00007   0.00081   0.00137   0.00218   2.07054
   R18        2.07323  -0.00001  -0.00047  -0.00014  -0.00062   2.07261
   R19        2.06586  -0.00015  -0.00126  -0.00073  -0.00199   2.06387
   R20        2.07084  -0.00002  -0.00003   0.00043   0.00041   2.07125
   R21        2.06917   0.00017   0.00118   0.00078   0.00196   2.07113
    A1        1.99816   0.00055  -0.00804   0.00336  -0.00500   1.99316
    A2        1.89196  -0.00005  -0.00723   0.00562  -0.00238   1.88958
    A3        1.88882  -0.00034  -0.02798  -0.00874  -0.03705   1.85178
    A4        1.90901   0.00057  -0.00201   0.00417   0.00188   1.91089
    A5        1.89800  -0.00021  -0.01038  -0.01215  -0.02257   1.87542
    A6        1.94022   0.00008   0.00603   0.00626   0.01219   1.95241
    A7        1.92734  -0.00025  -0.00175  -0.00466  -0.00651   1.92083
    A8        1.89711  -0.00021   0.00693   0.00703   0.01390   1.91101
    A9        1.89230   0.00003   0.00126  -0.00074   0.00062   1.89292
   A10        1.94941   0.00027   0.00514   0.01235   0.01748   1.96689
   A11        1.93266   0.00025  -0.00243  -0.00409  -0.00655   1.92611
   A12        1.91184  -0.00048  -0.00056  -0.00332  -0.00393   1.90791
   A13        1.88448  -0.00026   0.00014  -0.00268  -0.00252   1.88196
   A14        1.88295   0.00010   0.00024   0.00060   0.00081   1.88376
   A15        1.90117   0.00012  -0.00262  -0.00302  -0.00570   1.89546
   A16        1.94249  -0.00011   0.00159   0.00105   0.00264   1.94512
   A17        1.91561  -0.00032  -0.00557  -0.00673  -0.01230   1.90331
   A18        1.93496   0.00031   0.00015   0.00422   0.00436   1.93932
   A19        1.88919   0.00019   0.00040   0.00066   0.00105   1.89023
   A20        1.88504  -0.00007   0.00026  -0.00068  -0.00044   1.88460
   A21        1.89523   0.00000   0.00335   0.00154   0.00490   1.90012
   A22        1.94935   0.00048  -0.00151   0.00945   0.00799   1.95733
   A23        1.91498  -0.00015  -0.00735  -0.01127  -0.01862   1.89636
   A24        1.87529  -0.00023  -0.00352  -0.01136  -0.01483   1.86046
   A25        1.94623  -0.00017   0.00188   0.00417   0.00601   1.95225
   A26        1.88288  -0.00008   0.00267   0.00420   0.00678   1.88966
   A27        1.89258   0.00014   0.00820   0.00442   0.01242   1.90500
   A28        1.93552   0.00008  -0.00193   0.00003  -0.00190   1.93362
   A29        1.94755   0.00019  -0.00051   0.00427   0.00375   1.95130
   A30        1.92199  -0.00010   0.00044  -0.00082  -0.00039   1.92161
   A31        1.88750  -0.00008  -0.00138  -0.00234  -0.00373   1.88377
   A32        1.88957  -0.00003   0.00174  -0.00055   0.00119   1.89076
   A33        1.87976  -0.00006   0.00180  -0.00075   0.00104   1.88080
   A34        1.92256  -0.00016  -0.00196  -0.00082  -0.00277   1.91979
   A35        1.92171  -0.00010   0.00212   0.00013   0.00225   1.92396
   A36        1.94266   0.00038  -0.00021   0.00146   0.00125   1.94391
   A37        1.88181   0.00007   0.00119   0.00173   0.00292   1.88473
   A38        1.90320  -0.00002   0.00084   0.00150   0.00235   1.90554
   A39        1.89056  -0.00019  -0.00194  -0.00403  -0.00597   1.88459
    D1       -1.36187  -0.00037   0.01329  -0.01981  -0.00657  -1.36843
    D2        2.81522  -0.00028   0.02302  -0.00923   0.01370   2.82891
    D3        0.73319  -0.00022   0.02438  -0.00441   0.01999   0.75318
    D4        2.81112  -0.00027   0.06018  -0.01493   0.04528   2.85640
    D5        0.70502  -0.00017   0.06991  -0.00435   0.06555   0.77056
    D6       -1.37701  -0.00012   0.07127   0.00048   0.07184  -1.30517
    D7       -1.64447   0.00052   0.15205   0.20893   0.36077  -1.28370
    D8        2.47139   0.00051   0.15604   0.20507   0.36098   2.83237
    D9        0.41717   0.00055   0.15226   0.21239   0.36430   0.78148
   D10        0.46746   0.00057   0.11647   0.21196   0.32868   0.79614
   D11       -1.69986   0.00056   0.12046   0.20810   0.32888  -1.37098
   D12        2.52910   0.00061   0.11669   0.21542   0.33221   2.86131
   D13        1.00282   0.00013   0.05684   0.02731   0.08420   1.08702
   D14        3.10377   0.00015   0.05882   0.02941   0.08824  -3.09117
   D15       -1.08225   0.00015   0.05366   0.02093   0.07464  -1.00761
   D16        3.09095   0.00007   0.04167   0.01208   0.05375  -3.13849
   D17       -1.09129   0.00009   0.04365   0.01418   0.05779  -1.03349
   D18        1.00588   0.00009   0.03849   0.00571   0.04419   1.05007
   D19       -1.11847  -0.00017   0.04641   0.01272   0.05912  -1.05935
   D20        0.98248  -0.00015   0.04839   0.01482   0.06317   1.04564
   D21        3.07964  -0.00016   0.04323   0.00635   0.04957   3.12921
   D22       -1.10400   0.00019  -0.02854  -0.00594  -0.03443  -1.13843
   D23        0.98693   0.00015  -0.03068  -0.00886  -0.03948   0.94745
   D24        3.08061   0.00014  -0.03003  -0.00863  -0.03861   3.04200
   D25        3.08442  -0.00022  -0.01845  -0.00062  -0.01914   3.06527
   D26       -1.10783  -0.00026  -0.02059  -0.00354  -0.02419  -1.13203
   D27        0.98584  -0.00027  -0.01994  -0.00331  -0.02333   0.96252
   D28        1.00773   0.00018  -0.02664  -0.00600  -0.03262   0.97512
   D29        3.09867   0.00013  -0.02877  -0.00892  -0.03767   3.06100
   D30       -1.09084   0.00012  -0.02812  -0.00869  -0.03680  -1.12764
   D31        0.98681  -0.00007  -0.01196  -0.02402  -0.03597   0.95083
   D32        3.09228   0.00001  -0.01540  -0.02408  -0.03947   3.05281
   D33       -1.10432  -0.00002  -0.01319  -0.02282  -0.03599  -1.14031
   D34        3.13648  -0.00004  -0.02126  -0.02871  -0.04997   3.08651
   D35       -1.04123   0.00003  -0.02469  -0.02878  -0.05347  -1.09470
   D36        1.04535   0.00001  -0.02248  -0.02751  -0.04999   0.99536
   D37       -1.07029  -0.00002  -0.00846  -0.01821  -0.02668  -1.09697
   D38        1.03519   0.00006  -0.01190  -0.01827  -0.03018   1.00500
   D39        3.12177   0.00003  -0.00968  -0.01701  -0.02670   3.09507
   D40       -0.99403   0.00027  -0.03137  -0.00955  -0.04088  -1.03491
   D41        1.07913   0.00020  -0.02981  -0.00784  -0.03761   1.04152
   D42       -3.10728   0.00015  -0.03097  -0.01186  -0.04280   3.13311
   D43        3.12002  -0.00011  -0.02544  -0.01649  -0.04188   3.07814
   D44       -1.09001  -0.00018  -0.02388  -0.01478  -0.03861  -1.12862
   D45        1.00677  -0.00023  -0.02504  -0.01880  -0.04380   0.96297
   D46        1.04939   0.00000  -0.03498  -0.02692  -0.06198   0.98741
   D47        3.12255  -0.00007  -0.03342  -0.02521  -0.05870   3.06384
   D48       -1.06387  -0.00012  -0.03458  -0.02923  -0.06389  -1.12776
         Item               Value     Threshold  Converged?
 Maximum Force            0.002119     0.000450     NO 
 RMS     Force            0.000366     0.000300     NO 
 Maximum Displacement     0.676014     0.001800     NO 
 RMS     Displacement     0.236494     0.001200     NO 
 Predicted change in Energy=-7.761244D-04
 Lowest energy point so far.  Saving SCF results.
 GradGradGradGradGradGradGradGradGradGradGradGradGradGradGradGradGradGrad

 Leave Link  103 at Wed Jul 10 21:44:02 2024, MaxMem= 13421772800 cpu:               2.3 elap:               0.1
 (Enter /scratch/PI/keztluo/TYang/g16/l202.exe)
                          Input orientation:                          
 ---------------------------------------------------------------------
 Center     Atomic      Atomic             Coordinates (Angstroms)
 Number     Number       Type             X           Y           Z
 ---------------------------------------------------------------------
      1          7           0       -0.063877   -0.046854   -0.580807
      2          6           0       -1.176568    0.088094    0.374112
      3          6           0       -1.699954   -1.291608    0.741403
      4          6           0       -2.269826    0.895857   -0.310100
      5          1           0       -0.869491    0.621518    1.290445
      6          1           0       -0.948448   -1.908670    1.239567
      7          1           0       -2.561751   -1.206144    1.411897
      8          1           0       -2.015302   -1.813006   -0.167756
      9          1           0       -1.941535    1.920796   -0.515709
     10          1           0       -2.523797    0.419049   -1.261503
     11          1           0       -3.169329    0.947452    0.311182
     12          6           0        1.220226   -0.428191    0.036952
     13          6           0        1.852766    0.727148    0.810207
     14          6           0        2.144463   -0.955743   -1.048755
     15          1           0        1.000059   -1.233769    0.743370
     16          1           0        1.152199    1.129850    1.549312
     17          1           0        2.759249    0.414132    1.340138
     18          1           0        2.129734    1.534656    0.121627
     19          1           0        1.690283   -1.819868   -1.538452
     20          1           0        2.313532   -0.185458   -1.809949
     21          1           0        3.118566   -1.245268   -0.638262
     22          1           0        0.092334    0.862087   -1.021142
 ---------------------------------------------------------------------
                    Distance matrix (angstroms):
                    1          2          3          4          5
     1  N    0.000000
     2  C    1.472468   0.000000
     3  C    2.444259   1.520663   0.000000
     4  C    2.414166   1.521789   2.493074   0.000000
     5  H    2.144136   1.103858   2.156657   2.144281   0.000000
     6  H    2.750015   2.188176   1.092563   3.465960   2.531931
     7  H    3.399146   2.161199   1.095243   2.732929   2.493761
     8  H    2.664199   2.147388   1.094472   2.724515   3.060415
     9  H    2.720567   2.176179   3.458069   1.095697   2.469736
    10  H    2.594536   2.144713   2.759837   1.094082   3.047976
    11  H    3.380550   2.171072   2.712479   1.094422   2.520802
    12  C    1.475116   2.474843   3.125571   3.748869   2.653310
    13  C    2.491490   3.126569   4.086800   4.275432   2.766310
    14  C    2.433479   3.760770   4.254059   4.843550   4.128381
    15  H    2.072238   2.573203   2.700633   4.041937   2.690092
    16  H    2.720456   2.808827   3.827657   3.901592   2.100630
    17  H    3.445661   4.065730   4.811708   5.314785   3.635002
    18  H    2.794015   3.617723   4.799834   4.466608   3.345939
    19  H    2.671655   3.939169   4.119527   4.956458   4.529400
    20  H    2.679940   4.126227   4.882729   4.942263   4.516114
    21  H    3.401095   4.609873   5.012361   5.807485   4.807224
    22  H    1.021994   2.038605   3.310176   2.467088   2.515236
                    6          7          8          9         10
     6  H    0.000000
     7  H    1.768046   0.000000
     8  H    1.768583   1.778255   0.000000
     9  H    4.328052   3.725331   3.750706   0.000000
    10  H    3.762360   3.128859   2.537109   1.774960   0.000000
    11  H    3.735190   2.493732   3.030064   1.771617   1.780242
    12  C    2.888122   4.098662   3.525373   3.977426   4.052347
    13  C    3.870231   4.856708   4.729772   4.192801   4.851929
    14  C    3.963658   5.316573   4.337591   5.025336   4.871136
    15  H    2.120939   3.624110   3.202821   4.493277   4.378228
    16  H    3.706921   4.389667   4.652073   3.802776   4.681759
    17  H    4.376362   5.562687   5.479984   5.273669   5.888900
    18  H    4.751998   5.584515   5.335907   4.138905   4.981263
    19  H    3.832515   5.211622   3.950976   5.313067   4.779950
    20  H    4.786389   5.932155   4.907597   4.921073   4.905708
    21  H    4.528460   6.039096   5.186550   5.970227   5.915627
    22  H    3.724396   4.152279   3.510914   2.347968   2.664245
                   11         12         13         14         15
    11  H    0.000000
    12  C    4.608231   0.000000
    13  C    5.051633   1.527363   0.000000
    14  C    5.805856   1.520291   2.524471   0.000000
    15  H    4.725283   1.093826   2.139339   2.144452   0.000000
    16  H    4.499093   2.172407   1.095097   3.476239   2.501876
    17  H    6.040796   2.185496   1.095681   2.821583   2.483236
    18  H    5.334867   2.164981   1.096779   2.751745   3.053998
    19  H    5.890249   2.153977   3.468414   1.092151   2.454921
    20  H    5.987023   2.159926   2.812539   1.096056   3.056731
    21  H    6.726596   2.174218   2.755129   1.095996   2.529252
    22  H    3.524319   2.014081   2.543849   2.741624   2.886187
                   16         17         18         19         20
    16  H    0.000000
    17  H    1.771614   0.000000
    18  H    1.776999   1.771054   0.000000
    19  H    4.304028   3.797332   3.768529   0.000000
    20  H    3.789903   3.237472   2.592983   1.770154   0.000000
    21  H    3.780643   2.607064   3.046834   1.783397   1.773169
    22  H    2.793250   3.590089   2.430898   3.164480   2.579396
                   21         22
    21  H    0.000000
    22  H    3.707509   0.000000
 Stoichiometry    C6H15N
 Framework group  C1[X(C6H15N)]
 Deg. of freedom    60
 Full point group                 C1      NOp   1
 RotChk:  IX=2 Diff= 6.70D-02
 Largest Abelian subgroup         C1      NOp   1
 Largest concise Abelian subgroup C1      NOp   1
                         Standard orientation:                         
 ---------------------------------------------------------------------
 Center     Atomic      Atomic             Coordinates (Angstroms)
 Number     Number       Type             X           Y           Z
 ---------------------------------------------------------------------
      1          7           0       -0.012468    0.007699    0.601124
      2          6           0       -1.224231   -0.165948   -0.217191
      3          6           0       -1.679435    1.186419   -0.742842
      4          6           0       -2.298008   -0.765903    0.678854
      5          1           0       -1.053024   -0.851982   -1.064862
      6          1           0       -0.939622    1.655684   -1.395652
      7          1           0       -2.609464    1.080756   -1.311559
      8          1           0       -1.860469    1.860290    0.100363
      9          1           0       -2.026788   -1.774974    1.008653
     10          1           0       -2.417108   -0.135247    1.564914
     11          1           0       -3.257892   -0.827705    0.156779
     12          6           0        1.226015    0.180265   -0.181403
     13          6           0        1.688924   -1.126538   -0.822355
     14          6           0        2.293203    0.776450    0.722454
     15          1           0        0.994458    0.890784   -0.980151
     16          1           0        0.888403   -1.569026   -1.424525
     17          1           0        2.556797   -0.975187   -1.473820
     18          1           0        1.974851   -1.846568   -0.046001
     19          1           0        1.956642    1.739296    1.112900
     20          1           0        2.482296    0.113187    1.574313
     21          1           0        3.238687    0.916055    0.186003
     22          1           0        0.120705   -0.837733    1.159676
 ---------------------------------------------------------------------
 Rotational constants (GHZ):           4.1188670           1.4528110           1.3729930
 Leave Link  202 at Wed Jul 10 21:44:02 2024, MaxMem= 13421772800 cpu:               0.4 elap:               0.0
 (Enter /scratch/PI/keztluo/TYang/g16/l301.exe)
 Basis read from rwf:  (5D, 7F)
 No pseudopotential information found on rwf file.
 There are   135 symmetry adapted cartesian basis functions of A   symmetry.
 There are   128 symmetry adapted basis functions of A   symmetry.
   128 basis functions,   256 primitive gaussians,   135 cartesian basis functions
    29 alpha electrons       29 beta electrons
       nuclear repulsion energy       336.3713200959 Hartrees.
 IExCor= 4336 DFT=T Ex+Corr=M062X ExCW=0 ScaHFX=  0.540000
 ScaDFX=  1.000000  1.000000  1.000000  1.000000 ScalE2=  1.000000  1.000000
 IRadAn=      5 IRanWt=     -1 IRanGd=            0 ICorTp=0 IEmpDi=  4
 NAtoms=   22 NActive=   22 NUniq=   22 SFac= 1.00D+00 NAtFMM=   60 NAOKFM=F Big=F
 Integral buffers will be    131072 words long.
 Raffenetti 2 integral format.
 Two-electron integral symmetry is turned on.
 No density basis found on file    724.
 Leave Link  301 at Wed Jul 10 21:44:02 2024, MaxMem= 13421772800 cpu:               2.3 elap:               0.1
 (Enter /scratch/PI/keztluo/TYang/g16/l302.exe)
 NPDir=0 NMtPBC=     1 NCelOv=     1 NCel=       1 NClECP=     1 NCelD=      1
         NCelK=      1 NCelE2=     1 NClLst=     1 CellRange=     0.0.
 One-electron integrals computed using PRISM.
 One-electron integral symmetry used in STVInt
 NBasis=   128 RedAO= T EigKep=  4.23D-03  NBF=   128
 NBsUse=   128 1.00D-06 EigRej= -1.00D+00 NBFU=   128
 Precomputing XC quadrature grid using
 IXCGrd= 4 IRadAn=           5 IRanWt=          -1 IRanGd=           0 AccXCQ= 0.00D+00.
 Generated NRdTot=       0 NPtTot=           0 NUsed=           0 NTot=          32
 NSgBfM=   135   135   135   135   135 MxSgAt=    22 MxSgA2=    22.
 Leave Link  302 at Wed Jul 10 21:44:02 2024, MaxMem= 13421772800 cpu:               6.2 elap:               0.2
 (Enter /scratch/PI/keztluo/TYang/g16/l303.exe)
 DipDrv:  MaxL=1.
 Leave Link  303 at Wed Jul 10 21:44:02 2024, MaxMem= 13421772800 cpu:               1.1 elap:               0.1
 (Enter /scratch/PI/keztluo/TYang/g16/l401.exe)
 Initial guess from the checkpoint file:  "NH.chk"
 B after Tr=     0.000000    0.000000    0.000000
         Rot=    0.999780   -0.002679   -0.015597    0.013799 Ang=  -2.41 deg.
 Guess basis will be translated and rotated to current coordinates.
 JPrj=2 DoOrth=T DoCkMO=T.
 Generating alternative initial guess.
 ExpMin= 1.61D-01 ExpMax= 4.17D+03 ExpMxC= 6.27D+02 IAcc=3 IRadAn=         5 AccDes= 0.00D+00
 Harris functional with IExCor= 1009 and IRadAn=       5 diagonalized for initial guess.
 HarFok:  IExCor= 1009 AccDes= 0.00D+00 IRadAn=         5 IDoV= 1 UseB2=F ITyADJ=14
 ICtDFT=  3500011 ScaDFX=  1.000000  1.000000  1.000000  1.000000
 FoFCou: FMM=F IPFlag=           0 FMFlag=      100000 FMFlg1=           0
         NFxFlg=           0 DoJE=T BraDBF=F KetDBF=T FulRan=T
         wScrn=  0.000000 ICntrl=       500 IOpCl=  0 I1Cent=   200000004 NGrid=           0
         NMat0=    1 NMatS0=      1 NMatT0=    0 NMatD0=    1 NMtDS0=    0 NMtDT0=    0
 Petite list used in FoFCou.
 Harris En= -292.214495263422    
 Leave Link  401 at Wed Jul 10 21:44:03 2024, MaxMem= 13421772800 cpu:              13.7 elap:               0.4
 (Enter /scratch/PI/keztluo/TYang/g16/l502.exe)
 Integral symmetry usage will be decided dynamically.
 Closed shell SCF:
 Using DIIS extrapolation, IDIIS=  1040.
 NGot= 13421772800 LenX= 13421728735 LenY= 13421710069
 Requested convergence on RMS density matrix=1.00D-08 within 128 cycles.
 Requested convergence on MAX density matrix=1.00D-06.
 Requested convergence on             energy=1.00D-06.
 No special actions if energy rises.
 Fock matrices will be formed incrementally for  20 cycles.
 Integral accuracy reduced to 1.0D-05 until final iterations.

 Cycle   1  Pass 0  IDiag  1:
 FoFJK:  IHMeth= 1 ICntrl=       0 DoSepK=F KAlg= 0 I1Cent=           0 FoldK=F
 IRaf= 970000000 NMat=       1 IRICut=       1 DoRegI=T DoRafI=F ISym2E= 0 IDoP0=0 IntGTp=1.
 FoFCou: FMM=F IPFlag=           0 FMFlag=      100000 FMFlg1=           0
         NFxFlg=           0 DoJE=F BraDBF=F KetDBF=F FulRan=T
         wScrn=  0.000000 ICntrl=         0 IOpCl=  0 I1Cent=           0 NGrid=           0
         NMat0=    1 NMatS0=      1 NMatT0=    0 NMatD0=    1 NMtDS0=    0 NMtDT0=    0
 Symmetry not used in FoFCou.
 E= -292.208067974723    
 DIIS: error= 9.34D-03 at cycle   1 NSaved=   1.
 NSaved= 1 IEnMin= 1 EnMin= -292.208067974723     IErMin= 1 ErrMin= 9.34D-03
 ErrMax= 9.34D-03  0.00D+00 EMaxC= 1.00D-01 BMatC= 2.64D-02 BMatP= 2.64D-02
 IDIUse=3 WtCom= 9.07D-01 WtEn= 9.34D-02
 Coeff-Com:  0.100D+01
 Coeff-En:   0.100D+01
 Coeff:      0.100D+01
 Gap=     0.689 Goal=   None    Shift=    0.000
 GapD=    0.689 DampG=2.000 DampE=1.000 DampFc=2.0000 IDamp=-1.
 RMSDP=1.71D-03 MaxDP=2.08D-02              OVMax= 4.65D-02

 Cycle   2  Pass 0  IDiag  1:
 RMSU=  1.71D-03    CP:  9.97D-01
 E= -292.258991896625     Delta-E=       -0.050923921902 Rises=F Damp=F
 DIIS: error= 1.58D-03 at cycle   2 NSaved=   2.
 NSaved= 2 IEnMin= 2 EnMin= -292.258991896625     IErMin= 2 ErrMin= 1.58D-03
 ErrMax= 1.58D-03  0.00D+00 EMaxC= 1.00D-01 BMatC= 9.62D-04 BMatP= 2.64D-02
 IDIUse=3 WtCom= 9.84D-01 WtEn= 1.58D-02
 Coeff-Com: -0.193D+00 0.119D+01
 Coeff-En:   0.000D+00 0.100D+01
 Coeff:     -0.190D+00 0.119D+01
 Gap=     0.400 Goal=   None    Shift=    0.000
 RMSDP=5.70D-04 MaxDP=6.47D-03 DE=-5.09D-02 OVMax= 1.63D-02

 Cycle   3  Pass 0  IDiag  1:
 RMSU=  3.24D-04    CP:  9.95D-01  1.27D+00
 E= -292.261260617648     Delta-E=       -0.002268721023 Rises=F Damp=F
 DIIS: error= 5.45D-04 at cycle   3 NSaved=   3.
 NSaved= 3 IEnMin= 3 EnMin= -292.261260617648     IErMin= 3 ErrMin= 5.45D-04
 ErrMax= 5.45D-04  0.00D+00 EMaxC= 1.00D-01 BMatC= 9.60D-05 BMatP= 9.62D-04
 IDIUse=3 WtCom= 9.95D-01 WtEn= 5.45D-03
 Coeff-Com: -0.738D-01 0.396D+00 0.678D+00
 Coeff-En:   0.000D+00 0.000D+00 0.100D+01
 Coeff:     -0.734D-01 0.393D+00 0.680D+00
 Gap=     0.396 Goal=   None    Shift=    0.000
 RMSDP=1.04D-04 MaxDP=2.73D-03 DE=-2.27D-03 OVMax= 3.01D-03

 Cycle   4  Pass 0  IDiag  1:
 RMSU=  9.45D-05    CP:  9.95D-01  1.30D+00  1.01D+00
 E= -292.261344001278     Delta-E=       -0.000083383630 Rises=F Damp=F
 DIIS: error= 2.43D-04 at cycle   4 NSaved=   4.
 NSaved= 4 IEnMin= 4 EnMin= -292.261344001278     IErMin= 4 ErrMin= 2.43D-04
 ErrMax= 2.43D-04  0.00D+00 EMaxC= 1.00D-01 BMatC= 1.47D-05 BMatP= 9.60D-05
 IDIUse=3 WtCom= 9.98D-01 WtEn= 2.43D-03
 Coeff-Com: -0.905D-03-0.190D-01 0.262D+00 0.758D+00
 Coeff-En:   0.000D+00 0.000D+00 0.000D+00 0.100D+01
 Coeff:     -0.903D-03-0.189D-01 0.261D+00 0.759D+00
 Gap=     0.398 Goal=   None    Shift=    0.000
 RMSDP=4.55D-05 MaxDP=1.02D-03 DE=-8.34D-05 OVMax= 1.33D-03

 Cycle   5  Pass 0  IDiag  1:
 RMSU=  2.33D-05    CP:  9.95D-01  1.31D+00  1.11D+00  8.70D-01
 E= -292.261358397440     Delta-E=       -0.000014396163 Rises=F Damp=F
 DIIS: error= 6.08D-05 at cycle   5 NSaved=   5.
 NSaved= 5 IEnMin= 5 EnMin= -292.261358397440     IErMin= 5 ErrMin= 6.08D-05
 ErrMax= 6.08D-05  0.00D+00 EMaxC= 1.00D-01 BMatC= 7.78D-07 BMatP= 1.47D-05
 IDIUse=1 WtCom= 1.00D+00 WtEn= 0.00D+00
 Coeff-Com:  0.410D-02-0.303D-01 0.388D-01 0.251D+00 0.736D+00
 Coeff:      0.410D-02-0.303D-01 0.388D-01 0.251D+00 0.736D+00
 Gap=     0.397 Goal=   None    Shift=    0.000
 RMSDP=1.21D-05 MaxDP=2.30D-04 DE=-1.44D-05 OVMax= 3.87D-04

 Cycle   6  Pass 0  IDiag  1:
 RMSU=  6.94D-06    CP:  9.95D-01  1.31D+00  1.13D+00  9.20D-01  8.15D-01
 E= -292.261359236400     Delta-E=       -0.000000838959 Rises=F Damp=F
 DIIS: error= 1.90D-05 at cycle   6 NSaved=   6.
 NSaved= 6 IEnMin= 6 EnMin= -292.261359236400     IErMin= 6 ErrMin= 1.90D-05
 ErrMax= 1.90D-05  0.00D+00 EMaxC= 1.00D-01 BMatC= 6.62D-08 BMatP= 7.78D-07
 IDIUse=1 WtCom= 1.00D+00 WtEn= 0.00D+00
 Coeff-Com:  0.143D-02-0.903D-02-0.587D-02 0.325D-01 0.262D+00 0.719D+00
 Coeff:      0.143D-02-0.903D-02-0.587D-02 0.325D-01 0.262D+00 0.719D+00
 Gap=     0.397 Goal=   None    Shift=    0.000
 RMSDP=3.07D-06 MaxDP=4.90D-05 DE=-8.39D-07 OVMax= 9.54D-05

 Initial convergence to 1.0D-05 achieved.  Increase integral accuracy.
 Cycle   7  Pass 1  IDiag  1:
 E= -292.261412839276     Delta-E=       -0.000053602876 Rises=F Damp=F
 DIIS: error= 1.03D-05 at cycle   1 NSaved=   1.
 NSaved= 1 IEnMin= 1 EnMin= -292.261412839276     IErMin= 1 ErrMin= 1.03D-05
 ErrMax= 1.03D-05  0.00D+00 EMaxC= 1.00D-01 BMatC= 4.49D-08 BMatP= 4.49D-08
 IDIUse=1 WtCom= 1.00D+00 WtEn= 0.00D+00
 Coeff-Com:  0.100D+01
 Coeff:      0.100D+01
 Gap=     0.397 Goal=   None    Shift=    0.000
 RMSDP=3.07D-06 MaxDP=4.90D-05 DE=-5.36D-05 OVMax= 5.11D-05

 Cycle   8  Pass 1  IDiag  1:
 RMSU=  3.89D-06    CP:  1.00D+00
 E= -292.261412886438     Delta-E=       -0.000000047163 Rises=F Damp=F
 DIIS: error= 3.82D-06 at cycle   2 NSaved=   2.
 NSaved= 2 IEnMin= 2 EnMin= -292.261412886438     IErMin= 2 ErrMin= 3.82D-06
 ErrMax= 3.82D-06  0.00D+00 EMaxC= 1.00D-01 BMatC= 3.69D-09 BMatP= 4.49D-08
 IDIUse=1 WtCom= 1.00D+00 WtEn= 0.00D+00
 Coeff-Com:  0.939D-01 0.906D+00
 Coeff:      0.939D-01 0.906D+00
 Gap=     0.397 Goal=   None    Shift=    0.000
 RMSDP=7.87D-07 MaxDP=1.79D-05 DE=-4.72D-08 OVMax= 1.99D-05

 Cycle   9  Pass 1  IDiag  1:
 RMSU=  7.43D-07    CP:  1.00D+00  1.07D+00
 E= -292.261412888682     Delta-E=       -0.000000002244 Rises=F Damp=F
 DIIS: error= 2.70D-06 at cycle   3 NSaved=   3.
 NSaved= 3 IEnMin= 3 EnMin= -292.261412888682     IErMin= 3 ErrMin= 2.70D-06
 ErrMax= 2.70D-06  0.00D+00 EMaxC= 1.00D-01 BMatC= 1.93D-09 BMatP= 3.69D-09
 IDIUse=1 WtCom= 1.00D+00 WtEn= 0.00D+00
 Coeff-Com: -0.354D-01 0.413D+00 0.623D+00
 Coeff:     -0.354D-01 0.413D+00 0.623D+00
 Gap=     0.397 Goal=   None    Shift=    0.000
 RMSDP=3.13D-07 MaxDP=6.87D-06 DE=-2.24D-09 OVMax= 7.84D-06

 Cycle  10  Pass 1  IDiag  1:
 RMSU=  2.03D-07    CP:  1.00D+00  1.10D+00  7.31D-01
 E= -292.261412890493     Delta-E=       -0.000000001811 Rises=F Damp=F
 DIIS: error= 3.61D-07 at cycle   4 NSaved=   4.
 NSaved= 4 IEnMin= 4 EnMin= -292.261412890493     IErMin= 4 ErrMin= 3.61D-07
 ErrMax= 3.61D-07  0.00D+00 EMaxC= 1.00D-01 BMatC= 2.90D-11 BMatP= 1.93D-09
 IDIUse=1 WtCom= 1.00D+00 WtEn= 0.00D+00
 Coeff-Com: -0.114D-01 0.830D-01 0.165D+00 0.764D+00
 Coeff:     -0.114D-01 0.830D-01 0.165D+00 0.764D+00
 Gap=     0.397 Goal=   None    Shift=    0.000
 RMSDP=7.65D-08 MaxDP=1.77D-06 DE=-1.81D-09 OVMax= 2.66D-06

 Cycle  11  Pass 1  IDiag  1:
 RMSU=  6.17D-08    CP:  1.00D+00  1.11D+00  7.83D-01  1.06D+00
 E= -292.261412890521     Delta-E=       -0.000000000028 Rises=F Damp=F
 DIIS: error= 1.72D-07 at cycle   5 NSaved=   5.
 NSaved= 5 IEnMin= 5 EnMin= -292.261412890521     IErMin= 5 ErrMin= 1.72D-07
 ErrMax= 1.72D-07  0.00D+00 EMaxC= 1.00D-01 BMatC= 7.06D-12 BMatP= 2.90D-11
 IDIUse=1 WtCom= 1.00D+00 WtEn= 0.00D+00
 Coeff-Com:  0.148D-03-0.226D-01-0.194D-01 0.312D+00 0.729D+00
 Coeff:      0.148D-03-0.226D-01-0.194D-01 0.312D+00 0.729D+00
 Gap=     0.397 Goal=   None    Shift=    0.000
 RMSDP=2.93D-08 MaxDP=6.93D-07 DE=-2.80D-11 OVMax= 1.08D-06

 Cycle  12  Pass 1  IDiag  1:
 RMSU=  1.57D-08    CP:  1.00D+00  1.11D+00  7.94D-01  1.16D+00  9.13D-01
 E= -292.261412890530     Delta-E=       -0.000000000008 Rises=F Damp=F
 DIIS: error= 4.68D-08 at cycle   6 NSaved=   6.
 NSaved= 6 IEnMin= 6 EnMin= -292.261412890530     IErMin= 6 ErrMin= 4.68D-08
 ErrMax= 4.68D-08  0.00D+00 EMaxC= 1.00D-01 BMatC= 3.47D-13 BMatP= 7.06D-12
 IDIUse=1 WtCom= 1.00D+00 WtEn= 0.00D+00
 Coeff-Com:  0.109D-02-0.143D-01-0.211D-01 0.272D-01 0.218D+00 0.789D+00
 Coeff:      0.109D-02-0.143D-01-0.211D-01 0.272D-01 0.218D+00 0.789D+00
 Gap=     0.397 Goal=   None    Shift=    0.000
 RMSDP=1.08D-08 MaxDP=3.01D-07 DE=-8.41D-12 OVMax= 4.50D-07

 Cycle  13  Pass 1  IDiag  1:
 RMSU=  5.97D-09    CP:  1.00D+00  1.11D+00  7.99D-01  1.20D+00  9.69D-01
                    CP:  9.66D-01
 E= -292.261412890529     Delta-E=        0.000000000001 Rises=F Damp=F
 DIIS: error= 8.20D-09 at cycle   7 NSaved=   7.
 NSaved= 7 IEnMin= 6 EnMin= -292.261412890530     IErMin= 7 ErrMin= 8.20D-09
 ErrMax= 8.20D-09  0.00D+00 EMaxC= 1.00D-01 BMatC= 2.25D-14 BMatP= 3.47D-13
 IDIUse=1 WtCom= 1.00D+00 WtEn= 0.00D+00
 Coeff-Com:  0.216D-03-0.133D-02-0.308D-02-0.200D-01-0.113D-01 0.172D+00
 Coeff-Com:  0.864D+00
 Coeff:      0.216D-03-0.133D-02-0.308D-02-0.200D-01-0.113D-01 0.172D+00
 Coeff:      0.864D+00
 Gap=     0.397 Goal=   None    Shift=    0.000
 RMSDP=2.99D-09 MaxDP=7.63D-08 DE= 1.14D-12 OVMax= 1.24D-07

 SCF Done:  E(RM062X) =  -292.261412891     A.U. after   13 cycles
            NFock= 13  Conv=0.30D-08     -V/T= 2.0061
 KE= 2.904845691976D+02 PE=-1.349734313055D+03 EE= 4.306170108708D+02
 Leave Link  502 at Wed Jul 10 21:44:06 2024, MaxMem= 13421772800 cpu:             123.8 elap:               3.2
 (Enter /scratch/PI/keztluo/TYang/g16/l701.exe)
 ... and contract with generalized density number  0.
 Compute integral first derivatives.
 Leave Link  701 at Wed Jul 10 21:44:07 2024, MaxMem= 13421772800 cpu:               4.9 elap:               0.2
 (Enter /scratch/PI/keztluo/TYang/g16/l702.exe)
 L702 exits ... SP integral derivatives will be done elsewhere.
 Leave Link  702 at Wed Jul 10 21:44:07 2024, MaxMem= 13421772800 cpu:               0.7 elap:               0.1
 (Enter /scratch/PI/keztluo/TYang/g16/l703.exe)
 Integral derivatives from FoFJK, PRISM(SPDF).
 Compute integral first derivatives, UseDBF=F ICtDFT=           0.
 Calling FoFJK, ICntrl=      2127 FMM=F ISym2X=0 I1Cent= 0 IOpClX= 0 NMat=1 NMatS=1 NMatT=0.
 FoFJK:  IHMeth= 1 ICntrl=    2127 DoSepK=F KAlg= 0 I1Cent=           0 FoldK=F
 IRaf=         0 NMat=       1 IRICut=       1 DoRegI=T DoRafI=F ISym2E= 0 IDoP0=0 IntGTp=1.
 FoFCou: FMM=F IPFlag=           0 FMFlag=      100000 FMFlg1=         800
         NFxFlg=           0 DoJE=F BraDBF=F KetDBF=F FulRan=T
         wScrn=  0.000000 ICntrl=      2127 IOpCl=  0 I1Cent=           0 NGrid=           0
         NMat0=    1 NMatS0=      1 NMatT0=    0 NMatD0=    1 NMtDS0=    0 NMtDT0=    0
 Symmetry not used in FoFCou.
 Leave Link  703 at Wed Jul 10 21:44:07 2024, MaxMem= 13421772800 cpu:              25.2 elap:               0.7
 (Enter /scratch/PI/keztluo/TYang/g16/l716.exe)
 Dipole        = 3.98947619D-02-3.25948489D-01-2.13778250D-01
 ***** Axes restored to original set *****
 -------------------------------------------------------------------
 Center     Atomic                   Forces (Hartrees/Bohr)
 Number     Number              X              Y              Z
 -------------------------------------------------------------------
      1        7           0.003610637    0.000004199    0.006515329
      2        6           0.003290397    0.001763815   -0.007048296
      3        6          -0.002963126   -0.002140731    0.001327712
      4        6          -0.002242905    0.001422175    0.000740681
      5        1          -0.000780576   -0.001137254    0.000823188
      6        1           0.000585800   -0.000014113    0.000568510
      7        1           0.000529364   -0.000387237    0.000349745
      8        1           0.000084223    0.000128039   -0.000181574
      9        1           0.000219199   -0.000104110   -0.000061790
     10        1          -0.000908191    0.000065278   -0.000382135
     11        1           0.000164599    0.000200290   -0.000455582
     12        6          -0.005537402    0.002788255   -0.001179948
     13        6           0.002018916    0.000399347    0.001942950
     14        6           0.001909943   -0.001567322    0.000030693
     15        1           0.000882732   -0.002205446    0.000119762
     16        1           0.001689223    0.000674841   -0.000047577
     17        1          -0.000360563    0.000087012   -0.000416734
     18        1           0.000038181    0.000373328   -0.000073522
     19        1           0.000290116   -0.000079942   -0.000591711
     20        1           0.000176320    0.000423660   -0.000012900
     21        1          -0.000693170    0.000131370   -0.000435707
     22        1          -0.002003717   -0.000825454   -0.001531096
 -------------------------------------------------------------------
 Cartesian Forces:  Max     0.007048296 RMS     0.001820545
 Leave Link  716 at Wed Jul 10 21:44:07 2024, MaxMem= 13421772800 cpu:               0.7 elap:               0.0
 (Enter /scratch/PI/keztluo/TYang/g16/l103.exe)

 GradGradGradGradGradGradGradGradGradGradGradGradGradGradGradGradGradGrad
 Berny optimization.
 Using GEDIIS/GDIIS optimizer.
 FormGI is forming the generalized inverse of G from B-inverse, IUseBI=4.
 Internal  Forces:  Max     0.006413614 RMS     0.001188541
 Search for a local minimum.
 Step number  11 out of a maximum of  118
 All quantities printed in internal units (Hartrees-Bohrs-Radians)
 RMS Force = .11885D-02 SwitMx=.10000D-02 MixMth= 1
 Mixed Optimization -- RFO/linear search
 Update second derivatives using D2CorX and points   10   11
 DE= -5.68D-04 DEPred=-7.76D-04 R= 7.31D-01
 TightC=F SS=  1.41D+00  RLast= 9.06D-01 DXNew= 1.5210D+00 2.7168D+00
 Trust test= 7.31D-01 RLast= 9.06D-01 DXMaxT set to 1.52D+00
 ITU=  1  1  1 -1  1  0  1  1  1  1  0
 Use linear search instead of GDIIS.
     Eigenvalues ---    0.00158   0.00258   0.00274   0.00342   0.00373
     Eigenvalues ---    0.01354   0.02635   0.04067   0.04644   0.04814
     Eigenvalues ---    0.05243   0.05425   0.05445   0.05471   0.05489
     Eigenvalues ---    0.05605   0.05630   0.05673   0.05714   0.05892
     Eigenvalues ---    0.06467   0.10076   0.15415   0.15718   0.15952
     Eigenvalues ---    0.15980   0.15999   0.16000   0.16000   0.16005
     Eigenvalues ---    0.16026   0.16035   0.16110   0.16262   0.16451
     Eigenvalues ---    0.17256   0.18038   0.19184   0.25842   0.28588
     Eigenvalues ---    0.29237   0.29913   0.32518   0.33042   0.33328
     Eigenvalues ---    0.33634   0.33689   0.33827   0.33949   0.33983
     Eigenvalues ---    0.34029   0.34119   0.34321   0.34342   0.34407
     Eigenvalues ---    0.34458   0.37561   0.39111   0.42634   0.47839
 RFO step:  Lambda=-6.44379694D-04 EMin= 1.57568453D-03
 Quartic linear search produced a step of -0.19508.
 Iteration  1 RMS(Cart)=  0.03073381 RMS(Int)=  0.00043158
 Iteration  2 RMS(Cart)=  0.00050582 RMS(Int)=  0.00008282
 Iteration  3 RMS(Cart)=  0.00000013 RMS(Int)=  0.00008282
 ITry= 1 IFail=0 DXMaxC= 1.07D-01 DCOld= 1.00D+10 DXMaxT= 1.52D+00 DXLimC= 3.00D+00 Rises=F
 Variable       Old X    -DE/DX   Delta X   Delta X   Delta X     New X
                                 (Linear)    (Quad)   (Total)
    R1        2.78256  -0.00129  -0.00155  -0.00293  -0.00448   2.77808
    R2        2.78756  -0.00019  -0.00033  -0.00569  -0.00602   2.78155
    R3        1.93129  -0.00038  -0.00053  -0.00119  -0.00173   1.92956
    R4        2.87364   0.00330   0.00216   0.00039   0.00255   2.87618
    R5        2.87576   0.00290   0.00076   0.00257   0.00333   2.87909
    R6        2.08599  -0.00008   0.00092  -0.00312  -0.00220   2.08379
    R7        2.06465   0.00067   0.00070   0.00003   0.00073   2.06537
    R8        2.06971  -0.00023  -0.00034   0.00098   0.00063   2.07034
    R9        2.06825   0.00007   0.00011  -0.00034  -0.00023   2.06802
   R10        2.07057  -0.00002   0.00004  -0.00042  -0.00038   2.07018
[truncated: 667,689 more chars]
