# Supplementary material for: Stereoselective Pudovik reaction of aldehydes, aldimines, and nitroalkenes with CAMDOL-derived H-phosphonate
Source: Commun Chem. 2025 Nov 14;8:349. doi: 10.1038/s42004-025-01735-4 (PMC12618634; doi:10.1038/s42004-025-01735-4)
Supplement: Supplementary file 8 — Supplementary Data 6 [file 42004_2025_1735_MOESM8_ESM.zip › log/TS-R.log]

 Entering Gaussian System, Link 0=g16
 Input=tmpg16Input.com
 Output=Lts.log
 Initial command:
 /scratch/PI/keztluo/TYang/g16/l1.exe "/tmp/yuhan/g16-scratch/1234321/Gau-12581.inp" -scrdir="/tmp/yuhan/g16-scratch/1234321/"
 Entering Link 1 = /scratch/PI/keztluo/TYang/g16/l1.exe PID=     12585.
  
 Copyright (c) 1988-2019, Gaussian, Inc.  All Rights Reserved.
  
 This is part of the Gaussian(R) 16 program.  It is based on
 the Gaussian(R) 09 system (copyright 2009, Gaussian, Inc.),
 the Gaussian(R) 03 system (copyright 2003, Gaussian, Inc.),
 the Gaussian(R) 98 system (copyright 1998, Gaussian, Inc.),
 the Gaussian(R) 94 system (copyright 1995, Gaussian, Inc.),
 the Gaussian 92(TM) system (copyright 1992, Gaussian, Inc.),
 the Gaussian 90(TM) system (copyright 1990, Gaussian, Inc.),
 the Gaussian 88(TM) system (copyright 1988, Gaussian, Inc.),
 the Gaussian 86(TM) system (copyright 1986, Carnegie Mellon
 University), and the Gaussian 82(TM) system (copyright 1983,
 Carnegie Mellon University). Gaussian is a federally registered
 trademark of Gaussian, Inc.
  
 This software contains proprietary and confidential information,
 including trade secrets, belonging to Gaussian, Inc.
  
 This software is provided under written license and may be
 used, copied, transmitted, or stored only in accord with that
 written license.
  
 The following legend is applicable only to US Government
 contracts under FAR:
  
                    RESTRICTED RIGHTS LEGEND
  
 Use, reproduction and disclosure by the US Government is
 subject to restrictions as set forth in subparagraphs (a)
 and (c) of the Commercial Computer Software - Restricted
 Rights clause in FAR 52.227-19.
  
 Gaussian, Inc.
 340 Quinnipiac St., Bldg. 40, Wallingford CT 06492
  
  
 ---------------------------------------------------------------
 Warning -- This program may not be used in any manner that
 competes with the business of Gaussian, Inc. or will provide
 assistance to any competitor of Gaussian, Inc.  The licensee
 of this program is prohibited from giving any competitor of
 Gaussian, Inc. access to this program.  By using this program,
 the user acknowledges that Gaussian, Inc. is engaged in the
 business of creating and licensing software in the field of
 computational chemistry and represents and warrants to the
 licensee that it is not a competitor of Gaussian, Inc. and that
 it will not use this program in any manner prohibited above.
 ---------------------------------------------------------------
  

 Cite this work as:
 Gaussian 16, Revision C.01,
 M. J. Frisch, G. W. Trucks, H. B. Schlegel, G. E. Scuseria, 
 M. A. Robb, J. R. Cheeseman, G. Scalmani, V. Barone, 
 G. A. Petersson, H. Nakatsuji, X. Li, M. Caricato, A. V. Marenich, 
 J. Bloino, B. G. Janesko, R. Gomperts, B. Mennucci, H. P. Hratchian, 
 J. V. Ortiz, A. F. Izmaylov, J. L. Sonnenberg, D. Williams-Young, 
 F. Ding, F. Lipparini, F. Egidi, J. Goings, B. Peng, A. Petrone, 
 T. Henderson, D. Ranasinghe, V. G. Zakrzewski, J. Gao, N. Rega, 
 G. Zheng, W. Liang, M. Hada, M. Ehara, K. Toyota, R. Fukuda, 
 J. Hasegawa, M. Ishida, T. Nakajima, Y. Honda, O. Kitao, H. Nakai, 
 T. Vreven, K. Throssell, J. A. Montgomery, Jr., J. E. Peralta, 
 F. Ogliaro, M. J. Bearpark, J. J. Heyd, E. N. Brothers, K. N. Kudin, 
 V. N. Staroverov, T. A. Keith, R. Kobayashi, J. Normand, 
 K. Raghavachari, A. P. Rendell, J. C. Burant, S. S. Iyengar, 
 J. Tomasi, M. Cossi, J. M. Millam, M. Klene, C. Adamo, R. Cammi, 
 J. W. Ochterski, R. L. Martin, K. Morokuma, O. Farkas, 
 J. B. Foresman, and D. J. Fox, Gaussian, Inc., Wallingford CT, 2019.
 
 ******************************************
 Gaussian 16:  ES64L-G16RevC.01  3-Jul-2019
                 5-May-2024 
 ******************************************
 %nprocshared=39
 Will use up to   39 processors via shared memory.
 %mem=100GB
 %oldchk=LS7
 %chk=Lts
 Copying data from "LS7.chk" to current chk file "Lts.chk"
 IOpt=  2 FromEx=T IUOpen= 4 IOptOp= 5 NList=   0 IFRang= 0 IUIn= 4 IUOut= 2.
 ----------------------------------------------------------------------
 #p M062X gen freq opt=(ts,rcfc,nofreeze,noeigentest) guess=read geom=c
 heck
 ----------------------------------------------------------------------
 1/5=1,10=5,11=1,18=20,26=3,29=2002,38=1/1,3;
 2/9=110,12=2,40=1/2;
 3/5=7,11=2,14=-4,25=1,30=1,71=1,74=-55,116=-2/1,2,3;
 4/5=1/1;
 5/5=2,38=6/2;
 6/7=2,8=2,9=2,10=2,28=1/1;
 7/25=51/1,2,3,16;
 1/5=1,10=5,11=1,18=20,26=3/3(2);
 2/9=110/2;
 99//99;
 2/9=110/2;
 3/5=7,6=1,11=2,14=-2,25=1,30=1,71=1,74=-55,82=7/1,2,3;
 4/5=5,16=3,69=1/1;
 5/5=2,38=5/2;
 7//1,2,3,16;
 1/5=1,11=1,18=20,26=3/3(-5);
 2/9=110/2;
 6/7=2,8=2,9=2,10=2,19=2,28=1/1;
 99/9=1/99;
 Leave Link    1 at Sun May  5 15:51:54 2024, MaxMem= 13421772800 cpu:               4.3 elap:               0.1
 (Enter /scratch/PI/keztluo/TYang/g16/l101.exe)
 ---
 ***
 ---
 Structure from the checkpoint file:  "Lts.chk"
 Charge =  0 Multiplicity = 1
 No Z-Matrix found in chk file; cartesian coordinates used.
  P                                                -0.259281000000     -1.750073000000     -0.987196000000
  O                                                -2.965344000000     -2.972716000000     -1.769632000000
  O                                                -0.110796000000     -3.270710000000     -1.177220000000
  O                                                 1.130426000000     -1.052043000000     -1.595345000000
  O                                                 0.239673000000     -1.440594000000      0.583333000000
  C                                                -3.422298000000     -0.915796000000     -0.637847000000
  C                                                -3.538067000000      0.465397000000     -0.811847000000
  H                                                -3.180958000000      0.917361000000     -1.734729000000
  C                                                -4.103929000000      1.249101000000      0.186533000000
  H                                                -4.179282000000      2.324001000000      0.058755000000
  C                                                -4.569388000000      0.647730000000      1.353964000000
  H                                                -5.009936000000      1.258555000000      2.136082000000
  C                                                -4.463876000000     -0.733280000000      1.526608000000
  H                                                -4.828929000000     -1.195136000000      2.438647000000
  C                                                -3.890502000000     -1.516619000000      0.533255000000
  H                                                -3.800676000000     -2.592612000000      0.645041000000
  C                                                -2.855060000000     -1.734189000000     -1.729880000000
  H                                                -2.553537000000     -1.180144000000     -2.630768000000
  C                                                 1.070870000000      1.291999000000     -1.534628000000
  C                                                -0.295452000000      1.597273000000     -1.552010000000
  H                                                -0.980781000000      1.015637000000     -0.941737000000
  C                                                -0.785231000000      2.655778000000     -2.307014000000
  H                                                -1.846403000000      2.889926000000     -2.283409000000
  C                                                 0.081065000000      3.425537000000     -3.081847000000
  H                                                -0.299332000000      4.253932000000     -3.671327000000
  C                                                 1.436817000000      3.119309000000     -3.092996000000
  H                                                 2.122833000000      3.702277000000     -3.699787000000
  C                                                 1.924437000000      2.060417000000     -2.327316000000
  H                                                 2.985914000000      1.835171000000     -2.355572000000
  C                                                 1.566434000000      0.048826000000     -0.794933000000
  C                                                 3.089096000000     -0.044405000000     -0.577848000000
  H                                                 3.635712000000     -0.147834000000     -1.519954000000
  C                                                 3.507740000000      1.173915000000      0.291613000000
  H                                                 4.583344000000      1.353111000000      0.222265000000
  H                                                 3.022972000000      2.097096000000     -0.031400000000
  C                                                 3.075862000000      0.758072000000      1.724761000000
  H                                                 2.462749000000      1.504661000000      2.229647000000
  H                                                 3.940883000000      0.580307000000      2.369755000000
  C                                                 2.339643000000     -0.575851000000      1.494858000000
  C                                                 4.754157000000     -1.335723000000      0.870271000000
  H                                                 5.260708000000     -0.391740000000      1.070447000000
  H                                                 5.320369000000     -1.850902000000      0.086675000000
  H                                                 4.823066000000     -1.951978000000      1.773717000000
  C                                                 3.281642000000     -1.220060000000      0.421054000000
  C                                                 2.931310000000     -2.643628000000     -0.044326000000
  H                                                 3.380439000000     -3.357675000000      0.656999000000
  H                                                 3.375759000000     -2.828617000000     -1.028362000000
  H                                                 1.876256000000     -2.874598000000     -0.109080000000
  C                                                 2.076741000000     -1.379128000000      2.753066000000
  H                                                 3.018681000000     -1.612775000000      3.261471000000
  H                                                 1.564712000000     -2.315516000000      2.514684000000
  H                                                 1.450910000000     -0.813345000000      3.452612000000
  C                                                 1.012803000000     -0.252388000000      0.696757000000
  C                                                 0.137315000000      0.789433000000      1.402101000000
  C                                                -0.918809000000      0.331471000000      2.198278000000
  H                                                -1.117054000000     -0.732881000000      2.244272000000
  C                                                -1.712110000000      1.217705000000      2.924134000000
  H                                                -2.516320000000      0.827777000000      3.541199000000
  C                                                -1.485092000000      2.587098000000      2.853113000000
  H                                                -2.105982000000      3.279756000000      3.413374000000
  C                                                -0.448829000000      3.060158000000      2.051920000000
  H                                                -0.259876000000      4.126540000000      1.975093000000
  C                                                 0.353668000000      2.173046000000      1.342119000000
  H                                                 1.143043000000      2.576615000000      0.717707000000
  Li                                               -1.552495000000     -4.121518000000     -1.704976000000
 Recover connectivity data from disk.
 ITRead=  0  0  0  0  0  0  0  0  0  0  0  0  0  0  0  0  0  0  0  0
 ITRead=  0  0  0  0  0  0  0  0  0  0  0  0  0  0  0  0  0  0  0  0
 ITRead=  0  0  0  0  0  0  0  0  0  0  0  0  0  0  0  0  0  0  0  0
 ITRead=  0  0  0  0  0
 MicOpt= -1 -1 -1 -1 -1 -1 -1 -1 -1 -1 -1 -1 -1 -1 -1 -1 -1 -1 -1 -1
 MicOpt= -1 -1 -1 -1 -1 -1 -1 -1 -1 -1 -1 -1 -1 -1 -1 -1 -1 -1 -1 -1
 MicOpt= -1 -1 -1 -1 -1 -1 -1 -1 -1 -1 -1 -1 -1 -1 -1 -1 -1 -1 -1 -1
 MicOpt= -1 -1 -1 -1 -1
 NAtoms=     65 NQM=       65 NQMF=       0 NMMI=      0 NMMIF=      0
                NMic=       0 NMicF=      0.
                    Isotopes and Nuclear Properties:
 (Nuclear quadrupole moments (NQMom) in fm**2, nuclear magnetic moments (NMagM)
  in nuclear magnetons)

  Atom         1           2           3           4           5           6           7           8           9          10
 IAtWgt=          31          16          16          16          16          12          12           1          12           1
 AtmWgt=  30.9737634  15.9949146  15.9949146  15.9949146  15.9949146  12.0000000  12.0000000   1.0078250  12.0000000   1.0078250
 NucSpn=           1           0           0           0           0           0           0           1           0           1
 AtZEff=  12.9400000   5.6000000   5.6000000   5.6000000   5.6000000   3.6000000   3.6000000   1.0000000   3.6000000   1.0000000
 NQMom=    0.0000000   0.0000000   0.0000000   0.0000000   0.0000000   0.0000000   0.0000000   0.0000000   0.0000000   0.0000000
 NMagM=    1.1316000   0.0000000   0.0000000   0.0000000   0.0000000   0.0000000   0.0000000   2.7928460   0.0000000   2.7928460
 AtZNuc=  15.0000000   8.0000000   8.0000000   8.0000000   8.0000000   6.0000000   6.0000000   1.0000000   6.0000000   1.0000000

  Atom        11          12          13          14          15          16          17          18          19          20
 IAtWgt=          12           1          12           1          12           1          12           1          12          12
 AtmWgt=  12.0000000   1.0078250  12.0000000   1.0078250  12.0000000   1.0078250  12.0000000   1.0078250  12.0000000  12.0000000
 NucSpn=           0           1           0           1           0           1           0           1           0           0
 AtZEff=   3.6000000   1.0000000   3.6000000   1.0000000   3.6000000   1.0000000   3.6000000   1.0000000   3.6000000   3.6000000
 NQMom=    0.0000000   0.0000000   0.0000000   0.0000000   0.0000000   0.0000000   0.0000000   0.0000000   0.0000000   0.0000000
 NMagM=    0.0000000   2.7928460   0.0000000   2.7928460   0.0000000   2.7928460   0.0000000   2.7928460   0.0000000   0.0000000
 AtZNuc=   6.0000000   1.0000000   6.0000000   1.0000000   6.0000000   1.0000000   6.0000000   1.0000000   6.0000000   6.0000000

  Atom        21          22          23          24          25          26          27          28          29          30
 IAtWgt=           1          12           1          12           1          12           1          12           1          12
 AtmWgt=   1.0078250  12.0000000   1.0078250  12.0000000   1.0078250  12.0000000   1.0078250  12.0000000   1.0078250  12.0000000
 NucSpn=           1           0           1           0           1           0           1           0           1           0
 AtZEff=   1.0000000   3.6000000   1.0000000   3.6000000   1.0000000   3.6000000   1.0000000   3.6000000   1.0000000   3.6000000
 NQMom=    0.0000000   0.0000000   0.0000000   0.0000000   0.0000000   0.0000000   0.0000000   0.0000000   0.0000000   0.0000000
 NMagM=    2.7928460   0.0000000   2.7928460   0.0000000   2.7928460   0.0000000   2.7928460   0.0000000   2.7928460   0.0000000
 AtZNuc=   1.0000000   6.0000000   1.0000000   6.0000000   1.0000000   6.0000000   1.0000000   6.0000000   1.0000000   6.0000000

  Atom        31          32          33          34          35          36          37          38          39          40
 IAtWgt=          12           1          12           1           1          12           1           1          12          12
 AtmWgt=  12.0000000   1.0078250  12.0000000   1.0078250   1.0078250  12.0000000   1.0078250   1.0078250  12.0000000  12.0000000
 NucSpn=           0           1           0           1           1           0           1           1           0           0
 AtZEff=   3.6000000   1.0000000   3.6000000   1.0000000   1.0000000   3.6000000   1.0000000   1.0000000   3.6000000   3.6000000
 NQMom=    0.0000000   0.0000000   0.0000000   0.0000000   0.0000000   0.0000000   0.0000000   0.0000000   0.0000000   0.0000000
 NMagM=    0.0000000   2.7928460   0.0000000   2.7928460   2.7928460   0.0000000   2.7928460   2.7928460   0.0000000   0.0000000
 AtZNuc=   6.0000000   1.0000000   6.0000000   1.0000000   1.0000000   6.0000000   1.0000000   1.0000000   6.0000000   6.0000000

  Atom        41          42          43          44          45          46          47          48          49          50
 IAtWgt=           1           1           1          12          12           1           1           1          12           1
 AtmWgt=   1.0078250   1.0078250   1.0078250  12.0000000  12.0000000   1.0078250   1.0078250   1.0078250  12.0000000   1.0078250
 NucSpn=           1           1           1           0           0           1           1           1           0           1
 AtZEff=   1.0000000   1.0000000   1.0000000   3.6000000   3.6000000   1.0000000   1.0000000   1.0000000   3.6000000   1.0000000
 NQMom=    0.0000000   0.0000000   0.0000000   0.0000000   0.0000000   0.0000000   0.0000000   0.0000000   0.0000000   0.0000000
 NMagM=    2.7928460   2.7928460   2.7928460   0.0000000   0.0000000   2.7928460   2.7928460   2.7928460   0.0000000   2.7928460
 AtZNuc=   1.0000000   1.0000000   1.0000000   6.0000000   6.0000000   1.0000000   1.0000000   1.0000000   6.0000000   1.0000000

  Atom        51          52          53          54          55          56          57          58          59          60
 IAtWgt=           1           1          12          12          12           1          12           1          12           1
 AtmWgt=   1.0078250   1.0078250  12.0000000  12.0000000  12.0000000   1.0078250  12.0000000   1.0078250  12.0000000   1.0078250
 NucSpn=           1           1           0           0           0           1           0           1           0           1
 AtZEff=   1.0000000   1.0000000   3.6000000   3.6000000   3.6000000   1.0000000   3.6000000   1.0000000   3.6000000   1.0000000
 NQMom=    0.0000000   0.0000000   0.0000000   0.0000000   0.0000000   0.0000000   0.0000000   0.0000000   0.0000000   0.0000000
 NMagM=    2.7928460   2.7928460   0.0000000   0.0000000   0.0000000   2.7928460   0.0000000   2.7928460   0.0000000   2.7928460
 AtZNuc=   1.0000000   1.0000000   6.0000000   6.0000000   6.0000000   1.0000000   6.0000000   1.0000000   6.0000000   1.0000000

  Atom        61          62          63          64          65
 IAtWgt=          12           1          12           1           7
 AtmWgt=  12.0000000   1.0078250  12.0000000   1.0078250   7.0160045
 NucSpn=           0           1           0           1           3
 AtZEff=   3.6000000   1.0000000   3.6000000   1.0000000   1.3500000
 NQMom=    0.0000000   0.0000000   0.0000000   0.0000000  -4.0100000
 NMagM=    0.0000000   2.7928460   0.0000000   2.7928460   3.2564240
 AtZNuc=   6.0000000   1.0000000   6.0000000   1.0000000   3.0000000
 Leave Link  101 at Sun May  5 15:51:56 2024, MaxMem= 13421772800 cpu:              14.7 elap:               0.4
 (Enter /scratch/PI/keztluo/TYang/g16/l103.exe)

 GradGradGradGradGradGradGradGradGradGradGradGradGradGradGradGradGradGrad
 Berny optimization.
 Initialization pass.
 Cartesian force constants read from checkpoint file:
 "Lts.chk"
 FormGI is forming the generalized inverse of G from B-inverse, IUseBI=4.
                           ----------------------------
                           !    Initial Parameters    !
                           ! (Angstroms and Degrees)  !
 --------------------------                            --------------------------
 ! Name  Definition              Value          Derivative Info.                !
 --------------------------------------------------------------------------------
 ! R1    R(1,3)                  1.5396         D2E/DX2 =    0.4481             !
 ! R2    R(1,4)                  1.6698         D2E/DX2 =    0.2014             !
 ! R3    R(1,5)                  1.6767         D2E/DX2 =    0.1955             !
 ! R4    R(1,65)                 2.7949         D2E/DX2 =    0.0841             !
 ! R5    R(2,17)                 1.2441         D2E/DX2 =    0.7271             !
 ! R6    R(2,65)                 1.8221         D2E/DX2 =    0.0724             !
 ! R7    R(3,65)                 1.7552         D2E/DX2 =    0.0913             !
 ! R8    R(4,30)                 1.4292         D2E/DX2 =    0.2724             !
 ! R9    R(5,53)                 1.4221         D2E/DX2 =    0.2839             !
 ! R10   R(6,7)                  1.3969         D2E/DX2 =    0.4068             !
 ! R11   R(6,15)                 1.397          D2E/DX2 =    0.4046             !
 ! R12   R(6,17)                 1.4779         D2E/DX2 =    0.3308             !
 ! R13   R(7,8)                  1.0879         D2E/DX2 =    0.3638             !
 ! R14   R(7,9)                  1.3897         D2E/DX2 =    0.4216             !
 ! R15   R(9,10)                 1.0851         D2E/DX2 =    0.37               !
 ! R16   R(9,11)                 1.3933         D2E/DX2 =    0.4128             !
 ! R17   R(11,12)                1.0858         D2E/DX2 =    0.3683             !
 ! R18   R(11,13)                1.3958         D2E/DX2 =    0.4073             !
 ! R19   R(13,14)                1.0855         D2E/DX2 =    0.3685             !
 ! R20   R(13,15)                1.3889         D2E/DX2 =    0.4233             !
 ! R21   R(15,16)                1.0855         D2E/DX2 =    0.3705             !
 ! R22   R(17,18)                1.0998         D2E/DX2 =    0.3368             !
 ! R23   R(19,20)                1.4001         D2E/DX2 =    0.3997             !
 ! R24   R(19,28)                1.3955         D2E/DX2 =    0.4072             !
 ! R25   R(19,30)                1.5291         D2E/DX2 =    0.2959             !
 ! R26   R(20,21)                1.0865         D2E/DX2 =    0.3687             !
 ! R27   R(20,22)                1.3894         D2E/DX2 =    0.4208             !
 ! R28   R(22,23)                1.087          D2E/DX2 =    0.3643             !
 ! R29   R(22,24)                1.394          D2E/DX2 =    0.4141             !
 ! R30   R(24,25)                1.0856         D2E/DX2 =    0.3678             !
 ! R31   R(24,26)                1.39           D2E/DX2 =    0.4233             !
 ! R32   R(26,27)                1.0857         D2E/DX2 =    0.3679             !
 ! R33   R(26,28)                1.3947         D2E/DX2 =    0.4107             !
 ! R34   R(28,29)                1.0855         D2E/DX2 =    0.3695             !
 ! R35   R(30,31)                1.5409         D2E/DX2 =    0.2022             !
 ! R36   R(30,53)                1.6194         D2E/DX2 =    0.1181             !
 ! R37   R(31,32)                1.0941         D2E/DX2 =    0.3468             !
 ! R38   R(31,33)                1.5542         D2E/DX2 =    0.2026             !
 ! R39   R(31,44)                1.5547         D2E/DX2 =    0.159              !
 ! R40   R(33,34)                1.0926         D2E/DX2 =    0.3481             !
 ! R41   R(33,35)                1.0916         D2E/DX2 =    0.3538             !
 ! R42   R(33,36)                1.5535         D2E/DX2 =    0.1941             !
 ! R43   R(36,37)                1.0901         D2E/DX2 =    0.3572             !
 ! R44   R(36,38)                1.0936         D2E/DX2 =    0.3464             !
 ! R45   R(36,39)                1.5409         D2E/DX2 =    0.2105             !
 ! R46   R(39,44)                1.567          D2E/DX2 =    0.1597             !
 ! R47   R(39,49)                1.5157         D2E/DX2 =    0.3056             !
 ! R48   R(39,53)                1.5818         D2E/DX2 =    0.193              !
 ! R49   R(40,41)                1.0898         D2E/DX2 =    0.3601             !
 ! R50   R(40,42)                1.0955         D2E/DX2 =    0.3453             !
 ! R51   R(40,43)                1.0958         D2E/DX2 =    0.3452             !
 ! R52   R(40,44)                1.5439         D2E/DX2 =    0.278              !
 ! R53   R(44,45)                1.5381         D2E/DX2 =    0.2891             !
 ! R54   R(45,46)                1.097          D2E/DX2 =    0.3401             !
 ! R55   R(45,47)                1.0955         D2E/DX2 =    0.3453             !
 ! R56   R(45,48)                1.082          D2E/DX2 =    0.3868             !
 ! R57   R(49,50)                1.0956         D2E/DX2 =    0.3455             !
 ! R58   R(49,51)                1.0935         D2E/DX2 =    0.3517             !
 ! R59   R(49,52)                1.096          D2E/DX2 =    0.3451             !
 ! R60   R(53,54)                1.5328         D2E/DX2 =    0.291              !
 ! R61   R(54,55)                1.3997         D2E/DX2 =    0.4041             !
 ! R62   R(54,63)                1.4017         D2E/DX2 =    0.3911             !
 ! R63   R(55,56)                1.0836         D2E/DX2 =    0.375              !
 ! R64   R(55,57)                1.3934         D2E/DX2 =    0.4132             !
 ! R65   R(57,58)                1.0861         D2E/DX2 =    0.3663             !
 ! R66   R(57,59)                1.3899         D2E/DX2 =    0.4236             !
 ! R67   R(59,60)                1.0859         D2E/DX2 =    0.3673             !
 ! R68   R(59,61)                1.3927         D2E/DX2 =    0.4174             !
 ! R69   R(61,62)                1.0857         D2E/DX2 =    0.3678             !
 ! R70   R(61,63)                1.391          D2E/DX2 =    0.4186             !
 ! R71   R(63,64)                1.0844         D2E/DX2 =    0.3728             !
 ! A1    A(3,1,4)              106.7173         D2E/DX2 =    0.0521             !
 ! A2    A(3,1,5)              105.617          D2E/DX2 =    0.0623             !
 ! A3    A(4,1,5)               90.9351         D2E/DX2 =    0.0546             !
 ! A4    A(4,1,65)             130.2587         D2E/DX2 =    0.0511             !
 ! A5    A(5,1,65)             122.3348         D2E/DX2 =    0.0331             !
 ! A6    A(17,2,65)            123.9041         D2E/DX2 =    0.5792             !
 ! A7    A(1,4,30)             111.8335         D2E/DX2 =    0.0594             !
 ! A8    A(1,5,53)             112.9983         D2E/DX2 =    0.0581             !
 ! A9    A(7,6,15)             120.124          D2E/DX2 =    0.085              !
 ! A10   A(7,6,17)             119.1636         D2E/DX2 =    0.1192             !
 ! A11   A(15,6,17)            120.6576         D2E/DX2 =    0.1198             !
 ! A12   A(6,7,8)              119.2904         D2E/DX2 =    0.0837             !
 ! A13   A(6,7,9)              120.1234         D2E/DX2 =    0.0824             !
 ! A14   A(8,7,9)              120.5862         D2E/DX2 =    0.0831             !
 ! A15   A(7,9,10)             120.1546         D2E/DX2 =    0.0822             !
 ! A16   A(7,9,11)             119.6434         D2E/DX2 =    0.0816             !
 ! A17   A(10,9,11)            120.2017         D2E/DX2 =    0.0823             !
 ! A18   A(9,11,12)            119.7558         D2E/DX2 =    0.0827             !
 ! A19   A(9,11,13)            120.3616         D2E/DX2 =    0.0821             !
 ! A20   A(12,11,13)           119.8812         D2E/DX2 =    0.0826             !
 ! A21   A(11,13,14)           119.965          D2E/DX2 =    0.0823             !
 ! A22   A(11,13,15)           120.0511         D2E/DX2 =    0.0819             !
 ! A23   A(14,13,15)           119.9838         D2E/DX2 =    0.0824             !
 ! A24   A(6,15,13)            119.6915         D2E/DX2 =    0.0818             !
 ! A25   A(6,15,16)            119.0057         D2E/DX2 =    0.0808             !
 ! A26   A(13,15,16)           121.3023         D2E/DX2 =    0.0802             !
 ! A27   A(2,17,6)             122.7444         D2E/DX2 =    0.1869             !
 ! A28   A(2,17,18)            119.9784         D2E/DX2 =    0.1262             !
 ! A29   A(6,17,18)            115.5665         D2E/DX2 =    0.1082             !
 ! A30   A(20,19,28)           118.0203         D2E/DX2 =    0.0884             !
 ! A31   A(20,19,30)           119.9688         D2E/DX2 =    0.1642             !
 ! A32   A(28,19,30)           121.6159         D2E/DX2 =    0.1638             !
 ! A33   A(19,20,21)           119.4632         D2E/DX2 =    0.0874             !
 ! A34   A(19,20,22)           121.1224         D2E/DX2 =    0.0843             !
 ! A35   A(21,20,22)           119.3888         D2E/DX2 =    0.0866             !
 ! A36   A(20,22,23)           119.767          D2E/DX2 =    0.0817             !
 ! A37   A(20,22,24)           120.2421         D2E/DX2 =    0.0823             !
 ! A38   A(23,22,24)           119.9873         D2E/DX2 =    0.0828             !
 ! A39   A(22,24,25)           120.3601         D2E/DX2 =    0.0819             !
 ! A40   A(22,24,26)           119.271          D2E/DX2 =    0.082              !
 ! A41   A(25,24,26)           120.3688         D2E/DX2 =    0.082              !
 ! A42   A(24,26,27)           120.1668         D2E/DX2 =    0.0823             !
 ! A43   A(24,26,28)           120.2566         D2E/DX2 =    0.0823             !
 ! A44   A(27,26,28)           119.5764         D2E/DX2 =    0.0824             !
 ! A45   A(19,28,26)           121.0673         D2E/DX2 =    0.0844             !
 ! A46   A(19,28,29)           119.9113         D2E/DX2 =    0.0852             !
 ! A47   A(26,28,29)           119.0213         D2E/DX2 =    0.0861             !
 ! A48   A(4,30,19)            104.859          D2E/DX2 =    0.0355             !
 ! A49   A(4,30,31)            109.4968         D2E/DX2 =    0.0283             !
 ! A50   A(4,30,53)            105.5635         D2E/DX2 =    0.0239             !
 ! A51   A(19,30,31)           115.9504         D2E/DX2 =    0.0461             !
 ! A52   A(19,30,53)           119.0794         D2E/DX2 =    0.0386             !
 ! A53   A(31,30,53)           101.3503         D2E/DX2 =    0.0285             !
 ! A54   A(30,31,32)           112.2163         D2E/DX2 =    0.0161             !
 ! A55   A(30,31,33)           107.3113         D2E/DX2 =    0.0328             !
 ! A56   A(30,31,44)           104.9904         D2E/DX2 =    0.0271             !
 ! A57   A(32,31,33)           114.913          D2E/DX2 =    0.0176             !
 ! A58   A(32,31,44)           114.8277         D2E/DX2 =    0.0146             !
 ! A59   A(33,31,44)           101.5358         D2E/DX2 =    0.0253             !
 ! A60   A(31,33,34)           110.991          D2E/DX2 =    0.0268             !
 ! A61   A(31,33,35)           112.1965         D2E/DX2 =    0.0291             !
 ! A62   A(31,33,36)           103.3778         D2E/DX2 =    0.0479             !
 ! A63   A(34,33,35)           106.2415         D2E/DX2 =    0.0167             !
 ! A64   A(34,33,36)           112.0938         D2E/DX2 =    0.0262             !
 ! A65   A(35,33,36)           112.0803         D2E/DX2 =    0.0278             !
 ! A66   A(33,36,37)           113.5983         D2E/DX2 =    0.0285             !
 ! A67   A(33,36,38)           111.5755         D2E/DX2 =    0.0247             !
 ! A68   A(33,36,39)           103.1156         D2E/DX2 =    0.0465             !
 ! A69   A(37,36,38)           106.4432         D2E/DX2 =    0.0169             !
 ! A70   A(37,36,39)           113.1597         D2E/DX2 =    0.0279             !
 ! A71   A(38,36,39)           108.9791         D2E/DX2 =    0.027              !
 ! A72   A(36,39,44)            99.8412         D2E/DX2 =    0.0199             !
 ! A73   A(36,39,49)           114.6962         D2E/DX2 =    0.0232             !
 ! A74   A(36,39,53)           107.3999         D2E/DX2 =    0.0291             !
 ! A75   A(44,39,49)           117.0801         D2E/DX2 =    0.0206             !
 ! A76   A(44,39,53)           104.0385         D2E/DX2 =    0.0207             !
 ! A77   A(49,39,53)           112.4394         D2E/DX2 =    0.0241             !
 ! A78   A(41,40,42)           107.3669         D2E/DX2 =    0.0561             !
 ! A79   A(41,40,43)           107.8458         D2E/DX2 =    0.0566             !
 ! A80   A(41,40,44)           115.5861         D2E/DX2 =    0.1123             !
 ! A81   A(42,40,43)           107.024          D2E/DX2 =    0.0486             !
 ! A82   A(42,40,44)           108.6682         D2E/DX2 =    0.1062             !
 ! A83   A(43,40,44)           109.9996         D2E/DX2 =    0.103              !
 ! A84   A(31,44,39)            93.1503         D2E/DX2 =    0.0216             !
 ! A85   A(31,44,40)           111.2066         D2E/DX2 =    0.0243             !
 ! A86   A(31,44,45)           118.5072         D2E/DX2 =    0.0218             !
 ! A87   A(39,44,40)           113.8776         D2E/DX2 =    0.0246             !
 ! A88   A(39,44,45)           116.802          D2E/DX2 =    0.0208             !
 ! A89   A(40,44,45)           103.647          D2E/DX2 =    0.0514             !
 ! A90   A(44,45,46)           108.4056         D2E/DX2 =    0.1134             !
 ! A91   A(44,45,47)           109.6128         D2E/DX2 =    0.1022             !
 ! A92   A(44,45,48)           115.9619         D2E/DX2 =    0.1096             !
 ! A93   A(46,45,47)           107.3525         D2E/DX2 =    0.0488             !
 ! A94   A(46,45,48)           107.3697         D2E/DX2 =    0.0582             !
 ! A95   A(47,45,48)           107.8068         D2E/DX2 =    0.0552             !
 ! A96   A(39,49,50)           110.4323         D2E/DX2 =    0.1045             !
 ! A97   A(39,49,51)           110.7358         D2E/DX2 =    0.1054             !
 ! A98   A(39,49,52)           110.812          D2E/DX2 =    0.1053             !
 ! A99   A(50,49,51)           108.73           D2E/DX2 =    0.0518             !
 ! A100  A(50,49,52)           107.7488         D2E/DX2 =    0.0518             !
 ! A101  A(51,49,52)           108.2897         D2E/DX2 =    0.0526             !
 ! A102  A(5,53,30)            105.5337         D2E/DX2 =    0.0275             !
 ! A103  A(5,53,39)            108.9901         D2E/DX2 =    0.0318             !
 ! A104  A(5,53,54)            107.1025         D2E/DX2 =    0.0398             !
 ! A105  A(30,53,39)           102.476          D2E/DX2 =    0.0268             !
 ! A106  A(30,53,54)           119.5208         D2E/DX2 =    0.0432             !
 ! A107  A(39,53,54)           112.7011         D2E/DX2 =    0.0618             !
 ! A108  A(53,54,55)           118.0578         D2E/DX2 =    0.1835             !
 ! A109  A(53,54,63)           124.2684         D2E/DX2 =    0.1746             !
 ! A110  A(55,54,63)           117.6313         D2E/DX2 =    0.0902             !
 ! A111  A(54,55,56)           118.9183         D2E/DX2 =    0.0833             !
 ! A112  A(54,55,57)           121.1851         D2E/DX2 =    0.0842             !
 ! A113  A(56,55,57)           119.8965         D2E/DX2 =    0.0828             !
 ! A114  A(55,57,58)           119.2871         D2E/DX2 =    0.0827             !
 ! A115  A(55,57,59)           120.4659         D2E/DX2 =    0.0825             !
 ! A116  A(58,57,59)           120.2453         D2E/DX2 =    0.0825             !
 ! A117  A(57,59,60)           120.5774         D2E/DX2 =    0.0814             !
 ! A118  A(57,59,61)           119.0516         D2E/DX2 =    0.0819             !
 ! A119  A(60,59,61)           120.371          D2E/DX2 =    0.0814             !
 ! A120  A(59,61,62)           120.254          D2E/DX2 =    0.0823             !
 ! A121  A(59,61,63)           120.4123         D2E/DX2 =    0.082              !
 ! A122  A(62,61,63)           119.3336         D2E/DX2 =    0.0826             !
 ! A123  A(54,63,61)           121.2415         D2E/DX2 =    0.0846             !
 ! A124  A(54,63,64)           120.289          D2E/DX2 =    0.0849             !
 ! A125  A(61,63,64)           118.4549         D2E/DX2 =    0.0868             !
 ! A126  A(1,65,2)              80.3827         D2E/DX2 =    0.3302             !
 ! A127  A(2,65,3)             109.9952         D2E/DX2 =    0.1975             !
 ! D1    D(3,1,4,30)          -141.2628         D2E/DX2 =    0.045              !
 ! D2    D(5,1,4,30)           -34.6426         D2E/DX2 =    0.0118             !
 ! D3    D(65,1,4,30)         -170.2689         D2E/DX2 =    0.0202             !
 ! D4    D(3,1,5,53)           139.8308         D2E/DX2 =    0.0349             !
 ! D5    D(4,1,5,53)            32.1761         D2E/DX2 =    0.0123             !
 ! D6    D(65,1,5,53)          173.0058         D2E/DX2 =    0.0632             !
 ! D7    D(4,1,65,2)          -129.3234         D2E/DX2 =    0.048              !
 ! D8    D(5,1,65,2)           106.5261         D2E/DX2 =    0.0782             !
 ! D9    D(65,2,17,6)         -117.1753         D2E/DX2 =    0.1267             !
 ! D10   D(65,2,17,18)          78.3956         D2E/DX2 =    0.051              !
 ! D11   D(17,2,65,1)           11.8889         D2E/DX2 =    0.126              !
 ! D12   D(17,2,65,3)           14.3163         D2E/DX2 =    0.0297             !
 ! D13   D(1,4,30,19)          -99.6847         D2E/DX2 =    0.0331             !
 ! D14   D(1,4,30,31)          135.2711         D2E/DX2 =    0.0272             !
 ! D15   D(1,4,30,53)           26.89           D2E/DX2 =    0.0124             !
 ! D16   D(1,5,53,30)          -20.3776         D2E/DX2 =    0.01               !
 ! D17   D(1,5,53,39)         -129.8153         D2E/DX2 =    0.027              !
 ! D18   D(1,5,53,54)          107.9827         D2E/DX2 =    0.0394             !
 ! D19   D(15,6,7,8)          -179.1911         D2E/DX2 =    0.0081             !
 ! D20   D(15,6,7,9)             0.8201         D2E/DX2 =    0.0079             !
 ! D21   D(17,6,7,8)            -1.8635         D2E/DX2 =    0.0098             !
 ! D22   D(17,6,7,9)           178.1477         D2E/DX2 =    0.0111             !
 ! D23   D(7,6,15,13)           -0.3937         D2E/DX2 =    0.008              !
 ! D24   D(7,6,15,16)          179.3718         D2E/DX2 =    0.0074             !
 ! D25   D(17,6,15,13)        -177.6809         D2E/DX2 =    0.0117             !
 ! D26   D(17,6,15,16)           2.0846         D2E/DX2 =    0.0098             !
 ! D27   D(7,6,17,2)          -164.9991         D2E/DX2 =    0.0315             !
 ! D28   D(7,6,17,18)            0.0639         D2E/DX2 =    0.0143             !
 ! D29   D(15,6,17,2)           12.3138         D2E/DX2 =    0.0208             !
 ! D30   D(15,6,17,18)         177.3769         D2E/DX2 =    0.0225             !
 ! D31   D(6,7,9,10)           178.9956         D2E/DX2 =    0.0084             !
 ! D32   D(6,7,9,11)            -0.7759         D2E/DX2 =    0.0089             !
 ! D33   D(8,7,9,10)            -0.993          D2E/DX2 =    0.0095             !
 ! D34   D(8,7,9,11)           179.2355         D2E/DX2 =    0.0092             !
 ! D35   D(7,9,11,12)          179.872          D2E/DX2 =    0.0086             !
 ! D36   D(7,9,11,13)            0.313          D2E/DX2 =    0.0091             !
 ! D37   D(10,9,11,12)           0.1006         D2E/DX2 =    0.0092             !
 ! D38   D(10,9,11,13)        -179.4584         D2E/DX2 =    0.0084             !
 ! D39   D(9,11,13,14)        -179.981          D2E/DX2 =    0.0085             !
 ! D40   D(9,11,13,15)           0.1103         D2E/DX2 =    0.0092             !
 ! D41   D(12,11,13,14)          0.4605         D2E/DX2 =    0.0093             !
 ! D42   D(12,11,13,15)       -179.4481         D2E/DX2 =    0.0086             !
 ! D43   D(11,13,15,6)          -0.0693         D2E/DX2 =    0.009              !
 ! D44   D(11,13,15,16)       -179.8293         D2E/DX2 =    0.0089             !
 ! D45   D(14,13,15,6)        -179.9779         D2E/DX2 =    0.0088             !
 ! D46   D(14,13,15,16)          0.2621         D2E/DX2 =    0.0095             !
 ! D47   D(28,19,20,21)       -179.8426         D2E/DX2 =    0.0085             !
 ! D48   D(28,19,20,22)         -1.6967         D2E/DX2 =    0.0074             !
 ! D49   D(30,19,20,21)          7.2529         D2E/DX2 =    0.008              !
 ! D50   D(30,19,20,22)       -174.6012         D2E/DX2 =    0.0073             !
 ! D51   D(20,19,28,26)          1.3256         D2E/DX2 =    0.0076             !
 ! D52   D(20,19,28,29)       -178.5297         D2E/DX2 =    0.0082             !
 ! D53   D(30,19,28,26)        174.1068         D2E/DX2 =    0.0079             !
 ! D54   D(30,19,28,29)         -5.7484         D2E/DX2 =    0.0084             !
 ! D55   D(20,19,30,4)          71.5632         D2E/DX2 =    0.0142             !
 ! D56   D(20,19,30,31)       -167.5637         D2E/DX2 =    0.0146             !
 ! D57   D(20,19,30,53)        -46.1583         D2E/DX2 =    0.0148             !
 ! D58   D(28,19,30,4)        -101.08           D2E/DX2 =    0.0116             !
 ! D59   D(28,19,30,31)         19.7932         D2E/DX2 =    0.012              !
 ! D60   D(28,19,30,53)        141.1985         D2E/DX2 =    0.013              !
 ! D61   D(19,20,22,23)       -178.3552         D2E/DX2 =    0.0085             !
 ! D62   D(19,20,22,24)          0.9576         D2E/DX2 =    0.0089             !
 ! D63   D(21,20,22,23)         -0.2079         D2E/DX2 =    0.0095             !
 ! D64   D(21,20,22,24)        179.1048         D2E/DX2 =    0.0092             !
 ! D65   D(20,22,24,25)       -179.9087         D2E/DX2 =    0.0085             !
 ! D66   D(20,22,24,26)          0.1953         D2E/DX2 =    0.0093             !
 ! D67   D(23,22,24,25)         -0.5975         D2E/DX2 =    0.009              !
 ! D68   D(23,22,24,26)        179.5065         D2E/DX2 =    0.0086             !
 ! D69   D(22,24,26,27)        179.3213         D2E/DX2 =    0.0087             !
 ! D70   D(22,24,26,28)         -0.5615         D2E/DX2 =    0.0093             !
 ! D71   D(25,24,26,27)         -0.5747         D2E/DX2 =    0.0092             !
 ! D72   D(25,24,26,28)        179.5425         D2E/DX2 =    0.0086             !
 ! D73   D(24,26,28,19)         -0.216          D2E/DX2 =    0.0091             !
 ! D74   D(24,26,28,29)        179.6405         D2E/DX2 =    0.0089             !
 ! D75   D(27,26,28,19)        179.9005         D2E/DX2 =    0.0085             !
 ! D76   D(27,26,28,29)         -0.243          D2E/DX2 =    0.0093             !
 ! D77   D(4,30,31,32)          52.7003         D2E/DX2 =    0.0163             !
 ! D78   D(4,30,31,33)         179.8506         D2E/DX2 =    0.0287             !
 ! D79   D(4,30,31,44)         -72.6733         D2E/DX2 =    0.0232             !
 ! D80   D(19,30,31,32)        -65.6493         D2E/DX2 =    0.0173             !
 ! D81   D(19,30,31,33)         61.501          D2E/DX2 =    0.0271             !
 ! D82   D(19,30,31,44)        168.9771         D2E/DX2 =    0.0243             !
 ! D83   D(53,30,31,32)        163.885          D2E/DX2 =    0.011              !
 ! D84   D(53,30,31,33)        -68.9647         D2E/DX2 =    0.0188             !
 ! D85   D(53,30,31,44)         38.5114         D2E/DX2 =    0.0127             !
 ! D86   D(4,30,53,5)           -3.9587         D2E/DX2 =    0.0107             !
 ! D87   D(4,30,53,39)         110.0835         D2E/DX2 =    0.0288             !
 ! D88   D(4,30,53,54)        -124.5002         D2E/DX2 =    0.038              !
 ! D89   D(19,30,53,5)         113.3954         D2E/DX2 =    0.0343             !
 ! D90   D(19,30,53,39)       -132.5624         D2E/DX2 =    0.0322             !
 ! D91   D(19,30,53,54)         -7.1461         D2E/DX2 =    0.0373             !
 ! D92   D(31,30,53,5)        -118.1181         D2E/DX2 =    0.0298             !
 ! D93   D(31,30,53,39)         -4.0759         D2E/DX2 =    0.0096             !
 ! D94   D(31,30,53,54)        121.3404         D2E/DX2 =    0.0407             !
 ! D95   D(30,31,33,34)       -161.9165         D2E/DX2 =    0.0191             !
 ! D96   D(30,31,33,35)        -43.225          D2E/DX2 =    0.0182             !
 ! D97   D(30,31,33,36)         77.7292         D2E/DX2 =    0.0183             !
 ! D98   D(32,31,33,34)        -36.3646         D2E/DX2 =    0.0123             !
 ! D99   D(32,31,33,35)         82.327          D2E/DX2 =    0.0133             !
 ! D100  D(32,31,33,36)       -156.7188         D2E/DX2 =    0.0119             !
 ! D101  D(44,31,33,34)         88.1986         D2E/DX2 =    0.0171             !
 ! D102  D(44,31,33,35)       -153.1099         D2E/DX2 =    0.0173             !
 ! D103  D(44,31,33,36)        -32.1556         D2E/DX2 =    0.0129             !
 ! D104  D(30,31,44,39)        -56.197          D2E/DX2 =    0.0153             !
 ! D105  D(30,31,44,40)       -173.3392         D2E/DX2 =    0.0262             !
 ! D106  D(30,31,44,45)         66.7449         D2E/DX2 =    0.0276             !
 ! D107  D(32,31,44,39)       -179.9196         D2E/DX2 =    0.0105             !
 ! D108  D(32,31,44,40)         62.9383         D2E/DX2 =    0.0175             !
 ! D109  D(32,31,44,45)        -56.9776         D2E/DX2 =    0.0147             !
 ! D110  D(33,31,44,39)         55.46           D2E/DX2 =    0.015              !
 ! D111  D(33,31,44,40)        -61.6821         D2E/DX2 =    0.0284             !
 ! D112  D(33,31,44,45)        178.402          D2E/DX2 =    0.0231             !
 ! D113  D(31,33,36,37)       -128.246          D2E/DX2 =    0.0166             !
 ! D114  D(31,33,36,38)        111.4282         D2E/DX2 =    0.017              !
 ! D115  D(31,33,36,39)         -5.3943         D2E/DX2 =    0.0097             !
 ! D116  D(34,33,36,37)        112.1546         D2E/DX2 =    0.0157             !
 ! D117  D(34,33,36,38)         -8.1713         D2E/DX2 =    0.0149             !
 ! D118  D(34,33,36,39)       -124.9937         D2E/DX2 =    0.016              !
 ! D119  D(35,33,36,37)         -7.213          D2E/DX2 =    0.0149             !
 ! D120  D(35,33,36,38)       -127.5389         D2E/DX2 =    0.0166             !
 ! D121  D(35,33,36,39)        115.6387         D2E/DX2 =    0.0172             !
 ! D122  D(33,36,39,44)         40.6497         D2E/DX2 =    0.0132             !
 ! D123  D(33,36,39,49)        166.6877         D2E/DX2 =    0.0156             !
 ! D124  D(33,36,39,53)        -67.5521         D2E/DX2 =    0.0151             !
 ! D125  D(37,36,39,44)        163.7934         D2E/DX2 =    0.0168             !
 ! D126  D(37,36,39,49)        -70.1685         D2E/DX2 =    0.0136             !
 ! D127  D(37,36,39,53)         55.5916         D2E/DX2 =    0.017              !
 ! D128  D(38,36,39,44)        -77.9974         D2E/DX2 =    0.0175             !
 ! D129  D(38,36,39,49)         48.0407         D2E/DX2 =    0.0142             !
 ! D130  D(38,36,39,53)        173.8009         D2E/DX2 =    0.0179             !
 ! D131  D(36,39,44,31)        -58.8431         D2E/DX2 =    0.017              !
 ! D132  D(36,39,44,40)         56.0264         D2E/DX2 =    0.0269             !
 ! D133  D(36,39,44,45)        176.8707         D2E/DX2 =    0.0243             !
 ! D134  D(49,39,44,31)        176.758          D2E/DX2 =    0.0142             !
 ! D135  D(49,39,44,40)        -68.3725         D2E/DX2 =    0.0194             !
 ! D136  D(49,39,44,45)         52.4718         D2E/DX2 =    0.0185             !
 ! D137  D(53,39,44,31)         52.0254         D2E/DX2 =    0.0164             !
 ! D138  D(53,39,44,40)        166.8949         D2E/DX2 =    0.0265             !
 ! D139  D(53,39,44,45)        -72.2608         D2E/DX2 =    0.0301             !
 ! D140  D(36,39,49,50)        -58.782          D2E/DX2 =    0.0133             !
 ! D141  D(36,39,49,51)       -179.2754         D2E/DX2 =    0.0136             !
 ! D142  D(36,39,49,52)         60.5338         D2E/DX2 =    0.0133             !
 ! D143  D(44,39,49,50)         57.7317         D2E/DX2 =    0.012              !
 ! D144  D(44,39,49,51)        -62.7617         D2E/DX2 =    0.0122             !
 ! D145  D(44,39,49,52)        177.0475         D2E/DX2 =    0.012              !
 ! D146  D(53,39,49,50)        178.1235         D2E/DX2 =    0.0138             !
 ! D147  D(53,39,49,51)         57.6301         D2E/DX2 =    0.0142             !
 ! D148  D(53,39,49,52)        -62.5608         D2E/DX2 =    0.0139             !
 ! D149  D(36,39,53,5)        -174.1807         D2E/DX2 =    0.0266             !
 ! D150  D(36,39,53,30)         74.3372         D2E/DX2 =    0.0161             !
 ! D151  D(36,39,53,54)        -55.4242         D2E/DX2 =    0.0267             !
 ! D152  D(44,39,53,5)          80.5719         D2E/DX2 =    0.0232             !
 ! D153  D(44,39,53,30)        -30.9101         D2E/DX2 =    0.011              !
 ! D154  D(44,39,53,54)       -160.6716         D2E/DX2 =    0.0261             !
 ! D155  D(49,39,53,5)         -47.0865         D2E/DX2 =    0.0193             !
 ! D156  D(49,39,53,30)       -158.5686         D2E/DX2 =    0.0134             !
 ! D157  D(49,39,53,54)         71.67           D2E/DX2 =    0.0209             !
 ! D158  D(41,40,44,31)         40.8928         D2E/DX2 =    0.0124             !
 ! D159  D(41,40,44,39)        -62.771          D2E/DX2 =    0.0126             !
 ! D160  D(41,40,44,45)        169.2831         D2E/DX2 =    0.0124             !
 ! D161  D(42,40,44,31)        -79.8441         D2E/DX2 =    0.0128             !
 ! D162  D(42,40,44,39)        176.492          D2E/DX2 =    0.0128             !
 ! D163  D(42,40,44,45)         48.5462         D2E/DX2 =    0.0121             !
 ! D164  D(43,40,44,31)        163.2946         D2E/DX2 =    0.013              !
 ! D165  D(43,40,44,39)         59.6308         D2E/DX2 =    0.0124             !
 ! D166  D(43,40,44,45)        -68.3151         D2E/DX2 =    0.0121             !
 ! D167  D(31,44,45,46)        164.3732         D2E/DX2 =    0.0127             !
 ! D168  D(31,44,45,47)         47.4841         D2E/DX2 =    0.0117             !
 ! D169  D(31,44,45,48)        -74.8316         D2E/DX2 =    0.0128             !
 ! D170  D(39,44,45,46)        -85.4794         D2E/DX2 =    0.0124             !
 ! D171  D(39,44,45,47)        157.6316         D2E/DX2 =    0.012              !
 ! D172  D(39,44,45,48)         35.3158         D2E/DX2 =    0.0118             !
 ! D173  D(40,44,45,46)         40.6304         D2E/DX2 =    0.0125             !
 ! D174  D(40,44,45,47)        -76.2587         D2E/DX2 =    0.0119             !
 ! D175  D(40,44,45,48)        161.4256         D2E/DX2 =    0.0129             !
 ! D176  D(5,53,54,55)          22.9741         D2E/DX2 =    0.0152             !
 ! D177  D(5,53,54,63)        -159.4574         D2E/DX2 =    0.0187             !
 ! D178  D(30,53,54,55)        142.7247         D2E/DX2 =    0.0155             !
 ! D179  D(30,53,54,63)        -39.7068         D2E/DX2 =    0.0139             !
 ! D180  D(39,53,54,55)        -96.8782         D2E/DX2 =    0.0131             !
 ! D181  D(39,53,54,63)         80.6903         D2E/DX2 =    0.0152             !
 ! D182  D(53,54,55,56)         -3.4627         D2E/DX2 =    0.0086             !
 ! D183  D(53,54,55,57)        176.6224         D2E/DX2 =    0.0103             !
 ! D184  D(63,54,55,56)        178.8053         D2E/DX2 =    0.0078             !
 ! D185  D(63,54,55,57)         -1.1096         D2E/DX2 =    0.0077             !
 ! D186  D(53,54,63,61)       -177.3485         D2E/DX2 =    0.0088             !
 ! D187  D(53,54,63,64)          4.0636         D2E/DX2 =    0.0088             !
 ! D188  D(55,54,63,61)          0.2295         D2E/DX2 =    0.0073             !
 ! D189  D(55,54,63,64)       -178.3584         D2E/DX2 =    0.0089             !
 ! D190  D(54,55,57,58)       -179.2898         D2E/DX2 =    0.0093             !
 ! D191  D(54,55,57,59)          1.189          D2E/DX2 =    0.0094             !
 ! D192  D(56,55,57,58)          0.7961         D2E/DX2 =    0.0093             !
 ! D193  D(56,55,57,59)       -178.7251         D2E/DX2 =    0.0087             !
 ! D194  D(55,57,59,60)        179.6332         D2E/DX2 =    0.0085             !
 ! D195  D(55,57,59,61)         -0.3493         D2E/DX2 =    0.0092             !
 ! D196  D(58,57,59,60)          0.1165         D2E/DX2 =    0.0092             !
 ! D197  D(58,57,59,61)       -179.8659         D2E/DX2 =    0.009              !
 ! D198  D(57,59,61,62)        179.4481         D2E/DX2 =    0.0088             !
 ! D199  D(57,59,61,63)         -0.5235         D2E/DX2 =    0.0092             !
 ! D200  D(60,59,61,62)         -0.5344         D2E/DX2 =    0.009              !
 ! D201  D(60,59,61,63)        179.494          D2E/DX2 =    0.0086             !
 ! D202  D(59,61,63,54)          0.584          D2E/DX2 =    0.009              !
 ! D203  D(59,61,63,64)        179.1971         D2E/DX2 =    0.0095             !
 ! D204  D(62,61,63,54)       -179.3878         D2E/DX2 =    0.0085             !
 ! D205  D(62,61,63,64)         -0.7747         D2E/DX2 =    0.0095             !
 --------------------------------------------------------------------------------
 Trust Radius=3.00D-01 FncErr=1.00D-07 GrdErr=1.00D-06 EigMax=2.50D+02 EigMin=1.00D-04
 Number of steps in this run=    390 maximum allowed number of steps=    390.
 Search for a saddle point of order  1.
 GradGradGradGradGradGradGradGradGradGradGradGradGradGradGradGradGradGrad

 Leave Link  103 at Sun May  5 15:51:57 2024, MaxMem= 13421772800 cpu:               4.2 elap:               0.2
 (Enter /scratch/PI/keztluo/TYang/g16/l202.exe)
 Stoichiometry    C29H30LiO4P
 Framework group  C1[X(C29H30LiO4P)]
 Deg. of freedom   189
 Full point group                 C1      NOp   1
 RotChk:  IX=0 Diff= 9.65D-16
 Largest Abelian subgroup         C1      NOp   1
 Largest concise Abelian subgroup C1      NOp   1
                         Standard orientation:                         
 ---------------------------------------------------------------------
 Center     Atomic      Atomic             Coordinates (Angstroms)
 Number     Number       Type             X           Y           Z
 ---------------------------------------------------------------------
      1         15           0       -0.259281   -1.750073   -0.987196
      2          8           0       -2.965344   -2.972716   -1.769632
      3          8           0       -0.110796   -3.270710   -1.177220
      4          8           0        1.130426   -1.052043   -1.595345
      5          8           0        0.239673   -1.440594    0.583333
      6          6           0       -3.422298   -0.915796   -0.637847
      7          6           0       -3.538067    0.465397   -0.811847
      8          1           0       -3.180958    0.917361   -1.734729
      9          6           0       -4.103929    1.249101    0.186533
     10          1           0       -4.179282    2.324001    0.058755
     11          6           0       -4.569388    0.647730    1.353964
     12          1           0       -5.009936    1.258555    2.136082
     13          6           0       -4.463876   -0.733280    1.526608
     14          1           0       -4.828929   -1.195136    2.438647
     15          6           0       -3.890502   -1.516619    0.533255
     16          1           0       -3.800676   -2.592612    0.645041
     17          6           0       -2.855060   -1.734189   -1.729880
     18          1           0       -2.553537   -1.180144   -2.630768
     19          6           0        1.070870    1.291999   -1.534628
     20          6           0       -0.295452    1.597273   -1.552010
     21          1           0       -0.980781    1.015637   -0.941737
     22          6           0       -0.785231    2.655778   -2.307014
     23          1           0       -1.846403    2.889926   -2.283409
     24          6           0        0.081065    3.425537   -3.081847
     25          1           0       -0.299332    4.253932   -3.671327
     26          6           0        1.436817    3.119309   -3.092996
     27          1           0        2.122833    3.702277   -3.699787
     28          6           0        1.924437    2.060417   -2.327316
     29          1           0        2.985914    1.835171   -2.355572
     30          6           0        1.566434    0.048826   -0.794933
     31          6           0        3.089096   -0.044405   -0.577848
     32          1           0        3.635712   -0.147834   -1.519954
     33          6           0        3.507740    1.173915    0.291613
     34          1           0        4.583344    1.353111    0.222265
     35          1           0        3.022972    2.097096   -0.031400
     36          6           0        3.075862    0.758072    1.724761
     37          1           0        2.462749    1.504661    2.229647
     38          1           0        3.940883    0.580307    2.369755
     39          6           0        2.339643   -0.575851    1.494858
     40          6           0        4.754157   -1.335723    0.870271
     41          1           0        5.260708   -0.391740    1.070447
     42          1           0        5.320369   -1.850902    0.086675
     43          1           0        4.823066   -1.951978    1.773717
     44          6           0        3.281642   -1.220060    0.421054
     45          6           0        2.931310   -2.643628   -0.044326
     46          1           0        3.380439   -3.357675    0.656999
     47          1           0        3.375759   -2.828617   -1.028362
     48          1           0        1.876256   -2.874598   -0.109080
     49          6           0        2.076741   -1.379128    2.753066
     50          1           0        3.018681   -1.612775    3.261471
     51          1           0        1.564712   -2.315516    2.514684
     52          1           0        1.450910   -0.813345    3.452612
     53          6           0        1.012803   -0.252388    0.696757
     54          6           0        0.137315    0.789433    1.402101
     55          6           0       -0.918809    0.331471    2.198278
     56          1           0       -1.117054   -0.732881    2.244272
     57          6           0       -1.712110    1.217705    2.924134
     58          1           0       -2.516320    0.827777    3.541199
     59          6           0       -1.485092    2.587098    2.853113
     60          1           0       -2.105982    3.279756    3.413374
     61          6           0       -0.448829    3.060158    2.051920
     62          1           0       -0.259876    4.126540    1.975093
     63          6           0        0.353668    2.173046    1.342119
     64          1           0        1.143043    2.576615    0.717707
     65          3           0       -1.552495   -4.121518   -1.704976
 ---------------------------------------------------------------------
 Rotational constants (GHZ):           0.1634665           0.1168412           0.1076327
 Leave Link  202 at Sun May  5 15:51:59 2024, MaxMem= 13421772800 cpu:               1.8 elap:               0.1
 (Enter /scratch/PI/keztluo/TYang/g16/l301.exe)
 General basis read from cards:  (5D, 7F)
 Centers:       6      7      9     11     13     15     17     19     20     22
 Centers:      24     26     28     30     31     33     36     39     40     44
 Centers:      45     49     53     54     55     57     59     61     63      8
 Centers:      10     12     14     16     18     21     23     25     27     29
 Centers:      32     34     35     37     38     41     42     43     46     47
 Centers:      48     50     51     52     56     58     60     62     64      2
 Centers:       3      4      5      1     65
 6-31G*
 ****
 Ernie: Thresh=  0.10000D-02 Tol=  0.10000D-05 Strict=F.
 There are   589 symmetry adapted cartesian basis functions of A   symmetry.
 There are   554 symmetry adapted basis functions of A   symmetry.
   554 basis functions,  1124 primitive gaussians,   589 cartesian basis functions
   127 alpha electrons      127 beta electrons
       nuclear repulsion energy      4219.5510236235 Hartrees.
 IExCor= 4336 DFT=T Ex+Corr=M062X ExCW=0 ScaHFX=  0.540000
 ScaDFX=  1.000000  1.000000  1.000000  1.000000 ScalE2=  1.000000  1.000000
 IRadAn=      5 IRanWt=     -1 IRanGd=            0 ICorTp=0 IEmpDi=  4
 NAtoms=   65 NActive=   65 NUniq=   65 SFac= 1.00D+00 NAtFMM=   60 NAOKFM=T Big=T
 Integral buffers will be    131072 words long.
 Raffenetti 2 integral format.
 Two-electron integral symmetry is turned on.
 Leave Link  301 at Sun May  5 15:52:01 2024, MaxMem= 13421772800 cpu:               3.4 elap:               0.1
 (Enter /scratch/PI/keztluo/TYang/g16/l302.exe)
 NPDir=0 NMtPBC=     1 NCelOv=     1 NCel=       1 NClECP=     1 NCelD=      1
         NCelK=      1 NCelE2=     1 NClLst=     1 CellRange=     0.0.
 One-electron integrals computed using PRISM.
 One-electron integral symmetry used in STVInt
 NBasis=   554 RedAO= T EigKep=  3.99D-04  NBF=   554
 NBsUse=   554 1.00D-06 EigRej= -1.00D+00 NBFU=   554
 Precomputing XC quadrature grid using
 IXCGrd= 4 IRadAn=           5 IRanWt=          -1 IRanGd=           0 AccXCQ= 0.00D+00.
 Generated NRdTot=       0 NPtTot=           0 NUsed=           0 NTot=          32
 NSgBfM=   585   584   584   585   585 MxSgAt=    65 MxSgA2=    65.
 Leave Link  302 at Sun May  5 15:52:03 2024, MaxMem= 13421772800 cpu:              30.3 elap:               0.8
 (Enter /scratch/PI/keztluo/TYang/g16/l303.exe)
 DipDrv:  MaxL=1.
 Leave Link  303 at Sun May  5 15:52:05 2024, MaxMem= 13421772800 cpu:               4.8 elap:               0.2
 (Enter /scratch/PI/keztluo/TYang/g16/l401.exe)
 Initial guess from the checkpoint file:  "Lts.chk"
 B after Tr=     0.000000    0.000000    0.000000
         Rot=    1.000000    0.000000    0.000000    0.000000 Ang=   0.00 deg.
 Guess basis will be translated and rotated to current coordinates.
 JPrj=2 DoOrth=T DoCkMO=T.
 Leave Link  401 at Sun May  5 15:52:07 2024, MaxMem= 13421772800 cpu:              22.5 elap:               0.6
 (Enter /scratch/PI/keztluo/TYang/g16/l502.exe)
 Integral symmetry usage will be decided dynamically.
 Closed shell SCF:
 Using DIIS extrapolation, IDIIS=  1040.
 NGot= 13421772800 LenX= 13421048022 LenY= 13420700512
 Requested convergence on RMS density matrix=1.00D-08 within 128 cycles.
 Requested convergence on MAX density matrix=1.00D-06.
 Requested convergence on             energy=1.00D-06.
 No special actions if energy rises.
 Fock matrices will be formed incrementally for  20 cycles.

 Cycle   1  Pass 1  IDiag  1:
 FoFJK:  IHMeth= 1 ICntrl=       0 DoSepK=F KAlg= 0 I1Cent=           0 FoldK=F
 IRaf= 990000000 NMat=       1 IRICut=       1 DoRegI=T DoRafI=F ISym2E= 0 IDoP0=0 IntGTp=1.
 FoFCou: FMM=T IPFlag=           0 FMFlag=      100000 FMFlg1=        2001
         NFxFlg=           0 DoJE=F BraDBF=F KetDBF=F FulRan=T
         wScrn=  0.000000 ICntrl=         0 IOpCl=  0 I1Cent=           0 NGrid=           0
         NMat0=    1 NMatS0=      1 NMatT0=    0 NMatD0=    1 NMtDS0=    0 NMtDT0=    0
 Symmetry not used in FoFCou.
 FMM levels:  10  Number of levels for PrismC:   9
 E= -1772.40000370643    
 DIIS: error= 1.68D-08 at cycle   1 NSaved=   1.
 NSaved= 1 IEnMin= 1 EnMin= -1772.40000370643     IErMin= 1 ErrMin= 1.68D-08
 ErrMax= 1.68D-08  0.00D+00 EMaxC= 1.00D-01 BMatC= 4.32D-13 BMatP= 4.32D-13
 IDIUse=1 WtCom= 1.00D+00 WtEn= 0.00D+00
 Coeff-Com:  0.100D+01
 Coeff:      0.100D+01
 Gap=     0.210 Goal=   None    Shift=    0.000
 RMSDP=3.12D-09 MaxDP=1.44D-07              OVMax= 3.50D-07

 SCF Done:  E(RM062X) =  -1772.40000371     A.U. after    1 cycles
            NFock=  1  Conv=0.31D-08     -V/T= 2.0054
 KE= 1.762811519247D+03 PE=-1.258356333172D+04 EE= 4.828800785146D+03
 Leave Link  502 at Sun May  5 15:52:16 2024, MaxMem= 13421772800 cpu:             263.2 elap:               6.9
 (Enter /scratch/PI/keztluo/TYang/g16/l601.exe)
 Copying SCF densities to generalized density rwf, IOpCl= 0 IROHF=0.

 **********************************************************************

            Population analysis using the SCF Density.

 **********************************************************************

 Orbital symmetries:
       Occupied  (A) (A) (A) (A) (A) (A) (A) (A) (A) (A) (A) (A)
                 (A) (A) (A) (A) (A) (A) (A) (A) (A) (A) (A) (A)
                 (A) (A) (A) (A) (A) (A) (A) (A) (A) (A) (A) (A)
                 (A) (A) (A) (A) (A) (A) (A) (A) (A) (A) (A) (A)
                 (A) (A) (A) (A) (A) (A) (A) (A) (A) (A) (A) (A)
                 (A) (A) (A) (A) (A) (A) (A) (A) (A) (A) (A) (A)
                 (A) (A) (A) (A) (A) (A) (A) (A) (A) (A) (A) (A)
                 (A) (A) (A) (A) (A) (A) (A) (A) (A) (A) (A) (A)
                 (A) (A) (A) (A) (A) (A) (A) (A) (A) (A) (A) (A)
                 (A) (A) (A) (A) (A) (A) (A) (A) (A) (A) (A) (A)
                 (A) (A) (A) (A) (A) (A) (A)
       Virtual   (A) (A) (A) (A) (A) (A) (A) (A) (A) (A) (A) (A)
                 (A) (A) (A) (A) (A) (A) (A) (A) (A) (A) (A) (A)
                 (A) (A) (A) (A) (A) (A) (A) (A) (A) (A) (A) (A)
                 (A) (A) (A) (A) (A) (A) (A) (A) (A) (A) (A) (A)
                 (A) (A) (A) (A) (A) (A) (A) (A) (A) (A) (A) (A)
                 (A) (A) (A) (A) (A) (A) (A) (A) (A) (A) (A) (A)
                 (A) (A) (A) (A) (A) (A) (A) (A) (A) (A) (A) (A)
                 (A) (A) (A) (A) (A) (A) (A) (A) (A) (A) (A) (A)
                 (A) (A) (A) (A) (A) (A) (A) (A) (A) (A) (A) (A)
                 (A) (A) (A) (A) (A) (A) (A) (A) (A) (A) (A) (A)
                 (A) (A) (A) (A) (A) (A) (A) (A) (A) (A) (A) (A)
                 (A) (A) (A) (A) (A) (A) (A) (A) (A) (A) (A) (A)
                 (A) (A) (A) (A) (A) (A) (A) (A) (A) (A) (A) (A)
                 (A) (A) (A) (A) (A) (A) (A) (A) (A) (A) (A) (A)
                 (A) (A) (A) (A) (A) (A) (A) (A) (A) (A) (A) (A)
                 (A) (A) (A) (A) (A) (A) (A) (A) (A) (A) (A) (A)
                 (A) (A) (A) (A) (A) (A) (A) (A) (A) (A) (A) (A)
                 (A) (A) (A) (A) (A) (A) (A) (A) (A) (A) (A) (A)
                 (A) (A) (A) (A) (A) (A) (A) (A) (A) (A) (A) (A)
                 (A) (A) (A) (A) (A) (A) (A) (A) (A) (A) (A) (A)
                 (A) (A) (A) (A) (A) (A) (A) (A) (A) (A) (A) (A)
                 (A) (A) (A) (A) (A) (A) (A) (A) (A) (A) (A) (A)
                 (A) (A) (A) (A) (A) (A) (A) (A) (A) (A) (A) (A)
                 (A) (A) (A) (A) (A) (A) (A) (A) (A) (A) (A) (A)
                 (A) (A) (A) (A) (A) (A) (A) (A) (A) (A) (A) (A)
                 (A) (A) (A) (A) (A) (A) (A) (A) (A) (A) (A) (A)
                 (A) (A) (A) (A) (A) (A) (A) (A) (A) (A) (A) (A)
                 (A) (A) (A) (A) (A) (A) (A) (A) (A) (A) (A) (A)
                 (A) (A) (A) (A) (A) (A) (A) (A) (A) (A) (A) (A)
                 (A) (A) (A) (A) (A) (A) (A) (A) (A) (A) (A) (A)
                 (A) (A) (A) (A) (A) (A) (A) (A) (A) (A) (A) (A)
                 (A) (A) (A) (A) (A) (A) (A) (A) (A) (A) (A) (A)
                 (A) (A) (A) (A) (A) (A) (A) (A) (A) (A) (A) (A)
                 (A) (A) (A) (A) (A) (A) (A) (A) (A) (A) (A) (A)
                 (A) (A) (A) (A) (A) (A) (A) (A) (A) (A) (A) (A)
                 (A) (A) (A) (A) (A) (A) (A)
 The electronic state is 1-A.
 Alpha  occ. eigenvalues --  -78.09369 -19.64592 -19.62332 -19.62241 -19.58286
 Alpha  occ. eigenvalues --  -10.65564 -10.60008 -10.59979 -10.56405 -10.56237
 Alpha  occ. eigenvalues --  -10.56035 -10.55913 -10.55749 -10.55735 -10.54522
 Alpha  occ. eigenvalues --  -10.54223 -10.54086 -10.54007 -10.53938 -10.53834
 Alpha  occ. eigenvalues --  -10.53677 -10.53612 -10.53587 -10.53522 -10.53467
 Alpha  occ. eigenvalues --  -10.53427 -10.53423 -10.53125 -10.52919 -10.52552
 Alpha  occ. eigenvalues --  -10.51782 -10.51156 -10.50781 -10.49011  -6.89587
 Alpha  occ. eigenvalues --   -5.01054  -5.00949  -5.00597  -2.12711  -1.17297
 Alpha  occ. eigenvalues --   -1.17000  -1.09927  -1.05624  -0.97185  -0.96927
 Alpha  occ. eigenvalues --   -0.94934  -0.94387  -0.86988  -0.86357  -0.85300
 Alpha  occ. eigenvalues --   -0.85154  -0.83450  -0.83073  -0.82566  -0.82064
 Alpha  occ. eigenvalues --   -0.79968  -0.74790  -0.74666  -0.74108  -0.70981
 Alpha  occ. eigenvalues --   -0.70126  -0.69998  -0.68203  -0.67400  -0.66305
 Alpha  occ. eigenvalues --   -0.66034  -0.65172  -0.63535  -0.60756  -0.60499
 Alpha  occ. eigenvalues --   -0.59153  -0.58274  -0.57308  -0.56720  -0.54534
 Alpha  occ. eigenvalues --   -0.54197  -0.53359  -0.52961  -0.52114  -0.51539
 Alpha  occ. eigenvalues --   -0.51534  -0.51090  -0.50978  -0.50536  -0.49922
 Alpha  occ. eigenvalues --   -0.49710  -0.49358  -0.48604  -0.48223  -0.47652
 Alpha  occ. eigenvalues --   -0.47223  -0.46492  -0.46233  -0.44684  -0.44456
 Alpha  occ. eigenvalues --   -0.44397  -0.43556  -0.43309  -0.42720  -0.42275
 Alpha  occ. eigenvalues --   -0.41868  -0.41390  -0.41274  -0.41131  -0.41000
 Alpha  occ. eigenvalues --   -0.40260  -0.39582  -0.39139  -0.38801  -0.38570
 Alpha  occ. eigenvalues --   -0.38111  -0.37496  -0.36891  -0.35641  -0.35293
 Alpha  occ. eigenvalues --   -0.35043  -0.34482  -0.33871  -0.32645  -0.32075
 Alpha  occ. eigenvalues --   -0.31633  -0.31426  -0.29980  -0.28946  -0.28319
 Alpha  occ. eigenvalues --   -0.27468  -0.24202
 Alpha virt. eigenvalues --   -0.03177  -0.01221   0.02103   0.03377   0.03584
 Alpha virt. eigenvalues --    0.03669   0.04074   0.05308   0.05878   0.07072
 Alpha virt. eigenvalues --    0.08352   0.10794   0.11943   0.12788   0.13758
 Alpha virt. eigenvalues --    0.14513   0.14661   0.15218   0.15392   0.16286
 Alpha virt. eigenvalues --    0.17433   0.17738   0.18064   0.18390   0.19030
 Alpha virt. eigenvalues --    0.19490   0.19969   0.20130   0.20350   0.20818
 Alpha virt. eigenvalues --    0.21193   0.21525   0.21675   0.22138   0.22269
 Alpha virt. eigenvalues --    0.22784   0.23089   0.23146   0.23505   0.23916
 Alpha virt. eigenvalues --    0.24026   0.24842   0.25572   0.26001   0.26174
 Alpha virt. eigenvalues --    0.26447   0.26536   0.27264   0.28031   0.28415
 Alpha virt. eigenvalues --    0.29007   0.29335   0.29817   0.30186   0.30827
 Alpha virt. eigenvalues --    0.31443   0.31641   0.31892   0.32227   0.32992
 Alpha virt. eigenvalues --    0.33446   0.33912   0.34521   0.34869   0.35184
 Alpha virt. eigenvalues --    0.35781   0.36038   0.36053   0.37142   0.38120
 Alpha virt. eigenvalues --    0.38444   0.38679   0.39924   0.40532   0.41168
 Alpha virt. eigenvalues --    0.41524   0.42038   0.42075   0.43645   0.43997
 Alpha virt. eigenvalues --    0.45679   0.46596   0.48949   0.50435   0.51369
 Alpha virt. eigenvalues --    0.52119   0.53906   0.54476   0.55394   0.56026
 Alpha virt. eigenvalues --    0.56293   0.57187   0.57834   0.58140   0.58283
 Alpha virt. eigenvalues --    0.58816   0.59421   0.59875   0.60242   0.60612
 Alpha virt. eigenvalues --    0.60962   0.61225   0.61631   0.62263   0.62718
 Alpha virt. eigenvalues --    0.63106   0.63296   0.63594   0.64305   0.64610
 Alpha virt. eigenvalues --    0.64805   0.65442   0.65752   0.66097   0.66508
 Alpha virt. eigenvalues --    0.66848   0.66968   0.67426   0.67511   0.68301
 Alpha virt. eigenvalues --    0.68523   0.68636   0.68711   0.69207   0.69383
 Alpha virt. eigenvalues --    0.70181   0.71092   0.71317   0.71862   0.72977
 Alpha virt. eigenvalues --    0.73212   0.73609   0.74424   0.74622   0.75095
 Alpha virt. eigenvalues --    0.76005   0.77072   0.77529   0.78326   0.78721
 Alpha virt. eigenvalues --    0.79888   0.80418   0.81189   0.81840   0.82320
 Alpha virt. eigenvalues --    0.83415   0.84465   0.84844   0.85319   0.85396
 Alpha virt. eigenvalues --    0.86642   0.87395   0.88145   0.88561   0.89132
 Alpha virt. eigenvalues --    0.89462   0.89862   0.90097   0.90586   0.91090
 Alpha virt. eigenvalues --    0.91542   0.92120   0.92192   0.92421   0.92791
 Alpha virt. eigenvalues --    0.93475   0.93977   0.94400   0.94913   0.95387
 Alpha virt. eigenvalues --    0.96299   0.96507   0.96675   0.97155   0.97383
 Alpha virt. eigenvalues --    0.98168   0.98639   0.99134   0.99307   0.99607
 Alpha virt. eigenvalues --    0.99782   1.00369   1.00610   1.01002   1.01708
 Alpha virt. eigenvalues --    1.02617   1.02703   1.03437   1.03762   1.04414
 Alpha virt. eigenvalues --    1.04847   1.05117   1.05784   1.06251   1.06836
 Alpha virt. eigenvalues --    1.07674   1.08527   1.08865   1.09572   1.10687
 Alpha virt. eigenvalues --    1.11057   1.12060   1.12428   1.12840   1.13834
 Alpha virt. eigenvalues --    1.14210   1.15070   1.15380   1.15844   1.17017
 Alpha virt. eigenvalues --    1.18261   1.18689   1.19174   1.19453   1.20381
 Alpha virt. eigenvalues --    1.21274   1.22279   1.23307   1.23639   1.25101
 Alpha virt. eigenvalues --    1.25629   1.26513   1.26900   1.28148   1.29413
 Alpha virt. eigenvalues --    1.29496   1.30714   1.31745   1.33128   1.33534
 Alpha virt. eigenvalues --    1.34140   1.34710   1.35311   1.36171   1.37437
 Alpha virt. eigenvalues --    1.37601   1.39013   1.41136   1.42413   1.42962
 Alpha virt. eigenvalues --    1.44066   1.45499   1.46222   1.47017   1.47225
 Alpha virt. eigenvalues --    1.48819   1.48869   1.49318   1.49697   1.50960
 Alpha virt. eigenvalues --    1.51097   1.51274   1.52678   1.52990   1.53183
 Alpha virt. eigenvalues --    1.53640   1.54720   1.55369   1.55780   1.55939
 Alpha virt. eigenvalues --    1.57142   1.57584   1.58149   1.58866   1.60337
 Alpha virt. eigenvalues --    1.61764   1.62894   1.64527   1.66709   1.69003
 Alpha virt. eigenvalues --    1.69355   1.71248   1.72547   1.73359   1.74273
 Alpha virt. eigenvalues --    1.75750   1.76040   1.79166   1.80495   1.80975
 Alpha virt. eigenvalues --    1.81830   1.82538   1.83840   1.84258   1.84472
 Alpha virt. eigenvalues --    1.85827   1.86575   1.86695   1.87683   1.88419
 Alpha virt. eigenvalues --    1.89068   1.90094   1.91113   1.91809   1.92354
 Alpha virt. eigenvalues --    1.93213   1.93384   1.93739   1.95274   1.96441
 Alpha virt. eigenvalues --    1.96652   1.97591   1.98030   1.98891   1.99228
 Alpha virt. eigenvalues --    1.99629   2.00576   2.00812   2.01312   2.02978
 Alpha virt. eigenvalues --    2.03674   2.04299   2.05041   2.05527   2.06349
 Alpha virt. eigenvalues --    2.06781   2.07999   2.08288   2.08853   2.09546
 Alpha virt. eigenvalues --    2.10549   2.11454   2.11942   2.12091   2.12916
 Alpha virt. eigenvalues --    2.14035   2.15300   2.15670   2.16678   2.17968
 Alpha virt. eigenvalues --    2.18451   2.18795   2.18952   2.19228   2.19444
 Alpha virt. eigenvalues --    2.20000   2.20229   2.20886   2.21076   2.21273
 Alpha virt. eigenvalues --    2.21948   2.23130   2.23271   2.24004   2.25885
 Alpha virt. eigenvalues --    2.26784   2.27028   2.28685   2.28967   2.31086
 Alpha virt. eigenvalues --    2.31474   2.31759   2.32524   2.33343   2.34315
 Alpha virt. eigenvalues --    2.34920   2.35281   2.35982   2.36423   2.36855
 Alpha virt. eigenvalues --    2.37483   2.38621   2.39751   2.40934   2.41134
 Alpha virt. eigenvalues --    2.42957   2.43725   2.44577   2.45418   2.46048
 Alpha virt. eigenvalues --    2.48122   2.50266   2.52498   2.54234   2.55894
 Alpha virt. eigenvalues --    2.56420   2.58350   2.60536   2.60871   2.62003
 Alpha virt. eigenvalues --    2.62853   2.63627   2.63906   2.64577   2.65550
 Alpha virt. eigenvalues --    2.66552   2.66993   2.67704   2.69065   2.69389
 Alpha virt. eigenvalues --    2.69438   2.70315   2.73137   2.73715   2.75635
 Alpha virt. eigenvalues --    2.76007   2.76701   2.77325   2.78654   2.79680
 Alpha virt. eigenvalues --    2.80046   2.80732   2.81884   2.82937   2.83447
 Alpha virt. eigenvalues --    2.84648   2.86535   2.86675   2.87627   2.88003
 Alpha virt. eigenvalues --    2.90012   2.90773   2.93065   2.94416   2.95497
 Alpha virt. eigenvalues --    2.98602   3.04063   3.05482   3.12150   3.14624
 Alpha virt. eigenvalues --    3.15950   3.21279   3.24992   3.42635   3.43479
 Alpha virt. eigenvalues --    3.44508   3.46538
          Condensed to atoms (all electrons):
 Mulliken charges:
               1
     1  P    1.056520
     2  O   -0.526722
     3  O   -0.731758
     4  O   -0.628460
     5  O   -0.655790
     6  C    0.080356
     7  C   -0.190859
     8  H    0.173543
     9  C   -0.151268
    10  H    0.172717
    11  C   -0.149245
    12  H    0.170000
    13  C   -0.165209
    14  H    0.171137
    15  C   -0.173256
    16  H    0.193116
    17  C    0.171996
    18  H    0.180765
    19  C    0.116198
    20  C   -0.175064
    21  H    0.166369
    22  C   -0.172065
    23  H    0.148087
    24  C   -0.161362
    25  H    0.158828
    26  C   -0.167212
    27  H    0.160219
    28  C   -0.190778
    29  H    0.164289
    30  C    0.187012
    31  C   -0.160471
    32  H    0.153264
    33  C   -0.348260
    34  H    0.163659
    35  H    0.166441
    36  C   -0.326578
    37  H    0.170929
    38  H    0.156288
    39  C    0.045850
    40  C   -0.494586
    41  H    0.152839
    42  H    0.159193
    43  H    0.156701
    44  C    0.053257
    45  C   -0.496238
    46  H    0.132314
    47  H    0.151659
    48  H    0.219722
    49  C   -0.500921
    50  H    0.149828
    51  H    0.183500
    52  H    0.161722
    53  C    0.198353
    54  C    0.070708
    55  C   -0.175399
    56  H    0.183796
    57  C   -0.155998
    58  H    0.145070
    59  C   -0.163838
    60  H    0.152683
    61  C   -0.170152
    62  H    0.158237
    63  C   -0.184241
    64  H    0.163389
    65  Li   0.495176
 Sum of Mulliken charges =   0.00000
 Mulliken charges with hydrogens summed into heavy atoms:
               1
     1  P    1.056520
     2  O   -0.526722
     3  O   -0.731758
     4  O   -0.628460
     5  O   -0.655790
     6  C    0.080356
     7  C   -0.017316
     9  C    0.021448
    11  C    0.020754
    13  C    0.005928
    15  C    0.019860
    17  C    0.352761
    19  C    0.116198
    20  C   -0.008695
    22  C   -0.023978
    24  C   -0.002534
    26  C   -0.006993
    28  C   -0.026489
    30  C    0.187012
    31  C   -0.007207
    33  C   -0.018160
    36  C    0.000639
    39  C    0.045850
    40  C   -0.025852
    44  C    0.053257
    45  C    0.007457
    49  C   -0.005870
    53  C    0.198353
    54  C    0.070708
    55  C    0.008397
    57  C   -0.010928
    59  C   -0.011154
    61  C   -0.011915
    63  C   -0.020852
    65  Li   0.495176
 Electronic spatial extent (au):  <R**2>=          12275.1078
 Charge=              0.0000 electrons
 Dipole moment (field-independent basis, Debye):
    X=             -3.5168    Y=              0.0790    Z=             -0.3817  Tot=              3.5383
 Quadrupole moment (field-independent basis, Debye-Ang):
   XX=           -196.3683   YY=           -185.8473   ZZ=           -203.9624
   XY=              7.5017   XZ=             -3.1636   YZ=              1.8695
 Traceless Quadrupole moment (field-independent basis, Debye-Ang):
   XX=             -0.9756   YY=              9.5453   ZZ=             -8.5697
   XY=              7.5017   XZ=             -3.1636   YZ=              1.8695
 Octapole moment (field-independent basis, Debye-Ang**2):
  XXX=              6.0143  YYY=           -120.7334  ZZZ=            -22.6393  XYY=            -67.0713
  XXY=             10.9670  XXZ=             21.3614  XZZ=            -35.6896  YZZ=            -14.7814
  YYZ=            -53.5529  XYZ=            -19.3580
 Hexadecapole moment (field-independent basis, Debye-Ang**3):
 XXXX=          -8375.9418 YYYY=          -3878.9872 ZZZZ=          -3924.3218 XXXY=            -50.7788
 XXXZ=           -207.6085 YYYX=            257.4005 YYYZ=            231.3120 ZZZX=            -49.9615
 ZZZY=             20.9334 XXYY=          -2072.8624 XXZZ=          -1895.2456 YYZZ=          -1229.1488
 XXYZ=            -28.2169 YYXZ=             30.5039 ZZXY=             30.8770
 N-N= 4.219551023624D+03 E-N=-1.258356332842D+04  KE= 1.762811519247D+03
 No NMR shielding tensors so no spin-rotation constants.
 Leave Link  601 at Sun May  5 15:52:18 2024, MaxMem= 13421772800 cpu:              13.4 elap:               0.4
 (Enter /scratch/PI/keztluo/TYang/g16/l701.exe)
 ... and contract with generalized density number  0.
 Compute integral first derivatives.
 Leave Link  701 at Sun May  5 15:52:20 2024, MaxMem= 13421772800 cpu:              15.7 elap:               0.4
 (Enter /scratch/PI/keztluo/TYang/g16/l702.exe)
 L702 exits ... SP integral derivatives will be done elsewhere.
 Leave Link  702 at Sun May  5 15:52:22 2024, MaxMem= 13421772800 cpu:               1.1 elap:               0.1
 (Enter /scratch/PI/keztluo/TYang/g16/l703.exe)
 Integral derivatives from FoFJK, PRISM(SPDF).
 Compute integral first derivatives, UseDBF=F ICtDFT=           0.
 Calling FoFJK, ICntrl=      2127 FMM=T ISym2X=0 I1Cent= 0 IOpClX= 0 NMat=1 NMatS=1 NMatT=0.
 FoFJK:  IHMeth= 1 ICntrl=    2127 DoSepK=F KAlg= 0 I1Cent=           0 FoldK=F
 IRaf=         0 NMat=       1 IRICut=       1 DoRegI=T DoRafI=F ISym2E= 0 IDoP0=0 IntGTp=1.
 FoFCou: FMM=T IPFlag=           0 FMFlag=      100000 FMFlg1=        2001
         NFxFlg=           0 DoJE=F BraDBF=F KetDBF=F FulRan=T
         wScrn=  0.000000 ICntrl=      2127 IOpCl=  0 I1Cent=           0 NGrid=           0
         NMat0=    1 NMatS0=      1 NMatT0=    0 NMatD0=    1 NMtDS0=    0 NMtDT0=    0
 Symmetry not used in FoFCou.
 FMM levels:  10  Number of levels for PrismC:   9
 Leave Link  703 at Sun May  5 15:52:37 2024, MaxMem= 13421772800 cpu:             555.3 elap:              14.4
 (Enter /scratch/PI/keztluo/TYang/g16/l716.exe)
 Dipole        =-1.38361781D+00 3.10752452D-02-1.50177719D-01
 ***** Axes restored to original set *****
 -------------------------------------------------------------------
 Center     Atomic                   Forces (Hartrees/Bohr)
 Number     Number              X              Y              Z
 -------------------------------------------------------------------
      1       15           0.000249180   -0.000223123    0.000042365
      2        8          -0.000053794   -0.000028356   -0.000159805
      3        8           0.000003259    0.000067538   -0.000008482
      4        8           0.000076414    0.000087499    0.000057938
      5        8           0.000156763   -0.000009106    0.000013492
      6        6          -0.000096338    0.000007419   -0.000091739
      7        6           0.000005206   -0.000035604   -0.000072339
      8        1           0.000011547    0.000019760    0.000005495
      9        6           0.000001009    0.000017033    0.000020863
     10        1          -0.000016558    0.000006176   -0.000011505
     11        6           0.000013000    0.000025535    0.000040183
     12        1           0.000008855   -0.000014863    0.000012847
     13        6           0.000023941    0.000003386   -0.000031944
     14        1          -0.000008079   -0.000002728   -0.000000029
     15        6           0.000003931    0.000002327    0.000010600
     16        1          -0.000010508   -0.000009101    0.000017736
     17        6          -0.000276741   -0.000110358    0.000102719
     18        1          -0.000025324    0.000046522    0.000001366
     19        6           0.000025685   -0.000033761    0.000019129
     20        6           0.000023763    0.000003153   -0.000010133
     21        1          -0.000029881   -0.000019332   -0.000003069
     22        6          -0.000024253    0.000024820    0.000000724
     23        1           0.000008207   -0.000027745   -0.000003222
     24        6           0.000000710    0.000001313    0.000001269
     25        1           0.000009775    0.000001954   -0.000000998
     26        6           0.000004085   -0.000023289    0.000017681
     27        1           0.000001326    0.000004612   -0.000000340
     28        6           0.000013681    0.000017385   -0.000009610
     29        1           0.000000677    0.000007072   -0.000003594
     30        6          -0.000055775    0.000015776   -0.000014939
     31        6           0.000009588   -0.000051632    0.000007206
     32        1           0.000000233    0.000005438   -0.000007944
     33        6          -0.000010050    0.000023801   -0.000007947
     34        1           0.000000111   -0.000005760   -0.000009834
     35        1          -0.000002726    0.000009203   -0.000004433
     36        6           0.000040323   -0.000009625    0.000005540
     37        1          -0.000013622    0.000004833   -0.000004166
     38        1          -0.000012395    0.000009243    0.000003312
     39        6          -0.000027526   -0.000000023    0.000005827
     40        6          -0.000006744   -0.000001913    0.000008349
     41        1           0.000012602   -0.000014198   -0.000000778
     42        1           0.000003746   -0.000001178   -0.000000861
     43        1          -0.000008571   -0.000000995   -0.000005427
     44        6          -0.000027151    0.000026370   -0.000019095
     45        6          -0.000006865   -0.000005406    0.000014506
     46        1          -0.000004361    0.000000055   -0.000004540
     47        1           0.000006352    0.000008893   -0.000006387
     48        1          -0.000017608   -0.000001450   -0.000021006
     49        6          -0.000000559   -0.000017708    0.000001685
     50        1          -0.000001335    0.000014448   -0.000002516
     51        1           0.000007220   -0.000001583    0.000003060
     52        1          -0.000006783   -0.000002023    0.000002077
     53        6          -0.000030909    0.000024395    0.000042805
     54        6           0.000005141   -0.000041391   -0.000037331
     55        6           0.000061177   -0.000000744    0.000019634
     56        1           0.000026709   -0.000018460    0.000000248
     57        6          -0.000044197   -0.000002525   -0.000025775
     58        1          -0.000033613    0.000005179   -0.000006502
     59        6          -0.000006347   -0.000012895   -0.000008237
     60        1           0.000000246   -0.000004359    0.000003237
     61        6           0.000023421   -0.000003385   -0.000011685
     62        1           0.000003421   -0.000001590    0.000003876
     63        6           0.000000888    0.000024000   -0.000000431
     64        1           0.000003914   -0.000012172   -0.000010098
     65        3           0.000012504    0.000233240    0.000130974
 -------------------------------------------------------------------
 Cartesian Forces:  Max     0.000276741 RMS     0.000047191
 Leave Link  716 at Sun May  5 15:52:39 2024, MaxMem= 13421772800 cpu:               1.2 elap:               0.1
 (Enter /scratch/PI/keztluo/TYang/g16/l103.exe)

 GradGradGradGradGradGradGradGradGradGradGradGradGradGradGradGradGradGrad
 Berny optimization.
 FormGI is forming the generalized inverse of G from B-inverse, IUseBI=4.
 Internal  Forces:  Max     0.001152720 RMS     0.000094022
 Search for a saddle point.
 Step number   1 out of a maximum of  390
 All quantities printed in internal units (Hartrees-Bohrs-Radians)
 Swapping is turned off.
 Second derivative matrix not updated -- first step.
 ITU=  0
     Eigenvalues ---   -0.01163   0.00145   0.00221   0.00246   0.00366
     Eigenvalues ---    0.00494   0.00787   0.00858   0.01193   0.01290
     Eigenvalues ---    0.01443   0.01560   0.01584   0.01680   0.01760
     Eigenvalues ---    0.01771   0.01790   0.01812   0.01846   0.01867
     Eigenvalues ---    0.01994   0.02043   0.02130   0.02159   0.02339
     Eigenvalues ---    0.02393   0.02398   0.02442   0.02474   0.02497
     Eigenvalues ---    0.02526   0.02609   0.02633   0.02669   0.02699
     Eigenvalues ---    0.02773   0.02780   0.02831   0.02844   0.02855
     Eigenvalues ---    0.02869   0.02932   0.03250   0.03407   0.03573
     Eigenvalues ---    0.04015   0.04107   0.04276   0.04474   0.04531
     Eigenvalues ---    0.04571   0.04699   0.04727   0.04794   0.05051
     Eigenvalues ---    0.05069   0.05137   0.05424   0.05608   0.05992
     Eigenvalues ---    0.06224   0.06262   0.06455   0.06809   0.06844
     Eigenvalues ---    0.07244   0.07938   0.08241   0.08581   0.08616
     Eigenvalues ---    0.09122   0.09630   0.10187   0.10705   0.10913
     Eigenvalues ---    0.10920   0.10975   0.11267   0.11455   0.11588
     Eigenvalues ---    0.11700   0.11793   0.11826   0.12112   0.12219
     Eigenvalues ---    0.12285   0.12393   0.12424   0.12449   0.12546
     Eigenvalues ---    0.12715   0.12749   0.12968   0.13152   0.13370
     Eigenvalues ---    0.13994   0.14537   0.14752   0.15097   0.15272
     Eigenvalues ---    0.15358   0.15640   0.16104   0.16571   0.18026
     Eigenvalues ---    0.18223   0.18791   0.18886   0.18931   0.19069
     Eigenvalues ---    0.19190   0.19306   0.19353   0.19486   0.19623
     Eigenvalues ---    0.20218   0.20384   0.20672   0.20951   0.22057
     Eigenvalues ---    0.22452   0.23746   0.24195   0.24838   0.25245
     Eigenvalues ---    0.26247   0.26690   0.27357   0.27556   0.28789
     Eigenvalues ---    0.29142   0.30170   0.31322   0.31723   0.32327
     Eigenvalues ---    0.32754   0.33416   0.33440   0.33871   0.34092
     Eigenvalues ---    0.34187   0.34325   0.34382   0.34487   0.34688
     Eigenvalues ---    0.34726   0.34765   0.34794   0.34902   0.35133
     Eigenvalues ---    0.35529   0.35844   0.36433   0.36460   0.36589
     Eigenvalues ---    0.36656   0.36777   0.36816   0.36850   0.36905
     Eigenvalues ---    0.36920   0.36943   0.36985   0.37110   0.37145
     Eigenvalues ---    0.37351   0.37704   0.38178   0.38789   0.40118
     Eigenvalues ---    0.43137   0.43350   0.43723   0.43921   0.43960
     Eigenvalues ---    0.44513   0.44794   0.45881   0.48995   0.49255
     Eigenvalues ---    0.49305   0.49326   0.49541   0.49562   0.53176
     Eigenvalues ---    0.53207   0.53493   0.74518   1.44507
 Eigenvectors required to have negative eigenvalues:
                          D27       D10       D29      A126      A127
   1                    0.47278   0.39198   0.38468  -0.26203  -0.25954
                          A5        R6        D7        D3        D11
   1                    0.18855  -0.17957   0.16312  -0.15040  -0.13792
 RFO step:  Lambda0=3.609000700D-05 Lambda=-2.77385415D-05.
 Linear search not attempted -- option 19 set.
 Iteration  1 RMS(Cart)=  0.02001225 RMS(Int)=  0.00013642
 Iteration  2 RMS(Cart)=  0.00064957 RMS(Int)=  0.00001191
 Iteration  3 RMS(Cart)=  0.00000028 RMS(Int)=  0.00001191
 ITry= 1 IFail=0 DXMaxC= 1.15D-01 DCOld= 1.00D+10 DXMaxT= 3.00D-01 DXLimC= 3.00D+00 Rises=F
 Variable       Old X    -DE/DX   Delta X   Delta X   Delta X     New X
                                 (Linear)    (Quad)   (Total)
    R1        2.90950  -0.00034   0.00000  -0.00162  -0.00160   2.90790
    R2        3.15555   0.00009   0.00000  -0.00119  -0.00119   3.15436
    R3        3.16849  -0.00001   0.00000  -0.00263  -0.00263   3.16585
    R4        5.28156   0.00024   0.00000  -0.00991  -0.00996   5.27160
    R5        2.35094  -0.00008   0.00000   0.00220   0.00220   2.35314
    R6        3.44328   0.00028   0.00000  -0.00798  -0.00798   3.43530
    R7        3.31694  -0.00004   0.00000   0.00239   0.00245   3.31939
    R8        2.70084  -0.00006   0.00000   0.00043   0.00042   2.70126
    R9        2.68742  -0.00008   0.00000   0.00066   0.00067   2.68809
   R10        2.63979   0.00001   0.00000  -0.00013  -0.00013   2.63966
   R11        2.64000   0.00001   0.00000  -0.00005  -0.00005   2.63995
   R12        2.79275  -0.00004   0.00000   0.00182   0.00182   2.79456
   R13        2.05582   0.00001   0.00000  -0.00011  -0.00011   2.05570
   R14        2.62608   0.00005   0.00000   0.00032   0.00032   2.62639
   R15        2.05052   0.00001   0.00000  -0.00002  -0.00002   2.05050
   R16        2.63289   0.00002   0.00000  -0.00022  -0.00022   2.63268
   R17        2.05181   0.00000   0.00000   0.00001   0.00001   2.05182
   R18        2.63759   0.00000   0.00000   0.00003   0.00003   2.63762
   R19        2.05137   0.00000   0.00000   0.00002   0.00002   2.05138
   R20        2.62470  -0.00002   0.00000   0.00001   0.00001   2.62471
   R21        2.05131   0.00001   0.00000   0.00011   0.00011   2.05142
   R22        2.07825   0.00002   0.00000   0.00018   0.00018   2.07843
   R23        2.64584   0.00001   0.00000   0.00002   0.00002   2.64586
   R24        2.63710   0.00001   0.00000   0.00002   0.00002   2.63712
   R25        2.88962  -0.00005   0.00000  -0.00019  -0.00019   2.88943
   R26        2.05312   0.00003   0.00000   0.00018   0.00018   2.05330
   R27        2.62553   0.00000   0.00000   0.00000   0.00000   2.62552
   R28        2.05404  -0.00001   0.00000  -0.00014  -0.00014   2.05391
   R29        2.63436   0.00001   0.00000  -0.00001  -0.00001   2.63436
   R30        2.05140   0.00000   0.00000  -0.00002  -0.00002   2.05138
   R31        2.62663   0.00000   0.00000  -0.00005  -0.00005   2.62658
   R32        2.05161   0.00000   0.00000   0.00000   0.00000   2.05160
   R33        2.63567  -0.00002   0.00000  -0.00006  -0.00006   2.63561
   R34        2.05126   0.00000   0.00000  -0.00004  -0.00004   2.05122
   R35        2.91185  -0.00002   0.00000   0.00001   0.00001   2.91185
   R36        3.06018  -0.00003   0.00000   0.00019   0.00019   3.06036
   R37        2.06755   0.00001   0.00000   0.00001   0.00001   2.06755
   R38        2.93701   0.00000   0.00000   0.00018   0.00018   2.93719
   R39        2.93793  -0.00002   0.00000  -0.00017  -0.00017   2.93776
   R40        2.06477   0.00000   0.00000  -0.00001  -0.00001   2.06477
   R41        2.06283   0.00001   0.00000  -0.00005  -0.00005   2.06279
   R42        2.93569   0.00001   0.00000  -0.00004  -0.00004   2.93564
   R43        2.05990   0.00001   0.00000   0.00005   0.00005   2.05995
   R44        2.06653  -0.00001   0.00000  -0.00005  -0.00005   2.06648
   R45        2.91179   0.00002   0.00000  -0.00002  -0.00002   2.91177
   R46        2.96116  -0.00001   0.00000   0.00009   0.00009   2.96125
   R47        2.86433   0.00001   0.00000   0.00005   0.00005   2.86438
   R48        2.98917  -0.00005   0.00000  -0.00055  -0.00055   2.98862
   R49        2.05951  -0.00001   0.00000  -0.00002  -0.00002   2.05950
   R50        2.07012   0.00000   0.00000   0.00000   0.00000   2.07011
   R51        2.07072   0.00000   0.00000  -0.00003  -0.00003   2.07069
   R52        2.91745   0.00000   0.00000   0.00001   0.00001   2.91747
   R53        2.90665   0.00001   0.00000   0.00015   0.00015   2.90681
   R54        2.07305   0.00000   0.00000  -0.00007  -0.00007   2.07298
   R55        2.07016   0.00001   0.00000   0.00003   0.00003   2.07020
   R56        2.04464   0.00002   0.00000   0.00000   0.00000   2.04465
   R57        2.07037  -0.00001   0.00000  -0.00004  -0.00004   2.07032
   R58        2.06648   0.00000   0.00000  -0.00002  -0.00002   2.06646
   R59        2.07107   0.00000   0.00000   0.00000   0.00000   2.07107
   R60        2.89651  -0.00010   0.00000  -0.00070  -0.00070   2.89581
   R61        2.64496  -0.00003   0.00000  -0.00005  -0.00005   2.64491
   R62        2.64885  -0.00001   0.00000  -0.00003  -0.00003   2.64882
   R63        2.04777   0.00001   0.00000   0.00005   0.00005   2.04782
   R64        2.63317   0.00001   0.00000  -0.00001  -0.00001   2.63316
   R65        2.05239   0.00002   0.00000  -0.00007  -0.00007   2.05232
   R66        2.62653   0.00000   0.00000  -0.00001  -0.00001   2.62652
   R67        2.05205   0.00000   0.00000  -0.00002  -0.00002   2.05203
   R68        2.63177   0.00003   0.00000   0.00004   0.00004   2.63181
   R69        2.05170   0.00000   0.00000  -0.00002  -0.00002   2.05169
   R70        2.62854  -0.00001   0.00000  -0.00007  -0.00007   2.62847
   R71        2.04917   0.00000   0.00000   0.00002   0.00002   2.04920
    A1        1.86257   0.00010   0.00000   0.00183   0.00190   1.86447
    A2        1.84336   0.00006   0.00000   0.00252   0.00256   1.84593
    A3        1.58712  -0.00003   0.00000   0.00112   0.00112   1.58824
    A4        2.27344   0.00003   0.00000  -0.00768  -0.00779   2.26566
    A5        2.13514  -0.00005   0.00000   0.01522   0.01524   2.15039
    A6        2.16253   0.00091   0.00000   0.00093   0.00093   2.16346
    A7        1.95186  -0.00001   0.00000  -0.00024  -0.00023   1.95163
    A8        1.97219   0.00000   0.00000  -0.00070  -0.00071   1.97148
    A9        2.09656   0.00001   0.00000  -0.00065  -0.00065   2.09591
   A10        2.07980  -0.00003   0.00000   0.00050   0.00049   2.08029
   A11        2.10587   0.00003   0.00000   0.00004   0.00004   2.10591
   A12        2.08201   0.00002   0.00000   0.00021   0.00021   2.08222
   A13        2.09655  -0.00001   0.00000   0.00033   0.00033   2.09688
   A14        2.10463  -0.00001   0.00000  -0.00054  -0.00054   2.10409
   A15        2.09709   0.00000   0.00000  -0.00033  -0.00033   2.09676
   A16        2.08817   0.00000   0.00000   0.00019   0.00020   2.08837
   A17        2.09791   0.00000   0.00000   0.00014   0.00014   2.09805
   A18        2.09013   0.00003   0.00000   0.00040   0.00040   2.09053
   A19        2.10071  -0.00001   0.00000  -0.00044  -0.00044   2.10027
   A20        2.09232  -0.00001   0.00000   0.00004   0.00004   2.09236
   A21        2.09378  -0.00001   0.00000   0.00001   0.00001   2.09380
   A22        2.09529   0.00003   0.00000   0.00014   0.00014   2.09543
   A23        2.09411  -0.00001   0.00000  -0.00015  -0.00015   2.09396
   A24        2.08901  -0.00001   0.00000   0.00044   0.00044   2.08945
   A25        2.07704   0.00002   0.00000   0.00025   0.00025   2.07729
   A26        2.11713  -0.00002   0.00000  -0.00069  -0.00069   2.11643
   A27        2.14229   0.00010   0.00000  -0.00198  -0.00202   2.14027
   A28        2.09402   0.00000   0.00000  -0.00038  -0.00043   2.09359
   A29        2.01702  -0.00010   0.00000  -0.00170  -0.00175   2.01527
   A30        2.05984   0.00000   0.00000   0.00003   0.00003   2.05987
   A31        2.09385  -0.00001   0.00000  -0.00023  -0.00023   2.09362
   A32        2.12260   0.00001   0.00000   0.00014   0.00014   2.12274
   A33        2.08503   0.00001   0.00000   0.00000   0.00000   2.08502
   A34        2.11398   0.00000   0.00000   0.00000   0.00000   2.11399
   A35        2.08373  -0.00001   0.00000   0.00000   0.00000   2.08373
   A36        2.09033  -0.00001   0.00000   0.00012   0.00012   2.09045
   A37        2.09862  -0.00001   0.00000  -0.00005  -0.00005   2.09857
   A38        2.09417   0.00002   0.00000  -0.00006  -0.00006   2.09411
   A39        2.10068   0.00001   0.00000   0.00003   0.00003   2.10071
   A40        2.08167   0.00000   0.00000   0.00003   0.00003   2.08170
   A41        2.10083  -0.00001   0.00000  -0.00006  -0.00006   2.10077
   A42        2.09731  -0.00001   0.00000  -0.00002  -0.00002   2.09729
   A43        2.09887   0.00001   0.00000   0.00005   0.00005   2.09892
   A44        2.08700   0.00000   0.00000  -0.00003  -0.00003   2.08697
   A45        2.11302  -0.00001   0.00000  -0.00006  -0.00006   2.11296
   A46        2.09285   0.00001   0.00000   0.00021   0.00021   2.09306
   A47        2.07731   0.00000   0.00000  -0.00015  -0.00015   2.07716
   A48        1.83013   0.00000   0.00000  -0.00065  -0.00064   1.82949
   A49        1.91108   0.00000   0.00000   0.00047   0.00047   1.91155
   A50        1.84243  -0.00001   0.00000  -0.00025  -0.00026   1.84218
   A51        2.02372   0.00000   0.00000  -0.00014  -0.00014   2.02358
   A52        2.07833   0.00001   0.00000   0.00081   0.00081   2.07914
   A53        1.76890   0.00000   0.00000  -0.00021  -0.00021   1.76869
   A54        1.95854   0.00000   0.00000   0.00001   0.00001   1.95856
   A55        1.87294   0.00000   0.00000  -0.00031  -0.00031   1.87263
   A56        1.83243  -0.00002   0.00000   0.00016   0.00016   1.83259
   A57        2.00561  -0.00001   0.00000  -0.00006  -0.00006   2.00555
   A58        2.00412   0.00000   0.00000   0.00020   0.00020   2.00432
   A59        1.77213   0.00002   0.00000  -0.00001  -0.00001   1.77212
   A60        1.93716   0.00000   0.00000  -0.00032  -0.00032   1.93683
   A61        1.95820   0.00000   0.00000   0.00031   0.00030   1.95850
   A62        1.80428  -0.00001   0.00000   0.00006   0.00006   1.80434
   A63        1.85426   0.00000   0.00000   0.00008   0.00008   1.85435
   A64        1.95641   0.00001   0.00000   0.00008   0.00008   1.95648
   A65        1.95617   0.00001   0.00000  -0.00021  -0.00021   1.95597
   A66        1.98266   0.00000   0.00000  -0.00020  -0.00020   1.98247
   A67        1.94736   0.00001   0.00000   0.00025   0.00025   1.94761
   A68        1.79971   0.00000   0.00000   0.00002   0.00002   1.79973
   A69        1.85778   0.00000   0.00000   0.00007   0.00007   1.85785
   A70        1.97501   0.00000   0.00000  -0.00033  -0.00033   1.97467
   A71        1.90204   0.00000   0.00000   0.00022   0.00022   1.90226
   A72        1.74256   0.00000   0.00000   0.00021   0.00021   1.74276
   A73        2.00183   0.00000   0.00000  -0.00004  -0.00004   2.00179
   A74        1.87448   0.00001   0.00000  -0.00020  -0.00020   1.87429
   A75        2.04343   0.00001   0.00000   0.00004   0.00004   2.04347
   A76        1.81581  -0.00001   0.00000  -0.00018  -0.00018   1.81564
   A77        1.96244   0.00000   0.00000   0.00014   0.00014   1.96258
   A78        1.87391  -0.00001   0.00000  -0.00004  -0.00004   1.87386
   A79        1.88226   0.00000   0.00000   0.00000   0.00000   1.88227
   A80        2.01736   0.00003   0.00000   0.00011   0.00011   2.01747
   A81        1.86792   0.00000   0.00000   0.00001   0.00001   1.86793
   A82        1.89662   0.00000   0.00000   0.00015   0.00015   1.89677
   A83        1.91985  -0.00002   0.00000  -0.00022  -0.00022   1.91963
   A84        1.62578   0.00000   0.00000   0.00010   0.00010   1.62588
   A85        1.94092   0.00001   0.00000   0.00029   0.00029   1.94121
   A86        2.06834  -0.00002   0.00000  -0.00042  -0.00041   2.06793
   A87        1.98754   0.00000   0.00000  -0.00037  -0.00037   1.98717
   A88        2.03858   0.00001   0.00000   0.00070   0.00070   2.03928
   A89        1.80898   0.00000   0.00000  -0.00028  -0.00028   1.80870
   A90        1.89203   0.00001   0.00000   0.00014   0.00014   1.89218
   A91        1.91310  -0.00002   0.00000  -0.00047  -0.00047   1.91264
   A92        2.02392   0.00001   0.00000   0.00060   0.00060   2.02452
   A93        1.87365   0.00000   0.00000  -0.00009  -0.00009   1.87356
   A94        1.87395   0.00000   0.00000  -0.00025  -0.00025   1.87371
   A95        1.88158   0.00000   0.00000   0.00002   0.00002   1.88160
   A96        1.92741  -0.00001   0.00000  -0.00023  -0.00023   1.92718
   A97        1.93270   0.00001   0.00000   0.00025   0.00025   1.93295
   A98        1.93403   0.00000   0.00000  -0.00003  -0.00003   1.93401
   A99        1.89770   0.00000   0.00000   0.00004   0.00004   1.89774
   A100       1.88057   0.00000   0.00000  -0.00003  -0.00003   1.88055
   A101       1.89001   0.00000   0.00000  -0.00002  -0.00002   1.89000
   A102       1.84191   0.00003   0.00000   0.00006   0.00006   1.84197
   A103       1.90224  -0.00002   0.00000  -0.00126  -0.00125   1.90098
   A104       1.86929  -0.00003   0.00000   0.00011   0.00010   1.86939
   A105       1.78854   0.00001   0.00000   0.00026   0.00026   1.78880
   A106       2.08603  -0.00004   0.00000  -0.00052  -0.00053   2.08550
   A107       1.96701   0.00006   0.00000   0.00116   0.00116   1.96817
   A108       2.06050  -0.00007   0.00000   0.00022   0.00022   2.06071
   A109       2.16889   0.00003   0.00000  -0.00057  -0.00057   2.16833
   A110       2.05305   0.00004   0.00000   0.00035   0.00035   2.05341
   A111       2.07552  -0.00003   0.00000   0.00020   0.00020   2.07572
   A112       2.11508   0.00000   0.00000  -0.00019  -0.00019   2.11489
   A113       2.09259   0.00002   0.00000  -0.00001  -0.00001   2.09258
   A114       2.08195   0.00003   0.00000   0.00003   0.00003   2.08198
   A115       2.10253  -0.00003   0.00000  -0.00008  -0.00008   2.10244
   A116       2.09868   0.00000   0.00000   0.00005   0.00005   2.09873
   A117       2.10447  -0.00001   0.00000  -0.00013  -0.00013   2.10434
   A118       2.07784   0.00002   0.00000   0.00020   0.00020   2.07804
   A119       2.10087   0.00000   0.00000  -0.00007  -0.00007   2.10080
   A120       2.09883   0.00000   0.00000   0.00000   0.00000   2.09883
   A121       2.10159   0.00000   0.00000  -0.00006  -0.00006   2.10153
   A122       2.08276   0.00000   0.00000   0.00007   0.00007   2.08283
   A123       2.11606  -0.00002   0.00000  -0.00020  -0.00020   2.11586
   A124       2.09944   0.00000   0.00000  -0.00003  -0.00003   2.09941
   A125       2.06743   0.00003   0.00000   0.00023   0.00023   2.06766
   A126       1.40294   0.00115   0.00000  -0.00310  -0.00311   1.39983
   A127       1.91978   0.00097   0.00000  -0.00067  -0.00066   1.91912
    D1       -2.46550  -0.00008   0.00000  -0.00289  -0.00294  -2.46844
    D2       -0.60463  -0.00001   0.00000   0.00031   0.00031  -0.60432
    D3       -2.97175   0.00008   0.00000  -0.01833  -0.01824  -2.98999
    D4        2.44051   0.00012   0.00000   0.00357   0.00365   2.44415
    D5        0.56158   0.00002   0.00000   0.00106   0.00104   0.56262
    D6        3.01952  -0.00001   0.00000   0.00343   0.00345   3.02297
    D7       -2.25712  -0.00003   0.00000   0.02842   0.02837  -2.22875
    D8        1.85923   0.00006   0.00000   0.01451   0.01454   1.87377
    D9       -2.04509  -0.00005   0.00000   0.02052   0.02052  -2.02458
   D10        1.36826   0.00001   0.00000   0.03885   0.03885   1.40711
   D11        0.20750   0.00004   0.00000  -0.02702  -0.02699   0.18051
   D12        0.24987  -0.00001   0.00000  -0.02542  -0.02544   0.22442
   D13       -1.73983   0.00001   0.00000  -0.00234  -0.00235  -1.74217
   D14        2.36093   0.00001   0.00000  -0.00204  -0.00205   2.35888
   D15        0.46932   0.00001   0.00000  -0.00188  -0.00188   0.46743
   D16       -0.35566  -0.00003   0.00000  -0.00184  -0.00182  -0.35748
   D17       -2.26570  -0.00004   0.00000  -0.00164  -0.00163  -2.26733
   D18        1.88465  -0.00008   0.00000  -0.00237  -0.00236   1.88229
   D19       -3.12748  -0.00001   0.00000   0.00247   0.00247  -3.12501
   D20        0.01431   0.00001   0.00000  -0.00140  -0.00140   0.01291
   D21       -0.03253   0.00002   0.00000  -0.00036  -0.00036  -0.03289
   D22        3.10926   0.00004   0.00000  -0.00423  -0.00423   3.10503
   D23       -0.00687  -0.00001   0.00000   0.00009   0.00009  -0.00678
   D24        3.13063   0.00000   0.00000  -0.00038  -0.00038   3.13025
   D25       -3.10112  -0.00004   0.00000   0.00295   0.00295  -3.09817
   D26        0.03638  -0.00003   0.00000   0.00248   0.00248   0.03887
   D27       -2.87978   0.00002   0.00000   0.02843   0.02843  -2.85135
   D28        0.00112  -0.00002   0.00000   0.01104   0.01105   0.01217
   D29        0.21492   0.00005   0.00000   0.02557   0.02556   0.24048
   D30        3.09581   0.00000   0.00000   0.00818   0.00818   3.10399
   D31        3.12406   0.00000   0.00000   0.00186   0.00186   3.12592
   D32       -0.01354   0.00000   0.00000   0.00135   0.00135  -0.01219
   D33       -0.01733   0.00002   0.00000  -0.00206  -0.00205  -0.01939
   D34        3.12825   0.00002   0.00000  -0.00257  -0.00257   3.12568
   D35        3.13936  -0.00001   0.00000   0.00049   0.00049   3.13985
   D36        0.00546  -0.00001   0.00000  -0.00001  -0.00001   0.00546
   D37        0.00176   0.00000   0.00000  -0.00002  -0.00002   0.00173
   D38       -3.13214  -0.00001   0.00000  -0.00052  -0.00052  -3.13266
   D39       -3.14126   0.00001   0.00000   0.00005   0.00005  -3.14122
   D40        0.00193   0.00001   0.00000  -0.00131  -0.00131   0.00062
   D41        0.00804   0.00000   0.00000  -0.00045  -0.00045   0.00758
   D42       -3.13196   0.00001   0.00000  -0.00180  -0.00180  -3.13377
   D43       -0.00121   0.00000   0.00000   0.00126   0.00126   0.00005
   D44       -3.13861  -0.00001   0.00000   0.00173   0.00173  -3.13688
   D45       -3.14121   0.00001   0.00000  -0.00009  -0.00009  -3.14130
   D46        0.00457  -0.00001   0.00000   0.00038   0.00038   0.00495
   D47       -3.13885  -0.00001   0.00000  -0.00026  -0.00026  -3.13911
   D48       -0.02961   0.00000   0.00000  -0.00014  -0.00014  -0.02975
   D49        0.12659  -0.00001   0.00000   0.00027   0.00027   0.12686
   D50       -3.04737   0.00000   0.00000   0.00039   0.00039  -3.04697
   D51        0.02314   0.00001   0.00000   0.00030   0.00030   0.02344
   D52       -3.11593   0.00000   0.00000   0.00039   0.00039  -3.11554
   D53        3.03874   0.00000   0.00000  -0.00027  -0.00027   3.03847
   D54       -0.10033   0.00000   0.00000  -0.00018  -0.00018  -0.10051
   D55        1.24901  -0.00003   0.00000  -0.00335  -0.00335   1.24567
   D56       -2.92454  -0.00004   0.00000  -0.00331  -0.00331  -2.92785
   D57       -0.80561  -0.00002   0.00000  -0.00301  -0.00301  -0.80862
   D58       -1.76418  -0.00003   0.00000  -0.00278  -0.00278  -1.76696
   D59        0.34546  -0.00003   0.00000  -0.00274  -0.00274   0.34271
   D60        2.46438  -0.00002   0.00000  -0.00244  -0.00244   2.46194
   D61       -3.11289  -0.00001   0.00000  -0.00038  -0.00038  -3.11326
   D62        0.01671  -0.00001   0.00000  -0.00009  -0.00009   0.01662
   D63       -0.00363   0.00000   0.00000  -0.00025  -0.00025  -0.00388
   D64        3.12597   0.00001   0.00000   0.00003   0.00003   3.12600
   D65       -3.14000   0.00000   0.00000   0.00003   0.00003  -3.13997
   D66        0.00341   0.00001   0.00000   0.00017   0.00017   0.00357
   D67       -0.01043   0.00001   0.00000   0.00031   0.00031  -0.01011
   D68        3.13298   0.00001   0.00000   0.00045   0.00045   3.13343
   D69        3.12975   0.00000   0.00000  -0.00011  -0.00011   3.12963
   D70       -0.00980   0.00000   0.00000   0.00000   0.00000  -0.00980
   D71       -0.01003   0.00000   0.00000   0.00002   0.00002  -0.01001
   D72        3.13361   0.00000   0.00000   0.00013   0.00013   3.13374
   D73       -0.00377  -0.00001   0.00000  -0.00024  -0.00024  -0.00401
   D74        3.13532   0.00000   0.00000  -0.00032  -0.00032   3.13499
   D75        3.13986  -0.00001   0.00000  -0.00013  -0.00013   3.13973
   D76       -0.00424   0.00000   0.00000  -0.00021  -0.00021  -0.00445
   D77        0.91979   0.00000   0.00000   0.00008   0.00009   0.91988
   D78        3.13899   0.00000   0.00000  -0.00021  -0.00021   3.13878
   D79       -1.26839   0.00001   0.00000  -0.00028  -0.00028  -1.26867
   D80       -1.14580   0.00001   0.00000   0.00067   0.00067  -1.14513
   D81        1.07340   0.00000   0.00000   0.00037   0.00037   1.07377
   D82        2.94921   0.00002   0.00000   0.00030   0.00030   2.94951
   D83        2.86033  -0.00001   0.00000  -0.00013  -0.00013   2.86020
   D84       -1.20366  -0.00001   0.00000  -0.00042  -0.00042  -1.20408
   D85        0.67215   0.00000   0.00000  -0.00049  -0.00049   0.67166
   D86       -0.06909   0.00000   0.00000   0.00215   0.00215  -0.06694
   D87        1.92132   0.00000   0.00000   0.00090   0.00090   1.92222
   D88       -2.17294   0.00005   0.00000   0.00231   0.00231  -2.17063
   D89        1.97912   0.00000   0.00000   0.00161   0.00161   1.98073
   D90       -2.31365  -0.00001   0.00000   0.00036   0.00036  -2.31329
   D91       -0.12472   0.00004   0.00000   0.00177   0.00177  -0.12295
   D92       -2.06155   0.00001   0.00000   0.00181   0.00181  -2.05974
   D93       -0.07114   0.00000   0.00000   0.00055   0.00055  -0.07058
   D94        2.11779   0.00006   0.00000   0.00197   0.00197   2.11976
   D95       -2.82598   0.00000   0.00000  -0.00020  -0.00020  -2.82618
   D96       -0.75442   0.00000   0.00000  -0.00011  -0.00011  -0.75453
   D97        1.35663   0.00000   0.00000  -0.00016  -0.00016   1.35647
   D98       -0.63468   0.00000   0.00000  -0.00047  -0.00047  -0.63515
   D99        1.43688   0.00000   0.00000  -0.00038  -0.00038   1.43650
   D100      -2.73526   0.00000   0.00000  -0.00043  -0.00043  -2.73569
   D101       1.53936   0.00001   0.00000  -0.00027  -0.00027   1.53909
   D102      -2.67227   0.00001   0.00000  -0.00018  -0.00018  -2.67245
   D103      -0.56122   0.00001   0.00000  -0.00023  -0.00023  -0.56145
   D104      -0.98082  -0.00001   0.00000   0.00017   0.00017  -0.98065
   D105      -3.02534  -0.00001   0.00000   0.00046   0.00046  -3.02488
   D106       1.16492   0.00000   0.00000   0.00091   0.00091   1.16583
   D107      -3.14019   0.00000   0.00000  -0.00009  -0.00009  -3.14027
   D108       1.09848   0.00000   0.00000   0.00020   0.00020   1.09868
   D109      -0.99445   0.00001   0.00000   0.00065   0.00065  -0.99379
   D110       0.96796  -0.00001   0.00000  -0.00012  -0.00012   0.96784
   D111      -1.07656  -0.00001   0.00000   0.00017   0.00017  -1.07639
   D112       3.11370   0.00000   0.00000   0.00062   0.00062   3.11432
   D113      -2.23832   0.00000   0.00000   0.00092   0.00092  -2.23740
   D114       1.94479   0.00000   0.00000   0.00079   0.00079   1.94558
   D115      -0.09415  -0.00001   0.00000   0.00041   0.00041  -0.09374
   D116       1.95747   0.00001   0.00000   0.00123   0.00123   1.95870
   D117      -0.14262   0.00001   0.00000   0.00110   0.00110  -0.14152
   D118      -2.18155   0.00000   0.00000   0.00072   0.00072  -2.18083
   D119      -0.12589   0.00000   0.00000   0.00121   0.00121  -0.12468
   D120      -2.22597   0.00000   0.00000   0.00108   0.00108  -2.22489
   D121       2.01828  -0.00001   0.00000   0.00071   0.00071   2.01898
   D122       0.70947   0.00000   0.00000  -0.00049  -0.00049   0.70898
   D123       2.90925   0.00001   0.00000  -0.00032  -0.00032   2.90893
   D124      -1.17901   0.00001   0.00000  -0.00032  -0.00032  -1.17933
   D125       2.85873  -0.00001   0.00000  -0.00090  -0.00090   2.85783
   D126      -1.22467   0.00000   0.00000  -0.00073  -0.00073  -1.22540
   D127       0.97026   0.00000   0.00000  -0.00073  -0.00073   0.96952
   D128      -1.36131  -0.00001   0.00000  -0.00088  -0.00088  -1.36219
   D129       0.83847   0.00000   0.00000  -0.00071  -0.00071   0.83776
   D130       3.03340   0.00000   0.00000  -0.00071  -0.00071   3.03269
   D131      -1.02701   0.00001   0.00000   0.00028   0.00028  -1.02672
   D132       0.97784   0.00002   0.00000   0.00056   0.00056   0.97840
   D133       3.08698   0.00002   0.00000   0.00043   0.00043   3.08740
   D134       3.08501   0.00001   0.00000   0.00016   0.00016   3.08517
   D135      -1.19333   0.00002   0.00000   0.00043   0.00043  -1.19289
   D136       0.91581   0.00002   0.00000   0.00030   0.00030   0.91611
   D137       0.90801   0.00002   0.00000   0.00009   0.00009   0.90811
   D138       2.91286   0.00003   0.00000   0.00037   0.00037   2.91323
   D139      -1.26119   0.00003   0.00000   0.00024   0.00024  -1.26095
   D140      -1.02594   0.00001   0.00000   0.00298   0.00298  -1.02296
   D141      -3.12895   0.00001   0.00000   0.00291   0.00291  -3.12604
   D142       1.05651   0.00000   0.00000   0.00278   0.00278   1.05930
   D143       1.00761   0.00001   0.00000   0.00326   0.00326   1.01087
   D144      -1.09540   0.00001   0.00000   0.00319   0.00319  -1.09221
   D145       3.09006   0.00001   0.00000   0.00306   0.00306   3.09312
   D146       3.10884   0.00000   0.00000   0.00316   0.00316   3.11200
   D147       1.00583   0.00000   0.00000   0.00309   0.00309   1.00893
   D148      -1.09189  -0.00001   0.00000   0.00296   0.00296  -1.08893
   D149      -3.04003   0.00002   0.00000  -0.00056  -0.00056  -3.04059
   D150       1.29743  -0.00001   0.00000  -0.00028  -0.00028   1.29715
   D151      -0.96734   0.00000   0.00000  -0.00055  -0.00055  -0.96788
   D152       1.40625   0.00002   0.00000  -0.00065  -0.00065   1.40560
   D153      -0.53948  -0.00001   0.00000  -0.00037  -0.00037  -0.53985
   D154      -2.80425   0.00000   0.00000  -0.00064  -0.00064  -2.80488
   D155      -0.82181   0.00002   0.00000  -0.00066  -0.00066  -0.82247
   D156      -2.76754   0.00000   0.00000  -0.00038  -0.00038  -2.76792
   D157       1.25088   0.00000   0.00000  -0.00065  -0.00064   1.25023
   D158       0.71371   0.00001   0.00000   0.00092   0.00092   0.71463
   D159      -1.09556   0.00000   0.00000   0.00083   0.00083  -1.09473
   D160       2.95455  -0.00001   0.00000   0.00039   0.00039   2.95494
   D161      -1.39354   0.00000   0.00000   0.00079   0.00079  -1.39275
   D162       3.08037   0.00000   0.00000   0.00070   0.00070   3.08107
   D163       0.84729  -0.00001   0.00000   0.00026   0.00026   0.84755
   D164       2.85003   0.00001   0.00000   0.00082   0.00082   2.85085
   D165       1.04075   0.00000   0.00000   0.00073   0.00073   1.04149
   D166      -1.19232   0.00000   0.00000   0.00029   0.00029  -1.19203
   D167       2.86885   0.00000   0.00000   0.00083   0.00083   2.86968
   D168       0.82875   0.00000   0.00000   0.00112   0.00112   0.82987
   D169      -1.30606   0.00001   0.00000   0.00103   0.00103  -1.30503
   D170      -1.49190   0.00000   0.00000   0.00119   0.00119  -1.49071
   D171       2.75119   0.00000   0.00000   0.00148   0.00148   2.75267
   D172       0.61638   0.00001   0.00000   0.00139   0.00139   0.61777
   D173       0.70913   0.00000   0.00000   0.00095   0.00095   0.71009
   D174      -1.33096   0.00000   0.00000   0.00124   0.00124  -1.32972
   D175       2.81741   0.00001   0.00000   0.00115   0.00115   2.81856
   D176       0.40097  -0.00002   0.00000  -0.00066  -0.00066   0.40032
   D177      -2.78306   0.00001   0.00000  -0.00061  -0.00060  -2.78366
   D178       2.49102  -0.00004   0.00000  -0.00085  -0.00085   2.49017
   D179      -0.69301  -0.00001   0.00000  -0.00079  -0.00079  -0.69381
   D180      -1.69084  -0.00001   0.00000   0.00014   0.00014  -1.69071
   D181       1.40831   0.00002   0.00000   0.00019   0.00019   1.40850
   D182      -0.06044   0.00003   0.00000   0.00017   0.00017  -0.06027
   D183       3.08264   0.00006   0.00000   0.00048   0.00048   3.08312
   D184       3.12074   0.00000   0.00000   0.00014   0.00014   3.12089
   D185      -0.01937   0.00003   0.00000   0.00045   0.00045  -0.01891
   D186      -3.09532  -0.00004   0.00000  -0.00014  -0.00014  -3.09545
   D187       0.07092  -0.00003   0.00000  -0.00016  -0.00016   0.07076
   D188       0.00401  -0.00001   0.00000  -0.00009  -0.00009   0.00392
   D189      -3.11294   0.00000   0.00000  -0.00011  -0.00011  -3.11305
   D190      -3.12920  -0.00003   0.00000  -0.00056  -0.00056  -3.12975
   D191       0.02075  -0.00003   0.00000  -0.00047  -0.00047   0.02028
   D192       0.01389   0.00000   0.00000  -0.00024  -0.00024   0.01365
   D193      -3.11934   0.00000   0.00000  -0.00016  -0.00016  -3.11950
   D194       3.13519   0.00001   0.00000   0.00011   0.00011   3.13530
   D195      -0.00610   0.00001   0.00000   0.00010   0.00010  -0.00600
   D196       0.00203   0.00001   0.00000   0.00020   0.00020   0.00223
   D197      -3.13925   0.00001   0.00000   0.00019   0.00019  -3.13907
   D198       3.13196   0.00000   0.00000   0.00019   0.00019   3.13215
   D199      -0.00914   0.00001   0.00000   0.00026   0.00026  -0.00887
   D200      -0.00933   0.00000   0.00000   0.00018   0.00018  -0.00915
   D201       3.13276   0.00001   0.00000   0.00025   0.00025   3.13301
   D202       0.01019  -0.00001   0.00000  -0.00027  -0.00027   0.00992
   D203       3.12758  -0.00002   0.00000  -0.00025  -0.00025   3.12733
   D204      -3.13091   0.00000   0.00000  -0.00019  -0.00019  -3.13110
   D205      -0.01352  -0.00001   0.00000  -0.00017  -0.00017  -0.01369
         Item               Value     Threshold  Converged?
 Maximum Force            0.001153     0.000450     NO 
 RMS     Force            0.000094     0.000300     YES
 Maximum Displacement     0.115451     0.001800     NO 
 RMS     Displacement     0.020106     0.001200     NO 
 Predicted change in Energy= 4.174963D-06
 Lowest energy point so far.  Saving SCF results.
 GradGradGradGradGradGradGradGradGradGradGradGradGradGradGradGradGradGrad

 Leave Link  103 at Sun May  5 15:52:39 2024, MaxMem= 13421772800 cpu:               8.3 elap:               0.3
 (Enter /scratch/PI/keztluo/TYang/g16/l202.exe)
 Stoichiometry    C29H30LiO4P
 Framework group  C1[X(C29H30LiO4P)]
 Deg. of freedom   189
 Full point group                 C1      NOp   1
 RotChk:  IX=0 Diff= 8.12D-03
 Largest Abelian subgroup         C1      NOp   1
 Largest concise Abelian subgroup C1      NOp   1
                         Standard orientation:                         
 ---------------------------------------------------------------------
 Center     Atomic      Atomic             Coordinates (Angstroms)
 Number     Number       Type             X           Y           Z
 ---------------------------------------------------------------------
      1         15           0       -0.261937   -1.744892   -0.989841
      2          8           0       -2.955866   -2.922345   -1.836842
      3          8           0       -0.122171   -3.264658   -1.186490
      4          8           0        1.129675   -1.049391   -1.594797
      5          8           0        0.234455   -1.441698    0.581238
      6          6           0       -3.410240   -0.898373   -0.645044
      7          6           0       -3.540396    0.485144   -0.786892
      8          1           0       -3.186162    0.962597   -1.697899
      9          6           0       -4.121047    1.239001    0.226106
     10          1           0       -4.208905    2.315499    0.122043
     11          6           0       -4.585530    0.605758    1.376816
     12          1           0       -5.038020    1.192932    2.170159
     13          6           0       -4.464209   -0.777535    1.518056
     14          1           0       -4.828521   -1.264792    2.417092
     15          6           0       -3.877539   -1.531044    0.509501
     16          1           0       -3.777131   -2.608411    0.596981
     17          6           0       -2.831954   -1.686000   -1.755060
     18          1           0       -2.525036   -1.105297   -2.637257
     19          6           0        1.079058    1.294256   -1.529719
     20          6           0       -0.286592    1.602143   -1.553559
     21          1           0       -0.976276    1.020263   -0.948277
     22          6           0       -0.770426    2.663306   -2.308660
     23          1           0       -1.831230    2.899254   -2.290435
     24          6           0        0.101428    3.433252   -3.077041
     25          1           0       -0.274237    4.263745   -3.666585
     26          6           0        1.456605    3.124433   -3.081845
     27          1           0        2.146881    3.707496   -3.683693
     28          6           0        1.938224    2.062772   -2.316261
     29          1           0        2.999364    1.835517   -2.339887
     30          6           0        1.567986    0.048173   -0.790715
     31          6           0        3.089721   -0.050796   -0.569676
     32          1           0        3.638573   -0.153992   -1.510509
     33          6           0        3.509806    1.164576    0.303381
     34          1           0        4.586237    1.340027    0.237418
     35          1           0        3.029211    2.090100   -0.019077
     36          6           0        3.072262    0.747582    1.734449
     37          1           0        2.459370    1.495049    2.238357
     38          1           0        3.934557    0.566478    2.382111
     39          6           0        2.332829   -0.583762    1.500017
     40          6           0        4.746385   -1.350321    0.881052
     41          1           0        5.255238   -0.408524    1.085588
     42          1           0        5.313659   -1.865076    0.097946
     43          1           0        4.810269   -1.969305    1.782978
     44          6           0        3.275673   -1.228903    0.427448
     45          6           0        2.922732   -2.650403   -0.042528
     46          1           0        3.366619   -3.367501    0.658961
     47          1           0        3.371105   -2.834290   -1.025010
     48          1           0        1.867369   -2.878418   -0.112521
     49          6           0        2.064070   -1.388554    2.756051
     50          1           0        3.003780   -1.623138    3.268088
     51          1           0        1.552629   -2.324437    2.514501
     52          1           0        1.435589   -0.823297    3.453642
     53          6           0        1.009507   -0.254737    0.698932
     54          6           0        0.133876    0.787486    1.402693
     55          6           0       -0.926239    0.330711    2.194190
     56          1           0       -1.127210   -0.733251    2.237971
     57          6           0       -1.720359    1.217864    2.918012
     58          1           0       -2.528106    0.829097    3.531109
     59          6           0       -1.489600    2.586769    2.849810
     60          1           0       -2.111062    3.280108    3.408572
     61          6           0       -0.448959    3.058573    2.053526
     62          1           0       -0.257061    4.124599    1.979215
     63          6           0        0.354038    2.170598    1.345449
     64          1           0        1.146843    2.572947    0.724584
     65          3           0       -1.564902   -4.089901   -1.754782
 ---------------------------------------------------------------------
 Rotational constants (GHZ):           0.1635500           0.1167694           0.1078193
 Leave Link  202 at Sun May  5 15:52:39 2024, MaxMem= 13421772800 cpu:               0.6 elap:               0.1
 (Enter /scratch/PI/keztluo/TYang/g16/l301.exe)
 Basis read from rwf:  (5D, 7F)
 No pseudopotential information found on rwf file.
 There are   589 symmetry adapted cartesian basis functions of A   symmetry.
 There are   554 symmetry adapted basis functions of A   symmetry.
   554 basis functions,  1124 primitive gaussians,   589 cartesian basis functions
   127 alpha electrons      127 beta electrons
       nuclear repulsion energy      4220.6827651027 Hartrees.
 IExCor= 4336 DFT=T Ex+Corr=M062X ExCW=0 ScaHFX=  0.540000
 ScaDFX=  1.000000  1.000000  1.000000  1.000000 ScalE2=  1.000000  1.000000
 IRadAn=      5 IRanWt=     -1 IRanGd=            0 ICorTp=0 IEmpDi=  4
 NAtoms=   65 NActive=   65 NUniq=   65 SFac= 1.00D+00 NAtFMM=   60 NAOKFM=T Big=T
 Integral buffers will be    131072 words long.
 Raffenetti 2 integral format.
 Two-electron integral symmetry is turned on.
 No density basis found on file    724.
 Leave Link  301 at Sun May  5 15:52:40 2024, MaxMem= 13421772800 cpu:               3.3 elap:               0.1
 (Enter /scratch/PI/keztluo/TYang/g16/l302.exe)
 NPDir=0 NMtPBC=     1 NCelOv=     1 NCel=       1 NClECP=     1 NCelD=      1
         NCelK=      1 NCelE2=     1 NClLst=     1 CellRange=     0.0.
 One-electron integrals computed using PRISM.
 One-electron integral symmetry used in STVInt
 NBasis=   554 RedAO= T EigKep=  4.00D-04  NBF=   554
 NBsUse=   554 1.00D-06 EigRej= -1.00D+00 NBFU=   554
 Precomputing XC quadrature grid using
 IXCGrd= 4 IRadAn=           5 IRanWt=          -1 IRanGd=           0 AccXCQ= 0.00D+00.
 Generated NRdTot=       0 NPtTot=           0 NUsed=           0 NTot=          32
 NSgBfM=   587   587   587   587   587 MxSgAt=    65 MxSgA2=    65.
 Leave Link  302 at Sun May  5 15:52:40 2024, MaxMem= 13421772800 cpu:              30.4 elap:               0.8
 (Enter /scratch/PI/keztluo/TYang/g16/l303.exe)
 DipDrv:  MaxL=1.
 Leave Link  303 at Sun May  5 15:52:41 2024, MaxMem= 13421772800 cpu:               4.2 elap:               0.2
 (Enter /scratch/PI/keztluo/TYang/g16/l401.exe)
 Initial guess from the checkpoint file:  "Lts.chk"
 B after Tr=     0.000000    0.000000    0.000000
         Rot=    0.999996   -0.002589    0.001252    0.000615 Ang=  -0.34 deg.
 Guess basis will be translated and rotated to current coordinates.
 JPrj=2 DoOrth=T DoCkMO=T.
 Generating alternative initial guess.
 ExpMin= 3.60D-02 ExpMax= 1.94D+04 ExpMxC= 2.91D+03 IAcc=3 IRadAn=         5 AccDes= 0.00D+00
 Harris functional with IExCor= 1009 and IRadAn=       5 diagonalized for initial guess.
 HarFok:  IExCor= 1009 AccDes= 0.00D+00 IRadAn=         5 IDoV= 1 UseB2=F ITyADJ=14
 ICtDFT=  3500011 ScaDFX=  1.000000  1.000000  1.000000  1.000000
 FoFCou: FMM=F IPFlag=           0 FMFlag=      100000 FMFlg1=        2001
         NFxFlg=           0 DoJE=T BraDBF=F KetDBF=T FulRan=T
         wScrn=  0.000000 ICntrl=       500 IOpCl=  0 I1Cent=   200000004 NGrid=           0
         NMat0=    1 NMatS0=      1 NMatT0=    0 NMatD0=    1 NMtDS0=    0 NMtDT0=    0
 Petite list used in FoFCou.
 Harris En= -1771.61621552182    
 Leave Link  401 at Sun May  5 15:52:43 2024, MaxMem= 13421772800 cpu:              85.0 elap:               2.2
 (Enter /scratch/PI/keztluo/TYang/g16/l502.exe)
 Integral symmetry usage will be decided dynamically.
 Closed shell SCF:
 Using DIIS extrapolation, IDIIS=  1040.
 NGot= 13421772800 LenX= 13421048022 LenY= 13420700512
 Requested convergence on RMS density matrix=1.00D-08 within 128 cycles.
 Requested convergence on MAX density matrix=1.00D-06.
 Requested convergence on             energy=1.00D-06.
 No special actions if energy rises.
 Fock matrices will be formed incrementally for  20 cycles.

 Cycle   1  Pass 1  IDiag  1:
 FoFJK:  IHMeth= 1 ICntrl=       0 DoSepK=F KAlg= 0 I1Cent=           0 FoldK=F
 IRaf= 990000000 NMat=       1 IRICut=       1 DoRegI=T DoRafI=F ISym2E= 0 IDoP0=0 IntGTp=1.
 FoFCou: FMM=T IPFlag=           0 FMFlag=      100000 FMFlg1=        2001
         NFxFlg=           0 DoJE=F BraDBF=F KetDBF=F FulRan=T
         wScrn=  0.000000 ICntrl=         0 IOpCl=  0 I1Cent=           0 NGrid=           0
         NMat0=    1 NMatS0=      1 NMatT0=    0 NMatD0=    1 NMtDS0=    0 NMtDT0=    0
 Symmetry not used in FoFCou.
 FMM levels:  10  Number of levels for PrismC:   9
 E= -1772.39836227900    
 DIIS: error= 2.04D-03 at cycle   1 NSaved=   1.
 NSaved= 1 IEnMin= 1 EnMin= -1772.39836227900     IErMin= 1 ErrMin= 2.04D-03
 ErrMax= 2.04D-03  0.00D+00 EMaxC= 1.00D-01 BMatC= 9.99D-04 BMatP= 9.99D-04
 IDIUse=3 WtCom= 9.80D-01 WtEn= 2.04D-02
 Coeff-Com:  0.100D+01
 Coeff-En:   0.100D+01
 Coeff:      0.100D+01
 Gap=     0.916 Goal=   None    Shift=    0.000
 GapD=    0.916 DampG=2.000 DampE=1.000 DampFc=2.0000 IDamp=-1.
 RMSDP=7.90D-05 MaxDP=5.78D-03              OVMax= 6.39D-03

 Cycle   2  Pass 1  IDiag  1:
 RMSU=  7.90D-05    CP:  1.00D+00
 E= -1772.39993280232     Delta-E=       -0.001570523322 Rises=F Damp=F
 DIIS: error= 2.87D-04 at cycle   2 NSaved=   2.
 NSaved= 2 IEnMin= 2 EnMin= -1772.39993280232     IErMin= 2 ErrMin= 2.87D-04
 ErrMax= 2.87D-04  0.00D+00 EMaxC= 1.00D-01 BMatC= 3.02D-05 BMatP= 9.99D-04
 IDIUse=3 WtCom= 9.97D-01 WtEn= 2.87D-03
 Coeff-Com: -0.169D+00 0.117D+01
 Coeff-En:   0.000D+00 0.100D+01
 Coeff:     -0.169D+00 0.117D+01
 Gap=     0.212 Goal=   None    Shift=    0.000
 RMSDP=2.09D-05 MaxDP=1.28D-03 DE=-1.57D-03 OVMax= 2.04D-03

 Cycle   3  Pass 1  IDiag  1:
 RMSU=  1.34D-05    CP:  1.00D+00  1.20D+00
 E= -1772.39999349481     Delta-E=       -0.000060692487 Rises=F Damp=F
 DIIS: error= 7.71D-05 at cycle   3 NSaved=   3.
 NSaved= 3 IEnMin= 3 EnMin= -1772.39999349481     IErMin= 3 ErrMin= 7.71D-05
 ErrMax= 7.71D-05  0.00D+00 EMaxC= 1.00D-01 BMatC= 5.65D-06 BMatP= 3.02D-05
 IDIUse=1 WtCom= 1.00D+00 WtEn= 0.00D+00
 Coeff-Com: -0.773D-01 0.483D+00 0.595D+00
 Coeff:     -0.773D-01 0.483D+00 0.595D+00
 Gap=     0.212 Goal=   None    Shift=    0.000
 RMSDP=5.69D-06 MaxDP=4.02D-04 DE=-6.07D-05 OVMax= 8.50D-04

 Cycle   4  Pass 1  IDiag  1:
 RMSU=  5.46D-06    CP:  1.00D+00  1.22D+00  9.32D-01
 E= -1772.39999836175     Delta-E=       -0.000004866944 Rises=F Damp=F
 DIIS: error= 3.20D-05 at cycle   4 NSaved=   4.
 NSaved= 4 IEnMin= 4 EnMin= -1772.39999836175     IErMin= 4 ErrMin= 3.20D-05
 ErrMax= 3.20D-05  0.00D+00 EMaxC= 1.00D-01 BMatC= 1.05D-06 BMatP= 5.65D-06
 IDIUse=1 WtCom= 1.00D+00 WtEn= 0.00D+00
 Coeff-Com:  0.641D-02-0.704D-01 0.282D+00 0.782D+00
 Coeff:      0.641D-02-0.704D-01 0.282D+00 0.782D+00
 Gap=     0.212 Goal=   None    Shift=    0.000
 RMSDP=2.59D-06 MaxDP=1.71D-04 DE=-4.87D-06 OVMax= 4.48D-04

 Cycle   5  Pass 1  IDiag  1:
 RMSU=  1.51D-06    CP:  1.00D+00  1.23D+00  1.07D+00  8.81D-01
 E= -1772.39999953051     Delta-E=       -0.000001168758 Rises=F Damp=F
 DIIS: error= 7.60D-06 at cycle   5 NSaved=   5.
 NSaved= 5 IEnMin= 5 EnMin= -1772.39999953051     IErMin= 5 ErrMin= 7.60D-06
 ErrMax= 7.60D-06  0.00D+00 EMaxC= 1.00D-01 BMatC= 8.45D-08 BMatP= 1.05D-06
 IDIUse=1 WtCom= 1.00D+00 WtEn= 0.00D+00
 Coeff-Com:  0.693D-02-0.582D-01 0.102D+00 0.370D+00 0.579D+00
 Coeff:      0.693D-02-0.582D-01 0.102D+00 0.370D+00 0.579D+00
 Gap=     0.212 Goal=   None    Shift=    0.000
 RMSDP=8.55D-07 MaxDP=4.14D-05 DE=-1.17D-06 OVMax= 6.45D-05

 Cycle   6  Pass 1  IDiag  1:
 RMSU=  6.91D-07    CP:  1.00D+00  1.23D+00  1.09D+00  9.35D-01  8.07D-01
 E= -1772.39999961882     Delta-E=       -0.000000088310 Rises=F Damp=F
 DIIS: error= 3.70D-06 at cycle   6 NSaved=   6.
 NSaved= 6 IEnMin= 6 EnMin= -1772.39999961882     IErMin= 6 ErrMin= 3.70D-06
 ErrMax= 3.70D-06  0.00D+00 EMaxC= 1.00D-01 BMatC= 1.16D-08 BMatP= 8.45D-08
 IDIUse=1 WtCom= 1.00D+00 WtEn= 0.00D+00
 Coeff-Com:  0.195D-02-0.120D-01-0.192D-01-0.956D-02 0.248D+00 0.791D+00
 Coeff:      0.195D-02-0.120D-01-0.192D-01-0.956D-02 0.248D+00 0.791D+00
 Gap=     0.212 Goal=   None    Shift=    0.000
 RMSDP=4.70D-07 MaxDP=3.46D-05 DE=-8.83D-08 OVMax= 9.07D-05

 Cycle   7  Pass 1  IDiag  1:
 RMSU=  2.88D-07    CP:  1.00D+00  1.23D+00  1.11D+00  9.61D-01  9.89D-01
                    CP:  8.99D-01
 E= -1772.39999963831     Delta-E=       -0.000000019483 Rises=F Damp=F
 DIIS: error= 2.14D-06 at cycle   7 NSaved=   7.
 NSaved= 7 IEnMin= 7 EnMin= -1772.39999963831     IErMin= 7 ErrMin= 2.14D-06
 ErrMax= 2.14D-06  0.00D+00 EMaxC= 1.00D-01 BMatC= 2.35D-09 BMatP= 1.16D-08
 IDIUse=1 WtCom= 1.00D+00 WtEn= 0.00D+00
 Coeff-Com:  0.209D-05 0.193D-02-0.197D-01-0.466D-01 0.176D-01 0.363D+00
 Coeff-Com:  0.684D+00
 Coeff:      0.209D-05 0.193D-02-0.197D-01-0.466D-01 0.176D-01 0.363D+00
 Coeff:      0.684D+00
 Gap=     0.212 Goal=   None    Shift=    0.000
 RMSDP=1.73D-07 MaxDP=8.62D-06 DE=-1.95D-08 OVMax= 3.02D-05

 Cycle   8  Pass 1  IDiag  1:
 RMSU=  9.28D-08    CP:  1.00D+00  1.23D+00  1.11D+00  9.69D-01  1.03D+00
                    CP:  1.06D+00  8.75D-01
 E= -1772.39999964155     Delta-E=       -0.000000003241 Rises=F Damp=F
 DIIS: error= 4.20D-07 at cycle   8 NSaved=   8.
 NSaved= 8 IEnMin= 8 EnMin= -1772.39999964155     IErMin= 8 ErrMin= 4.20D-07
 ErrMax= 4.20D-07  0.00D+00 EMaxC= 1.00D-01 BMatC= 3.63D-10 BMatP= 2.35D-09
 IDIUse=1 WtCom= 1.00D+00 WtEn= 0.00D+00
 Coeff-Com: -0.291D-03 0.273D-02-0.615D-02-0.202D-01-0.365D-01 0.553D-01
 Coeff-Com:  0.327D+00 0.678D+00
 Coeff:     -0.291D-03 0.273D-02-0.615D-02-0.202D-01-0.365D-01 0.553D-01
 Coeff:      0.327D+00 0.678D+00
 Gap=     0.212 Goal=   None    Shift=    0.000
 RMSDP=6.16D-08 MaxDP=3.74D-06 DE=-3.24D-09 OVMax= 1.11D-05

 Cycle   9  Pass 1  IDiag  1:
 RMSU=  3.27D-08    CP:  1.00D+00  1.23D+00  1.11D+00  9.71D-01  1.04D+00
                    CP:  1.10D+00  9.94D-01  8.82D-01
 E= -1772.39999964204     Delta-E=       -0.000000000488 Rises=F Damp=F
 DIIS: error= 1.73D-07 at cycle   9 NSaved=   9.
 NSaved= 9 IEnMin= 9 EnMin= -1772.39999964204     IErMin= 9 ErrMin= 1.73D-07
 ErrMax= 1.73D-07  0.00D+00 EMaxC= 1.00D-01 BMatC= 3.99D-11 BMatP= 3.63D-10
 IDIUse=1 WtCom= 1.00D+00 WtEn= 0.00D+00
 Coeff-Com: -0.135D-03 0.103D-02-0.473D-03-0.376D-02-0.213D-01-0.164D-01
 Coeff-Com:  0.692D-01 0.284D+00 0.688D+00
 Coeff:     -0.135D-03 0.103D-02-0.473D-03-0.376D-02-0.213D-01-0.164D-01
 Coeff:      0.692D-01 0.284D+00 0.688D+00
 Gap=     0.212 Goal=   None    Shift=    0.000
 RMSDP=2.33D-08 MaxDP=1.52D-06 DE=-4.88D-10 OVMax= 3.33D-06

 Cycle  10  Pass 1  IDiag  1:
 RMSU=  1.26D-08    CP:  1.00D+00  1.23D+00  1.11D+00  9.72D-01  1.04D+00
                    CP:  1.11D+00  1.02D+00  1.01D+00  8.98D-01
 E= -1772.39999964203     Delta-E=        0.000000000006 Rises=F Damp=F
 DIIS: error= 6.67D-08 at cycle  10 NSaved=  10.
 NSaved=10 IEnMin= 9 EnMin= -1772.39999964204     IErMin=10 ErrMin= 6.67D-08
 ErrMax= 6.67D-08  0.00D+00 EMaxC= 1.00D-01 BMatC= 6.35D-12 BMatP= 3.99D-11
 IDIUse=1 WtCom= 1.00D+00 WtEn= 0.00D+00
 Coeff-Com:  0.176D-04-0.254D-03 0.130D-02 0.335D-02-0.672D-03-0.172D-01
 Coeff-Com: -0.453D-01-0.537D-01 0.263D+00 0.850D+00
 Coeff:      0.176D-04-0.254D-03 0.130D-02 0.335D-02-0.672D-03-0.172D-01
 Coeff:     -0.453D-01-0.537D-01 0.263D+00 0.850D+00
 Gap=     0.212 Goal=   None    Shift=    0.000
 RMSDP=1.20D-08 MaxDP=7.55D-07 DE= 6.37D-12 OVMax= 2.29D-06

 Cycle  11  Pass 1  IDiag  1:
 RMSU=  5.25D-09    CP:  1.00D+00  1.23D+00  1.11D+00  9.72D-01  1.05D+00
                    CP:  1.12D+00  1.04D+00  1.04D+00  1.08D+00  9.94D-01
 E= -1772.39999964209     Delta-E=       -0.000000000065 Rises=F Damp=F
 DIIS: error= 2.24D-08 at cycle  11 NSaved=  11.
 NSaved=11 IEnMin=11 EnMin= -1772.39999964209     IErMin=11 ErrMin= 2.24D-08
 ErrMax= 2.24D-08  0.00D+00 EMaxC= 1.00D-01 BMatC= 6.93D-13 BMatP= 6.35D-12
 IDIUse=1 WtCom= 1.00D+00 WtEn= 0.00D+00
 Coeff-Com:  0.193D-04-0.189D-03 0.492D-03 0.152D-02 0.189D-02-0.372D-02
 Coeff-Com: -0.221D-01-0.493D-01 0.166D-01 0.301D+00 0.754D+00
 Coeff:      0.193D-04-0.189D-03 0.492D-03 0.152D-02 0.189D-02-0.372D-02
 Coeff:     -0.221D-01-0.493D-01 0.166D-01 0.301D+00 0.754D+00
 Gap=     0.212 Goal=   None    Shift=    0.000
 RMSDP=3.26D-09 MaxDP=2.21D-07 DE=-6.46D-11 OVMax= 7.25D-07

 SCF Done:  E(RM062X) =  -1772.39999964     A.U. after   11 cycles
            NFock= 11  Conv=0.33D-08     -V/T= 2.0054
 KE= 1.762811058536D+03 PE=-1.258576791350D+04 EE= 4.829874090216D+03
 Leave Link  502 at Sun May  5 15:53:47 2024, MaxMem= 13421772800 cpu:            2467.6 elap:              63.7
 (Enter /scratch/PI/keztluo/TYang/g16/l701.exe)
 ... and contract with generalized density number  0.
 Compute integral first derivatives.
 Leave Link  701 at Sun May  5 15:53:47 2024, MaxMem= 13421772800 cpu:              16.9 elap:               0.5
 (Enter /scratch/PI/keztluo/TYang/g16/l702.exe)
 L702 exits ... SP integral derivatives will be done elsewhere.
 Leave Link  702 at Sun May  5 15:53:48 2024, MaxMem= 13421772800 cpu:               0.9 elap:               0.0
 (Enter /scratch/PI/keztluo/TYang/g16/l703.exe)
 Integral derivatives from FoFJK, PRISM(SPDF).
 Compute integral first derivatives, UseDBF=F ICtDFT=           0.
 Calling FoFJK, ICntrl=      2127 FMM=T ISym2X=0 I1Cent= 0 IOpClX= 0 NMat=1 NMatS=1 NMatT=0.
 FoFJK:  IHMeth= 1 ICntrl=    2127 DoSepK=F KAlg= 0 I1Cent=           0 FoldK=F
 IRaf=         0 NMat=       1 IRICut=       1 DoRegI=T DoRafI=F ISym2E= 0 IDoP0=0 IntGTp=1.
 FoFCou: FMM=T IPFlag=           0 FMFlag=      100000 FMFlg1=        2001
         NFxFlg=           0 DoJE=F BraDBF=F KetDBF=F FulRan=T
         wScrn=  0.000000 ICntrl=      2127 IOpCl=  0 I1Cent=           0 NGrid=           0
         NMat0=    1 NMatS0=      1 NMatT0=    0 NMatD0=    1 NMtDS0=    0 NMtDT0=    0
 Symmetry not used in FoFCou.
 FMM levels:  10  Number of levels for PrismC:   9
 Leave Link  703 at Sun May  5 15:54:02 2024, MaxMem= 13421772800 cpu:             554.0 elap:              14.3
 (Enter /scratch/PI/keztluo/TYang/g16/l716.exe)
 Dipole        =-1.33001768D+00 5.42899054D-02-1.45691110D-01
 ***** Axes restored to original set *****
 -------------------------------------------------------------------
 Center     Atomic                   Forces (Hartrees/Bohr)
 Number     Number              X              Y              Z
 -------------------------------------------------------------------
      1       15          -0.000030152    0.000015145   -0.000001335
      2        8          -0.000042079   -0.000011166    0.000013654
      3        8          -0.000016521    0.000018569   -0.000001567
      4        8           0.000003586   -0.000014418   -0.000001564
      5        8           0.000012522    0.000000783    0.000005113
      6        6           0.000007992    0.000007521   -0.000004702
      7        6           0.000005924   -0.000005547   -0.000000793
      8        1           0.000012155    0.000011512    0.000000757
      9        6           0.000002196    0.000002354    0.000002036
     10        1          -0.000006917   -0.000004770    0.000001209
     11        6           0.000008694    0.000008320    0.000016241
     12        1          -0.000001926   -0.000002466   -0.000002706
     13        6           0.000009935   -0.000006630    0.000001364
     14        1          -0.000000866    0.000001265    0.000001976
     15        6          -0.000001088    0.000002199    0.000002179
     16        1           0.000001806    0.000003146    0.000001411
     17        6           0.000005944   -0.000010649   -0.000011756
     18        1           0.000014703    0.000011359   -0.000004137
     19        6           0.000001236   -0.000001315   -0.000005718
     20        6          -0.000006686    0.000004872   -0.000009960
     21        1           0.000001354    0.000003125    0.000015136
     22        6           0.000000044   -0.000000028    0.000001354
     23        1           0.000002547   -0.000005094   -0.000003737
     24        6          -0.000000427   -0.000000054    0.000000518
     25        1           0.000000320   -0.000001033   -0.000000081
     26        6           0.000001492   -0.000001340    0.000002477
     27        1           0.000001404   -0.000001057   -0.000000274
     28        6          -0.000003017    0.000000731   -0.000003158
     29        1           0.000000916   -0.000000548    0.000001326
     30        6           0.000001541   -0.000003130    0.000005569
     31        6          -0.000002942   -0.000003283    0.000002171
     32        1          -0.000001042   -0.000000545   -0.000000985
     33        6           0.000000132   -0.000000611   -0.000002314
     34        1           0.000001086   -0.000001628    0.000000387
     35        1           0.000000254    0.000001080   -0.000004637
     36        6          -0.000000077   -0.000002004    0.000005610
     37        1          -0.000000518    0.000000410   -0.000001014
     38        1          -0.000000031   -0.000001023   -0.000000178
     39        6          -0.000004724   -0.000002897   -0.000004705
     40        6           0.000001593   -0.000001347   -0.000002716
     41        1          -0.000000157   -0.000001519    0.000001086
     42        1          -0.000000253   -0.000000358    0.000000197
     43        1          -0.000000432   -0.000001484   -0.000000682
     44        6          -0.000000556    0.000006860   -0.000000494
     45        6           0.000000434   -0.000002152   -0.000002198
     46        1          -0.000001430    0.000001320    0.000001149
     47        1          -0.000000149   -0.000001124    0.000000805
     48        1          -0.000002069   -0.000001866   -0.000003825
     49        6          -0.000001016    0.000002545   -0.000001140
     50        1           0.000000359   -0.000001659    0.000001863
     51        1          -0.000001497   -0.000001862    0.000000756
     52        1          -0.000000422   -0.000001232    0.000000734
     53        6           0.000002919    0.000001776    0.000002953
     54        6           0.000002519   -0.000001426   -0.000009933
     55        6          -0.000009562   -0.000002119   -0.000005679
     56        1           0.000003028   -0.000003485    0.000002519
     57        6          -0.000015575   -0.000001352   -0.000008972
     58        1          -0.000004561    0.000000852   -0.000000897
     59        6           0.000001101    0.000002363   -0.000001726
     60        1           0.000000897   -0.000000534    0.000000490
     61        6           0.000003518    0.000002080    0.000004599
     62        1           0.000000483    0.000000369   -0.000001849
     63        6          -0.000000430    0.000000354   -0.000004461
     64        1          -0.000000042   -0.000000872    0.000008535
     65        3           0.000042528   -0.000005283    0.000003720
 -------------------------------------------------------------------
 Cartesian Forces:  Max     0.000042528 RMS     0.000007000
 Leave Link  716 at Sun May  5 15:54:02 2024, MaxMem= 13421772800 cpu:               1.7 elap:               0.1
 (Enter /scratch/PI/keztluo/TYang/g16/l103.exe)

 GradGradGradGradGradGradGradGradGradGradGradGradGradGradGradGradGradGrad
 Berny optimization.
 FormGI is forming the generalized inverse of G from B-inverse, IUseBI=4.
 GSVD:  received Info=                   1 from GESDD.
 Internal  Forces:  Max     0.000252747 RMS     0.000020457
 Search for a saddle point.
 Step number   2 out of a maximum of  390
 All quantities printed in internal units (Hartrees-Bohrs-Radians)
 Swapping is turned off.
 Update second derivatives using D2CorX and points    1    2
 ITU=  0  0
     Eigenvalues ---   -0.01206   0.00144   0.00221   0.00246   0.00377
     Eigenvalues ---    0.00493   0.00787   0.00863   0.01196   0.01291
     Eigenvalues ---    0.01443   0.01560   0.01584   0.01679   0.01760
     Eigenvalues ---    0.01771   0.01790   0.01812   0.01846   0.01867
     Eigenvalues ---    0.01994   0.02043   0.02132   0.02160   0.02339
     Eigenvalues ---    0.02393   0.02398   0.02442   0.02474   0.02497
     Eigenvalues ---    0.02526   0.02609   0.02633   0.02669   0.02699
     Eigenvalues ---    0.02773   0.02780   0.02831   0.02844   0.02855
     Eigenvalues ---    0.02869   0.02932   0.03250   0.03407   0.03574
     Eigenvalues ---    0.04015   0.04107   0.04276   0.04474   0.04531
     Eigenvalues ---    0.04571   0.04699   0.04727   0.04794   0.05051
     Eigenvalues ---    0.05070   0.05137   0.05424   0.05608   0.05992
     Eigenvalues ---    0.06224   0.06262   0.06455   0.06809   0.06845
     Eigenvalues ---    0.07244   0.07938   0.08241   0.08581   0.08616
     Eigenvalues ---    0.09122   0.09630   0.10187   0.10704   0.10913
     Eigenvalues ---    0.10920   0.10975   0.11267   0.11454   0.11588
     Eigenvalues ---    0.11700   0.11793   0.11826   0.12112   0.12219
     Eigenvalues ---    0.12285   0.12393   0.12424   0.12449   0.12546
     Eigenvalues ---    0.12715   0.12749   0.12968   0.13152   0.13370
     Eigenvalues ---    0.13994   0.14536   0.14752   0.15097   0.15272
     Eigenvalues ---    0.15358   0.15640   0.16104   0.16571   0.18026
     Eigenvalues ---    0.18223   0.18791   0.18886   0.18931   0.19070
     Eigenvalues ---    0.19190   0.19306   0.19353   0.19486   0.19624
     Eigenvalues ---    0.20218   0.20384   0.20672   0.20951   0.22060
     Eigenvalues ---    0.22451   0.23746   0.24195   0.24837   0.25245
     Eigenvalues ---    0.26247   0.26690   0.27357   0.27556   0.28789
     Eigenvalues ---    0.29142   0.30170   0.31322   0.31723   0.32327
     Eigenvalues ---    0.32754   0.33416   0.33440   0.33871   0.34092
     Eigenvalues ---    0.34188   0.34325   0.34382   0.34487   0.34688
     Eigenvalues ---    0.34726   0.34765   0.34794   0.34902   0.35133
     Eigenvalues ---    0.35529   0.35844   0.36433   0.36460   0.36589
     Eigenvalues ---    0.36656   0.36777   0.36816   0.36850   0.36905
     Eigenvalues ---    0.36920   0.36943   0.36985   0.37110   0.37145
     Eigenvalues ---    0.37350   0.37704   0.38178   0.38790   0.40118
     Eigenvalues ---    0.43137   0.43350   0.43723   0.43921   0.43960
     Eigenvalues ---    0.44513   0.44794   0.45880   0.48995   0.49255
     Eigenvalues ---    0.49305   0.49326   0.49541   0.49562   0.53176
     Eigenvalues ---    0.53207   0.53493   0.74518   1.44513
 Eigenvectors required to have negative eigenvalues:
                          D27       D10       D29      A126      A127
   1                   -0.47233  -0.39597  -0.38409   0.26200   0.25964
                          A5        R6        D7        D3        D11
   1                   -0.19076   0.17661  -0.16145   0.14889   0.14163
 RFO step:  Lambda0=6.377045296D-08 Lambda=-3.52413974D-07.
 Linear search not attempted -- option 19 set.
 Iteration  1 RMS(Cart)=  0.00074212 RMS(Int)=  0.00000018
 Iteration  2 RMS(Cart)=  0.00000069 RMS(Int)=  0.00000002
 ITry= 1 IFail=0 DXMaxC= 3.97D-03 DCOld= 1.00D+10 DXMaxT= 3.00D-01 DXLimC= 3.00D+00 Rises=F
 Variable       Old X    -DE/DX   Delta X   Delta X   Delta X     New X
                                 (Linear)    (Quad)   (Total)
    R1        2.90790   0.00002   0.00000   0.00002   0.00002   2.90793
    R2        3.15436   0.00000   0.00000   0.00008   0.00008   3.15444
    R3        3.16585  -0.00003   0.00000   0.00008   0.00008   3.16594
    R4        5.27160  -0.00005   0.00000   0.00029   0.00029   5.27188
    R5        2.35314   0.00002   0.00000  -0.00008  -0.00008   2.35306
    R6        3.43530  -0.00001   0.00000   0.00080   0.00080   3.43611
    R7        3.31939   0.00000   0.00000  -0.00045  -0.00045   3.31894
    R8        2.70126   0.00000   0.00000  -0.00003  -0.00003   2.70123
    R9        2.68809  -0.00003   0.00000  -0.00007  -0.00007   2.68802
   R10        2.63966   0.00000   0.00000   0.00001   0.00001   2.63967
   R11        2.63995   0.00000   0.00000   0.00001   0.00001   2.63997
   R12        2.79456   0.00000   0.00000  -0.00004  -0.00004   2.79452
   R13        2.05570   0.00001   0.00000   0.00002   0.00002   2.05572
   R14        2.62639   0.00001   0.00000   0.00000   0.00000   2.62640
   R15        2.05050   0.00000   0.00000  -0.00001  -0.00001   2.05049
   R16        2.63268   0.00001   0.00000   0.00002   0.00002   2.63269
   R17        2.05182   0.00000   0.00000  -0.00001  -0.00001   2.05182
   R18        2.63762   0.00000   0.00000  -0.00001  -0.00001   2.63761
   R19        2.05138   0.00000   0.00000   0.00000   0.00000   2.05139
   R20        2.62471  -0.00001   0.00000  -0.00001  -0.00001   2.62470
   R21        2.05142   0.00000   0.00000  -0.00001  -0.00001   2.05141
   R22        2.07843   0.00001   0.00000   0.00003   0.00003   2.07846
   R23        2.64586   0.00000   0.00000   0.00002   0.00002   2.64588
   R24        2.63712   0.00000   0.00000   0.00000   0.00000   2.63712
   R25        2.88943   0.00000   0.00000   0.00003   0.00003   2.88946
   R26        2.05330   0.00001   0.00000   0.00000   0.00000   2.05331
   R27        2.62552   0.00000   0.00000  -0.00001  -0.00001   2.62552
   R28        2.05391   0.00000   0.00000  -0.00001  -0.00001   2.05390
   R29        2.63436   0.00000   0.00000   0.00000   0.00000   2.63436
   R30        2.05138   0.00000   0.00000   0.00000   0.00000   2.05138
   R31        2.62658   0.00000   0.00000   0.00000   0.00000   2.62658
   R32        2.05160   0.00000   0.00000   0.00000   0.00000   2.05161
   R33        2.63561   0.00000   0.00000  -0.00001  -0.00001   2.63560
   R34        2.05122   0.00000   0.00000   0.00000   0.00000   2.05122
   R35        2.91185   0.00000   0.00000   0.00001   0.00001   2.91186
   R36        3.06036   0.00000   0.00000   0.00002   0.00002   3.06038
   R37        2.06755   0.00000   0.00000   0.00000   0.00000   2.06755
   R38        2.93719   0.00000   0.00000  -0.00002  -0.00002   2.93717
   R39        2.93776   0.00000   0.00000  -0.00002  -0.00002   2.93774
   R40        2.06477   0.00000   0.00000   0.00000   0.00000   2.06477
   R41        2.06279   0.00000   0.00000   0.00002   0.00002   2.06280
   R42        2.93564   0.00001   0.00000   0.00004   0.00004   2.93568
   R43        2.05995   0.00000   0.00000   0.00000   0.00000   2.05994
   R44        2.06648   0.00000   0.00000   0.00000   0.00000   2.06648
   R45        2.91177   0.00000   0.00000   0.00000   0.00000   2.91177
   R46        2.96125   0.00000   0.00000   0.00002   0.00002   2.96127
   R47        2.86438   0.00000   0.00000   0.00001   0.00001   2.86439
   R48        2.98862  -0.00001   0.00000  -0.00008  -0.00008   2.98855
   R49        2.05950   0.00000   0.00000   0.00000   0.00000   2.05949
   R50        2.07011   0.00000   0.00000   0.00000   0.00000   2.07011
   R51        2.07069   0.00000   0.00000   0.00000   0.00000   2.07069
   R52        2.91747   0.00000   0.00000   0.00001   0.00001   2.91748
   R53        2.90681   0.00000   0.00000   0.00000   0.00000   2.90680
   R54        2.07298   0.00000   0.00000   0.00000   0.00000   2.07298
   R55        2.07020   0.00000   0.00000   0.00001   0.00001   2.07021
   R56        2.04465   0.00000   0.00000  -0.00002  -0.00002   2.04463
   R57        2.07032   0.00000   0.00000   0.00001   0.00001   2.07033
   R58        2.06646   0.00000   0.00000   0.00000   0.00000   2.06646
   R59        2.07107   0.00000   0.00000   0.00000   0.00000   2.07108
   R60        2.89581   0.00000   0.00000   0.00000   0.00000   2.89581
   R61        2.64491   0.00001   0.00000   0.00001   0.00001   2.64492
   R62        2.64882   0.00000   0.00000   0.00001   0.00001   2.64883
   R63        2.04782   0.00000   0.00000   0.00001   0.00001   2.04783
   R64        2.63316   0.00000   0.00000   0.00002   0.00002   2.63318
   R65        2.05232   0.00000   0.00000   0.00000   0.00000   2.05231
   R66        2.62652   0.00000   0.00000   0.00000   0.00000   2.62651
   R67        2.05203   0.00000   0.00000   0.00000   0.00000   2.05203
   R68        2.63181   0.00000   0.00000   0.00001   0.00001   2.63182
   R69        2.05169   0.00000   0.00000   0.00000   0.00000   2.05169
   R70        2.62847   0.00000   0.00000  -0.00001  -0.00001   2.62846
   R71        2.04920  -0.00001   0.00000  -0.00001  -0.00001   2.04919
    A1        1.86447  -0.00002   0.00000  -0.00027  -0.00027   1.86420
    A2        1.84593   0.00001   0.00000  -0.00014  -0.00014   1.84579
    A3        1.58824   0.00001   0.00000  -0.00008  -0.00008   1.58816
    A4        2.26566   0.00001   0.00000  -0.00040  -0.00040   2.26526
    A5        2.15039  -0.00001   0.00000  -0.00008  -0.00008   2.15031
    A6        2.16346  -0.00025   0.00000  -0.00046  -0.00046   2.16300
    A7        1.95163  -0.00002   0.00000  -0.00011  -0.00011   1.95152
    A8        1.97148  -0.00001   0.00000  -0.00014  -0.00014   1.97134
    A9        2.09591   0.00000   0.00000   0.00001   0.00001   2.09592
   A10        2.08029   0.00003   0.00000   0.00014   0.00014   2.08044
   A11        2.10591  -0.00003   0.00000  -0.00016  -0.00016   2.10575
   A12        2.08222   0.00001   0.00000   0.00008   0.00008   2.08230
   A13        2.09688  -0.00001   0.00000  -0.00005  -0.00005   2.09683
   A14        2.10409   0.00000   0.00000  -0.00003  -0.00003   2.10406
   A15        2.09676   0.00000   0.00000   0.00001   0.00001   2.09677
   A16        2.08837   0.00001   0.00000   0.00004   0.00004   2.08841
   A17        2.09805  -0.00001   0.00000  -0.00005  -0.00005   2.09800
   A18        2.09053   0.00000   0.00000   0.00000   0.00000   2.09052
   A19        2.10027   0.00000   0.00000   0.00000   0.00000   2.10027
   A20        2.09236   0.00000   0.00000   0.00000   0.00000   2.09237
   A21        2.09380   0.00000   0.00000   0.00001   0.00001   2.09381
   A22        2.09543   0.00000   0.00000  -0.00003  -0.00003   2.09540
   A23        2.09396   0.00000   0.00000   0.00002   0.00002   2.09398
   A24        2.08945   0.00001   0.00000   0.00003   0.00003   2.08948
   A25        2.07729  -0.00001   0.00000  -0.00003  -0.00003   2.07727
   A26        2.11643  -0.00001   0.00000  -0.00001  -0.00001   2.11643
   A27        2.14027   0.00000   0.00000  -0.00001  -0.00001   2.14026
   A28        2.09359   0.00000   0.00000   0.00012   0.00012   2.09371
   A29        2.01527   0.00001   0.00000   0.00012   0.00012   2.01539
   A30        2.05987   0.00000   0.00000  -0.00001  -0.00001   2.05986
   A31        2.09362   0.00000   0.00000   0.00006   0.00006   2.09368
   A32        2.12274   0.00000   0.00000  -0.00007  -0.00007   2.12267
   A33        2.08502   0.00000   0.00000  -0.00003  -0.00003   2.08499
   A34        2.11399   0.00000   0.00000   0.00000   0.00000   2.11399
   A35        2.08373   0.00000   0.00000   0.00003   0.00003   2.08376
   A36        2.09045   0.00000   0.00000  -0.00001  -0.00001   2.09044
   A37        2.09857   0.00000   0.00000   0.00001   0.00001   2.09857
   A38        2.09411   0.00000   0.00000   0.00001   0.00001   2.09412
   A39        2.10071   0.00000   0.00000   0.00000   0.00000   2.10071
   A40        2.08170   0.00000   0.00000   0.00000   0.00000   2.08170
   A41        2.10077   0.00000   0.00000   0.00000   0.00000   2.10078
   A42        2.09729   0.00000   0.00000   0.00001   0.00001   2.09730
   A43        2.09892   0.00000   0.00000   0.00000   0.00000   2.09892
   A44        2.08697   0.00000   0.00000  -0.00001  -0.00001   2.08696
   A45        2.11296   0.00000   0.00000   0.00001   0.00001   2.11297
   A46        2.09306   0.00000   0.00000  -0.00002  -0.00002   2.09304
   A47        2.07716   0.00000   0.00000   0.00000   0.00000   2.07717
   A48        1.82949  -0.00001   0.00000  -0.00005  -0.00005   1.82944
   A49        1.91155   0.00000   0.00000   0.00000   0.00000   1.91155
   A50        1.84218   0.00000   0.00000   0.00000   0.00000   1.84218
   A51        2.02358   0.00001   0.00000   0.00000   0.00000   2.02358
   A52        2.07914   0.00000   0.00000   0.00005   0.00005   2.07919
   A53        1.76869   0.00000   0.00000   0.00000   0.00000   1.76869
   A54        1.95856   0.00000   0.00000  -0.00001  -0.00001   1.95855
   A55        1.87263   0.00000   0.00000   0.00000   0.00000   1.87262
   A56        1.83259   0.00000   0.00000   0.00001   0.00001   1.83260
   A57        2.00555   0.00000   0.00000   0.00001   0.00001   2.00556
   A58        2.00432   0.00000   0.00000   0.00000   0.00000   2.00432
   A59        1.77212   0.00000   0.00000   0.00000   0.00000   1.77212
   A60        1.93683   0.00000   0.00000  -0.00001  -0.00001   1.93682
   A61        1.95850   0.00000   0.00000  -0.00003  -0.00003   1.95847
   A62        1.80434   0.00000   0.00000  -0.00001  -0.00001   1.80433
   A63        1.85435   0.00000   0.00000   0.00001   0.00001   1.85435
   A64        1.95648   0.00000   0.00000  -0.00003  -0.00003   1.95645
   A65        1.95597   0.00000   0.00000   0.00007   0.00007   1.95604
   A66        1.98247   0.00000   0.00000   0.00003   0.00003   1.98249
   A67        1.94761   0.00000   0.00000  -0.00001  -0.00001   1.94760
   A68        1.79973   0.00000   0.00000   0.00001   0.00001   1.79973
   A69        1.85785   0.00000   0.00000  -0.00002  -0.00002   1.85783
   A70        1.97467   0.00000   0.00000  -0.00001  -0.00001   1.97466
   A71        1.90226   0.00000   0.00000   0.00001   0.00001   1.90226
   A72        1.74276   0.00000   0.00000   0.00000   0.00000   1.74276
   A73        2.00179   0.00000   0.00000   0.00000   0.00000   2.00179
   A74        1.87429   0.00000   0.00000   0.00004   0.00004   1.87433
   A75        2.04347   0.00000   0.00000   0.00003   0.00003   2.04350
   A76        1.81564   0.00000   0.00000  -0.00002  -0.00002   1.81561
   A77        1.96258   0.00000   0.00000  -0.00004  -0.00004   1.96253
   A78        1.87386   0.00000   0.00000   0.00000   0.00000   1.87386
   A79        1.88227   0.00000   0.00000  -0.00001  -0.00001   1.88225
   A80        2.01747   0.00000   0.00000   0.00002   0.00002   2.01748
   A81        1.86793   0.00000   0.00000   0.00000   0.00000   1.86792
   A82        1.89677   0.00000   0.00000   0.00002   0.00002   1.89678
   A83        1.91963   0.00000   0.00000  -0.00002  -0.00002   1.91961
   A84        1.62588   0.00000   0.00000   0.00000   0.00000   1.62588
   A85        1.94121   0.00000   0.00000   0.00004   0.00004   1.94125
   A86        2.06793   0.00000   0.00000  -0.00002  -0.00002   2.06791
   A87        1.98717   0.00000   0.00000  -0.00003  -0.00003   1.98714
   A88        2.03928   0.00000   0.00000   0.00009   0.00009   2.03937
   A89        1.80870   0.00000   0.00000  -0.00007  -0.00007   1.80863
   A90        1.89218   0.00000   0.00000  -0.00004  -0.00004   1.89214
   A91        1.91264   0.00000   0.00000  -0.00010  -0.00010   1.91254
   A92        2.02452   0.00000   0.00000   0.00011   0.00011   2.02463
   A93        1.87356   0.00000   0.00000  -0.00002  -0.00002   1.87354
   A94        1.87371   0.00000   0.00000   0.00005   0.00005   1.87376
   A95        1.88160   0.00000   0.00000  -0.00001  -0.00001   1.88159
   A96        1.92718   0.00000   0.00000   0.00003   0.00003   1.92721
   A97        1.93295   0.00000   0.00000  -0.00001  -0.00001   1.93295
   A98        1.93401   0.00000   0.00000  -0.00001  -0.00001   1.93400
   A99        1.89774   0.00000   0.00000   0.00000   0.00000   1.89774
   A100       1.88055   0.00000   0.00000   0.00000   0.00000   1.88055
   A101       1.89000   0.00000   0.00000  -0.00002  -0.00002   1.88998
   A102       1.84197   0.00001   0.00000  -0.00001  -0.00001   1.84196
   A103       1.90098  -0.00001   0.00000  -0.00013  -0.00013   1.90086
   A104       1.86939  -0.00002   0.00000   0.00004   0.00004   1.86943
   A105       1.78880   0.00000   0.00000   0.00001   0.00001   1.78881
   A106       2.08550  -0.00002   0.00000  -0.00010  -0.00010   2.08540
   A107       1.96817   0.00003   0.00000   0.00017   0.00017   1.96834
   A108       2.06071  -0.00001   0.00000   0.00007   0.00007   2.06079
   A109       2.16833   0.00001   0.00000  -0.00006  -0.00006   2.16827
   A110       2.05341   0.00000   0.00000  -0.00001  -0.00001   2.05340
   A111       2.07572   0.00000   0.00000   0.00000   0.00000   2.07572
   A112       2.11489   0.00000   0.00000  -0.00002  -0.00002   2.11487
   A113       2.09258   0.00000   0.00000   0.00002   0.00002   2.09259
   A114       2.08198   0.00000   0.00000   0.00000   0.00000   2.08198
   A115       2.10244   0.00000   0.00000   0.00001   0.00001   2.10246
   A116       2.09873   0.00000   0.00000  -0.00001  -0.00001   2.09871
   A117       2.10434   0.00000   0.00000  -0.00001  -0.00001   2.10434
   A118       2.07804   0.00000   0.00000   0.00000   0.00000   2.07804
   A119       2.10080   0.00000   0.00000   0.00001   0.00001   2.10081
   A120       2.09883   0.00000   0.00000   0.00001   0.00001   2.09884
   A121       2.10153   0.00000   0.00000  -0.00001  -0.00001   2.10151
   A122       2.08283   0.00000   0.00000   0.00000   0.00000   2.08283
   A123       2.11586   0.00000   0.00000   0.00002   0.00002   2.11588
   A124       2.09941   0.00000   0.00000  -0.00001  -0.00001   2.09940
   A125       2.06766   0.00000   0.00000  -0.00001  -0.00001   2.06765
   A126       1.39983  -0.00017   0.00000   0.00032   0.00032   1.40015
   A127       1.91912  -0.00015   0.00000   0.00015   0.00015   1.91927
    D1       -2.46844  -0.00001   0.00000  -0.00017  -0.00017  -2.46861
    D2       -0.60432   0.00000   0.00000  -0.00037  -0.00037  -0.60469
    D3       -2.98999  -0.00001   0.00000   0.00021   0.00021  -2.98978
    D4        2.44415   0.00000   0.00000   0.00023   0.00023   2.44438
    D5        0.56262   0.00001   0.00000   0.00055   0.00055   0.56318
    D6        3.02297   0.00004   0.00000  -0.00018  -0.00018   3.02279
    D7       -2.22875  -0.00005   0.00000  -0.00098  -0.00098  -2.22973
    D8        1.87377  -0.00008   0.00000  -0.00016  -0.00016   1.87360
    D9       -2.02458   0.00011   0.00000  -0.00023  -0.00023  -2.02481
   D10        1.40711   0.00004   0.00000  -0.00118  -0.00118   1.40593
   D11        0.18051   0.00002   0.00000   0.00067   0.00067   0.18118
   D12        0.22442   0.00002   0.00000   0.00101   0.00101   0.22544
   D13       -1.74217   0.00000   0.00000   0.00008   0.00008  -1.74209
   D14        2.35888  -0.00001   0.00000   0.00011   0.00011   2.35899
   D15        0.46743  -0.00001   0.00000   0.00012   0.00012   0.46755
   D16       -0.35748  -0.00001   0.00000  -0.00053  -0.00053  -0.35801
   D17       -2.26733  -0.00001   0.00000  -0.00049  -0.00049  -2.26782
   D18        1.88229  -0.00003   0.00000  -0.00064  -0.00064   1.88165
   D19       -3.12501  -0.00001   0.00000  -0.00042  -0.00042  -3.12543
   D20        0.01291   0.00000   0.00000  -0.00034  -0.00034   0.01257
   D21       -0.03289   0.00001   0.00000  -0.00043  -0.00043  -0.03332
   D22        3.10503   0.00001   0.00000  -0.00036  -0.00036   3.10468
   D23       -0.00678   0.00000   0.00000   0.00019   0.00019  -0.00660
   D24        3.13025   0.00001   0.00000   0.00017   0.00017   3.13042
   D25       -3.09817  -0.00002   0.00000   0.00019   0.00019  -3.09798
   D26        0.03887  -0.00001   0.00000   0.00018   0.00018   0.03904
   D27       -2.85135  -0.00004   0.00000  -0.00089  -0.00089  -2.85224
   D28        0.01217   0.00002   0.00000   0.00002   0.00002   0.01219
   D29        0.24048  -0.00003   0.00000  -0.00090  -0.00090   0.23958
   D30        3.10399   0.00004   0.00000   0.00001   0.00001   3.10401
   D31        3.12592   0.00000   0.00000   0.00022   0.00022   3.12614
   D32       -0.01219   0.00000   0.00000   0.00022   0.00022  -0.01198
   D33       -0.01939   0.00001   0.00000   0.00029   0.00029  -0.01909
   D34        3.12568   0.00001   0.00000   0.00029   0.00029   3.12597
   D35        3.13985   0.00000   0.00000   0.00008   0.00008   3.13993
   D36        0.00546   0.00000   0.00000   0.00006   0.00006   0.00552
   D37        0.00173   0.00000   0.00000   0.00008   0.00008   0.00181
   D38       -3.13266   0.00000   0.00000   0.00007   0.00007  -3.13259
   D39       -3.14122   0.00000   0.00000  -0.00011  -0.00011  -3.14133
   D40        0.00062   0.00000   0.00000  -0.00022  -0.00022   0.00040
   D41        0.00758   0.00000   0.00000  -0.00013  -0.00013   0.00746
   D42       -3.13377   0.00000   0.00000  -0.00024  -0.00024  -3.13400
   D43        0.00005   0.00000   0.00000   0.00010   0.00010   0.00015
   D44       -3.13688   0.00000   0.00000   0.00011   0.00011  -3.13677
   D45       -3.14130   0.00000   0.00000  -0.00002  -0.00002  -3.14132
   D46        0.00495   0.00000   0.00000   0.00000   0.00000   0.00495
   D47       -3.13911   0.00001   0.00000   0.00027   0.00027  -3.13884
   D48       -0.02975   0.00000   0.00000   0.00022   0.00022  -0.02954
   D49        0.12686   0.00001   0.00000   0.00050   0.00050   0.12736
   D50       -3.04697   0.00001   0.00000   0.00045   0.00045  -3.04652
   D51        0.02344   0.00000   0.00000  -0.00011  -0.00011   0.02332
   D52       -3.11554   0.00000   0.00000  -0.00009  -0.00009  -3.11562
   D53        3.03847   0.00000   0.00000  -0.00035  -0.00035   3.03812
   D54       -0.10051   0.00000   0.00000  -0.00032  -0.00032  -0.10083
   D55        1.24567   0.00000   0.00000   0.00020   0.00020   1.24586
   D56       -2.92785   0.00000   0.00000   0.00016   0.00016  -2.92768
   D57       -0.80862   0.00001   0.00000   0.00021   0.00021  -0.80841
   D58       -1.76696   0.00000   0.00000   0.00044   0.00044  -1.76652
   D59        0.34271   0.00000   0.00000   0.00040   0.00040   0.34312
   D60        2.46194   0.00001   0.00000   0.00045   0.00045   2.46239
   D61       -3.11326   0.00000   0.00000  -0.00022  -0.00022  -3.11348
   D62        0.01662   0.00000   0.00000  -0.00015  -0.00015   0.01647
   D63       -0.00388  -0.00001   0.00000  -0.00027  -0.00027  -0.00415
   D64        3.12600  -0.00001   0.00000  -0.00020  -0.00020   3.12580
   D65       -3.13997   0.00000   0.00000  -0.00001  -0.00001  -3.13998
   D66        0.00357   0.00000   0.00000  -0.00003  -0.00003   0.00355
   D67       -0.01011   0.00000   0.00000   0.00006   0.00006  -0.01005
   D68        3.13343   0.00000   0.00000   0.00005   0.00005   3.13348
   D69        3.12963   0.00000   0.00000   0.00006   0.00006   3.12969
   D70       -0.00980   0.00000   0.00000   0.00013   0.00013  -0.00968
   D71       -0.01001   0.00000   0.00000   0.00005   0.00005  -0.00996
   D72        3.13374   0.00000   0.00000   0.00011   0.00011   3.13385
   D73       -0.00401   0.00000   0.00000  -0.00006  -0.00006  -0.00406
   D74        3.13499   0.00000   0.00000  -0.00008  -0.00008   3.13491
   D75        3.13973   0.00000   0.00000   0.00001   0.00001   3.13974
   D76       -0.00445   0.00000   0.00000  -0.00002  -0.00002  -0.00447
   D77        0.91988   0.00000   0.00000  -0.00009  -0.00009   0.91979
   D78        3.13878   0.00000   0.00000  -0.00009  -0.00009   3.13869
   D79       -1.26867   0.00000   0.00000  -0.00009  -0.00009  -1.26875
   D80       -1.14513   0.00000   0.00000  -0.00003  -0.00003  -1.14516
   D81        1.07377   0.00000   0.00000  -0.00003  -0.00003   1.07374
   D82        2.94951   0.00001   0.00000  -0.00002  -0.00002   2.94949
   D83        2.86020   0.00000   0.00000  -0.00009  -0.00009   2.86011
   D84       -1.20408   0.00000   0.00000  -0.00010  -0.00010  -1.20418
   D85        0.67166   0.00000   0.00000  -0.00009  -0.00009   0.67157
   D86       -0.06694   0.00001   0.00000   0.00025   0.00025  -0.06669
   D87        1.92222   0.00000   0.00000   0.00011   0.00011   1.92233
   D88       -2.17063   0.00003   0.00000   0.00027   0.00027  -2.17035
   D89        1.98073  -0.00001   0.00000   0.00022   0.00022   1.98095
   D90       -2.31329  -0.00001   0.00000   0.00008   0.00008  -2.31322
   D91       -0.12295   0.00002   0.00000   0.00024   0.00024  -0.12271
   D92       -2.05974   0.00000   0.00000   0.00025   0.00025  -2.05949
   D93       -0.07058   0.00000   0.00000   0.00011   0.00011  -0.07047
   D94        2.11976   0.00003   0.00000   0.00028   0.00028   2.12004
   D95       -2.82618   0.00000   0.00000  -0.00009  -0.00009  -2.82627
   D96       -0.75453   0.00000   0.00000  -0.00011  -0.00011  -0.75464
   D97        1.35647   0.00000   0.00000  -0.00005  -0.00005   1.35642
   D98       -0.63515   0.00000   0.00000  -0.00011  -0.00011  -0.63526
   D99        1.43650   0.00000   0.00000  -0.00012  -0.00012   1.43637
   D100      -2.73569   0.00000   0.00000  -0.00006  -0.00006  -2.73575
   D101       1.53909   0.00000   0.00000  -0.00010  -0.00010   1.53899
   D102      -2.67245   0.00000   0.00000  -0.00012  -0.00012  -2.67257
   D103      -0.56145   0.00000   0.00000  -0.00006  -0.00006  -0.56151
   D104      -0.98065   0.00000   0.00000   0.00003   0.00003  -0.98062
   D105      -3.02488   0.00000   0.00000   0.00005   0.00005  -3.02483
   D106       1.16583   0.00000   0.00000   0.00013   0.00013   1.16596
   D107      -3.14027   0.00000   0.00000   0.00004   0.00004  -3.14023
   D108       1.09868   0.00000   0.00000   0.00006   0.00006   1.09875
   D109      -0.99379   0.00000   0.00000   0.00014   0.00014  -0.99365
   D110       0.96784   0.00000   0.00000   0.00003   0.00003   0.96787
   D111      -1.07639   0.00000   0.00000   0.00006   0.00006  -1.07633
   D112       3.11432   0.00000   0.00000   0.00013   0.00013   3.11446
   D113      -2.23740   0.00000   0.00000   0.00005   0.00005  -2.23734
   D114       1.94558   0.00000   0.00000   0.00006   0.00006   1.94564
   D115      -0.09374   0.00000   0.00000   0.00006   0.00006  -0.09368
   D116       1.95870   0.00000   0.00000   0.00009   0.00009   1.95878
   D117      -0.14152   0.00000   0.00000   0.00010   0.00010  -0.14142
   D118      -2.18083   0.00000   0.00000   0.00009   0.00009  -2.18074
   D119      -0.12468   0.00000   0.00000   0.00005   0.00005  -0.12463
   D120      -2.22489   0.00000   0.00000   0.00006   0.00006  -2.22483
   D121       2.01898   0.00000   0.00000   0.00005   0.00005   2.01903
   D122       0.70898   0.00000   0.00000  -0.00005  -0.00005   0.70893
   D123       2.90893   0.00000   0.00000  -0.00002  -0.00002   2.90892
   D124      -1.17933   0.00000   0.00000  -0.00004  -0.00004  -1.17936
   D125       2.85783   0.00000   0.00000  -0.00002  -0.00002   2.85781
   D126      -1.22540   0.00000   0.00000   0.00001   0.00001  -1.22539
   D127       0.96952   0.00000   0.00000  -0.00001  -0.00001   0.96951
   D128      -1.36219   0.00000   0.00000  -0.00005  -0.00005  -1.36224
   D129       0.83776   0.00000   0.00000  -0.00001  -0.00001   0.83774
   D130       3.03269   0.00000   0.00000  -0.00004  -0.00004   3.03265
   D131      -1.02672   0.00000   0.00000   0.00002   0.00002  -1.02671
   D132       0.97840   0.00000   0.00000   0.00005   0.00005   0.97846
   D133       3.08740   0.00000   0.00000   0.00000   0.00000   3.08741
   D134       3.08517   0.00000   0.00000   0.00000   0.00000   3.08516
   D135      -1.19289   0.00000   0.00000   0.00004   0.00004  -1.19286
   D136       0.91611   0.00000   0.00000  -0.00002  -0.00002   0.91609
   D137       0.90811   0.00000   0.00000   0.00005   0.00005   0.90816
   D138       2.91323   0.00000   0.00000   0.00009   0.00009   2.91332
   D139      -1.26095   0.00000   0.00000   0.00004   0.00004  -1.26091
   D140      -1.02296   0.00000   0.00000   0.00015   0.00015  -1.02282
   D141      -3.12604   0.00000   0.00000   0.00013   0.00013  -3.12591
   D142       1.05930   0.00000   0.00000   0.00017   0.00017   1.05946
   D143       1.01087   0.00000   0.00000   0.00017   0.00017   1.01104
   D144      -1.09221   0.00000   0.00000   0.00015   0.00015  -1.09205
   D145       3.09312   0.00000   0.00000   0.00019   0.00019   3.09331
   D146       3.11200   0.00000   0.00000   0.00012   0.00012   3.11213
   D147       1.00893   0.00000   0.00000   0.00011   0.00011   1.00904
   D148      -1.08893   0.00000   0.00000   0.00014   0.00014  -1.08878
   D149      -3.04059   0.00001   0.00000  -0.00015  -0.00015  -3.04074
   D150       1.29715   0.00000   0.00000  -0.00009  -0.00009   1.29705
   D151      -0.96788   0.00000   0.00000  -0.00008  -0.00008  -0.96796
   D152       1.40560   0.00001   0.00000  -0.00016  -0.00016   1.40544
   D153      -0.53985   0.00000   0.00000  -0.00010  -0.00010  -0.53995
   D154      -2.80488   0.00000   0.00000  -0.00008  -0.00008  -2.80497
   D155      -0.82247   0.00001   0.00000  -0.00015  -0.00015  -0.82262
   D156      -2.76792   0.00000   0.00000  -0.00009  -0.00009  -2.76801
   D157       1.25023   0.00000   0.00000  -0.00007  -0.00007   1.25016
   D158       0.71463   0.00000   0.00000   0.00029   0.00029   0.71492
   D159      -1.09473   0.00000   0.00000   0.00028   0.00028  -1.09445
   D160       2.95494   0.00000   0.00000   0.00024   0.00024   2.95518
   D161      -1.39275   0.00000   0.00000   0.00026   0.00026  -1.39249
   D162       3.08107   0.00000   0.00000   0.00026   0.00026   3.08132
   D163       0.84755   0.00000   0.00000   0.00022   0.00022   0.84777
   D164       2.85085   0.00000   0.00000   0.00027   0.00027   2.85112
   D165       1.04149   0.00000   0.00000   0.00026   0.00026   1.04175
   D166      -1.19203   0.00000   0.00000   0.00022   0.00022  -1.19181
   D167       2.86968   0.00000   0.00000   0.00101   0.00101   2.87070
   D168       0.82987   0.00000   0.00000   0.00111   0.00111   0.83099
   D169      -1.30503   0.00000   0.00000   0.00113   0.00113  -1.30390
   D170      -1.49071   0.00000   0.00000   0.00107   0.00107  -1.48964
   D171       2.75267   0.00000   0.00000   0.00117   0.00117   2.75384
   D172       0.61777   0.00000   0.00000   0.00118   0.00118   0.61895
   D173       0.71009   0.00000   0.00000   0.00103   0.00103   0.71112
   D174      -1.32972   0.00000   0.00000   0.00113   0.00113  -1.32859
   D175       2.81856   0.00000   0.00000   0.00114   0.00114   2.81970
   D176       0.40032  -0.00002   0.00000  -0.00082  -0.00082   0.39950
   D177      -2.78366  -0.00001   0.00000  -0.00064  -0.00064  -2.78430
   D178       2.49017  -0.00003   0.00000  -0.00087  -0.00087   2.48930
   D179      -0.69381  -0.00002   0.00000  -0.00069  -0.00069  -0.69450
   D180      -1.69071  -0.00002   0.00000  -0.00079  -0.00079  -1.69150
   D181       1.40850   0.00000   0.00000  -0.00061  -0.00061   1.40789
   D182      -0.06027   0.00001   0.00000   0.00024   0.00024  -0.06003
   D183       3.08312   0.00002   0.00000   0.00011   0.00011   3.08323
   D184       3.12089   0.00000   0.00000   0.00007   0.00007   3.12095
   D185      -0.01891   0.00001   0.00000  -0.00006  -0.00006  -0.01897
   D186      -3.09545  -0.00001   0.00000  -0.00011  -0.00011  -3.09556
   D187       0.07076  -0.00001   0.00000  -0.00015  -0.00015   0.07061
   D188       0.00392   0.00000   0.00000   0.00007   0.00007   0.00399
   D189      -3.11305   0.00000   0.00000   0.00004   0.00004  -3.11302
   D190      -3.12975  -0.00001   0.00000   0.00011   0.00011  -3.12964
   D191       0.02028  -0.00001   0.00000   0.00002   0.00002   0.02030
   D192       0.01365   0.00000   0.00000  -0.00002  -0.00002   0.01363
   D193      -3.11950   0.00000   0.00000  -0.00011  -0.00011  -3.11961
   D194       3.13530   0.00000   0.00000   0.00005   0.00005   3.13534
   D195      -0.00600   0.00000   0.00000   0.00002   0.00002  -0.00598
   D196       0.00223   0.00000   0.00000  -0.00005  -0.00005   0.00218
   D197      -3.13907   0.00000   0.00000  -0.00008  -0.00008  -3.13915
   D198       3.13215   0.00000   0.00000  -0.00005  -0.00005   3.13210
   D199      -0.00887   0.00000   0.00000  -0.00001  -0.00001  -0.00888
   D200      -0.00915   0.00000   0.00000  -0.00008  -0.00008  -0.00923
   D201       3.13301   0.00000   0.00000  -0.00003  -0.00003   3.13298
   D202       0.00992  -0.00001   0.00000  -0.00004  -0.00004   0.00988
   D203       3.12733   0.00000   0.00000  -0.00001  -0.00001   3.12733
   D204      -3.13110   0.00000   0.00000   0.00000   0.00000  -3.13110
   D205      -0.01369   0.00000   0.00000   0.00003   0.00003  -0.01366
         Item               Value     Threshold  Converged?
 Maximum Force            0.000253     0.000450     YES
 RMS     Force            0.000020     0.000300     YES
 Maximum Displacement     0.003970     0.001800     NO 
 RMS     Displacement     0.000742     0.001200     YES
 Predicted change in Energy=-1.443216D-07
 GradGradGradGradGradGradGradGradGradGradGradGradGradGradGradGradGradGrad

 Leave Link  103 at Sun May  5 15:54:02 2024, MaxMem= 13421772800 cpu:               9.5 elap:               0.3
 (Enter /scratch/PI/keztluo/TYang/g16/l202.exe)
 Stoichiometry    C29H30LiO4P
 Framework group  C1[X(C29H30LiO4P)]
 Deg. of freedom   189
 Full point group                 C1      NOp   1
 RotChk:  IX=0 Diff= 6.79D-04
 Largest Abelian subgroup         C1      NOp   1
 Largest concise Abelian subgroup C1      NOp   1
                         Standard orientation:                         
 ---------------------------------------------------------------------
 Center     Atomic      Atomic             Coordinates (Angstroms)
 Number     Number       Type             X           Y           Z
 ---------------------------------------------------------------------
      1         15           0       -0.262242   -1.743861   -0.990627
      2          8           0       -2.956989   -2.921241   -1.838120
      3          8           0       -0.122882   -3.263562   -1.188158
      4          8           0        1.129896   -1.048802   -1.594993
      5          8           0        0.234295   -1.441927    0.580695
      6          6           0       -3.410710   -0.897642   -0.645566
      7          6           0       -3.539925    0.486077   -0.786349
      8          1           0       -3.184997    0.964129   -1.696785
      9          6           0       -4.120490    1.239432    0.227074
     10          1           0       -4.207829    2.316043    0.123821
     11          6           0       -4.585578    0.605574    1.377211
     12          1           0       -5.038061    1.192384    2.170823
     13          6           0       -4.464888   -0.777866    1.517517
     14          1           0       -4.829576   -1.265595    2.416147
     15          6           0       -3.878481   -1.530910    0.508470
     16          1           0       -3.778643   -2.608389    0.595151
     17          6           0       -2.832961   -1.684970   -1.756045
     18          1           0       -2.525516   -1.104025   -2.637917
     19          6           0        1.080081    1.294794   -1.528995
     20          6           0       -0.285427    1.603353   -1.552932
     21          1           0       -0.975391    1.021899   -0.947556
     22          6           0       -0.768708    2.664656   -2.308185
     23          1           0       -1.829426    2.900989   -2.290186
     24          6           0        0.103574    3.434188   -3.076493
     25          1           0       -0.271667    4.264783   -3.666163
     26          6           0        1.458631    3.124836   -3.081043
     27          1           0        2.149252    3.707603   -3.682782
     28          6           0        1.939680    2.062964   -2.315400
     29          1           0        3.000724    1.835238   -2.338882
     30          6           0        1.568387    0.048244   -0.790329
     31          6           0        3.090034   -0.051361   -0.568953
     32          1           0        3.639067   -0.154429   -1.509695
     33          6           0        3.510347    1.163547    0.304622
     34          1           0        4.586875    1.338560    0.239052
     35          1           0        3.030236    2.089370   -0.017729
     36          6           0        3.072227    0.746223    1.735439
     37          1           0        2.459439    1.493714    2.239431
     38          1           0        3.934270    0.564624    2.383295
     39          6           0        2.332412   -0.584796    1.500356
     40          6           0        4.745860   -1.351987    0.881802
     41          1           0        5.254916   -0.410471    1.087112
     42          1           0        5.313261   -1.866414    0.098574
     43          1           0        4.809258   -1.971553    1.783363
     44          6           0        3.275324   -1.229878    0.427792
     45          6           0        2.922141   -2.651094   -0.042854
     46          1           0        3.364723   -3.368536    0.659111
     47          1           0        3.371787   -2.835035   -1.024749
     48          1           0        1.866767   -2.878546   -0.114370
     49          6           0        2.063023   -1.389919    2.756049
     50          1           0        3.002483   -1.624878    3.268379
     51          1           0        1.551455   -2.325609    2.514019
     52          1           0        1.434392   -0.824742    3.453573
     53          6           0        1.009429   -0.255128    0.699054
     54          6           0        0.133700    0.787033    1.402786
     55          6           0       -0.927432    0.330324    2.192967
     56          1           0       -1.128941   -0.733573    2.235974
     57          6           0       -1.721772    1.217467    2.916576
     58          1           0       -2.530260    0.828754    3.528727
     59          6           0       -1.490224    2.586291    2.849448
     60          1           0       -2.111833    3.279603    3.408082
     61          6           0       -0.448581    3.058044    2.054439
     62          1           0       -0.256064    4.124014    1.980934
     63          6           0        0.354606    2.170075    1.346580
     64          1           0        1.148201    2.572391    0.726713
     65          3           0       -1.565174   -4.088527   -1.757226
 ---------------------------------------------------------------------
 Rotational constants (GHZ):           0.1635576           0.1167585           0.1078122
 Leave Link  202 at Sun May  5 15:54:03 2024, MaxMem= 13421772800 cpu:               0.6 elap:               0.0
 (Enter /scratch/PI/keztluo/TYang/g16/l301.exe)
 Basis read from rwf:  (5D, 7F)
 No pseudopotential information found on rwf file.
 There are   589 symmetry adapted cartesian basis functions of A   symmetry.
 There are   554 symmetry adapted basis functions of A   symmetry.
   554 basis functions,  1124 primitive gaussians,   589 cartesian basis functions
   127 alpha electrons      127 beta electrons
       nuclear repulsion energy      4220.6556146465 Hartrees.
 IExCor= 4336 DFT=T Ex+Corr=M062X ExCW=0 ScaHFX=  0.540000
 ScaDFX=  1.000000  1.000000  1.000000  1.000000 ScalE2=  1.000000  1.000000
 IRadAn=      5 IRanWt=     -1 IRanGd=            0 ICorTp=0 IEmpDi=  4
 NAtoms=   65 NActive=   65 NUniq=   65 SFac= 1.00D+00 NAtFMM=   60 NAOKFM=T Big=T
 Integral buffers will be    131072 words long.
 Raffenetti 2 integral format.
 Two-electron integral symmetry is turned on.
 No density basis found on file    724.
 Leave Link  301 at Sun May  5 15:54:03 2024, MaxMem= 13421772800 cpu:               2.7 elap:               0.1
 (Enter /scratch/PI/keztluo/TYang/g16/l302.exe)
 NPDir=0 NMtPBC=     1 NCelOv=     1 NCel=       1 NClECP=     1 NCelD=      1
         NCelK=      1 NCelE2=     1 NClLst=     1 CellRange=     0.0.
 One-electron integrals computed using PRISM.
 One-electron integral symmetry used in STVInt
 NBasis=   554 RedAO= T EigKep=  4.00D-04  NBF=   554
 NBsUse=   554 1.00D-06 EigRej= -1.00D+00 NBFU=   554
 Precomputing XC quadrature grid using
 IXCGrd= 4 IRadAn=           5 IRanWt=          -1 IRanGd=           0 AccXCQ= 0.00D+00.
 Generated NRdTot=       0 NPtTot=           0 NUsed=           0 NTot=          32
 NSgBfM=   587   587   587   587   587 MxSgAt=    65 MxSgA2=    65.
 Leave Link  302 at Sun May  5 15:54:04 2024, MaxMem= 13421772800 cpu:              29.3 elap:               0.8
 (Enter /scratch/PI/keztluo/TYang/g16/l303.exe)
 DipDrv:  MaxL=1.
 Leave Link  303 at Sun May  5 15:54:04 2024, MaxMem= 13421772800 cpu:               4.8 elap:               0.2
 (Enter /scratch/PI/keztluo/TYang/g16/l401.exe)
 Initial guess from the checkpoint file:  "Lts.chk"
 B after Tr=     0.000000    0.000000    0.000000
         Rot=    1.000000   -0.000170    0.000102    0.000123 Ang=  -0.03 deg.
 Guess basis will be translated and rotated to current coordinates.
 JPrj=2 DoOrth=T DoCkMO=T.
 Leave Link  401 at Sun May  5 15:54:04 2024, MaxMem= 13421772800 cpu:              15.8 elap:               0.4
 (Enter /scratch/PI/keztluo/TYang/g16/l502.exe)
 Integral symmetry usage will be decided dynamically.
 Closed shell SCF:
 Using DIIS extrapolation, IDIIS=  1040.
 NGot= 13421772800 LenX= 13421048022 LenY= 13420700512
 Requested convergence on RMS density matrix=1.00D-08 within 128 cycles.
 Requested convergence on MAX density matrix=1.00D-06.
 Requested convergence on             energy=1.00D-06.
 No special actions if energy rises.
 Fock matrices will be formed incrementally for  20 cycles.

 Cycle   1  Pass 1  IDiag  1:
 FoFJK:  IHMeth= 1 ICntrl=       0 DoSepK=F KAlg= 0 I1Cent=           0 FoldK=F
 IRaf= 990000000 NMat=       1 IRICut=       1 DoRegI=T DoRafI=F ISym2E= 0 IDoP0=0 IntGTp=1.
 FoFCou: FMM=T IPFlag=           0 FMFlag=      100000 FMFlg1=        2001
         NFxFlg=           0 DoJE=F BraDBF=F KetDBF=F FulRan=T
         wScrn=  0.000000 ICntrl=         0 IOpCl=  0 I1Cent=           0 NGrid=           0
         NMat0=    1 NMatS0=      1 NMatT0=    0 NMatD0=    1 NMtDS0=    0 NMtDT0=    0
 Symmetry not used in FoFCou.
 FMM levels:  10  Number of levels for PrismC:   9
 E= -1772.39999725788    
 DIIS: error= 4.64D-05 at cycle   1 NSaved=   1.
 NSaved= 1 IEnMin= 1 EnMin= -1772.39999725788     IErMin= 1 ErrMin= 4.64D-05
 ErrMax= 4.64D-05  0.00D+00 EMaxC= 1.00D-01 BMatC= 1.14D-06 BMatP= 1.14D-06
 IDIUse=1 WtCom= 1.00D+00 WtEn= 0.00D+00
 Coeff-Com:  0.100D+01
 Coeff:      0.100D+01
 Gap=     0.916 Goal=   None    Shift=    0.000
 RMSDP=3.44D-06 MaxDP=1.54D-04              OVMax= 2.92D-04

 Cycle   2  Pass 1  IDiag  1:
 RMSU=  3.44D-06    CP:  1.00D+00
 E= -1772.39999965085     Delta-E=       -0.000002392975 Rises=F Damp=F
 DIIS: error= 9.29D-06 at cycle   2 NSaved=   2.
 NSaved= 2 IEnMin= 2 EnMin= -1772.39999965085     IErMin= 2 ErrMin= 9.29D-06
 ErrMax= 9.29D-06  0.00D+00 EMaxC= 1.00D-01 BMatC= 5.44D-08 BMatP= 1.14D-06
 IDIUse=1 WtCom= 1.00D+00 WtEn= 0.00D+00
 Coeff-Com: -0.176D+00 0.118D+01
 Coeff:     -0.176D+00 0.118D+01
 Gap=     0.212 Goal=   None    Shift=    0.000
 RMSDP=1.11D-06 MaxDP=4.18D-05 DE=-2.39D-06 OVMax= 7.27D-05

 Cycle   3  Pass 1  IDiag  1:
 RMSU=  8.61D-07    CP:  1.00D+00  1.20D+00
 E= -1772.39999979274     Delta-E=       -0.000000141893 Rises=F Damp=F
 DIIS: error= 4.23D-06 at cycle   3 NSaved=   3.
 NSaved= 3 IEnMin= 3 EnMin= -1772.39999979274     IErMin= 3 ErrMin= 4.23D-06
 ErrMax= 4.23D-06  0.00D+00 EMaxC= 1.00D-01 BMatC= 1.95D-08 BMatP= 5.44D-08
 IDIUse=1 WtCom= 1.00D+00 WtEn= 0.00D+00
 Coeff-Com: -0.954D-01 0.516D+00 0.579D+00
 Coeff:     -0.954D-01 0.516D+00 0.579D+00
 Gap=     0.212 Goal=   None    Shift=    0.000
 RMSDP=4.25D-07 MaxDP=2.80D-05 DE=-1.42D-07 OVMax= 5.68D-05

 Cycle   4  Pass 1  IDiag  1:
 RMSU=  3.57D-07    CP:  1.00D+00  1.23D+00  7.60D-01
 E= -1772.39999981102     Delta-E=       -0.000000018277 Rises=F Damp=F
 DIIS: error= 2.44D-06 at cycle   4 NSaved=   4.
 NSaved= 4 IEnMin= 4 EnMin= -1772.39999981102     IErMin= 4 ErrMin= 2.44D-06
 ErrMax= 2.44D-06  0.00D+00 EMaxC= 1.00D-01 BMatC= 3.84D-09 BMatP= 1.95D-08
 IDIUse=1 WtCom= 1.00D+00 WtEn= 0.00D+00
 Coeff-Com: -0.797D-02-0.122D-01 0.294D+00 0.726D+00
 Coeff:     -0.797D-02-0.122D-01 0.294D+00 0.726D+00
 Gap=     0.212 Goal=   None    Shift=    0.000
 RMSDP=1.71D-07 MaxDP=8.93D-06 DE=-1.83D-08 OVMax= 1.70D-05

 Cycle   5  Pass 1  IDiag  1:
 RMSU=  1.08D-07    CP:  1.00D+00  1.24D+00  9.00D-01  8.95D-01
 E= -1772.39999981499     Delta-E=       -0.000000003973 Rises=F Damp=F
 DIIS: error= 6.89D-07 at cycle   5 NSaved=   5.
 NSaved= 5 IEnMin= 5 EnMin= -1772.39999981499     IErMin= 5 ErrMin= 6.89D-07
 ErrMax= 6.89D-07  0.00D+00 EMaxC= 1.00D-01 BMatC= 4.43D-10 BMatP= 3.84D-09
 IDIUse=1 WtCom= 1.00D+00 WtEn= 0.00D+00
 Coeff-Com:  0.661D-02-0.649D-01 0.881D-01 0.352D+00 0.618D+00
 Coeff:      0.661D-02-0.649D-01 0.881D-01 0.352D+00 0.618D+00
 Gap=     0.212 Goal=   None    Shift=    0.000
 RMSDP=5.66D-08 MaxDP=2.17D-06 DE=-3.97D-09 OVMax= 5.45D-06

 Cycle   6  Pass 1  IDiag  1:
 RMSU=  3.50D-08    CP:  1.00D+00  1.25D+00  9.19D-01  9.71D-01  7.26D-01
 E= -1772.39999981550     Delta-E=       -0.000000000507 Rises=F Damp=F
 DIIS: error= 3.49D-07 at cycle   6 NSaved=   6.
 NSaved= 6 IEnMin= 6 EnMin= -1772.39999981550     IErMin= 6 ErrMin= 3.49D-07
 ErrMax= 3.49D-07  0.00D+00 EMaxC= 1.00D-01 BMatC= 5.27D-11 BMatP= 4.43D-10
 IDIUse=1 WtCom= 1.00D+00 WtEn= 0.00D+00
 Coeff-Com:  0.430D-02-0.312D-01 0.116D-01 0.812D-01 0.296D+00 0.638D+00
 Coeff:      0.430D-02-0.312D-01 0.116D-01 0.812D-01 0.296D+00 0.638D+00
 Gap=     0.212 Goal=   None    Shift=    0.000
 RMSDP=2.16D-08 MaxDP=8.54D-07 DE=-5.07D-10 OVMax= 2.84D-06

 Cycle   7  Pass 1  IDiag  1:
 RMSU=  1.63D-08    CP:  1.00D+00  1.25D+00  9.30D-01  9.73D-01  7.99D-01
                    CP:  8.18D-01
 E= -1772.39999981554     Delta-E=       -0.000000000035 Rises=F Damp=F
 DIIS: error= 7.75D-08 at cycle   7 NSaved=   7.
 NSaved= 7 IEnMin= 7 EnMin= -1772.39999981554     IErMin= 7 ErrMin= 7.75D-08
 ErrMax= 7.75D-08  0.00D+00 EMaxC= 1.00D-01 BMatC= 5.08D-12 BMatP= 5.27D-11
 IDIUse=1 WtCom= 1.00D+00 WtEn= 0.00D+00
 Coeff-Com:  0.765D-03-0.344D-02-0.519D-02-0.175D-01 0.288D-01 0.252D+00
 Coeff-Com:  0.745D+00
 Coeff:      0.765D-03-0.344D-02-0.519D-02-0.175D-01 0.288D-01 0.252D+00
 Coeff:      0.745D+00
 Gap=     0.212 Goal=   None    Shift=    0.000
 RMSDP=8.23D-09 MaxDP=5.44D-07 DE=-3.55D-11 OVMax= 1.72D-06

 SCF Done:  E(RM062X) =  -1772.39999982     A.U. after    7 cycles
            NFock=  7  Conv=0.82D-08     -V/T= 2.0054
 KE= 1.762811249747D+03 PE=-1.258571556004D+04 EE= 4.829848695832D+03
 Leave Link  502 at Sun May  5 15:54:45 2024, MaxMem= 13421772800 cpu:            1581.9 elap:              40.9
 (Enter /scratch/PI/keztluo/TYang/g16/l701.exe)
 ... and contract with generalized density number  0.
 Compute integral first derivatives.
 Leave Link  701 at Sun May  5 15:54:46 2024, MaxMem= 13421772800 cpu:              14.5 elap:               0.4
 (Enter /scratch/PI/keztluo/TYang/g16/l702.exe)
 L702 exits ... SP integral derivatives will be done elsewhere.
 Leave Link  702 at Sun May  5 15:54:46 2024, MaxMem= 13421772800 cpu:               0.6 elap:               0.0
 (Enter /scratch/PI/keztluo/TYang/g16/l703.exe)
 Integral derivatives from FoFJK, PRISM(SPDF).
 Compute integral first derivatives, UseDBF=F ICtDFT=           0.
 Calling FoFJK, ICntrl=      2127 FMM=T ISym2X=0 I1Cent= 0 IOpClX= 0 NMat=1 NMatS=1 NMatT=0.
 FoFJK:  IHMeth= 1 ICntrl=    2127 DoSepK=F KAlg= 0 I1Cent=           0 FoldK=F
 IRaf=         0 NMat=       1 IRICut=       1 DoRegI=T DoRafI=F ISym2E= 0 IDoP0=0 IntGTp=1.
 FoFCou: FMM=T IPFlag=           0 FMFlag=      100000 FMFlg1=        2001
         NFxFlg=           0 DoJE=F BraDBF=F KetDBF=F FulRan=T
         wScrn=  0.000000 ICntrl=      2127 IOpCl=  0 I1Cent=           0 NGrid=           0
         NMat0=    1 NMatS0=      1 NMatT0=    0 NMatD0=    1 NMtDS0=    0 NMtDT0=    0
 Symmetry not used in FoFCou.
 FMM levels:  10  Number of levels for PrismC:   9
 Leave Link  703 at Sun May  5 15:55:00 2024, MaxMem= 13421772800 cpu:             557.6 elap:              14.4
 (Enter /scratch/PI/keztluo/TYang/g16/l716.exe)
 Dipole        =-1.33195442D+00 5.39958081D-02-1.46941851D-01
 ***** Axes restored to original set *****
 -------------------------------------------------------------------
 Center     Atomic                   Forces (Hartrees/Bohr)
 Number     Number              X              Y              Z
 -------------------------------------------------------------------
      1       15          -0.000000124   -0.000001078   -0.000002444
      2        8           0.000004279    0.000002406    0.000001757
      3        8           0.000001270   -0.000000050    0.000001759
      4        8           0.000000276   -0.000000761    0.000000471
      5        8          -0.000000796    0.000001200    0.000000177
      6        6          -0.000001064   -0.000001314    0.000000509
      7        6          -0.000000500    0.000000253   -0.000000091
      8        1           0.000000045    0.000000591    0.000000155
      9        6          -0.000000231    0.000000378   -0.000000412
     10        1           0.000000093    0.000000136    0.000000100
     11        6          -0.000000398    0.000000144    0.000000180
     12        1           0.000000055    0.000000632   -0.000000129
     13        6           0.000000050    0.000000903    0.000000099
     14        1          -0.000000184    0.000000785    0.000000150
     15        6          -0.000000638    0.000000114   -0.000000293
     16        1          -0.000000386    0.000000953   -0.000000036
     17        6          -0.000002334    0.000001675   -0.000001041
     18        1          -0.000000397    0.000000310    0.000000403
     19        6           0.000000329   -0.000000081   -0.000000597
     20        6           0.000000286    0.000000430   -0.000000884
     21        1           0.000002094    0.000000600    0.000002181
     22        6           0.000000529   -0.000000236    0.000000263
     23        1           0.000000230    0.000000032   -0.000000229
     24        6           0.000000275   -0.000000013   -0.000000169
     25        1           0.000000392   -0.000000193   -0.000000111
     26        6           0.000000309   -0.000000315    0.000000076
     27        1           0.000000477   -0.000000500   -0.000000151
     28        6          -0.000000269   -0.000000426   -0.000000346
     29        1           0.000000359   -0.000000449    0.000000074
     30        6           0.000000417   -0.000000501    0.000000223
     31        6          -0.000000294   -0.000000299    0.000000204
     32        1          -0.000000117   -0.000000476   -0.000000079
     33        6           0.000000036   -0.000000314   -0.000000436
     34        1           0.000000280   -0.000000621   -0.000000003
     35        1           0.000000048   -0.000000218   -0.000000576
     36        6          -0.000000254   -0.000000452    0.000000656
     37        1           0.000000221   -0.000000056   -0.000000096
     38        1           0.000000095   -0.000000571   -0.000000134
     39        6          -0.000000778   -0.000000397   -0.000000661
     40        6          -0.000000028   -0.000000555   -0.000000167
     41        1          -0.000000031   -0.000000490    0.000000059
     42        1          -0.000000220   -0.000000593    0.000000104
     43        1          -0.000000245   -0.000000510    0.000000030
     44        6          -0.000000181    0.000000452    0.000000142
     45        6          -0.000000197   -0.000000375   -0.000000064
     46        1          -0.000000582   -0.000000134    0.000000105
     47        1          -0.000000381   -0.000000404    0.000000267
     48        1          -0.000000478   -0.000000750   -0.000000419
     49        6          -0.000000278    0.000000240   -0.000000107
     50        1          -0.000000117   -0.000000504    0.000000149
     51        1          -0.000000574   -0.000000273    0.000000288
     52        1           0.000000058   -0.000000075    0.000000191
     53        6           0.000000948   -0.000000222    0.000000203
     54        6          -0.000000283   -0.000000335   -0.000000911
     55        6          -0.000000562    0.000000119   -0.000000909
     56        1           0.000000581    0.000000119    0.000001015
     57        6           0.000000793    0.000000717    0.000000638
     58        1          -0.000000334    0.000000355   -0.000000507
     59        6           0.000000427    0.000000170    0.000000084
     60        1           0.000000396    0.000000404   -0.000000011
     61        6           0.000000625    0.000000273   -0.000000091
     62        1           0.000000483    0.000000168   -0.000000251
     63        6           0.000000289    0.000000517   -0.000000521
     64        1           0.000000338   -0.000000054    0.000000294
     65        3          -0.000004125   -0.000000482   -0.000000131
 -------------------------------------------------------------------
 Cartesian Forces:  Max     0.000004279 RMS     0.000000744
 Leave Link  716 at Sun May  5 15:55:01 2024, MaxMem= 13421772800 cpu:               1.1 elap:               0.1
 (Enter /scratch/PI/keztluo/TYang/g16/l103.exe)

 GradGradGradGradGradGradGradGradGradGradGradGradGradGradGradGradGradGrad
 Berny optimization.
 FormGI is forming the generalized inverse of G from B-inverse, IUseBI=4.
 Internal  Forces:  Max     0.000025909 RMS     0.000001947
 Search for a saddle point.
 Step number   3 out of a maximum of  390
 All quantities printed in internal units (Hartrees-Bohrs-Radians)
 Swapping is turned off.
 Update second derivatives using D2CorX and points    1    2    3
 ITU=  0  0  0
     Eigenvalues ---   -0.01190   0.00116   0.00221   0.00246   0.00393
     Eigenvalues ---    0.00487   0.00786   0.00863   0.01182   0.01284
     Eigenvalues ---    0.01438   0.01561   0.01581   0.01674   0.01759
     Eigenvalues ---    0.01771   0.01788   0.01812   0.01845   0.01867
     Eigenvalues ---    0.01994   0.02043   0.02128   0.02159   0.02337
     Eigenvalues ---    0.02393   0.02398   0.02441   0.02474   0.02495
     Eigenvalues ---    0.02526   0.02609   0.02633   0.02669   0.02699
     Eigenvalues ---    0.02773   0.02779   0.02830   0.02844   0.02855
     Eigenvalues ---    0.02869   0.02931   0.03248   0.03406   0.03573
     Eigenvalues ---    0.04015   0.04107   0.04276   0.04474   0.04531
     Eigenvalues ---    0.04571   0.04699   0.04727   0.04794   0.05051
     Eigenvalues ---    0.05087   0.05139   0.05424   0.05608   0.05992
     Eigenvalues ---    0.06224   0.06262   0.06455   0.06809   0.06842
     Eigenvalues ---    0.07244   0.07938   0.08241   0.08581   0.08616
     Eigenvalues ---    0.09122   0.09629   0.10188   0.10703   0.10913
     Eigenvalues ---    0.10920   0.10975   0.11267   0.11457   0.11588
     Eigenvalues ---    0.11700   0.11793   0.11826   0.12112   0.12219
     Eigenvalues ---    0.12285   0.12394   0.12424   0.12449   0.12546
     Eigenvalues ---    0.12715   0.12748   0.12969   0.13151   0.13372
     Eigenvalues ---    0.13994   0.14533   0.14752   0.15097   0.15272
     Eigenvalues ---    0.15358   0.15639   0.16104   0.16571   0.18025
     Eigenvalues ---    0.18220   0.18791   0.18886   0.18931   0.19069
     Eigenvalues ---    0.19190   0.19306   0.19352   0.19485   0.19618
     Eigenvalues ---    0.20218   0.20382   0.20672   0.20951   0.22050
     Eigenvalues ---    0.22451   0.23744   0.24194   0.24837   0.25245
     Eigenvalues ---    0.26247   0.26690   0.27357   0.27556   0.28789
     Eigenvalues ---    0.29142   0.30169   0.31322   0.31723   0.32326
     Eigenvalues ---    0.32754   0.33416   0.33440   0.33870   0.34092
     Eigenvalues ---    0.34187   0.34325   0.34382   0.34487   0.34688
     Eigenvalues ---    0.34726   0.34765   0.34794   0.34902   0.35133
     Eigenvalues ---    0.35529   0.35844   0.36433   0.36460   0.36589
     Eigenvalues ---    0.36656   0.36777   0.36816   0.36850   0.36905
     Eigenvalues ---    0.36920   0.36943   0.36985   0.37110   0.37145
     Eigenvalues ---    0.37350   0.37704   0.38178   0.38792   0.40117
     Eigenvalues ---    0.43137   0.43350   0.43723   0.43921   0.43961
     Eigenvalues ---    0.44514   0.44795   0.45880   0.48995   0.49255
     Eigenvalues ---    0.49305   0.49326   0.49541   0.49562   0.53176
     Eigenvalues ---    0.53207   0.53493   0.74521   1.44578
 Eigenvectors required to have negative eigenvalues:
                          D27       D10       D29      A126      A127
   1                    0.47577   0.39206   0.38769  -0.26193  -0.25971
                          A5        R6        D7        D3        D11
   1                    0.18764  -0.17456   0.16060  -0.14517  -0.13477
 RFO step:  Lambda0=7.683347448D-11 Lambda= 0.00000000D+00.
 Linear search not attempted -- option 19 set.
 Iteration  1 RMS(Cart)=  0.00031497 RMS(Int)=  0.00000002
 Iteration  2 RMS(Cart)=  0.00000008 RMS(Int)=  0.00000000
 ITry= 1 IFail=0 DXMaxC= 1.77D-03 DCOld= 1.00D+10 DXMaxT= 3.00D-01 DXLimC= 3.00D+00 Rises=F
 Variable       Old X    -DE/DX   Delta X   Delta X   Delta X     New X
                                 (Linear)    (Quad)   (Total)
    R1        2.90793   0.00000   0.00000   0.00001   0.00001   2.90794
    R2        3.15444   0.00000   0.00000   0.00002   0.00002   3.15446
    R3        3.16594   0.00000   0.00000   0.00002   0.00002   3.16596
    R4        5.27188   0.00000   0.00000   0.00002   0.00002   5.27191
    R5        2.35306   0.00000   0.00000  -0.00002  -0.00002   2.35303
    R6        3.43611   0.00000   0.00000  -0.00001  -0.00001   3.43609
    R7        3.31894   0.00000   0.00000   0.00002   0.00002   3.31895
    R8        2.70123   0.00000   0.00000  -0.00001  -0.00001   2.70122
    R9        2.68802   0.00000   0.00000  -0.00001  -0.00001   2.68801
   R10        2.63967   0.00000   0.00000   0.00000   0.00000   2.63967
   R11        2.63997   0.00000   0.00000   0.00000   0.00000   2.63997
   R12        2.79452   0.00000   0.00000  -0.00001  -0.00001   2.79451
   R13        2.05572   0.00000   0.00000   0.00000   0.00000   2.05572
   R14        2.62640   0.00000   0.00000   0.00000   0.00000   2.62639
   R15        2.05049   0.00000   0.00000   0.00000   0.00000   2.05048
   R16        2.63269   0.00000   0.00000   0.00000   0.00000   2.63270
   R17        2.05182   0.00000   0.00000   0.00000   0.00000   2.05182
   R18        2.63761   0.00000   0.00000   0.00000   0.00000   2.63761
   R19        2.05139   0.00000   0.00000   0.00000   0.00000   2.05139
   R20        2.62470   0.00000   0.00000   0.00000   0.00000   2.62470
   R21        2.05141   0.00000   0.00000   0.00000   0.00000   2.05141
   R22        2.07846   0.00000   0.00000   0.00000   0.00000   2.07845
   R23        2.64588   0.00000   0.00000   0.00000   0.00000   2.64588
   R24        2.63712   0.00000   0.00000   0.00000   0.00000   2.63712
   R25        2.88946   0.00000   0.00000   0.00001   0.00001   2.88947
   R26        2.05331   0.00000   0.00000   0.00000   0.00000   2.05331
   R27        2.62552   0.00000   0.00000   0.00000   0.00000   2.62552
   R28        2.05390   0.00000   0.00000   0.00000   0.00000   2.05390
   R29        2.63436   0.00000   0.00000   0.00000   0.00000   2.63436
   R30        2.05138   0.00000   0.00000   0.00000   0.00000   2.05138
   R31        2.62658   0.00000   0.00000   0.00000   0.00000   2.62658
   R32        2.05161   0.00000   0.00000   0.00000   0.00000   2.05161
   R33        2.63560   0.00000   0.00000   0.00000   0.00000   2.63560
   R34        2.05122   0.00000   0.00000   0.00000   0.00000   2.05122
   R35        2.91186   0.00000   0.00000   0.00000   0.00000   2.91186
   R36        3.06038   0.00000   0.00000   0.00001   0.00001   3.06039
   R37        2.06755   0.00000   0.00000   0.00000   0.00000   2.06755
   R38        2.93717   0.00000   0.00000   0.00000   0.00000   2.93717
   R39        2.93774   0.00000   0.00000   0.00000   0.00000   2.93774
   R40        2.06477   0.00000   0.00000   0.00000   0.00000   2.06477
   R41        2.06280   0.00000   0.00000   0.00000   0.00000   2.06281
   R42        2.93568   0.00000   0.00000   0.00001   0.00001   2.93568
   R43        2.05994   0.00000   0.00000   0.00000   0.00000   2.05994
   R44        2.06648   0.00000   0.00000   0.00000   0.00000   2.06648
   R45        2.91177   0.00000   0.00000   0.00000   0.00000   2.91177
   R46        2.96127   0.00000   0.00000   0.00000   0.00000   2.96127
   R47        2.86439   0.00000   0.00000   0.00000   0.00000   2.86439
   R48        2.98855   0.00000   0.00000  -0.00001  -0.00001   2.98853
   R49        2.05949   0.00000   0.00000   0.00000   0.00000   2.05949
   R50        2.07011   0.00000   0.00000   0.00000   0.00000   2.07011
   R51        2.07069   0.00000   0.00000   0.00000   0.00000   2.07069
   R52        2.91748   0.00000   0.00000   0.00000   0.00000   2.91748
   R53        2.90680   0.00000   0.00000   0.00000   0.00000   2.90680
   R54        2.07298   0.00000   0.00000   0.00000   0.00000   2.07299
   R55        2.07021   0.00000   0.00000   0.00000   0.00000   2.07021
   R56        2.04463   0.00000   0.00000   0.00000   0.00000   2.04463
   R57        2.07033   0.00000   0.00000   0.00000   0.00000   2.07033
   R58        2.06646   0.00000   0.00000   0.00000   0.00000   2.06646
   R59        2.07108   0.00000   0.00000   0.00000   0.00000   2.07108
   R60        2.89581   0.00000   0.00000   0.00000   0.00000   2.89581
   R61        2.64492   0.00000   0.00000   0.00000   0.00000   2.64492
   R62        2.64883   0.00000   0.00000   0.00000   0.00000   2.64883
   R63        2.04783   0.00000   0.00000   0.00000   0.00000   2.04783
   R64        2.63318   0.00000   0.00000   0.00000   0.00000   2.63318
   R65        2.05231   0.00000   0.00000   0.00000   0.00000   2.05231
   R66        2.62651   0.00000   0.00000   0.00000   0.00000   2.62651
   R67        2.05203   0.00000   0.00000   0.00000   0.00000   2.05203
   R68        2.63182   0.00000   0.00000   0.00000   0.00000   2.63182
   R69        2.05169   0.00000   0.00000   0.00000   0.00000   2.05169
   R70        2.62846   0.00000   0.00000   0.00000   0.00000   2.62846
   R71        2.04919   0.00000   0.00000   0.00000   0.00000   2.04919
    A1        1.86420   0.00000   0.00000  -0.00001  -0.00001   1.86419
    A2        1.84579   0.00000   0.00000  -0.00002  -0.00002   1.84576
    A3        1.58816   0.00000   0.00000  -0.00002  -0.00002   1.58814
    A4        2.26526  -0.00001   0.00000  -0.00012  -0.00012   2.26514
    A5        2.15031   0.00000   0.00000   0.00012   0.00012   2.15043
    A6        2.16300   0.00003   0.00000   0.00014   0.00014   2.16314
    A7        1.95152   0.00000   0.00000  -0.00004  -0.00004   1.95148
    A8        1.97134   0.00000   0.00000  -0.00003  -0.00003   1.97130
    A9        2.09592   0.00000   0.00000   0.00000   0.00000   2.09593
   A10        2.08044   0.00000   0.00000   0.00000   0.00000   2.08044
   A11        2.10575   0.00000   0.00000  -0.00001  -0.00001   2.10575
   A12        2.08230   0.00000   0.00000   0.00001   0.00001   2.08230
   A13        2.09683   0.00000   0.00000   0.00000   0.00000   2.09682
   A14        2.10406   0.00000   0.00000   0.00000   0.00000   2.10406
   A15        2.09677   0.00000   0.00000   0.00000   0.00000   2.09677
   A16        2.08841   0.00000   0.00000   0.00000   0.00000   2.08841
   A17        2.09800   0.00000   0.00000   0.00000   0.00000   2.09800
   A18        2.09052   0.00000   0.00000   0.00000   0.00000   2.09052
   A19        2.10027   0.00000   0.00000   0.00000   0.00000   2.10028
   A20        2.09237   0.00000   0.00000   0.00000   0.00000   2.09236
   A21        2.09381   0.00000   0.00000   0.00000   0.00000   2.09381
   A22        2.09540   0.00000   0.00000   0.00000   0.00000   2.09539
   A23        2.09398   0.00000   0.00000   0.00000   0.00000   2.09398
   A24        2.08948   0.00000   0.00000   0.00000   0.00000   2.08948
   A25        2.07727   0.00000   0.00000   0.00000   0.00000   2.07727
   A26        2.11643   0.00000   0.00000   0.00000   0.00000   2.11643
   A27        2.14026  -0.00001   0.00000   0.00000   0.00000   2.14026
   A28        2.09371   0.00001   0.00000   0.00001   0.00001   2.09372
   A29        2.01539   0.00000   0.00000   0.00002   0.00002   2.01541
   A30        2.05986   0.00000   0.00000   0.00000   0.00000   2.05986
   A31        2.09368   0.00000   0.00000   0.00002   0.00002   2.09369
   A32        2.12267   0.00000   0.00000  -0.00002  -0.00002   2.12265
   A33        2.08499   0.00000   0.00000  -0.00001  -0.00001   2.08498
   A34        2.11399   0.00000   0.00000   0.00000   0.00000   2.11399
   A35        2.08376   0.00000   0.00000   0.00001   0.00001   2.08377
   A36        2.09044   0.00000   0.00000   0.00000   0.00000   2.09044
   A37        2.09857   0.00000   0.00000   0.00000   0.00000   2.09857
   A38        2.09412   0.00000   0.00000   0.00000   0.00000   2.09411
   A39        2.10071   0.00000   0.00000   0.00000   0.00000   2.10070
   A40        2.08170   0.00000   0.00000   0.00000   0.00000   2.08170
   A41        2.10078   0.00000   0.00000   0.00000   0.00000   2.10078
   A42        2.09730   0.00000   0.00000   0.00000   0.00000   2.09730
   A43        2.09892   0.00000   0.00000   0.00000   0.00000   2.09892
   A44        2.08696   0.00000   0.00000   0.00000   0.00000   2.08696
   A45        2.11297   0.00000   0.00000   0.00000   0.00000   2.11297
   A46        2.09304   0.00000   0.00000   0.00000   0.00000   2.09304
   A47        2.07717   0.00000   0.00000   0.00000   0.00000   2.07717
   A48        1.82944   0.00000   0.00000   0.00000   0.00000   1.82944
   A49        1.91155   0.00000   0.00000   0.00000   0.00000   1.91154
   A50        1.84218   0.00000   0.00000   0.00000   0.00000   1.84218
   A51        2.02358   0.00000   0.00000   0.00000   0.00000   2.02358
   A52        2.07919   0.00000   0.00000   0.00000   0.00000   2.07920
   A53        1.76869   0.00000   0.00000   0.00000   0.00000   1.76869
   A54        1.95855   0.00000   0.00000   0.00000   0.00000   1.95854
   A55        1.87262   0.00000   0.00000   0.00000   0.00000   1.87262
   A56        1.83260   0.00000   0.00000   0.00000   0.00000   1.83260
   A57        2.00556   0.00000   0.00000   0.00000   0.00000   2.00556
   A58        2.00432   0.00000   0.00000   0.00000   0.00000   2.00432
   A59        1.77212   0.00000   0.00000   0.00000   0.00000   1.77213
   A60        1.93682   0.00000   0.00000   0.00000   0.00000   1.93683
   A61        1.95847   0.00000   0.00000  -0.00001  -0.00001   1.95846
   A62        1.80433   0.00000   0.00000   0.00000   0.00000   1.80433
   A63        1.85435   0.00000   0.00000   0.00000   0.00000   1.85436
   A64        1.95645   0.00000   0.00000   0.00000   0.00000   1.95645
   A65        1.95604   0.00000   0.00000   0.00001   0.00001   1.95605
   A66        1.98249   0.00000   0.00000   0.00001   0.00001   1.98250
   A67        1.94760   0.00000   0.00000   0.00000   0.00000   1.94760
   A68        1.79973   0.00000   0.00000   0.00000   0.00000   1.79974
   A69        1.85783   0.00000   0.00000   0.00000   0.00000   1.85783
   A70        1.97466   0.00000   0.00000   0.00000   0.00000   1.97466
   A71        1.90226   0.00000   0.00000   0.00000   0.00000   1.90226
   A72        1.74276   0.00000   0.00000   0.00000   0.00000   1.74276
   A73        2.00179   0.00000   0.00000   0.00000   0.00000   2.00179
   A74        1.87433   0.00000   0.00000   0.00001   0.00001   1.87433
   A75        2.04350   0.00000   0.00000   0.00001   0.00001   2.04351
   A76        1.81561   0.00000   0.00000   0.00000   0.00000   1.81561
   A77        1.96253   0.00000   0.00000  -0.00001  -0.00001   1.96253
   A78        1.87386   0.00000   0.00000   0.00000   0.00000   1.87386
   A79        1.88225   0.00000   0.00000   0.00000   0.00000   1.88225
   A80        2.01748   0.00000   0.00000   0.00000   0.00000   2.01748
   A81        1.86792   0.00000   0.00000   0.00000   0.00000   1.86792
   A82        1.89678   0.00000   0.00000   0.00001   0.00001   1.89679
   A83        1.91961   0.00000   0.00000   0.00000   0.00000   1.91961
   A84        1.62588   0.00000   0.00000   0.00000   0.00000   1.62588
   A85        1.94125   0.00000   0.00000   0.00000   0.00000   1.94125
   A86        2.06791   0.00000   0.00000   0.00001   0.00001   2.06791
   A87        1.98714   0.00000   0.00000  -0.00001  -0.00001   1.98713
   A88        2.03937   0.00000   0.00000   0.00001   0.00001   2.03938
   A89        1.80863   0.00000   0.00000  -0.00001  -0.00001   1.80862
   A90        1.89214   0.00000   0.00000  -0.00001  -0.00001   1.89213
   A91        1.91254   0.00000   0.00000  -0.00002  -0.00002   1.91252
   A92        2.02463   0.00000   0.00000   0.00003   0.00003   2.02466
   A93        1.87354   0.00000   0.00000  -0.00001  -0.00001   1.87353
   A94        1.87376   0.00000   0.00000   0.00001   0.00001   1.87377
   A95        1.88159   0.00000   0.00000   0.00000   0.00000   1.88159
   A96        1.92721   0.00000   0.00000   0.00000   0.00000   1.92721
   A97        1.93295   0.00000   0.00000   0.00000   0.00000   1.93295
   A98        1.93400   0.00000   0.00000   0.00000   0.00000   1.93400
   A99        1.89774   0.00000   0.00000   0.00000   0.00000   1.89774
   A100       1.88055   0.00000   0.00000   0.00000   0.00000   1.88055
   A101       1.88998   0.00000   0.00000   0.00000   0.00000   1.88997
   A102       1.84196   0.00000   0.00000  -0.00001  -0.00001   1.84195
   A103       1.90086   0.00000   0.00000  -0.00001  -0.00001   1.90085
   A104       1.86943   0.00000   0.00000   0.00001   0.00001   1.86944
   A105       1.78881   0.00000   0.00000   0.00000   0.00000   1.78881
   A106       2.08540   0.00000   0.00000  -0.00001  -0.00001   2.08539
   A107       1.96834   0.00000   0.00000   0.00001   0.00001   1.96835
   A108       2.06079   0.00000   0.00000   0.00001   0.00001   2.06079
   A109       2.16827   0.00000   0.00000   0.00000   0.00000   2.16826
   A110       2.05340   0.00000   0.00000   0.00000   0.00000   2.05340
   A111       2.07572   0.00000   0.00000   0.00000   0.00000   2.07572
   A112       2.11487   0.00000   0.00000   0.00000   0.00000   2.11487
   A113       2.09259   0.00000   0.00000   0.00000   0.00000   2.09259
   A114       2.08198   0.00000   0.00000   0.00000   0.00000   2.08198
   A115       2.10246   0.00000   0.00000   0.00000   0.00000   2.10246
   A116       2.09871   0.00000   0.00000   0.00000   0.00000   2.09872
   A117       2.10434   0.00000   0.00000   0.00000   0.00000   2.10434
   A118       2.07804   0.00000   0.00000   0.00000   0.00000   2.07804
   A119       2.10081   0.00000   0.00000   0.00000   0.00000   2.10081
   A120       2.09884   0.00000   0.00000   0.00000   0.00000   2.09884
   A121       2.10151   0.00000   0.00000   0.00000   0.00000   2.10151
   A122       2.08283   0.00000   0.00000   0.00000   0.00000   2.08283
   A123       2.11588   0.00000   0.00000   0.00000   0.00000   2.11589
   A124       2.09940   0.00000   0.00000   0.00000   0.00000   2.09940
   A125       2.06765   0.00000   0.00000   0.00000   0.00000   2.06765
   A126       1.40015   0.00001   0.00000   0.00003   0.00003   1.40018
   A127       1.91927   0.00001   0.00000   0.00003   0.00003   1.91930
    D1       -2.46861   0.00000   0.00000  -0.00008  -0.00008  -2.46869
    D2       -0.60469   0.00000   0.00000  -0.00011  -0.00011  -0.60480
    D3       -2.98978   0.00000   0.00000  -0.00016  -0.00016  -2.98994
    D4        2.44438   0.00000   0.00000   0.00011   0.00011   2.44449
    D5        0.56318   0.00000   0.00000   0.00013   0.00013   0.56331
    D6        3.02279  -0.00001   0.00000   0.00003   0.00003   3.02283
    D7       -2.22973   0.00000   0.00000   0.00014   0.00014  -2.22959
    D8        1.87360   0.00000   0.00000   0.00017   0.00017   1.87378
    D9       -2.02481  -0.00001   0.00000   0.00030   0.00030  -2.02450
   D10        1.40593   0.00000   0.00000   0.00016   0.00016   1.40608
   D11        0.18118  -0.00001   0.00000  -0.00023  -0.00023   0.18094
   D12        0.22544   0.00000   0.00000  -0.00018  -0.00018   0.22525
   D13       -1.74209   0.00000   0.00000   0.00006   0.00006  -1.74203
   D14        2.35899   0.00000   0.00000   0.00006   0.00006   2.35905
   D15        0.46755   0.00000   0.00000   0.00006   0.00006   0.46761
   D16       -0.35801   0.00000   0.00000  -0.00011  -0.00011  -0.35812
   D17       -2.26782   0.00000   0.00000  -0.00010  -0.00010  -2.26792
   D18        1.88165   0.00000   0.00000  -0.00012  -0.00012   1.88153
   D19       -3.12543   0.00000   0.00000  -0.00003  -0.00003  -3.12546
   D20        0.01257   0.00000   0.00000  -0.00005  -0.00005   0.01252
   D21       -0.03332   0.00000   0.00000  -0.00005  -0.00005  -0.03337
   D22        3.10468   0.00000   0.00000  -0.00007  -0.00007   3.10460
   D23       -0.00660   0.00000   0.00000   0.00002   0.00002  -0.00658
   D24        3.13042   0.00000   0.00000   0.00002   0.00002   3.13044
   D25       -3.09798   0.00000   0.00000   0.00004   0.00004  -3.09794
   D26        0.03904   0.00000   0.00000   0.00004   0.00004   0.03908
   D27       -2.85224   0.00000   0.00000  -0.00009  -0.00009  -2.85233
   D28        0.01219   0.00000   0.00000   0.00005   0.00005   0.01224
   D29        0.23958   0.00000   0.00000  -0.00011  -0.00011   0.23947
   D30        3.10401   0.00000   0.00000   0.00003   0.00003   3.10404
   D31        3.12614   0.00000   0.00000   0.00002   0.00002   3.12617
   D32       -0.01198   0.00000   0.00000   0.00004   0.00004  -0.01194
   D33       -0.01909   0.00000   0.00000   0.00001   0.00001  -0.01909
   D34        3.12597   0.00000   0.00000   0.00002   0.00002   3.12599
   D35        3.13993   0.00000   0.00000   0.00001   0.00001   3.13994
   D36        0.00552   0.00000   0.00000   0.00001   0.00001   0.00553
   D37        0.00181   0.00000   0.00000   0.00003   0.00003   0.00184
   D38       -3.13259   0.00000   0.00000   0.00002   0.00002  -3.13257
   D39       -3.14133   0.00000   0.00000  -0.00002  -0.00002  -3.14134
   D40        0.00040   0.00000   0.00000  -0.00004  -0.00004   0.00035
   D41        0.00746   0.00000   0.00000  -0.00002  -0.00002   0.00744
   D42       -3.13400   0.00000   0.00000  -0.00005  -0.00005  -3.13405
   D43        0.00015   0.00000   0.00000   0.00003   0.00003   0.00017
   D44       -3.13677   0.00000   0.00000   0.00003   0.00003  -3.13674
   D45       -3.14132   0.00000   0.00000   0.00000   0.00000  -3.14132
   D46        0.00495   0.00000   0.00000   0.00000   0.00000   0.00495
   D47       -3.13884   0.00000   0.00000   0.00004   0.00004  -3.13880
   D48       -0.02954   0.00000   0.00000   0.00003   0.00003  -0.02951
   D49        0.12736   0.00000   0.00000   0.00008   0.00008   0.12744
   D50       -3.04652   0.00000   0.00000   0.00006   0.00006  -3.04646
   D51        0.02332   0.00000   0.00000  -0.00002  -0.00002   0.02330
   D52       -3.11562   0.00000   0.00000  -0.00002  -0.00002  -3.11565
   D53        3.03812   0.00000   0.00000  -0.00005  -0.00005   3.03807
   D54       -0.10083   0.00000   0.00000  -0.00005  -0.00005  -0.10088
   D55        1.24586   0.00000   0.00000   0.00008   0.00008   1.24595
   D56       -2.92768   0.00000   0.00000   0.00008   0.00008  -2.92761
   D57       -0.80841   0.00000   0.00000   0.00008   0.00008  -0.80833
   D58       -1.76652   0.00000   0.00000   0.00011   0.00011  -1.76641
   D59        0.34312   0.00000   0.00000   0.00011   0.00011   0.34323
   D60        2.46239   0.00000   0.00000   0.00011   0.00011   2.46250
   D61       -3.11348   0.00000   0.00000  -0.00002  -0.00002  -3.11350
   D62        0.01647   0.00000   0.00000  -0.00001  -0.00001   0.01646
   D63       -0.00415   0.00000   0.00000  -0.00003  -0.00003  -0.00419
   D64        3.12580   0.00000   0.00000  -0.00003  -0.00003   3.12577
   D65       -3.13998   0.00000   0.00000   0.00000   0.00000  -3.13999
   D66        0.00355   0.00000   0.00000  -0.00001  -0.00001   0.00354
   D67       -0.01005   0.00000   0.00000   0.00000   0.00000  -0.01005
   D68        3.13348   0.00000   0.00000  -0.00001  -0.00001   3.13347
   D69        3.12969   0.00000   0.00000   0.00001   0.00001   3.12971
   D70       -0.00968   0.00000   0.00000   0.00002   0.00002  -0.00966
   D71       -0.00996   0.00000   0.00000   0.00001   0.00001  -0.00996
   D72        3.13385   0.00000   0.00000   0.00001   0.00001   3.13386
   D73       -0.00406   0.00000   0.00000   0.00000   0.00000  -0.00406
   D74        3.13491   0.00000   0.00000   0.00000   0.00000   3.13491
   D75        3.13974   0.00000   0.00000   0.00000   0.00000   3.13974
   D76       -0.00447   0.00000   0.00000   0.00000   0.00000  -0.00447
   D77        0.91979   0.00000   0.00000  -0.00002  -0.00002   0.91977
   D78        3.13869   0.00000   0.00000  -0.00002  -0.00002   3.13867
   D79       -1.26875   0.00000   0.00000  -0.00001  -0.00001  -1.26876
   D80       -1.14516   0.00000   0.00000  -0.00001  -0.00001  -1.14517
   D81        1.07374   0.00000   0.00000  -0.00001  -0.00001   1.07373
   D82        2.94949   0.00000   0.00000  -0.00001  -0.00001   2.94948
   D83        2.86011   0.00000   0.00000  -0.00002  -0.00002   2.86009
   D84       -1.20418   0.00000   0.00000  -0.00002  -0.00002  -1.20420
   D85        0.67157   0.00000   0.00000  -0.00002  -0.00002   0.67155
   D86       -0.06669   0.00000   0.00000   0.00003   0.00003  -0.06667
   D87        1.92233   0.00000   0.00000   0.00002   0.00002   1.92234
   D88       -2.17035   0.00000   0.00000   0.00003   0.00003  -2.17032
   D89        1.98095   0.00000   0.00000   0.00003   0.00003   1.98097
   D90       -2.31322   0.00000   0.00000   0.00002   0.00002  -2.31320
   D91       -0.12271   0.00000   0.00000   0.00003   0.00003  -0.12268
   D92       -2.05949   0.00000   0.00000   0.00003   0.00003  -2.05946
   D93       -0.07047   0.00000   0.00000   0.00002   0.00002  -0.07045
   D94        2.12004   0.00000   0.00000   0.00003   0.00003   2.12007
   D95       -2.82627   0.00000   0.00000  -0.00001  -0.00001  -2.82628
   D96       -0.75464   0.00000   0.00000  -0.00001  -0.00001  -0.75465
   D97        1.35642   0.00000   0.00000   0.00000   0.00000   1.35642
   D98       -0.63526   0.00000   0.00000  -0.00001  -0.00001  -0.63527
   D99        1.43637   0.00000   0.00000  -0.00001  -0.00001   1.43636
   D100      -2.73575   0.00000   0.00000  -0.00001  -0.00001  -2.73575
   D101       1.53899   0.00000   0.00000  -0.00001  -0.00001   1.53898
   D102      -2.67257   0.00000   0.00000  -0.00001  -0.00001  -2.67258
   D103      -0.56151   0.00000   0.00000   0.00000   0.00000  -0.56151
   D104      -0.98062   0.00000   0.00000   0.00000   0.00000  -0.98062
   D105      -3.02483   0.00000   0.00000   0.00001   0.00001  -3.02482
   D106       1.16596   0.00000   0.00000   0.00002   0.00002   1.16598
   D107      -3.14023   0.00000   0.00000   0.00001   0.00001  -3.14023
   D108       1.09875   0.00000   0.00000   0.00001   0.00001   1.09876
   D109      -0.99365   0.00000   0.00000   0.00002   0.00002  -0.99363
   D110       0.96787   0.00000   0.00000   0.00000   0.00000   0.96788
   D111      -1.07633   0.00000   0.00000   0.00001   0.00001  -1.07632
   D112       3.11446   0.00000   0.00000   0.00002   0.00002   3.11447
   D113      -2.23734   0.00000   0.00000   0.00000   0.00000  -2.23734
   D114       1.94564   0.00000   0.00000   0.00000   0.00000   1.94564
   D115      -0.09368   0.00000   0.00000   0.00000   0.00000  -0.09368
   D116       1.95878   0.00000   0.00000   0.00000   0.00000   1.95878
   D117      -0.14142   0.00000   0.00000   0.00000   0.00000  -0.14141
   D118      -2.18074   0.00000   0.00000   0.00001   0.00001  -2.18073
   D119      -0.12463   0.00000   0.00000  -0.00001  -0.00001  -0.12464
   D120      -2.22483   0.00000   0.00000   0.00000   0.00000  -2.22484
   D121       2.01903   0.00000   0.00000   0.00000   0.00000   2.01903
   D122       0.70893   0.00000   0.00000  -0.00001  -0.00001   0.70893
   D123       2.90892   0.00000   0.00000   0.00000   0.00000   2.90892
   D124      -1.17936   0.00000   0.00000   0.00000   0.00000  -1.17937
   D125       2.85781   0.00000   0.00000   0.00000   0.00000   2.85781
   D126      -1.22539   0.00000   0.00000   0.00001   0.00001  -1.22538
   D127       0.96951   0.00000   0.00000   0.00000   0.00000   0.96952
   D128      -1.36224   0.00000   0.00000   0.00000   0.00000  -1.36224
   D129       0.83774   0.00000   0.00000   0.00000   0.00000   0.83775
   D130       3.03265   0.00000   0.00000   0.00000   0.00000   3.03265
   D131      -1.02671   0.00000   0.00000   0.00000   0.00000  -1.02670
   D132       0.97846   0.00000   0.00000   0.00001   0.00001   0.97846
   D133       3.08741   0.00000   0.00000  -0.00001  -0.00001   3.08740
   D134       3.08516   0.00000   0.00000   0.00000   0.00000   3.08517
   D135      -1.19286   0.00000   0.00000   0.00001   0.00001  -1.19285
   D136       0.91609   0.00000   0.00000  -0.00001  -0.00001   0.91608
   D137       0.90816   0.00000   0.00000   0.00001   0.00001   0.90817
   D138       2.91332   0.00000   0.00000   0.00001   0.00001   2.91334
   D139      -1.26091   0.00000   0.00000   0.00000   0.00000  -1.26091
   D140      -1.02282   0.00000   0.00000  -0.00004  -0.00004  -1.02286
   D141      -3.12591   0.00000   0.00000  -0.00005  -0.00005  -3.12595
   D142       1.05946   0.00000   0.00000  -0.00004  -0.00004   1.05942
   D143       1.01104   0.00000   0.00000  -0.00004  -0.00004   1.01099
   D144      -1.09205   0.00000   0.00000  -0.00004  -0.00004  -1.09210
   D145       3.09331   0.00000   0.00000  -0.00004  -0.00004   3.09327
   D146       3.11213   0.00000   0.00000  -0.00005  -0.00005   3.11208
   D147       1.00904   0.00000   0.00000  -0.00005  -0.00005   1.00899
   D148      -1.08878   0.00000   0.00000  -0.00005  -0.00005  -1.08883
   D149      -3.04074   0.00000   0.00000  -0.00003  -0.00003  -3.04077
   D150       1.29705   0.00000   0.00000  -0.00002  -0.00002   1.29704
   D151      -0.96796   0.00000   0.00000  -0.00002  -0.00002  -0.96798
   D152       1.40544   0.00000   0.00000  -0.00003  -0.00003   1.40541
   D153      -0.53995   0.00000   0.00000  -0.00002  -0.00002  -0.53997
   D154      -2.80497   0.00000   0.00000  -0.00002  -0.00002  -2.80498
   D155      -0.82262   0.00000   0.00000  -0.00003  -0.00003  -0.82265
   D156      -2.76801   0.00000   0.00000  -0.00002  -0.00002  -2.76803
   D157       1.25016   0.00000   0.00000  -0.00002  -0.00002   1.25014
   D158       0.71492   0.00000   0.00000   0.00004   0.00004   0.71496
   D159      -1.09445   0.00000   0.00000   0.00004   0.00004  -1.09442
   D160       2.95518   0.00000   0.00000   0.00004   0.00004   2.95522
   D161      -1.39249   0.00000   0.00000   0.00003   0.00003  -1.39245
   D162       3.08132   0.00000   0.00000   0.00003   0.00003   3.08136
   D163       0.84777   0.00000   0.00000   0.00004   0.00004   0.84780
   D164       2.85112   0.00000   0.00000   0.00003   0.00003   2.85115
   D165       1.04175   0.00000   0.00000   0.00003   0.00003   1.04178
   D166      -1.19181   0.00000   0.00000   0.00003   0.00003  -1.19178
   D167       2.87070   0.00000   0.00000   0.00031   0.00031   2.87100
   D168       0.83099   0.00000   0.00000   0.00034   0.00034   0.83132
   D169      -1.30390   0.00000   0.00000   0.00033   0.00033  -1.30357
   D170      -1.48964   0.00000   0.00000   0.00032   0.00032  -1.48932
   D171       2.75384   0.00000   0.00000   0.00035   0.00035   2.75419
   D172       0.61895   0.00000   0.00000   0.00035   0.00035   0.61929
   D173       0.71112   0.00000   0.00000   0.00031   0.00031   0.71142
   D174      -1.32859   0.00000   0.00000   0.00034   0.00034  -1.32825
   D175       2.81970   0.00000   0.00000   0.00033   0.00033   2.82003
   D176       0.39950   0.00000   0.00000  -0.00011  -0.00011   0.39939
   D177      -2.78430   0.00000   0.00000  -0.00008  -0.00008  -2.78438
   D178       2.48930   0.00000   0.00000  -0.00012  -0.00012   2.48918
   D179      -0.69450   0.00000   0.00000  -0.00009  -0.00009  -0.69459
   D180      -1.69150   0.00000   0.00000  -0.00011  -0.00011  -1.69161
   D181       1.40789   0.00000   0.00000  -0.00008  -0.00008   1.40780
   D182      -0.06003   0.00000   0.00000   0.00006   0.00006  -0.05997
   D183       3.08323   0.00000   0.00000   0.00003   0.00003   3.08326
   D184       3.12095   0.00000   0.00000   0.00003   0.00003   3.12099
   D185      -0.01897   0.00000   0.00000   0.00000   0.00000  -0.01897
   D186      -3.09556   0.00000   0.00000  -0.00003  -0.00003  -3.09559
   D187       0.07061   0.00000   0.00000  -0.00002  -0.00002   0.07060
   D188       0.00399   0.00000   0.00000   0.00000   0.00000   0.00399
   D189      -3.11302   0.00000   0.00000   0.00001   0.00001  -3.11301
   D190      -3.12964   0.00000   0.00000  -0.00001  -0.00001  -3.12965
   D191       0.02030   0.00000   0.00000   0.00000   0.00000   0.02030
   D192       0.01363   0.00000   0.00000  -0.00004  -0.00004   0.01359
   D193      -3.11961   0.00000   0.00000  -0.00003  -0.00003  -3.11964
   D194       3.13534   0.00000   0.00000   0.00000   0.00000   3.13535
   D195      -0.00598   0.00000   0.00000   0.00000   0.00000  -0.00599
   D196       0.00218   0.00000   0.00000   0.00001   0.00001   0.00219
   D197      -3.13915   0.00000   0.00000   0.00000   0.00000  -3.13914
   D198       3.13210   0.00000   0.00000   0.00000   0.00000   3.13210
   D199      -0.00888   0.00000   0.00000   0.00001   0.00001  -0.00887
   D200      -0.00923   0.00000   0.00000  -0.00001  -0.00001  -0.00923
   D201       3.13298   0.00000   0.00000   0.00000   0.00000   3.13298
   D202       0.00988   0.00000   0.00000   0.00000   0.00000   0.00988
   D203       3.12733   0.00000   0.00000  -0.00001  -0.00001   3.12731
   D204      -3.13110   0.00000   0.00000   0.00000   0.00000  -3.13110
   D205      -0.01366   0.00000   0.00000  -0.00001  -0.00001  -0.01366
         Item               Value     Threshold  Converged?
 Maximum Force            0.000026     0.000450     YES
 RMS     Force            0.000002     0.000300     YES
 Maximum Displacement     0.001774     0.001800     YES
 RMS     Displacement     0.000315     0.001200     YES
 Predicted change in Energy=-3.202256D-09
 Optimization completed.
    -- Stationary point found.
                           ----------------------------
                           !   Optimized Parameters   !
                           ! (Angstroms and Degrees)  !
 --------------------------                            --------------------------
 ! Name  Definition              Value          Derivative Info.                !
 --------------------------------------------------------------------------------
 ! R1    R(1,3)                  1.5388         -DE/DX =    0.0                 !
 ! R2    R(1,4)                  1.6693         -DE/DX =    0.0                 !
 ! R3    R(1,5)                  1.6753         -DE/DX =    0.0                 !
 ! R4    R(1,65)                 2.7898         -DE/DX =    0.0                 !
 ! R5    R(2,17)                 1.2452         -DE/DX =    0.0                 !
 ! R6    R(2,65)                 1.8183         -DE/DX =    0.0                 !
 ! R7    R(3,65)                 1.7563         -DE/DX =    0.0                 !
 ! R8    R(4,30)                 1.4294         -DE/DX =    0.0                 !
 ! R9    R(5,53)                 1.4224         -DE/DX =    0.0                 !
 ! R10   R(6,7)                  1.3969         -DE/DX =    0.0                 !
 ! R11   R(6,15)                 1.397          -DE/DX =    0.0                 !
 ! R12   R(6,17)                 1.4788         -DE/DX =    0.0                 !
 ! R13   R(7,8)                  1.0878         -DE/DX =    0.0                 !
 ! R14   R(7,9)                  1.3898         -DE/DX =    0.0                 !
 ! R15   R(9,10)                 1.0851         -DE/DX =    0.0                 !
 ! R16   R(9,11)                 1.3932         -DE/DX =    0.0                 !
 ! R17   R(11,12)                1.0858         -DE/DX =    0.0                 !
 ! R18   R(11,13)                1.3958         -DE/DX =    0.0                 !
 ! R19   R(13,14)                1.0855         -DE/DX =    0.0                 !
 ! R20   R(13,15)                1.3889         -DE/DX =    0.0                 !
 ! R21   R(15,16)                1.0856         -DE/DX =    0.0                 !
 ! R22   R(17,18)                1.0999         -DE/DX =    0.0                 !
 ! R23   R(19,20)                1.4001         -DE/DX =    0.0                 !
 ! R24   R(19,28)                1.3955         -DE/DX =    0.0                 !
 ! R25   R(19,30)                1.529          -DE/DX =    0.0                 !
 ! R26   R(20,21)                1.0866         -DE/DX =    0.0                 !
 ! R27   R(20,22)                1.3894         -DE/DX =    0.0                 !
 ! R28   R(22,23)                1.0869         -DE/DX =    0.0                 !
 ! R29   R(22,24)                1.394          -DE/DX =    0.0                 !
 ! R30   R(24,25)                1.0855         -DE/DX =    0.0                 !
 ! R31   R(24,26)                1.3899         -DE/DX =    0.0                 !
 ! R32   R(26,27)                1.0857         -DE/DX =    0.0                 !
 ! R33   R(26,28)                1.3947         -DE/DX =    0.0                 !
 ! R34   R(28,29)                1.0855         -DE/DX =    0.0                 !
 ! R35   R(30,31)                1.5409         -DE/DX =    0.0                 !
 ! R36   R(30,53)                1.6195         -DE/DX =    0.0                 !
 ! R37   R(31,32)                1.0941         -DE/DX =    0.0                 !
 ! R38   R(31,33)                1.5543         -DE/DX =    0.0                 !
 ! R39   R(31,44)                1.5546         -DE/DX =    0.0                 !
 ! R40   R(33,34)                1.0926         -DE/DX =    0.0                 !
 ! R41   R(33,35)                1.0916         -DE/DX =    0.0                 !
 ! R42   R(33,36)                1.5535         -DE/DX =    0.0                 !
 ! R43   R(36,37)                1.0901         -DE/DX =    0.0                 !
 ! R44   R(36,38)                1.0935         -DE/DX =    0.0                 !
 ! R45   R(36,39)                1.5408         -DE/DX =    0.0                 !
 ! R46   R(39,44)                1.567          -DE/DX =    0.0                 !
 ! R47   R(39,49)                1.5158         -DE/DX =    0.0                 !
 ! R48   R(39,53)                1.5815         -DE/DX =    0.0                 !
 ! R49   R(40,41)                1.0898         -DE/DX =    0.0                 !
 ! R50   R(40,42)                1.0955         -DE/DX =    0.0                 !
 ! R51   R(40,43)                1.0958         -DE/DX =    0.0                 !
 ! R52   R(40,44)                1.5439         -DE/DX =    0.0                 !
 ! R53   R(44,45)                1.5382         -DE/DX =    0.0                 !
 ! R54   R(45,46)                1.097          -DE/DX =    0.0                 !
 ! R55   R(45,47)                1.0955         -DE/DX =    0.0                 !
 ! R56   R(45,48)                1.082          -DE/DX =    0.0                 !
 ! R57   R(49,50)                1.0956         -DE/DX =    0.0                 !
 ! R58   R(49,51)                1.0935         -DE/DX =    0.0                 !
 ! R59   R(49,52)                1.096          -DE/DX =    0.0                 !
 ! R60   R(53,54)                1.5324         -DE/DX =    0.0                 !
 ! R61   R(54,55)                1.3996         -DE/DX =    0.0                 !
 ! R62   R(54,63)                1.4017         -DE/DX =    0.0                 !
 ! R63   R(55,56)                1.0837         -DE/DX =    0.0                 !
 ! R64   R(55,57)                1.3934         -DE/DX =    0.0                 !
 ! R65   R(57,58)                1.086          -DE/DX =    0.0                 !
 ! R66   R(57,59)                1.3899         -DE/DX =    0.0                 !
 ! R67   R(59,60)                1.0859         -DE/DX =    0.0                 !
 ! R68   R(59,61)                1.3927         -DE/DX =    0.0                 !
 ! R69   R(61,62)                1.0857         -DE/DX =    0.0                 !
 ! R70   R(61,63)                1.3909         -DE/DX =    0.0                 !
 ! R71   R(63,64)                1.0844         -DE/DX =    0.0                 !
 ! A1    A(3,1,4)              106.8109         -DE/DX =    0.0                 !
 ! A2    A(3,1,5)              105.7559         -DE/DX =    0.0                 !
 ! A3    A(4,1,5)               90.9946         -DE/DX =    0.0                 !
 ! A4    A(4,1,65)             129.7897         -DE/DX =    0.0                 !
 ! A5    A(5,1,65)             123.2038         -DE/DX =    0.0                 !
 ! A6    A(17,2,65)            123.9308         -DE/DX =    0.0                 !
 ! A7    A(1,4,30)             111.8136         -DE/DX =    0.0                 !
 ! A8    A(1,5,53)             112.9493         -DE/DX =    0.0                 !
 ! A9    A(7,6,15)             120.0876         -DE/DX =    0.0                 !
 ! A10   A(7,6,17)             119.2002         -DE/DX =    0.0                 !
 ! A11   A(15,6,17)            120.6506         -DE/DX =    0.0                 !
 ! A12   A(6,7,8)              119.3068         -DE/DX =    0.0                 !
 ! A13   A(6,7,9)              120.1392         -DE/DX =    0.0                 !
 ! A14   A(8,7,9)              120.5536         -DE/DX =    0.0                 !
 ! A15   A(7,9,10)             120.1363         -DE/DX =    0.0                 !
 ! A16   A(7,9,11)             119.6569         -DE/DX =    0.0                 !
 ! A17   A(10,9,11)            120.2065         -DE/DX =    0.0                 !
 ! A18   A(9,11,12)            119.7782         -DE/DX =    0.0                 !
 ! A19   A(9,11,13)            120.3368         -DE/DX =    0.0                 !
 ! A20   A(12,11,13)           119.8837         -DE/DX =    0.0                 !
 ! A21   A(11,13,14)           119.9664         -DE/DX =    0.0                 !
 ! A22   A(11,13,15)           120.0573         -DE/DX =    0.0                 !
 ! A23   A(14,13,15)           119.9763         -DE/DX =    0.0                 !
 ! A24   A(6,15,13)            119.7184         -DE/DX =    0.0                 !
 ! A25   A(6,15,16)            119.0187         -DE/DX =    0.0                 !
 ! A26   A(13,15,16)           121.2624         -DE/DX =    0.0                 !
 ! A27   A(2,17,6)             122.6279         -DE/DX =    0.0                 !
 ! A28   A(2,17,18)            119.9607         -DE/DX =    0.0                 !
 ! A29   A(6,17,18)            115.4731         -DE/DX =    0.0                 !
 ! A30   A(20,19,28)           118.0212         -DE/DX =    0.0                 !
 ! A31   A(20,19,30)           119.9588         -DE/DX =    0.0                 !
 ! A32   A(28,19,30)           121.6201         -DE/DX =    0.0                 !
 ! A33   A(19,20,21)           119.4612         -DE/DX =    0.0                 !
 ! A34   A(19,20,22)           121.1228         -DE/DX =    0.0                 !
 ! A35   A(21,20,22)           119.3904         -DE/DX =    0.0                 !
 ! A36   A(20,22,23)           119.7732         -DE/DX =    0.0                 !
 ! A37   A(20,22,24)           120.2394         -DE/DX =    0.0                 !
 ! A38   A(23,22,24)           119.984          -DE/DX =    0.0                 !
 ! A39   A(22,24,25)           120.3615         -DE/DX =    0.0                 !
 ! A40   A(22,24,26)           119.2727         -DE/DX =    0.0                 !
 ! A41   A(25,24,26)           120.3657         -DE/DX =    0.0                 !
 ! A42   A(24,26,27)           120.1663         -DE/DX =    0.0                 !
 ! A43   A(24,26,28)           120.2594         -DE/DX =    0.0                 !
 ! A44   A(27,26,28)           119.5741         -DE/DX =    0.0                 !
 ! A45   A(19,28,26)           121.0643         -DE/DX =    0.0                 !
 ! A46   A(19,28,29)           119.9225         -DE/DX =    0.0                 !
 ! A47   A(26,28,29)           119.013          -DE/DX =    0.0                 !
 ! A48   A(4,30,19)            104.8193         -DE/DX =    0.0                 !
 ! A49   A(4,30,31)            109.5235         -DE/DX =    0.0                 !
 ! A50   A(4,30,53)            105.5489         -DE/DX =    0.0                 !
 ! A51   A(19,30,31)           115.9426         -DE/DX =    0.0                 !
 ! A52   A(19,30,53)           119.1289         -DE/DX =    0.0                 !
 ! A53   A(31,30,53)           101.3382         -DE/DX =    0.0                 !
 ! A54   A(30,31,32)           112.2164         -DE/DX =    0.0                 !
 ! A55   A(30,31,33)           107.2935         -DE/DX =    0.0                 !
 ! A56   A(30,31,44)           105.0            -DE/DX =    0.0                 !
 ! A57   A(32,31,33)           114.9101         -DE/DX =    0.0                 !
 ! A58   A(32,31,44)           114.8388         -DE/DX =    0.0                 !
 ! A59   A(33,31,44)           101.5352         -DE/DX =    0.0                 !
 ! A60   A(31,33,34)           110.9719         -DE/DX =    0.0                 !
 ! A61   A(31,33,35)           112.2122         -DE/DX =    0.0                 !
 ! A62   A(31,33,36)           103.3804         -DE/DX =    0.0                 !
 ! A63   A(34,33,35)           106.2466         -DE/DX =    0.0                 !
 ! A64   A(34,33,36)           112.0965         -DE/DX =    0.0                 !
 ! A65   A(35,33,36)           112.0728         -DE/DX =    0.0                 !
 ! A66   A(33,36,37)           113.5885         -DE/DX =    0.0                 !
 ! A67   A(33,36,38)           111.5891         -DE/DX =    0.0                 !
 ! A68   A(33,36,39)           103.1172         -DE/DX =    0.0                 !
 ! A69   A(37,36,38)           106.4461         -DE/DX =    0.0                 !
 ! A70   A(37,36,39)           113.1398         -DE/DX =    0.0                 !
 ! A71   A(38,36,39)           108.9917         -DE/DX =    0.0                 !
 ! A72   A(36,39,44)            99.8529         -DE/DX =    0.0                 !
 ! A73   A(36,39,49)           114.6941         -DE/DX =    0.0                 !
 ! A74   A(36,39,53)           107.3911         -DE/DX =    0.0                 !
 ! A75   A(44,39,49)           117.084          -DE/DX =    0.0                 !
 ! A76   A(44,39,53)           104.0271         -DE/DX =    0.0                 !
 ! A77   A(49,39,53)           112.4448         -DE/DX =    0.0                 !
 ! A78   A(41,40,42)           107.3644         -DE/DX =    0.0                 !
 ! A79   A(41,40,43)           107.8452         -DE/DX =    0.0                 !
 ! A80   A(41,40,44)           115.5932         -DE/DX =    0.0                 !
 ! A81   A(42,40,43)           107.0242         -DE/DX =    0.0                 !
 ! A82   A(42,40,44)           108.6776         -DE/DX =    0.0                 !
 ! A83   A(43,40,44)           109.9857         -DE/DX =    0.0                 !
 ! A84   A(31,44,39)            93.156          -DE/DX =    0.0                 !
 ! A85   A(31,44,40)           111.2254         -DE/DX =    0.0                 !
 ! A86   A(31,44,45)           118.4823         -DE/DX =    0.0                 !
 ! A87   A(39,44,40)           113.8546         -DE/DX =    0.0                 !
 ! A88   A(39,44,45)           116.8471         -DE/DX =    0.0                 !
 ! A89   A(40,44,45)           103.627          -DE/DX =    0.0                 !
 ! A90   A(44,45,46)           108.4118         -DE/DX =    0.0                 !
 ! A91   A(44,45,47)           109.5806         -DE/DX =    0.0                 !
 ! A92   A(44,45,48)           116.0029         -DE/DX =    0.0                 !
 ! A93   A(46,45,47)           107.3457         -DE/DX =    0.0                 !
 ! A94   A(46,45,48)           107.3584         -DE/DX =    0.0                 !
 ! A95   A(47,45,48)           107.8072         -DE/DX =    0.0                 !
 ! A96   A(39,49,50)           110.421          -DE/DX =    0.0                 !
 ! A97   A(39,49,51)           110.7498         -DE/DX =    0.0                 !
 ! A98   A(39,49,52)           110.81           -DE/DX =    0.0                 !
 ! A99   A(50,49,51)           108.7325         -DE/DX =    0.0                 !
 ! A100  A(50,49,52)           107.7476         -DE/DX =    0.0                 !
 ! A101  A(51,49,52)           108.2876         -DE/DX =    0.0                 !
 ! A102  A(5,53,30)            105.5364         -DE/DX =    0.0                 !
 ! A103  A(5,53,39)            108.9111         -DE/DX =    0.0                 !
 ! A104  A(5,53,54)            107.1107         -DE/DX =    0.0                 !
 ! A105  A(30,53,39)           102.4915         -DE/DX =    0.0                 !
 ! A106  A(30,53,54)           119.4845         -DE/DX =    0.0                 !
 ! A107  A(39,53,54)           112.7774         -DE/DX =    0.0                 !
 ! A108  A(53,54,55)           118.0744         -DE/DX =    0.0                 !
 ! A109  A(53,54,63)           124.2326         -DE/DX =    0.0                 !
 ! A110  A(55,54,63)           117.651          -DE/DX =    0.0                 !
 ! A111  A(54,55,56)           118.9299         -DE/DX =    0.0                 !
 ! A112  A(54,55,57)           121.1733         -DE/DX =    0.0                 !
 ! A113  A(56,55,57)           119.8968         -DE/DX =    0.0                 !
 ! A114  A(55,57,58)           119.2889         -DE/DX =    0.0                 !
 ! A115  A(55,57,59)           120.462          -DE/DX =    0.0                 !
 ! A116  A(58,57,59)           120.2474         -DE/DX =    0.0                 !
 ! A117  A(57,59,60)           120.5696         -DE/DX =    0.0                 !
 ! A118  A(57,59,61)           119.0629         -DE/DX =    0.0                 !
 ! A119  A(60,59,61)           120.3675         -DE/DX =    0.0                 !
 ! A120  A(59,61,62)           120.2548         -DE/DX =    0.0                 !
 ! A121  A(59,61,63)           120.4079         -DE/DX =    0.0                 !
 ! A122  A(62,61,63)           119.3373         -DE/DX =    0.0                 !
 ! A123  A(54,63,61)           121.2313         -DE/DX =    0.0                 !
 ! A124  A(54,63,64)           120.2868         -DE/DX =    0.0                 !
 ! A125  A(61,63,64)           118.4674         -DE/DX =    0.0                 !
 ! A126  A(1,65,2)              80.2226         -DE/DX =    0.0                 !
 ! A127  A(2,65,3)             109.9661         -DE/DX =    0.0                 !
 ! D1    D(3,1,4,30)          -141.4411         -DE/DX =    0.0                 !
 ! D2    D(5,1,4,30)           -34.6461         -DE/DX =    0.0                 !
 ! D3    D(65,1,4,30)         -171.3018         -DE/DX =    0.0                 !
 ! D4    D(3,1,5,53)           140.0528         -DE/DX =    0.0                 !
 ! D5    D(4,1,5,53)            32.2678         -DE/DX =    0.0                 !
 ! D6    D(65,1,5,53)          173.1934         -DE/DX =    0.0                 !
 ! D7    D(4,1,65,2)          -127.7543         -DE/DX =    0.0                 !
 ! D8    D(5,1,65,2)           107.3497         -DE/DX =    0.0                 !
 ! D9    D(65,2,17,6)         -116.0128         -DE/DX =    0.0                 !
 ! D10   D(65,2,17,18)          80.5538         -DE/DX =    0.0                 !
 ! D11   D(17,2,65,1)           10.3806         -DE/DX =    0.0                 !
 ! D12   D(17,2,65,3)           12.9165         -DE/DX =    0.0                 !
 ! D13   D(1,4,30,19)          -99.8144         -DE/DX =    0.0                 !
 ! D14   D(1,4,30,31)          135.1602         -DE/DX =    0.0                 !
 ! D15   D(1,4,30,53)           26.7887         -DE/DX =    0.0                 !
 ! D16   D(1,5,53,30)          -20.5126         -DE/DX =    0.0                 !
 ! D17   D(1,5,53,39)         -129.9363         -DE/DX =    0.0                 !
 ! D18   D(1,5,53,54)          107.8106         -DE/DX =    0.0                 !
 ! D19   D(15,6,7,8)          -179.0737         -DE/DX =    0.0                 !
 ! D20   D(15,6,7,9)             0.7202         -DE/DX =    0.0                 !
 ! D21   D(17,6,7,8)            -1.9091         -DE/DX =    0.0                 !
 ! D22   D(17,6,7,9)           177.8848         -DE/DX =    0.0                 !
 ! D23   D(7,6,15,13)           -0.3781         -DE/DX =    0.0                 !
 ! D24   D(7,6,15,16)          179.3599         -DE/DX =    0.0                 !
 ! D25   D(17,6,15,13)        -177.5011         -DE/DX =    0.0                 !
 ! D26   D(17,6,15,16)           2.237          -DE/DX =    0.0                 !
 ! D27   D(7,6,17,2)          -163.4215         -DE/DX =    0.0                 !
 ! D28   D(7,6,17,18)            0.6983         -DE/DX =    0.0                 !
 ! D29   D(15,6,17,2)           13.7267         -DE/DX =    0.0                 !
 ! D30   D(15,6,17,18)         177.8465         -DE/DX =    0.0                 !
 ! D31   D(6,7,9,10)           179.1147         -DE/DX =    0.0                 !
 ! D32   D(6,7,9,11)            -0.6861         -DE/DX =    0.0                 !
 ! D33   D(8,7,9,10)            -1.094          -DE/DX =    0.0                 !
 ! D34   D(8,7,9,11)           179.1051         -DE/DX =    0.0                 !
 ! D35   D(7,9,11,12)          179.9047         -DE/DX =    0.0                 !
 ! D36   D(7,9,11,13)            0.3163         -DE/DX =    0.0                 !
 ! D37   D(10,9,11,12)           0.104          -DE/DX =    0.0                 !
 ! D38   D(10,9,11,13)        -179.4844         -DE/DX =    0.0                 !
 ! D39   D(9,11,13,14)        -179.9847         -DE/DX =    0.0                 !
 ! D40   D(9,11,13,15)           0.0228         -DE/DX =    0.0                 !
 ! D41   D(12,11,13,14)          0.4274         -DE/DX =    0.0                 !
 ! D42   D(12,11,13,15)       -179.5652         -DE/DX =    0.0                 !
 ! D43   D(11,13,15,6)           0.0083         -DE/DX =    0.0                 !
 ! D44   D(11,13,15,16)       -179.7237         -DE/DX =    0.0                 !
 ! D45   D(14,13,15,6)        -179.9842         -DE/DX =    0.0                 !
 ! D46   D(14,13,15,16)          0.2838         -DE/DX =    0.0                 !
 ! D47   D(28,19,20,21)       -179.8426         -DE/DX =    0.0                 !
 ! D48   D(28,19,20,22)         -1.6924         -DE/DX =    0.0                 !
 ! D49   D(30,19,20,21)          7.2972         -DE/DX =    0.0                 !
 ! D50   D(30,19,20,22)       -174.5527         -DE/DX =    0.0                 !
 ! D51   D(20,19,28,26)          1.3364         -DE/DX =    0.0                 !
 ! D52   D(20,19,28,29)       -178.5121         -DE/DX =    0.0                 !
 ! D53   D(30,19,28,26)        174.0715         -DE/DX =    0.0                 !
 ! D54   D(30,19,28,29)         -5.777          -DE/DX =    0.0                 !
 ! D55   D(20,19,30,4)          71.3827         -DE/DX =    0.0                 !
 ! D56   D(20,19,30,31)       -167.7439         -DE/DX =    0.0                 !
 ! D57   D(20,19,30,53)        -46.3186         -DE/DX =    0.0                 !
 ! D58   D(28,19,30,4)        -101.2142         -DE/DX =    0.0                 !
 ! D59   D(28,19,30,31)         19.6591         -DE/DX =    0.0                 !
 ! D60   D(28,19,30,53)        141.0844         -DE/DX =    0.0                 !
 ! D61   D(19,20,22,23)       -178.3895         -DE/DX =    0.0                 !
 ! D62   D(19,20,22,24)          0.9439         -DE/DX =    0.0                 !
 ! D63   D(21,20,22,23)         -0.238          -DE/DX =    0.0                 !
 ! D64   D(21,20,22,24)        179.0953         -DE/DX =    0.0                 !
 ! D65   D(20,22,24,25)       -179.9078         -DE/DX =    0.0                 !
 ! D66   D(20,22,24,26)          0.2031         -DE/DX =    0.0                 !
 ! D67   D(23,22,24,25)         -0.5759         -DE/DX =    0.0                 !
 ! D68   D(23,22,24,26)        179.5351         -DE/DX =    0.0                 !
 ! D69   D(22,24,26,27)        179.3183         -DE/DX =    0.0                 !
 ! D70   D(22,24,26,28)         -0.5544         -DE/DX =    0.0                 !
 ! D71   D(25,24,26,27)         -0.5708         -DE/DX =    0.0                 !
 ! D72   D(25,24,26,28)        179.5565         -DE/DX =    0.0                 !
 ! D73   D(24,26,28,19)         -0.2327         -DE/DX =    0.0                 !
 ! D74   D(24,26,28,29)        179.6172         -DE/DX =    0.0                 !
 ! D75   D(27,26,28,19)        179.8939         -DE/DX =    0.0                 !
 ! D76   D(27,26,28,29)         -0.2562         -DE/DX =    0.0                 !
 ! D77   D(4,30,31,32)          52.7001         -DE/DX =    0.0                 !
 ! D78   D(4,30,31,33)         179.8334         -DE/DX =    0.0                 !
 ! D79   D(4,30,31,44)         -72.694          -DE/DX =    0.0                 !
 ! D80   D(19,30,31,32)        -65.6127         -DE/DX =    0.0                 !
 ! D81   D(19,30,31,33)         61.5207         -DE/DX =    0.0                 !
 ! D82   D(19,30,31,44)        168.9932         -DE/DX =    0.0                 !
 ! D83   D(53,30,31,32)        163.8722         -DE/DX =    0.0                 !
 ! D84   D(53,30,31,33)        -68.9944         -DE/DX =    0.0                 !
 ! D85   D(53,30,31,44)         38.4781         -DE/DX =    0.0                 !
 ! D86   D(4,30,53,5)           -3.8213         -DE/DX =    0.0                 !
 ! D87   D(4,30,53,39)         110.1412         -DE/DX =    0.0                 !
 ! D88   D(4,30,53,54)        -124.3521         -DE/DX =    0.0                 !
 ! D89   D(19,30,53,5)         113.4999         -DE/DX =    0.0                 !
 ! D90   D(19,30,53,39)       -132.5376         -DE/DX =    0.0                 !
 ! D91   D(19,30,53,54)         -7.031          -DE/DX =    0.0                 !
 ! D92   D(31,30,53,5)        -118.0            -DE/DX =    0.0                 !
 ! D93   D(31,30,53,39)         -4.0375         -DE/DX =    0.0                 !
 ! D94   D(31,30,53,54)        121.4691         -DE/DX =    0.0                 !
 ! D95   D(30,31,33,34)       -161.9334         -DE/DX =    0.0                 !
 ! D96   D(30,31,33,35)        -43.2378         -DE/DX =    0.0                 !
 ! D97   D(30,31,33,36)         77.7173         -DE/DX =    0.0                 !
 ! D98   D(32,31,33,34)        -36.3975         -DE/DX =    0.0                 !
 ! D99   D(32,31,33,35)         82.2981         -DE/DX =    0.0                 !
 ! D100  D(32,31,33,36)       -156.7468         -DE/DX =    0.0                 !
 ! D101  D(44,31,33,34)         88.1774         -DE/DX =    0.0                 !
 ! D102  D(44,31,33,35)       -153.1271         -DE/DX =    0.0                 !
 ! D103  D(44,31,33,36)        -32.172          -DE/DX =    0.0                 !
 ! D104  D(30,31,44,39)        -56.1855         -DE/DX =    0.0                 !
 ! D105  D(30,31,44,40)       -173.3098         -DE/DX =    0.0                 !
 ! D106  D(30,31,44,45)         66.8046         -DE/DX =    0.0                 !
 ! D107  D(32,31,44,39)       -179.9222         -DE/DX =    0.0                 !
 ! D108  D(32,31,44,40)         62.9535         -DE/DX =    0.0                 !
 ! D109  D(32,31,44,45)        -56.9321         -DE/DX =    0.0                 !
 ! D110  D(33,31,44,39)         55.4551         -DE/DX =    0.0                 !
 ! D111  D(33,31,44,40)        -61.6692         -DE/DX =    0.0                 !
 ! D112  D(33,31,44,45)        178.4452         -DE/DX =    0.0                 !
 ! D113  D(31,33,36,37)       -128.1904         -DE/DX =    0.0                 !
 ! D114  D(31,33,36,38)        111.477          -DE/DX =    0.0                 !
 ! D115  D(31,33,36,39)         -5.3675         -DE/DX =    0.0                 !
 ! D116  D(34,33,36,37)        112.23           -DE/DX =    0.0                 !
 ! D117  D(34,33,36,38)         -8.1026         -DE/DX =    0.0                 !
 ! D118  D(34,33,36,39)       -124.9471         -DE/DX =    0.0                 !
 ! D119  D(35,33,36,37)         -7.1409         -DE/DX =    0.0                 !
 ! D120  D(35,33,36,38)       -127.4735         -DE/DX =    0.0                 !
 ! D121  D(35,33,36,39)        115.682          -DE/DX =    0.0                 !
 ! D122  D(33,36,39,44)         40.6188         -DE/DX =    0.0                 !
 ! D123  D(33,36,39,49)        166.6686         -DE/DX =    0.0                 !
 ! D124  D(33,36,39,53)        -67.5726         -DE/DX =    0.0                 !
 ! D125  D(37,36,39,44)        163.7405         -DE/DX =    0.0                 !
 ! D126  D(37,36,39,49)        -70.2097         -DE/DX =    0.0                 !
 ! D127  D(37,36,39,53)         55.5491         -DE/DX =    0.0                 !
 ! D128  D(38,36,39,44)        -78.0506         -DE/DX =    0.0                 !
 ! D129  D(38,36,39,49)         47.9992         -DE/DX =    0.0                 !
 ! D130  D(38,36,39,53)        173.758          -DE/DX =    0.0                 !
 ! D131  D(36,39,44,31)        -58.826          -DE/DX =    0.0                 !
 ! D132  D(36,39,44,40)         56.0615         -DE/DX =    0.0                 !
 ! D133  D(36,39,44,45)        176.8953         -DE/DX =    0.0                 !
 ! D134  D(49,39,44,31)        176.7668         -DE/DX =    0.0                 !
 ! D135  D(49,39,44,40)        -68.3457         -DE/DX =    0.0                 !
 ! D136  D(49,39,44,45)         52.4881         -DE/DX =    0.0                 !
 ! D137  D(53,39,44,31)         52.0337         -DE/DX =    0.0                 !
 ! D138  D(53,39,44,40)        166.9212         -DE/DX =    0.0                 !
 ! D139  D(53,39,44,45)        -72.245          -DE/DX =    0.0                 !
 ! D140  D(36,39,49,50)        -58.603          -DE/DX =    0.0                 !
 ! D141  D(36,39,49,51)       -179.1012         -DE/DX =    0.0                 !
 ! D142  D(36,39,49,52)         60.7027         -DE/DX =    0.0                 !
 ! D143  D(44,39,49,50)         57.9281         -DE/DX =    0.0                 !
 ! D144  D(44,39,49,51)        -62.5701         -DE/DX =    0.0                 !
 ! D145  D(44,39,49,52)        177.2337         -DE/DX =    0.0                 !
 ! D146  D(53,39,49,50)        178.3117         -DE/DX =    0.0                 !
 ! D147  D(53,39,49,51)         57.8135         -DE/DX =    0.0                 !
 ! D148  D(53,39,49,52)        -62.3826         -DE/DX =    0.0                 !
 ! D149  D(36,39,53,5)        -174.2215         -DE/DX =    0.0                 !
 ! D150  D(36,39,53,30)         74.3158         -DE/DX =    0.0                 !
 ! D151  D(36,39,53,54)        -55.4599         -DE/DX =    0.0                 !
 ! D152  D(44,39,53,5)          80.5258         -DE/DX =    0.0                 !
 ! D153  D(44,39,53,30)        -30.937          -DE/DX =    0.0                 !
 ! D154  D(44,39,53,54)       -160.7127         -DE/DX =    0.0                 !
 ! D155  D(49,39,53,5)         -47.1328         -DE/DX =    0.0                 !
 ! D156  D(49,39,53,30)       -158.5955         -DE/DX =    0.0                 !
 ! D157  D(49,39,53,54)         71.6288         -DE/DX =    0.0                 !
 ! D158  D(41,40,44,31)         40.9619         -DE/DX =    0.0                 !
 ! D159  D(41,40,44,39)        -62.7075         -DE/DX =    0.0                 !
 ! D160  D(41,40,44,45)        169.3192         -DE/DX =    0.0                 !
 ! D161  D(42,40,44,31)        -79.7838         -DE/DX =    0.0                 !
 ! D162  D(42,40,44,39)        176.5469         -DE/DX =    0.0                 !
 ! D163  D(42,40,44,45)         48.5736         -DE/DX =    0.0                 !
 ! D164  D(43,40,44,31)        163.3571         -DE/DX =    0.0                 !
 ! D165  D(43,40,44,39)         59.6877         -DE/DX =    0.0                 !
 ! D166  D(43,40,44,45)        -68.2856         -DE/DX =    0.0                 !
 ! D167  D(31,44,45,46)        164.4788         -DE/DX =    0.0                 !
 ! D168  D(31,44,45,47)         47.6122         -DE/DX =    0.0                 !
 ! D169  D(31,44,45,48)        -74.7082         -DE/DX =    0.0                 !
 ! D170  D(39,44,45,46)        -85.3499         -DE/DX =    0.0                 !
 ! D171  D(39,44,45,47)        157.7834         -DE/DX =    0.0                 !
 ! D172  D(39,44,45,48)         35.4631         -DE/DX =    0.0                 !
 ! D173  D(40,44,45,46)         40.7439         -DE/DX =    0.0                 !
 ! D174  D(40,44,45,47)        -76.1227         -DE/DX =    0.0                 !
 ! D175  D(40,44,45,48)        161.5569         -DE/DX =    0.0                 !
 ! D176  D(5,53,54,55)          22.8896         -DE/DX =    0.0                 !
 ! D177  D(5,53,54,63)        -159.5285         -DE/DX =    0.0                 !
 ! D178  D(30,53,54,55)        142.6261         -DE/DX =    0.0                 !
 ! D179  D(30,53,54,63)        -39.792          -DE/DX =    0.0                 !
 ! D180  D(39,53,54,55)        -96.9158         -DE/DX =    0.0                 !
 ! D181  D(39,53,54,63)         80.666          -DE/DX =    0.0                 !
 ! D182  D(53,54,55,56)         -3.4394         -DE/DX =    0.0                 !
 ! D183  D(53,54,55,57)        176.656          -DE/DX =    0.0                 !
 ! D184  D(63,54,55,56)        178.8175         -DE/DX =    0.0                 !
 ! D185  D(63,54,55,57)         -1.0871         -DE/DX =    0.0                 !
 ! D186  D(53,54,63,61)       -177.3627         -DE/DX =    0.0                 !
 ! D187  D(53,54,63,64)          4.0459         -DE/DX =    0.0                 !
 ! D188  D(55,54,63,61)          0.2286         -DE/DX =    0.0                 !
 ! D189  D(55,54,63,64)       -178.3628         -DE/DX =    0.0                 !
 ! D190  D(54,55,57,58)       -179.3153         -DE/DX =    0.0                 !
 ! D191  D(54,55,57,59)          1.1631         -DE/DX =    0.0                 !
 ! D192  D(56,55,57,58)          0.781          -DE/DX =    0.0                 !
 ! D193  D(56,55,57,59)       -178.7406         -DE/DX =    0.0                 !
 ! D194  D(55,57,59,60)        179.642          -DE/DX =    0.0                 !
 ! D195  D(55,57,59,61)         -0.3428         -DE/DX =    0.0                 !
 ! D196  D(58,57,59,60)          0.125          -DE/DX =    0.0                 !
 ! D197  D(58,57,59,61)       -179.8598         -DE/DX =    0.0                 !
 ! D198  D(57,59,61,62)        179.4562         -DE/DX =    0.0                 !
 ! D199  D(57,59,61,63)         -0.5087         -DE/DX =    0.0                 !
 ! D200  D(60,59,61,62)         -0.5286         -DE/DX =    0.0                 !
 ! D201  D(60,59,61,63)        179.5065         -DE/DX =    0.0                 !
 ! D202  D(59,61,63,54)          0.5663         -DE/DX =    0.0                 !
 ! D203  D(59,61,63,64)        179.1826         -DE/DX =    0.0                 !
 ! D204  D(62,61,63,54)       -179.3989         -DE/DX =    0.0                 !
 ! D205  D(62,61,63,64)         -0.7826         -DE/DX =    0.0                 !
 --------------------------------------------------------------------------------
 Largest change from initial coordinates is atom    2       0.063 Angstoms.
 GradGradGradGradGradGradGradGradGradGradGradGradGradGradGradGradGradGrad

 Leave Link  103 at Sun May  5 15:55:01 2024, MaxMem= 13421772800 cpu:               7.5 elap:               0.3
 (Enter /scratch/PI/keztluo/TYang/g16/l202.exe)
 Stoichiometry    C29H30LiO4P
 Framework group  C1[X(C29H30LiO4P)]
 Deg. of freedom   189
 Full point group                 C1      NOp   1
 RotChk:  IX=0 Diff= 9.89D-16
 Largest Abelian subgroup         C1      NOp   1
 Largest concise Abelian subgroup C1      NOp   1
                         Standard orientation:                         
 ---------------------------------------------------------------------
 Center     Atomic      Atomic             Coordinates (Angstroms)
 Number     Number       Type             X           Y           Z
 ---------------------------------------------------------------------
      1         15           0       -0.262242   -1.743861   -0.990627
      2          8           0       -2.956989   -2.921241   -1.838120
      3          8           0       -0.122882   -3.263562   -1.188158
      4          8           0        1.129896   -1.048802   -1.594993
      5          8           0        0.234295   -1.441927    0.580695
      6          6           0       -3.410710   -0.897642   -0.645566
      7          6           0       -3.539925    0.486077   -0.786349
      8          1           0       -3.184997    0.964129   -1.696785
      9          6           0       -4.120490    1.239432    0.227074
     10          1           0       -4.207829    2.316043    0.123821
     11          6           0       -4.585578    0.605574    1.377211
     12          1           0       -5.038061    1.192384    2.170823
     13          6           0       -4.464888   -0.777866    1.517517
     14          1           0       -4.829576   -1.265595    2.416147
     15          6           0       -3.878481   -1.530910    0.508470
     16          1           0       -3.778643   -2.608389    0.595151
     17          6           0       -2.832961   -1.684970   -1.756045
     18          1           0       -2.525516   -1.104025   -2.637917
     19          6           0        1.080081    1.294794   -1.528995
     20          6           0       -0.285427    1.603353   -1.552932
     21          1           0       -0.975391    1.021899   -0.947556
     22          6           0       -0.768708    2.664656   -2.308185
     23          1           0       -1.829426    2.900989   -2.290186
     24          6           0        0.103574    3.434188   -3.076493
     25          1           0       -0.271667    4.264783   -3.666163
     26          6           0        1.458631    3.124836   -3.081043
     27          1           0        2.149252    3.707603   -3.682782
     28          6           0        1.939680    2.062964   -2.315400
     29          1           0        3.000724    1.835238   -2.338882
     30          6           0        1.568387    0.048244   -0.790329
     31          6           0        3.090034   -0.051361   -0.568953
     32          1           0        3.639067   -0.154429   -1.509695
     33          6           0        3.510347    1.163547    0.304622
     34          1           0        4.586875    1.338560    0.239052
     35          1           0        3.030236    2.089370   -0.017729
     36          6           0        3.072227    0.746223    1.735439
     37          1           0        2.459439    1.493714    2.239431
     38          1           0        3.934270    0.564624    2.383295
     39          6           0        2.332412   -0.584796    1.500356
     40          6           0        4.745860   -1.351987    0.881802
     41          1           0        5.254916   -0.410471    1.087112
     42          1           0        5.313261   -1.866414    0.098574
     43          1           0        4.809258   -1.971553    1.783363
     44          6           0        3.275324   -1.229878    0.427792
     45          6           0        2.922141   -2.651094   -0.042854
     46          1           0        3.364723   -3.368536    0.659111
     47          1           0        3.371787   -2.835035   -1.024749
     48          1           0        1.866767   -2.878546   -0.114370
     49          6           0        2.063023   -1.389919    2.756049
     50          1           0        3.002483   -1.624878    3.268379
     51          1           0        1.551455   -2.325609    2.514019
     52          1           0        1.434392   -0.824742    3.453573
     53          6           0        1.009429   -0.255128    0.699054
     54          6           0        0.133700    0.787033    1.402786
     55          6           0       -0.927432    0.330324    2.192967
     56          1           0       -1.128941   -0.733573    2.235974
     57          6           0       -1.721772    1.217467    2.916576
     58          1           0       -2.530260    0.828754    3.528727
     59          6           0       -1.490224    2.586291    2.849448
     60          1           0       -2.111833    3.279603    3.408082
     61          6           0       -0.448581    3.058044    2.054439
     62          1           0       -0.256064    4.124014    1.980934
     63          6           0        0.354606    2.170075    1.346580
     64          1           0        1.148201    2.572391    0.726713
     65          3           0       -1.565174   -4.088527   -1.757226
 ---------------------------------------------------------------------
 Rotational constants (GHZ):           0.1635576           0.1167585           0.1078122
 Leave Link  202 at Sun May  5 15:55:01 2024, MaxMem= 13421772800 cpu:               0.9 elap:               0.0
 (Enter /scratch/PI/keztluo/TYang/g16/l601.exe)
 Copying SCF densities to generalized density rwf, IOpCl= 0 IROHF=0.

 **********************************************************************

            Population analysis using the SCF Density.

 **********************************************************************

 Orbital symmetries:
       Occupied  (A) (A) (A) (A) (A) (A) (A) (A) (A) (A) (A) (A)
                 (A) (A) (A) (A) (A) (A) (A) (A) (A) (A) (A) (A)
                 (A) (A) (A) (A) (A) (A) (A) (A) (A) (A) (A) (A)
                 (A) (A) (A) (A) (A) (A) (A) (A) (A) (A) (A) (A)
                 (A) (A) (A) (A) (A) (A) (A) (A) (A) (A) (A) (A)
                 (A) (A) (A) (A) (A) (A) (A) (A) (A) (A) (A) (A)
                 (A) (A) (A) (A) (A) (A) (A) (A) (A) (A) (A) (A)
                 (A) (A) (A) (A) (A) (A) (A) (A) (A) (A) (A) (A)
                 (A) (A) (A) (A) (A) (A) (A) (A) (A) (A) (A) (A)
                 (A) (A) (A) (A) (A) (A) (A) (A) (A) (A) (A) (A)
                 (A) (A) (A) (A) (A) (A) (A)
       Virtual   (A) (A) (A) (A) (A) (A) (A) (A) (A) (A) (A) (A)
                 (A) (A) (A) (A) (A) (A) (A) (A) (A) (A) (A) (A)
                 (A) (A) (A) (A) (A) (A) (A) (A) (A) (A) (A) (A)
                 (A) (A) (A) (A) (A) (A) (A) (A) (A) (A) (A) (A)
                 (A) (A) (A) (A) (A) (A) (A) (A) (A) (A) (A) (A)
                 (A) (A) (A) (A) (A) (A) (A) (A) (A) (A) (A) (A)
                 (A) (A) (A) (A) (A) (A) (A) (A) (A) (A) (A) (A)
                 (A) (A) (A) (A) (A) (A) (A) (A) (A) (A) (A) (A)
                 (A) (A) (A) (A) (A) (A) (A) (A) (A) (A) (A) (A)
                 (A) (A) (A) (A) (A) (A) (A) (A) (A) (A) (A) (A)
                 (A) (A) (A) (A) (A) (A) (A) (A) (A) (A) (A) (A)
                 (A) (A) (A) (A) (A) (A) (A) (A) (A) (A) (A) (A)
                 (A) (A) (A) (A) (A) (A) (A) (A) (A) (A) (A) (A)
                 (A) (A) (A) (A) (A) (A) (A) (A) (A) (A) (A) (A)
                 (A) (A) (A) (A) (A) (A) (A) (A) (A) (A) (A) (A)
                 (A) (A) (A) (A) (A) (A) (A) (A) (A) (A) (A) (A)
                 (A) (A) (A) (A) (A) (A) (A) (A) (A) (A) (A) (A)
                 (A) (A) (A) (A) (A) (A) (A) (A) (A) (A) (A) (A)
                 (A) (A) (A) (A) (A) (A) (A) (A) (A) (A) (A) (A)
                 (A) (A) (A) (A) (A) (A) (A) (A) (A) (A) (A) (A)
                 (A) (A) (A) (A) (A) (A) (A) (A) (A) (A) (A) (A)
                 (A) (A) (A) (A) (A) (A) (A) (A) (A) (A) (A) (A)
                 (A) (A) (A) (A) (A) (A) (A) (A) (A) (A) (A) (A)
                 (A) (A) (A) (A) (A) (A) (A) (A) (A) (A) (A) (A)
                 (A) (A) (A) (A) (A) (A) (A) (A) (A) (A) (A) (A)
                 (A) (A) (A) (A) (A) (A) (A) (A) (A) (A) (A) (A)
                 (A) (A) (A) (A) (A) (A) (A) (A) (A) (A) (A) (A)
                 (A) (A) (A) (A) (A) (A) (A) (A) (A) (A) (A) (A)
                 (A) (A) (A) (A) (A) (A) (A) (A) (A) (A) (A) (A)
                 (A) (A) (A) (A) (A) (A) (A) (A) (A) (A) (A) (A)
                 (A) (A) (A) (A) (A) (A) (A) (A) (A) (A) (A) (A)
                 (A) (A) (A) (A) (A) (A) (A) (A) (A) (A) (A) (A)
                 (A) (A) (A) (A) (A) (A) (A) (A) (A) (A) (A) (A)
                 (A) (A) (A) (A) (A) (A) (A) (A) (A) (A) (A) (A)
                 (A) (A) (A) (A) (A) (A) (A) (A) (A) (A) (A) (A)
                 (A) (A) (A) (A) (A) (A) (A)
 The electronic state is 1-A.
 Alpha  occ. eigenvalues --  -78.09493 -19.64396 -19.62436 -19.62338 -19.58378
 Alpha  occ. eigenvalues --  -10.65469 -10.60069 -10.60043 -10.56360 -10.56181
 Alpha  occ. eigenvalues --  -10.55979 -10.55858 -10.55709 -10.55693 -10.54565
 Alpha  occ. eigenvalues --  -10.54252 -10.54115 -10.54036 -10.53968 -10.53868
 Alpha  occ. eigenvalues --  -10.53724 -10.53655 -10.53604 -10.53540 -10.53515
 Alpha  occ. eigenvalues --  -10.53450 -10.53436 -10.53173 -10.52941 -10.52593
 Alpha  occ. eigenvalues --  -10.51821 -10.51192 -10.50817 -10.49064  -6.89708
 Alpha  occ. eigenvalues --   -5.01178  -5.01073  -5.00723  -2.12672  -1.17384
 Alpha  occ. eigenvalues --   -1.16818  -1.10028  -1.05734  -0.97130  -0.96976
 Alpha  occ. eigenvalues --   -0.94970  -0.94411  -0.86926  -0.86402  -0.85250
 Alpha  occ. eigenvalues --   -0.85195  -0.83490  -0.83107  -0.82591  -0.82101
 Alpha  occ. eigenvalues --   -0.80016  -0.74732  -0.74699  -0.74151  -0.71029
 Alpha  occ. eigenvalues --   -0.70127  -0.69994  -0.68239  -0.67432  -0.66302
 Alpha  occ. eigenvalues --   -0.66025  -0.65215  -0.63597  -0.60795  -0.60435
 Alpha  occ. eigenvalues --   -0.59193  -0.58329  -0.57349  -0.56599  -0.54463
 Alpha  occ. eigenvalues --   -0.54230  -0.53405  -0.53009  -0.52164  -0.51577
 Alpha  occ. eigenvalues --   -0.51559  -0.51034  -0.51011  -0.50480  -0.49906
 Alpha  occ. eigenvalues --   -0.49694  -0.49389  -0.48618  -0.48264  -0.47675
 Alpha  occ. eigenvalues --   -0.47247  -0.46520  -0.46278  -0.44726  -0.44489
 Alpha  occ. eigenvalues --   -0.44416  -0.43560  -0.43328  -0.42671  -0.42305
 Alpha  occ. eigenvalues --   -0.41901  -0.41431  -0.41317  -0.41112  -0.41013
 Alpha  occ. eigenvalues --   -0.40298  -0.39621  -0.39182  -0.38850  -0.38612
 Alpha  occ. eigenvalues --   -0.38169  -0.37539  -0.36955  -0.35694  -0.35341
 Alpha  occ. eigenvalues --   -0.34967  -0.34504  -0.33931  -0.32703  -0.32063
 Alpha  occ. eigenvalues --   -0.31658  -0.31396  -0.30005  -0.28977  -0.28347
 Alpha  occ. eigenvalues --   -0.27496  -0.24257
 Alpha virt. eigenvalues --   -0.03050  -0.01203   0.02127   0.03333   0.03568
 Alpha virt. eigenvalues --    0.03697   0.04049   0.05300   0.05886   0.07078
 Alpha virt. eigenvalues --    0.08359   0.10817   0.11954   0.12760   0.13751
 Alpha virt. eigenvalues --    0.14523   0.14654   0.15207   0.15371   0.16269
 Alpha virt. eigenvalues --    0.17422   0.17713   0.18049   0.18369   0.18992
 Alpha virt. eigenvalues --    0.19495   0.19981   0.20111   0.20321   0.20807
 Alpha virt. eigenvalues --    0.21184   0.21499   0.21658   0.22105   0.22263
 Alpha virt. eigenvalues --    0.22775   0.23055   0.23116   0.23447   0.23918
 Alpha virt. eigenvalues --    0.24105   0.24834   0.25555   0.25998   0.26138
 Alpha virt. eigenvalues --    0.26499   0.26517   0.27237   0.28007   0.28391
 Alpha virt. eigenvalues --    0.28979   0.29305   0.29806   0.30207   0.30811
 Alpha virt. eigenvalues --    0.31382   0.31618   0.31868   0.32269   0.32978
 Alpha virt. eigenvalues --    0.33398   0.33894   0.34487   0.34806   0.35176
 Alpha virt. eigenvalues --    0.35772   0.36005   0.36127   0.37114   0.38108
 Alpha virt. eigenvalues --    0.38451   0.38643   0.39937   0.40488   0.41207
 Alpha virt. eigenvalues --    0.41486   0.42033   0.42082   0.43637   0.44014
 Alpha virt. eigenvalues --    0.45707   0.46597   0.49043   0.50464   0.51353
 Alpha virt. eigenvalues --    0.52142   0.53886   0.54495   0.55364   0.56004
 Alpha virt. eigenvalues --    0.56300   0.57175   0.57869   0.58174   0.58256
 Alpha virt. eigenvalues --    0.58838   0.59423   0.59913   0.60281   0.60574
 Alpha virt. eigenvalues --    0.60967   0.61216   0.61672   0.62268   0.62700
 Alpha virt. eigenvalues --    0.63080   0.63254   0.63651   0.64300   0.64571
 Alpha virt. eigenvalues --    0.64789   0.65469   0.65758   0.66092   0.66516
 Alpha virt. eigenvalues --    0.66883   0.66963   0.67397   0.67484   0.68251
 Alpha virt. eigenvalues --    0.68515   0.68609   0.68681   0.69171   0.69332
 Alpha virt. eigenvalues --    0.70186   0.71088   0.71267   0.71862   0.72985
 Alpha virt. eigenvalues --    0.73186   0.73553   0.74401   0.74638   0.75061
 Alpha virt. eigenvalues --    0.75981   0.76926   0.77502   0.78362   0.78710
 Alpha virt. eigenvalues --    0.79937   0.80406   0.81182   0.81888   0.82305
 Alpha virt. eigenvalues --    0.83375   0.84443   0.84842   0.85283   0.85478
 Alpha virt. eigenvalues --    0.86637   0.87391   0.88111   0.88517   0.89166
 Alpha virt. eigenvalues --    0.89455   0.89935   0.90182   0.90563   0.91134
 Alpha virt. eigenvalues --    0.91562   0.92110   0.92217   0.92459   0.92721
 Alpha virt. eigenvalues --    0.93523   0.93932   0.94386   0.94892   0.95377
 Alpha virt. eigenvalues --    0.96269   0.96430   0.96668   0.97119   0.97375
 Alpha virt. eigenvalues --    0.98192   0.98583   0.99068   0.99318   0.99570
 Alpha virt. eigenvalues --    0.99803   1.00353   1.00608   1.01078   1.01764
 Alpha virt. eigenvalues --    1.02597   1.02704   1.03436   1.03853   1.04396
 Alpha virt. eigenvalues --    1.04794   1.05123   1.05794   1.06234   1.06909
 Alpha virt. eigenvalues --    1.07704   1.08525   1.08934   1.09710   1.10719
 Alpha virt. eigenvalues --    1.11103   1.12081   1.12433   1.12778   1.13912
 Alpha virt. eigenvalues --    1.14270   1.15073   1.15372   1.15981   1.17024
 Alpha virt. eigenvalues --    1.18243   1.18706   1.19118   1.19472   1.20364
 Alpha virt. eigenvalues --    1.21269   1.22170   1.23213   1.23579   1.25141
 Alpha virt. eigenvalues --    1.25619   1.26463   1.26916   1.27992   1.29386
 Alpha virt. eigenvalues --    1.29518   1.30640   1.31779   1.33085   1.33746
 Alpha virt. eigenvalues --    1.34065   1.34651   1.35308   1.36135   1.37428
 Alpha virt. eigenvalues --    1.37569   1.38931   1.41169   1.42397   1.42934
 Alpha virt. eigenvalues --    1.44083   1.45571   1.46246   1.47061   1.47219
 Alpha virt. eigenvalues --    1.48889   1.48924   1.49370   1.49622   1.50916
 Alpha virt. eigenvalues --    1.51085   1.51235   1.52727   1.52980   1.53117
 Alpha virt. eigenvalues --    1.53613   1.54703   1.55397   1.55757   1.55915
 Alpha virt. eigenvalues --    1.57154   1.57551   1.58126   1.58923   1.60288
 Alpha virt. eigenvalues --    1.61801   1.62831   1.64643   1.66702   1.68983
 Alpha virt. eigenvalues --    1.69386   1.71334   1.72537   1.73384   1.74220
 Alpha virt. eigenvalues --    1.75717   1.76031   1.79115   1.80582   1.80933
 Alpha virt. eigenvalues --    1.81806   1.82516   1.84010   1.84233   1.84464
 Alpha virt. eigenvalues --    1.85895   1.86539   1.86670   1.87636   1.88393
 Alpha virt. eigenvalues --    1.89053   1.90127   1.91090   1.91815   1.92328
 Alpha virt. eigenvalues --    1.93311   1.93361   1.93727   1.95240   1.96446
 Alpha virt. eigenvalues --    1.96637   1.97559   1.98004   1.98828   1.99200
 Alpha virt. eigenvalues --    1.99600   2.00573   2.00754   2.01302   2.02951
 Alpha virt. eigenvalues --    2.03679   2.04357   2.05066   2.05464   2.06412
 Alpha virt. eigenvalues --    2.06735   2.07949   2.08372   2.08812   2.09542
 Alpha virt. eigenvalues --    2.10495   2.11452   2.11917   2.12050   2.12873
 Alpha virt. eigenvalues --    2.14003   2.15285   2.15643   2.16685   2.17926
 Alpha virt. eigenvalues --    2.18445   2.18790   2.18927   2.19205   2.19425
 Alpha virt. eigenvalues --    2.19922   2.20202   2.20852   2.21058   2.21289
 Alpha virt. eigenvalues --    2.21908   2.23092   2.23231   2.23970   2.25958
 Alpha virt. eigenvalues --    2.26748   2.27094   2.28671   2.28953   2.31044
 Alpha virt. eigenvalues --    2.31486   2.31698   2.32495   2.33369   2.34289
 Alpha virt. eigenvalues --    2.34902   2.35238   2.35948   2.36435   2.36819
 Alpha virt. eigenvalues --    2.37530   2.38556   2.39714   2.40911   2.41221
 Alpha virt. eigenvalues --    2.42878   2.43686   2.44522   2.45373   2.45997
 Alpha virt. eigenvalues --    2.48091   2.50244   2.52467   2.54204   2.55866
 Alpha virt. eigenvalues --    2.56349   2.58322   2.60528   2.60907   2.62169
 Alpha virt. eigenvalues --    2.62830   2.63628   2.63971   2.64537   2.65527
 Alpha virt. eigenvalues --    2.66559   2.66999   2.67666   2.69022   2.69387
 Alpha virt. eigenvalues --    2.69426   2.70299   2.73108   2.73705   2.75625
 Alpha virt. eigenvalues --    2.76055   2.76676   2.77361   2.78636   2.79646
 Alpha virt. eigenvalues --    2.80047   2.80710   2.81865   2.82918   2.83443
 Alpha virt. eigenvalues --    2.84647   2.86449   2.86665   2.87610   2.87956
 Alpha virt. eigenvalues --    2.89983   2.90818   2.93028   2.94380   2.95547
 Alpha virt. eigenvalues --    2.98557   3.03977   3.05433   3.12134   3.14568
 Alpha virt. eigenvalues --    3.15896   3.21253   3.24901   3.42683   3.43429
 Alpha virt. eigenvalues --    3.44474   3.46547
          Condensed to atoms (all electrons):
 Mulliken charges:
               1
     1  P    1.062588
     2  O   -0.528352
     3  O   -0.730680
     4  O   -0.627870
     5  O   -0.654878
     6  C    0.082270
     7  C   -0.190614
     8  H    0.172757
     9  C   -0.150811
    10  H    0.172422
    11  C   -0.150820
    12  H    0.169630
    13  C   -0.165064
    14  H    0.170957
    15  C   -0.173740
    16  H    0.192573
    17  C    0.166101
    18  H    0.179892
    19  C    0.116264
    20  C   -0.175146
    21  H    0.165515
    22  C   -0.172240
    23  H    0.149069
    24  C   -0.161270
    25  H    0.159051
    26  C   -0.167153
    27  H    0.160370
    28  C   -0.190820
    29  H    0.164399
    30  C    0.186972
    31  C   -0.160683
    32  H    0.153466
    33  C   -0.348344
    34  H    0.163824
    35  H    0.166605
    36  C   -0.326646
    37  H    0.171072
    38  H    0.156443
    39  C    0.045907
    40  C   -0.494588
    41  H    0.152959
    42  H    0.159278
    43  H    0.156862
    44  C    0.053049
    45  C   -0.496285
    46  H    0.132700
    47  H    0.151676
    48  H    0.219819
    49  C   -0.500879
    50  H    0.149975
    51  H    0.183548
    52  H    0.161921
    53  C    0.197698
    54  C    0.070501
    55  C   -0.175180
    56  H    0.183856
    57  C   -0.155679
    58  H    0.145316
    59  C   -0.163793
    60  H    0.152856
    61  C   -0.170205
    62  H    0.158348
    63  C   -0.184149
    64  H    0.163338
    65  Li   0.494041
 Sum of Mulliken charges =   0.00000
 Mulliken charges with hydrogens summed into heavy atoms:
               1
     1  P    1.062588
     2  O   -0.528352
     3  O   -0.730680
     4  O   -0.627870
     5  O   -0.654878
     6  C    0.082270
     7  C   -0.017858
     9  C    0.021611
    11  C    0.018810
    13  C    0.005893
    15  C    0.018833
    17  C    0.345993
    19  C    0.116264
    20  C   -0.009632
    22  C   -0.023171
    24  C   -0.002219
    26  C   -0.006783
    28  C   -0.026421
    30  C    0.186972
    31  C   -0.007217
    33  C   -0.017915
    36  C    0.000870
    39  C    0.045907
    40  C   -0.025490
    44  C    0.053049
    45  C    0.007910
    49  C   -0.005435
    53  C    0.197698
    54  C    0.070501
    55  C    0.008676
    57  C   -0.010363
    59  C   -0.010937
    61  C   -0.011857
    63  C   -0.020810
    65  Li   0.494041
 Electronic spatial extent (au):  <R**2>=          12269.8816
 Charge=              0.0000 electrons
 Dipole moment (field-independent basis, Debye):
    X=             -3.3855    Y=              0.1372    Z=             -0.3735  Tot=              3.4088
 Quadrupole moment (field-independent basis, Debye-Ang):
   XX=           -196.4900   YY=           -186.1391   ZZ=           -203.9598
   XY=              7.3940   XZ=             -3.3579   YZ=              1.9227
 Traceless Quadrupole moment (field-independent basis, Debye-Ang):
   XX=             -0.9604   YY=              9.3905   ZZ=             -8.4302
   XY=              7.3940   XZ=             -3.3579   YZ=              1.9227
 Octapole moment (field-independent basis, Debye-Ang**2):
  XXX=              7.3845  YYY=           -117.4636  ZZZ=            -23.0326  XYY=            -66.7529
  XXY=             10.7251  XXZ=             22.5972  XZZ=            -34.7662  YZZ=            -15.1316
  YYZ=            -54.5073  XYZ=            -19.0816
 Hexadecapole moment (field-independent basis, Debye-Ang**3):
 XXXX=          -8370.6736 YYYY=          -3886.3284 ZZZZ=          -3933.7534 XXXY=            -50.4241
 XXXZ=           -212.8743 YYYX=            257.4075 YYYZ=            234.6190 ZZZX=            -50.1421
 ZZZY=             23.3505 XXYY=          -2066.4491 XXZZ=          -1899.2811 YYZZ=          -1223.9948
 XXYZ=            -30.1761 YYXZ=             31.6082 ZZXY=             29.8255
 N-N= 4.220655614646D+03 E-N=-1.258571560349D+04  KE= 1.762811249747D+03
 No NMR shielding tensors so no spin-rotation constants.
 Leave Link  601 at Sun May  5 15:55:02 2024, MaxMem= 13421772800 cpu:              13.4 elap:               0.4
 (Enter /scratch/PI/keztluo/TYang/g16/l9999.exe)
 Unable to Open any file for archive entry.
 1\1\GINC-HHNODE-IB-111\FTS\RM062X\Gen\C29H30Li1O4P1\YUHAN\05-May-2024\
 0\\#p M062X gen freq opt=(ts,rcfc,nofreeze,noeigentest) guess=read geo
 m=check\\***\\0,1\P,-0.26265244,-1.7486408967,-0.9810873801\O,-2.95823
 17003,-2.9338273884,-1.8149414972\O,-0.1219901473,-3.2692288929,-1.170
 7086494\O,1.1270297901,-1.0552311515,-1.5929526103\O,0.2377126824,-1.4
 375565048,0.5872327736\C,-3.4112052308,-0.9042998241,-0.6322188771\C,-
 3.5424617422,0.4784770413,-0.7801912092\H,-3.1905397093,0.9519808872,-
 1.6941641578\C,-4.121226116,1.2366528145,0.2306633702\H,-4.2101368382,
 2.3125801007,0.1217812806\C,-4.5824802169,0.6085199843,1.3854755956\H,
 -5.0335497774,1.1991080832,2.177087627\C,-4.4597504294,-0.7739896488,1
 .5329922836\H,-4.8214509426,-1.2572470491,2.4352379198\C,-3.8751314997
 ,-1.5318240519,0.5264968102\H,-3.7737656694,-2.6086958768,0.6187783566
 \C,-2.8354742952,-1.6969808677,-1.7399343739\H,-2.5310834759,-1.120485
 7853,-2.6257773046\C,1.0745691775,1.2886291627,-1.5395880747\C,-0.2913
 680941,1.5954282697,-1.5615524334\H,-0.9790136369,1.0164623812,-0.9511
 744787\C,-0.7779403879,2.652023168,-2.3212800968\H,-1.8388908811,2.887
 1889527,-2.3017308918\C,0.091360702,3.418393813,-3.0960992241\H,-0.286
 4532025,4.2453152744,-3.6892780436\C,1.4467722971,3.1106334419,-3.1025
 884814\H,2.1350823202,3.6909334034,-3.7093389359\C,1.9311403287,2.0535
 233228,-2.3324625381\H,2.9923913659,1.8269345981,-2.3575424693\C,1.566
 3455567,0.0467052252,-0.7954515299\C,3.088696517,-0.0498812309,-0.5776
 079022\H,3.6353409931,-0.157422407,-1.5192401607\C,3.5098764797,1.1702
 686412,0.2882086406\H,4.5860137408,1.3462022192,0.218806137\H,3.027792
 0841,2.0937489949,-0.0378955054\C,3.0760788116,0.7602285829,1.72244424
 99\H,2.4637381828,1.5097261569,2.2239949838\H,3.9400658097,0.583189247
 5,2.3689711796\C,2.3372426175,-0.5729308654,1.4965946975\C,4.749953496
 1,-1.3406110449,0.8757749885\H,5.2584213109,-0.3973842926,1.0745912125
 \H,5.3158808852,-1.8586233486,0.0938458357\H,4.8165032989,-1.955177542
 1,1.7805243692\C,3.2780648216,-1.2227273237,0.425042551\C,2.9253390627
 ,-2.646906357,-0.0369082521\H,3.3706559037,-3.3599846797,0.6677676382\
 H,3.3725835807,-2.8356617744,-1.0189867162\H,1.8700522168,-2.876000287
 8,-0.1043611621\C,2.0721754583,-1.3715177804,2.7573710364\H,3.01328115
 46,-1.6025630329,3.2684580967\H,1.5610903599,-2.3091210579,2.521811664
 7\H,1.4447274463,-0.8032957218,3.4534852576\C,1.0117301073,-0.24920897
 39,0.6970513029\C,0.1366282051,0.7957290654,1.3974362722\C,-0.92184115
 55,0.3420715244,2.1929290705\H,-1.1219533952,-0.7218134642,2.242269810
 4\C,-1.7153150659,1.2322002287,2.9138181693\H,-2.5216972472,0.84586782
 29,3.5302383351\C,-1.4855954092,2.6009121596,2.8386156815\H,-2.1065453
 145,3.2965186243,3.3951252671\C,-0.4466457002,3.0695641745,2.038265242
 3\H,-0.2556091734,4.1353462229,1.9584397105\C,0.3557175241,2.178706712
 1,1.333106704\H,1.1471703366,2.5785813971,0.7089370947\Li,-1.564801731
 5,-4.0989985757,-1.7314142603\\Version=ES64L-G16RevC.01\State=1-A\HF=-
 1772.3999998\RMSD=8.234e-09\RMSF=7.435e-07\Dipole=-1.3324059,0.0516097
 ,-0.1436699\Quadrupole=-0.7406104,7.0098549,-6.2692445,5.4780114,-2.54
 28644,1.3394984\PG=C01 [X(C29H30Li1O4P1)]\\@
 The archive entry for this job was punched.


 A MATHEMATICIAN IS A MACHINE FOR TURNING COFFEE INTO THEOREMS.
     -- QUOTED BY PAUL ERDOS
 Leave Link 9999 at Sun May  5 15:55:03 2024, MaxMem= 13421772800 cpu:               2.5 elap:               0.1
 Job cpu time:       0 days  1 hours 45 minutes 52.3 seconds.
 Elapsed time:       0 days  0 hours  2 minutes 45.6 seconds.
 File lengths (MBytes):  RWF=    189 Int=      0 D2E=      0 Chk=     36 Scr=      1
 Normal termination of Gaussian 16 at Sun May  5 15:55:03 2024.
 (Enter /scratch/PI/keztluo/TYang/g16/l1.exe)
 Link1:  Proceeding to internal job step number  2.
 ------------------------------------------------------------------
 #P Geom=AllCheck Guess=TCheck SCRF=Check GenChk RM062X/ChkBas Freq
 ------------------------------------------------------------------
 1/5=1,10=4,11=1,29=7,30=1,38=1,40=1/1,3;
 2/12=2,40=1/2;
 3/5=7,6=2,11=2,14=-4,25=1,30=1,67=1,70=2,71=2,74=-55,82=7,116=1,140=1/1,2,3;
 4/5=101/1;
 5/5=2,38=6,98=1/2;
 8/6=4,10=90,11=11/1;
 11/6=1,8=1,9=11,15=111,16=1/1,2,10;
 10/6=1/2;
 6/7=2,8=2,9=2,10=2,28=1/1;
 7/8=1,10=1,25=1/1,2,3,16;
 1/5=1,10=4,11=1,30=1/3;
 99//99;
 Leave Link    1 at Sun May  5 15:55:03 2024, MaxMem= 13421772800 cpu:               2.9 elap:               0.1
 (Enter /scratch/PI/keztluo/TYang/g16/l101.exe)
 Structure from the checkpoint file:  "Lts.chk"
 ---
 ***
 ---
 Charge =  0 Multiplicity = 1
 Redundant internal coordinates found in file.  (old form).
 P,0,-0.26265244,-1.7486408967,-0.9810873801
 O,0,-2.9582317003,-2.9338273884,-1.8149414972
 O,0,-0.1219901473,-3.2692288929,-1.1707086494
 O,0,1.1270297901,-1.0552311515,-1.5929526103
 O,0,0.2377126824,-1.4375565048,0.5872327736
 C,0,-3.4112052308,-0.9042998241,-0.6322188771
 C,0,-3.5424617422,0.4784770413,-0.7801912092
 H,0,-3.1905397093,0.9519808872,-1.6941641578
 C,0,-4.121226116,1.2366528145,0.2306633702
 H,0,-4.2101368382,2.3125801007,0.1217812806
 C,0,-4.5824802169,0.6085199843,1.3854755956
 H,0,-5.0335497774,1.1991080832,2.177087627
 C,0,-4.4597504294,-0.7739896488,1.5329922836
 H,0,-4.8214509426,-1.2572470491,2.4352379198
 C,0,-3.8751314997,-1.5318240519,0.5264968102
 H,0,-3.7737656694,-2.6086958768,0.6187783566
 C,0,-2.8354742952,-1.6969808677,-1.7399343739
 H,0,-2.5310834759,-1.1204857853,-2.6257773046
 C,0,1.0745691775,1.2886291627,-1.5395880747
 C,0,-0.2913680941,1.5954282697,-1.5615524334
 H,0,-0.9790136369,1.0164623812,-0.9511744787
 C,0,-0.7779403879,2.652023168,-2.3212800968
 H,0,-1.8388908811,2.8871889527,-2.3017308918
 C,0,0.091360702,3.418393813,-3.0960992241
 H,0,-0.2864532025,4.2453152744,-3.6892780436
 C,0,1.4467722971,3.1106334419,-3.1025884814
 H,0,2.1350823202,3.6909334034,-3.7093389359
 C,0,1.9311403287,2.0535233228,-2.3324625381
 H,0,2.9923913659,1.8269345981,-2.3575424693
 C,0,1.5663455567,0.0467052252,-0.7954515299
 C,0,3.088696517,-0.0498812309,-0.5776079022
 H,0,3.6353409931,-0.157422407,-1.5192401607
 C,0,3.5098764797,1.1702686412,0.2882086406
 H,0,4.5860137408,1.3462022192,0.218806137
 H,0,3.0277920841,2.0937489949,-0.0378955054
 C,0,3.0760788116,0.7602285829,1.7224442499
 H,0,2.4637381828,1.5097261569,2.2239949838
 H,0,3.9400658097,0.5831892475,2.3689711796
 C,0,2.3372426175,-0.5729308654,1.4965946975
 C,0,4.7499534961,-1.3406110449,0.8757749885
 H,0,5.2584213109,-0.3973842926,1.0745912125
 H,0,5.3158808852,-1.8586233486,0.0938458357
 H,0,4.8165032989,-1.9551775421,1.7805243692
 C,0,3.2780648216,-1.2227273237,0.425042551
 C,0,2.9253390627,-2.646906357,-0.0369082521
 H,0,3.3706559037,-3.3599846797,0.6677676382
 H,0,3.3725835807,-2.8356617744,-1.0189867162
 H,0,1.8700522168,-2.8760002878,-0.1043611621
 C,0,2.0721754583,-1.3715177804,2.7573710364
 H,0,3.0132811546,-1.6025630329,3.2684580967
 H,0,1.5610903599,-2.3091210579,2.5218116647
 H,0,1.4447274463,-0.8032957218,3.4534852576
 C,0,1.0117301073,-0.2492089739,0.6970513029
 C,0,0.1366282051,0.7957290654,1.3974362722
 C,0,-0.9218411555,0.3420715244,2.1929290705
 H,0,-1.1219533952,-0.7218134642,2.2422698104
 C,0,-1.7153150659,1.2322002287,2.9138181693
 H,0,-2.5216972472,0.8458678229,3.5302383351
 C,0,-1.4855954092,2.6009121596,2.8386156815
 H,0,-2.1065453145,3.2965186243,3.3951252671
 C,0,-0.4466457002,3.0695641745,2.0382652423
 H,0,-0.2556091734,4.1353462229,1.9584397105
 C,0,0.3557175241,2.1787067121,1.333106704
 H,0,1.1471703366,2.5785813971,0.7089370947
 Li,0,-1.5648017315,-4.0989985757,-1.7314142603
 Recover connectivity data from disk.
 ITRead=  0  0  0  0  0  0  0  0  0  0  0  0  0  0  0  0  0  0  0  0
 ITRead=  0  0  0  0  0  0  0  0  0  0  0  0  0  0  0  0  0  0  0  0
 ITRead=  0  0  0  0  0  0  0  0  0  0  0  0  0  0  0  0  0  0  0  0
 ITRead=  0  0  0  0  0
 MicOpt= -1 -1 -1 -1 -1 -1 -1 -1 -1 -1 -1 -1 -1 -1 -1 -1 -1 -1 -1 -1
 MicOpt= -1 -1 -1 -1 -1 -1 -1 -1 -1 -1 -1 -1 -1 -1 -1 -1 -1 -1 -1 -1
 MicOpt= -1 -1 -1 -1 -1 -1 -1 -1 -1 -1 -1 -1 -1 -1 -1 -1 -1 -1 -1 -1
 MicOpt= -1 -1 -1 -1 -1
 NAtoms=     65 NQM=       65 NQMF=       0 NMMI=      0 NMMIF=      0
                NMic=       0 NMicF=      0.
                    Isotopes and Nuclear Properties:
 (Nuclear quadrupole moments (NQMom) in fm**2, nuclear magnetic moments (NMagM)
  in nuclear magnetons)

  Atom         1           2           3           4           5           6           7           8           9          10
 IAtWgt=          31          16          16          16          16          12          12           1          12           1
 AtmWgt=  30.9737634  15.9949146  15.9949146  15.9949146  15.9949146  12.0000000  12.0000000   1.0078250  12.0000000   1.0078250
 NucSpn=           1           0           0           0           0           0           0           1           0           1
 AtZEff=  12.9400000   5.6000000   5.6000000   5.6000000   5.6000000   3.6000000   3.6000000   1.0000000   3.6000000   1.0000000
 NQMom=    0.0000000   0.0000000   0.0000000   0.0000000   0.0000000   0.0000000   0.0000000   0.0000000   0.0000000   0.0000000
 NMagM=    1.1316000   0.0000000   0.0000000   0.0000000   0.0000000   0.0000000   0.0000000   2.7928460   0.0000000   2.7928460
 AtZNuc=  15.0000000   8.0000000   8.0000000   8.0000000   8.0000000   6.0000000   6.0000000   1.0000000   6.0000000   1.0000000

  Atom        11          12          13          14          15          16          17          18          19          20
 IAtWgt=          12           1          12           1          12           1          12           1          12          12
 AtmWgt=  12.0000000   1.0078250  12.0000000   1.0078250  12.0000000   1.0078250  12.0000000   1.0078250  12.0000000  12.0000000
 NucSpn=           0           1           0           1           0           1           0           1           0           0
 AtZEff=   3.6000000   1.0000000   3.6000000   1.0000000   3.6000000   1.0000000   3.6000000   1.0000000   3.6000000   3.6000000
 NQMom=    0.0000000   0.0000000   0.0000000   0.0000000   0.0000000   0.0000000   0.0000000   0.0000000   0.0000000   0.0000000
 NMagM=    0.0000000   2.7928460   0.0000000   2.7928460   0.0000000   2.7928460   0.0000000   2.7928460   0.0000000   0.0000000
 AtZNuc=   6.0000000   1.0000000   6.0000000   1.0000000   6.0000000   1.0000000   6.0000000   1.0000000   6.0000000   6.0000000

  Atom        21          22          23          24          25          26          27          28          29          30
 IAtWgt=           1          12           1          12           1          12           1          12           1          12
 AtmWgt=   1.0078250  12.0000000   1.0078250  12.0000000   1.0078250  12.0000000   1.0078250  12.0000000   1.0078250  12.0000000
 NucSpn=           1           0           1           0           1           0           1           0           1           0
 AtZEff=   1.0000000   3.6000000   1.0000000   3.6000000   1.0000000   3.6000000   1.0000000   3.6000000   1.0000000   3.6000000
 NQMom=    0.0000000   0.0000000   0.0000000   0.0000000   0.0000000   0.0000000   0.0000000   0.0000000   0.0000000   0.0000000
 NMagM=    2.7928460   0.0000000   2.7928460   0.0000000   2.7928460   0.0000000   2.7928460   0.0000000   2.7928460   0.0000000
 AtZNuc=   1.0000000   6.0000000   1.0000000   6.0000000   1.0000000   6.0000000   1.0000000   6.0000000   1.0000000   6.0000000

  Atom        31          32          33          34          35          36          37          38          39          40
 IAtWgt=          12           1          12           1           1          12           1           1          12          12
 AtmWgt=  12.0000000   1.0078250  12.0000000   1.0078250   1.0078250  12.0000000   1.0078250   1.0078250  12.0000000  12.0000000
 NucSpn=           0           1           0           1           1           0           1           1           0           0
 AtZEff=   3.6000000   1.0000000   3.6000000   1.0000000   1.0000000   3.6000000   1.0000000   1.0000000   3.6000000   3.6000000
 NQMom=    0.0000000   0.0000000   0.0000000   0.0000000   0.0000000   0.0000000   0.0000000   0.0000000   0.0000000   0.0000000
 NMagM=    0.0000000   2.7928460   0.0000000   2.7928460   2.7928460   0.0000000   2.7928460   2.7928460   0.0000000   0.0000000
 AtZNuc=   6.0000000   1.0000000   6.0000000   1.0000000   1.0000000   6.0000000   1.0000000   1.0000000   6.0000000   6.0000000

  Atom        41          42          43          44          45          46          47          48          49          50
 IAtWgt=           1           1           1          12          12           1           1           1          12           1
 AtmWgt=   1.0078250   1.0078250   1.0078250  12.0000000  12.0000000   1.0078250   1.0078250   1.0078250  12.0000000   1.0078250
 NucSpn=           1           1           1           0           0           1           1           1           0           1
 AtZEff=   1.0000000   1.0000000   1.0000000   3.6000000   3.6000000   1.0000000   1.0000000   1.0000000   3.6000000   1.0000000
 NQMom=    0.0000000   0.0000000   0.0000000   0.0000000   0.0000000   0.0000000   0.0000000   0.0000000   0.0000000   0.0000000
 NMagM=    2.7928460   2.7928460   2.7928460   0.0000000   0.0000000   2.7928460   2.7928460   2.7928460   0.0000000   2.7928460
 AtZNuc=   1.0000000   1.0000000   1.0000000   6.0000000   6.0000000   1.0000000   1.0000000   1.0000000   6.0000000   1.0000000

  Atom        51          52          53          54          55          56          57          58          59          60
 IAtWgt=           1           1          12          12          12           1          12           1          12           1
 AtmWgt=   1.0078250   1.0078250  12.0000000  12.0000000  12.0000000   1.0078250  12.0000000   1.0078250  12.0000000   1.0078250
 NucSpn=           1           1           0           0           0           1           0           1           0           1
 AtZEff=   1.0000000   1.0000000   3.6000000   3.6000000   3.6000000   1.0000000   3.6000000   1.0000000   3.6000000   1.0000000
 NQMom=    0.0000000   0.0000000   0.0000000   0.0000000   0.0000000   0.0000000   0.0000000   0.0000000   0.0000000   0.0000000
 NMagM=    2.7928460   2.7928460   0.0000000   0.0000000   0.0000000   2.7928460   0.0000000   2.7928460   0.0000000   2.7928460
 AtZNuc=   1.0000000   1.0000000   6.0000000   6.0000000   6.0000000   1.0000000   6.0000000   1.0000000   6.0000000   1.0000000

  Atom        61          62          63          64          65
 IAtWgt=          12           1          12           1           7
 AtmWgt=  12.0000000   1.0078250  12.0000000   1.0078250   7.0160045
 NucSpn=           0           1           0           1           3
 AtZEff=   3.6000000   1.0000000   3.6000000   1.0000000   1.3500000
 NQMom=    0.0000000   0.0000000   0.0000000   0.0000000  -4.0100000
 NMagM=    0.0000000   2.7928460   0.0000000   2.7928460   3.2564240
 AtZNuc=   6.0000000   1.0000000   6.0000000   1.0000000   3.0000000
 Leave Link  101 at Sun May  5 15:55:04 2024, MaxMem= 13421772800 cpu:              15.3 elap:               0.4
 (Enter /scratch/PI/keztluo/TYang/g16/l103.exe)

 GradGradGradGradGradGradGradGradGradGradGradGradGradGradGradGradGradGrad
 Berny optimization.
 Initialization pass.
                           ----------------------------
                           !    Initial Parameters    !
                           ! (Angstroms and Degrees)  !
 --------------------------                            --------------------------
 ! Name  Definition              Value          Derivative Info.                !
 --------------------------------------------------------------------------------
 ! R1    R(1,3)                  1.5388         calculate D2E/DX2 analytically  !
 ! R2    R(1,4)                  1.6693         calculate D2E/DX2 analytically  !
 ! R3    R(1,5)                  1.6753         calculate D2E/DX2 analytically  !
 ! R4    R(1,65)                 2.7898         calculate D2E/DX2 analytically  !
 ! R5    R(2,17)                 1.2452         calculate D2E/DX2 analytically  !
 ! R6    R(2,65)                 1.8183         calculate D2E/DX2 analytically  !
 ! R7    R(3,65)                 1.7563         calculate D2E/DX2 analytically  !
 ! R8    R(4,30)                 1.4294         calculate D2E/DX2 analytically  !
 ! R9    R(5,53)                 1.4224         calculate D2E/DX2 analytically  !
 ! R10   R(6,7)                  1.3969         calculate D2E/DX2 analytically  !
 ! R11   R(6,15)                 1.397          calculate D2E/DX2 analytically  !
 ! R12   R(6,17)                 1.4788         calculate D2E/DX2 analytically  !
 ! R13   R(7,8)                  1.0878         calculate D2E/DX2 analytically  !
 ! R14   R(7,9)                  1.3898         calculate D2E/DX2 analytically  !
 ! R15   R(9,10)                 1.0851         calculate D2E/DX2 analytically  !
 ! R16   R(9,11)                 1.3932         calculate D2E/DX2 analytically  !
 ! R17   R(11,12)                1.0858         calculate D2E/DX2 analytically  !
 ! R18   R(11,13)                1.3958         calculate D2E/DX2 analytically  !
 ! R19   R(13,14)                1.0855         calculate D2E/DX2 analytically  !
 ! R20   R(13,15)                1.3889         calculate D2E/DX2 analytically  !
 ! R21   R(15,16)                1.0856         calculate D2E/DX2 analytically  !
 ! R22   R(17,18)                1.0999         calculate D2E/DX2 analytically  !
 ! R23   R(19,20)                1.4001         calculate D2E/DX2 analytically  !
 ! R24   R(19,28)                1.3955         calculate D2E/DX2 analytically  !
 ! R25   R(19,30)                1.529          calculate D2E/DX2 analytically  !
 ! R26   R(20,21)                1.0866         calculate D2E/DX2 analytically  !
 ! R27   R(20,22)                1.3894         calculate D2E/DX2 analytically  !
 ! R28   R(22,23)                1.0869         calculate D2E/DX2 analytically  !
 ! R29   R(22,24)                1.394          calculate D2E/DX2 analytically  !
 ! R30   R(24,25)                1.0855         calculate D2E/DX2 analytically  !
 ! R31   R(24,26)                1.3899         calculate D2E/DX2 analytically  !
 ! R32   R(26,27)                1.0857         calculate D2E/DX2 analytically  !
 ! R33   R(26,28)                1.3947         calculate D2E/DX2 analytically  !
 ! R34   R(28,29)                1.0855         calculate D2E/DX2 analytically  !
 ! R35   R(30,31)                1.5409         calculate D2E/DX2 analytically  !
 ! R36   R(30,53)                1.6195         calculate D2E/DX2 analytically  !
 ! R37   R(31,32)                1.0941         calculate D2E/DX2 analytically  !
 ! R38   R(31,33)                1.5543         calculate D2E/DX2 analytically  !
 ! R39   R(31,44)                1.5546         calculate D2E/DX2 analytically  !
 ! R40   R(33,34)                1.0926         calculate D2E/DX2 analytically  !
 ! R41   R(33,35)                1.0916         calculate D2E/DX2 analytically  !
 ! R42   R(33,36)                1.5535         calculate D2E/DX2 analytically  !
 ! R43   R(36,37)                1.0901         calculate D2E/DX2 analytically  !
 ! R44   R(36,38)                1.0935         calculate D2E/DX2 analytically  !
 ! R45   R(36,39)                1.5408         calculate D2E/DX2 analytically  !
 ! R46   R(39,44)                1.567          calculate D2E/DX2 analytically  !
 ! R47   R(39,49)                1.5158         calculate D2E/DX2 analytically  !
 ! R48   R(39,53)                1.5815         calculate D2E/DX2 analytically  !
 ! R49   R(40,41)                1.0898         calculate D2E/DX2 analytically  !
 ! R50   R(40,42)                1.0955         calculate D2E/DX2 analytically  !
 ! R51   R(40,43)                1.0958         calculate D2E/DX2 analytically  !
 ! R52   R(40,44)                1.5439         calculate D2E/DX2 analytically  !
 ! R53   R(44,45)                1.5382         calculate D2E/DX2 analytically  !
 ! R54   R(45,46)                1.097          calculate D2E/DX2 analytically  !
 ! R55   R(45,47)                1.0955         calculate D2E/DX2 analytically  !
 ! R56   R(45,48)                1.082          calculate D2E/DX2 analytically  !
 ! R57   R(49,50)                1.0956         calculate D2E/DX2 analytically  !
 ! R58   R(49,51)                1.0935         calculate D2E/DX2 analytically  !
 ! R59   R(49,52)                1.096          calculate D2E/DX2 analytically  !
 ! R60   R(53,54)                1.5324         calculate D2E/DX2 analytically  !
 ! R61   R(54,55)                1.3996         calculate D2E/DX2 analytically  !
 ! R62   R(54,63)                1.4017         calculate D2E/DX2 analytically  !
 ! R63   R(55,56)                1.0837         calculate D2E/DX2 analytically  !
 ! R64   R(55,57)                1.3934         calculate D2E/DX2 analytically  !
 ! R65   R(57,58)                1.086          calculate D2E/DX2 analytically  !
 ! R66   R(57,59)                1.3899         calculate D2E/DX2 analytically  !
 ! R67   R(59,60)                1.0859         calculate D2E/DX2 analytically  !
 ! R68   R(59,61)                1.3927         calculate D2E/DX2 analytically  !
 ! R69   R(61,62)                1.0857         calculate D2E/DX2 analytically  !
 ! R70   R(61,63)                1.3909         calculate D2E/DX2 analytically  !
 ! R71   R(63,64)                1.0844         calculate D2E/DX2 analytically  !
 ! A1    A(3,1,4)              106.8109         calculate D2E/DX2 analytically  !
 ! A2    A(3,1,5)              105.7559         calculate D2E/DX2 analytically  !
 ! A3    A(4,1,5)               90.9946         calculate D2E/DX2 analytically  !
 ! A4    A(4,1,65)             129.7897         calculate D2E/DX2 analytically  !
 ! A5    A(5,1,65)             123.2038         calculate D2E/DX2 analytically  !
 ! A6    A(17,2,65)            123.9308         calculate D2E/DX2 analytically  !
 ! A7    A(1,4,30)             111.8136         calculate D2E/DX2 analytically  !
 ! A8    A(1,5,53)             112.9493         calculate D2E/DX2 analytically  !
 ! A9    A(7,6,15)             120.0876         calculate D2E/DX2 analytically  !
 ! A10   A(7,6,17)             119.2002         calculate D2E/DX2 analytically  !
 ! A11   A(15,6,17)            120.6506         calculate D2E/DX2 analytically  !
 ! A12   A(6,7,8)              119.3068         calculate D2E/DX2 analytically  !
 ! A13   A(6,7,9)              120.1392         calculate D2E/DX2 analytically  !
 ! A14   A(8,7,9)              120.5536         calculate D2E/DX2 analytically  !
 ! A15   A(7,9,10)             120.1363         calculate D2E/DX2 analytically  !
 ! A16   A(7,9,11)             119.6569         calculate D2E/DX2 analytically  !
 ! A17   A(10,9,11)            120.2065         calculate D2E/DX2 analytically  !
 ! A18   A(9,11,12)            119.7782         calculate D2E/DX2 analytically  !
 ! A19   A(9,11,13)            120.3368         calculate D2E/DX2 analytically  !
 ! A20   A(12,11,13)           119.8837         calculate D2E/DX2 analytically  !
 ! A21   A(11,13,14)           119.9664         calculate D2E/DX2 analytically  !
 ! A22   A(11,13,15)           120.0573         calculate D2E/DX2 analytically  !
 ! A23   A(14,13,15)           119.9763         calculate D2E/DX2 analytically  !
 ! A24   A(6,15,13)            119.7184         calculate D2E/DX2 analytically  !
 ! A25   A(6,15,16)            119.0187         calculate D2E/DX2 analytically  !
 ! A26   A(13,15,16)           121.2624         calculate D2E/DX2 analytically  !
 ! A27   A(2,17,6)             122.6279         calculate D2E/DX2 analytically  !
 ! A28   A(2,17,18)            119.9607         calculate D2E/DX2 analytically  !
 ! A29   A(6,17,18)            115.4731         calculate D2E/DX2 analytically  !
 ! A30   A(20,19,28)           118.0212         calculate D2E/DX2 analytically  !
 ! A31   A(20,19,30)           119.9588         calculate D2E/DX2 analytically  !
 ! A32   A(28,19,30)           121.6201         calculate D2E/DX2 analytically  !
 ! A33   A(19,20,21)           119.4612         calculate D2E/DX2 analytically  !
 ! A34   A(19,20,22)           121.1228         calculate D2E/DX2 analytically  !
 ! A35   A(21,20,22)           119.3904         calculate D2E/DX2 analytically  !
 ! A36   A(20,22,23)           119.7732         calculate D2E/DX2 analytically  !
 ! A37   A(20,22,24)           120.2394         calculate D2E/DX2 analytically  !
 ! A38   A(23,22,24)           119.984          calculate D2E/DX2 analytically  !
 ! A39   A(22,24,25)           120.3615         calculate D2E/DX2 analytically  !
 ! A40   A(22,24,26)           119.2727         calculate D2E/DX2 analytically  !
 ! A41   A(25,24,26)           120.3657         calculate D2E/DX2 analytically  !
 ! A42   A(24,26,27)           120.1663         calculate D2E/DX2 analytically  !
 ! A43   A(24,26,28)           120.2594         calculate D2E/DX2 analytically  !
 ! A44   A(27,26,28)           119.5741         calculate D2E/DX2 analytically  !
 ! A45   A(19,28,26)           121.0643         calculate D2E/DX2 analytically  !
 ! A46   A(19,28,29)           119.9225         calculate D2E/DX2 analytically  !
 ! A47   A(26,28,29)           119.013          calculate D2E/DX2 analytically  !
 ! A48   A(4,30,19)            104.8193         calculate D2E/DX2 analytically  !
 ! A49   A(4,30,31)            109.5235         calculate D2E/DX2 analytically  !
 ! A50   A(4,30,53)            105.5489         calculate D2E/DX2 analytically  !
 ! A51   A(19,30,31)           115.9426         calculate D2E/DX2 analytically  !
 ! A52   A(19,30,53)           119.1289         calculate D2E/DX2 analytically  !
 ! A53   A(31,30,53)           101.3382         calculate D2E/DX2 analytically  !
 ! A54   A(30,31,32)           112.2164         calculate D2E/DX2 analytically  !
 ! A55   A(30,31,33)           107.2935         calculate D2E/DX2 analytically  !
 ! A56   A(30,31,44)           105.0            calculate D2E/DX2 analytically  !
 ! A57   A(32,31,33)           114.9101         calculate D2E/DX2 analytically  !
 ! A58   A(32,31,44)           114.8388         calculate D2E/DX2 analytically  !
 ! A59   A(33,31,44)           101.5352         calculate D2E/DX2 analytically  !
 ! A60   A(31,33,34)           110.9719         calculate D2E/DX2 analytically  !
 ! A61   A(31,33,35)           112.2122         calculate D2E/DX2 analytically  !
 ! A62   A(31,33,36)           103.3804         calculate D2E/DX2 analytically  !
 ! A63   A(34,33,35)           106.2466         calculate D2E/DX2 analytically  !
 ! A64   A(34,33,36)           112.0965         calculate D2E/DX2 analytically  !
 ! A65   A(35,33,36)           112.0728         calculate D2E/DX2 analytically  !
 ! A66   A(33,36,37)           113.5885         calculate D2E/DX2 analytically  !
 ! A67   A(33,36,38)           111.5891         calculate D2E/DX2 analytically  !
 ! A68   A(33,36,39)           103.1172         calculate D2E/DX2 analytically  !
 ! A69   A(37,36,38)           106.4461         calculate D2E/DX2 analytically  !
 ! A70   A(37,36,39)           113.1398         calculate D2E/DX2 analytically  !
 ! A71   A(38,36,39)           108.9917         calculate D2E/DX2 analytically  !
 ! A72   A(36,39,44)            99.8529         calculate D2E/DX2 analytically  !
 ! A73   A(36,39,49)           114.6941         calculate D2E/DX2 analytically  !
 ! A74   A(36,39,53)           107.3911         calculate D2E/DX2 analytically  !
 ! A75   A(44,39,49)           117.084          calculate D2E/DX2 analytically  !
 ! A76   A(44,39,53)           104.0271         calculate D2E/DX2 analytically  !
 ! A77   A(49,39,53)           112.4448         calculate D2E/DX2 analytically  !
 ! A78   A(41,40,42)           107.3644         calculate D2E/DX2 analytically  !
 ! A79   A(41,40,43)           107.8452         calculate D2E/DX2 analytically  !
 ! A80   A(41,40,44)           115.5932         calculate D2E/DX2 analytically  !
 ! A81   A(42,40,43)           107.0242         calculate D2E/DX2 analytically  !
 ! A82   A(42,40,44)           108.6776         calculate D2E/DX2 analytically  !
 ! A83   A(43,40,44)           109.9857         calculate D2E/DX2 analytically  !
 ! A84   A(31,44,39)            93.156          calculate D2E/DX2 analytically  !
 ! A85   A(31,44,40)           111.2254         calculate D2E/DX2 analytically  !
 ! A86   A(31,44,45)           118.4823         calculate D2E/DX2 analytically  !
 ! A87   A(39,44,40)           113.8546         calculate D2E/DX2 analytically  !
 ! A88   A(39,44,45)           116.8471         calculate D2E/DX2 analytically  !
 ! A89   A(40,44,45)           103.627          calculate D2E/DX2 analytically  !
 ! A90   A(44,45,46)           108.4118         calculate D2E/DX2 analytically  !
 ! A91   A(44,45,47)           109.5806         calculate D2E/DX2 analytically  !
 ! A92   A(44,45,48)           116.0029         calculate D2E/DX2 analytically  !
 ! A93   A(46,45,47)           107.3457         calculate D2E/DX2 analytically  !
 ! A94   A(46,45,48)           107.3584         calculate D2E/DX2 analytically  !
 ! A95   A(47,45,48)           107.8072         calculate D2E/DX2 analytically  !
 ! A96   A(39,49,50)           110.421          calculate D2E/DX2 analytically  !
 ! A97   A(39,49,51)           110.7498         calculate D2E/DX2 analytically  !
 ! A98   A(39,49,52)           110.81           calculate D2E/DX2 analytically  !
 ! A99   A(50,49,51)           108.7325         calculate D2E/DX2 analytically  !
 ! A100  A(50,49,52)           107.7476         calculate D2E/DX2 analytically  !
 ! A101  A(51,49,52)           108.2876         calculate D2E/DX2 analytically  !
 ! A102  A(5,53,30)            105.5364         calculate D2E/DX2 analytically  !
 ! A103  A(5,53,39)            108.9111         calculate D2E/DX2 analytically  !
 ! A104  A(5,53,54)            107.1107         calculate D2E/DX2 analytically  !
 ! A105  A(30,53,39)           102.4915         calculate D2E/DX2 analytically  !
 ! A106  A(30,53,54)           119.4845         calculate D2E/DX2 analytically  !
 ! A107  A(39,53,54)           112.7774         calculate D2E/DX2 analytically  !
 ! A108  A(53,54,55)           118.0744         calculate D2E/DX2 analytically  !
 ! A109  A(53,54,63)           124.2326         calculate D2E/DX2 analytically  !
 ! A110  A(55,54,63)           117.651          calculate D2E/DX2 analytically  !
 ! A111  A(54,55,56)           118.9299         calculate D2E/DX2 analytically  !
 ! A112  A(54,55,57)           121.1733         calculate D2E/DX2 analytically  !
 ! A113  A(56,55,57)           119.8968         calculate D2E/DX2 analytically  !
 ! A114  A(55,57,58)           119.2889         calculate D2E/DX2 analytically  !
 ! A115  A(55,57,59)           120.462          calculate D2E/DX2 analytically  !
 ! A116  A(58,57,59)           120.2474         calculate D2E/DX2 analytically  !
 ! A117  A(57,59,60)           120.5696         calculate D2E/DX2 analytically  !
 ! A118  A(57,59,61)           119.0629         calculate D2E/DX2 analytically  !
 ! A119  A(60,59,61)           120.3675         calculate D2E/DX2 analytically  !
 ! A120  A(59,61,62)           120.2548         calculate D2E/DX2 analytically  !
 ! A121  A(59,61,63)           120.4079         calculate D2E/DX2 analytically  !
 ! A122  A(62,61,63)           119.3373         calculate D2E/DX2 analytically  !
 ! A123  A(54,63,61)           121.2313         calculate D2E/DX2 analytically  !
 ! A124  A(54,63,64)           120.2868         calculate D2E/DX2 analytically  !
 ! A125  A(61,63,64)           118.4674         calculate D2E/DX2 analytically  !
 ! A126  A(1,65,2)              80.2226         calculate D2E/DX2 analytically  !
 ! A127  A(2,65,3)             109.9661         calculate D2E/DX2 analytically  !
 ! D1    D(3,1,4,30)          -141.4411         calculate D2E/DX2 analytically  !
 ! D2    D(5,1,4,30)           -34.6461         calculate D2E/DX2 analytically  !
 ! D3    D(65,1,4,30)         -171.3018         calculate D2E/DX2 analytically  !
 ! D4    D(3,1,5,53)           140.0528         calculate D2E/DX2 analytically  !
 ! D5    D(4,1,5,53)            32.2678         calculate D2E/DX2 analytically  !
 ! D6    D(65,1,5,53)          173.1934         calculate D2E/DX2 analytically  !
 ! D7    D(4,1,65,2)          -127.7543         calculate D2E/DX2 analytically  !
 ! D8    D(5,1,65,2)           107.3497         calculate D2E/DX2 analytically  !
 ! D9    D(65,2,17,6)         -116.0128         calculate D2E/DX2 analytically  !
 ! D10   D(65,2,17,18)          80.5538         calculate D2E/DX2 analytically  !
 ! D11   D(17,2,65,1)           10.3806         calculate D2E/DX2 analytically  !
 ! D12   D(17,2,65,3)           12.9165         calculate D2E/DX2 analytically  !
 ! D13   D(1,4,30,19)          -99.8144         calculate D2E/DX2 analytically  !
 ! D14   D(1,4,30,31)          135.1602         calculate D2E/DX2 analytically  !
 ! D15   D(1,4,30,53)           26.7887         calculate D2E/DX2 analytically  !
 ! D16   D(1,5,53,30)          -20.5126         calculate D2E/DX2 analytically  !
 ! D17   D(1,5,53,39)         -129.9363         calculate D2E/DX2 analytically  !
 ! D18   D(1,5,53,54)          107.8106         calculate D2E/DX2 analytically  !
 ! D19   D(15,6,7,8)          -179.0737         calculate D2E/DX2 analytically  !
 ! D20   D(15,6,7,9)             0.7202         calculate D2E/DX2 analytically  !
 ! D21   D(17,6,7,8)            -1.9091         calculate D2E/DX2 analytically  !
 ! D22   D(17,6,7,9)           177.8848         calculate D2E/DX2 analytically  !
 ! D23   D(7,6,15,13)           -0.3781         calculate D2E/DX2 analytically  !
 ! D24   D(7,6,15,16)          179.3599         calculate D2E/DX2 analytically  !
 ! D25   D(17,6,15,13)        -177.5011         calculate D2E/DX2 analytically  !
 ! D26   D(17,6,15,16)           2.237          calculate D2E/DX2 analytically  !
 ! D27   D(7,6,17,2)          -163.4215         calculate D2E/DX2 analytically  !
 ! D28   D(7,6,17,18)            0.6983         calculate D2E/DX2 analytically  !
 ! D29   D(15,6,17,2)           13.7267         calculate D2E/DX2 analytically  !
 ! D30   D(15,6,17,18)         177.8465         calculate D2E/DX2 analytically  !
 ! D31   D(6,7,9,10)           179.1147         calculate D2E/DX2 analytically  !
 ! D32   D(6,7,9,11)            -0.6861         calculate D2E/DX2 analytically  !
 ! D33   D(8,7,9,10)            -1.094          calculate D2E/DX2 analytically  !
 ! D34   D(8,7,9,11)           179.1051         calculate D2E/DX2 analytically  !
 ! D35   D(7,9,11,12)          179.9047         calculate D2E/DX2 analytically  !
 ! D36   D(7,9,11,13)            0.3163         calculate D2E/DX2 analytically  !
 ! D37   D(10,9,11,12)           0.104          calculate D2E/DX2 analytically  !
 ! D38   D(10,9,11,13)        -179.4844         calculate D2E/DX2 analytically  !
 ! D39   D(9,11,13,14)        -179.9847         calculate D2E/DX2 analytically  !
 ! D40   D(9,11,13,15)           0.0228         calculate D2E/DX2 analytically  !
 ! D41   D(12,11,13,14)          0.4274         calculate D2E/DX2 analytically  !
 ! D42   D(12,11,13,15)       -179.5652         calculate D2E/DX2 analytically  !
 ! D43   D(11,13,15,6)           0.0083         calculate D2E/DX2 analytically  !
 ! D44   D(11,13,15,16)       -179.7237         calculate D2E/DX2 analytically  !
 ! D45   D(14,13,15,6)        -179.9842         calculate D2E/DX2 analytically  !
 ! D46   D(14,13,15,16)          0.2838         calculate D2E/DX2 analytically  !
 ! D47   D(28,19,20,21)       -179.8426         calculate D2E/DX2 analytically  !
 ! D48   D(28,19,20,22)         -1.6924         calculate D2E/DX2 analytically  !
 ! D49   D(30,19,20,21)          7.2972         calculate D2E/DX2 analytically  !
 ! D50   D(30,19,20,22)       -174.5527         calculate D2E/DX2 analytically  !
 ! D51   D(20,19,28,26)          1.3364         calculate D2E/DX2 analytically  !
 ! D52   D(20,19,28,29)       -178.5121         calculate D2E/DX2 analytically  !
 ! D53   D(30,19,28,26)        174.0715         calculate D2E/DX2 analytically  !
 ! D54   D(30,19,28,29)         -5.777          calculate D2E/DX2 analytically  !
 ! D55   D(20,19,30,4)          71.3827         calculate D2E/DX2 analytically  !
 ! D56   D(20,19,30,31)       -167.7439         calculate D2E/DX2 analytically  !
 ! D57   D(20,19,30,53)        -46.3186         calculate D2E/DX2 analytically  !
 ! D58   D(28,19,30,4)        -101.2142         calculate D2E/DX2 analytically  !
 ! D59   D(28,19,30,31)         19.6591         calculate D2E/DX2 analytically  !
 ! D60   D(28,19,30,53)        141.0844         calculate D2E/DX2 analytically  !
 ! D61   D(19,20,22,23)       -178.3895         calculate D2E/DX2 analytically  !
 ! D62   D(19,20,22,24)          0.9439         calculate D2E/DX2 analytically  !
 ! D63   D(21,20,22,23)         -0.238          calculate D2E/DX2 analytically  !
 ! D64   D(21,20,22,24)        179.0953         calculate D2E/DX2 analytically  !
 ! D65   D(20,22,24,25)       -179.9078         calculate D2E/DX2 analytically  !
 ! D66   D(20,22,24,26)          0.2031         calculate D2E/DX2 analytically  !
 ! D67   D(23,22,24,25)         -0.5759         calculate D2E/DX2 analytically  !
 ! D68   D(23,22,24,26)        179.5351         calculate D2E/DX2 analytically  !
 ! D69   D(22,24,26,27)        179.3183         calculate D2E/DX2 analytically  !
 ! D70   D(22,24,26,28)         -0.5544         calculate D2E/DX2 analytically  !
 ! D71   D(25,24,26,27)         -0.5708         calculate D2E/DX2 analytically  !
 ! D72   D(25,24,26,28)        179.5565         calculate D2E/DX2 analytically  !
 ! D73   D(24,26,28,19)         -0.2327         calculate D2E/DX2 analytically  !
 ! D74   D(24,26,28,29)        179.6172         calculate D2E/DX2 analytically  !
 ! D75   D(27,26,28,19)        179.8939         calculate D2E/DX2 analytically  !
 ! D76   D(27,26,28,29)         -0.2562         calculate D2E/DX2 analytically  !
 ! D77   D(4,30,31,32)          52.7001         calculate D2E/DX2 analytically  !
 ! D78   D(4,30,31,33)         179.8334         calculate D2E/DX2 analytically  !
 ! D79   D(4,30,31,44)         -72.694          calculate D2E/DX2 analytically  !
 ! D80   D(19,30,31,32)        -65.6127         calculate D2E/DX2 analytically  !
 ! D81   D(19,30,31,33)         61.5207         calculate D2E/DX2 analytically  !
 ! D82   D(19,30,31,44)        168.9932         calculate D2E/DX2 analytically  !
 ! D83   D(53,30,31,32)        163.8722         calculate D2E/DX2 analytically  !
 ! D84   D(53,30,31,33)        -68.9944         calculate D2E/DX2 analytically  !
 ! D85   D(53,30,31,44)         38.4781         calculate D2E/DX2 analytically  !
 ! D86   D(4,30,53,5)           -3.8213         calculate D2E/DX2 analytically  !
 ! D87   D(4,30,53,39)         110.1412         calculate D2E/DX2 analytically  !
 ! D88   D(4,30,53,54)        -124.3521         calculate D2E/DX2 analytically  !
 ! D89   D(19,30,53,5)         113.4999         calculate D2E/DX2 analytically  !
 ! D90   D(19,30,53,39)       -132.5376         calculate D2E/DX2 analytically  !
 ! D91   D(19,30,53,54)         -7.031          calculate D2E/DX2 analytically  !
 ! D92   D(31,30,53,5)        -118.0            calculate D2E/DX2 analytically  !
 ! D93   D(31,30,53,39)         -4.0375         calculate D2E/DX2 analytically  !
 ! D94   D(31,30,53,54)        121.4691         calculate D2E/DX2 analytically  !
 ! D95   D(30,31,33,34)       -161.9334         calculate D2E/DX2 analytically  !
 ! D96   D(30,31,33,35)        -43.2378         calculate D2E/DX2 analytically  !
 ! D97   D(30,31,33,36)         77.7173         calculate D2E/DX2 analytically  !
 ! D98   D(32,31,33,34)        -36.3975         calculate D2E/DX2 analytically  !
 ! D99   D(32,31,33,35)         82.2981         calculate D2E/DX2 analytically  !
 ! D100  D(32,31,33,36)       -156.7468         calculate D2E/DX2 analytically  !
 ! D101  D(44,31,33,34)         88.1774         calculate D2E/DX2 analytically  !
 ! D102  D(44,31,33,35)       -153.1271         calculate D2E/DX2 analytically  !
 ! D103  D(44,31,33,36)        -32.172          calculate D2E/DX2 analytically  !
 ! D104  D(30,31,44,39)        -56.1855         calculate D2E/DX2 analytically  !
 ! D105  D(30,31,44,40)       -173.3098         calculate D2E/DX2 analytically  !
 ! D106  D(30,31,44,45)         66.8046         calculate D2E/DX2 analytically  !
 ! D107  D(32,31,44,39)       -179.9222         calculate D2E/DX2 analytically  !
 ! D108  D(32,31,44,40)         62.9535         calculate D2E/DX2 analytically  !
 ! D109  D(32,31,44,45)        -56.9321         calculate D2E/DX2 analytically  !
 ! D110  D(33,31,44,39)         55.4551         calculate D2E/DX2 analytically  !
 ! D111  D(33,31,44,40)        -61.6692         calculate D2E/DX2 analytically  !
 ! D112  D(33,31,44,45)        178.4452         calculate D2E/DX2 analytically  !
 ! D113  D(31,33,36,37)       -128.1904         calculate D2E/DX2 analytically  !
 ! D114  D(31,33,36,38)        111.477          calculate D2E/DX2 analytically  !
 ! D115  D(31,33,36,39)         -5.3675         calculate D2E/DX2 analytically  !
 ! D116  D(34,33,36,37)        112.23           calculate D2E/DX2 analytically  !
 ! D117  D(34,33,36,38)         -8.1026         calculate D2E/DX2 analytically  !
 ! D118  D(34,33,36,39)       -124.9471         calculate D2E/DX2 analytically  !
 ! D119  D(35,33,36,37)         -7.1409         calculate D2E/DX2 analytically  !
 ! D120  D(35,33,36,38)       -127.4735         calculate D2E/DX2 analytically  !
 ! D121  D(35,33,36,39)        115.682          calculate D2E/DX2 analytically  !
 ! D122  D(33,36,39,44)         40.6188         calculate D2E/DX2 analytically  !
 ! D123  D(33,36,39,49)        166.6686         calculate D2E/DX2 analytically  !
 ! D124  D(33,36,39,53)        -67.5726         calculate D2E/DX2 analytically  !
 ! D125  D(37,36,39,44)        163.7405         calculate D2E/DX2 analytically  !
 ! D126  D(37,36,39,49)        -70.2097         calculate D2E/DX2 analytically  !
 ! D127  D(37,36,39,53)         55.5491         calculate D2E/DX2 analytically  !
 ! D128  D(38,36,39,44)        -78.0506         calculate D2E/DX2 analytically  !
 ! D129  D(38,36,39,49)         47.9992         calculate D2E/DX2 analytically  !
 ! D130  D(38,36,39,53)        173.758          calculate D2E/DX2 analytically  !
 ! D131  D(36,39,44,31)        -58.826          calculate D2E/DX2 analytically  !
 ! D132  D(36,39,44,40)         56.0615         calculate D2E/DX2 analytically  !
 ! D133  D(36,39,44,45)        176.8953         calculate D2E/DX2 analytically  !
 ! D134  D(49,39,44,31)        176.7668         calculate D2E/DX2 analytically  !
 ! D135  D(49,39,44,40)        -68.3457         calculate D2E/DX2 analytically  !
 ! D136  D(49,39,44,45)         52.4881         calculate D2E/DX2 analytically  !
 ! D137  D(53,39,44,31)         52.0337         calculate D2E/DX2 analytically  !
 ! D138  D(53,39,44,40)        166.9212         calculate D2E/DX2 analytically  !
 ! D139  D(53,39,44,45)        -72.245          calculate D2E/DX2 analytically  !
 ! D140  D(36,39,49,50)        -58.603          calculate D2E/DX2 analytically  !
 ! D141  D(36,39,49,51)       -179.1012         calculate D2E/DX2 analytically  !
 ! D142  D(36,39,49,52)         60.7027         calculate D2E/DX2 analytically  !
 ! D143  D(44,39,49,50)         57.9281         calculate D2E/DX2 analytically  !
 ! D144  D(44,39,49,51)        -62.5701         calculate D2E/DX2 analytically  !
 ! D145  D(44,39,49,52)        177.2337         calculate D2E/DX2 analytically  !
 ! D146  D(53,39,49,50)        178.3117         calculate D2E/DX2 analytically  !
 ! D147  D(53,39,49,51)         57.8135         calculate D2E/DX2 analytically  !
 ! D148  D(53,39,49,52)        -62.3826         calculate D2E/DX2 analytically  !
 ! D149  D(36,39,53,5)        -174.2215         calculate D2E/DX2 analytically  !
 ! D150  D(36,39,53,30)         74.3158         calculate D2E/DX2 analytically  !
 ! D151  D(36,39,53,54)        -55.4599         calculate D2E/DX2 analytically  !
 ! D152  D(44,39,53,5)          80.5258         calculate D2E/DX2 analytically  !
 ! D153  D(44,39,53,30)        -30.937          calculate D2E/DX2 analytically  !
 ! D154  D(44,39,53,54)       -160.7127         calculate D2E/DX2 analytically  !
 ! D155  D(49,39,53,5)         -47.1328         calculate D2E/DX2 analytically  !
 ! D156  D(49,39,53,30)       -158.5955         calculate D2E/DX2 analytically  !
 ! D157  D(49,39,53,54)         71.6288         calculate D2E/DX2 analytically  !
 ! D158  D(41,40,44,31)         40.9619         calculate D2E/DX2 analytically  !
 ! D159  D(41,40,44,39)        -62.7075         calculate D2E/DX2 analytically  !
 ! D160  D(41,40,44,45)        169.3192         calculate D2E/DX2 analytically  !
 ! D161  D(42,40,44,31)        -79.7838         calculate D2E/DX2 analytically  !
 ! D162  D(42,40,44,39)        176.5469         calculate D2E/DX2 analytically  !
 ! D163  D(42,40,44,45)         48.5736         calculate D2E/DX2 analytically  !
 ! D164  D(43,40,44,31)        163.3571         calculate D2E/DX2 analytically  !
 ! D165  D(43,40,44,39)         59.6877         calculate D2E/DX2 analytically  !
 ! D166  D(43,40,44,45)        -68.2856         calculate D2E/DX2 analytically  !
 ! D167  D(31,44,45,46)        164.4788         calculate D2E/DX2 analytically  !
 ! D168  D(31,44,45,47)         47.6122         calculate D2E/DX2 analytically  !
 ! D169  D(31,44,45,48)        -74.7082         calculate D2E/DX2 analytically  !
 ! D170  D(39,44,45,46)        -85.3499         calculate D2E/DX2 analytically  !
 ! D171  D(39,44,45,47)        157.7834         calculate D2E/DX2 analytically  !
 ! D172  D(39,44,45,48)         35.4631         calculate D2E/DX2 analytically  !
 ! D173  D(40,44,45,46)         40.7439         calculate D2E/DX2 analytically  !
 ! D174  D(40,44,45,47)        -76.1227         calculate D2E/DX2 analytically  !
 ! D175  D(40,44,45,48)        161.5569         calculate D2E/DX2 analytically  !
 ! D176  D(5,53,54,55)          22.8896         calculate D2E/DX2 analytically  !
 ! D177  D(5,53,54,63)        -159.5285         calculate D2E/DX2 analytically  !
 ! D178  D(30,53,54,55)        142.6261         calculate D2E/DX2 analytically  !
 ! D179  D(30,53,54,63)        -39.792          calculate D2E/DX2 analytically  !
 ! D180  D(39,53,54,55)        -96.9158         calculate D2E/DX2 analytically  !
 ! D181  D(39,53,54,63)         80.666          calculate D2E/DX2 analytically  !
 ! D182  D(53,54,55,56)         -3.4394         calculate D2E/DX2 analytically  !
 ! D183  D(53,54,55,57)        176.656          calculate D2E/DX2 analytically  !
 ! D184  D(63,54,55,56)        178.8175         calculate D2E/DX2 analytically  !
 ! D185  D(63,54,55,57)         -1.0871         calculate D2E/DX2 analytically  !
 ! D186  D(53,54,63,61)       -177.3627         calculate D2E/DX2 analytically  !
 ! D187  D(53,54,63,64)          4.0459         calculate D2E/DX2 analytically  !
 ! D188  D(55,54,63,61)          0.2286         calculate D2E/DX2 analytically  !
 ! D189  D(55,54,63,64)       -178.3628         calculate D2E/DX2 analytically  !
 ! D190  D(54,55,57,58)       -179.3153         calculate D2E/DX2 analytically  !
 ! D191  D(54,55,57,59)          1.1631         calculate D2E/DX2 analytically  !
 ! D192  D(56,55,57,58)          0.781          calculate D2E/DX2 analytically  !
 ! D193  D(56,55,57,59)       -178.7406         calculate D2E/DX2 analytically  !
 ! D194  D(55,57,59,60)        179.642          calculate D2E/DX2 analytically  !
 ! D195  D(55,57,59,61)         -0.3428         calculate D2E/DX2 analytically  !
 ! D196  D(58,57,59,60)          0.125          calculate D2E/DX2 analytically  !
 ! D197  D(58,57,59,61)       -179.8598         calculate D2E/DX2 analytically  !
 ! D198  D(57,59,61,62)        179.4562         calculate D2E/DX2 analytically  !
 ! D199  D(57,59,61,63)         -0.5087         calculate D2E/DX2 analytically  !
 ! D200  D(60,59,61,62)         -0.5286         calculate D2E/DX2 analytically  !
 ! D201  D(60,59,61,63)        179.5065         calculate D2E/DX2 analytically  !
 ! D202  D(59,61,63,54)          0.5663         calculate D2E/DX2 analytically  !
 ! D203  D(59,61,63,64)        179.1826         calculate D2E/DX2 analytically  !
 ! D204  D(62,61,63,54)       -179.3989         calculate D2E/DX2 analytically  !
 ! D205  D(62,61,63,64)         -0.7826         calculate D2E/DX2 analytically  !
 --------------------------------------------------------------------------------
 Trust Radius=3.00D-01 FncErr=1.00D-07 GrdErr=1.00D-07 EigMax=2.50D+02 EigMin=1.00D-04
 Number of steps in this run=      2 maximum allowed number of steps=      2.
 Search for a saddle point of order  1.
 GradGradGradGradGradGradGradGradGradGradGradGradGradGradGradGradGradGrad

 Leave Link  103 at Sun May  5 15:55:04 2024, MaxMem= 13421772800 cpu:               0.6 elap:               0.0
 (Enter /scratch/PI/keztluo/TYang/g16/l202.exe)
 Stoichiometry    C29H30LiO4P
 Framework group  C1[X(C29H30LiO4P)]
 Deg. of freedom   189
 Full point group                 C1      NOp   1
 RotChk:  IX=0 Diff= 1.91D-15
 Largest Abelian subgroup         C1      NOp   1
 Largest concise Abelian subgroup C1      NOp   1
                         Standard orientation:                         
 ---------------------------------------------------------------------
 Center     Atomic      Atomic             Coordinates (Angstroms)
 Number     Number       Type             X           Y           Z
 ---------------------------------------------------------------------
      1         15           0       -0.262242   -1.743861   -0.990627
      2          8           0       -2.956989   -2.921241   -1.838120
      3          8           0       -0.122882   -3.263562   -1.188158
      4          8           0        1.129896   -1.048802   -1.594993
      5          8           0        0.234295   -1.441927    0.580695
      6          6           0       -3.410710   -0.897642   -0.645566
      7          6           0       -3.539925    0.486077   -0.786349
      8          1           0       -3.184997    0.964129   -1.696785
      9          6           0       -4.120490    1.239432    0.227074
     10          1           0       -4.207829    2.316043    0.123821
     11          6           0       -4.585578    0.605574    1.377211
     12          1           0       -5.038061    1.192384    2.170823
     13          6           0       -4.464888   -0.777866    1.517517
     14          1           0       -4.829576   -1.265595    2.416147
     15          6           0       -3.878481   -1.530910    0.508470
     16          1           0       -3.778643   -2.608389    0.595151
     17          6           0       -2.832961   -1.684970   -1.756045
     18          1           0       -2.525516   -1.104025   -2.637917
     19          6           0        1.080081    1.294794   -1.528995
     20          6           0       -0.285427    1.603353   -1.552932
     21          1           0       -0.975391    1.021899   -0.947556
     22          6           0       -0.768708    2.664656   -2.308185
     23          1           0       -1.829426    2.900989   -2.290186
     24          6           0        0.103574    3.434188   -3.076493
     25          1           0       -0.271667    4.264783   -3.666163
     26          6           0        1.458631    3.124836   -3.081043
     27          1           0        2.149252    3.707603   -3.682782
     28          6           0        1.939680    2.062964   -2.315400
     29          1           0        3.000724    1.835238   -2.338882
     30          6           0        1.568387    0.048244   -0.790329
     31          6           0        3.090034   -0.051361   -0.568953
     32          1           0        3.639067   -0.154429   -1.509695
     33          6           0        3.510347    1.163547    0.304622
     34          1           0        4.586875    1.338560    0.239052
     35          1           0        3.030236    2.089370   -0.017729
     36          6           0        3.072227    0.746223    1.735439
     37          1           0        2.459439    1.493714    2.239431
     38          1           0        3.934270    0.564624    2.383295
     39          6           0        2.332412   -0.584796    1.500356
     40          6           0        4.745860   -1.351987    0.881802
     41          1           0        5.254916   -0.410471    1.087112
     42          1           0        5.313261   -1.866414    0.098574
     43          1           0        4.809258   -1.971553    1.783363
     44          6           0        3.275324   -1.229878    0.427792
     45          6           0        2.922141   -2.651094   -0.042854
     46          1           0        3.364723   -3.368536    0.659111
     47          1           0        3.371787   -2.835035   -1.024749
     48          1           0        1.866767   -2.878546   -0.114370
     49          6           0        2.063023   -1.389919    2.756049
     50          1           0        3.002483   -1.624878    3.268379
     51          1           0        1.551455   -2.325609    2.514019
     52          1           0        1.434392   -0.824742    3.453573
     53          6           0        1.009429   -0.255128    0.699054
     54          6           0        0.133700    0.787033    1.402786
     55          6           0       -0.927432    0.330324    2.192967
     56          1           0       -1.128941   -0.733573    2.235974
     57          6           0       -1.721772    1.217467    2.916576
     58          1           0       -2.530260    0.828754    3.528727
     59          6           0       -1.490224    2.586291    2.849448
     60          1           0       -2.111833    3.279603    3.408082
     61          6           0       -0.448581    3.058044    2.054439
     62          1           0       -0.256064    4.124014    1.980934
     63          6           0        0.354606    2.170075    1.346580
     64          1           0        1.148201    2.572391    0.726713
     65          3           0       -1.565174   -4.088527   -1.757226
 ---------------------------------------------------------------------
 Rotational constants (GHZ):           0.1635576           0.1167585           0.1078122
 Leave Link  202 at Sun May  5 15:55:04 2024, MaxMem= 13421772800 cpu:               0.6 elap:               0.0
 (Enter /scratch/PI/keztluo/TYang/g16/l301.exe)
 Basis read from chk: "Lts.chk" (5D, 7F)
 No pseudopotential information found on chk file.
 There are   589 symmetry adapted cartesian basis functions of A   symmetry.
 There are   554 symmetry adapted basis functions of A   symmetry.
   554 basis functions,  1124 primitive gaussians,   589 cartesian basis functions
   127 alpha electrons      127 beta electrons
       nuclear repulsion energy      4220.6556146465 Hartrees.
 IExCor= 4336 DFT=T Ex+Corr=M062X ExCW=0 ScaHFX=  0.540000
 ScaDFX=  1.000000  1.000000  1.000000  1.000000 ScalE2=  1.000000  1.000000
 IRadAn=      5 IRanWt=     -1 IRanGd=            0 ICorTp=0 IEmpDi=  4
 NAtoms=   65 NActive=   65 NUniq=   65 SFac= 1.00D+00 NAtFMM=   60 NAOKFM=T Big=T
 Integral buffers will be    131072 words long.
 Raffenetti 2 integral format.
 Two-electron integral symmetry is turned on.
 No density basis found on file  20724.
 Leave Link  301 at Sun May  5 15:55:04 2024, MaxMem= 13421772800 cpu:               3.0 elap:               0.1
 (Enter /scratch/PI/keztluo/TYang/g16/l302.exe)
 NPDir=0 NMtPBC=     1 NCelOv=     1 NCel=       1 NClECP=     1 NCelD=      1
         NCelK=      1 NCelE2=     1 NClLst=     1 CellRange=     0.0.
 One-electron integrals computed using PRISM.
 One-electron integral symmetry used in STVInt
 NBasis=   554 RedAO= T EigKep=  4.00D-04  NBF=   554
 NBsUse=   554 1.00D-06 EigRej= -1.00D+00 NBFU=   554
 Precomputing XC quadrature grid using
 IXCGrd= 4 IRadAn=           5 IRanWt=          -1 IRanGd=           0 AccXCQ= 0.00D+00.
 Generated NRdTot=       0 NPtTot=           0 NUsed=           0 NTot=          32
 NSgBfM=   587   587   587   587   587 MxSgAt=    65 MxSgA2=    65.
 Leave Link  302 at Sun May  5 15:55:05 2024, MaxMem= 13421772800 cpu:              32.1 elap:               0.9
 (Enter /scratch/PI/keztluo/TYang/g16/l303.exe)
 DipDrv:  MaxL=1.
 Leave Link  303 at Sun May  5 15:55:05 2024, MaxMem= 13421772800 cpu:               3.3 elap:               0.1
 (Enter /scratch/PI/keztluo/TYang/g16/l401.exe)
 Initial guess from the checkpoint file:  "Lts.chk"
 B after Tr=     0.000000    0.000000    0.000000
         Rot=    1.000000    0.000000    0.000000    0.000000 Ang=   0.00 deg.
 Guess basis will be translated and rotated to current coordinates.
 JPrj=2 DoOrth=T DoCkMO=T.
 Leave Link  401 at Sun May  5 15:55:06 2024, MaxMem= 13421772800 cpu:              18.5 elap:               0.5
 (Enter /scratch/PI/keztluo/TYang/g16/l502.exe)
 Integral symmetry usage will be decided dynamically.
 Closed shell SCF:
 Using DIIS extrapolation, IDIIS=  1040.
 NGot= 13421772800 LenX= 13421048022 LenY= 13420700512
 Requested convergence on RMS density matrix=1.00D-08 within 128 cycles.
 Requested convergence on MAX density matrix=1.00D-06.
 Requested convergence on             energy=1.00D-06.
 No special actions if energy rises.
 Fock matrices will be formed incrementally for  20 cycles.

 Cycle   1  Pass 1  IDiag  1:
 FoFJK:  IHMeth= 1 ICntrl=       0 DoSepK=F KAlg= 0 I1Cent=           0 FoldK=F
 IRaf= 990000000 NMat=       1 IRICut=       1 DoRegI=T DoRafI=F ISym2E= 0 IDoP0=0 IntGTp=1.
 FoFCou: FMM=T IPFlag=           0 FMFlag=      100000 FMFlg1=        2001
         NFxFlg=           0 DoJE=F BraDBF=F KetDBF=F FulRan=T
         wScrn=  0.000000 ICntrl=         0 IOpCl=  0 I1Cent=           0 NGrid=           0
         NMat0=    1 NMatS0=      1 NMatT0=    0 NMatD0=    1 NMtDS0=    0 NMtDT0=    0
 Symmetry not used in FoFCou.
 FMM levels:  10  Number of levels for PrismC:   9
 E= -1772.39999981555    
 DIIS: error= 1.43D-08 at cycle   1 NSaved=   1.
 NSaved= 1 IEnMin= 1 EnMin= -1772.39999981555     IErMin= 1 ErrMin= 1.43D-08
 ErrMax= 1.43D-08  0.00D+00 EMaxC= 1.00D-01 BMatC= 7.78D-13 BMatP= 7.78D-13
 IDIUse=1 WtCom= 1.00D+00 WtEn= 0.00D+00
 Coeff-Com:  0.100D+01
 Coeff:      0.100D+01
 Gap=     0.212 Goal=   None    Shift=    0.000
 RMSDP=4.28D-09 MaxDP=2.52D-07              OVMax= 5.04D-07

 SCF Done:  E(RM062X) =  -1772.39999982     A.U. after    1 cycles
            NFock=  1  Conv=0.43D-08     -V/T= 2.0054
 KE= 1.762811251847D+03 PE=-1.258571560559D+04 EE= 4.829848739285D+03
 Leave Link  502 at Sun May  5 15:55:12 2024, MaxMem= 13421772800 cpu:             260.7 elap:               6.8
 (Enter /scratch/PI/keztluo/TYang/g16/l801.exe)
 DoSCS=F DFT=T ScalE2(SS,OS)=  1.000000  1.000000
 Range of M.O.s used for correlation:     1   554
 NBasis=   554 NAE=   127 NBE=   127 NFC=     0 NFV=     0
 NROrb=    554 NOA=   127 NOB=   127 NVA=   427 NVB=   427

 **** Warning!!: The largest alpha MO coefficient is  0.10368772D+02

 Leave Link  801 at Sun May  5 15:55:14 2024, MaxMem= 13421772800 cpu:               1.4 elap:               0.1
 (Enter /scratch/PI/keztluo/TYang/g16/l1101.exe)
 Using compressed storage, NAtomX=    65.
 Will process     66 centers per pass.
 Leave Link 1101 at Sun May  5 15:55:18 2024, MaxMem= 13421772800 cpu:              73.8 elap:               1.9
 (Enter /scratch/PI/keztluo/TYang/g16/l1102.exe)
 Symmetrizing basis deriv contribution to polar:
 IMax=3 JMax=2 DiffMx= 0.00D+00
 Leave Link 1102 at Sun May  5 15:55:19 2024, MaxMem= 13421772800 cpu:               4.8 elap:               0.2
 (Enter /scratch/PI/keztluo/TYang/g16/l1110.exe)
 Forming Gx(P) for the SCF density, NAtomX=    65.
 Integral derivatives from FoFJK, PRISM(SPDF).
 Do as many integral derivatives as possible in FoFJK.
 G2DrvN: MDV=   13421765969.
 G2DrvN: will do    66 centers at a time, making    1 passes.
 Calling FoFCou, ICntrl=  3107 FMM=T I1Cent=   0 AccDes= 0.00D+00.
 FoFJK:  IHMeth= 1 ICntrl=    3107 DoSepK=F KAlg= 0 I1Cent=           0 FoldK=F
 IRaf=         0 NMat=       1 IRICut=       1 DoRegI=T DoRafI=F ISym2E= 0 IDoP0=0 IntGTp=1.
 FoFCou: FMM=T IPFlag=           0 FMFlag=      100000 FMFlg1=        2001
         NFxFlg=           0 DoJE=F BraDBF=F KetDBF=F FulRan=T
         wScrn=  0.000000 ICntrl=      3107 IOpCl=  0 I1Cent=           0 NGrid=           0
         NMat0=    1 NMatS0=      1 NMatT0=    0 NMatD0=    1 NMtDS0=    0 NMtDT0=    0
 Symmetry not used in FoFCou.
 FMM levels:  10  Number of levels for PrismC:   9
 End of G2Drv F.D. properties file   721 does not exist.
 End of G2Drv F.D. properties file   722 does not exist.
 End of G2Drv F.D. properties file   788 does not exist.
 Leave Link 1110 at Sun May  5 16:00:50 2024, MaxMem= 13421772800 cpu:           12784.7 elap:             328.7
 (Enter /scratch/PI/keztluo/TYang/g16/l1002.exe)
 Minotr:  Closed shell wavefunction.
          IDoAtm=11111111111111111111111111111111111111111111111111
          IDoAtm=111111111111111
          Direct CPHF calculation.
          Differentiating once with respect to electric field.
                with respect to dipole field.
          Differentiating once with respect to nuclear coordinates.
          Requested convergence is 1.0D-08 RMS, and 1.0D-07 maximum.
          Secondary convergence is 1.0D-12 RMS, and 1.0D-12 maximum.
          NewPWx=T KeepS1=F KeepF1=F KeepIn=T MapXYZ=F SortEE=F KeepMc=T.
        20050 words used for storage of precomputed grid.
 Two-electron integrals replicated using symmetry.
          MDV=   13421772800 using IRadAn=       1.
          Solving linear equations simultaneously, MaxMat=      96.
 FoF2E skips out because all densities are zero.
 CalDSu exits because no D1Ps are significant.
 FoFJK:  IHMeth= 1 ICntrl=       0 DoSepK=F KAlg= 0 I1Cent=           0 FoldK=F
 IRaf= 990000000 NMat=      96 IRICut=       1 DoRegI=T DoRafI=F ISym2E= 2 IDoP0=3 IntGTp=3.
 FoFCou: FMM=T IPFlag=           0 FMFlag=      100000 FMFlg1=        2001
         NFxFlg=           0 DoJE=F BraDBF=F KetDBF=F FulRan=T
         wScrn=  0.000000 ICntrl=         0 IOpCl=  0 I1Cent=           0 NGrid=           0
         NMat0=   96 NMatS0=     96 NMatT0=    0 NMatD0=   96 NMtDS0=    0 NMtDT0=    0
 Symmetry not used in FoFCou.
 FMM levels:  10  Number of levels for PrismC:   9
          There are   198 degrees of freedom in the 1st order CPHF.  IDoFFX=6 NUNeed=     3.
    195 vectors produced by pass  0 Test12= 5.42D-14 1.00D-09 XBig12= 2.32D+02 7.79D+00.
 AX will form    96 AO Fock derivatives at one time.
    195 vectors produced by pass  1 Test12= 5.42D-14 1.00D-09 XBig12= 2.94D+01 8.89D-01.
    195 vectors produced by pass  2 Test12= 5.42D-14 1.00D-09 XBig12= 3.87D-01 1.00D-01.
    195 vectors produced by pass  3 Test12= 5.42D-14 1.00D-09 XBig12= 3.64D-03 9.16D-03.
    195 vectors produced by pass  4 Test12= 5.42D-14 1.00D-09 XBig12= 1.82D-05 3.94D-04.
    195 vectors produced by pass  5 Test12= 5.42D-14 1.00D-09 XBig12= 6.63D-08 1.72D-05.
    117 vectors produced by pass  6 Test12= 5.42D-14 1.00D-09 XBig12= 2.17D-10 9.50D-07.
      6 vectors produced by pass  7 Test12= 5.42D-14 1.00D-09 XBig12= 6.10D-13 3.88D-08.
      3 vectors produced by pass  8 Test12= 5.42D-14 1.00D-09 XBig12= 1.74D-15 2.62D-09.
 InvSVY:  IOpt=1 It=  1 EMax= 2.13D-14
 Solved reduced A of dimension  1296 with   198 vectors.
 FullF1:  Do perturbations      1 to       3.
 Isotropic polarizability for W=    0.000000      321.60 Bohr**3.
 End of Minotr F.D. properties file   721 does not exist.
 End of Minotr F.D. properties file   722 does not exist.
 End of Minotr F.D. properties file   788 does not exist.
 Leave Link 1002 at Sun May  5 16:18:55 2024, MaxMem= 13421772800 cpu:           42147.5 elap:            1084.0
 (Enter /scratch/PI/keztluo/TYang/g16/l601.exe)
 Copying SCF densities to generalized density rwf, IOpCl= 0 IROHF=0.

 **********************************************************************

            Population analysis using the SCF Density.

 **********************************************************************

 Orbital symmetries:
       Occupied  (A) (A) (A) (A) (A) (A) (A) (A) (A) (A) (A) (A)
                 (A) (A) (A) (A) (A) (A) (A) (A) (A) (A) (A) (A)
                 (A) (A) (A) (A) (A) (A) (A) (A) (A) (A) (A) (A)
                 (A) (A) (A) (A) (A) (A) (A) (A) (A) (A) (A) (A)
                 (A) (A) (A) (A) (A) (A) (A) (A) (A) (A) (A) (A)
                 (A) (A) (A) (A) (A) (A) (A) (A) (A) (A) (A) (A)
                 (A) (A) (A) (A) (A) (A) (A) (A) (A) (A) (A) (A)
                 (A) (A) (A) (A) (A) (A) (A) (A) (A) (A) (A) (A)
                 (A) (A) (A) (A) (A) (A) (A) (A) (A) (A) (A) (A)
                 (A) (A) (A) (A) (A) (A) (A) (A) (A) (A) (A) (A)
                 (A) (A) (A) (A) (A) (A) (A)
       Virtual   (A) (A) (A) (A) (A) (A) (A) (A) (A) (A) (A) (A)
                 (A) (A) (A) (A) (A) (A) (A) (A) (A) (A) (A) (A)
                 (A) (A) (A) (A) (A) (A) (A) (A) (A) (A) (A) (A)
                 (A) (A) (A) (A) (A) (A) (A) (A) (A) (A) (A) (A)
                 (A) (A) (A) (A) (A) (A) (A) (A) (A) (A) (A) (A)
                 (A) (A) (A) (A) (A) (A) (A) (A) (A) (A) (A) (A)
                 (A) (A) (A) (A) (A) (A) (A) (A) (A) (A) (A) (A)
                 (A) (A) (A) (A) (A) (A) (A) (A) (A) (A) (A) (A)
                 (A) (A) (A) (A) (A) (A) (A) (A) (A) (A) (A) (A)
                 (A) (A) (A) (A) (A) (A) (A) (A) (A) (A) (A) (A)
                 (A) (A) (A) (A) (A) (A) (A) (A) (A) (A) (A) (A)
                 (A) (A) (A) (A) (A) (A) (A) (A) (A) (A) (A) (A)
                 (A) (A) (A) (A) (A) (A) (A) (A) (A) (A) (A) (A)
                 (A) (A) (A) (A) (A) (A) (A) (A) (A) (A) (A) (A)
                 (A) (A) (A) (A) (A) (A) (A) (A) (A) (A) (A) (A)
                 (A) (A) (A) (A) (A) (A) (A) (A) (A) (A) (A) (A)
                 (A) (A) (A) (A) (A) (A) (A) (A) (A) (A) (A) (A)
                 (A) (A) (A) (A) (A) (A) (A) (A) (A) (A) (A) (A)
                 (A) (A) (A) (A) (A) (A) (A) (A) (A) (A) (A) (A)
                 (A) (A) (A) (A) (A) (A) (A) (A) (A) (A) (A) (A)
                 (A) (A) (A) (A) (A) (A) (A) (A) (A) (A) (A) (A)
                 (A) (A) (A) (A) (A) (A) (A) (A) (A) (A) (A) (A)
                 (A) (A) (A) (A) (A) (A) (A) (A) (A) (A) (A) (A)
                 (A) (A) (A) (A) (A) (A) (A) (A) (A) (A) (A) (A)
                 (A) (A) (A) (A) (A) (A) (A) (A) (A) (A) (A) (A)
                 (A) (A) (A) (A) (A) (A) (A) (A) (A) (A) (A) (A)
                 (A) (A) (A) (A) (A) (A) (A) (A) (A) (A) (A) (A)
                 (A) (A) (A) (A) (A) (A) (A) (A) (A) (A) (A) (A)
                 (A) (A) (A) (A) (A) (A) (A) (A) (A) (A) (A) (A)
                 (A) (A) (A) (A) (A) (A) (A) (A) (A) (A) (A) (A)
                 (A) (A) (A) (A) (A) (A) (A) (A) (A) (A) (A) (A)
                 (A) (A) (A) (A) (A) (A) (A) (A) (A) (A) (A) (A)
                 (A) (A) (A) (A) (A) (A) (A) (A) (A) (A) (A) (A)
                 (A) (A) (A) (A) (A) (A) (A) (A) (A) (A) (A) (A)
                 (A) (A) (A) (A) (A) (A) (A) (A) (A) (A) (A) (A)
                 (A) (A) (A) (A) (A) (A) (A)
 The electronic state is 1-A.
 Alpha  occ. eigenvalues --  -78.09493 -19.64396 -19.62436 -19.62338 -19.58378
 Alpha  occ. eigenvalues --  -10.65469 -10.60069 -10.60043 -10.56360 -10.56181
 Alpha  occ. eigenvalues --  -10.55979 -10.55858 -10.55709 -10.55693 -10.54565
 Alpha  occ. eigenvalues --  -10.54252 -10.54115 -10.54036 -10.53968 -10.53868
 Alpha  occ. eigenvalues --  -10.53724 -10.53654 -10.53604 -10.53540 -10.53515
 Alpha  occ. eigenvalues --  -10.53450 -10.53436 -10.53173 -10.52941 -10.52593
 Alpha  occ. eigenvalues --  -10.51821 -10.51192 -10.50817 -10.49064  -6.89708
 Alpha  occ. eigenvalues --   -5.01178  -5.01073  -5.00723  -2.12672  -1.17384
 Alpha  occ. eigenvalues --   -1.16818  -1.10028  -1.05734  -0.97130  -0.96976
 Alpha  occ. eigenvalues --   -0.94970  -0.94411  -0.86926  -0.86402  -0.85250
 Alpha  occ. eigenvalues --   -0.85195  -0.83490  -0.83107  -0.82591  -0.82101
 Alpha  occ. eigenvalues --   -0.80016  -0.74732  -0.74699  -0.74151  -0.71029
 Alpha  occ. eigenvalues --   -0.70127  -0.69994  -0.68239  -0.67432  -0.66302
 Alpha  occ. eigenvalues --   -0.66025  -0.65214  -0.63597  -0.60795  -0.60435
 Alpha  occ. eigenvalues --   -0.59193  -0.58329  -0.57349  -0.56599  -0.54463
 Alpha  occ. eigenvalues --   -0.54230  -0.53405  -0.53009  -0.52164  -0.51577
 Alpha  occ. eigenvalues --   -0.51559  -0.51034  -0.51011  -0.50480  -0.49906
 Alpha  occ. eigenvalues --   -0.49694  -0.49389  -0.48618  -0.48264  -0.47675
 Alpha  occ. eigenvalues --   -0.47247  -0.46520  -0.46278  -0.44726  -0.44489
 Alpha  occ. eigenvalues --   -0.44416  -0.43560  -0.43328  -0.42671  -0.42305
 Alpha  occ. eigenvalues --   -0.41901  -0.41431  -0.41317  -0.41112  -0.41013
 Alpha  occ. eigenvalues --   -0.40298  -0.39621  -0.39182  -0.38850  -0.38612
 Alpha  occ. eigenvalues --   -0.38169  -0.37539  -0.36955  -0.35694  -0.35341
 Alpha  occ. eigenvalues --   -0.34967  -0.34504  -0.33931  -0.32703  -0.32063
 Alpha  occ. eigenvalues --   -0.31658  -0.31396  -0.30005  -0.28977  -0.28347
 Alpha  occ. eigenvalues --   -0.27496  -0.24257
 Alpha virt. eigenvalues --   -0.03050  -0.01203   0.02127   0.03333   0.03568
 Alpha virt. eigenvalues --    0.03697   0.04049   0.05300   0.05886   0.07078
 Alpha virt. eigenvalues --    0.08359   0.10817   0.11954   0.12760   0.13751
 Alpha virt. eigenvalues --    0.14523   0.14654   0.15207   0.15371   0.16269
 Alpha virt. eigenvalues --    0.17422   0.17713   0.18049   0.18369   0.18992
 Alpha virt. eigenvalues --    0.19495   0.19981   0.20111   0.20321   0.20807
 Alpha virt. eigenvalues --    0.21184   0.21499   0.21658   0.22105   0.22263
 Alpha virt. eigenvalues --    0.22775   0.23055   0.23116   0.23447   0.23918
 Alpha virt. eigenvalues --    0.24105   0.24834   0.25555   0.25998   0.26138
 Alpha virt. eigenvalues --    0.26499   0.26516   0.27237   0.28007   0.28391
 Alpha virt. eigenvalues --    0.28979   0.29305   0.29806   0.30207   0.30811
 Alpha virt. eigenvalues --    0.31382   0.31618   0.31868   0.32269   0.32978
 Alpha virt. eigenvalues --    0.33398   0.33894   0.34487   0.34806   0.35176
 Alpha virt. eigenvalues --    0.35772   0.36005   0.36127   0.37114   0.38108
 Alpha virt. eigenvalues --    0.38451   0.38643   0.39937   0.40488   0.41207
 Alpha virt. eigenvalues --    0.41486   0.42033   0.42082   0.43638   0.44014
 Alpha virt. eigenvalues --    0.45707   0.46597   0.49043   0.50464   0.51353
 Alpha virt. eigenvalues --    0.52142   0.53886   0.54495   0.55364   0.56004
 Alpha virt. eigenvalues --    0.56300   0.57175   0.57869   0.58174   0.58256
 Alpha virt. eigenvalues --    0.58838   0.59423   0.59913   0.60281   0.60574
 Alpha virt. eigenvalues --    0.60967   0.61216   0.61672   0.62268   0.62700
 Alpha virt. eigenvalues --    0.63080   0.63254   0.63651   0.64300   0.64571
 Alpha virt. eigenvalues --    0.64789   0.65469   0.65758   0.66092   0.66516
 Alpha virt. eigenvalues --    0.66883   0.66963   0.67397   0.67484   0.68251
 Alpha virt. eigenvalues --    0.68515   0.68609   0.68681   0.69171   0.69332
 Alpha virt. eigenvalues --    0.70186   0.71088   0.71267   0.71862   0.72985
 Alpha virt. eigenvalues --    0.73186   0.73553   0.74401   0.74638   0.75061
 Alpha virt. eigenvalues --    0.75981   0.76926   0.77502   0.78362   0.78710
 Alpha virt. eigenvalues --    0.79937   0.80406   0.81182   0.81888   0.82305
 Alpha virt. eigenvalues --    0.83375   0.84443   0.84842   0.85283   0.85478
 Alpha virt. eigenvalues --    0.86637   0.87391   0.88111   0.88517   0.89166
 Alpha virt. eigenvalues --    0.89455   0.89935   0.90182   0.90563   0.91134
 Alpha virt. eigenvalues --    0.91562   0.92110   0.92217   0.92459   0.92721
 Alpha virt. eigenvalues --    0.93523   0.93932   0.94386   0.94892   0.95377
 Alpha virt. eigenvalues --    0.96269   0.96430   0.96668   0.97119   0.97375
 Alpha virt. eigenvalues --    0.98192   0.98583   0.99068   0.99318   0.99570
 Alpha virt. eigenvalues --    0.99803   1.00353   1.00608   1.01078   1.01764
 Alpha virt. eigenvalues --    1.02597   1.02704   1.03436   1.03853   1.04396
 Alpha virt. eigenvalues --    1.04794   1.05123   1.05794   1.06234   1.06909
 Alpha virt. eigenvalues --    1.07704   1.08525   1.08934   1.09710   1.10719
 Alpha virt. eigenvalues --    1.11103   1.12081   1.12433   1.12778   1.13912
 Alpha virt. eigenvalues --    1.14270   1.15073   1.15372   1.15981   1.17024
 Alpha virt. eigenvalues --    1.18243   1.18706   1.19118   1.19472   1.20364
 Alpha virt. eigenvalues --    1.21269   1.22170   1.23213   1.23579   1.25141
 Alpha virt. eigenvalues --    1.25619   1.26463   1.26916   1.27992   1.29386
 Alpha virt. eigenvalues --    1.29518   1.30640   1.31779   1.33085   1.33746
 Alpha virt. eigenvalues --    1.34065   1.34651   1.35308   1.36135   1.37428
 Alpha virt. eigenvalues --    1.37569   1.38931   1.41169   1.42397   1.42934
 Alpha virt. eigenvalues --    1.44083   1.45571   1.46246   1.47061   1.47219
 Alpha virt. eigenvalues --    1.48889   1.48924   1.49370   1.49622   1.50916
 Alpha virt. eigenvalues --    1.51085   1.51235   1.52727   1.52980   1.53117
 Alpha virt. eigenvalues --    1.53613   1.54703   1.55397   1.55757   1.55915
 Alpha virt. eigenvalues --    1.57154   1.57551   1.58126   1.58923   1.60288
 Alpha virt. eigenvalues --    1.61801   1.62831   1.64643   1.66702   1.68983
 Alpha virt. eigenvalues --    1.69386   1.71334   1.72537   1.73384   1.74220
 Alpha virt. eigenvalues --    1.75717   1.76031   1.79115   1.80582   1.80933
 Alpha virt. eigenvalues --    1.81806   1.82516   1.84010   1.84233   1.84464
 Alpha virt. eigenvalues --    1.85895   1.86539   1.86670   1.87636   1.88393
 Alpha virt. eigenvalues --    1.89053   1.90127   1.91090   1.91815   1.92328
 Alpha virt. eigenvalues --    1.93311   1.93361   1.93727   1.95240   1.96446
 Alpha virt. eigenvalues --    1.96637   1.97559   1.98004   1.98828   1.99200
 Alpha virt. eigenvalues --    1.99600   2.00573   2.00754   2.01302   2.02951
 Alpha virt. eigenvalues --    2.03679   2.04357   2.05066   2.05464   2.06412
 Alpha virt. eigenvalues --    2.06735   2.07949   2.08372   2.08812   2.09542
 Alpha virt. eigenvalues --    2.10495   2.11452   2.11917   2.12050   2.12873
 Alpha virt. eigenvalues --    2.14003   2.15285   2.15643   2.16685   2.17926
 Alpha virt. eigenvalues --    2.18445   2.18790   2.18927   2.19205   2.19425
 Alpha virt. eigenvalues --    2.19922   2.20202   2.20852   2.21058   2.21289
 Alpha virt. eigenvalues --    2.21908   2.23092   2.23231   2.23970   2.25958
 Alpha virt. eigenvalues --    2.26748   2.27093   2.28671   2.28953   2.31044
 Alpha virt. eigenvalues --    2.31486   2.31698   2.32495   2.33369   2.34289
 Alpha virt. eigenvalues --    2.34902   2.35238   2.35948   2.36435   2.36819
 Alpha virt. eigenvalues --    2.37530   2.38556   2.39714   2.40911   2.41221
 Alpha virt. eigenvalues --    2.42878   2.43686   2.44522   2.45373   2.45997
 Alpha virt. eigenvalues --    2.48091   2.50244   2.52467   2.54204   2.55866
 Alpha virt. eigenvalues --    2.56349   2.58322   2.60528   2.60907   2.62169
 Alpha virt. eigenvalues --    2.62830   2.63628   2.63971   2.64537   2.65527
 Alpha virt. eigenvalues --    2.66559   2.66999   2.67666   2.69022   2.69387
 Alpha virt. eigenvalues --    2.69426   2.70299   2.73108   2.73705   2.75625
 Alpha virt. eigenvalues --    2.76055   2.76676   2.77361   2.78636   2.79646
 Alpha virt. eigenvalues --    2.80047   2.80710   2.81865   2.82918   2.83443
 Alpha virt. eigenvalues --    2.84647   2.86449   2.86665   2.87610   2.87956
 Alpha virt. eigenvalues --    2.89983   2.90818   2.93028   2.94380   2.95547
 Alpha virt. eigenvalues --    2.98557   3.03977   3.05433   3.12134   3.14568
 Alpha virt. eigenvalues --    3.15896   3.21253   3.24901   3.42683   3.43429
 Alpha virt. eigenvalues --    3.44474   3.46547
          Condensed to atoms (all electrons):
 Mulliken charges:
               1
     1  P    1.062589
     2  O   -0.528352
     3  O   -0.730681
     4  O   -0.627870
     5  O   -0.654878
     6  C    0.082271
     7  C   -0.190614
     8  H    0.172757
     9  C   -0.150811
    10  H    0.172422
    11  C   -0.150820
    12  H    0.169631
    13  C   -0.165064
    14  H    0.170957
    15  C   -0.173740
    16  H    0.192573
    17  C    0.166100
    18  H    0.179892
    19  C    0.116264
    20  C   -0.175146
    21  H    0.165514
    22  C   -0.172240
    23  H    0.149069
    24  C   -0.161271
    25  H    0.159052
    26  C   -0.167153
    27  H    0.160370
    28  C   -0.190820
    29  H    0.164399
    30  C    0.186973
    31  C   -0.160683
    32  H    0.153466
    33  C   -0.348344
    34  H    0.163824
    35  H    0.166605
    36  C   -0.326645
    37  H    0.171072
    38  H    0.156443
    39  C    0.045906
    40  C   -0.494588
    41  H    0.152959
    42  H    0.159278
    43  H    0.156861
    44  C    0.053049
    45  C   -0.496285
    46  H    0.132700
    47  H    0.151676
    48  H    0.219819
    49  C   -0.500879
    50  H    0.149975
    51  H    0.183548
    52  H    0.161921
    53  C    0.197699
    54  C    0.070502
    55  C   -0.175180
    56  H    0.183856
    57  C   -0.155680
    58  H    0.145316
    59  C   -0.163792
    60  H    0.152856
    61  C   -0.170205
    62  H    0.158348
    63  C   -0.184148
    64  H    0.163338
    65  Li   0.494041
 Sum of Mulliken charges =   0.00000
 Mulliken charges with hydrogens summed into heavy atoms:
               1
     1  P    1.062589
     2  O   -0.528352
     3  O   -0.730681
     4  O   -0.627870
     5  O   -0.654878
     6  C    0.082271
     7  C   -0.017858
     9  C    0.021611
    11  C    0.018810
    13  C    0.005893
    15  C    0.018833
    17  C    0.345993
    19  C    0.116264
    20  C   -0.009631
    22  C   -0.023171
    24  C   -0.002219
    26  C   -0.006783
    28  C   -0.026421
    30  C    0.186973
    31  C   -0.007217
    33  C   -0.017915
    36  C    0.000870
    39  C    0.045906
    40  C   -0.025490
    44  C    0.053049
    45  C    0.007910
    49  C   -0.005435
    53  C    0.197699
    54  C    0.070502
    55  C    0.008675
    57  C   -0.010364
    59  C   -0.010937
    61  C   -0.011857
    63  C   -0.020810
    65  Li   0.494041
 APT charges:
               1
     1  P    1.599164
     2  O   -1.045589
     3  O   -1.121865
     4  O   -1.123597
     5  O   -1.058483
     6  C   -0.226516
     7  C   -0.030732
     8  H    0.043257
     9  C   -0.051808
    10  H    0.041472
    11  C    0.006025
    12  H    0.037831
    13  C   -0.046982
    14  H    0.032561
    15  C   -0.024554
    16  H    0.060164
    17  C    1.434991
    18  H   -0.101365
    19  C   -0.050002
    20  C   -0.055425
    21  H    0.031985
    22  C   -0.037255
    23  H    0.017118
    24  C   -0.028398
    25  H    0.017186
    26  C   -0.004042
    27  H    0.014158
    28  C   -0.052851
    29  H    0.040247
    30  C    0.523134
    31  C    0.007509
    32  H   -0.033342
    33  C    0.020289
    34  H   -0.040961
    35  H   -0.010646
    36  C   -0.000996
    37  H   -0.004084
    38  H   -0.040009
    39  C    0.030852
    40  C    0.031508
    41  H   -0.010488
    42  H   -0.023443
    43  H   -0.020376
    44  C    0.074642
    45  C    0.028438
    46  H   -0.048764
    47  H   -0.018695
    48  H    0.067299
    49  C    0.004435
    50  H   -0.023968
    51  H    0.017339
    52  H   -0.000441
    53  C    0.429722
    54  C   -0.034084
    55  C   -0.081085
    56  H    0.067782
    57  C   -0.012549
    58  H    0.018765
    59  C   -0.031788
    60  H    0.017419
    61  C   -0.007401
    62  H    0.018493
    63  C   -0.048865
    64  H    0.039795
    65  Li   0.777864
 Sum of APT charges =   0.00000
 APT charges with hydrogens summed into heavy atoms:
               1
     1  P    1.599164
     2  O   -1.045589
     3  O   -1.121865
     4  O   -1.123597
     5  O   -1.058483
     6  C   -0.226516
     7  C    0.012526
     9  C   -0.010336
    11  C    0.043856
    13  C   -0.014421
    15  C    0.035610
    17  C    1.333626
    19  C   -0.050002
    20  C   -0.023439
    22  C   -0.020137
    24  C   -0.011212
    26  C    0.010116
    28  C   -0.012604
    30  C    0.523134
    31  C   -0.025833
    33  C   -0.031318
    36  C   -0.045089
    39  C    0.030852
    40  C   -0.022798
    44  C    0.074642
    45  C    0.028278
    49  C   -0.002635
    53  C    0.429722
    54  C   -0.034084
    55  C   -0.013302
    57  C    0.006215
    59  C   -0.014369
    61  C    0.011092
    63  C   -0.009071
    65  Li   0.777864
 Electronic spatial extent (au):  <R**2>=          12269.8817
 Charge=              0.0000 electrons
 Dipole moment (field-independent basis, Debye):
    X=             -3.3855    Y=              0.1372    Z=             -0.3735  Tot=              3.4088
 Quadrupole moment (field-independent basis, Debye-Ang):
   XX=           -196.4901   YY=           -186.1392   ZZ=           -203.9599
   XY=              7.3940   XZ=             -3.3579   YZ=              1.9227
 Traceless Quadrupole moment (field-independent basis, Debye-Ang):
   XX=             -0.9604   YY=              9.3905   ZZ=             -8.4302
   XY=              7.3940   XZ=             -3.3579   YZ=              1.9227
 Octapole moment (field-independent basis, Debye-Ang**2):
  XXX=              7.3845  YYY=           -117.4636  ZZZ=            -23.0326  XYY=            -66.7529
  XXY=             10.7251  XXZ=             22.5972  XZZ=            -34.7663  YZZ=            -15.1317
  YYZ=            -54.5072  XYZ=            -19.0816
 Hexadecapole moment (field-independent basis, Debye-Ang**3):
 XXXX=          -8370.6741 YYYY=          -3886.3292 ZZZZ=          -3933.7540 XXXY=            -50.4242
 XXXZ=           -212.8743 YYYX=            257.4075 YYYZ=            234.6192 ZZZX=            -50.1418
 ZZZY=             23.3507 XXYY=          -2066.4491 XXZZ=          -1899.2812 YYZZ=          -1223.9951
 XXYZ=            -30.1760 YYXZ=             31.6083 ZZXY=             29.8255
 N-N= 4.220655614646D+03 E-N=-1.258571558812D+04  KE= 1.762811251847D+03
  Exact polarizability:     352.014     -11.197     331.071     -36.277     -10.839     281.719
 Approx polarizability:     421.463      -8.435     452.162     -62.624     -16.192     373.618
 No NMR shielding tensors so no spin-rotation constants.
 Leave Link  601 at Sun May  5 16:18:56 2024, MaxMem= 13421772800 cpu:              15.7 elap:               0.5
 (Enter /scratch/PI/keztluo/TYang/g16/l701.exe)
 ... and contract with generalized density number  0.
 Compute integral second derivatives.
 Leave Link  701 at Sun May  5 16:18:57 2024, MaxMem= 13421772800 cpu:              16.4 elap:               0.5
 (Enter /scratch/PI/keztluo/TYang/g16/l702.exe)
 L702 exits ... SP integral derivatives will be done elsewhere.
 Leave Link  702 at Sun May  5 16:18:57 2024, MaxMem= 13421772800 cpu:               1.0 elap:               0.1
 (Enter /scratch/PI/keztluo/TYang/g16/l703.exe)
 Integral derivatives from FoFJK, PRISM(SPDF).
 Compute integral second derivatives, UseDBF=F ICtDFT=           0.
 Calling FoFJK, ICntrl=    100127 FMM=F ISym2X=0 I1Cent= 0 IOpClX= 0 NMat=1 NMatS=1 NMatT=0.
 FoFJK:  IHMeth= 1 ICntrl=  100127 DoSepK=F KAlg= 0 I1Cent=           0 FoldK=F
 IRaf=         0 NMat=       1 IRICut=       1 DoRegI=T DoRafI=F ISym2E= 0 IDoP0=0 IntGTp=1.
 FoFCou: FMM=F IPFlag=           0 FMFlag=      100000 FMFlg1=        2800
         NFxFlg=           0 DoJE=F BraDBF=F KetDBF=F FulRan=T
         wScrn=  0.000000 ICntrl=    100127 IOpCl=  0 I1Cent=           0 NGrid=           0
         NMat0=    1 NMatS0=      1 NMatT0=    0 NMatD0=    1 NMtDS0=    0 NMtDT0=    0
 Symmetry not used in FoFCou.
 Leave Link  703 at Sun May  5 16:23:58 2024, MaxMem= 13421772800 cpu:           11714.7 elap:             301.2
 (Enter /scratch/PI/keztluo/TYang/g16/l716.exe)
 Dipole        =-1.33195556D+00 5.39980786D-02-1.46946886D-01
 Polarizability= 3.52014169D+02-1.11972365D+01 3.31071035D+02
                -3.62767208D+01-1.08390634D+01 2.81718901D+02
 Full mass-weighted force constant matrix:
 Low frequencies ---  -61.5206   -7.2246   -3.6474   -0.0013   -0.0010    0.0003
 Low frequencies ---    1.7088   20.9773   32.2214
 ******    1 imaginary frequencies (negative Signs) ****** 
 Diagonal vibrational polarizability:
      681.4728434      61.9908158     117.9493112
 Harmonic frequencies (cm**-1), IR intensities (KM/Mole), Raman scattering
 activities (A**4/AMU), depolarization ratios for plane and unpolarized
 incident light, reduced masses (AMU), force constants (mDyne/A),
 and normal coordinates:
                      1                      2                      3
                      A                      A                      A
 Frequencies --    -61.5171                20.9538                32.1575
 Red. masses --      7.0635                 5.5141                 5.6627
 Frc consts  --      0.0157                 0.0014                 0.0035
 IR Inten    --     57.0579                 2.6370                 0.7304
  Atom  AN      X      Y      Z        X      Y      Z        X      Y      Z
     1  15    -0.04  -0.06   0.03    -0.01   0.04  -0.01    -0.01  -0.01   0.12
     2   8     0.20   0.13  -0.07    -0.04   0.07  -0.13     0.03   0.08  -0.10
     3   8    -0.02  -0.04   0.04    -0.04   0.04  -0.01    -0.03  -0.01   0.10
     4   8    -0.10   0.00  -0.01     0.03   0.00   0.00    -0.03  -0.02   0.05
     5   8    -0.08   0.01   0.00    -0.01   0.03  -0.01     0.08  -0.02   0.09
     6   6     0.26   0.08   0.07    -0.06  -0.03   0.03    -0.04   0.03  -0.05
     7   6     0.11   0.06   0.07    -0.05  -0.01   0.16    -0.05   0.04  -0.02
     8   1     0.08   0.11   0.09    -0.05   0.07   0.20     0.00   0.06   0.01
     9   6    -0.04  -0.01   0.04    -0.04  -0.10   0.23    -0.13   0.00  -0.04
    10   1    -0.17  -0.02   0.04    -0.03  -0.09   0.33    -0.14   0.00  -0.02
    11   6    -0.05  -0.07   0.01    -0.05  -0.21   0.17    -0.19  -0.04  -0.08
    12   1    -0.17  -0.13  -0.02    -0.04  -0.28   0.22    -0.25  -0.07  -0.10
    13   6     0.10  -0.06   0.00    -0.05  -0.22   0.05    -0.18  -0.04  -0.11
    14   1     0.09  -0.11  -0.03    -0.05  -0.30   0.01    -0.22  -0.07  -0.15
    15   6     0.25   0.02   0.03    -0.06  -0.13  -0.02    -0.10   0.00  -0.10
    16   1     0.35   0.03   0.02    -0.06  -0.14  -0.12    -0.09   0.00  -0.12
    17   6     0.39   0.13   0.07    -0.08   0.07  -0.04     0.04   0.07  -0.03
    18   1     0.33   0.19   0.08    -0.07   0.14   0.01     0.12   0.11   0.02
    19   6    -0.04  -0.01  -0.01     0.05   0.00  -0.02    -0.02  -0.02   0.04
    20   6    -0.03  -0.01  -0.02     0.05   0.01  -0.05    -0.02   0.00   0.10
    21   1    -0.04   0.00  -0.02     0.03   0.03  -0.05     0.00   0.01   0.14
    22   6    -0.03   0.00  -0.01     0.07   0.00  -0.08    -0.04   0.00   0.12
    23   1    -0.03   0.01  -0.02     0.08   0.01  -0.11    -0.03   0.02   0.17
    24   6    -0.02   0.00  -0.01     0.09  -0.02  -0.08    -0.07  -0.02   0.07
    25   1    -0.01   0.00   0.00     0.11  -0.03  -0.11    -0.08  -0.01   0.08
    26   6    -0.02  -0.01   0.00     0.09  -0.03  -0.05    -0.07  -0.04   0.00
    27   1    -0.02  -0.01   0.00     0.11  -0.05  -0.05    -0.09  -0.05  -0.04
    28   6    -0.03  -0.01  -0.01     0.07  -0.02  -0.02    -0.05  -0.04  -0.01
    29   1    -0.03  -0.02  -0.01     0.07  -0.03   0.00    -0.05  -0.05  -0.06
    30   6    -0.06  -0.01  -0.01     0.03   0.00   0.00     0.01  -0.02   0.02
    31   6    -0.06  -0.04  -0.02     0.02  -0.01   0.02     0.02  -0.02  -0.04
    32   1    -0.07  -0.04  -0.02     0.03  -0.03   0.03    -0.02  -0.03  -0.06
    33   6    -0.04  -0.03  -0.03     0.02  -0.01   0.01     0.06  -0.01  -0.07
    34   1    -0.04  -0.05  -0.04     0.03  -0.02   0.03     0.05  -0.02  -0.11
    35   1    -0.03  -0.03  -0.03     0.04  -0.01   0.00     0.05  -0.01  -0.07
    36   6    -0.04  -0.02  -0.02     0.00   0.01   0.01     0.11   0.01  -0.05
    37   1    -0.03  -0.01  -0.02     0.00   0.02   0.00     0.13   0.01  -0.03
    38   1    -0.04  -0.03  -0.03    -0.01   0.01   0.03     0.13   0.02  -0.08
    39   6    -0.05  -0.02  -0.01    -0.01   0.02   0.01     0.10   0.01   0.00
    40   6    -0.06  -0.04  -0.02    -0.01  -0.02   0.05     0.07  -0.01  -0.08
    41   1    -0.05  -0.04  -0.03    -0.01  -0.02   0.05     0.08   0.00  -0.11
    42   1    -0.07  -0.05  -0.02    -0.01  -0.03   0.07     0.04  -0.01  -0.10
    43   1    -0.06  -0.03  -0.02    -0.03  -0.01   0.06     0.10   0.00  -0.08
    44   6    -0.06  -0.03  -0.01    -0.01   0.00   0.03     0.05  -0.01  -0.03
    45   6    -0.07  -0.03   0.00    -0.02   0.00   0.04     0.04  -0.01   0.00
    46   1    -0.04  -0.03  -0.03    -0.05   0.00   0.06     0.05  -0.01   0.00
    47   1    -0.12  -0.03  -0.02     0.01  -0.02   0.06     0.03  -0.03  -0.01
    48   1    -0.08  -0.04   0.05    -0.02   0.01   0.01     0.04  -0.01   0.01
    49   6    -0.06  -0.01  -0.01    -0.04   0.03   0.02     0.14   0.03   0.02
    50   1    -0.06  -0.01  -0.01    -0.05   0.02   0.03     0.16   0.05   0.01
    51   1    -0.06  -0.01   0.00    -0.05   0.04   0.02     0.15   0.02   0.06
    52   1    -0.05   0.00  -0.01    -0.04   0.05   0.01     0.15   0.03   0.03
    53   6    -0.05   0.00  -0.01     0.00   0.02  -0.01     0.07  -0.01   0.05
    54   6    -0.04   0.02  -0.01     0.00   0.04  -0.03     0.07  -0.01   0.04
    55   6    -0.04   0.03   0.00     0.00   0.06  -0.03     0.00   0.01  -0.03
    56   1    -0.06   0.03   0.00    -0.02   0.06  -0.02    -0.02   0.02  -0.05
    57   6    -0.03   0.04  -0.01     0.00   0.07  -0.04    -0.04   0.03  -0.10
    58   1    -0.04   0.06  -0.01     0.00   0.09  -0.03    -0.10   0.05  -0.16
    59   6    -0.01   0.04  -0.01     0.02   0.07  -0.05    -0.01   0.03  -0.08
    60   1     0.00   0.05  -0.01     0.03   0.08  -0.06    -0.04   0.04  -0.13
    61   6     0.00   0.02  -0.01     0.03   0.05  -0.05     0.07   0.01   0.00
    62   1     0.01   0.02  -0.01     0.04   0.05  -0.06     0.09   0.00   0.02
    63   6    -0.02   0.01  -0.01     0.02   0.04  -0.04     0.10  -0.01   0.06
    64   1    -0.02   0.00  -0.02     0.03   0.02  -0.04     0.14  -0.02   0.10
    65   3    -0.01  -0.03  -0.05    -0.02   0.08  -0.10     0.00   0.04  -0.05
                      4                      5                      6
                      A                      A                      A
 Frequencies --     39.8714                47.0845                67.7124
 Red. masses --      5.6675                 6.2341                 4.7389
 Frc consts  --      0.0053                 0.0081                 0.0128
 IR Inten    --      0.7510                 0.5251                 4.1398
  Atom  AN      X      Y      Z        X      Y      Z        X      Y      Z
     1  15    -0.02   0.00  -0.02     0.03  -0.01  -0.03    -0.01   0.02  -0.01
     2   8     0.02  -0.15   0.05     0.02  -0.01   0.21     0.06  -0.07   0.08
     3   8     0.02   0.00   0.03     0.04   0.00  -0.07     0.04   0.03  -0.02
     4   8    -0.03   0.02  -0.01     0.01   0.02  -0.04    -0.04   0.06  -0.02
     5   8    -0.07   0.06  -0.01     0.05  -0.04  -0.04    -0.03   0.03  -0.02
     6   6    -0.01  -0.11  -0.02     0.02   0.02   0.15     0.03  -0.04   0.03
     7   6    -0.02  -0.12  -0.06    -0.02   0.01   0.11     0.09  -0.04   0.03
     8   1    -0.03  -0.14  -0.07     0.02   0.00   0.12     0.18  -0.04   0.06
     9   6    -0.01  -0.10  -0.07    -0.13   0.02   0.04     0.04  -0.02  -0.01
    10   1    -0.03  -0.10  -0.10    -0.17   0.01   0.00     0.09  -0.02   0.00
    11   6     0.01  -0.07  -0.05    -0.20   0.03   0.02    -0.09  -0.02  -0.05
    12   1     0.01  -0.05  -0.06    -0.29   0.04  -0.04    -0.14  -0.01  -0.09
    13   6     0.02  -0.06  -0.01    -0.14   0.04   0.08    -0.16  -0.02  -0.06
    14   1     0.04  -0.04   0.01    -0.19   0.05   0.06    -0.26  -0.02  -0.10
    15   6     0.02  -0.09   0.00    -0.03   0.04   0.14    -0.10  -0.03  -0.02
    16   1     0.03  -0.08   0.03     0.00   0.04   0.18    -0.16  -0.04  -0.03
    17   6    -0.01  -0.14   0.00     0.04  -0.01   0.17     0.07  -0.06   0.06
    18   1    -0.05  -0.16  -0.04    -0.01  -0.03   0.14     0.03  -0.08   0.04
    19   6     0.00   0.03   0.02     0.05   0.02  -0.01     0.01   0.06   0.00
    20   6     0.00   0.03   0.03     0.05   0.02  -0.04     0.03   0.13   0.04
    21   1     0.00   0.00   0.00     0.03   0.00  -0.08     0.03   0.21   0.12
    22   6     0.00   0.07   0.10     0.07   0.05  -0.01     0.05   0.09  -0.03
    23   1     0.00   0.07   0.11     0.07   0.05  -0.03     0.07   0.15   0.00
    24   6     0.00   0.12   0.14     0.09   0.08   0.05     0.06  -0.03  -0.14
    25   1     0.00   0.16   0.20     0.11   0.11   0.08     0.08  -0.07  -0.21
    26   6     0.00   0.12   0.12     0.09   0.08   0.07     0.04  -0.10  -0.17
    27   1     0.00   0.15   0.16     0.11   0.10   0.11     0.05  -0.19  -0.26
    28   6     0.00   0.07   0.06     0.07   0.05   0.04     0.02  -0.05  -0.10
    29   1     0.00   0.07   0.05     0.07   0.05   0.06     0.01  -0.11  -0.12
    30   6    -0.01   0.01  -0.01     0.03   0.00  -0.02    -0.02   0.04   0.00
    31   6    -0.01  -0.02  -0.01     0.03   0.00  -0.01    -0.02   0.02  -0.01
    32   1    -0.02  -0.03  -0.01     0.04   0.00  -0.01    -0.03   0.01  -0.01
    33   6     0.03  -0.05   0.00     0.02  -0.01   0.00    -0.01   0.01  -0.01
    34   1     0.03  -0.08   0.00     0.02  -0.02   0.01    -0.01   0.00  -0.01
    35   1     0.06  -0.03   0.02     0.03  -0.01   0.01    -0.01   0.01   0.00
    36   6     0.02  -0.05   0.00     0.01  -0.02  -0.01     0.00   0.00  -0.01
    37   1     0.05  -0.04   0.02    -0.01  -0.03  -0.01     0.02   0.00   0.02
    38   1     0.02  -0.09  -0.01     0.00  -0.02   0.01     0.01  -0.03  -0.02
    39   6    -0.03  -0.02  -0.01     0.01  -0.02  -0.02    -0.02   0.01  -0.01
    40   6    -0.04  -0.08  -0.03     0.02  -0.01  -0.01    -0.03  -0.01  -0.03
    41   1    -0.01  -0.10  -0.04     0.01  -0.01   0.02    -0.01  -0.02  -0.04
    42   1    -0.07  -0.11  -0.03     0.03   0.01  -0.01    -0.04  -0.02  -0.03
    43   1    -0.06  -0.08  -0.03     0.01  -0.03  -0.02    -0.03  -0.01  -0.03
    44   6    -0.04  -0.04  -0.02     0.02  -0.01  -0.02    -0.03   0.01  -0.02
    45   6    -0.08  -0.03  -0.02     0.04  -0.01  -0.04    -0.04   0.01  -0.03
    46   1    -0.05  -0.05  -0.07     0.01  -0.01  -0.04    -0.03   0.00  -0.05
    47   1    -0.16  -0.02  -0.06     0.08   0.00  -0.03    -0.07   0.03  -0.04
    48   1    -0.09  -0.02   0.05     0.04  -0.01  -0.09    -0.04   0.02  -0.01
    49   6    -0.05  -0.03  -0.02     0.00  -0.03  -0.03    -0.02   0.00  -0.02
    50   1    -0.06  -0.06  -0.02     0.00  -0.01  -0.01    -0.02  -0.01  -0.02
    51   1    -0.08  -0.02  -0.04     0.03  -0.04  -0.04    -0.03   0.01  -0.02
    52   1    -0.05  -0.02  -0.03    -0.02  -0.04  -0.04    -0.02   0.00  -0.01
    53   6    -0.02   0.03  -0.01     0.02  -0.02  -0.03    -0.02   0.03   0.00
    54   6     0.03   0.07  -0.01    -0.01  -0.03  -0.05    -0.01   0.01   0.03
    55   6    -0.02   0.13  -0.04    -0.06  -0.04  -0.12    -0.05   0.00  -0.02
    56   1    -0.08   0.14  -0.05    -0.06  -0.04  -0.13    -0.09   0.00  -0.09
    57   6     0.02   0.18  -0.06    -0.12  -0.05  -0.18    -0.02  -0.03   0.04
    58   1    -0.02   0.22  -0.08    -0.15  -0.05  -0.23    -0.05  -0.04   0.00
    59   6     0.10   0.16  -0.05    -0.12  -0.05  -0.17     0.04  -0.03   0.15
    60   1     0.13   0.20  -0.06    -0.17  -0.05  -0.22     0.07  -0.05   0.21
    61   6     0.15   0.10  -0.02    -0.07  -0.04  -0.09     0.07  -0.01   0.19
    62   1     0.21   0.09  -0.02    -0.07  -0.04  -0.08     0.11  -0.02   0.27
    63   6     0.11   0.06  -0.01    -0.01  -0.03  -0.03     0.03   0.01   0.12
    64   1     0.14   0.02   0.01     0.02  -0.03   0.02     0.04   0.02   0.15
    65   3     0.06  -0.10   0.09     0.00  -0.03   0.08     0.05  -0.06   0.07
                      7                      8                      9
                      A                      A                      A
 Frequencies --     72.1313                82.8431                93.7763
 Red. masses --      4.1545                 4.6204                 4.1940
 Frc consts  --      0.0127                 0.0187                 0.0217
 IR Inten    --      2.4003                 0.0375                 1.4154
  Atom  AN      X      Y      Z        X      Y      Z        X      Y      Z
     1  15    -0.02  -0.04   0.03    -0.05  -0.01   0.06     0.02   0.01  -0.04
     2   8     0.00  -0.02  -0.02    -0.02  -0.02  -0.03    -0.03   0.00  -0.01
     3   8    -0.02  -0.04   0.05    -0.06  -0.02   0.08     0.00   0.01  -0.06
     4   8    -0.04  -0.03  -0.01    -0.07  -0.02   0.00     0.04  -0.01  -0.01
     5   8     0.00  -0.01   0.01     0.02  -0.01   0.03     0.00  -0.01  -0.02
     6   6     0.03  -0.02   0.00    -0.03  -0.02  -0.03     0.02   0.00   0.00
     7   6     0.21   0.01   0.08    -0.12  -0.04  -0.07     0.02   0.00   0.00
     8   1     0.31   0.02   0.12    -0.19  -0.04  -0.10    -0.01   0.00  -0.01
     9   6     0.26   0.02   0.09    -0.12  -0.04  -0.07     0.06   0.00   0.03
    10   1     0.42   0.04   0.16    -0.21  -0.05  -0.10     0.06   0.00   0.03
    11   6     0.10   0.01   0.02     0.00  -0.03  -0.01     0.11   0.01   0.05
    12   1     0.13   0.02   0.03     0.01  -0.03  -0.01     0.14   0.01   0.06
    13   6    -0.11  -0.02  -0.07     0.10  -0.02   0.03     0.13   0.01   0.06
    14   1    -0.25  -0.03  -0.13     0.20  -0.01   0.08     0.18   0.02   0.08
    15   6    -0.14  -0.03  -0.08     0.08  -0.01   0.02     0.08   0.01   0.03
    16   1    -0.29  -0.05  -0.14     0.17   0.00   0.05     0.09   0.01   0.04
    17   6     0.03  -0.02   0.00    -0.02  -0.02  -0.03    -0.04   0.00  -0.02
    18   1     0.05  -0.02   0.01    -0.01  -0.03  -0.03    -0.06   0.00  -0.03
    19   6     0.00  -0.02  -0.03     0.02   0.00  -0.04    -0.01  -0.02   0.01
    20   6     0.00   0.00  -0.01     0.04   0.09  -0.02     0.01   0.08   0.16
    21   1     0.01  -0.02  -0.03     0.00   0.12  -0.04     0.03   0.14   0.24
    22   6     0.01   0.06   0.07     0.12   0.17   0.02     0.00   0.10   0.20
    23   1     0.02   0.08   0.09     0.14   0.25   0.05     0.02   0.18   0.33
    24   6     0.02   0.09   0.11     0.17   0.13   0.05    -0.04   0.01   0.06
    25   1     0.03   0.14   0.17     0.23   0.19   0.09    -0.05   0.02   0.09
    26   6     0.01   0.06   0.06     0.14   0.01   0.00    -0.06  -0.11  -0.10
    27   1     0.02   0.08   0.09     0.18  -0.03   0.01    -0.10  -0.18  -0.22
    28   6     0.00   0.00  -0.01     0.06  -0.05  -0.04    -0.05  -0.11  -0.12
    29   1     0.00  -0.02  -0.04     0.04  -0.14  -0.07    -0.07  -0.19  -0.23
    30   6    -0.02  -0.02  -0.03    -0.03  -0.02  -0.03     0.01  -0.01   0.00
    31   6    -0.02  -0.02  -0.04    -0.02  -0.03  -0.05     0.01  -0.01   0.01
    32   1    -0.02  -0.04  -0.04    -0.04  -0.08  -0.06     0.02  -0.03   0.02
    33   6    -0.02   0.00  -0.07     0.00   0.00  -0.10     0.01   0.00  -0.01
    34   1    -0.02   0.00  -0.07     0.00  -0.01  -0.13     0.01   0.00   0.00
    35   1    -0.02  -0.01  -0.08     0.00  -0.01  -0.12     0.01  -0.01  -0.04
    36   6    -0.01   0.04  -0.06     0.02   0.06  -0.08    -0.01   0.02   0.00
    37   1    -0.02   0.05  -0.08     0.02   0.08  -0.11     0.00   0.02  -0.01
    38   1    -0.01   0.06  -0.05     0.02   0.08  -0.08    -0.01   0.01   0.00
    39   6    -0.01   0.03  -0.02     0.01   0.05  -0.02    -0.01   0.01   0.01
    40   6    -0.01   0.02  -0.01    -0.01   0.01  -0.03    -0.01   0.00   0.06
    41   1    -0.01   0.03  -0.03     0.00   0.02  -0.06     0.00   0.01   0.03
    42   1    -0.01   0.01   0.00    -0.02   0.00  -0.03     0.00  -0.03   0.08
    43   1     0.00   0.04   0.00     0.01   0.03  -0.02    -0.02   0.03   0.08
    44   6    -0.01   0.01  -0.01    -0.01   0.00  -0.01     0.00   0.00   0.03
    45   6    -0.01  -0.01   0.03    -0.02  -0.01   0.04     0.01  -0.01   0.05
    46   1    -0.02   0.01   0.05    -0.06   0.01   0.09    -0.04   0.01   0.10
    47   1     0.01  -0.03   0.04     0.02  -0.06   0.07     0.06  -0.04   0.09
    48   1     0.00  -0.01   0.02    -0.02   0.00   0.00     0.01   0.00   0.00
    49   6     0.01   0.06   0.01     0.04   0.11   0.03    -0.03   0.04   0.03
    50   1     0.01   0.08   0.00     0.06   0.11   0.00    -0.04   0.05   0.05
    51   1     0.00   0.06   0.04     0.02   0.10   0.08    -0.03   0.04   0.04
    52   1     0.02   0.08   0.00     0.08   0.15   0.02    -0.04   0.06   0.00
    53   6    -0.01   0.00  -0.02     0.00   0.01  -0.01     0.00  -0.01  -0.01
    54   6    -0.02   0.00  -0.03    -0.02  -0.01   0.01    -0.01  -0.01  -0.01
    55   6     0.01  -0.01   0.01     0.03  -0.05   0.05    -0.09   0.00  -0.11
    56   1     0.04  -0.02   0.04     0.07  -0.05   0.06    -0.13   0.01  -0.16
    57   6     0.00  -0.02   0.01     0.02  -0.08   0.07    -0.11   0.01  -0.14
    58   1     0.02  -0.03   0.03     0.05  -0.11   0.10    -0.16   0.01  -0.21
    59   6    -0.05  -0.01  -0.04    -0.04  -0.07   0.06    -0.07   0.00  -0.09
    60   1    -0.06  -0.02  -0.05    -0.05  -0.09   0.08    -0.09   0.00  -0.11
    61   6    -0.08   0.00  -0.07    -0.08  -0.03   0.02     0.01  -0.01   0.01
    62   1    -0.11   0.00  -0.11    -0.12  -0.02   0.02     0.05  -0.01   0.05
    63   6    -0.06   0.00  -0.06    -0.07   0.00   0.00     0.04  -0.01   0.05
    64   1    -0.08   0.01  -0.08    -0.10   0.03  -0.02     0.09  -0.02   0.11
    65   3    -0.03  -0.04   0.06    -0.03  -0.03   0.04     0.00   0.02  -0.06
                     10                     11                     12
                      A                      A                      A
 Frequencies --    100.0383               120.2389               125.6958
 Red. masses --      4.1555                 4.1322                 4.7818
 Frc consts  --      0.0245                 0.0352                 0.0445
 IR Inten    --      0.8707                 0.0667                15.2442
  Atom  AN      X      Y      Z        X      Y      Z        X      Y      Z
     1  15     0.03  -0.04  -0.06     0.03   0.01  -0.06     0.02  -0.03  -0.01
     2   8    -0.01   0.03   0.01     0.03   0.01   0.03    -0.04   0.05  -0.05
     3   8     0.02  -0.05  -0.05     0.03   0.01  -0.05    -0.04  -0.06   0.12
     4   8     0.06  -0.07  -0.04     0.06  -0.02   0.00     0.05  -0.06   0.01
     5   8     0.01  -0.02  -0.05    -0.05   0.02  -0.03    -0.01  -0.01  -0.01
     6   6     0.00   0.03   0.02     0.01   0.01   0.01     0.01   0.04  -0.03
     7   6    -0.02   0.02   0.02    -0.02   0.01   0.01    -0.01   0.04   0.00
     8   1    -0.01   0.03   0.02     0.01   0.02   0.02    -0.03   0.07   0.01
     9   6    -0.07   0.01   0.00    -0.08  -0.01  -0.02    -0.02   0.00   0.03
    10   1    -0.10   0.01  -0.01    -0.10  -0.01  -0.02    -0.04   0.00   0.06
    11   6    -0.10   0.00  -0.02    -0.11  -0.01  -0.03     0.00  -0.03   0.01
    12   1    -0.14  -0.01  -0.04    -0.16  -0.02  -0.05     0.00  -0.06   0.03
    13   6    -0.07   0.01  -0.01    -0.08  -0.01  -0.03     0.03  -0.03  -0.02
    14   1    -0.09   0.00  -0.03    -0.11  -0.02  -0.04     0.04  -0.06  -0.03
    15   6    -0.02   0.02   0.01    -0.02   0.00   0.00     0.03   0.00  -0.05
    16   1    -0.01   0.02   0.01    -0.01   0.00   0.00     0.04   0.00  -0.08
    17   6     0.01   0.03   0.02     0.03   0.01   0.02    -0.02   0.05  -0.05
    18   1     0.00   0.03   0.02     0.00   0.01   0.01    -0.01   0.04  -0.05
    19   6     0.00  -0.06  -0.06     0.00  -0.03  -0.01    -0.02  -0.04  -0.03
    20   6     0.00  -0.08  -0.03     0.01   0.04   0.09    -0.01   0.00  -0.02
    21   1     0.01  -0.12  -0.06     0.02   0.07   0.13    -0.02   0.01  -0.02
    22   6    -0.02  -0.03   0.05     0.01   0.08   0.14     0.02   0.04   0.01
    23   1    -0.02  -0.04   0.08     0.03   0.15   0.24     0.03   0.07   0.02
    24   6    -0.04   0.04   0.10    -0.01   0.02   0.06     0.04   0.03   0.02
    25   1    -0.05   0.08   0.17    -0.01   0.05   0.10     0.06   0.06   0.05
    26   6    -0.04   0.04   0.05    -0.03  -0.07  -0.07     0.03  -0.02   0.00
    27   1    -0.05   0.09   0.08    -0.05  -0.12  -0.14     0.04  -0.02   0.01
    28   6    -0.01  -0.01  -0.03    -0.02  -0.09  -0.10     0.00  -0.05  -0.03
    29   1    -0.01   0.00  -0.06    -0.04  -0.15  -0.17     0.00  -0.07  -0.03
    30   6     0.02  -0.05  -0.06     0.02  -0.01   0.00     0.00  -0.02  -0.01
    31   6     0.02  -0.03  -0.01     0.01   0.01   0.03    -0.01   0.07   0.02
    32   1     0.04  -0.07   0.00     0.04   0.03   0.04     0.03   0.12   0.03
    33   6     0.00   0.01  -0.06    -0.02   0.01   0.05    -0.09   0.07   0.07
    34   1     0.00   0.01  -0.04    -0.02   0.02   0.07    -0.10   0.14   0.08
    35   1     0.00  -0.01  -0.10    -0.03   0.00   0.04    -0.14   0.04   0.09
    36   6    -0.04   0.07  -0.05    -0.04  -0.02   0.04    -0.06  -0.01   0.06
    37   1    -0.04   0.09  -0.09    -0.07  -0.04   0.03    -0.08  -0.06   0.10
    38   1    -0.05   0.08  -0.03    -0.05  -0.01   0.05    -0.05  -0.01   0.04
    39   6    -0.03   0.06  -0.01    -0.02  -0.03   0.00    -0.01  -0.03  -0.01
    40   6    -0.01   0.05   0.11     0.00   0.01   0.03     0.04   0.12  -0.02
    41   1    -0.01   0.06   0.04    -0.01   0.01   0.06     0.00   0.14  -0.01
    42   1     0.01  -0.03   0.18     0.02   0.03   0.03     0.06   0.15  -0.03
    43   1    -0.05   0.13   0.17    -0.01  -0.01   0.02     0.07   0.11  -0.03
    44   6     0.00   0.01   0.05     0.01   0.00   0.01     0.04   0.05  -0.02
    45   6     0.03  -0.02   0.12     0.02   0.00  -0.01     0.10   0.06  -0.08
    46   1    -0.07   0.04   0.24     0.05  -0.01  -0.05     0.22   0.04  -0.17
    47   1     0.16  -0.10   0.20    -0.03   0.03  -0.04     0.00   0.15  -0.14
    48   1     0.04   0.00   0.01     0.01   0.00   0.03     0.10   0.00   0.02
    49   6    -0.07   0.13   0.03    -0.03  -0.08  -0.03    -0.01  -0.12  -0.07
    50   1    -0.09   0.15   0.07    -0.03  -0.11  -0.04    -0.02  -0.07  -0.03
    51   1    -0.09   0.13   0.08    -0.04  -0.06  -0.07     0.08  -0.15  -0.16
    52   1    -0.07   0.19  -0.01    -0.02  -0.10   0.00    -0.11  -0.22  -0.07
    53   6    -0.01   0.00  -0.07     0.00  -0.01  -0.01    -0.01  -0.02  -0.02
    54   6    -0.02   0.00  -0.08     0.04   0.01   0.02    -0.01  -0.01  -0.03
    55   6    -0.02   0.00  -0.08     0.15   0.01   0.17    -0.05   0.01  -0.06
    56   1    -0.06   0.00  -0.13     0.22   0.00   0.28    -0.08   0.01  -0.10
    57   6     0.07  -0.01   0.03     0.14   0.03   0.14    -0.02   0.01  -0.04
    58   1     0.08  -0.01   0.04     0.21   0.03   0.24    -0.04   0.02  -0.07
    59   6     0.16  -0.02   0.14     0.02   0.04  -0.04     0.04   0.01   0.02
    60   1     0.25  -0.03   0.25    -0.01   0.05  -0.08     0.07   0.01   0.05
    61   6     0.13  -0.02   0.10    -0.07   0.03  -0.16     0.06  -0.01   0.04
    62   1     0.18  -0.02   0.17    -0.16   0.04  -0.28     0.10  -0.01   0.08
    63   6     0.02  -0.01  -0.03    -0.05   0.02  -0.11     0.02  -0.01   0.01
    64   1     0.00   0.00  -0.06    -0.10   0.02  -0.18     0.03  -0.01   0.02
    65   3    -0.03   0.00  -0.03     0.02   0.00   0.00    -0.18  -0.08   0.50
                     13                     14                     15
                      A                      A                      A
 Frequencies --    130.6549               163.7683               183.8480
 Red. masses --      4.8082                 1.7746                 3.4360
 Frc consts  --      0.0484                 0.0280                 0.0684
 IR Inten    --     12.3310                 7.7300                 6.9647
  Atom  AN      X      Y      Z        X      Y      Z        X      Y      Z
     1  15     0.02   0.07  -0.06    -0.05   0.03   0.01    -0.02   0.02   0.05
     2   8     0.02   0.03  -0.01     0.01  -0.01   0.00     0.02  -0.01  -0.01
     3   8    -0.01   0.06   0.03    -0.04   0.04  -0.06    -0.05   0.00   0.20
     4   8     0.05   0.04  -0.03    -0.07   0.05  -0.02     0.00  -0.02  -0.01
     5   8     0.00   0.08  -0.05     0.02  -0.04   0.00     0.00   0.08   0.00
     6   6     0.02   0.02  -0.03     0.01  -0.01  -0.01    -0.01  -0.02   0.02
     7   6     0.00   0.02   0.00     0.01  -0.01  -0.01     0.00  -0.02   0.00
     8   1    -0.01   0.05   0.01     0.01  -0.01  -0.01     0.01  -0.04   0.00
     9   6    -0.02  -0.01   0.01     0.01  -0.01  -0.01     0.00   0.00  -0.01
    10   1    -0.04  -0.01   0.03     0.00  -0.01  -0.01     0.01   0.00  -0.03
    11   6    -0.02  -0.04   0.00     0.00  -0.01  -0.01     0.00   0.02   0.00
    12   1    -0.03  -0.06   0.00     0.00  -0.01  -0.01     0.00   0.03  -0.01
    13   6     0.01  -0.04  -0.03     0.01  -0.01  -0.01    -0.01   0.02   0.02
    14   1     0.02  -0.06  -0.04     0.00  -0.01  -0.01    -0.01   0.03   0.03
    15   6     0.03   0.00  -0.04     0.01  -0.01  -0.01    -0.01   0.00   0.03
    16   1     0.04   0.00  -0.06     0.01  -0.01  -0.01    -0.01   0.00   0.05
    17   6     0.00   0.03  -0.04     0.03  -0.01   0.00     0.00  -0.01   0.02
    18   1    -0.03   0.01  -0.06     0.02  -0.01  -0.01     0.00   0.01   0.03
    19   6     0.05   0.03   0.01    -0.01   0.03   0.03     0.04  -0.01  -0.06
    20   6     0.03  -0.03   0.03    -0.01   0.03   0.02     0.04  -0.03  -0.03
    21   1     0.07  -0.05   0.05    -0.01   0.04   0.02     0.06  -0.05  -0.02
    22   6    -0.04  -0.07   0.02    -0.01   0.01  -0.01     0.00  -0.02   0.02
    23   1    -0.05  -0.12   0.03    -0.01   0.01  -0.02     0.00  -0.03   0.06
    24   6    -0.09  -0.04  -0.01    -0.01  -0.01  -0.03    -0.04   0.02   0.02
    25   1    -0.14  -0.08  -0.03    -0.01  -0.03  -0.06    -0.06   0.03   0.05
    26   6    -0.07   0.03  -0.02    -0.01   0.00  -0.01    -0.03   0.03  -0.04
    27   1    -0.11   0.06  -0.04     0.00  -0.01  -0.01    -0.06   0.06  -0.04
    28   6     0.00   0.07  -0.01    -0.01   0.02   0.02     0.01   0.02  -0.07
    29   1     0.01   0.11  -0.02    -0.01   0.03   0.03     0.02   0.04  -0.10
    30   6     0.06   0.03  -0.01    -0.02   0.01   0.01     0.04   0.00  -0.05
    31   6     0.06  -0.05  -0.02    -0.01  -0.01   0.00     0.04  -0.01  -0.02
    32   1     0.04  -0.10  -0.02    -0.02   0.00  -0.01     0.07   0.02   0.00
    33   6     0.12  -0.07  -0.04    -0.01  -0.01   0.00     0.00  -0.01   0.02
    34   1     0.13  -0.13  -0.03    -0.01  -0.01   0.00    -0.01   0.03   0.03
    35   1     0.17  -0.04  -0.06     0.00  -0.01   0.00    -0.04  -0.02   0.04
    36   6     0.08  -0.01  -0.04    -0.01  -0.01   0.00     0.01  -0.05   0.02
    37   1     0.10   0.04  -0.08    -0.02  -0.01   0.00     0.01  -0.05   0.04
    38   1     0.05  -0.03  -0.02    -0.01   0.01   0.01     0.01  -0.06   0.01
    39   6     0.02   0.02  -0.01     0.00  -0.02   0.00     0.00  -0.02  -0.03
    40   6    -0.03  -0.15   0.03     0.01   0.03   0.04     0.00  -0.01   0.07
    41   1     0.03  -0.17   0.02    -0.01   0.04   0.05     0.03   0.01  -0.06
[truncated: 669,617 more chars]
