# Supplementary material for: Stereoselective Pudovik reaction of aldehydes, aldimines, and nitroalkenes with CAMDOL-derived H-phosphonate
Source: Commun Chem. 2025 Nov 14;8:349. doi: 10.1038/s42004-025-01735-4 (PMC12618634; doi:10.1038/s42004-025-01735-4)
Supplement: Supplementary file 8 — Supplementary Data 6 [file 42004_2025_1735_MOESM8_ESM.zip › log/TS-S.log]

 Entering Gaussian System, Link 0=g16
 Input=tmpg16Input.com
 Output=LRts.log
 Initial command:
 /scratch/PI/keztluo/TYang/g16/l1.exe "/tmp/yuhan/g16-scratch/1234447/Gau-106731.inp" -scrdir="/tmp/yuhan/g16-scratch/1234447/"
 Entering Link 1 = /scratch/PI/keztluo/TYang/g16/l1.exe PID=    106735.
  
 Copyright (c) 1988-2019, Gaussian, Inc.  All Rights Reserved.
  
 This is part of the Gaussian(R) 16 program.  It is based on
 the Gaussian(R) 09 system (copyright 2009, Gaussian, Inc.),
 the Gaussian(R) 03 system (copyright 2003, Gaussian, Inc.),
 the Gaussian(R) 98 system (copyright 1998, Gaussian, Inc.),
 the Gaussian(R) 94 system (copyright 1995, Gaussian, Inc.),
 the Gaussian 92(TM) system (copyright 1992, Gaussian, Inc.),
 the Gaussian 90(TM) system (copyright 1990, Gaussian, Inc.),
 the Gaussian 88(TM) system (copyright 1988, Gaussian, Inc.),
 the Gaussian 86(TM) system (copyright 1986, Carnegie Mellon
 University), and the Gaussian 82(TM) system (copyright 1983,
 Carnegie Mellon University). Gaussian is a federally registered
 trademark of Gaussian, Inc.
  
 This software contains proprietary and confidential information,
 including trade secrets, belonging to Gaussian, Inc.
  
 This software is provided under written license and may be
 used, copied, transmitted, or stored only in accord with that
 written license.
  
 The following legend is applicable only to US Government
 contracts under FAR:
  
                    RESTRICTED RIGHTS LEGEND
  
 Use, reproduction and disclosure by the US Government is
 subject to restrictions as set forth in subparagraphs (a)
 and (c) of the Commercial Computer Software - Restricted
 Rights clause in FAR 52.227-19.
  
 Gaussian, Inc.
 340 Quinnipiac St., Bldg. 40, Wallingford CT 06492
  
  
 ---------------------------------------------------------------
 Warning -- This program may not be used in any manner that
 competes with the business of Gaussian, Inc. or will provide
 assistance to any competitor of Gaussian, Inc.  The licensee
 of this program is prohibited from giving any competitor of
 Gaussian, Inc. access to this program.  By using this program,
 the user acknowledges that Gaussian, Inc. is engaged in the
 business of creating and licensing software in the field of
 computational chemistry and represents and warrants to the
 licensee that it is not a competitor of Gaussian, Inc. and that
 it will not use this program in any manner prohibited above.
 ---------------------------------------------------------------
  

 Cite this work as:
 Gaussian 16, Revision C.01,
 M. J. Frisch, G. W. Trucks, H. B. Schlegel, G. E. Scuseria, 
 M. A. Robb, J. R. Cheeseman, G. Scalmani, V. Barone, 
 G. A. Petersson, H. Nakatsuji, X. Li, M. Caricato, A. V. Marenich, 
 J. Bloino, B. G. Janesko, R. Gomperts, B. Mennucci, H. P. Hratchian, 
 J. V. Ortiz, A. F. Izmaylov, J. L. Sonnenberg, D. Williams-Young, 
 F. Ding, F. Lipparini, F. Egidi, J. Goings, B. Peng, A. Petrone, 
 T. Henderson, D. Ranasinghe, V. G. Zakrzewski, J. Gao, N. Rega, 
 G. Zheng, W. Liang, M. Hada, M. Ehara, K. Toyota, R. Fukuda, 
 J. Hasegawa, M. Ishida, T. Nakajima, Y. Honda, O. Kitao, H. Nakai, 
 T. Vreven, K. Throssell, J. A. Montgomery, Jr., J. E. Peralta, 
 F. Ogliaro, M. J. Bearpark, J. J. Heyd, E. N. Brothers, K. N. Kudin, 
 V. N. Staroverov, T. A. Keith, R. Kobayashi, J. Normand, 
 K. Raghavachari, A. P. Rendell, J. C. Burant, S. S. Iyengar, 
 J. Tomasi, M. Cossi, J. M. Millam, M. Klene, C. Adamo, R. Cammi, 
 J. W. Ochterski, R. L. Martin, K. Morokuma, O. Farkas, 
 J. B. Foresman, and D. J. Fox, Gaussian, Inc., Wallingford CT, 2019.
 
 ******************************************
 Gaussian 16:  ES64L-G16RevC.01  3-Jul-2019
                 6-May-2024 
 ******************************************
 %nprocshared=39
 Will use up to   39 processors via shared memory.
 %mem=100GB
 %oldchk=LRfix
 %chk=LRts
 Copying data from "LRfix.chk" to current chk file "LRts.chk"
 IOpt=  2 FromEx=T IUOpen= 4 IOptOp= 5 NList=   0 IFRang= 0 IUIn= 4 IUOut= 2.
 ----------------------------------------------------------------------
 #p M062X gen freq opt=(ts,rcfc,nofreeze,noeigentest) guess=read geom=c
 heck
 ----------------------------------------------------------------------
 1/5=1,10=5,11=1,18=20,26=3,29=2002,38=1/1,3;
 2/9=110,12=2,40=1/2;
 3/5=7,11=2,14=-4,25=1,30=1,71=1,74=-55,116=-2/1,2,3;
 4/5=1/1;
 5/5=2,38=6/2;
 6/7=2,8=2,9=2,10=2,28=1/1;
 7/25=51/1,2,3,16;
 1/5=1,10=5,11=1,18=20,26=3/3(2);
 2/9=110/2;
 99//99;
 2/9=110/2;
 3/5=7,6=1,11=2,14=-2,25=1,30=1,71=1,74=-55,82=7/1,2,3;
 4/5=5,16=3,69=1/1;
 5/5=2,38=5/2;
 7//1,2,3,16;
 1/5=1,11=1,18=20,26=3/3(-5);
 2/9=110/2;
 6/7=2,8=2,9=2,10=2,19=2,28=1/1;
 99/9=1/99;
 Leave Link    1 at Mon May  6 04:03:40 2024, MaxMem= 13421772800 cpu:              15.3 elap:               0.4
 (Enter /scratch/PI/keztluo/TYang/g16/l101.exe)
 ---
 ***
 ---
 Structure from the checkpoint file:  "LRts.chk"
 Charge =  0 Multiplicity = 1
 Redundant internal coordinates found in file.  (old form).
 P,0,-0.7558281759,-1.5898124063,-0.6905967185
 O,0,-3.1390443515,-2.8192055544,-2.2371919848
 O,0,-0.6057220965,-3.1121307516,-0.8892583498
 O,0,0.5305562266,-0.8673506381,-1.4905556709
 O,0,-0.0141036185,-1.3056977452,0.7919722029
 C,0,-2.8459026046,-1.6218047623,-2.3724094283
 C,0,0.5806340017,1.4764632037,-1.3262559748
 C,0,-0.7450274718,1.8558871311,-1.0859874088
 H,0,-1.3597094896,1.2651182965,-0.411383149
 C,0,-1.2865442728,2.9932885548,-1.6766116123
 H,0,-2.3104333139,3.2783980532,-1.4521896494
 C,0,-0.5202823516,3.7649446883,-2.5482503212
 H,0,-0.939302448,4.6565578006,-3.0048148955
 C,0,0.7872116223,3.3788508669,-2.8269843023
 H,0,1.3942991267,3.9618309529,-3.5131743837
 C,0,1.3274224096,2.2446776621,-2.2223677183
 H,0,2.3502880928,1.9630919436,-2.4516444801
 C,0,1.1354418232,0.1797901575,-0.7337134327
 C,0,2.6700128421,0.031098574,-0.7762201332
 H,0,3.0492396139,-0.0502481798,-1.7994089429
 C,0,3.2751166471,1.1961601774,0.0563516197
 H,0,4.3305242239,1.3431922578,-0.1853799811
 H,0,2.780994203,2.1484105331,-0.1452716349
 C,0,3.0714237356,0.7314033158,1.5250927111
 H,0,2.583264447,1.4755182206,2.1542945225
 H,0,4.0238291017,0.495288687,2.0078432205
 C,0,2.2535344201,-0.5657495928,1.3698964613
 C,0,4.5046603715,-1.3686594337,0.3232626669
 H,0,5.073961212,-0.4503142005,0.4655204814
 H,0,4.9112231896,-1.8715280448,-0.5610916622
 H,0,4.7001879953,-2.0214359312,1.181420954
 C,0,2.9827665639,-1.1904280832,0.1321707695
 C,0,2.5071455902,-2.5812118333,-0.3167186202
 H,0,3.0586341291,-3.3381354194,0.2546109735
 H,0,2.7471053548,-2.730994487,-1.3752475242
 H,0,1.4525952504,-2.7821853574,-0.1847202815
 C,0,2.1686406822,-1.416511587,2.6212098096
 H,0,3.1711113518,-1.7033795774,2.9577034009
 H,0,1.587899622,-2.3238519575,2.4330081109
 H,0,1.6880948789,-0.8636554949,3.436406928
 C,0,0.8257423311,-0.1604793518,0.816263341
 C,0,0.1353002551,0.8846168003,1.7015270852
 C,0,-0.78788647,0.4319414413,2.6515118357
 H,0,-1.0090195908,-0.6275371975,2.698515245
 C,0,-1.4245194581,1.3153136817,3.5210146181
 H,0,-2.1346681772,0.9310768423,4.2471428432
 C,0,-1.1558264253,2.6779677481,3.4595404183
 H,0,-1.6538470867,3.3692274267,4.1324285627
 C,0,-0.2397140743,3.1454154958,2.5210763878
 H,0,-0.0204950619,4.2065424911,2.4523575817
 C,0,0.3975975374,2.2606189549,1.6571189418
 H,0,1.0896704036,2.6628746501,0.9257865814
 Li,0,-1.9375436855,-4.0103819162,-1.5630768492
 C,0,-1.9408054526,-1.1163601016,-3.4211065536
 C,0,-1.8723274269,0.2597543885,-3.6418269493
 C,0,-1.13912775,-1.9856927304,-4.1666726226
 C,0,-0.98660301,0.7736219067,-4.5808304627
 H,0,-2.5004239285,0.9280053877,-3.0606320818
 C,0,-0.2544131369,-1.4736108483,-5.1038010206
 H,0,-1.2021700905,-3.055953538,-3.995640859
 C,0,-0.1718627543,-0.0943096913,-5.3039745774
 H,0,-0.9197657927,1.846231238,-4.7288102048
 H,0,0.3801621871,-2.1438239273,-5.6742145208
 H,0,0.5317809095,0.303377572,-6.0286697626
 H,0,-3.4244818556,-0.8597518316,-1.8307790099
 Recover connectivity data from disk.
 Any frozen variables have been unfrozen.
 ITRead=  0  0  0  0  0  0  0  0  0  0  0  0  0  0  0  0  0  0  0  0
 ITRead=  0  0  0  0  0  0  0  0  0  0  0  0  0  0  0  0  0  0  0  0
 ITRead=  0  0  0  0  0  0  0  0  0  0  0  0  0  0  0  0  0  0  0  0
 ITRead=  0  0  0  0  0
 MicOpt= -1 -1 -1 -1 -1 -1 -1 -1 -1 -1 -1 -1 -1 -1 -1 -1 -1 -1 -1 -1
 MicOpt= -1 -1 -1 -1 -1 -1 -1 -1 -1 -1 -1 -1 -1 -1 -1 -1 -1 -1 -1 -1
 MicOpt= -1 -1 -1 -1 -1 -1 -1 -1 -1 -1 -1 -1 -1 -1 -1 -1 -1 -1 -1 -1
 MicOpt= -1 -1 -1 -1 -1
 NAtoms=     65 NQM=       65 NQMF=       0 NMMI=      0 NMMIF=      0
                NMic=       0 NMicF=      0.
                    Isotopes and Nuclear Properties:
 (Nuclear quadrupole moments (NQMom) in fm**2, nuclear magnetic moments (NMagM)
  in nuclear magnetons)

  Atom         1           2           3           4           5           6           7           8           9          10
 IAtWgt=          31          16          16          16          16          12          12          12           1          12
 AtmWgt=  30.9737634  15.9949146  15.9949146  15.9949146  15.9949146  12.0000000  12.0000000  12.0000000   1.0078250  12.0000000
 NucSpn=           1           0           0           0           0           0           0           0           1           0
 AtZEff=  12.9400000   5.6000000   5.6000000   5.6000000   5.6000000   3.6000000   3.6000000   3.6000000   1.0000000   3.6000000
 NQMom=    0.0000000   0.0000000   0.0000000   0.0000000   0.0000000   0.0000000   0.0000000   0.0000000   0.0000000   0.0000000
 NMagM=    1.1316000   0.0000000   0.0000000   0.0000000   0.0000000   0.0000000   0.0000000   0.0000000   2.7928460   0.0000000
 AtZNuc=  15.0000000   8.0000000   8.0000000   8.0000000   8.0000000   6.0000000   6.0000000   6.0000000   1.0000000   6.0000000

  Atom        11          12          13          14          15          16          17          18          19          20
 IAtWgt=           1          12           1          12           1          12           1          12          12           1
 AtmWgt=   1.0078250  12.0000000   1.0078250  12.0000000   1.0078250  12.0000000   1.0078250  12.0000000  12.0000000   1.0078250
 NucSpn=           1           0           1           0           1           0           1           0           0           1
 AtZEff=   1.0000000   3.6000000   1.0000000   3.6000000   1.0000000   3.6000000   1.0000000   3.6000000   3.6000000   1.0000000
 NQMom=    0.0000000   0.0000000   0.0000000   0.0000000   0.0000000   0.0000000   0.0000000   0.0000000   0.0000000   0.0000000
 NMagM=    2.7928460   0.0000000   2.7928460   0.0000000   2.7928460   0.0000000   2.7928460   0.0000000   0.0000000   2.7928460
 AtZNuc=   1.0000000   6.0000000   1.0000000   6.0000000   1.0000000   6.0000000   1.0000000   6.0000000   6.0000000   1.0000000

  Atom        21          22          23          24          25          26          27          28          29          30
 IAtWgt=          12           1           1          12           1           1          12          12           1           1
 AtmWgt=  12.0000000   1.0078250   1.0078250  12.0000000   1.0078250   1.0078250  12.0000000  12.0000000   1.0078250   1.0078250
 NucSpn=           0           1           1           0           1           1           0           0           1           1
 AtZEff=   3.6000000   1.0000000   1.0000000   3.6000000   1.0000000   1.0000000   3.6000000   3.6000000   1.0000000   1.0000000
 NQMom=    0.0000000   0.0000000   0.0000000   0.0000000   0.0000000   0.0000000   0.0000000   0.0000000   0.0000000   0.0000000
 NMagM=    0.0000000   2.7928460   2.7928460   0.0000000   2.7928460   2.7928460   0.0000000   0.0000000   2.7928460   2.7928460
 AtZNuc=   6.0000000   1.0000000   1.0000000   6.0000000   1.0000000   1.0000000   6.0000000   6.0000000   1.0000000   1.0000000

  Atom        31          32          33          34          35          36          37          38          39          40
 IAtWgt=           1          12          12           1           1           1          12           1           1           1
 AtmWgt=   1.0078250  12.0000000  12.0000000   1.0078250   1.0078250   1.0078250  12.0000000   1.0078250   1.0078250   1.0078250
 NucSpn=           1           0           0           1           1           1           0           1           1           1
 AtZEff=   1.0000000   3.6000000   3.6000000   1.0000000   1.0000000   1.0000000   3.6000000   1.0000000   1.0000000   1.0000000
 NQMom=    0.0000000   0.0000000   0.0000000   0.0000000   0.0000000   0.0000000   0.0000000   0.0000000   0.0000000   0.0000000
 NMagM=    2.7928460   0.0000000   0.0000000   2.7928460   2.7928460   2.7928460   0.0000000   2.7928460   2.7928460   2.7928460
 AtZNuc=   1.0000000   6.0000000   6.0000000   1.0000000   1.0000000   1.0000000   6.0000000   1.0000000   1.0000000   1.0000000

  Atom        41          42          43          44          45          46          47          48          49          50
 IAtWgt=          12          12          12           1          12           1          12           1          12           1
 AtmWgt=  12.0000000  12.0000000  12.0000000   1.0078250  12.0000000   1.0078250  12.0000000   1.0078250  12.0000000   1.0078250
 NucSpn=           0           0           0           1           0           1           0           1           0           1
 AtZEff=   3.6000000   3.6000000   3.6000000   1.0000000   3.6000000   1.0000000   3.6000000   1.0000000   3.6000000   1.0000000
 NQMom=    0.0000000   0.0000000   0.0000000   0.0000000   0.0000000   0.0000000   0.0000000   0.0000000   0.0000000   0.0000000
 NMagM=    0.0000000   0.0000000   0.0000000   2.7928460   0.0000000   2.7928460   0.0000000   2.7928460   0.0000000   2.7928460
 AtZNuc=   6.0000000   6.0000000   6.0000000   1.0000000   6.0000000   1.0000000   6.0000000   1.0000000   6.0000000   1.0000000

  Atom        51          52          53          54          55          56          57          58          59          60
 IAtWgt=          12           1           7          12          12          12          12           1          12           1
 AtmWgt=  12.0000000   1.0078250   7.0160045  12.0000000  12.0000000  12.0000000  12.0000000   1.0078250  12.0000000   1.0078250
 NucSpn=           0           1           3           0           0           0           0           1           0           1
 AtZEff=   3.6000000   1.0000000   1.3500000   3.6000000   3.6000000   3.6000000   3.6000000   1.0000000   3.6000000   1.0000000
 NQMom=    0.0000000   0.0000000  -4.0100000   0.0000000   0.0000000   0.0000000   0.0000000   0.0000000   0.0000000   0.0000000
 NMagM=    0.0000000   2.7928460   3.2564240   0.0000000   0.0000000   0.0000000   0.0000000   2.7928460   0.0000000   2.7928460
 AtZNuc=   6.0000000   1.0000000   3.0000000   6.0000000   6.0000000   6.0000000   6.0000000   1.0000000   6.0000000   1.0000000

  Atom        61          62          63          64          65
 IAtWgt=          12           1           1           1           1
 AtmWgt=  12.0000000   1.0078250   1.0078250   1.0078250   1.0078250
 NucSpn=           0           1           1           1           1
 AtZEff=   3.6000000   1.0000000   1.0000000   1.0000000   1.0000000
 NQMom=    0.0000000   0.0000000   0.0000000   0.0000000   0.0000000
 NMagM=    0.0000000   2.7928460   2.7928460   2.7928460   2.7928460
 AtZNuc=   6.0000000   1.0000000   1.0000000   1.0000000   1.0000000
 Leave Link  101 at Mon May  6 04:03:41 2024, MaxMem= 13421772800 cpu:              14.7 elap:               0.4
 (Enter /scratch/PI/keztluo/TYang/g16/l103.exe)

 GradGradGradGradGradGradGradGradGradGradGradGradGradGradGradGradGradGrad
 Berny optimization.
 Initialization pass.
 Cartesian force constants read from checkpoint file:
 "LRts.chk"
 FormGI is forming the generalized inverse of G from B-inverse, IUseBI=4.
 GSVD:  received Info=                   1 from GESDD.
                           ----------------------------
                           !    Initial Parameters    !
                           ! (Angstroms and Degrees)  !
 --------------------------                            --------------------------
 ! Name  Definition              Value          Derivative Info.                !
 --------------------------------------------------------------------------------
 ! R1    R(1,3)                  1.5425         D2E/DX2 =    0.3866             !
 ! R2    R(1,4)                  1.6783         D2E/DX2 =    0.1969             !
 ! R3    R(1,5)                  1.6819         D2E/DX2 =    0.1875             !
 ! R4    R(1,6)                  2.6829         D2E/DX2 =    0.0659             !
 ! R5    R(1,53)                 2.8314         D2E/DX2 =    0.052              !
 ! R6    R(2,6)                  1.2402         D2E/DX2 =    0.7526             !
 ! R7    R(2,53)                 1.8212         D2E/DX2 =    0.0827             !
 ! R8    R(3,53)                 1.742          D2E/DX2 =    0.0951             !
 ! R9    R(4,18)                 1.4266         D2E/DX2 =    0.2921             !
 ! R10   R(5,41)                 1.4204         D2E/DX2 =    0.2844             !
 ! R11   R(6,54)                 1.4746         D2E/DX2 =    0.3344             !
 ! R12   R(6,65)                 1.0995         D2E/DX2 =    0.3384             !
 ! R13   R(7,8)                  1.3997         D2E/DX2 =    0.396              !
 ! R14   R(7,16)                 1.3967         D2E/DX2 =    0.4044             !
 ! R15   R(7,18)                 1.5298         D2E/DX2 =    0.2936             !
 ! R16   R(8,9)                  1.0872         D2E/DX2 =    0.3653             !
 ! R17   R(8,10)                 1.3913         D2E/DX2 =    0.4169             !
 ! R18   R(10,11)                1.0863         D2E/DX2 =    0.3664             !
 ! R19   R(10,12)                1.3937         D2E/DX2 =    0.4148             !
 ! R20   R(12,13)                1.0858         D2E/DX2 =    0.3678             !
 ! R21   R(12,14)                1.3915         D2E/DX2 =    0.4195             !
 ! R22   R(14,15)                1.0859         D2E/DX2 =    0.3669             !
 ! R23   R(14,16)                1.3942         D2E/DX2 =    0.4123             !
 ! R24   R(16,17)                1.0854         D2E/DX2 =    0.3702             !
 ! R25   R(18,19)                1.5423         D2E/DX2 =    0.2014             !
 ! R26   R(18,41)                1.6168         D2E/DX2 =    0.122              !
 ! R27   R(19,20)                1.0942         D2E/DX2 =    0.3463             !
 ! R28   R(19,21)                1.5546         D2E/DX2 =    0.2019             !
 ! R29   R(19,32)                1.5541         D2E/DX2 =    0.159              !
 ! R30   R(21,22)                1.0927         D2E/DX2 =    0.3479             !
 ! R31   R(21,23)                1.0916         D2E/DX2 =    0.3536             !
 ! R32   R(21,24)                1.5539         D2E/DX2 =    0.1937             !
 ! R33   R(24,25)                1.0899         D2E/DX2 =    0.3578             !
 ! R34   R(24,26)                1.0936         D2E/DX2 =    0.346              !
 ! R35   R(24,27)                1.5413         D2E/DX2 =    0.2102             !
 ! R36   R(27,32)                1.5665         D2E/DX2 =    0.1601             !
 ! R37   R(27,37)                1.5155         D2E/DX2 =    0.306              !
 ! R38   R(27,41)                1.5841         D2E/DX2 =    0.1934             !
 ! R39   R(28,29)                1.0898         D2E/DX2 =    0.3597             !
 ! R40   R(28,30)                1.0956         D2E/DX2 =    0.3449             !
 ! R41   R(28,31)                1.0958         D2E/DX2 =    0.3447             !
 ! R42   R(28,32)                1.5442         D2E/DX2 =    0.2774             !
 ! R43   R(32,33)                1.5369         D2E/DX2 =    0.2921             !
 ! R44   R(33,34)                1.097          D2E/DX2 =    0.3397             !
 ! R45   R(33,35)                1.0957         D2E/DX2 =    0.3446             !
 ! R46   R(33,36)                1.0816         D2E/DX2 =    0.3884             !
 ! R47   R(37,38)                1.0957         D2E/DX2 =    0.3453             !
 ! R48   R(37,39)                1.0936         D2E/DX2 =    0.3518             !
 ! R49   R(37,40)                1.096          D2E/DX2 =    0.3453             !
 ! R50   R(41,42)                1.5338         D2E/DX2 =    0.29               !
 ! R51   R(42,43)                1.3999         D2E/DX2 =    0.4027             !
 ! R52   R(42,51)                1.4015         D2E/DX2 =    0.3915             !
 ! R53   R(43,44)                1.0833         D2E/DX2 =    0.3759             !
 ! R54   R(43,45)                1.3934         D2E/DX2 =    0.4137             !
 ! R55   R(45,46)                1.0859         D2E/DX2 =    0.3672             !
 ! R56   R(45,47)                1.3903         D2E/DX2 =    0.4227             !
 ! R57   R(47,48)                1.0857         D2E/DX2 =    0.3675             !
 ! R58   R(47,49)                1.3923         D2E/DX2 =    0.4183             !
 ! R59   R(49,50)                1.0857         D2E/DX2 =    0.367              !
 ! R60   R(49,51)                1.3912         D2E/DX2 =    0.4179             !
 ! R61   R(51,52)                1.0843         D2E/DX2 =    0.3741             !
 ! R62   R(54,55)                1.3954         D2E/DX2 =    0.4113             !
 ! R63   R(54,56)                1.398          D2E/DX2 =    0.4026             !
 ! R64   R(55,57)                1.3894         D2E/DX2 =    0.4215             !
 ! R65   R(55,58)                1.0857         D2E/DX2 =    0.3693             !
 ! R66   R(56,59)                1.3868         D2E/DX2 =    0.4281             !
 ! R67   R(56,60)                1.0857         D2E/DX2 =    0.3688             !
 ! R68   R(57,61)                1.3929         D2E/DX2 =    0.4142             !
 ! R69   R(57,62)                1.0848         D2E/DX2 =    0.3713             !
 ! R70   R(59,61)                1.3962         D2E/DX2 =    0.4067             !
 ! R71   R(59,63)                1.085          D2E/DX2 =    0.3692             !
 ! R72   R(61,64)                1.0856         D2E/DX2 =    0.3689             !
 ! A1    A(3,1,4)              106.7894         D2E/DX2 =    0.0609             !
 ! A2    A(3,1,5)              103.7282         D2E/DX2 =    0.0531             !
 ! A3    A(4,1,5)               90.5397         D2E/DX2 =    0.0571             !
 ! A4    A(4,1,53)             122.7542         D2E/DX2 =    0.1119             !
 ! A5    A(5,1,53)             126.876          D2E/DX2 =    0.1191             !
 ! A6    A(6,2,53)             121.0586         D2E/DX2 =    0.0869             !
 ! A7    A(1,4,18)             112.8358         D2E/DX2 =    0.0563             !
 ! A8    A(1,5,41)             114.3323         D2E/DX2 =    0.0657             !
 ! A9    A(2,6,54)             123.6128         D2E/DX2 =    0.2628             !
 ! A10   A(2,6,65)             119.4137         D2E/DX2 =    0.1427             !
 ! A11   A(54,6,65)            115.8341         D2E/DX2 =    0.1273             !
 ! A12   A(8,7,16)             117.8679         D2E/DX2 =    0.0879             !
 ! A13   A(8,7,18)             120.4491         D2E/DX2 =    0.1502             !
 ! A14   A(16,7,18)            121.3853         D2E/DX2 =    0.1577             !
 ! A15   A(7,8,9)              119.651          D2E/DX2 =    0.0856             !
 ! A16   A(7,8,10)             121.156          D2E/DX2 =    0.0838             !
 ! A17   A(9,8,10)             119.182          D2E/DX2 =    0.0859             !
 ! A18   A(8,10,11)            119.5854         D2E/DX2 =    0.0823             !
 ! A19   A(8,10,12)            120.274          D2E/DX2 =    0.0819             !
 ! A20   A(11,10,12)           120.1403         D2E/DX2 =    0.0821             !
 ! A21   A(10,12,13)           120.3615         D2E/DX2 =    0.0817             !
 ! A22   A(10,12,14)           119.2266         D2E/DX2 =    0.0819             !
 ! A23   A(13,12,14)           120.4119         D2E/DX2 =    0.0817             !
 ! A24   A(12,14,15)           120.1924         D2E/DX2 =    0.0825             !
 ! A25   A(12,14,16)           120.194          D2E/DX2 =    0.0822             !
 ! A26   A(15,14,16)           119.6129         D2E/DX2 =    0.0825             !
 ! A27   A(7,16,14)            121.2315         D2E/DX2 =    0.0836             !
 ! A28   A(7,16,17)            119.7816         D2E/DX2 =    0.0853             !
 ! A29   A(14,16,17)           118.9855         D2E/DX2 =    0.0862             !
 ! A30   A(4,18,7)             105.2418         D2E/DX2 =    0.054              !
 ! A31   A(4,18,19)            109.6627         D2E/DX2 =    0.0328             !
 ! A32   A(4,18,41)            105.8364         D2E/DX2 =    0.0237             !
 ! A33   A(7,18,19)            115.5869         D2E/DX2 =    0.0442             !
 ! A34   A(7,18,41)            118.7008         D2E/DX2 =    0.0426             !
 ! A35   A(19,18,41)           101.3448         D2E/DX2 =    0.0297             !
 ! A36   A(18,19,20)           112.195          D2E/DX2 =    0.0162             !
 ! A37   A(18,19,21)           107.4738         D2E/DX2 =    0.0332             !
 ! A38   A(18,19,32)           105.0643         D2E/DX2 =    0.0278             !
 ! A39   A(20,19,21)           114.9361         D2E/DX2 =    0.0176             !
 ! A40   A(20,19,32)           114.7333         D2E/DX2 =    0.0147             !
 ! A41   A(21,19,32)           101.402          D2E/DX2 =    0.0254             !
 ! A42   A(19,21,22)           110.9977         D2E/DX2 =    0.0269             !
 ! A43   A(19,21,23)           112.2505         D2E/DX2 =    0.029              !
 ! A44   A(19,21,24)           103.3579         D2E/DX2 =    0.0479             !
 ! A45   A(22,21,23)           106.199          D2E/DX2 =    0.0168             !
 ! A46   A(22,21,24)           112.0836         D2E/DX2 =    0.0263             !
 ! A47   A(23,21,24)           112.0953         D2E/DX2 =    0.0278             !
 ! A48   A(21,24,25)           113.5885         D2E/DX2 =    0.0284             !
 ! A49   A(21,24,26)           111.5715         D2E/DX2 =    0.0246             !
 ! A50   A(21,24,27)           103.0673         D2E/DX2 =    0.0465             !
 ! A51   A(25,24,26)           106.4179         D2E/DX2 =    0.017              !
 ! A52   A(25,24,27)           113.2684         D2E/DX2 =    0.028              !
 ! A53   A(26,24,27)           108.9589         D2E/DX2 =    0.0269             !
 ! A54   A(24,27,32)            99.6795         D2E/DX2 =    0.02               !
 ! A55   A(24,27,37)           114.7734         D2E/DX2 =    0.0232             !
 ! A56   A(24,27,41)           107.3476         D2E/DX2 =    0.0295             !
 ! A57   A(32,27,37)           117.0387         D2E/DX2 =    0.0206             !
 ! A58   A(32,27,41)           104.209          D2E/DX2 =    0.0208             !
 ! A59   A(37,27,41)           112.4389         D2E/DX2 =    0.0243             !
 ! A60   A(29,28,30)           107.3555         D2E/DX2 =    0.0561             !
 ! A61   A(29,28,31)           107.851          D2E/DX2 =    0.0567             !
 ! A62   A(29,28,32)           115.7052         D2E/DX2 =    0.1123             !
 ! A63   A(30,28,31)           107.0082         D2E/DX2 =    0.0483             !
 ! A64   A(30,28,32)           108.5924         D2E/DX2 =    0.1059             !
 ! A65   A(31,28,32)           109.9702         D2E/DX2 =    0.1026             !
 ! A66   A(19,32,27)            93.1366         D2E/DX2 =    0.0216             !
 ! A67   A(19,32,28)           111.1866         D2E/DX2 =    0.0243             !
 ! A68   A(19,32,33)           118.574          D2E/DX2 =    0.0217             !
 ! A69   A(27,32,28)           114.0195         D2E/DX2 =    0.0244             !
 ! A70   A(27,32,33)           116.5882         D2E/DX2 =    0.0204             !
 ! A71   A(28,32,33)           103.692          D2E/DX2 =    0.0513             !
 ! A72   A(32,33,34)           108.4632         D2E/DX2 =    0.1135             !
 ! A73   A(32,33,35)           109.7617         D2E/DX2 =    0.1017             !
 ! A74   A(32,33,36)           115.7363         D2E/DX2 =    0.1099             !
 ! A75   A(34,33,35)           107.3808         D2E/DX2 =    0.0489             !
 ! A76   A(34,33,36)           107.3597         D2E/DX2 =    0.0583             !
 ! A77   A(35,33,36)           107.82           D2E/DX2 =    0.0551             !
 ! A78   A(27,37,38)           110.4446         D2E/DX2 =    0.1042             !
 ! A79   A(27,37,39)           110.6962         D2E/DX2 =    0.1055             !
 ! A80   A(27,37,40)           110.8259         D2E/DX2 =    0.1057             !
 ! A81   A(38,37,39)           108.7534         D2E/DX2 =    0.0518             !
 ! A82   A(38,37,40)           107.7471         D2E/DX2 =    0.0519             !
 ! A83   A(39,37,40)           108.2823         D2E/DX2 =    0.0527             !
 ! A84   A(5,41,18)            105.4591         D2E/DX2 =    0.0271             !
 ! A85   A(5,41,27)            109.4294         D2E/DX2 =    0.0339             !
 ! A86   A(5,41,42)            107.0423         D2E/DX2 =    0.0383             !
 ! A87   A(18,41,27)           102.4883         D2E/DX2 =    0.027              !
 ! A88   A(18,41,42)           119.7439         D2E/DX2 =    0.0427             !
 ! A89   A(27,41,42)           112.2304         D2E/DX2 =    0.0597             !
 ! A90   A(41,42,43)           117.9175         D2E/DX2 =    0.1891             !
 ! A91   A(41,42,51)           124.5024         D2E/DX2 =    0.1784             !
 ! A92   A(43,42,51)           117.5432         D2E/DX2 =    0.0908             !
 ! A93   A(42,43,44)           118.7054         D2E/DX2 =    0.0854             !
 ! A94   A(42,43,45)           121.316          D2E/DX2 =    0.0843             !
 ! A95   A(44,43,45)           119.9774         D2E/DX2 =    0.0846             !
 ! A96   A(43,45,46)           119.4537         D2E/DX2 =    0.0825             !
 ! A97   A(43,45,47)           120.3627         D2E/DX2 =    0.0825             !
 ! A98   A(46,45,47)           120.1835         D2E/DX2 =    0.0823             !
 ! A99   A(45,47,48)           120.5319         D2E/DX2 =    0.0819             !
 ! A100  A(45,47,49)           119.0811         D2E/DX2 =    0.082              !
 ! A101  A(48,47,49)           120.3869         D2E/DX2 =    0.0819             !
 ! A102  A(47,49,50)           120.2421         D2E/DX2 =    0.0824             !
 ! A103  A(47,49,51)           120.43           D2E/DX2 =    0.082              !
 ! A104  A(50,49,51)           119.3267         D2E/DX2 =    0.0827             !
 ! A105  A(42,51,49)           121.2662         D2E/DX2 =    0.0849             !
 ! A106  A(42,51,52)           120.3369         D2E/DX2 =    0.0844             !
 ! A107  A(49,51,52)           118.3804         D2E/DX2 =    0.0867             !
 ! A108  A(1,53,2)              80.2268         D2E/DX2 =    0.0163             !
 ! A109  A(2,53,3)             108.0767         D2E/DX2 =    0.0398             !
 ! A110  A(6,54,55)            118.7278         D2E/DX2 =    0.135              !
 ! A111  A(6,54,56)            121.2063         D2E/DX2 =    0.1367             !
 ! A112  A(55,54,56)           120.0507         D2E/DX2 =    0.0861             !
 ! A113  A(54,55,57)           120.1951         D2E/DX2 =    0.0829             !
 ! A114  A(54,55,58)           119.5981         D2E/DX2 =    0.0831             !
 ! A115  A(57,55,58)           120.1944         D2E/DX2 =    0.0834             !
 ! A116  A(54,56,59)           119.7766         D2E/DX2 =    0.0823             !
 ! A117  A(54,56,60)           119.7168         D2E/DX2 =    0.0796             !
 ! A118  A(59,56,60)           120.4987         D2E/DX2 =    0.081              !
 ! A119  A(55,57,61)           119.5595         D2E/DX2 =    0.0817             !
 ! A120  A(55,57,62)           119.8126         D2E/DX2 =    0.0821             !
 ! A121  A(61,57,62)           120.6141         D2E/DX2 =    0.0818             !
 ! A122  A(56,59,61)           119.9601         D2E/DX2 =    0.0819             !
 ! A123  A(56,59,63)           120.019          D2E/DX2 =    0.0826             !
 ! A124  A(61,59,63)           120.0183         D2E/DX2 =    0.0827             !
 ! A125  A(57,61,59)           120.4358         D2E/DX2 =    0.0821             !
 ! A126  A(57,61,64)           119.8322         D2E/DX2 =    0.0825             !
 ! A127  A(59,61,64)           119.732          D2E/DX2 =    0.0826             !
 ! D1    D(3,1,4,18)          -136.4362         D2E/DX2 =    0.0427             !
 ! D2    D(5,1,4,18)           -31.9151         D2E/DX2 =    0.0124             !
 ! D3    D(53,1,4,18)         -167.9391         D2E/DX2 =    0.1054             !
 ! D4    D(3,1,5,41)           136.55           D2E/DX2 =    0.0533             !
 ! D5    D(4,1,5,41)            29.1126         D2E/DX2 =    0.0129             !
 ! D6    D(53,1,5,41)          162.2261         D2E/DX2 =    0.0305             !
 ! D7    D(4,1,53,2)           -99.6916         D2E/DX2 =    0.0465             !
 ! D8    D(5,1,53,2)           140.5328         D2E/DX2 =    0.0421             !
 ! D9    D(53,2,6,54)           73.4592         D2E/DX2 =    0.0801             !
 ! D10   D(53,2,6,65)         -119.2638         D2E/DX2 =    0.0346             !
 ! D11   D(6,2,53,1)            17.9957         D2E/DX2 =    0.3107             !
 ! D12   D(6,2,53,3)            12.0263         D2E/DX2 =    0.0358             !
 ! D13   D(1,4,18,7)          -100.9885         D2E/DX2 =    0.0281             !
 ! D14   D(1,4,18,19)          134.0725         D2E/DX2 =    0.0264             !
 ! D15   D(1,4,18,41)           25.5008         D2E/DX2 =    0.0112             !
 ! D16   D(1,5,41,18)          -18.0833         D2E/DX2 =    0.0113             !
 ! D17   D(1,5,41,27)         -127.6835         D2E/DX2 =    0.0298             !
 ! D18   D(1,5,41,42)          110.4643         D2E/DX2 =    0.0341             !
 ! D19   D(2,6,54,55)          168.2397         D2E/DX2 =    0.0418             !
 ! D20   D(2,6,54,56)          -13.1795         D2E/DX2 =    0.0284             !
 ! D21   D(65,6,54,55)           0.5468         D2E/DX2 =    0.013              !
 ! D22   D(65,6,54,56)         179.1275         D2E/DX2 =    0.0142             !
 ! D23   D(16,7,8,9)           178.5932         D2E/DX2 =    0.0084             !
 ! D24   D(16,7,8,10)           -2.6231         D2E/DX2 =    0.0078             !
 ! D25   D(18,7,8,9)             4.7723         D2E/DX2 =    0.0098             !
 ! D26   D(18,7,8,10)         -176.4439         D2E/DX2 =    0.0123             !
 ! D27   D(8,7,16,14)            2.0413         D2E/DX2 =    0.0078             !
 ! D28   D(8,7,16,17)         -178.3858         D2E/DX2 =    0.0083             !
 ! D29   D(18,7,16,14)         175.8011         D2E/DX2 =    0.0122             !
 ! D30   D(18,7,16,17)          -4.6259         D2E/DX2 =    0.0103             !
 ! D31   D(8,7,18,4)            72.8858         D2E/DX2 =    0.0173             !
 ! D32   D(8,7,18,19)         -165.9733         D2E/DX2 =    0.0197             !
 ! D33   D(8,7,18,41)          -45.255          D2E/DX2 =    0.0167             !
 ! D34   D(16,7,18,4)         -100.7145         D2E/DX2 =    0.0126             !
 ! D35   D(16,7,18,19)          20.4263         D2E/DX2 =    0.0131             !
 ! D36   D(16,7,18,41)         141.1447         D2E/DX2 =    0.0154             !
 ! D37   D(7,8,10,11)         -178.4224         D2E/DX2 =    0.0088             !
 ! D38   D(7,8,10,12)            1.4132         D2E/DX2 =    0.0092             !
 ! D39   D(9,8,10,11)            0.367          D2E/DX2 =    0.0096             !
 ! D40   D(9,8,10,12)         -179.7974         D2E/DX2 =    0.0093             !
 ! D41   D(8,10,12,13)        -179.5902         D2E/DX2 =    0.0087             !
 ! D42   D(8,10,12,14)           0.4515         D2E/DX2 =    0.0094             !
 ! D43   D(11,10,12,13)          0.2445         D2E/DX2 =    0.0091             !
 ! D44   D(11,10,12,14)       -179.7138         D2E/DX2 =    0.0087             !
 ! D45   D(10,12,14,15)        179.2583         D2E/DX2 =    0.0087             !
 ! D46   D(10,12,14,16)         -1.0269         D2E/DX2 =    0.0093             !
 ! D47   D(13,12,14,15)         -0.6999         D2E/DX2 =    0.0091             !
 ! D48   D(13,12,14,16)        179.0148         D2E/DX2 =    0.0088             !
 ! D49   D(12,14,16,7)          -0.2454         D2E/DX2 =    0.0092             !
 ! D50   D(12,14,16,17)       -179.8216         D2E/DX2 =    0.0094             !
 ! D51   D(15,14,16,7)         179.471          D2E/DX2 =    0.0086             !
 ! D52   D(15,14,16,17)         -0.1053         D2E/DX2 =    0.0095             !
 ! D53   D(4,18,19,20)          52.4985         D2E/DX2 =    0.018              !
 ! D54   D(4,18,19,21)         179.7855         D2E/DX2 =    0.0305             !
 ! D55   D(4,18,19,32)         -72.7954         D2E/DX2 =    0.0244             !
 ! D56   D(7,18,19,20)         -66.2278         D2E/DX2 =    0.0234             !
 ! D57   D(7,18,19,21)          61.0593         D2E/DX2 =    0.0331             !
 ! D58   D(7,18,19,32)         168.4784         D2E/DX2 =    0.0315             !
 ! D59   D(41,18,19,20)        164.0449         D2E/DX2 =    0.011              !
 ! D60   D(41,18,19,21)        -68.6681         D2E/DX2 =    0.0188             !
 ! D61   D(41,18,19,32)         38.7511         D2E/DX2 =    0.0127             !
 ! D62   D(4,18,41,5)           -4.5338         D2E/DX2 =    0.0112             !
 ! D63   D(4,18,41,27)         109.9696         D2E/DX2 =    0.034              !
 ! D64   D(4,18,41,42)        -125.0809         D2E/DX2 =    0.0341             !
 ! D65   D(7,18,41,5)          113.2959         D2E/DX2 =    0.0355             !
 ! D66   D(7,18,41,27)        -132.2007         D2E/DX2 =    0.034              !
 ! D67   D(7,18,41,42)          -7.2512         D2E/DX2 =    0.0378             !
 ! D68   D(19,18,41,5)        -118.9675         D2E/DX2 =    0.0312             !
 ! D69   D(19,18,41,27)         -4.4641         D2E/DX2 =    0.0096             !
 ! D70   D(19,18,41,42)        120.4854         D2E/DX2 =    0.0382             !
 ! D71   D(18,19,21,22)       -161.9223         D2E/DX2 =    0.0194             !
 ! D72   D(18,19,21,23)        -43.2444         D2E/DX2 =    0.0184             !
 ! D73   D(18,19,21,24)         77.7438         D2E/DX2 =    0.0188             !
 ! D74   D(20,19,21,22)        -36.2525         D2E/DX2 =    0.0123             !
 ! D75   D(20,19,21,23)         82.4254         D2E/DX2 =    0.0132             !
 ! D76   D(20,19,21,24)       -156.5864         D2E/DX2 =    0.012              !
 ! D77   D(32,19,21,22)         88.1126         D2E/DX2 =    0.0173             !
 ! D78   D(32,19,21,23)       -153.2094         D2E/DX2 =    0.0174             !
 ! D79   D(32,19,21,24)        -32.2213         D2E/DX2 =    0.013              !
 ! D80   D(18,19,32,27)        -56.1118         D2E/DX2 =    0.0157             !
 ! D81   D(18,19,32,28)       -173.399          D2E/DX2 =    0.0259             !
 ! D82   D(18,19,32,33)         66.5896         D2E/DX2 =    0.0275             !
 ! D83   D(20,19,32,27)       -179.8018         D2E/DX2 =    0.0104             !
 ! D84   D(20,19,32,28)         62.9109         D2E/DX2 =    0.0173             !
 ! D85   D(20,19,32,33)        -57.1004         D2E/DX2 =    0.0144             !
 ! D86   D(21,19,32,27)         55.6961         D2E/DX2 =    0.0152             !
 ! D87   D(21,19,32,28)        -61.5911         D2E/DX2 =    0.0284             !
 ! D88   D(21,19,32,33)        178.3975         D2E/DX2 =    0.0229             !
 ! D89   D(19,21,24,25)       -128.4174         D2E/DX2 =    0.0168             !
 ! D90   D(19,21,24,26)        111.2997         D2E/DX2 =    0.017              !
 ! D91   D(19,21,24,27)         -5.4703         D2E/DX2 =    0.0097             !
 ! D92   D(22,21,24,25)        111.9923         D2E/DX2 =    0.0158             !
 ! D93   D(22,21,24,26)         -8.2906         D2E/DX2 =    0.0149             !
 ! D94   D(22,21,24,27)       -125.0606         D2E/DX2 =    0.0162             !
 ! D95   D(23,21,24,25)         -7.3241         D2E/DX2 =    0.0149             !
 ! D96   D(23,21,24,26)       -127.6071         D2E/DX2 =    0.0166             !
 ! D97   D(23,21,24,27)        115.623          D2E/DX2 =    0.0172             !
 ! D98   D(21,24,27,32)         40.8297         D2E/DX2 =    0.0133             !
 ! D99   D(21,24,27,37)        166.7468         D2E/DX2 =    0.0157             !
 ! D100  D(21,24,27,41)        -67.4799         D2E/DX2 =    0.0152             !
 ! D101  D(25,24,27,32)        163.99           D2E/DX2 =    0.0168             !
 ! D102  D(25,24,27,37)        -70.0929         D2E/DX2 =    0.0136             !
 ! D103  D(25,24,27,41)         55.6804         D2E/DX2 =    0.017              !
 ! D104  D(26,24,27,32)        -77.7786         D2E/DX2 =    0.0176             !
 ! D105  D(26,24,27,37)         48.1385         D2E/DX2 =    0.0142             !
 ! D106  D(26,24,27,41)        173.9118         D2E/DX2 =    0.0179             !
 ! D107  D(24,27,32,19)        -59.128          D2E/DX2 =    0.0172             !
 ! D108  D(24,27,32,28)         55.7498         D2E/DX2 =    0.0271             !
 ! D109  D(24,27,32,33)        176.6025         D2E/DX2 =    0.0245             !
 ! D110  D(37,27,32,19)        176.5186         D2E/DX2 =    0.0142             !
 ! D111  D(37,27,32,28)        -68.6037         D2E/DX2 =    0.0195             !
 ! D112  D(37,27,32,33)         52.2491         D2E/DX2 =    0.0186             !
 ! D113  D(41,27,32,19)         51.6783         D2E/DX2 =    0.0168             !
 ! D114  D(41,27,32,28)        166.556          D2E/DX2 =    0.0268             !
 ! D115  D(41,27,32,33)        -72.5913         D2E/DX2 =    0.0307             !
 ! D116  D(24,27,37,38)        -58.6636         D2E/DX2 =    0.0134             !
 ! D117  D(24,27,37,39)       -179.1685         D2E/DX2 =    0.0137             !
 ! D118  D(24,27,37,40)         60.6669         D2E/DX2 =    0.0135             !
 ! D119  D(32,27,37,38)         57.66           D2E/DX2 =    0.0121             !
 ! D120  D(32,27,37,39)        -62.8449         D2E/DX2 =    0.0123             !
 ! D121  D(32,27,37,40)        176.9905         D2E/DX2 =    0.0121             !
 ! D122  D(41,27,37,38)        178.2521         D2E/DX2 =    0.014              !
 ! D123  D(41,27,37,39)         57.7472         D2E/DX2 =    0.0144             !
 ! D124  D(41,27,37,40)        -62.4174         D2E/DX2 =    0.0141             !
 ! D125  D(24,27,41,5)        -173.782          D2E/DX2 =    0.0263             !
 ! D126  D(24,27,41,18)         74.6491         D2E/DX2 =    0.0162             !
 ! D127  D(24,27,41,42)        -55.1033         D2E/DX2 =    0.0276             !
 ! D128  D(32,27,41,5)          81.1002         D2E/DX2 =    0.0227             !
 ! D129  D(32,27,41,18)        -30.4687         D2E/DX2 =    0.011              !
 ! D130  D(32,27,41,42)       -160.2211         D2E/DX2 =    0.027              !
 ! D131  D(37,27,41,5)         -46.628          D2E/DX2 =    0.0188             !
 ! D132  D(37,27,41,18)       -158.1969         D2E/DX2 =    0.0133             !
 ! D133  D(37,27,41,42)         72.0507         D2E/DX2 =    0.0216             !
 ! D134  D(29,28,32,19)         40.6225         D2E/DX2 =    0.0124             !
 ! D135  D(29,28,32,27)        -63.0858         D2E/DX2 =    0.0126             !
 ! D136  D(29,28,32,33)        169.1141         D2E/DX2 =    0.0123             !
 ! D137  D(30,28,32,19)        -80.1228         D2E/DX2 =    0.0127             !
 ! D138  D(30,28,32,27)        176.169          D2E/DX2 =    0.0128             !
 ! D139  D(30,28,32,33)         48.3689         D2E/DX2 =    0.012              !
 ! D140  D(31,28,32,19)        163.0953         D2E/DX2 =    0.0128             !
 ! D141  D(31,28,32,27)         59.387          D2E/DX2 =    0.0123             !
 ! D142  D(31,28,32,33)        -68.413          D2E/DX2 =    0.012              !
 ! D143  D(19,32,33,34)        162.9637         D2E/DX2 =    0.0126             !
 ! D144  D(19,32,33,35)         45.925          D2E/DX2 =    0.0116             !
 ! D145  D(19,32,33,36)        -76.3627         D2E/DX2 =    0.0131             !
 ! D146  D(27,32,33,34)        -87.0214         D2E/DX2 =    0.0124             !
 ! D147  D(27,32,33,35)        155.9399         D2E/DX2 =    0.0118             !
 ! D148  D(27,32,33,36)         33.6522         D2E/DX2 =    0.012              !
 ! D149  D(28,32,33,34)         39.1666         D2E/DX2 =    0.0124             !
 ! D150  D(28,32,33,35)        -77.8721         D2E/DX2 =    0.0117             !
 ! D151  D(28,32,33,36)        159.8402         D2E/DX2 =    0.013              !
 ! D152  D(5,41,42,43)          23.2392         D2E/DX2 =    0.0143             !
 ! D153  D(5,41,42,51)        -159.0304         D2E/DX2 =    0.0197             !
 ! D154  D(18,41,42,43)        142.9917         D2E/DX2 =    0.0103             !
 ! D155  D(18,41,42,51)        -39.2778         D2E/DX2 =    0.0135             !
 ! D156  D(27,41,42,43)        -96.8367         D2E/DX2 =    0.0117             !
 ! D157  D(27,41,42,51)         80.8937         D2E/DX2 =    0.0162             !
 ! D158  D(41,42,43,44)         -2.4534         D2E/DX2 =    0.008              !
 ! D159  D(41,42,43,45)        177.9461         D2E/DX2 =    0.0068             !
 ! D160  D(51,42,43,44)        179.656          D2E/DX2 =    0.0079             !
 ! D161  D(51,42,43,45)          0.0554         D2E/DX2 =    0.0076             !
 ! D162  D(41,42,51,49)       -178.003          D2E/DX2 =    0.0071             !
 ! D163  D(41,42,51,52)          3.4998         D2E/DX2 =    0.0078             !
 ! D164  D(43,42,51,49)         -0.2648         D2E/DX2 =    0.0074             !
 ! D165  D(43,42,51,52)       -178.762          D2E/DX2 =    0.0093             !
 ! D166  D(42,43,45,46)       -179.9268         D2E/DX2 =    0.0086             !
 ! D167  D(42,43,45,47)          0.1807         D2E/DX2 =    0.009              !
 ! D168  D(44,43,45,46)          0.4777         D2E/DX2 =    0.0094             !
 ! D169  D(44,43,45,47)       -179.4148         D2E/DX2 =    0.0089             !
 ! D170  D(43,45,47,48)        179.7028         D2E/DX2 =    0.0086             !
 ! D171  D(43,45,47,49)         -0.2083         D2E/DX2 =    0.0092             !
 ! D172  D(46,45,47,48)         -0.189          D2E/DX2 =    0.0092             !
 ! D173  D(46,45,47,49)        179.8999         D2E/DX2 =    0.0087             !
 ! D174  D(45,47,49,50)        179.6054         D2E/DX2 =    0.0088             !
 ! D175  D(45,47,49,51)          0.0012         D2E/DX2 =    0.0092             !
 ! D176  D(48,47,49,50)         -0.3059         D2E/DX2 =    0.0091             !
 ! D177  D(48,47,49,51)       -179.91           D2E/DX2 =    0.0085             !
 ! D178  D(47,49,51,42)          0.2406         D2E/DX2 =    0.0088             !
 ! D179  D(47,49,51,52)        178.7664         D2E/DX2 =    0.0093             !
 ! D180  D(50,49,51,42)       -179.3672         D2E/DX2 =    0.0085             !
 ! D181  D(50,49,51,52)         -0.8414         D2E/DX2 =    0.0096             !
 ! D182  D(6,54,55,57)         177.14           D2E/DX2 =    0.0089             !
 ! D183  D(6,54,55,58)          -1.5834         D2E/DX2 =    0.0078             !
 ! D184  D(56,54,55,57)         -1.4576         D2E/DX2 =    0.0078             !
 ! D185  D(56,54,55,58)        179.819          D2E/DX2 =    0.0082             !
 ! D186  D(6,54,56,59)        -177.0876         D2E/DX2 =    0.0079             !
 ! D187  D(6,54,56,60)           1.8931         D2E/DX2 =    0.008              !
 ! D188  D(55,54,56,59)          1.4746         D2E/DX2 =    0.0078             !
 ! D189  D(55,54,56,60)       -179.5447         D2E/DX2 =    0.007              !
 ! D190  D(54,55,57,61)          0.2668         D2E/DX2 =    0.009              !
 ! D191  D(54,55,57,62)       -178.3887         D2E/DX2 =    0.0089             !
 ! D192  D(58,55,57,61)        178.9826         D2E/DX2 =    0.0085             !
 ! D193  D(58,55,57,62)          0.327          D2E/DX2 =    0.0093             !
 ! D194  D(54,56,59,61)         -0.3078         D2E/DX2 =    0.0089             !
 ! D195  D(54,56,59,63)        179.0962         D2E/DX2 =    0.0086             !
 ! D196  D(60,56,59,61)       -179.2804         D2E/DX2 =    0.0083             !
 ! D197  D(60,56,59,63)          0.1236         D2E/DX2 =    0.009              !
 ! D198  D(55,57,61,59)          0.906          D2E/DX2 =    0.009              !
 ! D199  D(55,57,61,64)       -179.1343         D2E/DX2 =    0.0086             !
 ! D200  D(62,57,61,59)        179.5505         D2E/DX2 =    0.0088             !
 ! D201  D(62,57,61,64)         -0.4898         D2E/DX2 =    0.0094             !
 ! D202  D(56,59,61,57)         -0.8864         D2E/DX2 =    0.009              !
 ! D203  D(56,59,61,64)        179.1538         D2E/DX2 =    0.0086             !
 ! D204  D(63,59,61,57)        179.7096         D2E/DX2 =    0.0085             !
 ! D205  D(63,59,61,64)         -0.2501         D2E/DX2 =    0.0092             !
 --------------------------------------------------------------------------------
 Trust Radius=3.00D-01 FncErr=1.00D-07 GrdErr=1.00D-06 EigMax=2.50D+02 EigMin=1.00D-04
 Number of steps in this run=    390 maximum allowed number of steps=    390.
 Search for a saddle point of order  1.
 GradGradGradGradGradGradGradGradGradGradGradGradGradGradGradGradGradGrad

 Leave Link  103 at Mon May  6 04:03:42 2024, MaxMem= 13421772800 cpu:              14.1 elap:               0.4
 (Enter /scratch/PI/keztluo/TYang/g16/l202.exe)
 Stoichiometry    C29H30LiO4P
 Framework group  C1[X(C29H30LiO4P)]
 Deg. of freedom   189
 Full point group                 C1      NOp   1
 RotChk:  IX=0 Diff= 2.45D-15
 Largest Abelian subgroup         C1      NOp   1
 Largest concise Abelian subgroup C1      NOp   1
                         Standard orientation:                         
 ---------------------------------------------------------------------
 Center     Atomic      Atomic             Coordinates (Angstroms)
 Number     Number       Type             X           Y           Z
 ---------------------------------------------------------------------
      1         15           0       -0.811165   -1.114022    1.326962
      2          8           0       -3.440047   -1.244538    2.956389
      3          8           0       -1.295332   -2.561925    1.547439
      4          8           0       -0.818019   -0.847573   -0.330032
      5          8           0        0.865104   -1.251285    1.314003
      6          6           0       -3.149058   -0.231310    2.303182
      7          6           0       -0.083140    1.290758   -0.970701
      8          6           0       -0.317413    2.107759    0.141367
      9          1           0       -0.116283    1.727704    1.139885
     10          6           0       -0.781053    3.411042   -0.007801
     11          1           0       -0.929704    4.031343    0.871478
     12          6           0       -1.050248    3.920081   -1.276965
     13          1           0       -1.405811    4.939163   -1.395492
     14          6           0       -0.858858    3.106896   -2.389800
     15          1           0       -1.075172    3.483526   -3.385107
     16          6           0       -0.382638    1.805871   -2.233959
     17          1           0       -0.237822    1.189630   -3.115655
     18          6           0        0.348864   -0.165090   -0.785883
     19          6           0        0.898263   -0.862137   -2.047276
     20          1           0        0.131057   -0.988070   -2.817265
     21          6           0        2.160617   -0.077065   -2.502049
     22          1           0        2.411873   -0.307167   -3.540250
     23          1           0        2.013899    1.003674   -2.456579
     24          6           0        3.258832   -0.559909   -1.514387
     25          1           0        3.795854    0.253962   -1.027436
     26          1           0        4.013361   -1.169800   -2.018958
     27          6           0        2.474717   -1.447881   -0.528331
     28          6           0        2.271377   -2.926882   -2.668164
     29          1           0        2.851081   -2.297454   -3.343043
     30          1           0        1.535100   -3.465286   -3.275016
     31          1           0        2.948058   -3.677504   -2.244544
     32          6           0        1.528517   -2.186910   -1.534566
     33          6           0        0.601861   -3.261762   -0.944651
     34          1           0        1.145049   -4.214621   -0.922411
     35          1           0       -0.269653   -3.396929   -1.594798
     36          1           0        0.241168   -3.072441    0.057322
     37          6           0        3.335775   -2.313026    0.369941
     38          1           0        3.969445   -2.975638   -0.229956
     39          1           0        2.713628   -2.924088    1.029852
     40          1           0        3.993245   -1.695194    0.992144
     41          6           0        1.505873   -0.500768    0.292438
     42          6           0        2.259526    0.643937    0.981123
     43          6           0        2.611582    0.481142    2.326193
     44          1           0        2.305644   -0.423123    2.838357
     45          6           0        3.333878    1.457675    3.009094
     46          1           0        3.591852    1.299483    4.051992
     47          6           0        3.720081    2.626554    2.363053
     48          1           0        4.278736    3.391307    2.893809
     49          6           0        3.378893    2.804630    1.025009
     50          1           0        3.665324    3.713003    0.503869
     51          6           0        2.661411    1.826049    0.344529
     52          1           0        2.395895    2.008013   -0.690851
     53          3           0       -2.647994   -2.846989    2.607476
     54          6           0       -3.582590   -0.004459    0.912129
     55          6           0       -3.414686    1.264124    0.355708
     56          6           0       -4.125287   -1.039265    0.144696
     57          6           0       -3.757400    1.496391   -0.970525
     58          1           0       -2.995209    2.063221    0.959309
     59          6           0       -4.467193   -0.808443   -1.179305
     60          1           0       -4.260402   -2.022249    0.585343
     61          6           0       -4.274700    0.456150   -1.738864
     62          1           0       -3.599866    2.478163   -1.404301
     63          1           0       -4.875019   -1.612668   -1.782748
     64          1           0       -4.530783    0.629063   -2.779525
     65          1           0       -2.721529    0.639928    2.819909
 ---------------------------------------------------------------------
 Rotational constants (GHZ):           0.1663657           0.1165931           0.1061877
 Leave Link  202 at Mon May  6 04:03:42 2024, MaxMem= 13421772800 cpu:               2.4 elap:               0.1
 (Enter /scratch/PI/keztluo/TYang/g16/l301.exe)
 General basis read from cards:  (5D, 7F)
 Centers:       6      7      8     10     12     14     16     18     19     21
 Centers:      24     27     28     32     33     37     41     42     43     45
 Centers:      47     49     51     54     55     56     57     59     61      9
 Centers:      11     13     15     17     20     22     23     25     26     29
 Centers:      30     31     34     35     36     38     39     40     44     46
 Centers:      48     50     52     58     60     62     63     64     65      2
 Centers:       3      4      5      1     53
 6-31G*
 ****
 Ernie: Thresh=  0.10000D-02 Tol=  0.10000D-05 Strict=F.
 There are   589 symmetry adapted cartesian basis functions of A   symmetry.
 There are   554 symmetry adapted basis functions of A   symmetry.
   554 basis functions,  1124 primitive gaussians,   589 cartesian basis functions
   127 alpha electrons      127 beta electrons
       nuclear repulsion energy      4233.0469496070 Hartrees.
 IExCor= 4336 DFT=T Ex+Corr=M062X ExCW=0 ScaHFX=  0.540000
 ScaDFX=  1.000000  1.000000  1.000000  1.000000 ScalE2=  1.000000  1.000000
 IRadAn=      5 IRanWt=     -1 IRanGd=            0 ICorTp=0 IEmpDi=  4
 NAtoms=   65 NActive=   65 NUniq=   65 SFac= 1.00D+00 NAtFMM=   60 NAOKFM=T Big=T
 Integral buffers will be    131072 words long.
 Raffenetti 2 integral format.
 Two-electron integral symmetry is turned on.
 Leave Link  301 at Mon May  6 04:03:42 2024, MaxMem= 13421772800 cpu:               6.6 elap:               0.2
 (Enter /scratch/PI/keztluo/TYang/g16/l302.exe)
 NPDir=0 NMtPBC=     1 NCelOv=     1 NCel=       1 NClECP=     1 NCelD=      1
         NCelK=      1 NCelE2=     1 NClLst=     1 CellRange=     0.0.
 One-electron integrals computed using PRISM.
 One-electron integral symmetry used in STVInt
 NBasis=   554 RedAO= T EigKep=  4.05D-04  NBF=   554
 NBsUse=   554 1.00D-06 EigRej= -1.00D+00 NBFU=   554
 Precomputing XC quadrature grid using
 IXCGrd= 4 IRadAn=           5 IRanWt=          -1 IRanGd=           0 AccXCQ= 0.00D+00.
 Generated NRdTot=       0 NPtTot=           0 NUsed=           0 NTot=          32
 NSgBfM=   583   583   583   583   583 MxSgAt=    65 MxSgA2=    65.
 Leave Link  302 at Mon May  6 04:03:43 2024, MaxMem= 13421772800 cpu:              27.2 elap:               0.7
 (Enter /scratch/PI/keztluo/TYang/g16/l303.exe)
 DipDrv:  MaxL=1.
 Leave Link  303 at Mon May  6 04:03:43 2024, MaxMem= 13421772800 cpu:               3.0 elap:               0.1
 (Enter /scratch/PI/keztluo/TYang/g16/l401.exe)
 Initial guess from the checkpoint file:  "LRts.chk"
 B after Tr=     0.000000    0.000000    0.000000
         Rot=    1.000000    0.000000    0.000000    0.000000 Ang=   0.00 deg.
 Guess basis will be translated and rotated to current coordinates.
 JPrj=2 DoOrth=T DoCkMO=T.
 Leave Link  401 at Mon May  6 04:03:44 2024, MaxMem= 13421772800 cpu:              16.5 elap:               0.5
 (Enter /scratch/PI/keztluo/TYang/g16/l502.exe)
 Integral symmetry usage will be decided dynamically.
 Closed shell SCF:
 Using DIIS extrapolation, IDIIS=  1040.
 NGot= 13421772800 LenX= 13421048022 LenY= 13420700512
 Requested convergence on RMS density matrix=1.00D-08 within 128 cycles.
 Requested convergence on MAX density matrix=1.00D-06.
 Requested convergence on             energy=1.00D-06.
 No special actions if energy rises.
 Fock matrices will be formed incrementally for  20 cycles.

 Cycle   1  Pass 1  IDiag  1:
 FoFJK:  IHMeth= 1 ICntrl=       0 DoSepK=F KAlg= 0 I1Cent=           0 FoldK=F
 IRaf= 990000000 NMat=       1 IRICut=       1 DoRegI=T DoRafI=F ISym2E= 0 IDoP0=0 IntGTp=1.
 FoFCou: FMM=T IPFlag=           0 FMFlag=      100000 FMFlg1=        2001
         NFxFlg=           0 DoJE=F BraDBF=F KetDBF=F FulRan=T
         wScrn=  0.000000 ICntrl=         0 IOpCl=  0 I1Cent=           0 NGrid=           0
         NMat0=    1 NMatS0=      1 NMatT0=    0 NMatD0=    1 NMtDS0=    0 NMtDT0=    0
 Symmetry not used in FoFCou.
 FMM levels:  10  Number of levels for PrismC:   9
 E= -1772.39846743058    
 DIIS: error= 2.04D-08 at cycle   1 NSaved=   1.
 NSaved= 1 IEnMin= 1 EnMin= -1772.39846743058     IErMin= 1 ErrMin= 2.04D-08
 ErrMax= 2.04D-08  0.00D+00 EMaxC= 1.00D-01 BMatC= 5.00D-13 BMatP= 5.00D-13
 IDIUse=1 WtCom= 1.00D+00 WtEn= 0.00D+00
 Coeff-Com:  0.100D+01
 Coeff:      0.100D+01
 Gap=     0.208 Goal=   None    Shift=    0.000
 RMSDP=3.46D-09 MaxDP=1.86D-07              OVMax= 3.74D-07

 SCF Done:  E(RM062X) =  -1772.39846743     A.U. after    1 cycles
            NFock=  1  Conv=0.35D-08     -V/T= 2.0054
 KE= 1.762842769138D+03 PE=-1.261094905532D+04 EE= 4.842660869140D+03
 Leave Link  502 at Mon May  6 04:03:50 2024, MaxMem= 13421772800 cpu:             253.7 elap:               6.6
 (Enter /scratch/PI/keztluo/TYang/g16/l601.exe)
 Copying SCF densities to generalized density rwf, IOpCl= 0 IROHF=0.

 **********************************************************************

            Population analysis using the SCF Density.

 **********************************************************************

 Orbital symmetries:
       Occupied  (A) (A) (A) (A) (A) (A) (A) (A) (A) (A) (A) (A)
                 (A) (A) (A) (A) (A) (A) (A) (A) (A) (A) (A) (A)
                 (A) (A) (A) (A) (A) (A) (A) (A) (A) (A) (A) (A)
                 (A) (A) (A) (A) (A) (A) (A) (A) (A) (A) (A) (A)
                 (A) (A) (A) (A) (A) (A) (A) (A) (A) (A) (A) (A)
                 (A) (A) (A) (A) (A) (A) (A) (A) (A) (A) (A) (A)
                 (A) (A) (A) (A) (A) (A) (A) (A) (A) (A) (A) (A)
                 (A) (A) (A) (A) (A) (A) (A) (A) (A) (A) (A) (A)
                 (A) (A) (A) (A) (A) (A) (A) (A) (A) (A) (A) (A)
                 (A) (A) (A) (A) (A) (A) (A) (A) (A) (A) (A) (A)
                 (A) (A) (A) (A) (A) (A) (A)
       Virtual   (A) (A) (A) (A) (A) (A) (A) (A) (A) (A) (A) (A)
                 (A) (A) (A) (A) (A) (A) (A) (A) (A) (A) (A) (A)
                 (A) (A) (A) (A) (A) (A) (A) (A) (A) (A) (A) (A)
                 (A) (A) (A) (A) (A) (A) (A) (A) (A) (A) (A) (A)
                 (A) (A) (A) (A) (A) (A) (A) (A) (A) (A) (A) (A)
                 (A) (A) (A) (A) (A) (A) (A) (A) (A) (A) (A) (A)
                 (A) (A) (A) (A) (A) (A) (A) (A) (A) (A) (A) (A)
                 (A) (A) (A) (A) (A) (A) (A) (A) (A) (A) (A) (A)
                 (A) (A) (A) (A) (A) (A) (A) (A) (A) (A) (A) (A)
                 (A) (A) (A) (A) (A) (A) (A) (A) (A) (A) (A) (A)
                 (A) (A) (A) (A) (A) (A) (A) (A) (A) (A) (A) (A)
                 (A) (A) (A) (A) (A) (A) (A) (A) (A) (A) (A) (A)
                 (A) (A) (A) (A) (A) (A) (A) (A) (A) (A) (A) (A)
                 (A) (A) (A) (A) (A) (A) (A) (A) (A) (A) (A) (A)
                 (A) (A) (A) (A) (A) (A) (A) (A) (A) (A) (A) (A)
                 (A) (A) (A) (A) (A) (A) (A) (A) (A) (A) (A) (A)
                 (A) (A) (A) (A) (A) (A) (A) (A) (A) (A) (A) (A)
                 (A) (A) (A) (A) (A) (A) (A) (A) (A) (A) (A) (A)
                 (A) (A) (A) (A) (A) (A) (A) (A) (A) (A) (A) (A)
                 (A) (A) (A) (A) (A) (A) (A) (A) (A) (A) (A) (A)
                 (A) (A) (A) (A) (A) (A) (A) (A) (A) (A) (A) (A)
                 (A) (A) (A) (A) (A) (A) (A) (A) (A) (A) (A) (A)
                 (A) (A) (A) (A) (A) (A) (A) (A) (A) (A) (A) (A)
                 (A) (A) (A) (A) (A) (A) (A) (A) (A) (A) (A) (A)
                 (A) (A) (A) (A) (A) (A) (A) (A) (A) (A) (A) (A)
                 (A) (A) (A) (A) (A) (A) (A) (A) (A) (A) (A) (A)
                 (A) (A) (A) (A) (A) (A) (A) (A) (A) (A) (A) (A)
                 (A) (A) (A) (A) (A) (A) (A) (A) (A) (A) (A) (A)
                 (A) (A) (A) (A) (A) (A) (A) (A) (A) (A) (A) (A)
                 (A) (A) (A) (A) (A) (A) (A) (A) (A) (A) (A) (A)
                 (A) (A) (A) (A) (A) (A) (A) (A) (A) (A) (A) (A)
                 (A) (A) (A) (A) (A) (A) (A) (A) (A) (A) (A) (A)
                 (A) (A) (A) (A) (A) (A) (A) (A) (A) (A) (A) (A)
                 (A) (A) (A) (A) (A) (A) (A) (A) (A) (A) (A) (A)
                 (A) (A) (A) (A) (A) (A) (A) (A) (A) (A) (A) (A)
                 (A) (A) (A) (A) (A) (A) (A)
 The electronic state is 1-A.
 Alpha  occ. eigenvalues --  -78.09059 -19.64785 -19.61981 -19.61823 -19.57821
 Alpha  occ. eigenvalues --  -10.65401 -10.59835 -10.59798 -10.55933 -10.55753
 Alpha  occ. eigenvalues --  -10.55615 -10.55571 -10.55238 -10.54986 -10.54729
 Alpha  occ. eigenvalues --  -10.54442 -10.54362 -10.54302 -10.54142 -10.54066
 Alpha  occ. eigenvalues --  -10.53984 -10.53512 -10.53400 -10.53344 -10.53324
 Alpha  occ. eigenvalues --  -10.53293 -10.53210 -10.53025 -10.52763 -10.52483
 Alpha  occ. eigenvalues --  -10.51663 -10.51092 -10.50614 -10.48800  -6.89258
 Alpha  occ. eigenvalues --   -5.00723  -5.00606  -5.00254  -2.12647  -1.17368
 Alpha  occ. eigenvalues --   -1.16738  -1.09481  -1.05238  -0.96833  -0.96742
 Alpha  occ. eigenvalues --   -0.95158  -0.94250  -0.86664  -0.86376  -0.85059
 Alpha  occ. eigenvalues --   -0.84804  -0.83625  -0.83052  -0.82456  -0.81986
 Alpha  occ. eigenvalues --   -0.79901  -0.74571  -0.74521  -0.73982  -0.70963
 Alpha  occ. eigenvalues --   -0.69932  -0.69602  -0.68334  -0.67334  -0.66148
 Alpha  occ. eigenvalues --   -0.65873  -0.65081  -0.63349  -0.60646  -0.60283
 Alpha  occ. eigenvalues --   -0.59221  -0.58112  -0.57210  -0.56341  -0.54442
 Alpha  occ. eigenvalues --   -0.54103  -0.53427  -0.52783  -0.52123  -0.51512
 Alpha  occ. eigenvalues --   -0.51343  -0.50974  -0.50743  -0.50204  -0.49801
 Alpha  occ. eigenvalues --   -0.49406  -0.49330  -0.48590  -0.48075  -0.47948
 Alpha  occ. eigenvalues --   -0.47102  -0.46265  -0.46094  -0.44551  -0.44437
 Alpha  occ. eigenvalues --   -0.44198  -0.43547  -0.42827  -0.42381  -0.42360
 Alpha  occ. eigenvalues --   -0.41700  -0.41263  -0.41065  -0.40877  -0.40746
 Alpha  occ. eigenvalues --   -0.40249  -0.39713  -0.39046  -0.38697  -0.38417
 Alpha  occ. eigenvalues --   -0.37834  -0.37359  -0.36499  -0.35479  -0.35167
 Alpha  occ. eigenvalues --   -0.34902  -0.34328  -0.33693  -0.32541  -0.31525
 Alpha  occ. eigenvalues --   -0.31264  -0.30841  -0.30019  -0.29043  -0.28311
 Alpha  occ. eigenvalues --   -0.27465  -0.24248
 Alpha virt. eigenvalues --   -0.03462  -0.01456   0.02376   0.03138   0.03654
 Alpha virt. eigenvalues --    0.03868   0.04209   0.05458   0.05826   0.07718
 Alpha virt. eigenvalues --    0.09055   0.11999   0.12515   0.13166   0.14307
 Alpha virt. eigenvalues --    0.14562   0.14647   0.15363   0.15691   0.16396
 Alpha virt. eigenvalues --    0.16776   0.17861   0.18024   0.18400   0.19074
 Alpha virt. eigenvalues --    0.19966   0.20346   0.20440   0.20734   0.21103
 Alpha virt. eigenvalues --    0.21468   0.21687   0.21883   0.22077   0.22455
 Alpha virt. eigenvalues --    0.22706   0.22940   0.23341   0.23582   0.23940
 Alpha virt. eigenvalues --    0.24133   0.24769   0.25406   0.25759   0.26134
 Alpha virt. eigenvalues --    0.26542   0.26925   0.27481   0.27975   0.28457
 Alpha virt. eigenvalues --    0.29214   0.29547   0.30105   0.30589   0.30805
 Alpha virt. eigenvalues --    0.31416   0.31610   0.32076   0.32173   0.33169
 Alpha virt. eigenvalues --    0.33516   0.33950   0.34504   0.34712   0.35337
 Alpha virt. eigenvalues --    0.35746   0.36130   0.36249   0.37389   0.38337
 Alpha virt. eigenvalues --    0.38504   0.38657   0.40300   0.40474   0.41650
 Alpha virt. eigenvalues --    0.41820   0.42193   0.42812   0.43191   0.43835
 Alpha virt. eigenvalues --    0.45547   0.46528   0.48066   0.50558   0.51479
 Alpha virt. eigenvalues --    0.52447   0.54014   0.54771   0.55589   0.55807
 Alpha virt. eigenvalues --    0.56825   0.57495   0.57787   0.58465   0.58751
 Alpha virt. eigenvalues --    0.59063   0.59561   0.60027   0.60530   0.60833
 Alpha virt. eigenvalues --    0.61037   0.61900   0.62211   0.62351   0.62813
 Alpha virt. eigenvalues --    0.63273   0.63755   0.64045   0.64529   0.65100
 Alpha virt. eigenvalues --    0.65221   0.65555   0.66117   0.66468   0.66812
 Alpha virt. eigenvalues --    0.67126   0.67291   0.67697   0.68193   0.68572
 Alpha virt. eigenvalues --    0.68839   0.68898   0.69037   0.69133   0.69713
 Alpha virt. eigenvalues --    0.70068   0.71308   0.71555   0.72058   0.72608
 Alpha virt. eigenvalues --    0.73107   0.73499   0.74407   0.74859   0.75302
 Alpha virt. eigenvalues --    0.76241   0.76516   0.77241   0.79133   0.79556
 Alpha virt. eigenvalues --    0.80342   0.80796   0.81642   0.81825   0.82473
 Alpha virt. eigenvalues --    0.82692   0.83705   0.84732   0.85660   0.85935
 Alpha virt. eigenvalues --    0.87078   0.87933   0.88721   0.88846   0.89128
 Alpha virt. eigenvalues --    0.90484   0.90641   0.91435   0.91455   0.91619
 Alpha virt. eigenvalues --    0.92157   0.92341   0.92527   0.93078   0.93516
 Alpha virt. eigenvalues --    0.93945   0.94152   0.94490   0.95105   0.95298
 Alpha virt. eigenvalues --    0.95861   0.96601   0.96794   0.97308   0.98049
 Alpha virt. eigenvalues --    0.98158   0.98472   0.98882   0.99103   0.99956
 Alpha virt. eigenvalues --    1.00140   1.00584   1.01046   1.01418   1.01897
 Alpha virt. eigenvalues --    1.02183   1.02904   1.03426   1.03981   1.04643
 Alpha virt. eigenvalues --    1.04714   1.05018   1.05873   1.06243   1.07062
 Alpha virt. eigenvalues --    1.07185   1.08531   1.09091   1.09357   1.10734
 Alpha virt. eigenvalues --    1.11125   1.12536   1.13312   1.13568   1.14017
 Alpha virt. eigenvalues --    1.14471   1.15068   1.15504   1.15911   1.17645
 Alpha virt. eigenvalues --    1.18014   1.18564   1.19172   1.19966   1.20597
 Alpha virt. eigenvalues --    1.21467   1.22267   1.23166   1.23952   1.24687
 Alpha virt. eigenvalues --    1.24838   1.26444   1.26839   1.27681   1.28208
 Alpha virt. eigenvalues --    1.29823   1.31199   1.31718   1.32123   1.32844
 Alpha virt. eigenvalues --    1.33591   1.35364   1.36081   1.37320   1.37806
 Alpha virt. eigenvalues --    1.39065   1.39656   1.40886   1.42179   1.43911
 Alpha virt. eigenvalues --    1.44820   1.45493   1.46017   1.47256   1.47733
 Alpha virt. eigenvalues --    1.48235   1.49328   1.49904   1.50741   1.51127
 Alpha virt. eigenvalues --    1.51848   1.52224   1.53627   1.53788   1.54434
 Alpha virt. eigenvalues --    1.54827   1.55179   1.55830   1.55940   1.56308
 Alpha virt. eigenvalues --    1.57474   1.58092   1.58435   1.58591   1.59582
 Alpha virt. eigenvalues --    1.61667   1.63319   1.64615   1.66311   1.68117
 Alpha virt. eigenvalues --    1.69654   1.70962   1.72532   1.73901   1.74502
 Alpha virt. eigenvalues --    1.75951   1.76234   1.79229   1.80830   1.80930
 Alpha virt. eigenvalues --    1.82128   1.83037   1.84293   1.84745   1.85940
 Alpha virt. eigenvalues --    1.86680   1.86824   1.87657   1.88160   1.88337
 Alpha virt. eigenvalues --    1.89591   1.90243   1.91133   1.92003   1.92106
 Alpha virt. eigenvalues --    1.93580   1.94102   1.94765   1.95615   1.96454
 Alpha virt. eigenvalues --    1.96731   1.98027   1.98424   1.98758   1.99207
 Alpha virt. eigenvalues --    1.99568   2.00827   2.00901   2.01999   2.03378
 Alpha virt. eigenvalues --    2.04091   2.04512   2.05004   2.05516   2.06670
 Alpha virt. eigenvalues --    2.07485   2.07972   2.08199   2.09171   2.09700
 Alpha virt. eigenvalues --    2.10936   2.11379   2.12079   2.12603   2.12885
 Alpha virt. eigenvalues --    2.13884   2.15480   2.16196   2.17675   2.18059
 Alpha virt. eigenvalues --    2.18459   2.18659   2.19322   2.19559   2.20169
 Alpha virt. eigenvalues --    2.20463   2.20849   2.21163   2.21189   2.22002
 Alpha virt. eigenvalues --    2.22454   2.23397   2.24054   2.24178   2.25641
 Alpha virt. eigenvalues --    2.26124   2.27059   2.28466   2.28701   2.31142
 Alpha virt. eigenvalues --    2.31324   2.31827   2.32571   2.33759   2.34815
 Alpha virt. eigenvalues --    2.35196   2.35551   2.35862   2.36597   2.37083
 Alpha virt. eigenvalues --    2.37670   2.38886   2.39905   2.41058   2.41225
 Alpha virt. eigenvalues --    2.43385   2.44337   2.44941   2.45472   2.45846
 Alpha virt. eigenvalues --    2.48017   2.50287   2.52553   2.54441   2.55887
 Alpha virt. eigenvalues --    2.56978   2.58355   2.60219   2.61305   2.62391
 Alpha virt. eigenvalues --    2.62978   2.63755   2.64277   2.64906   2.65476
 Alpha virt. eigenvalues --    2.66249   2.66477   2.67636   2.69230   2.69316
 Alpha virt. eigenvalues --    2.70063   2.70399   2.72982   2.73872   2.75851
 Alpha virt. eigenvalues --    2.77036   2.77507   2.77574   2.78169   2.79583
 Alpha virt. eigenvalues --    2.80034   2.81026   2.81842   2.82760   2.83665
 Alpha virt. eigenvalues --    2.84504   2.86758   2.87112   2.87944   2.88112
 Alpha virt. eigenvalues --    2.89989   2.91923   2.93213   2.94587   2.95259
 Alpha virt. eigenvalues --    2.98351   3.04608   3.06304   3.12165   3.14251
 Alpha virt. eigenvalues --    3.17475   3.20578   3.25394   3.43560   3.44005
 Alpha virt. eigenvalues --    3.44538   3.47875
          Condensed to atoms (all electrons):
 Mulliken charges:
               1
     1  P    1.046528
     2  O   -0.509932
     3  O   -0.736543
     4  O   -0.637697
     5  O   -0.658328
     6  C    0.184303
     7  C    0.120148
     8  C   -0.188573
     9  H    0.181321
    10  C   -0.176948
    11  H    0.161699
    12  C   -0.167261
    13  H    0.160453
    14  C   -0.174010
    15  H    0.159964
    16  C   -0.185472
    17  H    0.164858
    18  C    0.204274
    19  C   -0.160477
    20  H    0.149457
    21  C   -0.348597
    22  H    0.162482
    23  H    0.165653
    24  C   -0.326329
    25  H    0.171288
    26  H    0.155822
    27  C    0.046044
    28  C   -0.494634
    29  H    0.152148
    30  H    0.157368
    31  H    0.156741
    32  C    0.055353
    33  C   -0.502119
    34  H    0.131294
    35  H    0.149058
    36  H    0.225430
    37  C   -0.501043
    38  H    0.148955
    39  H    0.184435
    40  H    0.161822
    41  C    0.198926
    42  C    0.066123
    43  C   -0.182586
    44  H    0.188914
    45  C   -0.167990
    46  H    0.156933
    47  C   -0.161622
    48  H    0.156463
    49  C   -0.169438
    50  H    0.158102
    51  C   -0.185542
    52  H    0.161692
    53  Li   0.469492
    54  C    0.054986
    55  C   -0.158581
    56  C   -0.153928
    57  C   -0.148868
    58  H    0.164851
    59  C   -0.152436
    60  H    0.184135
    61  C   -0.150650
    62  H    0.171163
    63  H    0.169764
    64  H    0.169080
    65  H    0.172080
 Sum of Mulliken charges =   0.00000
 Mulliken charges with hydrogens summed into heavy atoms:
               1
     1  P    1.046528
     2  O   -0.509932
     3  O   -0.736543
     4  O   -0.637697
     5  O   -0.658328
     6  C    0.356383
     7  C    0.120148
     8  C   -0.007251
    10  C   -0.015249
    12  C   -0.006808
    14  C   -0.014046
    16  C   -0.020615
    18  C    0.204274
    19  C   -0.011020
    21  C   -0.020462
    24  C    0.000781
    27  C    0.046044
    28  C   -0.028377
    32  C    0.055353
    33  C    0.003663
    37  C   -0.005830
    41  C    0.198926
    42  C    0.066123
    43  C    0.006328
    45  C   -0.011057
    47  C   -0.005159
    49  C   -0.011336
    51  C   -0.023849
    53  Li   0.469492
    54  C    0.054986
    55  C    0.006269
    56  C    0.030207
    57  C    0.022295
    59  C    0.017328
    61  C    0.018430
 Electronic spatial extent (au):  <R**2>=          12281.3060
 Charge=              0.0000 electrons
 Dipole moment (field-independent basis, Debye):
    X=             -3.3304    Y=              0.7185    Z=              0.0134  Tot=              3.4070
 Quadrupole moment (field-independent basis, Debye-Ang):
   XX=           -200.9997   YY=           -192.3994   ZZ=           -193.1263
   XY=              9.2696   XZ=             -1.1600   YZ=             -7.6806
 Traceless Quadrupole moment (field-independent basis, Debye-Ang):
   XX=             -5.4912   YY=              3.1090   ZZ=              2.3822
   XY=              9.2696   XZ=             -1.1600   YZ=             -7.6806
 Octapole moment (field-independent basis, Debye-Ang**2):
  XXX=            -42.1878  YYY=            -22.6023  ZZZ=             25.9591  XYY=            -63.7306
  XXY=            -42.1655  XXZ=              0.6005  XZZ=            -26.1319  YZZ=            -23.1102
  YYZ=             44.3785  XYZ=             37.2013
 Hexadecapole moment (field-independent basis, Debye-Ang**3):
 XXXX=          -8514.0968 YYYY=          -4582.0998 ZZZZ=          -3518.2031 XXXY=            237.1405
 XXXZ=             80.1950 YYYX=            195.6822 YYYZ=           -217.2522 ZZZX=             63.8030
 ZZZY=           -152.7659 XXYY=          -1935.6203 XXZZ=          -1875.2305 YYZZ=          -1253.0879
 XXYZ=            -45.8610 YYXZ=           -105.2096 ZZXY=             99.6817
 N-N= 4.233046949607D+03 E-N=-1.261094904811D+04  KE= 1.762842769138D+03
 No NMR shielding tensors so no spin-rotation constants.
 Leave Link  601 at Mon May  6 04:03:51 2024, MaxMem= 13421772800 cpu:              10.2 elap:               0.3
 (Enter /scratch/PI/keztluo/TYang/g16/l701.exe)
 ... and contract with generalized density number  0.
 Compute integral first derivatives.
 Leave Link  701 at Mon May  6 04:03:52 2024, MaxMem= 13421772800 cpu:              14.6 elap:               0.5
 (Enter /scratch/PI/keztluo/TYang/g16/l702.exe)
 L702 exits ... SP integral derivatives will be done elsewhere.
 Leave Link  702 at Mon May  6 04:03:52 2024, MaxMem= 13421772800 cpu:               0.8 elap:               0.0
 (Enter /scratch/PI/keztluo/TYang/g16/l703.exe)
 Integral derivatives from FoFJK, PRISM(SPDF).
 Compute integral first derivatives, UseDBF=F ICtDFT=           0.
 Calling FoFJK, ICntrl=      2127 FMM=T ISym2X=0 I1Cent= 0 IOpClX= 0 NMat=1 NMatS=1 NMatT=0.
 FoFJK:  IHMeth= 1 ICntrl=    2127 DoSepK=F KAlg= 0 I1Cent=           0 FoldK=F
 IRaf=         0 NMat=       1 IRICut=       1 DoRegI=T DoRafI=F ISym2E= 0 IDoP0=0 IntGTp=1.
 FoFCou: FMM=T IPFlag=           0 FMFlag=      100000 FMFlg1=        2001
         NFxFlg=           0 DoJE=F BraDBF=F KetDBF=F FulRan=T
         wScrn=  0.000000 ICntrl=      2127 IOpCl=  0 I1Cent=           0 NGrid=           0
         NMat0=    1 NMatS0=      1 NMatT0=    0 NMatD0=    1 NMtDS0=    0 NMtDT0=    0
 Symmetry not used in FoFCou.
 FMM levels:  10  Number of levels for PrismC:   9
 Leave Link  703 at Mon May  6 04:04:06 2024, MaxMem= 13421772800 cpu:             553.2 elap:              14.3
 (Enter /scratch/PI/keztluo/TYang/g16/l716.exe)
 Dipole        =-1.31027503D+00 2.82660915D-01 5.26764378D-03
 ***** Axes restored to original set *****
 -------------------------------------------------------------------
 Center     Atomic                   Forces (Hartrees/Bohr)
 Number     Number              X              Y              Z
 -------------------------------------------------------------------
      1       15           0.006228098    0.000130517    0.005161407
      2        8           0.000079416    0.000041490   -0.000055636
      3        8          -0.000001360   -0.000015562   -0.000041602
      4        8           0.000085437    0.000015618   -0.000020320
      5        8           0.000061105    0.000070215   -0.000017828
      6        6          -0.006662850   -0.000071761   -0.004968370
      7        6           0.000059524    0.000019720   -0.000056773
      8        6           0.000021085   -0.000020773   -0.000001295
      9        1          -0.000002158   -0.000017753    0.000016393
     10        6           0.000017225   -0.000021212    0.000003632
     11        1          -0.000021710    0.000006851    0.000006545
     12        6           0.000012506    0.000015959   -0.000000414
     13        1           0.000003064    0.000005752    0.000003175
     14        6          -0.000018823    0.000020617   -0.000002877
     15        1          -0.000001086   -0.000001122   -0.000000531
     16        6          -0.000033018   -0.000033183    0.000028266
     17        1           0.000001543   -0.000003790   -0.000013159
     18        6          -0.000025605   -0.000054171    0.000022865
     19        6          -0.000022298    0.000022195   -0.000012605
     20        1           0.000009685    0.000017887   -0.000003280
     21        6          -0.000034345    0.000066106   -0.000001335
     22        1          -0.000017600    0.000009802   -0.000008696
     23        1           0.000003028    0.000014532    0.000019516
     24        6           0.000021417   -0.000012490    0.000012566
     25        1           0.000007042   -0.000016209   -0.000006328
     26        1           0.000000706    0.000014597    0.000008325
     27        6           0.000023893    0.000029788    0.000037749
     28        6           0.000019542   -0.000011206    0.000017195
     29        1           0.000001839   -0.000051515    0.000001211
     30        1           0.000002348   -0.000001511   -0.000001405
     31        1           0.000002100    0.000000405   -0.000007766
     32        6           0.000006054   -0.000020773   -0.000015818
     33        6          -0.000024691    0.000027771    0.000002133
     34        1          -0.000002708   -0.000008872   -0.000001121
     35        1           0.000012018    0.000005999   -0.000000834
     36        1          -0.000042960    0.000009730   -0.000004063
     37        6          -0.000002127   -0.000011485   -0.000009900
     38        1           0.000006578    0.000000747    0.000001950
     39        1           0.000007467    0.000010612    0.000001094
     40        1          -0.000003466    0.000005845    0.000002044
     41        6          -0.000026251   -0.000062055   -0.000009097
     42        6          -0.000017239    0.000026213    0.000014000
     43        6           0.000000424   -0.000003026   -0.000012803
     44        1           0.000000458    0.000006626    0.000001171
     45        6           0.000007619    0.000006222    0.000005291
     46        1          -0.000000747    0.000000198   -0.000001470
     47        6          -0.000002969   -0.000013693    0.000000254
     48        1          -0.000004604    0.000001997   -0.000001052
     49        6           0.000007891   -0.000000097   -0.000016234
     50        1          -0.000003520    0.000000795    0.000002991
     51        6          -0.000012140    0.000025038    0.000007184
     52        1           0.000001390    0.000001425   -0.000000137
     53        3           0.000058794   -0.000162541    0.000050939
     54        6           0.000070117    0.000095477   -0.000092203
     55        6           0.000034883   -0.000039891   -0.000021176
     56        6           0.000050531   -0.000006910   -0.000037402
     57        6          -0.000014356   -0.000059124    0.000011705
     58        1          -0.000036268    0.000023150    0.000017863
     59        6          -0.000019204   -0.000005628    0.000028266
     60        1           0.000004816   -0.000024891    0.000009249
     61        6          -0.000035963   -0.000013682    0.000027545
     62        1           0.000013470    0.000046321   -0.000016746
     63        1           0.000024960   -0.000031088   -0.000030313
     64        1           0.000029956    0.000027221   -0.000030876
     65        1           0.000092036   -0.000027428   -0.000001057
 -------------------------------------------------------------------
 Cartesian Forces:  Max     0.006662850 RMS     0.000831113
 Leave Link  716 at Mon May  6 04:04:07 2024, MaxMem= 13421772800 cpu:               1.2 elap:               0.1
 (Enter /scratch/PI/keztluo/TYang/g16/l103.exe)

 GradGradGradGradGradGradGradGradGradGradGradGradGradGradGradGradGradGrad
 Berny optimization.
 FormGI is forming the generalized inverse of G from B-inverse, IUseBI=4.
 GSVD:  received Info=                   1 from GESDD.
 Internal  Forces:  Max     0.007755944 RMS     0.000397622
 Search for a saddle point.
 Step number   1 out of a maximum of  390
 All quantities printed in internal units (Hartrees-Bohrs-Radians)
 Swapping is turned off.
 Second derivative matrix not updated -- first step.
 ITU=  0
     Eigenvalues ---   -0.00260   0.00137   0.00240   0.00255   0.00359
     Eigenvalues ---    0.00723   0.00814   0.00830   0.01316   0.01403
     Eigenvalues ---    0.01530   0.01645   0.01659   0.01773   0.01784
     Eigenvalues ---    0.01790   0.01795   0.01826   0.01886   0.01947
     Eigenvalues ---    0.02037   0.02079   0.02158   0.02203   0.02340
     Eigenvalues ---    0.02372   0.02450   0.02473   0.02530   0.02554
     Eigenvalues ---    0.02571   0.02629   0.02675   0.02710   0.02726
     Eigenvalues ---    0.02780   0.02815   0.02839   0.02858   0.02862
     Eigenvalues ---    0.03018   0.03153   0.03362   0.03533   0.03964
     Eigenvalues ---    0.04009   0.04142   0.04340   0.04478   0.04539
     Eigenvalues ---    0.04570   0.04694   0.04744   0.04760   0.04837
     Eigenvalues ---    0.05039   0.05139   0.05265   0.05522   0.05584
     Eigenvalues ---    0.05972   0.06097   0.06295   0.06346   0.06697
     Eigenvalues ---    0.06884   0.07520   0.07999   0.08274   0.08637
     Eigenvalues ---    0.08942   0.09140   0.09316   0.10250   0.10856
     Eigenvalues ---    0.10961   0.10971   0.11009   0.11238   0.11664
     Eigenvalues ---    0.11713   0.11767   0.11900   0.12105   0.12205
     Eigenvalues ---    0.12292   0.12394   0.12410   0.12453   0.12500
     Eigenvalues ---    0.12548   0.12680   0.12718   0.13017   0.13085
     Eigenvalues ---    0.13156   0.14231   0.14691   0.15159   0.15252
     Eigenvalues ---    0.15369   0.15576   0.15938   0.16154   0.16653
     Eigenvalues ---    0.18061   0.18670   0.18837   0.18896   0.18927
     Eigenvalues ---    0.19057   0.19128   0.19340   0.19371   0.19468
     Eigenvalues ---    0.20113   0.20291   0.20709   0.21127   0.21235
     Eigenvalues ---    0.22275   0.23160   0.23419   0.23851   0.24879
     Eigenvalues ---    0.25650   0.26633   0.27111   0.27606   0.28686
     Eigenvalues ---    0.28847   0.29497   0.31235   0.31475   0.32189
     Eigenvalues ---    0.32765   0.33218   0.33768   0.33790   0.34005
     Eigenvalues ---    0.34129   0.34294   0.34398   0.34624   0.34662
     Eigenvalues ---    0.34697   0.34741   0.34749   0.34923   0.35090
     Eigenvalues ---    0.35536   0.35811   0.36522   0.36669   0.36683
     Eigenvalues ---    0.36712   0.36722   0.36748   0.36852   0.36926
     Eigenvalues ---    0.36937   0.36940   0.37045   0.37131   0.37212
     Eigenvalues ---    0.37529   0.37812   0.38282   0.38767   0.40689
     Eigenvalues ---    0.42992   0.43164   0.43601   0.43715   0.44079
     Eigenvalues ---    0.44514   0.45488   0.45520   0.49015   0.49042
     Eigenvalues ---    0.49243   0.49359   0.49435   0.49588   0.53009
     Eigenvalues ---    0.53179   0.53588   0.76554   1.12919
 Eigenvectors required to have negative eigenvalues:
                          R4        D8        D19       D20       D9
   1                   -0.73978  -0.31034  -0.26369  -0.24491   0.16966
                          A4        D6       A108       D7        D10
   1                    0.13279   0.13243  -0.13199  -0.12770  -0.11640
 RFO step:  Lambda0=4.900799705D-03 Lambda=-6.83721016D-04.
 Linear search not attempted -- option 19 set.
 Maximum step size (   0.300) exceeded in Quadratic search.
    -- Step size scaled by   0.530
 Iteration  1 RMS(Cart)=  0.08645780 RMS(Int)=  0.00452748
 Iteration  2 RMS(Cart)=  0.02304025 RMS(Int)=  0.00027483
 Iteration  3 RMS(Cart)=  0.00017084 RMS(Int)=  0.00026802
 Iteration  4 RMS(Cart)=  0.00000006 RMS(Int)=  0.00026802
 ITry= 1 IFail=0 DXMaxC= 4.81D-01 DCOld= 1.00D+10 DXMaxT= 3.00D-01 DXLimC= 3.00D+00 Rises=F
 Variable       Old X    -DE/DX   Delta X   Delta X   Delta X     New X
                                 (Linear)    (Quad)   (Total)
    R1        2.91499  -0.00022   0.00000  -0.00817  -0.00792   2.90707
    R2        3.17152   0.00007   0.00000  -0.02320  -0.02283   3.14868
    R3        3.17839   0.00001   0.00000  -0.01149  -0.01123   3.16716
    R4        5.06994   0.00776   0.00000  -0.27212  -0.27213   4.79781
    R5        5.35057   0.00045   0.00000  -0.05852  -0.05890   5.29167
    R6        2.34355  -0.00004   0.00000   0.01510   0.01510   2.35866
    R7        3.44166   0.00038   0.00000  -0.03001  -0.03001   3.41165
    R8        3.29194  -0.00008   0.00000   0.02630   0.02670   3.31864
    R9        2.69589   0.00003   0.00000   0.00532   0.00543   2.70132
   R10        2.68411  -0.00006   0.00000   0.00627   0.00594   2.69006
   R11        2.78659   0.00018   0.00000   0.01696   0.01696   2.80355
   R12        2.07770  -0.00007   0.00000  -0.00120  -0.00120   2.07651
   R13        2.64499  -0.00003   0.00000  -0.00096  -0.00096   2.64403
   R14        2.63944  -0.00004   0.00000  -0.00028  -0.00028   2.63916
   R15        2.89090  -0.00003   0.00000  -0.00277  -0.00277   2.88812
   R16        2.05445   0.00002   0.00000   0.00017   0.00017   2.05462
   R17        2.62921   0.00000   0.00000   0.00034   0.00034   2.62955
   R18        2.05277   0.00002   0.00000   0.00003   0.00003   2.05280
   R19        2.63369   0.00001   0.00000  -0.00121  -0.00122   2.63247
   R20        2.05190   0.00000   0.00000   0.00003   0.00003   2.05193
   R21        2.62957  -0.00001   0.00000   0.00051   0.00051   2.63008
   R22        2.05214   0.00000   0.00000  -0.00024  -0.00024   2.05190
   R23        2.63462   0.00002   0.00000  -0.00098  -0.00098   2.63364
   R24        2.05113   0.00001   0.00000   0.00014   0.00014   2.05127
   R25        2.91461  -0.00005   0.00000  -0.00207  -0.00207   2.91254
   R26        3.05536  -0.00003   0.00000  -0.00310  -0.00353   3.05183
   R27        2.06780   0.00001   0.00000  -0.00045  -0.00045   2.06735
   R28        2.93772   0.00005   0.00000  -0.00252  -0.00250   2.93521
   R29        2.93676   0.00003   0.00000   0.00098   0.00089   2.93765
   R30        2.06486  -0.00001   0.00000  -0.00029  -0.00029   2.06456
   R31        2.06282   0.00001   0.00000   0.00075   0.00075   2.06358
   R32        2.93650   0.00004   0.00000   0.00097   0.00103   2.93752
   R33        2.05963  -0.00002   0.00000  -0.00039  -0.00039   2.05924
   R34        2.06653   0.00000   0.00000  -0.00012  -0.00012   2.06641
   R35        2.91265   0.00002   0.00000   0.00171   0.00172   2.91437
   R36        2.96028   0.00002   0.00000  -0.00120  -0.00125   2.95904
   R37        2.86391  -0.00001   0.00000  -0.00020  -0.00020   2.86371
   R38        2.99350  -0.00001   0.00000   0.00225   0.00226   2.99576
   R39        2.05945  -0.00004   0.00000   0.00000   0.00000   2.05945
   R40        2.07031   0.00000   0.00000  -0.00008  -0.00008   2.07023
   R41        2.07077  -0.00001   0.00000   0.00003   0.00003   2.07080
   R42        2.91805   0.00003   0.00000  -0.00019  -0.00019   2.91786
   R43        2.90428  -0.00001   0.00000   0.00162   0.00162   2.90590
   R44        2.07310   0.00000   0.00000  -0.00057  -0.00057   2.07253
   R45        2.07052   0.00000   0.00000  -0.00093  -0.00093   2.06959
   R46        2.04396   0.00004   0.00000   0.00113   0.00113   2.04509
   R47        2.07050   0.00001   0.00000  -0.00017  -0.00017   2.07033
   R48        2.06659  -0.00001   0.00000   0.00026   0.00026   2.06685
   R49        2.07106   0.00001   0.00000  -0.00022  -0.00022   2.07084
   R50        2.89851   0.00004   0.00000   0.00024   0.00024   2.89876
   R51        2.64539  -0.00001   0.00000  -0.00012  -0.00012   2.64527
   R52        2.64842   0.00002   0.00000  -0.00001  -0.00001   2.64841
   R53        2.04720  -0.00001   0.00000  -0.00006  -0.00006   2.04714
   R54        2.63323   0.00000   0.00000   0.00023   0.00023   2.63346
   R55        2.05208   0.00000   0.00000  -0.00010  -0.00010   2.05198
   R56        2.62720  -0.00001   0.00000  -0.00029  -0.00029   2.62691
   R57        2.05159   0.00000   0.00000  -0.00008  -0.00008   2.05151
   R58        2.63106   0.00000   0.00000   0.00011   0.00011   2.63117
   R59        2.05170   0.00000   0.00000  -0.00008  -0.00008   2.05162
   R60        2.62900  -0.00001   0.00000  -0.00026  -0.00026   2.62873
   R61        2.04896   0.00000   0.00000  -0.00016  -0.00016   2.04880
   R62        2.63689  -0.00002   0.00000  -0.00134  -0.00133   2.63556
   R63        2.64176   0.00007   0.00000  -0.00144  -0.00144   2.64032
   R64        2.62549   0.00001   0.00000   0.00144   0.00144   2.62693
   R65        2.05177   0.00005   0.00000  -0.00066  -0.00066   2.05111
   R66        2.62063  -0.00001   0.00000   0.00176   0.00176   2.62239
   R67        2.05162   0.00002   0.00000   0.00013   0.00013   2.05175
   R68        2.63211   0.00000   0.00000  -0.00029  -0.00029   2.63182
   R69        2.05003   0.00005   0.00000   0.00038   0.00038   2.05041
   R70        2.63842   0.00001   0.00000  -0.00131  -0.00131   2.63712
   R71        2.05037   0.00005   0.00000   0.00033   0.00033   2.05069
   R72        2.05142   0.00005   0.00000  -0.00012  -0.00012   2.05130
    A1        1.86383  -0.00005   0.00000   0.02471   0.02465   1.88847
    A2        1.81040   0.00017   0.00000   0.01658   0.01712   1.82751
    A3        1.58022  -0.00003   0.00000   0.01297   0.01237   1.59259
    A4        2.14246   0.00012   0.00000   0.06280   0.06237   2.20483
    A5        2.21440  -0.00020   0.00000  -0.00412  -0.00707   2.20733
    A6        2.11287   0.00101   0.00000  -0.00612  -0.00611   2.10676
    A7        1.96936  -0.00001   0.00000   0.00057   0.00073   1.97008
    A8        1.99548   0.00005   0.00000   0.00364   0.00375   1.99922
    A9        2.15745  -0.00014   0.00000  -0.01649  -0.01845   2.13900
   A10        2.08416   0.00010   0.00000   0.00133  -0.00074   2.08343
   A11        2.02169   0.00004   0.00000  -0.00634  -0.00831   2.01337
   A12        2.05718   0.00001   0.00000   0.00175   0.00174   2.05893
   A13        2.10223  -0.00009   0.00000   0.00323   0.00323   2.10547
   A14        2.11857   0.00007   0.00000  -0.00451  -0.00451   2.11406
   A15        2.08830  -0.00001   0.00000   0.00163   0.00163   2.08994
   A16        2.11457   0.00000   0.00000  -0.00103  -0.00104   2.11353
   A17        2.08012   0.00001   0.00000  -0.00065  -0.00065   2.07947
   A18        2.08716   0.00000   0.00000  -0.00006  -0.00006   2.08709
   A19        2.09918   0.00000   0.00000  -0.00048  -0.00049   2.09868
   A20        2.09684   0.00000   0.00000   0.00056   0.00056   2.09740
   A21        2.10070   0.00001   0.00000  -0.00032  -0.00031   2.10039
   A22        2.08090  -0.00001   0.00000   0.00091   0.00090   2.08180
   A23        2.10158   0.00000   0.00000  -0.00059  -0.00059   2.10100
   A24        2.09775   0.00000   0.00000  -0.00004  -0.00004   2.09771
   A25        2.09778   0.00000   0.00000  -0.00021  -0.00022   2.09756
   A26        2.08764   0.00000   0.00000   0.00024   0.00024   2.08788
   A27        2.11589  -0.00001   0.00000  -0.00116  -0.00116   2.11473
   A28        2.09058   0.00001   0.00000  -0.00054  -0.00053   2.09005
   A29        2.07669   0.00000   0.00000   0.00169   0.00169   2.07838
   A30        1.83682   0.00005   0.00000   0.00133   0.00134   1.83815
   A31        1.91398  -0.00005   0.00000  -0.01079  -0.01064   1.90334
   A32        1.84719   0.00001   0.00000   0.00170   0.00159   1.84878
   A33        2.01737   0.00001   0.00000   0.00680   0.00676   2.02413
   A34        2.07172  -0.00005   0.00000  -0.00319  -0.00324   2.06848
   A35        1.76880   0.00003   0.00000   0.00263   0.00270   1.77150
   A36        1.95817  -0.00001   0.00000  -0.00016  -0.00011   1.95806
   A37        1.87577   0.00002   0.00000  -0.00116  -0.00120   1.87457
   A38        1.83372  -0.00005   0.00000  -0.00174  -0.00178   1.83194
   A39        2.00601   0.00000   0.00000   0.00080   0.00082   2.00683
   A40        2.00247   0.00001   0.00000  -0.00041  -0.00043   2.00204
   A41        1.76980   0.00002   0.00000   0.00262   0.00264   1.77244
   A42        1.93727   0.00000   0.00000   0.00153   0.00153   1.93881
   A43        1.95914   0.00002   0.00000  -0.00352  -0.00350   1.95564
   A44        1.80394  -0.00002   0.00000  -0.00141  -0.00143   1.80250
   A45        1.85352  -0.00001   0.00000   0.00000   0.00000   1.85352
   A46        1.95623   0.00001   0.00000  -0.00013  -0.00010   1.95612
   A47        1.95643   0.00000   0.00000   0.00351   0.00350   1.95993
   A48        1.98249  -0.00001   0.00000   0.00136   0.00137   1.98386
   A49        1.94729   0.00001   0.00000  -0.00149  -0.00148   1.94581
   A50        1.79886   0.00001   0.00000   0.00078   0.00074   1.79960
   A51        1.85734   0.00000   0.00000  -0.00057  -0.00057   1.85677
   A52        1.97691  -0.00001   0.00000   0.00224   0.00224   1.97915
   A53        1.90169   0.00001   0.00000  -0.00249  -0.00247   1.89922
   A54        1.73974   0.00002   0.00000  -0.00140  -0.00137   1.73836
   A55        2.00317   0.00000   0.00000   0.00069   0.00072   2.00389
   A56        1.87357   0.00002   0.00000  -0.00245  -0.00250   1.87107
   A57        2.04271   0.00000   0.00000  -0.00004  -0.00009   2.04262
   A58        1.81879  -0.00003   0.00000   0.00172   0.00170   1.82049
   A59        1.96243   0.00000   0.00000   0.00111   0.00116   1.96359
   A60        1.87371  -0.00001   0.00000  -0.00003  -0.00003   1.87368
   A61        1.88236  -0.00002   0.00000   0.00054   0.00054   1.88289
   A62        2.01944   0.00005   0.00000  -0.00017  -0.00017   2.01927
   A63        1.86764   0.00000   0.00000   0.00023   0.00023   1.86787
   A64        1.89530  -0.00001   0.00000  -0.00111  -0.00111   1.89419
   A65        1.91934  -0.00001   0.00000   0.00057   0.00057   1.91991
   A66        1.62554   0.00000   0.00000  -0.00007  -0.00007   1.62547
   A67        1.94057   0.00004   0.00000  -0.00281  -0.00278   1.93779
   A68        2.06951  -0.00003   0.00000   0.00304   0.00302   2.07253
   A69        1.99002   0.00000   0.00000   0.00212   0.00214   1.99215
   A70        2.03485   0.00000   0.00000  -0.00367  -0.00368   2.03117
   A71        1.80977  -0.00001   0.00000   0.00127   0.00126   1.81103
   A72        1.89304   0.00002   0.00000   0.00077   0.00076   1.89380
   A73        1.91570  -0.00001   0.00000   0.00502   0.00501   1.92072
   A74        2.01998  -0.00002   0.00000  -0.00224  -0.00224   2.01774
   A75        1.87415   0.00000   0.00000   0.00140   0.00139   1.87554
   A76        1.87378   0.00000   0.00000  -0.00408  -0.00408   1.86970
   A77        1.88181   0.00001   0.00000  -0.00080  -0.00080   1.88101
   A78        1.92762   0.00000   0.00000  -0.00040  -0.00040   1.92723
   A79        1.93201   0.00000   0.00000   0.00045   0.00045   1.93246
   A80        1.93428   0.00000   0.00000   0.00081   0.00081   1.93509
   A81        1.89810   0.00000   0.00000  -0.00096  -0.00096   1.89714
   A82        1.88054   0.00000   0.00000  -0.00003  -0.00003   1.88051
   A83        1.88988   0.00000   0.00000   0.00010   0.00010   1.88998
   A84        1.84061   0.00000   0.00000  -0.00113  -0.00141   1.83919
   A85        1.90990  -0.00005   0.00000   0.00893   0.00894   1.91885
   A86        1.86824   0.00003   0.00000  -0.00505  -0.00484   1.86340
   A87        1.78876   0.00000   0.00000  -0.00195  -0.00191   1.78685
   A88        2.08993  -0.00002   0.00000   0.00703   0.00712   2.09705
   A89        1.95879   0.00004   0.00000  -0.00652  -0.00657   1.95222
   A90        2.05805   0.00000   0.00000  -0.00049  -0.00049   2.05756
   A91        2.17298   0.00001   0.00000   0.00023   0.00023   2.17321
   A92        2.05152   0.00000   0.00000   0.00014   0.00014   2.05165
   A93        2.07180   0.00000   0.00000   0.00164   0.00164   2.07344
   A94        2.11736   0.00000   0.00000  -0.00012  -0.00012   2.11724
   A95        2.09400   0.00000   0.00000  -0.00152  -0.00152   2.09248
   A96        2.08486   0.00000   0.00000  -0.00030  -0.00030   2.08456
   A97        2.10073   0.00000   0.00000   0.00002   0.00002   2.10075
   A98        2.09760   0.00000   0.00000   0.00027   0.00027   2.09787
   A99        2.10368   0.00000   0.00000   0.00003   0.00003   2.10371
   A100       2.07836   0.00000   0.00000  -0.00004  -0.00004   2.07832
   A101       2.10115   0.00000   0.00000   0.00001   0.00001   2.10116
   A102       2.09862   0.00000   0.00000   0.00007   0.00007   2.09869
   A103       2.10190   0.00000   0.00000   0.00013   0.00013   2.10203
   A104       2.08264   0.00001   0.00000  -0.00020  -0.00020   2.08245
   A105       2.11649   0.00000   0.00000  -0.00012  -0.00012   2.11637
   A106       2.10027   0.00000   0.00000   0.00008   0.00008   2.10035
   A107       2.06613   0.00000   0.00000   0.00002   0.00002   2.06615
   A108       1.40022   0.00106   0.00000  -0.04257  -0.04243   1.35779
   A109       1.88629   0.00077   0.00000  -0.02143  -0.02153   1.86476
   A110       2.07219   0.00004   0.00000   0.00541   0.00540   2.07759
   A111       2.11545  -0.00004   0.00000  -0.00111  -0.00112   2.11433
   A112       2.09528  -0.00001   0.00000  -0.00417  -0.00417   2.09111
   A113       2.09780  -0.00001   0.00000   0.00199   0.00198   2.09978
   A114       2.08738   0.00000   0.00000  -0.00121  -0.00122   2.08616
   A115       2.09779   0.00001   0.00000  -0.00061  -0.00062   2.09717
   A116       2.09050   0.00001   0.00000   0.00269   0.00269   2.09318
   A117       2.08945  -0.00001   0.00000  -0.00007  -0.00008   2.08938
   A118       2.10310  -0.00001   0.00000  -0.00269  -0.00269   2.10041
   A119       2.08671   0.00002   0.00000   0.00187   0.00187   2.08858
   A120       2.09112   0.00001   0.00000  -0.00097  -0.00097   2.09015
   A121       2.10511  -0.00002   0.00000  -0.00080  -0.00080   2.10431
   A122       2.09370  -0.00002   0.00000   0.00128   0.00128   2.09498
   A123       2.09473   0.00001   0.00000  -0.00114  -0.00114   2.09359
   A124       2.09471   0.00001   0.00000  -0.00014  -0.00014   2.09457
   A125       2.10200   0.00001   0.00000  -0.00376  -0.00376   2.09824
   A126       2.09147  -0.00002   0.00000   0.00195   0.00195   2.09342
   A127       2.08972   0.00001   0.00000   0.00181   0.00181   2.09153
    D1       -2.38126  -0.00013   0.00000  -0.00546  -0.00609  -2.38735
    D2       -0.55702   0.00004   0.00000   0.01817   0.01855  -0.53848
    D3       -2.93109   0.00027   0.00000  -0.03106  -0.03234  -2.96343
    D4        2.38325  -0.00007   0.00000  -0.00441  -0.00434   2.37891
    D5        0.50811  -0.00002   0.00000  -0.03473  -0.03497   0.47314
    D6        2.83138  -0.00003   0.00000   0.06622   0.06510   2.89648
    D7       -1.73995   0.00000   0.00000  -0.05345  -0.05283  -1.79278
    D8        2.45276   0.00015   0.00000  -0.14823  -0.14840   2.30436
    D9        1.28210   0.00003   0.00000   0.07871   0.07869   1.36079
   D10       -2.08155   0.00004   0.00000  -0.04040  -0.04037  -2.12192
   D11        0.31408   0.00035   0.00000  -0.01907  -0.01997   0.29411
   D12        0.20990   0.00004   0.00000  -0.00921  -0.00831   0.20159
   D13       -1.76258   0.00001   0.00000   0.00244   0.00237  -1.76021
   D14        2.34001   0.00000   0.00000  -0.00035  -0.00046   2.33955
   D15        0.44507  -0.00002   0.00000   0.00037   0.00018   0.44525
   D16       -0.31561   0.00001   0.00000   0.04110   0.04099  -0.27463
   D17       -2.22850   0.00004   0.00000   0.04011   0.04009  -2.18841
   D18        1.92797   0.00000   0.00000   0.04587   0.04581   1.97377
   D19        2.93634  -0.00001   0.00000  -0.13075  -0.13048   2.80586
   D20       -0.23003   0.00000   0.00000  -0.12457  -0.12429  -0.35431
   D21        0.00954  -0.00003   0.00000  -0.01649  -0.01678  -0.00723
   D22        3.12637  -0.00003   0.00000  -0.01031  -0.01058   3.11578
   D23        3.11704   0.00000   0.00000  -0.00400  -0.00400   3.11304
   D24       -0.04578  -0.00001   0.00000  -0.00703  -0.00703  -0.05281
   D25        0.08329  -0.00002   0.00000  -0.00866  -0.00867   0.07462
   D26       -3.07953  -0.00004   0.00000  -0.01168  -0.01170  -3.09122
   D27        0.03563   0.00001   0.00000  -0.00113  -0.00113   0.03450
   D28       -3.11342   0.00001   0.00000  -0.00180  -0.00180  -3.11522
   D29        3.06831   0.00003   0.00000   0.00408   0.00407   3.07238
   D30       -0.08074   0.00002   0.00000   0.00341   0.00340  -0.07733
   D31        1.27210   0.00003   0.00000   0.04308   0.04297   1.31507
   D32       -2.89678   0.00002   0.00000   0.03454   0.03458  -2.86220
   D33       -0.78985   0.00002   0.00000   0.04179   0.04185  -0.74800
   D34       -1.75780   0.00001   0.00000   0.03785   0.03774  -1.72006
   D35        0.35651   0.00000   0.00000   0.02930   0.02935   0.38586
   D36        2.46344   0.00000   0.00000   0.03656   0.03662   2.50006
   D37       -3.11406   0.00001   0.00000   0.00326   0.00326  -3.11080
   D38        0.02467   0.00000   0.00000   0.00901   0.00901   0.03367
   D39        0.00641  -0.00001   0.00000   0.00028   0.00028   0.00668
   D40       -3.13806  -0.00002   0.00000   0.00603   0.00603  -3.13203
   D41       -3.13444   0.00001   0.00000  -0.00384  -0.00384  -3.13828
   D42        0.00788   0.00001   0.00000  -0.00272  -0.00272   0.00516
   D43        0.00427   0.00000   0.00000   0.00194   0.00194   0.00620
   D44       -3.13660   0.00000   0.00000   0.00306   0.00306  -3.13354
   D45        3.12865   0.00000   0.00000  -0.00155  -0.00155   3.12710
   D46       -0.01792  -0.00001   0.00000  -0.00534  -0.00534  -0.02326
   D47       -0.01222   0.00000   0.00000  -0.00042  -0.00042  -0.01264
   D48        3.12440  -0.00001   0.00000  -0.00421  -0.00422   3.12018
   D49       -0.00428   0.00000   0.00000   0.00735   0.00735   0.00306
   D50       -3.13848   0.00000   0.00000   0.00802   0.00802  -3.13046
   D51        3.13236  -0.00001   0.00000   0.00358   0.00358   3.13594
   D52       -0.00184   0.00000   0.00000   0.00425   0.00425   0.00241
   D53        0.91627   0.00002   0.00000   0.00249   0.00255   0.91882
   D54        3.13785   0.00003   0.00000   0.00254   0.00262   3.14047
   D55       -1.27052   0.00004   0.00000   0.00430   0.00438  -1.26614
   D56       -1.15589  -0.00002   0.00000   0.00422   0.00422  -1.15167
   D57        1.06569  -0.00001   0.00000   0.00427   0.00430   1.06998
   D58        2.94050   0.00000   0.00000   0.00602   0.00605   2.94656
   D59        2.86312   0.00002   0.00000   0.00176   0.00177   2.86489
   D60       -1.19848   0.00003   0.00000   0.00182   0.00185  -1.19664
   D61        0.67633   0.00004   0.00000   0.00357   0.00360   0.67994
   D62       -0.07913  -0.00001   0.00000  -0.02395  -0.02377  -0.10290
   D63        1.91933  -0.00007   0.00000  -0.01532  -0.01522   1.90411
   D64       -2.18307  -0.00003   0.00000  -0.02095  -0.02086  -2.20393
   D65        1.97739   0.00004   0.00000  -0.02287  -0.02280   1.95459
   D66       -2.30734  -0.00002   0.00000  -0.01424  -0.01425  -2.32159
   D67       -0.12656   0.00001   0.00000  -0.01987  -0.01989  -0.14644
   D68       -2.07637   0.00003   0.00000  -0.01378  -0.01374  -2.09012
   D69       -0.07791  -0.00003   0.00000  -0.00514  -0.00519  -0.08310
   D70        2.10287   0.00001   0.00000  -0.01078  -0.01083   2.09204
   D71       -2.82608  -0.00001   0.00000   0.00237   0.00233  -2.82375
   D72       -0.75476  -0.00001   0.00000   0.00107   0.00104  -0.75372
   D73        1.35689  -0.00001   0.00000   0.00257   0.00253   1.35941
   D74       -0.63273   0.00000   0.00000   0.00181   0.00182  -0.63091
   D75        1.43860   0.00000   0.00000   0.00052   0.00053   1.43912
   D76       -2.73295   0.00000   0.00000   0.00202   0.00201  -2.73094
   D77        1.53786   0.00003   0.00000   0.00359   0.00360   1.54146
   D78       -2.67401   0.00003   0.00000   0.00230   0.00231  -2.67170
   D79       -0.56237   0.00003   0.00000   0.00380   0.00380  -0.55857
   D80       -0.97933  -0.00004   0.00000   0.00000   0.00006  -0.97928
   D81       -3.02638  -0.00005   0.00000  -0.00157  -0.00154  -3.02792
   D82        1.16221  -0.00005   0.00000  -0.00323  -0.00320   1.15901
   D83       -3.13813   0.00000   0.00000   0.00173   0.00177  -3.13636
   D84        1.09800  -0.00001   0.00000   0.00016   0.00017   1.09818
   D85       -0.99659  -0.00001   0.00000  -0.00150  -0.00149  -0.99808
   D86        0.97208  -0.00002   0.00000  -0.00086  -0.00085   0.97123
   D87       -1.07497  -0.00003   0.00000  -0.00243  -0.00245  -1.07741
   D88        3.11362  -0.00003   0.00000  -0.00409  -0.00411   3.10952
   D89       -2.24131  -0.00001   0.00000  -0.00816  -0.00816  -2.24946
   D90        1.94255   0.00000   0.00000  -0.00729  -0.00729   1.93525
   D91       -0.09547  -0.00002   0.00000  -0.00414  -0.00414  -0.09961
   D92        1.95463   0.00000   0.00000  -0.00907  -0.00907   1.94557
   D93       -0.14470   0.00001   0.00000  -0.00820  -0.00820  -0.15290
   D94       -2.18272  -0.00001   0.00000  -0.00504  -0.00505  -2.18777
   D95       -0.12783   0.00001   0.00000  -0.01142  -0.01142  -0.13925
   D96       -2.22716   0.00001   0.00000  -0.01055  -0.01056  -2.23772
   D97        2.01800  -0.00001   0.00000  -0.00739  -0.00740   2.01060
   D98        0.71261   0.00001   0.00000   0.00317   0.00318   0.71579
   D99        2.91028   0.00003   0.00000   0.00252   0.00251   2.91279
   D100      -1.17775   0.00003   0.00000   0.00253   0.00256  -1.17518
   D101       2.86217   0.00000   0.00000   0.00660   0.00660   2.86877
   D102      -1.22335   0.00001   0.00000   0.00596   0.00593  -1.21742
   D103       0.97181   0.00002   0.00000   0.00597   0.00599   0.97779
   D104      -1.35749  -0.00001   0.00000   0.00560   0.00561  -1.35188
   D105       0.84017   0.00000   0.00000   0.00496   0.00494   0.84512
   D106       3.03533   0.00001   0.00000   0.00497   0.00499   3.04033
   D107      -1.03198   0.00001   0.00000   0.00053   0.00051  -1.03147
   D108       0.97302   0.00005   0.00000  -0.00211  -0.00210   0.97092
   D109       3.08230   0.00004   0.00000  -0.00156  -0.00155   3.08075
   D110       3.08083   0.00000   0.00000   0.00071   0.00066   3.08149
   D111      -1.19736   0.00004   0.00000  -0.00192  -0.00194  -1.19930
   D112       0.91192   0.00003   0.00000  -0.00137  -0.00139   0.91053
   D113       0.90196   0.00003   0.00000  -0.00208  -0.00215   0.89980
   D114       2.90695   0.00007   0.00000  -0.00472  -0.00475   2.90220
   D115      -1.26696   0.00006   0.00000  -0.00417  -0.00420  -1.27116
   D116      -1.02387   0.00000   0.00000  -0.00579  -0.00580  -1.02967
   D117      -3.12708   0.00000   0.00000  -0.00461  -0.00462  -3.13170
   D118       1.05884   0.00000   0.00000  -0.00556  -0.00557   1.05326
   D119       1.00636   0.00002   0.00000  -0.00717  -0.00716   0.99920
   D120      -1.09685   0.00002   0.00000  -0.00599  -0.00598  -1.10283
   D121       3.08907   0.00002   0.00000  -0.00695  -0.00693   3.08213
   D122       3.11109  -0.00002   0.00000  -0.00392  -0.00392   3.10716
   D123       1.00788  -0.00002   0.00000  -0.00274  -0.00275   1.00513
   D124      -1.08939  -0.00002   0.00000  -0.00370  -0.00370  -1.09309
   D125      -3.03307  -0.00001   0.00000   0.00377   0.00353  -3.02954
   D126       1.30287   0.00001   0.00000   0.00257   0.00264   1.30551
   D127      -0.96173   0.00002   0.00000  -0.00073  -0.00077  -0.96251
   D128       1.41547  -0.00002   0.00000   0.00549   0.00525   1.42071
   D129      -0.53178   0.00000   0.00000   0.00429   0.00436  -0.52742
   D130      -2.79639   0.00000   0.00000   0.00099   0.00094  -2.79544
   D131      -0.81381   0.00000   0.00000   0.00360   0.00339  -0.81043
   D132      -2.76106   0.00002   0.00000   0.00240   0.00250  -2.75856
   D133       1.25752   0.00002   0.00000  -0.00090  -0.00092   1.25660
   D134       0.70900   0.00001   0.00000  -0.01064  -0.01063   0.69837
   D135      -1.10106   0.00000   0.00000  -0.01007  -0.01008  -1.11114
   D136       2.95160   0.00000   0.00000  -0.00773  -0.00774   2.94386
   D137      -1.39841   0.00001   0.00000  -0.00964  -0.00963  -1.40804
   D138       3.07473  -0.00001   0.00000  -0.00908  -0.00908   3.06564
   D139       0.84420  -0.00001   0.00000  -0.00674  -0.00674   0.83746
   D140       2.84655   0.00002   0.00000  -0.00959  -0.00958   2.83697
   D141       1.03650   0.00000   0.00000  -0.00903  -0.00903   1.02747
   D142      -1.19403   0.00000   0.00000  -0.00669  -0.00669  -1.20072
   D143       2.84425   0.00002   0.00000  -0.05043  -0.05041   2.79385
   D144       0.80154   0.00002   0.00000  -0.05535  -0.05533   0.74621
   D145      -1.33278   0.00003   0.00000  -0.05665  -0.05663  -1.38941
   D146      -1.51881   0.00000   0.00000  -0.05109  -0.05111  -1.56992
   D147       2.72167   0.00000   0.00000  -0.05601  -0.05603   2.66563
   D148       0.58734   0.00001   0.00000  -0.05731  -0.05733   0.53001
   D149       0.68359  -0.00001   0.00000  -0.04977  -0.04978   0.63381
   D150      -1.35912  -0.00001   0.00000  -0.05469  -0.05470  -1.41383
   D151       2.78974   0.00000   0.00000  -0.05600  -0.05600   2.73374
   D152       0.40560  -0.00001   0.00000   0.01315   0.01325   0.41885
   D153      -2.77560  -0.00001   0.00000   0.00956   0.00966  -2.76594
   D154       2.49568   0.00000   0.00000   0.01221   0.01214   2.50781
   D155      -0.68553   0.00000   0.00000   0.00862   0.00855  -0.67697
   D156      -1.69012   0.00001   0.00000   0.00928   0.00925  -1.68087
   D157       1.41186   0.00001   0.00000   0.00569   0.00566   1.41752
   D158      -0.04282   0.00000   0.00000  -0.00223  -0.00223  -0.04505
   D159       3.10574   0.00000   0.00000  -0.00261  -0.00261   3.10314
   D160       3.13559   0.00000   0.00000   0.00109   0.00109   3.13668
   D161       0.00097   0.00000   0.00000   0.00072   0.00072   0.00169
   D162      -3.10674   0.00000   0.00000   0.00276   0.00276  -3.10398
   D163       0.06108   0.00000   0.00000   0.00396   0.00396   0.06505
   D164      -0.00462   0.00000   0.00000  -0.00083  -0.00083  -0.00545
   D165      -3.11999   0.00000   0.00000   0.00038   0.00038  -3.11961
   D166      -3.14031   0.00000   0.00000  -0.00025  -0.00025  -3.14056
   D167       0.00315   0.00000   0.00000  -0.00016  -0.00016   0.00299
   D168       0.00834   0.00000   0.00000  -0.00064  -0.00064   0.00770
   D169      -3.13138   0.00000   0.00000  -0.00055  -0.00055  -3.13193
   D170       3.13640   0.00000   0.00000  -0.00010  -0.00010   3.13630
   D171      -0.00364   0.00000   0.00000  -0.00031  -0.00031  -0.00395
   D172      -0.00330   0.00000   0.00000  -0.00001  -0.00001  -0.00331
   D173       3.13985   0.00000   0.00000  -0.00023  -0.00023   3.13962
   D174       3.13471   0.00000   0.00000   0.00014   0.00014   3.13484
   D175       0.00002   0.00000   0.00000   0.00021   0.00021   0.00023
   D176      -0.00534   0.00000   0.00000  -0.00007  -0.00007  -0.00541
   D177      -3.14002   0.00000   0.00000   0.00000   0.00000  -3.14003
   D178       0.00420   0.00000   0.00000   0.00038   0.00038   0.00457
   D179       3.12006   0.00000   0.00000  -0.00080  -0.00080   3.11926
   D180      -3.13055   0.00000   0.00000   0.00045   0.00044  -3.13010
   D181      -0.01469   0.00000   0.00000  -0.00073  -0.00073  -0.01542
   D182       3.09168   0.00001   0.00000   0.00016   0.00017   3.09185
   D183      -0.02764   0.00000   0.00000  -0.00855  -0.00854  -0.03618
   D184      -0.02544   0.00000   0.00000  -0.00599  -0.00598  -0.03142
   D185       3.13843  -0.00001   0.00000  -0.01470  -0.01470   3.12374
   D186      -3.09076  -0.00001   0.00000  -0.00375  -0.00373  -3.09449
   D187       0.03304  -0.00001   0.00000  -0.00830  -0.00829   0.02475
   D188       0.02574   0.00000   0.00000   0.00265   0.00264   0.02838
   D189      -3.13365   0.00000   0.00000  -0.00190  -0.00191  -3.13556
   D190       0.00466   0.00000   0.00000   0.00549   0.00549   0.01015
   D191      -3.11347   0.00000   0.00000   0.00013   0.00014  -3.11333
   D192       3.12384   0.00001   0.00000   0.01425   0.01426   3.13809
   D193       0.00571   0.00001   0.00000   0.00890   0.00890   0.01461
   D194      -0.00537   0.00000   0.00000   0.00115   0.00115  -0.00422
   D195       3.12582   0.00000   0.00000   0.00072   0.00072   3.12654
   D196      -3.12903   0.00000   0.00000   0.00571   0.00571  -3.12333
   D197       0.00216   0.00000   0.00000   0.00528   0.00528   0.00744
   D198       0.01581   0.00000   0.00000  -0.00164  -0.00164   0.01417
   D199      -3.12648   0.00000   0.00000  -0.00356  -0.00356  -3.13005
   D200       3.13375   0.00000   0.00000   0.00375   0.00376   3.13750
   D201      -0.00855   0.00000   0.00000   0.00183   0.00183  -0.00671
   D202      -0.01547   0.00000   0.00000  -0.00167  -0.00168  -0.01715
   D203       3.12682   0.00000   0.00000   0.00024   0.00025   3.12707
   D204       3.13652   0.00000   0.00000  -0.00124  -0.00124   3.13528
   D205      -0.00437   0.00000   0.00000   0.00068   0.00068  -0.00368
         Item               Value     Threshold  Converged?
 Maximum Force            0.007756     0.000450     NO 
 RMS     Force            0.000398     0.000300     NO 
 Maximum Displacement     0.481047     0.001800     NO 
 RMS     Displacement     0.076498     0.001200     NO 
 Predicted change in Energy= 2.084080D-03
 Lowest energy point so far.  Saving SCF results.
 GradGradGradGradGradGradGradGradGradGradGradGradGradGradGradGradGradGrad

 Leave Link  103 at Mon May  6 04:04:07 2024, MaxMem= 13421772800 cpu:               9.9 elap:               0.4
 (Enter /scratch/PI/keztluo/TYang/g16/l202.exe)
 Stoichiometry    C29H30LiO4P
 Framework group  C1[X(C29H30LiO4P)]
 Deg. of freedom   189
 Full point group                 C1      NOp   1
 RotChk:  IX=0 Diff= 5.71D-02
 Largest Abelian subgroup         C1      NOp   1
 Largest concise Abelian subgroup C1      NOp   1
                         Standard orientation:                         
 ---------------------------------------------------------------------
 Center     Atomic      Atomic             Coordinates (Angstroms)
 Number     Number       Type             X           Y           Z
 ---------------------------------------------------------------------
      1         15           0       -0.789304   -1.204936    1.253741
      2          8           0       -3.235130   -1.316465    2.976740
      3          8           0       -1.196524   -2.668704    1.494772
      4          8           0       -0.770448   -0.933895   -0.390170
      5          8           0        0.885767   -1.214717    1.308361
      6          6           0       -2.934193   -0.321552    2.285756
      7          6           0       -0.143604    1.248527   -1.004685
      8          6           0       -0.403148    2.064848    0.101616
      9          1           0       -0.174964    1.705906    1.102225
     10          6           0       -0.924100    3.345412   -0.056582
     11          1           0       -1.089229    3.968936    0.817484
     12          6           0       -1.235409    3.824278   -1.327151
     13          1           0       -1.639127    4.824419   -1.452710
     14          6           0       -1.025397    3.006054   -2.433248
     15          1           0       -1.275451    3.359300   -3.429086
     16          6           0       -0.483199    1.732619   -2.269903
     17          1           0       -0.317265    1.113473   -3.145916
     18          6           0        0.366736   -0.179673   -0.816039
     19          6           0        0.976002   -0.849080   -2.063492
     20          1           0        0.231926   -1.015633   -2.847990
     21          6           0        2.203751   -0.000299   -2.493356
     22          1           0        2.487851   -0.215066   -3.526199
     23          1           0        1.996617    1.071031   -2.450866
     24          6           0        3.305051   -0.428553   -1.483349
     25          1           0        3.796504    0.409901   -0.990484
     26          1           0        4.095077   -1.004864   -1.972699
     27          6           0        2.546102   -1.352306   -0.509120
     28          6           0        2.460596   -2.842766   -2.650378
     29          1           0        3.012432   -2.185009   -3.321594
     30          1           0        1.764204   -3.425415   -3.263337
     31          1           0        3.172862   -3.551296   -2.212796
     32          6           0        1.660411   -2.139876   -1.532441
     33          6           0        0.779481   -3.259532   -0.953676
     34          1           0        1.352524   -4.194579   -0.965423
     35          1           0       -0.103150   -3.407095   -1.585028
     36          1           0        0.437628   -3.108008    0.061884
     37          6           0        3.430071   -2.171110    0.409913
     38          1           0        4.103700   -2.807408   -0.174574
     39          1           0        2.825561   -2.807125    1.062832
     40          1           0        4.047598   -1.520505    1.039390
     41          6           0        1.515257   -0.448592    0.286992
     42          6           0        2.207625    0.730821    0.981709
     43          6           0        2.552860    0.585314    2.330458
     44          1           0        2.282945   -0.330441    2.842388
     45          6           0        3.224553    1.593728    3.018905
     46          1           0        3.478379    1.448236    4.064610
     47          6           0        3.565488    2.777459    2.374764
     48          1           0        4.084413    3.566809    2.909739
     49          6           0        3.230756    2.938324    1.032852
     50          1           0        3.482304    3.857578    0.512879
     51          6           0        2.564178    1.928304    0.346852
     52          1           0        2.301126    2.097223   -0.691277
     53          3           0       -2.509697   -2.932999    2.630456
     54          6           0       -3.505141   -0.083889    0.937229
     55          6           0       -3.456532    1.201605    0.398461
     56          6           0       -4.066624   -1.126855    0.196198
     57          6           0       -3.929919    1.442187   -0.886234
     58          1           0       -3.034503    2.011727    0.984713
     59          6           0       -4.542821   -0.887679   -1.085118
     60          1           0       -4.108728   -2.125818    0.619435
     61          6           0       -4.465563    0.394308   -1.630979
     62          1           0       -3.863659    2.440350   -1.306441
     63          1           0       -4.966207   -1.700444   -1.666302
     64          1           0       -4.826663    0.574899   -2.638605
     65          1           0       -2.494982    0.560055    2.772903
 ---------------------------------------------------------------------
 Rotational constants (GHZ):           0.1667282           0.1167729           0.1061489
 Leave Link  202 at Mon May  6 04:04:08 2024, MaxMem= 13421772800 cpu:               0.5 elap:               0.0
 (Enter /scratch/PI/keztluo/TYang/g16/l301.exe)
 Basis read from rwf:  (5D, 7F)
 No pseudopotential information found on rwf file.
 There are   589 symmetry adapted cartesian basis functions of A   symmetry.
 There are   554 symmetry adapted basis functions of A   symmetry.
   554 basis functions,  1124 primitive gaussians,   589 cartesian basis functions
   127 alpha electrons      127 beta electrons
       nuclear repulsion energy      4236.2192405286 Hartrees.
 IExCor= 4336 DFT=T Ex+Corr=M062X ExCW=0 ScaHFX=  0.540000
 ScaDFX=  1.000000  1.000000  1.000000  1.000000 ScalE2=  1.000000  1.000000
 IRadAn=      5 IRanWt=     -1 IRanGd=            0 ICorTp=0 IEmpDi=  4
 NAtoms=   65 NActive=   65 NUniq=   65 SFac= 1.00D+00 NAtFMM=   60 NAOKFM=T Big=T
 Integral buffers will be    131072 words long.
 Raffenetti 2 integral format.
 Two-electron integral symmetry is turned on.
 No density basis found on file    724.
 Leave Link  301 at Mon May  6 04:04:08 2024, MaxMem= 13421772800 cpu:               2.4 elap:               0.1
 (Enter /scratch/PI/keztluo/TYang/g16/l302.exe)
 NPDir=0 NMtPBC=     1 NCelOv=     1 NCel=       1 NClECP=     1 NCelD=      1
         NCelK=      1 NCelE2=     1 NClLst=     1 CellRange=     0.0.
 One-electron integrals computed using PRISM.
 One-electron integral symmetry used in STVInt
 NBasis=   554 RedAO= T EigKep=  4.07D-04  NBF=   554
 NBsUse=   554 1.00D-06 EigRej= -1.00D+00 NBFU=   554
 Precomputing XC quadrature grid using
 IXCGrd= 4 IRadAn=           5 IRanWt=          -1 IRanGd=           0 AccXCQ= 0.00D+00.
 Generated NRdTot=       0 NPtTot=           0 NUsed=           0 NTot=          32
 NSgBfM=   586   586   586   586   586 MxSgAt=    65 MxSgA2=    65.
 Leave Link  302 at Mon May  6 04:04:09 2024, MaxMem= 13421772800 cpu:              27.7 elap:               0.7
 (Enter /scratch/PI/keztluo/TYang/g16/l303.exe)
 DipDrv:  MaxL=1.
 Leave Link  303 at Mon May  6 04:04:09 2024, MaxMem= 13421772800 cpu:               3.4 elap:               0.1
 (Enter /scratch/PI/keztluo/TYang/g16/l401.exe)
 Initial guess from the checkpoint file:  "LRts.chk"
 B after Tr=     0.000000    0.000000    0.000000
         Rot=    0.999806    0.001440   -0.002281   -0.019528 Ang=   2.26 deg.
 Guess basis will be translated and rotated to current coordinates.
 JPrj=2 DoOrth=T DoCkMO=T.
 Generating alternative initial guess.
 ExpMin= 3.60D-02 ExpMax= 1.94D+04 ExpMxC= 2.91D+03 IAcc=3 IRadAn=         5 AccDes= 0.00D+00
 Harris functional with IExCor= 1009 and IRadAn=       5 diagonalized for initial guess.
 HarFok:  IExCor= 1009 AccDes= 0.00D+00 IRadAn=         5 IDoV= 1 UseB2=F ITyADJ=14
 ICtDFT=  3500011 ScaDFX=  1.000000  1.000000  1.000000  1.000000
 FoFCou: FMM=F IPFlag=           0 FMFlag=      100000 FMFlg1=        2001
         NFxFlg=           0 DoJE=T BraDBF=F KetDBF=T FulRan=T
         wScrn=  0.000000 ICntrl=       500 IOpCl=  0 I1Cent=   200000004 NGrid=           0
         NMat0=    1 NMatS0=      1 NMatT0=    0 NMatD0=    1 NMtDS0=    0 NMtDT0=    0
 Petite list used in FoFCou.
 Harris En= -1771.61533101918    
 Leave Link  401 at Mon May  6 04:04:11 2024, MaxMem= 13421772800 cpu:              77.8 elap:               2.1
 (Enter /scratch/PI/keztluo/TYang/g16/l502.exe)
 Integral symmetry usage will be decided dynamically.
 Closed shell SCF:
 Using DIIS extrapolation, IDIIS=  1040.
 NGot= 13421772800 LenX= 13421048022 LenY= 13420700512
 Requested convergence on RMS density matrix=1.00D-08 within 128 cycles.
 Requested convergence on MAX density matrix=1.00D-06.
 Requested convergence on             energy=1.00D-06.
 No special actions if energy rises.
 Fock matrices will be formed incrementally for  20 cycles.

 Cycle   1  Pass 1  IDiag  1:
 FoFJK:  IHMeth= 1 ICntrl=       0 DoSepK=F KAlg= 0 I1Cent=           0 FoldK=F
 IRaf= 990000000 NMat=       1 IRICut=       1 DoRegI=T DoRafI=F ISym2E= 0 IDoP0=0 IntGTp=1.
 FoFCou: FMM=T IPFlag=           0 FMFlag=      100000 FMFlg1=        2001
         NFxFlg=           0 DoJE=F BraDBF=F KetDBF=F FulRan=T
         wScrn=  0.000000 ICntrl=         0 IOpCl=  0 I1Cent=           0 NGrid=           0
         NMat0=    1 NMatS0=      1 NMatT0=    0 NMatD0=    1 NMtDS0=    0 NMtDT0=    0
 Symmetry not used in FoFCou.
 FMM levels:  10  Number of levels for PrismC:   9
 E= -1772.37129708326    
 DIIS: error= 5.69D-03 at cycle   1 NSaved=   1.
 NSaved= 1 IEnMin= 1 EnMin= -1772.37129708326     IErMin= 1 ErrMin= 5.69D-03
 ErrMax= 5.69D-03  0.00D+00 EMaxC= 1.00D-01 BMatC= 1.07D-02 BMatP= 1.07D-02
 IDIUse=3 WtCom= 9.43D-01 WtEn= 5.69D-02
 Coeff-Com:  0.100D+01
 Coeff-En:   0.100D+01
 Coeff:      0.100D+01
 Gap=     0.916 Goal=   None    Shift=    0.000
 GapD=    0.916 DampG=2.000 DampE=1.000 DampFc=2.0000 IDamp=-1.
 RMSDP=3.49D-04 MaxDP=1.40D-02              OVMax= 4.79D-02

 Cycle   2  Pass 1  IDiag  1:
 RMSU=  3.49D-04    CP:  9.99D-01
 E= -1772.39469188117     Delta-E=       -0.023394797915 Rises=F Damp=F
 DIIS: error= 1.39D-03 at cycle   2 NSaved=   2.
 NSaved= 2 IEnMin= 2 EnMin= -1772.39469188117     IErMin= 2 ErrMin= 1.39D-03
 ErrMax= 1.39D-03  0.00D+00 EMaxC= 1.00D-01 BMatC= 5.84D-04 BMatP= 1.07D-02
 IDIUse=3 WtCom= 9.86D-01 WtEn= 1.39D-02
 Coeff-Com: -0.171D+00 0.117D+01
 Coeff-En:   0.000D+00 0.100D+01
 Coeff:     -0.169D+00 0.117D+01
 Gap=     0.223 Goal=   None    Shift=    0.000
 RMSDP=1.18D-04 MaxDP=4.94D-03 DE=-2.34D-02 OVMax= 1.20D-02

 Cycle   3  Pass 1  IDiag  1:
 RMSU=  9.16D-05    CP:  9.99D-01  1.22D+00
 E= -1772.39619025137     Delta-E=       -0.001498370198 Rises=F Damp=F
 DIIS: error= 4.31D-04 at cycle   3 NSaved=   3.
 NSaved= 3 IEnMin= 3 EnMin= -1772.39619025137     IErMin= 3 ErrMin= 4.31D-04
 ErrMax= 4.31D-04  0.00D+00 EMaxC= 1.00D-01 BMatC= 2.74D-04 BMatP= 5.84D-04
 IDIUse=3 WtCom= 9.96D-01 WtEn= 4.31D-03
 Coeff-Com: -0.103D+00 0.547D+00 0.557D+00
 Coeff-En:   0.000D+00 0.000D+00 0.100D+01
 Coeff:     -0.103D+00 0.544D+00 0.559D+00
 Gap=     0.221 Goal=   None    Shift=    0.000
 RMSDP=4.41D-05 MaxDP=3.28D-03 DE=-1.50D-03 OVMax= 7.38D-03

 Cycle   4  Pass 1  IDiag  1:
 RMSU=  3.72D-05    CP:  9.99D-01  1.26D+00  7.94D-01
 E= -1772.39643920402     Delta-E=       -0.000248952653 Rises=F Damp=F
 DIIS: error= 1.64D-04 at cycle   4 NSaved=   4.
 NSaved= 4 IEnMin= 4 EnMin= -1772.39643920402     IErMin= 4 ErrMin= 1.64D-04
 ErrMax= 1.64D-04  0.00D+00 EMaxC= 1.00D-01 BMatC= 3.60D-05 BMatP= 2.74D-04
 IDIUse=3 WtCom= 9.98D-01 WtEn= 1.64D-03
 Coeff-Com: -0.356D-02-0.401D-01 0.243D+00 0.800D+00
 Coeff-En:   0.000D+00 0.000D+00 0.000D+00 0.100D+01
 Coeff:     -0.356D-02-0.400D-01 0.243D+00 0.801D+00
 Gap=     0.221 Goal=   None    Shift=    0.000
 RMSDP=1.71D-05 MaxDP=9.33D-04 DE=-2.49D-04 OVMax= 2.29D-03

 Cycle   5  Pass 1  IDiag  1:
 RMSU=  1.07D-05    CP:  9.99D-01  1.27D+00  9.25D-01  1.01D+00
 E= -1772.39648194991     Delta-E=       -0.000042745884 Rises=F Damp=F
 DIIS: error= 3.86D-05 at cycle   5 NSaved=   5.
 NSaved= 5 IEnMin= 5 EnMin= -1772.39648194991     IErMin= 5 ErrMin= 3.86D-05
 ErrMax= 3.86D-05  0.00D+00 EMaxC= 1.00D-01 BMatC= 3.29D-06 BMatP= 3.60D-05
 IDIUse=1 WtCom= 1.00D+00 WtEn= 0.00D+00
 Coeff-Com:  0.878D-02-0.743D-01 0.545D-01 0.327D+00 0.684D+00
 Coeff:      0.878D-02-0.743D-01 0.545D-01 0.327D+00 0.684D+00
 Gap=     0.222 Goal=   None    Shift=    0.000
 RMSDP=5.90D-06 MaxDP=2.19D-04 DE=-4.27D-05 OVMax= 8.52D-04

 Cycle   6  Pass 1  IDiag  1:
 RMSU=  4.03D-06    CP:  9.99D-01  1.28D+00  9.57D-01  1.08D+00  8.58D-01
 E= -1772.39648654781     Delta-E=       -0.000004597901 Rises=F Damp=F
 DIIS: error= 1.66D-05 at cycle   6 NSaved=   6.
 NSaved= 6 IEnMin= 6 EnMin= -1772.39648654781     IErMin= 6 ErrMin= 1.66D-05
 ErrMax= 1.66D-05  0.00D+00 EMaxC= 1.00D-01 BMatC= 3.70D-07 BMatP= 3.29D-06
 IDIUse=1 WtCom= 1.00D+00 WtEn= 0.00D+00
 Coeff-Com:  0.401D-02-0.252D-01-0.393D-02 0.325D-01 0.251D+00 0.741D+00
 Coeff:      0.401D-02-0.252D-01-0.393D-02 0.325D-01 0.251D+00 0.741D+00
 Gap=     0.222 Goal=   None    Shift=    0.000
 RMSDP=2.47D-06 MaxDP=1.73D-04 DE=-4.60D-06 OVMax= 4.52D-04

 Cycle   7  Pass 1  IDiag  1:
 RMSU=  1.75D-06    CP:  9.99D-01  1.28D+00  9.68D-01  1.10D+00  9.70D-01
                    CP:  9.98D-01
 E= -1772.39648727247     Delta-E=       -0.000000724665 Rises=F Damp=F
 DIIS: error= 8.28D-06 at cycle   7 NSaved=   7.
 NSaved= 7 IEnMin= 7 EnMin= -1772.39648727247     IErMin= 7 ErrMin= 8.28D-06
 ErrMax= 8.28D-06  0.00D+00 EMaxC= 1.00D-01 BMatC= 7.58D-08 BMatP= 3.70D-07
 IDIUse=1 WtCom= 1.00D+00 WtEn= 0.00D+00
 Coeff-Com: -0.930D-04 0.398D-02-0.976D-02-0.453D-01-0.452D-01 0.280D+00
 Coeff-Com:  0.817D+00
 Coeff:     -0.930D-04 0.398D-02-0.976D-02-0.453D-01-0.452D-01 0.280D+00
 Coeff:      0.817D+00
 Gap=     0.222 Goal=   None    Shift=    0.000
 RMSDP=1.26D-06 MaxDP=7.22D-05 DE=-7.25D-07 OVMax= 2.91D-04

 Cycle   8  Pass 1  IDiag  1:
 RMSU=  6.13D-07    CP:  9.99D-01  1.28D+00  9.71D-01  1.11D+00  1.01D+00
                    CP:  1.20D+00  1.03D+00
 E= -1772.39648744031     Delta-E=       -0.000000167832 Rises=F Damp=F
 DIIS: error= 3.27D-06 at cycle   8 NSaved=   8.
 NSaved= 8 IEnMin= 8 EnMin= -1772.39648744031     IErMin= 8 ErrMin= 3.27D-06
 ErrMax= 3.27D-06  0.00D+00 EMaxC= 1.00D-01 BMatC= 1.35D-08 BMatP= 7.58D-08
 IDIUse=1 WtCom= 1.00D+00 WtEn= 0.00D+00
 Coeff-Com: -0.687D-03 0.587D-02-0.316D-02-0.248D-01-0.646D-01-0.399D-02
 Coeff-Com:  0.351D+00 0.740D+00
 Coeff:     -0.687D-03 0.587D-02-0.316D-02-0.248D-01-0.646D-01-0.399D-02
 Coeff:      0.351D+00 0.740D+00
 Gap=     0.222 Goal=   None    Shift=    0.000
 RMSDP=4.68D-07 MaxDP=4.78D-05 DE=-1.68D-07 OVMax= 1.24D-04

 Cycle   9  Pass 1  IDiag  1:
 RMSU=  2.52D-07    CP:  9.99D-01  1.28D+00  9.72D-01  1.11D+00  1.02D+00
                    CP:  1.26D+00  1.16D+00  9.78D-01
 E= -1772.39648746939     Delta-E=       -0.000000029081 Rises=F Damp=F
 DIIS: error= 1.41D-06 at cycle   9 NSaved=   9.
 NSaved= 9 IEnMin= 9 EnMin= -1772.39648746939     IErMin= 9 ErrMin= 1.41D-06
 ErrMax= 1.41D-06  0.00D+00 EMaxC= 1.00D-01 BMatC= 1.40D-09 BMatP= 1.35D-08
 IDIUse=1 WtCom= 1.00D+00 WtEn= 0.00D+00
 Coeff-Com: -0.217D-03 0.134D-02 0.409D-03-0.154D-02-0.133D-01-0.451D-01
 Coeff-Com: -0.157D-01 0.219D+00 0.855D+00
 Coeff:     -0.217D-03 0.134D-02 0.409D-03-0.154D-02-0.133D-01-0.451D-01
 Coeff:     -0.157D-01 0.219D+00 0.855D+00
 Gap=     0.222 Goal=   None    Shift=    0.000
 RMSDP=1.90D-07 MaxDP=1.54D-05 DE=-2.91D-08 OVMax= 5.67D-05

 Cycle  10  Pass 1  IDiag  1:
 RMSU=  1.02D-07    CP:  9.99D-01  1.28D+00  9.72D-01  1.11D+00  1.03D+00
                    CP:  1.27D+00  1.21D+00  1.12D+00  1.13D+00
 E= -1772.39648747301     Delta-E=       -0.000000003620 Rises=F Damp=F
 DIIS: error= 7.07D-07 at cycle  10 NSaved=  10.
 NSaved=10 IEnMin=10 EnMin= -1772.39648747301     IErMin=10 ErrMin= 7.07D-07
 ErrMax= 7.07D-07  0.00D+00 EMaxC= 1.00D-01 BMatC= 4.24D-10 BMatP= 1.40D-09
 IDIUse=1 WtCom= 1.00D+00 WtEn= 0.00D+00
 Coeff-Com:  0.177D-04-0.389D-03 0.805D-03 0.382D-02 0.531D-02-0.205D-01
 Coeff-Com: -0.631D-01-0.132D-01 0.423D+00 0.664D+00
 Coeff:      0.177D-04-0.389D-03 0.805D-03 0.382D-02 0.531D-02-0.205D-01
 Coeff:     -0.631D-01-0.132D-01 0.423D+00 0.664D+00
 Gap=     0.222 Goal=   None    Shift=    0.000
 RMSDP=6.17D-08 MaxDP=6.89D-06 DE=-3.62D-09 OVMax= 1.54D-05

 Cycle  11  Pass 1  IDiag  1:
 RMSU=  4.23D-08    CP:  9.99D-01  1.28D+00  9.72D-01  1.11D+00  1.03D+00
                    CP:  1.28D+00  1.21D+00  1.15D+00  1.26D+00  9.17D-01
 E= -1772.39648747360     Delta-E=       -0.000000000595 Rises=F Damp=F
 DIIS: error= 1.86D-07 at cycle  11 NSaved=  11.
 NSaved=11 IEnMin=11 EnMin= -1772.39648747360     IErMin=11 ErrMin= 1.86D-07
 ErrMax= 1.86D-07  0.00D+00 EMaxC= 1.00D-01 BMatC= 4.00D-11 BMatP= 4.24D-10
 IDIUse=1 WtCom= 1.00D+00 WtEn= 0.00D+00
 Coeff-Com:  0.330D-04-0.318D-03 0.184D-03 0.154D-02 0.403D-02-0.258D-02
 Coeff-Com: -0.235D-01-0.370D-01 0.446D-01 0.248D+00 0.765D+00
 Coeff:      0.330D-04-0.318D-03 0.184D-03 0.154D-02 0.403D-02-0.258D-02
 Coeff:     -0.235D-01-0.370D-01 0.446D-01 0.248D+00 0.765D+00
 Gap=     0.222 Goal=   None    Shift=    0.000
 RMSDP=2.74D-08 MaxDP=1.80D-06 DE=-5.95D-10 OVMax= 7.03D-06

 Cycle  12  Pass 1  IDiag  1:
 RMSU=  1.54D-08    CP:  9.99D-01  1.28D+00  9.72D-01  1.11D+00  1.03D+00
                    CP:  1.28D+00  1.22D+00  1.17D+00  1.32D+00  1.05D+00
                    CP:  1.01D+00
 E= -1772.39648747367     Delta-E=       -0.000000000072 Rises=F Damp=F
 DIIS: error= 9.89D-08 at cycle  12 NSaved=  12.
 NSaved=12 IEnMin=12 EnMin= -1772.39648747367     IErMin=12 ErrMin= 9.89D-08
 ErrMax= 9.89D-08  0.00D+00 EMaxC= 1.00D-01 BMatC= 1.08D-11 BMatP= 4.00D-11
 IDIUse=1 WtCom= 1.00D+00 WtEn= 0.00D+00
 Coeff-Com:  0.137D-04-0.996D-04-0.362D-04 0.219D-03 0.136D-02 0.161D-02
 Coeff-Com: -0.217D-02-0.152D-01-0.364D-01 0.103D-01 0.377D+00 0.663D+00
 Coeff:      0.137D-04-0.996D-04-0.362D-04 0.219D-03 0.136D-02 0.161D-02
 Coeff:     -0.217D-02-0.152D-01-0.364D-01 0.103D-01 0.377D+00 0.663D+00
 Gap=     0.222 Goal=   None    Shift=    0.000
 RMSDP=1.09D-08 MaxDP=5.27D-07 DE=-7.19D-11 OVMax= 1.86D-06

 Cycle  13  Pass 1  IDiag  1:
 RMSU=  6.54D-09    CP:  9.99D-01  1.28D+00  9.72D-01  1.11D+00  1.03D+00
                    CP:  1.28D+00  1.22D+00  1.17D+00  1.33D+00  1.09D+00
                    CP:  1.16D+00  9.26D-01
 E= -1772.39648747371     Delta-E=       -0.000000000036 Rises=F Damp=F
 DIIS: error= 2.65D-08 at cycle  13 NSaved=  13.
 NSaved=13 IEnMin=13 EnMin= -1772.39648747371     IErMin=13 ErrMin= 2.65D-08
 ErrMax= 2.65D-08  0.00D+00 EMaxC= 1.00D-01 BMatC= 1.31D-12 BMatP= 1.08D-11
 IDIUse=1 WtCom= 1.00D+00 WtEn= 0.00D+00
 Coeff-Com: -0.172D-05 0.293D-04-0.696D-04-0.252D-03-0.207D-03 0.112D-02
 Coeff-Com:  0.398D-02 0.141D-02-0.240D-01-0.552D-01 0.169D-01 0.259D+00
 Coeff-Com:  0.797D+00
 Coeff:     -0.172D-05 0.293D-04-0.696D-04-0.252D-03-0.207D-03 0.112D-02
 Coeff:      0.398D-02 0.141D-02-0.240D-01-0.552D-01 0.169D-01 0.259D+00
 Coeff:      0.797D+00
 Gap=     0.222 Goal=   None    Shift=    0.000
 RMSDP=5.33D-09 MaxDP=3.46D-07 DE=-3.64D-11 OVMax= 9.40D-07

 SCF Done:  E(RM062X) =  -1772.39648747     A.U. after   13 cycles
            NFock= 13  Conv=0.53D-08     -V/T= 2.0054
 KE= 1.762838701309D+03 PE=-1.261691305333D+04 EE= 4.845458624021D+03
 Leave Link  502 at Mon May  6 04:05:27 2024, MaxMem= 13421772800 cpu:            2947.2 elap:              76.0
 (Enter /scratch/PI/keztluo/TYang/g16/l701.exe)
 ... and contract with generalized density number  0.
 Compute integral first derivatives.
 Leave Link  701 at Mon May  6 04:05:28 2024, MaxMem= 13421772800 cpu:              13.8 elap:               0.4
 (Enter /scratch/PI/keztluo/TYang/g16/l702.exe)
 L702 exits ... SP integral derivatives will be done elsewhere.
 Leave Link  702 at Mon May  6 04:05:28 2024, MaxMem= 13421772800 cpu:               1.1 elap:               0.1
 (Enter /scratch/PI/keztluo/TYang/g16/l703.exe)
 Integral derivatives from FoFJK, PRISM(SPDF).
 Compute integral first derivatives, UseDBF=F ICtDFT=           0.
 Calling FoFJK, ICntrl=      2127 FMM=T ISym2X=0 I1Cent= 0 IOpClX= 0 NMat=1 NMatS=1 NMatT=0.
 FoFJK:  IHMeth= 1 ICntrl=    2127 DoSepK=F KAlg= 0 I1Cent=           0 FoldK=F
 IRaf=         0 NMat=       1 IRICut=       1 DoRegI=T DoRafI=F ISym2E= 0 IDoP0=0 IntGTp=1.
 FoFCou: FMM=T IPFlag=           0 FMFlag=      100000 FMFlg1=        2001
         NFxFlg=           0 DoJE=F BraDBF=F KetDBF=F FulRan=T
         wScrn=  0.000000 ICntrl=      2127 IOpCl=  0 I1Cent=           0 NGrid=           0
         NMat0=    1 NMatS0=      1 NMatT0=    0 NMatD0=    1 NMtDS0=    0 NMtDT0=    0
 Symmetry not used in FoFCou.
 FMM levels:  10  Number of levels for PrismC:   9
 Leave Link  703 at Mon May  6 04:05:43 2024, MaxMem= 13421772800 cpu:             555.6 elap:              14.4
 (Enter /scratch/PI/keztluo/TYang/g16/l716.exe)
 Dipole        =-8.83829922D-01 2.49323609D-01-4.89085609D-02
 ***** Axes restored to original set *****
 -------------------------------------------------------------------
 Center     Atomic                   Forces (Hartrees/Bohr)
 Number     Number              X              Y              Z
 -------------------------------------------------------------------
      1       15           0.004581055   -0.000104429    0.003877150
      2        8          -0.000553175   -0.002230430   -0.000053188
      3        8          -0.000252810    0.000645755   -0.000093709
      4        8          -0.000061239   -0.000127659    0.000010326
      5        8           0.000203045   -0.000378078   -0.000159375
      6        6          -0.003923464    0.001581622   -0.002922316
      7        6           0.000070578    0.000098038   -0.000009151
      8        6           0.000057578   -0.000031931   -0.000108708
      9        1           0.000030666   -0.000004316   -0.000031089
     10        6           0.000099343    0.000045594   -0.000022610
     11        1          -0.000010300    0.000007528    0.000006754
     12        6          -0.000028341    0.000039507    0.000093193
     13        1           0.000008190   -0.000003676    0.000000510
     14        6           0.000080845    0.000099853    0.000107204
     15        1           0.000002892    0.000000467    0.000009573
     16        6           0.000027192    0.000085689    0.000102314
     17        1          -0.000025907   -0.000003441   -0.000058857
     18        6          -0.000107885    0.000008020   -0.000143482
     19        6          -0.000028758   -0.000017285   -0.000108876
     20        1           0.000010929    0.000024984   -0.000014600
     21        6          -0.000069961    0.000050143    0.000054739
     22        1          -0.000013266   -0.000010099   -0.000012599
     23        1           0.000034770   -0.000008102    0.000073601
     24        6           0.000089769   -0.000017487   -0.000011121
     25        1          -0.000024150   -0.000017132   -0.000042380
     26        1          -0.000015300    0.000004953   -0.000004456
     27        6           0.000026019    0.000076679   -0.000019271
     28        6           0.000010703   -0.000029928   -0.000048853
     29        1           0.000025388   -0.000027227    0.000042366
     30        1           0.000012607    0.000022368    0.000005637
     31        1          -0.000007321   -0.000021043    0.000006892
     32        6          -0.000005805   -0.000025938    0.000075056
     33        6           0.000027073   -0.000028966   -0.000034770
     34        1          -0.000034929    0.000001457    0.000012852
     35        1           0.000048697   -0.000023510    0.000010357
     36        1          -0.000121822    0.000070398   -0.000012857
     37        6           0.000008993   -0.000006522    0.000017820
     38        1          -0.000015296    0.000008647    0.000016606
     39        1          -0.000003930   -0.000013852    0.000031988
     40        1           0.000011339   -0.000018100    0.000013053
     41        6           0.000161839    0.000148040    0.000123298
     42        6          -0.000052059    0.000067748   -0.000039635
     43        6          -0.000019248    0.000014310    0.000005806
     44        1          -0.000001747   -0.000032404   -0.000045248
     45        6           0.000015272   -0.000024197   -0.000010877
     46        1          -0.000000210    0.000008617   -0.000001674
     47        6          -0.000018720   -0.000021851    0.000017586
     48        1           0.000004124   -0.000008753   -0.000003084
     49        6           0.000026743   -0.000004070   -0.000038636
     50        1          -0.000001934   -0.000006297    0.000006552
     51        6          -0.000035330    0.000038263    0.000017002
     52        1           0.000006800   -0.000008292    0.000037269
     53        3          -0.000002129   -0.000292232    0.000100174
     54        6          -0.000003151    0.000320395   -0.000361512
     55        6          -0.000087041   -0.000185225   -0.000051251
     56        6           0.000003156    0.000018323   -0.000140692
     57        6           0.000119474   -0.000011412   -0.000070430
     58        1           0.000002889   -0.000046654    0.000010736
     59        6           0.000060826   -0.000019735    0.000010290
     60        1          -0.000016193   -0.000097479    0.000021224
     61        6          -0.000121958    0.000115418    0.000047411
     62        1          -0.000072966   -0.000018826   -0.000166615
     63        1           0.000033038   -0.000022918   -0.000018333
     64        1           0.000032092    0.000028556   -0.000046320
     65        1          -0.000197582    0.000318123   -0.000058766
 -------------------------------------------------------------------
 Cartesian Forces:  Max     0.004581055 RMS     0.000596696
 Leave Link  716 at Mon May  6 04:05:43 2024, MaxMem= 13421772800 cpu:               0.7 elap:               0.0
 (Enter /scratch/PI/keztluo/TYang/g16/l103.exe)

 GradGradGradGradGradGradGradGradGradGradGradGradGradGradGradGradGradGrad
 Berny optimization.
 FormGI is forming the generalized inverse of G from B-inverse, IUseBI=4.
 GSVD:  received Info=                   1 from GESDD.
 Internal  Forces:  Max     0.006312069 RMS     0.000397701
 Search for a saddle point.
 Step number   2 out of a maximum of  390
 All quantities printed in internal units (Hartrees-Bohrs-Radians)
 Swapping is turned off.
 Update second derivatives using D2CorX and points    1    2
 ITU=  0  0
     Eigenvalues ---   -0.00382   0.00146   0.00240   0.00256   0.00358
     Eigenvalues ---    0.00723   0.00814   0.00831   0.01322   0.01403
     Eigenvalues ---    0.01534   0.01645   0.01659   0.01773   0.01784
     Eigenvalues ---    0.01790   0.01795   0.01829   0.01886   0.01947
     Eigenvalues ---    0.02037   0.02079   0.02158   0.02207   0.02340
     Eigenvalues ---    0.02372   0.02449   0.02473   0.02530   0.02554
     Eigenvalues ---    0.02571   0.02629   0.02674   0.02710   0.02726
     Eigenvalues ---    0.02780   0.02815   0.02839   0.02858   0.02862
     Eigenvalues ---    0.03018   0.03152   0.03362   0.03532   0.03960
     Eigenvalues ---    0.04009   0.04142   0.04339   0.04477   0.04538
     Eigenvalues ---    0.04570   0.04694   0.04744   0.04760   0.04837
     Eigenvalues ---    0.05039   0.05137   0.05262   0.05511   0.05584
     Eigenvalues ---    0.05971   0.06094   0.06295   0.06343   0.06697
     Eigenvalues ---    0.06883   0.07520   0.07997   0.08271   0.08637
     Eigenvalues ---    0.08938   0.09140   0.09313   0.10249   0.10855
     Eigenvalues ---    0.10961   0.10970   0.11008   0.11237   0.11662
     Eigenvalues ---    0.11713   0.11766   0.11900   0.12105   0.12205
     Eigenvalues ---    0.12291   0.12394   0.12410   0.12452   0.12499
     Eigenvalues ---    0.12543   0.12679   0.12717   0.13015   0.13083
     Eigenvalues ---    0.13154   0.14212   0.14673   0.15158   0.15252
     Eigenvalues ---    0.15368   0.15573   0.15932   0.16153   0.16652
     Eigenvalues ---    0.18058   0.18668   0.18837   0.18895   0.18927
     Eigenvalues ---    0.19057   0.19128   0.19340   0.19371   0.19468
     Eigenvalues ---    0.20112   0.20290   0.20709   0.21118   0.21233
     Eigenvalues ---    0.22269   0.23159   0.23414   0.23850   0.24878
     Eigenvalues ---    0.25649   0.26632   0.27111   0.27606   0.28686
     Eigenvalues ---    0.28847   0.29496   0.31231   0.31473   0.32189
     Eigenvalues ---    0.32765   0.33218   0.33767   0.33788   0.34004
     Eigenvalues ---    0.34128   0.34294   0.34398   0.34624   0.34662
     Eigenvalues ---    0.34697   0.34741   0.34749   0.34923   0.35090
     Eigenvalues ---    0.35536   0.35811   0.36522   0.36669   0.36682
     Eigenvalues ---    0.36712   0.36722   0.36748   0.36852   0.36926
     Eigenvalues ---    0.36937   0.36940   0.37045   0.37130   0.37212
     Eigenvalues ---    0.37529   0.37812   0.38282   0.38765   0.40689
     Eigenvalues ---    0.42977   0.43164   0.43600   0.43714   0.44079
     Eigenvalues ---    0.44514   0.45486   0.45520   0.49015   0.49041
     Eigenvalues ---    0.49243   0.49359   0.49435   0.49588   0.53009
     Eigenvalues ---    0.53179   0.53587   0.76524   1.12665
 Eigenvectors required to have negative eigenvalues:
                          R4        D8        D19       D20       D9
   1                   -0.72773  -0.30738  -0.28130  -0.26066   0.19166
                          D7       A108       A4        D10       D6
   1                   -0.12895  -0.12827   0.12395  -0.11715   0.11447
 RFO step:  Lambda0=2.815184868D-03 Lambda=-3.43965363D-04.
 Linear search not attempted -- option 19 set.
 Maximum step size (   0.300) exceeded in Quadratic search.
    -- Step size scaled by   0.660
 Iteration  1 RMS(Cart)=  0.09629334 RMS(Int)=  0.00466243
 Iteration  2 RMS(Cart)=  0.02356740 RMS(Int)=  0.00029856
 Iteration  3 RMS(Cart)=  0.00018578 RMS(Int)=  0.00029048
 Iteration  4 RMS(Cart)=  0.00000011 RMS(Int)=  0.00029048
 ITry= 1 IFail=0 DXMaxC= 6.10D-01 DCOld= 1.00D+10 DXMaxT= 3.00D-01 DXLimC= 3.00D+00 Rises=F
 Variable       Old X    -DE/DX   Delta X   Delta X   Delta X     New X
                                 (Linear)    (Quad)   (Total)
    R1        2.90707  -0.00085   0.00000  -0.01043  -0.01027   2.89680
    R2        3.14868   0.00037   0.00000  -0.02263  -0.02235   3.12634
    R3        3.16716  -0.00024   0.00000  -0.01428  -0.01410   3.15306
    R4        4.79781   0.00631   0.00000  -0.27578  -0.27577   4.52204
    R5        5.29167   0.00085   0.00000  -0.03508  -0.03532   5.25635
    R6        2.35866   0.00199   0.00000   0.02019   0.02020   2.37885
    R7        3.41165  -0.00052   0.00000  -0.03391  -0.03392   3.37773
    R8        3.31864  -0.00046   0.00000   0.02524   0.02547   3.34411
    R9        2.70132   0.00056   0.00000   0.00560   0.00570   2.70702
   R10        2.69006  -0.00006   0.00000   0.00700   0.00673   2.69679
   R11        2.80355   0.00058   0.00000   0.01909   0.01909   2.82263
   R12        2.07651   0.00029   0.00000  -0.00004  -0.00004   2.07647
   R13        2.64403  -0.00012   0.00000  -0.00137  -0.00138   2.64265
   R14        2.63916   0.00006   0.00000  -0.00019  -0.00019   2.63897
   R15        2.88812   0.00013   0.00000  -0.00246  -0.00246   2.88566
   R16        2.05462  -0.00004   0.00000   0.00028   0.00028   2.05490
   R17        2.62955   0.00003   0.00000   0.00016   0.00016   2.62971
   R18        2.05280   0.00001   0.00000   0.00001   0.00001   2.05281
   R19        2.63247  -0.00006   0.00000  -0.00144  -0.00144   2.63103
   R20        2.05193  -0.00001   0.00000   0.00000   0.00000   2.05193
   R21        2.63008  -0.00003   0.00000   0.00045   0.00045   2.63053
   R22        2.05190   0.00000   0.00000  -0.00032  -0.00032   2.05158
   R23        2.63364  -0.00002   0.00000  -0.00089  -0.00089   2.63275
   R24        2.05127  -0.00001   0.00000   0.00006   0.00006   2.05133
   R25        2.91254  -0.00003   0.00000  -0.00105  -0.00105   2.91149
   R26        3.05183   0.00000   0.00000  -0.00221  -0.00254   3.04929
   R27        2.06735   0.00002   0.00000  -0.00036  -0.00036   2.06699
   R28        2.93521   0.00006   0.00000  -0.00140  -0.00138   2.93383
   R29        2.93765   0.00009   0.00000   0.00115   0.00108   2.93873
   R30        2.06456  -0.00001   0.00000  -0.00025  -0.00025   2.06432
   R31        2.06358  -0.00004   0.00000   0.00028   0.00028   2.06386
   R32        2.93752   0.00002   0.00000   0.00026   0.00031   2.93784
   R33        2.05924  -0.00003   0.00000  -0.00038  -0.00038   2.05885
   R34        2.06641  -0.00002   0.00000  -0.00027  -0.00027   2.06614
   R35        2.91437   0.00000   0.00000   0.00111   0.00111   2.91549
   R36        2.95904   0.00000   0.00000  -0.00105  -0.00108   2.95796
   R37        2.86371   0.00008   0.00000   0.00027   0.00027   2.86398
   R38        2.99576  -0.00002   0.00000   0.00157   0.00158   2.99734
   R39        2.05945  -0.00001   0.00000   0.00007   0.00007   2.05952
   R40        2.07023  -0.00001   0.00000  -0.00010  -0.00010   2.07013
   R41        2.07080   0.00002   0.00000   0.00010   0.00010   2.07090
   R42        2.91786   0.00005   0.00000  -0.00007  -0.00007   2.91779
   R43        2.90590   0.00002   0.00000   0.00159   0.00159   2.90750
   R44        2.07253  -0.00001   0.00000  -0.00069  -0.00069   2.07184
   R45        2.06959   0.00000   0.00000  -0.00092  -0.00092   2.06867
   R46        2.04509   0.00010   0.00000   0.00106   0.00106   2.04615
   R47        2.07033  -0.00001   0.00000  -0.00022  -0.00022   2.07011
   R48        2.06685   0.00001   0.00000   0.00028   0.00028   2.06713
   R49        2.07084  -0.00001   0.00000  -0.00023  -0.00023   2.07061
   R50        2.89876   0.00002   0.00000  -0.00021  -0.00021   2.89855
   R51        2.64527  -0.00003   0.00000  -0.00006  -0.00006   2.64521
   R52        2.64841   0.00000   0.00000  -0.00010  -0.00010   2.64831
   R53        2.04714   0.00003   0.00000   0.00000   0.00000   2.04714
   R54        2.63346  -0.00004   0.00000   0.00005   0.00005   2.63351
   R55        2.05198  -0.00001   0.00000  -0.00012  -0.00012   2.05186
   R56        2.62691  -0.00001   0.00000  -0.00027  -0.00027   2.62663
   R57        2.05151  -0.00001   0.00000  -0.00012  -0.00012   2.05139
   R58        2.63117   0.00003   0.00000   0.00017   0.00017   2.63134
   R59        2.05162  -0.00001   0.00000  -0.00012  -0.00012   2.05149
   R60        2.62873  -0.00003   0.00000  -0.00033  -0.00033   2.62841
   R61        2.04880  -0.00002   0.00000  -0.00015  -0.00015   2.04865
   R62        2.63556  -0.00010   0.00000  -0.00145  -0.00145   2.63411
   R63        2.64032   0.00016   0.00000  -0.00117  -0.00117   2.63915
   R64        2.62693   0.00017   0.00000   0.00202   0.00202   2.62896
   R65        2.05111  -0.00002   0.00000  -0.00028  -0.00028   2.05083
   R66        2.62239   0.00006   0.00000   0.00189   0.00189   2.62428
   R67        2.05175   0.00010   0.00000   0.00045   0.00045   2.05220
   R68        2.63182  -0.00012   0.00000  -0.00071  -0.00071   2.63111
   R69        2.05041   0.00001   0.00000   0.00052   0.00052   2.05093
   R70        2.63712   0.00004   0.00000  -0.00095  -0.00095   2.63617
   R71        2.05069   0.00004   0.00000   0.00039   0.00039   2.05108
   R72        2.05130   0.00006   0.00000   0.00001   0.00001   2.05131
    A1        1.88847  -0.00033   0.00000   0.02438   0.02432   1.91279
    A2        1.82751   0.00010   0.00000   0.01702   0.01723   1.84474
    A3        1.59259  -0.00012   0.00000   0.01263   0.01211   1.60470
    A4        2.20483   0.00087   0.00000   0.05186   0.05162   2.25645
    A5        2.20733  -0.00141   0.00000  -0.00989  -0.01195   2.19539
    A6        2.10676   0.00053   0.00000  -0.00378  -0.00380   2.10296
    A7        1.97008   0.00003   0.00000   0.00413   0.00415   1.97423
    A8        1.99922   0.00028   0.00000   0.00515   0.00510   2.00432
    A9        2.13900  -0.00097   0.00000  -0.02316  -0.02586   2.11314
   A10        2.08343   0.00055   0.00000  -0.00296  -0.00595   2.07747
   A11        2.01337   0.00013   0.00000  -0.01291  -0.01568   1.99770
   A12        2.05893  -0.00007   0.00000   0.00134   0.00132   2.06025
   A13        2.10547   0.00015   0.00000   0.00128   0.00128   2.10674
   A14        2.11406  -0.00006   0.00000  -0.00183  -0.00184   2.11222
   A15        2.08994  -0.00003   0.00000   0.00080   0.00080   2.09074
   A16        2.11353   0.00002   0.00000  -0.00056  -0.00057   2.11296
   A17        2.07947   0.00001   0.00000  -0.00034  -0.00034   2.07913
   A18        2.08709  -0.00002   0.00000   0.00005   0.00005   2.08715
   A19        2.09868   0.00004   0.00000  -0.00072  -0.00074   2.09795
   A20        2.09740  -0.00002   0.00000   0.00066   0.00066   2.09807
   A21        2.10039   0.00002   0.00000  -0.00015  -0.00015   2.10024
   A22        2.08180  -0.00003   0.00000   0.00081   0.00080   2.08260
   A23        2.10100   0.00001   0.00000  -0.00066  -0.00066   2.10034
   A24        2.09771   0.00002   0.00000   0.00007   0.00007   2.09778
   A25        2.09756  -0.00002   0.00000  -0.00013  -0.00014   2.09742
   A26        2.08788   0.00001   0.00000   0.00004   0.00004   2.08792
   A27        2.11473   0.00006   0.00000  -0.00125  -0.00125   2.11348
   A28        2.09005   0.00000   0.00000   0.00013   0.00013   2.09018
   A29        2.07838  -0.00006   0.00000   0.00112   0.00112   2.07950
   A30        1.83815   0.00060   0.00000   0.00184   0.00183   1.83999
   A31        1.90334  -0.00021   0.00000  -0.00724  -0.00710   1.89624
   A32        1.84878  -0.00020   0.00000   0.00059   0.00049   1.84927
   A33        2.02413  -0.00018   0.00000   0.00506   0.00503   2.02916
   A34        2.06848  -0.00011   0.00000  -0.00259  -0.00262   2.06586
   A35        1.77150   0.00005   0.00000   0.00123   0.00127   1.77277
   A36        1.95806   0.00000   0.00000   0.00004   0.00007   1.95814
   A37        1.87457   0.00004   0.00000  -0.00121  -0.00125   1.87332
   A38        1.83194  -0.00009   0.00000  -0.00068  -0.00071   1.83123
   A39        2.00683   0.00002   0.00000   0.00029   0.00031   2.00714
   A40        2.00204   0.00004   0.00000   0.00009   0.00008   2.00212
   A41        1.77244  -0.00002   0.00000   0.00142   0.00143   1.77388
   A42        1.93881  -0.00002   0.00000   0.00049   0.00050   1.93930
   A43        1.95564   0.00005   0.00000  -0.00201  -0.00200   1.95363
   A44        1.80250   0.00000   0.00000  -0.00074  -0.00076   1.80174
   A45        1.85352   0.00000   0.00000   0.00010   0.00010   1.85362
   A46        1.95612   0.00001   0.00000   0.00013   0.00015   1.95627
   A47        1.95993  -0.00004   0.00000   0.00201   0.00200   1.96194
   A48        1.98386  -0.00003   0.00000   0.00083   0.00084   1.98470
   A49        1.94581   0.00001   0.00000  -0.00064  -0.00063   1.94519
   A50        1.79960   0.00003   0.00000   0.00040   0.00036   1.79996
   A51        1.85677   0.00002   0.00000  -0.00018  -0.00018   1.85659
   A52        1.97915  -0.00001   0.00000   0.00160   0.00161   1.98076
   A53        1.89922  -0.00001   0.00000  -0.00217  -0.00215   1.89707
   A54        1.73836   0.00000   0.00000  -0.00122  -0.00120   1.73717
   A55        2.00389  -0.00001   0.00000  -0.00009  -0.00007   2.00382
   A56        1.87107   0.00006   0.00000  -0.00239  -0.00243   1.86864
   A57        2.04262   0.00002   0.00000   0.00029   0.00026   2.04288
   A58        1.82049  -0.00003   0.00000   0.00172   0.00170   1.82220
   A59        1.96359  -0.00003   0.00000   0.00135   0.00138   1.96497
   A60        1.87368  -0.00002   0.00000   0.00001   0.00001   1.87369
   A61        1.88289  -0.00002   0.00000   0.00025   0.00025   1.88315
   A62        2.01927   0.00006   0.00000   0.00068   0.00068   2.01994
   A63        1.86787   0.00000   0.00000   0.00026   0.00026   1.86813
   A64        1.89419   0.00001   0.00000  -0.00100  -0.00100   1.89318
   A65        1.91991  -0.00003   0.00000  -0.00020  -0.00020   1.91971
   A66        1.62547   0.00002   0.00000  -0.00009  -0.00009   1.62538
   A67        1.93779   0.00004   0.00000  -0.00201  -0.00199   1.93580
   A68        2.07253  -0.00005   0.00000   0.00180   0.00179   2.07432
   A69        1.99215  -0.00002   0.00000   0.00185   0.00186   1.99401
   A70        2.03117  -0.00001   0.00000  -0.00263  -0.00264   2.02853
   A71        1.81103   0.00002   0.00000   0.00101   0.00101   1.81204
   A72        1.89380   0.00004   0.00000   0.00135   0.00134   1.89514
   A73        1.92072   0.00002   0.00000   0.00537   0.00536   1.92608
   A74        2.01774  -0.00011   0.00000  -0.00333  -0.00334   2.01440
   A75        1.87554  -0.00002   0.00000   0.00133   0.00131   1.87685
   A76        1.86970   0.00004   0.00000  -0.00419  -0.00420   1.86550
   A77        1.88101   0.00004   0.00000  -0.00046  -0.00046   1.88056
   A78        1.92723   0.00001   0.00000  -0.00067  -0.00067   1.92655
   A79        1.93246   0.00004   0.00000   0.00135   0.00135   1.93381
   A80        1.93509   0.00002   0.00000   0.00087   0.00087   1.93596
   A81        1.89714  -0.00002   0.00000  -0.00112  -0.00112   1.89602
   A82        1.88051  -0.00003   0.00000  -0.00043  -0.00043   1.88008
   A83        1.88998  -0.00003   0.00000  -0.00008  -0.00008   1.88990
   A84        1.83919   0.00007   0.00000  -0.00151  -0.00175   1.83744
   A85        1.91885  -0.00024   0.00000   0.00596   0.00596   1.92481
   A86        1.86340   0.00008   0.00000  -0.00497  -0.00479   1.85861
   A87        1.78685  -0.00001   0.00000  -0.00081  -0.00078   1.78607
   A88        2.09705  -0.00004   0.00000   0.00653   0.00661   2.10366
   A89        1.95222   0.00010   0.00000  -0.00433  -0.00438   1.94784
   A90        2.05756  -0.00017   0.00000  -0.00052  -0.00053   2.05703
   A91        2.17321   0.00015   0.00000  -0.00004  -0.00004   2.17316
   A92        2.05165   0.00002   0.00000   0.00042   0.00042   2.05207
   A93        2.07344  -0.00004   0.00000   0.00132   0.00132   2.07476
   A94        2.11724   0.00001   0.00000  -0.00023  -0.00023   2.11701
   A95        2.09248   0.00003   0.00000  -0.00109  -0.00109   2.09140
   A96        2.08456   0.00002   0.00000  -0.00009  -0.00009   2.08448
   A97        2.10075  -0.00001   0.00000  -0.00007  -0.00007   2.10068
   A98        2.09787   0.00000   0.00000   0.00016   0.00016   2.09803
   A99        2.10371  -0.00001   0.00000  -0.00005  -0.00005   2.10366
   A100       2.07832   0.00001   0.00000   0.00010   0.00010   2.07842
   A101       2.10116   0.00000   0.00000  -0.00005  -0.00005   2.10110
   A102       2.09869   0.00000   0.00000   0.00003   0.00003   2.09872
   A103       2.10203   0.00000   0.00000   0.00012   0.00012   2.10214
   A104       2.08245   0.00001   0.00000  -0.00014  -0.00014   2.08230
   A105       2.11637  -0.00002   0.00000  -0.00034  -0.00034   2.11603
   A106       2.10035   0.00001   0.00000   0.00010   0.00010   2.10045
   A107       2.06615   0.00001   0.00000   0.00023   0.00023   2.06638
   A108       1.35779   0.00093   0.00000  -0.04430  -0.04418   1.31361
   A109       1.86476   0.00006   0.00000  -0.03135  -0.03151   1.83325
   A110       2.07759   0.00018   0.00000   0.00572   0.00571   2.08330
   A111       2.11433  -0.00008   0.00000  -0.00109  -0.00111   2.11322
   A112       2.09111  -0.00010   0.00000  -0.00449  -0.00450   2.08662
   A113       2.09978   0.00006   0.00000   0.00240   0.00240   2.10218
   A114       2.08616  -0.00007   0.00000  -0.00180  -0.00181   2.08434
   A115       2.09717   0.00001   0.00000  -0.00051  -0.00052   2.09665
   A116       2.09318   0.00004   0.00000   0.00271   0.00271   2.09589
   A117       2.08938  -0.00004   0.00000  -0.00082  -0.00082   2.08856
   A118       2.10041  -0.00001   0.00000  -0.00199  -0.00199   2.09841
   A119       2.08858   0.00002   0.00000   0.00168   0.00168   2.09025
   A120       2.09015   0.00007   0.00000   0.00019   0.00018   2.09033
   A121       2.10431  -0.00009   0.00000  -0.00175  -0.00176   2.10255
   A122       2.09498  -0.00001   0.00000   0.00143   0.00143   2.09641
   A123       2.09359   0.00001   0.00000  -0.00120  -0.00120   2.09238
   A124       2.09457   0.00000   0.00000  -0.00022  -0.00022   2.09435
   A125       2.09824  -0.00001   0.00000  -0.00378  -0.00378   2.09446
   A126       2.09342   0.00000   0.00000   0.00185   0.00185   2.09527
   A127       2.09153   0.00001   0.00000   0.00192   0.00192   2.09345
    D1       -2.38735   0.00007   0.00000   0.00095   0.00055  -2.38681
    D2       -0.53848   0.00010   0.00000   0.02622   0.02653  -0.51195
    D3       -2.96343   0.00162   0.00000  -0.01869  -0.01989  -2.98332
    D4        2.37891  -0.00043   0.00000  -0.00817  -0.00803   2.37087
    D5        0.47314  -0.00007   0.00000  -0.03908  -0.03928   0.43386
    D6        2.89648  -0.00012   0.00000   0.04569   0.04459   2.94108
    D7       -1.79278  -0.00014   0.00000  -0.04809  -0.04779  -1.84057
    D8        2.30436   0.00087   0.00000  -0.13177  -0.13185   2.17251
    D9        1.36079   0.00097   0.00000   0.10325   0.10310   1.46389
   D10       -2.12192   0.00001   0.00000  -0.03517  -0.03502  -2.15694
   D11        0.29411   0.00186   0.00000  -0.03404  -0.03452   0.25959
   D12        0.20159   0.00036   0.00000  -0.01826  -0.01779   0.18380
   D13       -1.76021  -0.00015   0.00000  -0.00733  -0.00739  -1.76760
   D14        2.33955  -0.00017   0.00000  -0.01037  -0.01046   2.32909
   D15        0.44525  -0.00005   0.00000  -0.00902  -0.00918   0.43607
   D16       -0.27463   0.00005   0.00000   0.03996   0.03986  -0.23477
   D17       -2.18841   0.00013   0.00000   0.03910   0.03908  -2.14933
   D18        1.97377   0.00009   0.00000   0.04393   0.04389   2.01766
   D19        2.80586  -0.00070   0.00000  -0.14198  -0.14147   2.66438
   D20       -0.35431  -0.00050   0.00000  -0.13366  -0.13313  -0.48744
   D21       -0.00723   0.00013   0.00000  -0.01059  -0.01112  -0.01835
   D22        3.11578   0.00033   0.00000  -0.00227  -0.00278   3.11300
   D23        3.11304   0.00003   0.00000  -0.00616  -0.00616   3.10688
   D24       -0.05281  -0.00005   0.00000  -0.01105  -0.01105  -0.06386
   D25        0.07462  -0.00017   0.00000  -0.01468  -0.01468   0.05994
   D26       -3.09122  -0.00025   0.00000  -0.01957  -0.01958  -3.11080
   D27        0.03450   0.00007   0.00000   0.00304   0.00304   0.03753
   D28       -3.11522  -0.00002   0.00000   0.00223   0.00224  -3.11298
   D29        3.07238   0.00029   0.00000   0.01179   0.01178   3.08416
   D30       -0.07733   0.00020   0.00000   0.01099   0.01098  -0.06635
   D31        1.31507   0.00003   0.00000   0.03232   0.03221   1.34728
   D32       -2.86220   0.00008   0.00000   0.02756   0.02760  -2.83460
   D33       -0.74800  -0.00011   0.00000   0.03171   0.03177  -0.71623
   D34       -1.72006  -0.00018   0.00000   0.02334   0.02324  -1.69682
   D35        0.38586  -0.00012   0.00000   0.01858   0.01863   0.40449
   D36        2.50006  -0.00032   0.00000   0.02273   0.02279   2.52285
   D37       -3.11080   0.00004   0.00000   0.00489   0.00488  -3.10592
   D38        0.03367   0.00000   0.00000   0.00965   0.00965   0.04332
   D39        0.00668  -0.00004   0.00000   0.00004   0.00004   0.00672
   D40       -3.13203  -0.00008   0.00000   0.00480   0.00480  -3.12723
   D41       -3.13828   0.00003   0.00000  -0.00278  -0.00278  -3.14107
   D42        0.00516   0.00004   0.00000  -0.00003  -0.00004   0.00512
   D43        0.00620  -0.00001   0.00000   0.00201   0.00201   0.00821
   D44       -3.13354   0.00000   0.00000   0.00476   0.00476  -3.12878
   D45        3.12710   0.00000   0.00000  -0.00388  -0.00388   3.12322
   D46       -0.02326  -0.00001   0.00000  -0.00788  -0.00788  -0.03114
   D47       -0.01264   0.00001   0.00000  -0.00114  -0.00114  -0.01378
   D48        3.12018   0.00000   0.00000  -0.00513  -0.00513   3.11505
   D49        0.00306  -0.00005   0.00000   0.00640   0.00640   0.00946
   D50       -3.13046   0.00004   0.00000   0.00720   0.00720  -3.12326
   D51        3.13594  -0.00005   0.00000   0.00243   0.00243   3.13836
   D52        0.00241   0.00004   0.00000   0.00323   0.00323   0.00564
   D53        0.91882   0.00027   0.00000   0.00401   0.00406   0.92287
   D54        3.14047   0.00033   0.00000   0.00350   0.00357  -3.13914
   D55       -1.26614   0.00028   0.00000   0.00434   0.00440  -1.26174
   D56       -1.15167  -0.00023   0.00000   0.00367   0.00368  -1.14799
   D57        1.06998  -0.00017   0.00000   0.00317   0.00319   1.07318
   D58        2.94656  -0.00021   0.00000   0.00401   0.00402   2.95058
   D59        2.86489   0.00000   0.00000   0.00265   0.00266   2.86755
   D60       -1.19664   0.00006   0.00000   0.00215   0.00217  -1.19446
   D61        0.67994   0.00001   0.00000   0.00298   0.00301   0.68294
   D62       -0.10290  -0.00005   0.00000  -0.01761  -0.01743  -0.12033
   D63        1.90411  -0.00030   0.00000  -0.01192  -0.01183   1.89228
   D64       -2.20393  -0.00019   0.00000  -0.01403  -0.01394  -2.21787
   D65        1.95459   0.00050   0.00000  -0.01636  -0.01629   1.93829
   D66       -2.32159   0.00026   0.00000  -0.01068  -0.01069  -2.33228
   D67       -0.14644   0.00036   0.00000  -0.01279  -0.01280  -0.15924
   D68       -2.09012   0.00023   0.00000  -0.01037  -0.01033  -2.10044
   D69       -0.08310  -0.00001   0.00000  -0.00469  -0.00472  -0.08783
   D70        2.09204   0.00009   0.00000  -0.00680  -0.00683   2.08521
   D71       -2.82375  -0.00005   0.00000   0.00264   0.00261  -2.82113
   D72       -0.75372  -0.00003   0.00000   0.00177   0.00175  -0.75197
   D73        1.35941  -0.00005   0.00000   0.00268   0.00264   1.36205
   D74       -0.63091   0.00000   0.00000   0.00194   0.00194  -0.62897
   D75        1.43912   0.00002   0.00000   0.00107   0.00107   1.44020
   D76       -2.73094   0.00000   0.00000   0.00197   0.00197  -2.72897
   D77        1.54146   0.00005   0.00000   0.00322   0.00322   1.54468
   D78       -2.67170   0.00006   0.00000   0.00235   0.00236  -2.66934
   D79       -0.55857   0.00004   0.00000   0.00325   0.00325  -0.55532
   D80       -0.97928  -0.00003   0.00000   0.00034   0.00038  -0.97890
   D81       -3.02792  -0.00003   0.00000  -0.00113  -0.00111  -3.02903
   D82        1.15901  -0.00006   0.00000  -0.00217  -0.00215   1.15686
   D83       -3.13636   0.00000   0.00000   0.00073   0.00076  -3.13561
   D84        1.09818   0.00001   0.00000  -0.00074  -0.00073   1.09744
   D85       -0.99808  -0.00002   0.00000  -0.00178  -0.00177  -0.99985
   D86        0.97123  -0.00002   0.00000  -0.00068  -0.00067   0.97056
   D87       -1.07741  -0.00002   0.00000  -0.00215  -0.00217  -1.07958
   D88        3.10952  -0.00005   0.00000  -0.00319  -0.00320   3.10631
   D89       -2.24946   0.00000   0.00000  -0.00640  -0.00640  -2.25586
   D90        1.93525  -0.00001   0.00000  -0.00629  -0.00630   1.92896
   D91       -0.09961  -0.00002   0.00000  -0.00370  -0.00370  -0.10331
   D92        1.94557   0.00001   0.00000  -0.00661  -0.00660   1.93896
   D93       -0.15290   0.00001   0.00000  -0.00650  -0.00650  -0.15940
   D94       -2.18777   0.00000   0.00000  -0.00390  -0.00390  -2.19167
   D95       -0.13925   0.00003   0.00000  -0.00823  -0.00823  -0.14749
   D96       -2.23772   0.00003   0.00000  -0.00813  -0.00813  -2.24585
   D97        2.01060   0.00002   0.00000  -0.00553  -0.00553   2.00506
   D98        0.71579   0.00002   0.00000   0.00315   0.00315   0.71894
   D99        2.91279   0.00003   0.00000   0.00261   0.00260   2.91539
   D100      -1.17518   0.00004   0.00000   0.00242   0.00244  -1.17274
   D101       2.86877  -0.00002   0.00000   0.00534   0.00533   2.87410
   D102      -1.21742   0.00000   0.00000   0.00480   0.00478  -1.21264
   D103       0.97779   0.00001   0.00000   0.00461   0.00462   0.98242
   D104      -1.35188  -0.00001   0.00000   0.00465   0.00465  -1.34723
   D105       0.84512   0.00000   0.00000   0.00411   0.00410   0.84921
   D106       3.04033   0.00001   0.00000   0.00392   0.00394   3.04427
   D107      -1.03147   0.00000   0.00000  -0.00029  -0.00031  -1.03179
   D108       0.97092   0.00006   0.00000  -0.00212  -0.00211   0.96881
   D109       3.08075   0.00006   0.00000  -0.00131  -0.00131   3.07944
   D110       3.08149   0.00001   0.00000   0.00055   0.00051   3.08200
   D111      -1.19930   0.00006   0.00000  -0.00127  -0.00128  -1.20058
   D112       0.91053   0.00006   0.00000  -0.00047  -0.00048   0.91005
   D113       0.89980   0.00006   0.00000  -0.00278  -0.00284   0.89696
   D114       2.90220   0.00011   0.00000  -0.00461  -0.00464   2.89756
   D115      -1.27116   0.00011   0.00000  -0.00380  -0.00383  -1.27499
   D116      -1.02967   0.00003   0.00000  -0.00602  -0.00603  -1.03570
   D117      -3.13170   0.00002   0.00000  -0.00506  -0.00506  -3.13676
   D118       1.05326   0.00001   0.00000  -0.00643  -0.00644   1.04682
   D119       0.99920   0.00003   0.00000  -0.00753  -0.00751   0.99169
   D120      -1.10283   0.00002   0.00000  -0.00656  -0.00655  -1.10938
   D121       3.08213   0.00001   0.00000  -0.00794  -0.00793   3.07421
   D122       3.10716  -0.00003   0.00000  -0.00381  -0.00381   3.10335
   D123       1.00513  -0.00004   0.00000  -0.00284  -0.00285   1.00229
   D124      -1.09309  -0.00004   0.00000  -0.00422  -0.00422  -1.09731
   D125      -3.02954  -0.00005   0.00000   0.00298   0.00278  -3.02676
   D126       1.30551  -0.00002   0.00000   0.00280   0.00286   1.30838
   D127      -0.96251  -0.00003   0.00000  -0.00205  -0.00208  -0.96459
   D128       1.42071  -0.00005   0.00000   0.00449   0.00428   1.42499
   D129      -0.52742  -0.00003   0.00000   0.00431   0.00437  -0.52306
   D130      -2.79544  -0.00004   0.00000  -0.00055  -0.00058  -2.79602
   D131      -0.81043  -0.00003   0.00000   0.00201   0.00183  -0.80860
   D132      -2.75856   0.00000   0.00000   0.00183   0.00191  -2.75665
   D133       1.25660  -0.00001   0.00000  -0.00303  -0.00304   1.25357
   D134       0.69837   0.00004   0.00000  -0.00382  -0.00381   0.69456
   D135      -1.11114   0.00001   0.00000  -0.00353  -0.00353  -1.11466
   D136       2.94386   0.00002   0.00000  -0.00214  -0.00214   2.94172
   D137      -1.40804   0.00002   0.00000  -0.00353  -0.00352  -1.41155
   D138       3.06564  -0.00001   0.00000  -0.00323  -0.00324   3.06241
   D139       0.83746   0.00000   0.00000  -0.00185  -0.00185   0.83560
   D140       2.83697   0.00004   0.00000  -0.00314  -0.00314   2.83384
   D141       1.02747   0.00000   0.00000  -0.00285  -0.00286   1.02461
   D142      -1.20072   0.00001   0.00000  -0.00146  -0.00147  -1.20219
   D143       2.79385   0.00006   0.00000  -0.05332  -0.05330   2.74054
   D144       0.74621   0.00004   0.00000  -0.05874  -0.05873   0.68748
   D145      -1.38941   0.00006   0.00000  -0.05996  -0.05995  -1.44935
   D146      -1.56992   0.00004   0.00000  -0.05414  -0.05415  -1.62407
   D147       2.66563   0.00002   0.00000  -0.05956  -0.05958   2.60605
   D148       0.53001   0.00004   0.00000  -0.06078  -0.06080   0.46922
   D149       0.63381   0.00002   0.00000  -0.05270  -0.05270   0.58111
   D150      -1.41383   0.00000   0.00000  -0.05812  -0.05812  -1.47195
   D151       2.73374   0.00002   0.00000  -0.05934  -0.05934   2.67440
   D152       0.41885  -0.00014   0.00000   0.00933   0.00942   0.42827
   D153      -2.76594  -0.00015   0.00000   0.00538   0.00547  -2.76047
   D154       2.50781  -0.00001   0.00000   0.00756   0.00750   2.51531
   D155      -0.67697  -0.00001   0.00000   0.00361   0.00355  -0.67342
   D156      -1.68087   0.00004   0.00000   0.00773   0.00771  -1.67316
   D157       1.41752   0.00003   0.00000   0.00378   0.00376   1.42129
   D158      -0.04505  -0.00002   0.00000  -0.00331  -0.00331  -0.04837
   D159       3.10314  -0.00001   0.00000  -0.00369  -0.00369   3.09944
   D160       3.13668  -0.00001   0.00000   0.00037   0.00037   3.13705
   D161       0.00169  -0.00001   0.00000  -0.00001  -0.00001   0.00167
   D162      -3.10398   0.00002   0.00000   0.00408   0.00408  -3.09989
   D163       0.06505  -0.00001   0.00000   0.00443   0.00443   0.06948
   D164      -0.00545   0.00001   0.00000   0.00012   0.00012  -0.00532
   D165      -3.11961  -0.00002   0.00000   0.00047   0.00047  -3.11914
   D166      -3.14056   0.00000   0.00000  -0.00008  -0.00008  -3.14064
   D167       0.00299   0.00000   0.00000  -0.00018  -0.00018   0.00281
   D168       0.00770   0.00001   0.00000  -0.00047  -0.00047   0.00723
   D169      -3.13193   0.00001   0.00000  -0.00058  -0.00058  -3.13251
   D170       3.13630   0.00000   0.00000   0.00050   0.00050   3.13680
   D171      -0.00395   0.00000   0.00000   0.00027   0.00027  -0.00368
   D172      -0.00331   0.00001   0.00000   0.00039   0.00039  -0.00293
   D173       3.13962   0.00000   0.00000   0.00016   0.00016   3.13978
   D174       3.13484   0.00001   0.00000   0.00002   0.00002   3.13486
   D175       0.00023   0.00000   0.00000  -0.00016  -0.00016   0.00007
   D176      -0.00541   0.00001   0.00000  -0.00021  -0.00021  -0.00563
   D177      -3.14003   0.00000   0.00000  -0.00039  -0.00039  -3.14041
   D178       0.00457   0.00000   0.00000  -0.00004  -0.00004   0.00454
   D179       3.11926   0.00002   0.00000  -0.00038  -0.00038   3.11888
   D180      -3.13010  -0.00001   0.00000  -0.00021  -0.00021  -3.13032
   D181      -0.01542   0.00001   0.00000  -0.00055  -0.00055  -0.01597
   D182       3.09185   0.00022   0.00000   0.00432   0.00433   3.09618
   D183      -0.03618   0.00012   0.00000  -0.00360  -0.00359  -0.03977
   D184      -0.03142   0.00002   0.00000  -0.00392  -0.00392  -0.03534
   D185       3.12374  -0.00008   0.00000  -0.01185  -0.01184   3.11190
   D186      -3.09449  -0.00016   0.00000  -0.00729  -0.00727  -3.10176
   D187       0.02475  -0.00015   0.00000  -0.01216  -0.01214   0.01261
   D188       0.02838   0.00004   0.00000   0.00120   0.00120   0.02958
   D189      -3.13556   0.00006   0.00000  -0.00366  -0.00368  -3.13924
   D190       0.01015  -0.00006   0.00000   0.00507   0.00507   0.01523
   D191      -3.11333  -0.00012   0.00000  -0.00297  -0.00297  -3.11630
   D192       3.13809   0.00004   0.00000   0.01303   0.01305  -3.13205
   D193       0.01461  -0.00002   0.00000   0.00500   0.00500   0.01961
   D194      -0.00422  -0.00008   0.00000   0.00036   0.00036  -0.00387
   D195       3.12654  -0.00001   0.00000   0.00067   0.00067   3.12721
   D196      -3.12333  -0.00009   0.00000   0.00524   0.00524  -3.11808
   D197       0.00744  -0.00002   0.00000   0.00556   0.00556   0.01299
   D198       0.01417   0.00003   0.00000  -0.00343  -0.00343   0.01075
   D199      -3.13005   0.00000   0.00000  -0.00428  -0.00428  -3.13433
   D200       3.13750   0.00009   0.00000   0.00469   0.00470  -3.14099
   D201      -0.00671   0.00006   0.00000   0.00384   0.00384  -0.00287
   D202      -0.01715   0.00004   0.00000   0.00074   0.00074  -0.01641
   D203       3.12707   0.00007   0.00000   0.00159   0.00159   3.12866
   D204       3.13528  -0.00002   0.00000   0.00043   0.00042   3.13571
   D205      -0.00368   0.00000   0.00000   0.00128   0.00128  -0.00241
         Item               Value     Threshold  Converged?
 Maximum Force            0.006312     0.000450     NO 
 RMS     Force            0.000398     0.000300     NO 
 Maximum Displacement     0.609800     0.001800     NO 
 RMS     Displacement     0.086223     0.001200     NO 
 Predicted change in Energy= 1.347695D-03
 GradGradGradGradGradGradGradGradGradGradGradGradGradGradGradGradGradGrad

 Leave Link  103 at Mon May  6 04:05:44 2024, MaxMem= 13421772800 cpu:               9.2 elap:               0.3
 (Enter /scratch/PI/keztluo/TYang/g16/l202.exe)
 Stoichiometry    C29H30LiO4P
 Framework group  C1[X(C29H30LiO4P)]
 Deg. of freedom   189
 Full point group                 C1      NOp   1
 RotChk:  IX=0 Diff= 5.99D-02
 Largest Abelian subgroup         C1      NOp   1
 Largest concise Abelian subgroup C1      NOp   1
                         Standard orientation:                         
 ---------------------------------------------------------------------
 Center     Atomic      Atomic             Coordinates (Angstroms)
 Number     Number       Type             X           Y           Z
 ---------------------------------------------------------------------
      1         15           0       -0.759005   -1.317360    1.166397
      2          8           0       -3.048644   -1.472382    2.937313
      3          8           0       -1.081413   -2.796667    1.406291
      4          8           0       -0.714880   -1.015734   -0.459662
      5          8           0        0.899930   -1.190723    1.292447
      6          6           0       -2.728706   -0.477891    2.234964
      7          6           0       -0.202561    1.209559   -1.036687
      8          6           0       -0.504532    2.012387    0.067798
      9          1           0       -0.267064    1.663867    1.070092
     10          6           0       -1.075389    3.271122   -0.094086
     11          1           0       -1.269369    3.888300    0.778563
     12          6           0       -1.404251    3.732769   -1.365771
     13          1           0       -1.849320    4.714785   -1.494594
     14          6           0       -1.161752    2.920351   -2.469797
     15          1           0       -1.428363    3.259221   -3.466151
     16          6           0       -0.561579    1.674073   -2.303772
     17          1           0       -0.364563    1.061474   -3.177987
     18          6           0        0.386720   -0.186507   -0.848117
     19          6           0        1.063792   -0.813074   -2.082106
     20          1           0        0.350787   -1.015045   -2.886619
     21          6           0        2.252307    0.105702   -2.474010
     22          1           0        2.573804   -0.083225   -3.500783
     23          1           0        1.982754    1.163092   -2.428715
     24          6           0        3.349628   -0.271067   -1.439204
     25          1           0        3.786470    0.588130   -0.931311
     26          1           0        4.178948   -0.804095   -1.911995
     27          6           0        2.616803   -1.240242   -0.488452
     28          6           0        2.668178   -2.718516   -2.640515
     29          1           0        3.196786   -2.027350   -3.296748
     30          1           0        2.019696   -3.336493   -3.271086
     31          1           0        3.409317   -3.387740   -2.189088
     32          6           0        1.803647   -2.068357   -1.538744
     33          6           0        0.972097   -3.238687   -0.985497
     34          1           0        1.576454   -4.151969   -1.037404
     35          1           0        0.081089   -3.397354   -1.601354
     36          1           0        0.648433   -3.133742    0.042429
     37          6           0        3.520093   -2.014893    0.450102
     38          1           0        4.237837   -2.614944   -0.119819
     39          1           0        2.935150   -2.683100    1.088786
     40          1           0        4.090071   -1.335755    1.093915
     41          6           0        1.518809   -0.394422    0.282769
     42          6           0        2.136285    0.813511    0.998520
     43          6           0        2.462825    0.674848    2.352601
     44          1           0        2.228332   -0.256031    2.854608
     45          6           0        3.072609    1.709304    3.059823
     46          1           0        3.313507    1.568674    4.109178
     47          6           0        3.368576    2.912224    2.429458
     48          1           0        3.839504    3.721446    2.978822
     49          6           0        3.051439    3.066474    1.082412
     50          1           0        3.268503    4.000205    0.572936
     51          6           0        2.446761    2.030951    0.377687
     52          1           0        2.194865    2.194492   -0.663981
     53          3           0       -2.367738   -3.087323    2.586320
     54          6           0       -3.425119   -0.188529    0.945647
     55          6           0       -3.494231    1.125620    0.486052
     56          6           0       -3.996437   -1.213898    0.188913
     57          6           0       -4.089874    1.414072   -0.737630
     58          1           0       -3.074062    1.924122    1.089066
     59          6           0       -4.597531   -0.927725   -1.029816
     60          1           0       -3.945567   -2.238106    0.546349
     61          6           0       -4.636672    0.385144   -1.499784
     62          1           0       -4.116702    2.438244   -1.095737
     63          1           0       -5.028693   -1.728993   -1.621536
     64          1           0       -5.096551    0.604044   -2.458387
     65          1           0       -2.295335    0.404433    2.725982
 ---------------------------------------------------------------------
 Rotational constants (GHZ):           0.1668929           0.1172727           0.1060780
 Leave Link  202 at Mon May  6 04:05:44 2024, MaxMem= 13421772800 cpu:               1.0 elap:               0.1
 (Enter /scratch/PI/keztluo/TYang/g16/l301.exe)
 Basis read from rwf:  (5D, 7F)
 No pseudopotential information found on rwf file.
 There are   589 symmetry adapted cartesian basis functions of A   symmetry.
 There are   554 symmetry adapted basis functions of A   symmetry.
   554 basis functions,  1124 primitive gaussians,   589 cartesian basis functions
   127 alpha electrons      127 beta electrons
       nuclear repulsion energy      4240.5847278759 Hartrees.
 IExCor= 4336 DFT=T Ex+Corr=M062X ExCW=0 ScaHFX=  0.540000
 ScaDFX=  1.000000  1.000000  1.000000  1.000000 ScalE2=  1.000000  1.000000
 IRadAn=      5 IRanWt=     -1 IRanGd=            0 ICorTp=0 IEmpDi=  4
 NAtoms=   65 NActive=   65 NUniq=   65 SFac= 1.00D+00 NAtFMM=   60 NAOKFM=T Big=T
 Integral buffers will be    131072 words long.
 Raffenetti 2 integral format.
 Two-electron integral symmetry is turned on.
 No density basis found on file    724.
 Leave Link  301 at Mon May  6 04:05:44 2024, MaxMem= 13421772800 cpu:               2.3 elap:               0.1
 (Enter /scratch/PI/keztluo/TYang/g16/l302.exe)
 NPDir=0 NMtPBC=     1 NCelOv=     1 NCel=       1 NClECP=     1 NCelD=      1
         NCelK=      1 NCelE2=     1 NClLst=     1 CellRange=     0.0.
 One-electron integrals computed using PRISM.
 One-electron integral symmetry used in STVInt
 NBasis=   554 RedAO= T EigKep=  4.08D-04  NBF=   554
 NBsUse=   554 1.00D-06 EigRej= -1.00D+00 NBFU=   554
 Precomputing XC quadrature grid using
 IXCGrd= 4 IRadAn=           5 IRanWt=          -1 IRanGd=           0 AccXCQ= 0.00D+00.
 Generated NRdTot=       0 NPtTot=           0 NUsed=           0 NTot=          32
 NSgBfM=   587   587   587   587   587 MxSgAt=    65 MxSgA2=    65.
 Leave Link  302 at Mon May  6 04:05:45 2024, MaxMem= 13421772800 cpu:              26.9 elap:               0.7
 (Enter /scratch/PI/keztluo/TYang/g16/l303.exe)
 DipDrv:  MaxL=1.
 Leave Link  303 at Mon May  6 04:05:45 2024, MaxMem= 13421772800 cpu:               3.1 elap:               0.1
 (Enter /scratch/PI/keztluo/TYang/g16/l401.exe)
 Initial guess from the checkpoint file:  "LRts.chk"
 B after Tr=     0.000000    0.000000    0.000000
         Rot=    0.999775   -0.004527    0.000346   -0.020732 Ang=  -2.43 deg.
 Guess basis will be translated and rotated to current coordinates.
 JPrj=2 DoOrth=T DoCkMO=T.
 Generating alternative initial guess.
 ExpMin= 3.60D-02 ExpMax= 1.94D+04 ExpMxC= 2.91D+03 IAcc=3 IRadAn=         5 AccDes= 0.00D+00
 Harris functional with IExCor= 1009 and IRadAn=       5 diagonalized for initial guess.
 HarFok:  IExCor= 1009 AccDes= 0.00D+00 IRadAn=         5 IDoV= 1 UseB2=F ITyADJ=14
 ICtDFT=  3500011 ScaDFX=  1.000000  1.000000  1.000000  1.000000
 FoFCou: FMM=F IPFlag=           0 FMFlag=      100000 FMFlg1=        2001
         NFxFlg=           0 DoJE=T BraDBF=F KetDBF=T FulRan=T
         wScrn=  0.000000 ICntrl=       500 IOpCl=  0 I1Cent=   200000004 NGrid=           0
         NMat0=    1 NMatS0=      1 NMatT0=    0 NMatD0=    1 NMtDS0=    0 NMtDT0=    0
 Petite list used in FoFCou.
 Harris En= -1771.62179817630    
 Leave Link  401 at Mon May  6 04:05:47 2024, MaxMem= 13421772800 cpu:              79.0 elap:               2.1
 (Enter /scratch/PI/keztluo/TYang/g16/l502.exe)
 Integral symmetry usage will be decided dynamically.
 Closed shell SCF:
 Using DIIS extrapolation, IDIIS=  1040.
 NGot= 13421772800 LenX= 13421048022 LenY= 13420700512
 Requested convergence on RMS density matrix=1.00D-08 within 128 cycles.
 Requested convergence on MAX density matrix=1.00D-06.
 Requested convergence on             energy=1.00D-06.
 No special actions if energy rises.
 Fock matrices will be formed incrementally for  20 cycles.

 Cycle   1  Pass 1  IDiag  1:
 FoFJK:  IHMeth= 1 ICntrl=       0 DoSepK=F KAlg= 0 I1Cent=           0 FoldK=F
 IRaf= 990000000 NMat=       1 IRICut=       1 DoRegI=T DoRafI=F ISym2E= 0 IDoP0=0 IntGTp=1.
 FoFCou: FMM=T IPFlag=           0 FMFlag=      100000 FMFlg1=        2001
         NFxFlg=           0 DoJE=F BraDBF=F KetDBF=F FulRan=T
         wScrn=  0.000000 ICntrl=         0 IOpCl=  0 I1Cent=           0 NGrid=           0
         NMat0=    1 NMatS0=      1 NMatT0=    0 NMatD0=    1 NMtDS0=    0 NMtDT0=    0
 Symmetry not used in FoFCou.
 FMM levels:  10  Number of levels for PrismC:   9
 E= -1772.36595163247    
 DIIS: error= 5.98D-03 at cycle   1 NSaved=   1.
 NSaved= 1 IEnMin= 1 EnMin= -1772.36595163247     IErMin= 1 ErrMin= 5.98D-03
 ErrMax= 5.98D-03  0.00D+00 EMaxC= 1.00D-01 BMatC= 1.26D-02 BMatP= 1.26D-02
 IDIUse=3 WtCom= 9.40D-01 WtEn= 5.98D-02
 Coeff-Com:  0.100D+01
 Coeff-En:   0.100D+01
 Coeff:      0.100D+01
 Gap=     0.917 Goal=   None    Shift=    0.000
 GapD=    0.917 DampG=2.000 DampE=1.000 DampFc=2.0000 IDamp=-1.
 RMSDP=3.75D-04 MaxDP=1.60D-02              OVMax= 5.15D-02

 Cycle   2  Pass 1  IDiag  1:
 RMSU=  3.75D-04    CP:  9.99D-01
 E= -1772.39329832116     Delta-E=       -0.027346688691 Rises=F Damp=F
 DIIS: error= 1.36D-03 at cycle   2 NSaved=   2.
 NSaved= 2 IEnMin= 2 EnMin= -1772.39329832116     IErMin= 2 ErrMin= 1.36D-03
 ErrMax= 1.36D-03  0.00D+00 EMaxC= 1.00D-01 BMatC= 6.73D-04 BMatP= 1.26D-02
 IDIUse=3 WtCom= 9.86D-01 WtEn= 1.36D-02
 Coeff-Com: -0.171D+00 0.117D+01
 Coeff-En:   0.000D+00 0.100D+01
 Coeff:     -0.169D+00 0.117D+01
 Gap=     0.239 Goal=   None    Shift=    0.000
 RMSDP=1.25D-04 MaxDP=4.88D-03 DE=-2.73D-02 OVMax= 1.09D-02

 Cycle   3  Pass 1  IDiag  1:
 RMSU=  9.83D-05    CP:  9.99D-01  1.20D+00
 E= -1772.39493582202     Delta-E=       -0.001637500855 Rises=F Damp=F
 DIIS: error= 4.22D-04 at cycle   3 NSaved=   3.
 NSaved= 3 IEnMin= 3 EnMin= -1772.39493582202     IErMin= 3 ErrMin= 4.22D-04
 ErrMax= 4.22D-04  0.00D+00 EMaxC= 1.00D-01 BMatC= 3.17D-04 BMatP= 6.73D-04
 IDIUse=3 WtCom= 9.96D-01 WtEn= 4.22D-03
 Coeff-Com: -0.102D+00 0.550D+00 0.552D+00
 Coeff-En:   0.000D+00 0.000D+00 0.100D+01
 Coeff:     -0.101D+00 0.548D+00 0.554D+00
 Gap=     0.237 Goal=   None    Shift=    0.000
 RMSDP=4.95D-05 MaxDP=3.52D-03 DE=-1.64D-03 OVMax= 8.26D-03

 Cycle   4  Pass 1  IDiag  1:
 RMSU=  3.98D-05    CP:  9.99D-01  1.25D+00  7.48D-01
 E= -1772.39523107707     Delta-E=       -0.000295255055 Rises=F Damp=F
 DIIS: error= 1.48D-04 at cycle   4 NSaved=   4.
 NSaved= 4 IEnMin= 4 EnMin= -1772.39523107707     IErMin= 4 ErrMin= 1.48D-04
 ErrMax= 1.48D-04  0.00D+00 EMaxC= 1.00D-01 BMatC= 3.95D-05 BMatP= 3.17D-04
 IDIUse=3 WtCom= 9.99D-01 WtEn= 1.48D-03
 Coeff-Com: -0.613D-02-0.224D-01 0.240D+00 0.788D+00
 Coeff-En:   0.000D+00 0.000D+00 0.000D+00 0.100D+01
 Coeff:     -0.612D-02-0.224D-01 0.240D+00 0.789D+00
 Gap=     0.238 Goal=   None    Shift=    0.000
 RMSDP=1.74D-05 MaxDP=1.02D-03 DE=-2.95D-04 OVMax= 1.67D-03

 Cycle   5  Pass 1  IDiag  1:
 RMSU=  1.09D-05    CP:  9.99D-01  1.26D+00  8.72D-01  9.98D-01
 E= -1772.39527511984     Delta-E=       -0.000044042769 Rises=F Damp=F
 DIIS: error= 4.60D-05 at cycle   5 NSaved=   5.
 NSaved= 5 IEnMin= 5 EnMin= -1772.39527511984     IErMin= 5 ErrMin= 4.60D-05
 ErrMax= 4.60D-05  0.00D+00 EMaxC= 1.00D-01 BMatC= 4.11D-06 BMatP= 3.95D-05
 IDIUse=1 WtCom= 1.00D+00 WtEn= 0.00D+00
 Coeff-Com:  0.791D-02-0.700D-01 0.575D-01 0.339D+00 0.665D+00
 Coeff:      0.791D-02-0.700D-01 0.575D-01 0.339D+00 0.665D+00
 Gap=     0.238 Goal=   None    Shift=    0.000
 RMSDP=5.73D-06 MaxDP=2.95D-04 DE=-4.40D-05 OVMax= 6.63D-04

 Cycle   6  Pass 1  IDiag  1:
 RMSU=  3.81D-06    CP:  9.99D-01  1.27D+00  8.96D-01  1.07D+00  8.22D-01
 E= -1772.39528017484     Delta-E=       -0.000005055002 Rises=F Damp=F
 DIIS: error= 1.85D-05 at cycle   6 NSaved=   6.
 NSaved= 6 IEnMin= 6 EnMin= -1772.39528017484     IErMin= 6 ErrMin= 1.85D-05
 ErrMax= 1.85D-05  0.00D+00 EMaxC= 1.00D-01 BMatC= 4.33D-07 BMatP= 4.11D-06
 IDIUse=1 WtCom= 1.00D+00 WtEn= 0.00D+00
 Coeff-Com:  0.399D-02-0.270D-01 0.137D-03 0.477D-01 0.262D+00 0.713D+00
 Coeff:      0.399D-02-0.270D-01 0.137D-03 0.477D-01 0.262D+00 0.713D+00
 Gap=     0.238 Goal=   None    Shift=    0.000
 RMSDP=2.45D-06 MaxDP=1.06D-04 DE=-5.06D-06 OVMax= 3.33D-04

 Cycle   7  Pass 1  IDiag  1:
 RMSU=  1.85D-06    CP:  9.99D-01  1.27D+00  9.07D-01  1.08D+00  9.10D-01
                    CP:  9.47D-01
 E= -1772.39528080479     Delta-E=       -0.000000629946 Rises=F Damp=F
 DIIS: error= 6.33D-06 at cycle   7 NSaved=   7.
 NSaved= 7 IEnMin= 7 EnMin= -1772.39528080479     IErMin= 7 ErrMin= 6.33D-06
 ErrMax= 6.33D-06  0.00D+00 EMaxC= 1.00D-01 BMatC= 8.61D-08 BMatP= 4.33D-07
 IDIUse=1 WtCom= 1.00D+00 WtEn= 0.00D+00
 Coeff-Com:  0.634D-03-0.169D-02-0.693D-02-0.282D-01 0.105D-01 0.321D+00
 Coeff-Com:  0.705D+00
 Coeff:      0.634D-03-0.169D-02-0.693D-02-0.282D-01 0.105D-01 0.321D+00
 Coeff:      0.705D+00
 Gap=     0.238 Goal=   None    Shift=    0.000
 RMSDP=1.11D-06 MaxDP=8.29D-05 DE=-6.30D-07 OVMax= 1.73D-04

 Cycle   8  Pass 1  IDiag  1:
 RMSU=  6.94D-07    CP:  9.99D-01  1.27D+00  9.08D-01  1.09D+00  9.39D-01
                    CP:  1.11D+00  9.30D-01
 E= -1772.39528093538     Delta-E=       -0.000000130591 Rises=F Damp=F
 DIIS: error= 3.20D-06 at cycle   8 NSaved=   8.
 NSaved= 8 IEnMin= 8 EnMin= -1772.39528093538     IErMin= 8 ErrMin= 3.20D-06
 ErrMax= 3.20D-06  0.00D+00 EMaxC= 1.00D-01 BMatC= 1.85D-08 BMatP= 8.61D-08
 IDIUse=1 WtCom= 1.00D+00 WtEn= 0.00D+00
 Coeff-Com: -0.495D-03 0.470D-02-0.347D-02-0.250D-01-0.510D-01 0.117D-01
 Coeff-Com:  0.348D+00 0.715D+00
 Coeff:     -0.495D-03 0.470D-02-0.347D-02-0.250D-01-0.510D-01 0.117D-01
 Coeff:      0.348D+00 0.715D+00
 Gap=     0.238 Goal=   None    Shift=    0.000
 RMSDP=5.47D-07 MaxDP=3.12D-05 DE=-1.31D-07 OVMax= 1.04D-04

 Cycle   9  Pass 1  IDiag  1:
 RMSU=  2.97D-07    CP:  9.99D-01  1.27D+00  9.09D-01  1.09D+00  9.52D-01
                    CP:  1.17D+00  1.09D+00  8.17D-01
 E= -1772.39528096547     Delta-E=       -0.000000030093 Rises=F Damp=F
 DIIS: error= 1.50D-06 at cycle   9 NSaved=   9.
 NSaved= 9 IEnMin= 9 EnMin= -1772.39528096547     IErMin= 9 ErrMin= 1.50D-06
 ErrMax= 1.50D-06  0.00D+00 EMaxC= 1.00D-01 BMatC= 2.44D-09 BMatP= 1.85D-08
 IDIUse=1 WtCom= 1.00D+00 WtEn= 0.00D+00
 Coeff-Com: -0.289D-03 0.222D-02-0.358D-03-0.672D-02-0.231D-01-0.376D-01
 Coeff-Com:  0.614D-01 0.321D+00 0.683D+00
 Coeff:     -0.289D-03 0.222D-02-0.358D-03-0.672D-02-0.231D-01-0.376D-01
 Coeff:      0.614D-01 0.321D+00 0.683D+00
 Gap=     0.238 Goal=   None    Shift=    0.000
 RMSDP=1.82D-07 MaxDP=1.47D-05 DE=-3.01D-08 OVMax= 3.69D-05

 Cycle  10  Pass 1  IDiag  1:
 RMSU=  1.18D-07    CP:  9.99D-01  1.27D+00  9.09D-01  1.09D+00  9.56D-01
                    CP:  1.19D+00  1.12D+00  9.58D-01  9.03D-01
 E= -1772.39528096959     Delta-E=       -0.000000004112 Rises=F Damp=F
 DIIS: error= 6.50D-07 at cycle  10 NSaved=  10.
 NSaved=10 IEnMin=10 EnMin= -1772.39528096959     IErMin=10 ErrMin= 6.50D-07
 ErrMax= 6.50D-07  0.00D+00 EMaxC= 1.00D-01 BMatC= 4.87D-10 BMatP= 2.44D-09
 IDIUse=1 WtCom= 1.00D+00 WtEn= 0.00D+00
 Coeff-Com: -0.320D-04 0.183D-04 0.627D-03 0.243D-02 0.531D-03-0.223D-01
 Coeff-Com: -0.532D-01-0.146D-01 0.322D+00 0.764D+00
 Coeff:     -0.320D-04 0.183D-04 0.627D-03 0.243D-02 0.531D-03-0.223D-01
 Coeff:     -0.532D-01-0.146D-01 0.322D+00 0.764D+00
 Gap=     0.238 Goal=   None    Shift=    0.000
 RMSDP=9.01D-08 MaxDP=5.90D-06 DE=-4.11D-09 OVMax= 2.28D-05

 Cycle  11  Pass 1  IDiag  1:
 RMSU=  4.23D-08    CP:  9.99D-01  1.27D+00  9.09D-01  1.09D+00  9.57D-01
                    CP:  1.20D+00  1.14D+00  9.87D-01  1.08D+00  9.82D-01
 E= -1772.39528097050     Delta-E=       -0.000000000912 Rises=F Damp=F
 DIIS: error= 2.00D-07 at cycle  11 NSaved=  11.
 NSaved=11 IEnMin=11 EnMin= -1772.39528097050     IErMin=11 ErrMin= 2.00D-07
 ErrMax= 2.00D-07  0.00D+00 EMaxC= 1.00D-01 BMatC= 4.40D-11 BMatP= 4.87D-10
 IDIUse=1 WtCom= 1.00D+00 WtEn= 0.00D+00
 Coeff-Com:  0.261D-04-0.287D-03 0.282D-03 0.176D-02 0.327D-02-0.322D-02
 Coeff-Com: -0.268D-01-0.437D-01 0.329D-01 0.279D+00 0.757D+00
 Coeff:      0.261D-04-0.287D-03 0.282D-03 0.176D-02 0.327D-02-0.322D-02
 Coeff:     -0.268D-01-0.437D-01 0.329D-01 0.279D+00 0.757D+00
 Gap=     0.238 Goal=   None    Shift=    0.000
 RMSDP=2.56D-08 MaxDP=2.14D-06 DE=-9.12D-10 OVMax= 6.42D-06

 Cycle  12  Pass 1  IDiag  1:
 RMSU=  1.58D-08    CP:  9.99D-01  1.27D+00  9.09D-01  1.09D+00  9.57D-01
                    CP:  1.20D+00  1.14D+00  9.96D-01  1.12D+00  1.10D+00
                    CP:  1.02D+00
 E= -1772.39528097057     Delta-E=       -0.000000000075 Rises=F Damp=F
 DIIS: error= 6.06D-08 at cycle  12 NSaved=  12.
 NSaved=12 IEnMin=12 EnMin= -1772.39528097057     IErMin=12 ErrMin= 6.06D-08
 ErrMax= 6.06D-08  0.00D+00 EMaxC= 1.00D-01 BMatC= 7.04D-12 BMatP= 4.40D-11
 IDIUse=1 WtCom= 1.00D+00 WtEn= 0.00D+00
 Coeff-Com:  0.133D-04-0.111D-03 0.174D-04 0.361D-03 0.126D-02 0.145D-02
 Coeff-Com: -0.453D-02-0.156D-01-0.302D-01 0.152D-01 0.307D+00 0.725D+00
 Coeff:      0.133D-04-0.111D-03 0.174D-04 0.361D-03 0.126D-02 0.145D-02
 Coeff:     -0.453D-02-0.156D-01-0.302D-01 0.152D-01 0.307D+00 0.725D+00
 Gap=     0.238 Goal=   None    Shift=    0.000
 RMSDP=1.03D-08 MaxDP=5.98D-07 DE=-7.55D-11 OVMax= 2.43D-06

 Cycle  13  Pass 1  IDiag  1:
 RMSU=  6.25D-09    CP:  9.99D-01  1.27D+00  9.09D-01  1.09D+00  9.57D-01
                    CP:  1.20D+00  1.14D+00  9.98D-01  1.13D+00  1.13D+00
                    CP:  1.14D+00  9.78D-01
 E= -1772.39528097059     Delta-E=       -0.000000000021 Rises=F Damp=F
 DIIS: error= 3.82D-08 at cycle  13 NSaved=  13.
 NSaved=13 IEnMin=13 EnMin= -1772.39528097059     IErMin=13 ErrMin= 3.82D-08
 ErrMax= 3.82D-08  0.00D+00 EMaxC= 1.00D-01 BMatC= 1.06D-12 BMatP= 7.04D-12
 IDIUse=1 WtCom= 1.00D+00 WtEn= 0.00D+00
 Coeff-Com:  0.876D-06 0.474D-05-0.427D-04-0.137D-03-0.756D-05 0.108D-02
 Coeff-Com:  0.248D-02 0.199D-02-0.162D-01-0.367D-01-0.187D-01 0.262D+00
 Coeff-Com:  0.804D+00
 Coeff:      0.876D-06 0.474D-05-0.427D-04-0.137D-03-0.756D-05 0.108D-02
 Coeff:      0.248D-02 0.199D-02-0.162D-01-0.367D-01-0.187D-01 0.262D+00
 Coeff:      0.804D+00
 Gap=     0.238 Goal=   None    Shift=    0.000
 RMSDP=4.39D-09 MaxDP=2.39D-07 DE=-2.09D-11 OVMax= 8.18D-07

 SCF Done:  E(RM062X) =  -1772.39528097     A.U. after   13 cycles
            NFock= 13  Conv=0.44D-08     -V/T= 2.0054
 KE= 1.762839012022D+03 PE=-1.262523857747D+04 EE= 4.849419556603D+03
 Leave Link  502 at Mon May  6 04:07:03 2024, MaxMem= 13421772800 cpu:            2965.2 elap:              76.5
 (Enter /scratch/PI/keztluo/TYang/g16/l701.exe)
 ... and contract with generalized density number  0.
 Compute integral first derivatives.
 Leave Link  701 at Mon May  6 04:07:04 2024, MaxMem= 13421772800 cpu:              13.3 elap:               0.4
 (Enter /scratch/PI/keztluo/TYang/g16/l702.exe)
 L702 exits ... SP integral derivatives will be done elsewhere.
 Leave Link  702 at Mon May  6 04:07:04 2024, MaxMem= 13421772800 cpu:               0.7 elap:               0.0
 (Enter /scratch/PI/keztluo/TYang/g16/l703.exe)
 Integral derivatives from FoFJK, PRISM(SPDF).
 Compute integral first derivatives, UseDBF=F ICtDFT=           0.
 Calling FoFJK, ICntrl=      2127 FMM=T ISym2X=0 I1Cent= 0 IOpClX= 0 NMat=1 NMatS=1 NMatT=0.
 FoFJK:  IHMeth= 1 ICntrl=    2127 DoSepK=F KAlg= 0 I1Cent=           0 FoldK=F
 IRaf=         0 NMat=       1 IRICut=       1 DoRegI=T DoRafI=F ISym2E= 0 IDoP0=0 IntGTp=1.
 FoFCou: FMM=T IPFlag=           0 FMFlag=      100000 FMFlg1=        2001
         NFxFlg=           0 DoJE=F BraDBF=F KetDBF=F FulRan=T
         wScrn=  0.000000 ICntrl=      2127 IOpCl=  0 I1Cent=           0 NGrid=           0
         NMat0=    1 NMatS0=      1 NMatT0=    0 NMatD0=    1 NMtDS0=    0 NMtDT0=    0
 Symmetry not used in FoFCou.
 FMM levels:  10  Number of levels for PrismC:   9
 Leave Link  703 at Mon May  6 04:07:19 2024, MaxMem= 13421772800 cpu:             557.5 elap:              14.4
 (Enter /scratch/PI/keztluo/TYang/g16/l716.exe)
 Dipole        =-4.22259215D-01 2.18431941D-01-1.56078151D-01
 ***** Axes restored to original set *****
 -------------------------------------------------------------------
 Center     Atomic                   Forces (Hartrees/Bohr)
 Number     Number              X              Y              Z
 -------------------------------------------------------------------
      1       15           0.003460972   -0.001167202    0.002771310
      2        8          -0.002017410   -0.005380208    0.000152053
      3        8          -0.000055195    0.001480496   -0.000152442
      4        8          -0.000529425   -0.000240481   -0.000434057
      5        8          -0.000382856   -0.000558429   -0.000493045
      6        6           0.000023387    0.003657332   -0.001269330
      7        6           0.000052986    0.000152860    0.000243327
      8        6           0.000185771    0.000175735    0.000035722
      9        1           0.000001989    0.000029493    0.000005808
     10        6           0.000145661    0.000050690    0.000011311
     11        1           0.000005153   -0.000005475   -0.000010258
     12        6           0.000021206    0.000053364    0.000086761
     13        1          -0.000005702   -0.000032927   -0.000021188
     14        6           0.000124346    0.000116940    0.000177660
     15        1           0.000014381    0.000018010    0.000003405
     16        6           0.000114943    0.000227840    0.000107260
     17        1          -0.000000125   -0.000003578   -0.000046665
     18        6          -0.000028870    0.000217386   -0.000036774
     19        6          -0.000055499   -0.000025539   -0.000186784
     20        1           0.000003156    0.000009883   -0.000027205
     21        6          -0.000059797   -0.000036011    0.000022999
     22        1          -0.000004974   -0.000011992   -0.000000333
     23        1           0.000041603    0.000033822    0.000044802
     24        6           0.000013927   -0.000039962   -0.000025657
     25        1          -0.000117487   -0.000022462   -0.000047718
     26        1           0.000003215   -0.000023184   -0.000005025
     27        6          -0.000017826    0.000187686    0.000270676
     28        6           0.000053200   -0.000046400   -0.000027444
     29        1          -0.000014258   -0.000002782    0.000031199
     30        1           0.000032246    0.000042887    0.000004081
     31        1           0.000029275   -0.000040481   -0.000072760
     32        6           0.000115017    0.000045879   -0.000086010
     33        6           0.000107321   -0.000121436   -0.000003250
     34        1          -0.000087427   -0.000011925    0.000012097
     35        1           0.000091451   -0.000062926    0.000023329
     36        1          -0.000178650    0.000161975   -0.000025667
     37        6           0.000026565   -0.000014599   -0.000007697
     38        1          -0.000003121    0.000030912   -0.000002127
     39        1           0.000021273   -0.000003182    0.000021877
     40        1          -0.000023057    0.000001056   -0.000012480
     41        6           0.000250844    0.000126682    0.000145970
     42        6          -0.000070190    0.000096504   -0.000038428
     43        6          -0.000000863   -0.000003254   -0.000015551
     44        1          -0.000025045    0.000008858    0.000012986
     45        6           0.000018061   -0.000000184   -0.000013434
     46        1           0.000001889   -0.000002440   -0.000011992
     47        6           0.000000933   -0.000037664    0.000015826
     48        1          -0.000006781   -0.000005736   -0.000017084
     49        6           0.000027456   -0.000027532   -0.000023508
     50        1          -0.000006486   -0.000007910   -0.000001568
     51        6          -0.000042949    0.000011101    0.000017750
     52        1           0.000009332   -0.000003462    0.000048361
     53        3          -0.000326768   -0.000245380    0.000119590
     54        6          -0.000395128    0.001145027   -0.000587559
     55        6          -0.000006547   -0.000499620   -0.000354235
     56        6           0.000260143    0.000215532   -0.000200900
     57        6           0.000084740   -0.000109413   -0.000240548
     58        1          -0.000057429   -0.000044878   -0.000030413
     59        6           0.000004606   -0.000343569    0.000133637
     60        1          -0.000072875   -0.000205021    0.000019387
     61        6          -0.000234221    0.000222931    0.000175812
     62        1          -0.000057873   -0.000025929   -0.000096903
     63        1           0.000031303   -0.000017759   -0.000010035
     64        1           0.000003459    0.000027542   -0.000029907
     65        1          -0.000496977    0.000882512   -0.000049009
 -------------------------------------------------------------------
 Cartesian Forces:  Max     0.005380208 RMS     0.000629606
 Leave Link  716 at Mon May  6 04:07:19 2024, MaxMem= 13421772800 cpu:               1.1 elap:               0.1
 (Enter /scratch/PI/keztluo/TYang/g16/l103.exe)

 GradGradGradGradGradGradGradGradGradGradGradGradGradGradGradGradGradGrad
 Berny optimization.
 FormGI is forming the generalized inverse of G from B-inverse, IUseBI=4.
 GSVD:  received Info=                   1 from GESDD.
 Internal  Forces:  Max     0.005276397 RMS     0.000549607
 Search for a saddle point.
 Step number   3 out of a maximum of  390
 All quantities printed in internal units (Hartrees-Bohrs-Radians)
 Swapping is turned off.
 Update second derivatives using D2CorX and points    2    3
 ITU=  0  0  0
     Eigenvalues ---   -0.00558   0.00161   0.00240   0.00261   0.00365
     Eigenvalues ---    0.00723   0.00814   0.00836   0.01324   0.01403
     Eigenvalues ---    0.01534   0.01645   0.01660   0.01775   0.01784
     Eigenvalues ---    0.01790   0.01795   0.01828   0.01886   0.01948
     Eigenvalues ---    0.02037   0.02081   0.02158   0.02201   0.02340
     Eigenvalues ---    0.02372   0.02449   0.02473   0.02530   0.02554
     Eigenvalues ---    0.02570   0.02629   0.02675   0.02710   0.02726
     Eigenvalues ---    0.02780   0.02816   0.02838   0.02858   0.02862
     Eigenvalues ---    0.03018   0.03152   0.03362   0.03532   0.03947
     Eigenvalues ---    0.04008   0.04141   0.04336   0.04477   0.04537
     Eigenvalues ---    0.04570   0.04693   0.04744   0.04759   0.04835
     Eigenvalues ---    0.05039   0.05132   0.05254   0.05493   0.05583
     Eigenvalues ---    0.05970   0.06090   0.06294   0.06339   0.06696
     Eigenvalues ---    0.06881   0.07518   0.07993   0.08263   0.08636
     Eigenvalues ---    0.08924   0.09140   0.09308   0.10246   0.10854
     Eigenvalues ---    0.10961   0.10970   0.11007   0.11237   0.11658
     Eigenvalues ---    0.11712   0.11765   0.11899   0.12105   0.12204
     Eigenvalues ---    0.12291   0.12393   0.12409   0.12451   0.12496
     Eigenvalues ---    0.12533   0.12677   0.12716   0.13008   0.13079
     Eigenvalues ---    0.13149   0.14138   0.14618   0.15156   0.15250
     Eigenvalues ---    0.15367   0.15565   0.15916   0.16148   0.16649
     Eigenvalues ---    0.18051   0.18662   0.18836   0.18895   0.18927
     Eigenvalues ---    0.19056   0.19128   0.19340   0.19371   0.19467
     Eigenvalues ---    0.20109   0.20287   0.20708   0.21095   0.21227
     Eigenvalues ---    0.22257   0.23157   0.23401   0.23848   0.24877
     Eigenvalues ---    0.25648   0.26630   0.27109   0.27606   0.28685
     Eigenvalues ---    0.28847   0.29493   0.31222   0.31468   0.32188
     Eigenvalues ---    0.32763   0.33217   0.33765   0.33783   0.34002
     Eigenvalues ---    0.34125   0.34294   0.34398   0.34624   0.34662
     Eigenvalues ---    0.34697   0.34741   0.34748   0.34922   0.35090
     Eigenvalues ---    0.35536   0.35810   0.36522   0.36668   0.36682
     Eigenvalues ---    0.36712   0.36722   0.36748   0.36851   0.36926
     Eigenvalues ---    0.36937   0.36940   0.37045   0.37129   0.37212
     Eigenvalues ---    0.37528   0.37811   0.38281   0.38761   0.40688
     Eigenvalues ---    0.42949   0.43163   0.43599   0.43711   0.44078
     Eigenvalues ---    0.44512   0.45484   0.45520   0.49015   0.49041
     Eigenvalues ---    0.49242   0.49359   0.49435   0.49588   0.53009
     Eigenvalues ---    0.53179   0.53587   0.76454   1.12029
 Eigenvectors required to have negative eigenvalues:
                          R4        D8        D19       D20       D9
   1                   -0.71587  -0.31327  -0.28291  -0.26824   0.18064
                          D10       A4        D7       A108       D6
   1                   -0.15018   0.13482  -0.12119  -0.12048   0.11563
 RFO step:  Lambda0=5.087485887D-04 Lambda=-2.69010755D-04.
 Linear search not attempted -- option 19 set.
 Iteration  1 RMS(Cart)=  0.05587361 RMS(Int)=  0.00088304
 Iteration  2 RMS(Cart)=  0.00252603 RMS(Int)=  0.00020428
 Iteration  3 RMS(Cart)=  0.00001210 RMS(Int)=  0.00020427
 Iteration  4 RMS(Cart)=  0.00000001 RMS(Int)=  0.00020427
 ITry= 1 IFail=0 DXMaxC= 4.24D-01 DCOld= 1.00D+10 DXMaxT= 3.00D-01 DXLimC= 3.00D+00 Rises=F
 Variable       Old X    -DE/DX   Delta X   Delta X   Delta X     New X
                                 (Linear)    (Quad)   (Total)
    R1        2.89680  -0.00143   0.00000  -0.01062  -0.01052   2.88628
    R2        3.12634   0.00057   0.00000  -0.01473  -0.01459   3.11174
    R3        3.15306  -0.00075   0.00000  -0.01647  -0.01636   3.13670
    R4        4.52204   0.00442   0.00000  -0.17908  -0.17913   4.34291
    R5        5.25635   0.00076   0.00000  -0.01610  -0.01634   5.24001
    R6        2.37885   0.00528   0.00000   0.02412   0.02411   2.40296
    R7        3.37773  -0.00104   0.00000  -0.02285  -0.02282   3.35492
    R8        3.34411  -0.00026   0.00000   0.02383   0.02415   3.36826
    R9        2.70702   0.00150   0.00000   0.00627   0.00633   2.71335
   R10        2.69679   0.00001   0.00000   0.00635   0.00622   2.70300
   R11        2.82263   0.00092   0.00000   0.01533   0.01533   2.83796
   R12        2.07647   0.00082   0.00000   0.00277   0.00277   2.07924
   R13        2.64265  -0.00016   0.00000  -0.00120  -0.00120   2.64145
   R14        2.63897   0.00019   0.00000   0.00046   0.00046   2.63943
   R15        2.88566   0.00017   0.00000  -0.00108  -0.00108   2.88458
   R16        2.05490  -0.00001   0.00000   0.00046   0.00046   2.05536
   R17        2.62971   0.00002   0.00000  -0.00022  -0.00022   2.62949
   R18        2.05281  -0.00001   0.00000  -0.00010  -0.00010   2.05272
   R19        2.63103  -0.00004   0.00000  -0.00077  -0.00077   2.63026
   R20        2.05193  -0.00002   0.00000  -0.00013  -0.00013   2.05180
   R21        2.63053  -0.00008   0.00000  -0.00004  -0.00004   2.63049
   R22        2.05158   0.00002   0.00000  -0.00019  -0.00019   2.05139
   R23        2.63275  -0.00009   0.00000  -0.00064  -0.00064   2.63210
   R24        2.05133   0.00001   0.00000  -0.00011  -0.00011   2.05122
   R25        2.91149  -0.00015   0.00000   0.00034   0.00033   2.91182
   R26        3.04929  -0.00009   0.00000  -0.00083  -0.00102   3.04828
   R27        2.06699   0.00003   0.00000  -0.00023  -0.00023   2.06676
   R28        2.93383   0.00003   0.00000   0.00022   0.00023   2.93406
   R29        2.93873   0.00008   0.00000  -0.00019  -0.00023   2.93850
   R30        2.06432  -0.00001   0.00000  -0.00013  -0.00013   2.06419
   R31        2.06386   0.00000   0.00000  -0.00006  -0.00006   2.06380
   R32        2.93784   0.00007   0.00000  -0.00012  -0.00008   2.93775
   R33        2.05885   0.00001   0.00000  -0.00018  -0.00018   2.05867
   R34        2.06614   0.00001   0.00000  -0.00019  -0.00019   2.06595
   R35        2.91549  -0.00011   0.00000  -0.00058  -0.00058   2.91491
   R36        2.95796   0.00028   0.00000   0.00138   0.00137   2.95933
   R37        2.86398  -0.00001   0.00000  -0.00007  -0.00007   2.86391
   R38        2.99734   0.00005   0.00000   0.00026   0.00027   2.99761
   R39        2.05952  -0.00001   0.00000  -0.00006  -0.00006   2.05946
   R40        2.07013  -0.00001   0.00000   0.00009   0.00009   2.07022
   R41        2.07090  -0.00003   0.00000  -0.00023  -0.00023   2.07067
   R42        2.91779   0.00009   0.00000  -0.00006  -0.00006   2.91772
   R43        2.90750   0.00005   0.00000   0.00117   0.00117   2.90866
   R44        2.07184  -0.00003   0.00000  -0.00078  -0.00078   2.07106
   R45        2.06867   0.00000   0.00000  -0.00065  -0.00065   2.06802
   R46        2.04615   0.00013   0.00000   0.00065   0.00065   2.04680
   R47        2.07011  -0.00001   0.00000  -0.00018  -0.00018   2.06994
   R48        2.06713  -0.00001   0.00000   0.00008   0.00008   2.06721
   R49        2.07061   0.00000   0.00000  -0.00007  -0.00007   2.07054
   R50        2.89855   0.00005   0.00000  -0.00043  -0.00043   2.89812
   R51        2.64521   0.00000   0.00000  -0.00006  -0.00006   2.64515
   R52        2.64831  -0.00003   0.00000  -0.00015  -0.00015   2.64816
   R53        2.04714   0.00000   0.00000  -0.00013  -0.00013   2.04701
   R54        2.63351  -0.00005   0.00000  -0.00007  -0.00007   2.63343
   R55        2.05186  -0.00001   0.00000  -0.00012  -0.00012   2.05174
   R56        2.62663  -0.00004   0.00000  -0.00030  -0.00030   2.62633
   R57        2.05139  -0.00001   0.00000  -0.00012  -0.00012   2.05127
   R58        2.63134   0.00000   0.00000   0.00003   0.00003   2.63137
   R59        2.05149  -0.00001   0.00000  -0.00012  -0.00012   2.05137
   R60        2.62841  -0.00005   0.00000  -0.00032  -0.00032   2.62808
   R61        2.04865  -0.00003   0.00000  -0.00014  -0.00014   2.04851
   R62        2.63411  -0.00037   0.00000  -0.00203  -0.00203   2.63208
   R63        2.63915   0.00023   0.00000   0.00013   0.00013   2.63928
   R64        2.62896   0.00013   0.00000   0.00154   0.00154   2.63050
   R65        2.05083  -0.00001   0.00000   0.00036   0.00036   2.05119
   R66        2.62428  -0.00025   0.00000   0.00026   0.00026   2.62454
   R67        2.05220   0.00020   0.00000   0.00096   0.00096   2.05316
   R68        2.63111  -0.00023   0.00000  -0.00129  -0.00129   2.62981
   R69        2.05093   0.00000   0.00000   0.00084   0.00084   2.05177
   R70        2.63617   0.00009   0.00000   0.00038   0.00038   2.63655
   R71        2.05108   0.00003   0.00000   0.00029   0.00029   2.05137
   R72        2.05131   0.00004   0.00000   0.00005   0.00005   2.05136
    A1        1.91279  -0.00057   0.00000   0.01728   0.01737   1.93016
    A2        1.84474   0.00041   0.00000   0.01707   0.01738   1.86212
    A3        1.60470  -0.00003   0.00000   0.01156   0.01121   1.61591
    A4        2.25645   0.00231   0.00000   0.04387   0.04383   2.30028
    A5        2.19539  -0.00284   0.00000  -0.01728  -0.01862   2.17677
    A6        2.10296  -0.00013   0.00000  -0.01484  -0.01472   2.08824
    A7        1.97423  -0.00008   0.00000   0.00571   0.00555   1.97978
    A8        2.00432   0.00054   0.00000   0.00452   0.00446   2.00879
    A9        2.11314  -0.00249   0.00000  -0.02014  -0.02191   2.09123
   A10        2.07747   0.00131   0.00000  -0.00658  -0.00867   2.06880
   A11        1.99770   0.00037   0.00000  -0.01840  -0.02025   1.97745
   A12        2.06025  -0.00010   0.00000   0.00065   0.00065   2.06090
   A13        2.10674   0.00054   0.00000  -0.00013  -0.00013   2.10661
   A14        2.11222  -0.00041   0.00000  -0.00046  -0.00046   2.11177
   A15        2.09074   0.00003   0.00000   0.00020   0.00020   2.09094
   A16        2.11296  -0.00003   0.00000  -0.00021  -0.00021   2.11275
   A17        2.07913  -0.00001   0.00000   0.00003   0.00003   2.07916
   A18        2.08715  -0.00005   0.00000   0.00007   0.00007   2.08722
   A19        2.09795   0.00010   0.00000  -0.00025  -0.00026   2.09769
   A20        2.09807  -0.00005   0.00000   0.00016   0.00015   2.09822
   A21        2.10024   0.00001   0.00000  -0.00018  -0.00018   2.10006
   A22        2.08260  -0.00003   0.00000   0.00048   0.00048   2.08308
   A23        2.10034   0.00001   0.00000  -0.00030  -0.00030   2.10004
   A24        2.09778   0.00003   0.00000   0.00020   0.00020   2.09797
   A25        2.09742  -0.00006   0.00000  -0.00016  -0.00016   2.09726
   A26        2.08792   0.00003   0.00000  -0.00004  -0.00004   2.08788
   A27        2.11348   0.00011   0.00000  -0.00061  -0.00062   2.11286
   A28        2.09018  -0.00003   0.00000   0.00087   0.00087   2.09105
   A29        2.07950  -0.00009   0.00000  -0.00024  -0.00024   2.07926
   A30        1.83999   0.00120   0.00000  -0.00118  -0.00120   1.83879
   A31        1.89624  -0.00038   0.00000   0.00046   0.00056   1.89679
   A32        1.84927  -0.00038   0.00000   0.00003  -0.00004   1.84923
   A33        2.02916  -0.00050   0.00000  -0.00144  -0.00146   2.02770
   A34        2.06586  -0.00025   0.00000   0.00233   0.00231   2.06817
   A35        1.77277   0.00023   0.00000  -0.00010  -0.00006   1.77271
   A36        1.95814   0.00007   0.00000   0.00028   0.00030   1.95843
   A37        1.87332  -0.00007   0.00000  -0.00195  -0.00197   1.87135
   A38        1.83123  -0.00010   0.00000   0.00176   0.00174   1.83297
   A39        2.00714   0.00004   0.00000   0.00030   0.00031   2.00746
   A40        2.00212   0.00004   0.00000   0.00000   0.00000   2.00211
   A41        1.77388  -0.00001   0.00000  -0.00044  -0.00043   1.77345
   A42        1.93930  -0.00002   0.00000  -0.00064  -0.00064   1.93866
   A43        1.95363   0.00004   0.00000   0.00063   0.00064   1.95427
   A44        1.80174   0.00001   0.00000   0.00006   0.00005   1.80179
   A45        1.85362  -0.00001   0.00000  -0.00013  -0.00014   1.85348
   A46        1.95627   0.00005   0.00000  -0.00009  -0.00008   1.95619
   A47        1.96194  -0.00007   0.00000   0.00017   0.00017   1.96210
   A48        1.98470  -0.00002   0.00000   0.00036   0.00036   1.98506
   A49        1.94519  -0.00001   0.00000   0.00026   0.00027   1.94545
   A50        1.79996   0.00007   0.00000   0.00027   0.00026   1.80022
   A51        1.85659   0.00005   0.00000   0.00066   0.00065   1.85724
   A52        1.98076  -0.00007   0.00000  -0.00053  -0.00053   1.98023
   A53        1.89707  -0.00002   0.00000  -0.00112  -0.00111   1.89596
   A54        1.73717  -0.00003   0.00000  -0.00031  -0.00030   1.73687
   A55        2.00382   0.00001   0.00000  -0.00047  -0.00046   2.00336
   A56        1.86864   0.00003   0.00000  -0.00209  -0.00211   1.86653
   A57        2.04288   0.00005   0.00000   0.00011   0.00009   2.04297
   A58        1.82220  -0.00005   0.00000   0.00082   0.00081   1.82300
   A59        1.96497   0.00000   0.00000   0.00164   0.00166   1.96663
   A60        1.87369  -0.00002   0.00000  -0.00006  -0.00006   1.87363
   A61        1.88315   0.00000   0.00000   0.00044   0.00044   1.88358
   A62        2.01994  -0.00002   0.00000   0.00073   0.00073   2.02067
   A63        1.86813  -0.00004   0.00000  -0.00031  -0.00031   1.86781
   A64        1.89318   0.00004   0.00000  -0.00103  -0.00103   1.89215
   A65        1.91971   0.00005   0.00000   0.00016   0.00016   1.91986
   A66        1.62538   0.00001   0.00000  -0.00012  -0.00012   1.62526
   A67        1.93580  -0.00001   0.00000  -0.00077  -0.00076   1.93505
   A68        2.07432  -0.00002   0.00000  -0.00126  -0.00128   2.07304
   A69        1.99401   0.00003   0.00000   0.00192   0.00192   1.99594
   A70        2.02853  -0.00006   0.00000  -0.00084  -0.00085   2.02768
   A71        1.81204   0.00005   0.00000   0.00102   0.00101   1.81305
   A72        1.89514   0.00011   0.00000   0.00281   0.00280   1.89794
   A73        1.92608   0.00007   0.00000   0.00436   0.00435   1.93043
   A74        2.01440  -0.00025   0.00000  -0.00448  -0.00448   2.00992
   A75        1.87685  -0.00005   0.00000   0.00080   0.00078   1.87763
   A76        1.86550   0.00007   0.00000  -0.00289  -0.00289   1.86262
   A77        1.88056   0.00007   0.00000  -0.00052  -0.00051   1.88005
   A78        1.92655  -0.00003   0.00000  -0.00139  -0.00139   1.92516
   A79        1.93381   0.00004   0.00000   0.00164   0.00164   1.93546
   A80        1.93596  -0.00002   0.00000   0.00033   0.00033   1.93629
   A81        1.89602   0.00000   0.00000  -0.00060  -0.00060   1.89542
   A82        1.88008   0.00001   0.00000   0.00014   0.00014   1.88021
   A83        1.88990  -0.00001   0.00000  -0.00015  -0.00015   1.88975
   A84        1.83744   0.00016   0.00000  -0.00002  -0.00017   1.83727
   A85        1.92481  -0.00024   0.00000   0.00141   0.00141   1.92622
   A86        1.85861   0.00009   0.00000  -0.00368  -0.00357   1.85504
   A87        1.78607  -0.00009   0.00000   0.00059   0.00059   1.78666
   A88        2.10366  -0.00011   0.00000   0.00174   0.00179   2.10545
   A89        1.94784   0.00016   0.00000   0.00024   0.00021   1.94805
   A90        2.05703  -0.00010   0.00000   0.00083   0.00083   2.05786
   A91        2.17316   0.00010   0.00000  -0.00120  -0.00120   2.17196
   A92        2.05207   0.00000   0.00000   0.00032   0.00032   2.05240
   A93        2.07476   0.00002   0.00000   0.00177   0.00177   2.07654
   A94        2.11701   0.00001   0.00000  -0.00025  -0.00025   2.11676
   A95        2.09140  -0.00003   0.00000  -0.00152  -0.00152   2.08987
   A96        2.08448   0.00000   0.00000  -0.00028  -0.00028   2.08420
   A97        2.10068   0.00000   0.00000   0.00003   0.00003   2.10071
   A98        2.09803   0.00001   0.00000   0.00025   0.00025   2.09828
   A99        2.10366   0.00000   0.00000   0.00002   0.00002   2.10368
   A100       2.07842   0.00000   0.00000   0.00006   0.00006   2.07848
   A101       2.10110   0.00000   0.00000  -0.00008  -0.00008   2.10102
   A102       2.09872   0.00000   0.00000   0.00005   0.00005   2.09877
   A103       2.10214   0.00001   0.00000   0.00007   0.00007   2.10221
   A104       2.08230   0.00000   0.00000  -0.00013  -0.00013   2.08218
   A105       2.11603  -0.00001   0.00000  -0.00024  -0.00024   2.11580
   A106       2.10045   0.00002   0.00000   0.00014   0.00014   2.10059
   A107       2.06638  -0.00001   0.00000   0.00010   0.00010   2.06647
   A108       1.31361   0.00080   0.00000  -0.02496  -0.02488   1.28874
   A109       1.83325  -0.00041   0.00000  -0.02044  -0.02026   1.81298
   A110       2.08330   0.00102   0.00000   0.00533   0.00533   2.08863
   A111       2.11322  -0.00087   0.00000  -0.00153  -0.00153   2.11169
   A112       2.08662  -0.00015   0.00000  -0.00381  -0.00382   2.08280
   A113       2.10218   0.00004   0.00000   0.00242   0.00242   2.10460
   A114       2.08434  -0.00005   0.00000  -0.00131  -0.00131   2.08304
   A115       2.09665   0.00001   0.00000  -0.00111  -0.00111   2.09554
   A116       2.09589   0.00019   0.00000   0.00253   0.00253   2.09842
   A117       2.08856  -0.00013   0.00000  -0.00108  -0.00108   2.08747
   A118       2.09841  -0.00006   0.00000  -0.00143  -0.00143   2.09698
   A119       2.09025   0.00004   0.00000   0.00064   0.00064   2.09089
   A120       2.09033   0.00003   0.00000  -0.00006  -0.00007   2.09027
   A121       2.10255  -0.00007   0.00000  -0.00054  -0.00054   2.10201
   A122       2.09641  -0.00015   0.00000   0.00028   0.00028   2.09669
   A123       2.09238   0.00007   0.00000  -0.00017  -0.00017   2.09221
   A124       2.09435   0.00008   0.00000  -0.00012  -0.00012   2.09423
   A125       2.09446   0.00002   0.00000  -0.00211  -0.00211   2.09235
   A126       2.09527  -0.00003   0.00000   0.00115   0.00115   2.09642
   A127       2.09345   0.00001   0.00000   0.00096   0.00096   2.09441
    D1       -2.38681   0.00003   0.00000   0.00757   0.00712  -2.37968
    D2       -0.51195   0.00037   0.00000   0.03285   0.03311  -0.47883
    D3       -2.98332   0.00268   0.00000  -0.00137  -0.00218  -2.98550
    D4        2.37087  -0.00087   0.00000  -0.01015  -0.00977   2.36110
    D5        0.43386  -0.00032   0.00000  -0.03437  -0.03449   0.39936
    D6        2.94108   0.00043   0.00000   0.03298   0.03186   2.97294
    D7       -1.84057   0.00042   0.00000  -0.03006  -0.03007  -1.87063
    D8        2.17251   0.00147   0.00000  -0.09667  -0.09650   2.07601
    D9        1.46389   0.00130   0.00000   0.04873   0.04860   1.51250
   D10       -2.15694  -0.00051   0.00000  -0.06298  -0.06286  -2.21980
   D11        0.25959   0.00401   0.00000  -0.00567  -0.00593   0.25366
   D12        0.18380   0.00051   0.00000  -0.00293  -0.00264   0.18116
   D13       -1.76760  -0.00038   0.00000  -0.02608  -0.02615  -1.79375
   D14        2.32909  -0.00029   0.00000  -0.02389  -0.02398   2.30511
   D15        0.43607  -0.00022   0.00000  -0.02398  -0.02412   0.41195
   D16       -0.23477   0.00031   0.00000   0.02594   0.02588  -0.20889
   D17       -2.14933   0.00044   0.00000   0.02468   0.02469  -2.12464
   D18        2.01766   0.00033   0.00000   0.02584   0.02582   2.04348
   D19        2.66438  -0.00127   0.00000  -0.08811  -0.08766   2.57673
   D20       -0.48744  -0.00098   0.00000  -0.08992  -0.08947  -0.57691
   D21       -0.01835   0.00017   0.00000   0.01577   0.01532  -0.00303
   D22        3.11300   0.00046   0.00000   0.01396   0.01351   3.12651
   D23        3.10688   0.00011   0.00000  -0.00278  -0.00278   3.10410
   D24       -0.06386   0.00003   0.00000  -0.00181  -0.00181  -0.06567
   D25        0.05994  -0.00025   0.00000  -0.00346  -0.00347   0.05647
   D26       -3.11080  -0.00033   0.00000  -0.00249  -0.00249  -3.11329
   D27        0.03753   0.00002   0.00000  -0.00123  -0.00123   0.03631
   D28       -3.11298  -0.00010   0.00000   0.00152   0.00152  -3.11146
   D29        3.08416   0.00043   0.00000  -0.00052  -0.00052   3.08364
   D30       -0.06635   0.00031   0.00000   0.00222   0.00222  -0.06413
   D31        1.34728   0.00018   0.00000   0.00727   0.00720   1.35448
   D32       -2.83460   0.00028   0.00000   0.00611   0.00614  -2.82846
   D33       -0.71623  -0.00009   0.00000   0.00673   0.00677  -0.70945
   D34       -1.69682  -0.00020   0.00000   0.00651   0.00644  -1.69038
   D35        0.40449  -0.00011   0.00000   0.00535   0.00538   0.40986
   D36        2.52285  -0.00047   0.00000   0.00597   0.00601   2.52887
   D37       -3.10592   0.00001   0.00000  -0.00045  -0.00045  -3.10637
   D38        0.04332  -0.00003   0.00000   0.00332   0.00332   0.04663
   D39        0.00672  -0.00007   0.00000   0.00052   0.00052   0.00724
   D40       -3.12723  -0.00011   0.00000   0.00429   0.00429  -3.12294
   D41       -3.14107   0.00002   0.00000  -0.00345  -0.00345   3.13867
   D42        0.00512   0.00001   0.00000  -0.00177  -0.00177   0.00335
   D43        0.00821  -0.00003   0.00000   0.00035   0.00035   0.00856
   D44       -3.12878  -0.00003   0.00000   0.00203   0.00203  -3.12675
   D45        3.12322   0.00003   0.00000  -0.00098  -0.00098   3.12224
   D46       -0.03114   0.00003   0.00000  -0.00122  -0.00122  -0.03236
   D47       -0.01378   0.00003   0.00000   0.00070   0.00070  -0.01308
   D48        3.11505   0.00002   0.00000   0.00045   0.00045   3.11551
   D49        0.00946  -0.00004   0.00000   0.00276   0.00276   0.01222
   D50       -3.12326   0.00007   0.00000   0.00002   0.00002  -3.12324
   D51        3.13836  -0.00004   0.00000   0.00251   0.00251   3.14087
   D52        0.00564   0.00007   0.00000  -0.00022  -0.00022   0.00542
   D53        0.92287   0.00045   0.00000   0.00010   0.00013   0.92300
   D54       -3.13914   0.00051   0.00000  -0.00078  -0.00074  -3.13988
   D55       -1.26174   0.00043   0.00000  -0.00129  -0.00125  -1.26299
   D56       -1.14799  -0.00049   0.00000   0.00223   0.00222  -1.14577
   D57        1.07318  -0.00043   0.00000   0.00135   0.00136   1.07453
   D58        2.95058  -0.00052   0.00000   0.00084   0.00084   2.95142
   D59        2.86755  -0.00001   0.00000   0.00025   0.00025   2.86780
   D60       -1.19446   0.00005   0.00000  -0.00063  -0.00061  -1.19508
   D61        0.68294  -0.00003   0.00000  -0.00114  -0.00113   0.68182
   D62       -0.12033  -0.00016   0.00000  -0.00089  -0.00076  -0.12109
   D63        1.89228  -0.00040   0.00000   0.00089   0.00097   1.89325
   D64       -2.21787  -0.00034   0.00000   0.00289   0.00297  -2.21490
   D65        1.93829   0.00094   0.00000  -0.00097  -0.00093   1.93736
   D66       -2.33228   0.00070   0.00000   0.00082   0.00080  -2.33148
   D67       -0.15924   0.00076   0.00000   0.00281   0.00280  -0.15644
   D68       -2.10044   0.00029   0.00000  -0.00136  -0.00133  -2.10177
   D69       -0.08783   0.00005   0.00000   0.00042   0.00040  -0.08743
   D70        2.08521   0.00011   0.00000   0.00242   0.00240   2.08761
   D71       -2.82113  -0.00009   0.00000  -0.00023  -0.00025  -2.82139
   D72       -0.75197  -0.00008   0.00000  -0.00041  -0.00043  -0.75240
   D73        1.36205  -0.00014   0.00000   0.00015   0.00013   1.36218
   D74       -0.62897  -0.00002   0.00000  -0.00121  -0.00121  -0.63017
   D75        1.44020  -0.00001   0.00000  -0.00139  -0.00138   1.43881
   D76       -2.72897  -0.00007   0.00000  -0.00082  -0.00082  -2.72979
   D77        1.54468   0.00005   0.00000  -0.00134  -0.00134   1.54335
   D78       -2.66934   0.00006   0.00000  -0.00152  -0.00151  -2.67085
   D79       -0.55532   0.00000   0.00000  -0.00095  -0.00095  -0.55627
   D80       -0.97890   0.00007   0.00000   0.00221   0.00224  -0.97666
   D81       -3.02903   0.00003   0.00000   0.00036   0.00037  -3.02866
   D82        1.15686  -0.00001   0.00000   0.00059   0.00060   1.15746
   D83       -3.13561   0.00002   0.00000   0.00058   0.00059  -3.13501
   D84        1.09744  -0.00001   0.00000  -0.00128  -0.00127   1.09617
   D85       -0.99985  -0.00005   0.00000  -0.00105  -0.00105  -1.00089
   D86        0.97056  -0.00004   0.00000   0.00051   0.00051   0.97107
   D87       -1.07958  -0.00008   0.00000  -0.00135  -0.00135  -1.08094
   D88        3.10631  -0.00012   0.00000  -0.00112  -0.00113   3.10519
   D89       -2.25586   0.00003   0.00000   0.00085   0.00085  -2.25501
   D90        1.92896  -0.00001   0.00000  -0.00045  -0.00046   1.92850
   D91       -0.10331  -0.00002   0.00000   0.00058   0.00058  -0.10273
   D92        1.93896   0.00003   0.00000   0.00162   0.00162   1.94059
   D93       -0.15940  -0.00001   0.00000   0.00032   0.00032  -0.15909
   D94       -2.19167  -0.00003   0.00000   0.00136   0.00135  -2.19032
   D95       -0.14749   0.00005   0.00000   0.00173   0.00173  -0.14575
   D96       -2.24585   0.00001   0.00000   0.00043   0.00043  -2.24542
   D97        2.00506   0.00000   0.00000   0.00147   0.00147   2.00653
   D98        0.71894  -0.00003   0.00000  -0.00046  -0.00045   0.71849
   D99        2.91539   0.00001   0.00000  -0.00080  -0.00081   2.91458
   D100      -1.17274   0.00003   0.00000  -0.00064  -0.00063  -1.17337
   D101       2.87410  -0.00005   0.00000  -0.00014  -0.00014   2.87396
   D102      -1.21264  -0.00001   0.00000  -0.00047  -0.00049  -1.21313
   D103       0.98242   0.00001   0.00000  -0.00032  -0.00031   0.98211
   D104      -1.34723  -0.00004   0.00000  -0.00040  -0.00039  -1.34763
   D105       0.84921  -0.00001   0.00000  -0.00074  -0.00074   0.84847
   D106       3.04427   0.00001   0.00000  -0.00058  -0.00057   3.04370
   D107      -1.03179   0.00003   0.00000  -0.00022  -0.00023  -1.03202
   D108       0.96881   0.00004   0.00000  -0.00064  -0.00063   0.96818
   D109       3.07944   0.00008   0.00000   0.00170   0.00170   3.08114
   D110       3.08200   0.00003   0.00000   0.00054   0.00052   3.08252
   D111      -1.20058   0.00003   0.00000   0.00012   0.00012  -1.20047
   D112       0.91005   0.00007   0.00000   0.00246   0.00245   0.91250
   D113       0.89696   0.00004   0.00000  -0.00233  -0.00237   0.89460
   D114       2.89756   0.00004   0.00000  -0.00275  -0.00277   2.89479
   D115      -1.27499   0.00008   0.00000  -0.00042  -0.00044  -1.27543
   D116      -1.03570   0.00003   0.00000   0.00288   0.00288  -1.03282
   D117      -3.13676   0.00003   0.00000   0.00348   0.00348  -3.13329
   D118       1.04682   0.00002   0.00000   0.00236   0.00236   1.04918
   D119       0.99169   0.00003   0.00000   0.00216   0.00217   0.99386
   D120      -1.10938   0.00002   0.00000   0.00276   0.00277  -1.10661
   D121       3.07421   0.00002   0.00000   0.00164   0.00165   3.07585
   D122       3.10335   0.00000   0.00000   0.00476   0.00476   3.10811
   D123       1.00229  -0.00001   0.00000   0.00536   0.00536   1.00764
   D124      -1.09731  -0.00001   0.00000   0.00424   0.00423  -1.09308
   D125      -3.02676  -0.00004   0.00000   0.00106   0.00093  -3.02583
   D126       1.30838  -0.00008   0.00000   0.00026   0.00029   1.30867
   D127      -0.96459   0.00002   0.00000  -0.00246  -0.00248  -0.96707
   D128       1.42499   0.00001   0.00000   0.00181   0.00168   1.42668
   D129      -0.52306  -0.00004   0.00000   0.00101   0.00105  -0.52201
   D130      -2.79602   0.00006   0.00000  -0.00171  -0.00173  -2.79775
   D131      -0.80860  -0.00001   0.00000   0.00002  -0.00010  -0.80870
   D132      -2.75665  -0.00006   0.00000  -0.00078  -0.00073  -2.75738
   D133       1.25357   0.00004   0.00000  -0.00351  -0.00351   1.25006
   D134       0.69456   0.00003   0.00000   0.01470   0.01470   0.70926
   D135      -1.11466   0.00001   0.00000   0.01430   0.01430  -1.10036
   D136       2.94172   0.00003   0.00000   0.01335   0.01335   2.95507
   D137      -1.41155   0.00004   0.00000   0.01507   0.01507  -1.39648
   D138       3.06241   0.00002   0.00000   0.01467   0.01467   3.07708
   D139       0.83560   0.00004   0.00000   0.01372   0.01372   0.84932
   D140       2.83384   0.00005   0.00000   0.01595   0.01595   2.84979
   D141       1.02461   0.00002   0.00000   0.01556   0.01555   1.04016
   D142      -1.20219   0.00005   0.00000   0.01461   0.01460  -1.18759
   D143       2.74054   0.00010   0.00000  -0.04027  -0.04026   2.70029
   D144       0.68748   0.00006   0.00000  -0.04540  -0.04540   0.64208
   D145      -1.44935   0.00010   0.00000  -0.04487  -0.04486  -1.49422
   D146      -1.62407   0.00005   0.00000  -0.04199  -0.04199  -1.66606
   D147       2.60605   0.00001   0.00000  -0.04712  -0.04713   2.55892
   D148       0.46922   0.00005   0.00000  -0.04659  -0.04659   0.42262
   D149       0.58111   0.00008   0.00000  -0.03926  -0.03925   0.54186
   D150      -1.47195   0.00005   0.00000  -0.04439  -0.04440  -1.51635
   D151       2.67440   0.00009   0.00000  -0.04386  -0.04386   2.63054
   D152       0.42827  -0.00016   0.00000   0.00122   0.00126   0.42953
   D153      -2.76047  -0.00016   0.00000  -0.00003   0.00001  -2.76047
   D154       2.51531   0.00006   0.00000  -0.00074  -0.00078   2.51454
   D155      -0.67342   0.00006   0.00000  -0.00200  -0.00203  -0.67546
   D156      -1.67316  -0.00001   0.00000   0.00169   0.00168  -1.67148
   D157       1.42129  -0.00001   0.00000   0.00043   0.00043   1.42172
   D158      -0.04837   0.00000   0.00000  -0.00053  -0.00053  -0.04890
   D159       3.09944   0.00001   0.00000  -0.00050  -0.00050   3.09894
   D160       3.13705  -0.00001   0.00000   0.00068   0.00068   3.13773
   D161       0.00167   0.00001   0.00000   0.00071   0.00071   0.00238
   D162      -3.09989   0.00000   0.00000   0.00082   0.00082  -3.09907
   D163       0.06948  -0.00002   0.00000   0.00063   0.00063   0.07010
   D164      -0.00532   0.00000   0.00000  -0.00042  -0.00042  -0.00574
   D165      -3.11914  -0.00002   0.00000  -0.00061  -0.00061  -3.11975
   D166      -3.14064  -0.00001   0.00000  -0.00074  -0.00074  -3.14138
   D167       0.00281   0.00000   0.00000  -0.00046  -0.00046   0.00235
   D168       0.00723   0.00000   0.00000  -0.00073  -0.00073   0.00650
   D169      -3.13251   0.00001   0.00000  -0.00045  -0.00045  -3.13295
   D170       3.13680  -0.00001   0.00000  -0.00040  -0.00040   3.13640
   D171      -0.00368   0.00000   0.00000  -0.00009  -0.00009  -0.00377
   D172      -0.00293   0.00000   0.00000  -0.00012  -0.00012  -0.00304
   D173       3.13978   0.00000   0.00000   0.00020   0.00020   3.13997
   D174       3.13486   0.00000   0.00000   0.00002   0.00002   3.13488
   D175       0.00007   0.00000   0.00000   0.00037   0.00037   0.00044
   D176      -0.00563   0.00001   0.00000   0.00033   0.00033  -0.00529
   D177      -3.14041   0.00001   0.00000   0.00068   0.00068  -3.13973
   D178       0.00454   0.00000   0.00000  -0.00011  -0.00011   0.00443
   D179       3.11888   0.00002   0.00000   0.00008   0.00008   3.11896
   D180      -3.13032   0.00000   0.00000   0.00023   0.00023  -3.13008
   D181      -0.01597   0.00002   0.00000   0.00042   0.00042  -0.01555
   D182       3.09618   0.00029   0.00000  -0.00530  -0.00530   3.09088
   D183      -0.03977   0.00014   0.00000  -0.00637  -0.00637  -0.04615
   D184      -0.03534   0.00001   0.00000  -0.00353  -0.00353  -0.03887
   D185       3.11190  -0.00014   0.00000  -0.00461  -0.00460   3.10729
   D186      -3.10176  -0.00023   0.00000   0.00075   0.00075  -3.10102
   D187       0.01261  -0.00017   0.00000   0.00134   0.00133   0.01394
   D188       0.02958   0.00007   0.00000  -0.00101  -0.00101   0.02857
   D189      -3.13924   0.00012   0.00000  -0.00042  -0.00042  -3.13966
   D190       0.01523  -0.00006   0.00000   0.00618   0.00618   0.02141
   D191      -3.11630  -0.00010   0.00000   0.00138   0.00138  -3.11492
   D192      -3.13205   0.00009   0.00000   0.00726   0.00726  -3.12479
   D193       0.01961   0.00005   0.00000   0.00246   0.00246   0.02207
   D194      -0.00387  -0.00009   0.00000   0.00290   0.00290  -0.00097
   D195       3.12721  -0.00001   0.00000   0.00205   0.00205   3.12926
   D196      -3.11808  -0.00014   0.00000   0.00230   0.00230  -3.11578
   D197       0.01299  -0.00006   0.00000   0.00145   0.00145   0.01445
   D198       0.01075   0.00004   0.00000  -0.00417  -0.00417   0.00658
   D199      -3.13433   0.00000   0.00000  -0.00403  -0.00403  -3.13836
   D200      -3.14099   0.00009   0.00000   0.00066   0.00067  -3.14032
   D201      -0.00287   0.00005   0.00000   0.00080   0.00081  -0.00207
   D202      -0.01641   0.00003   0.00000  -0.00033  -0.00032  -0.01673
   D203       3.12866   0.00007   0.00000  -0.00047  -0.00046   3.12820
   D204       3.13571  -0.00004   0.00000   0.00052   0.00052   3.13623
   D205      -0.00241   0.00000   0.00000   0.00038   0.00039  -0.00202
         Item               Value     Threshold  Converged?
 Maximum Force            0.005276     0.000450     NO 
 RMS     Force            0.000550     0.000300     NO 
 Maximum Displacement     0.424218     0.001800     NO 
 RMS     Displacement     0.056896     0.001200     NO 
 Predicted change in Energy= 1.358007D-04
 GradGradGradGradGradGradGradGradGradGradGradGradGradGradGradGradGradGrad

 Leave Link  103 at Mon May  6 04:07:20 2024, MaxMem= 13421772800 cpu:               7.3 elap:               0.3
 (Enter /scratch/PI/keztluo/TYang/g16/l202.exe)
 Stoichiometry    C29H30LiO4P
 Framework group  C1[X(C29H30LiO4P)]
 Deg. of freedom   189
 Full point group                 C1      NOp   1
 RotChk:  IX=0 Diff= 2.57D-02
 Largest Abelian subgroup         C1      NOp   1
 Largest concise Abelian subgroup C1      NOp   1
                         Standard orientation:                         
 ---------------------------------------------------------------------
 Center     Atomic      Atomic             Coordinates (Angstroms)
 Number     Number       Type             X           Y           Z
 ---------------------------------------------------------------------
      1         15           0       -0.755534   -1.374782    1.095129
      2          8           0       -2.937484   -1.537355    2.915311
      3          8           0       -1.055645   -2.856345    1.313564
      4          8           0       -0.693628   -1.027467   -0.513300
      5          8           0        0.884059   -1.188895    1.275007
      6          6           0       -2.601525   -0.550087    2.187728
      7          6           0       -0.203389    1.210047   -1.066135
      8          6           0       -0.537142    2.003718    0.035011
      9          1           0       -0.313783    1.654545    1.040581
     10          6           0       -1.123374    3.254421   -0.133055
     11          1           0       -1.342833    3.865319    0.737912
     12          6           0       -1.438993    3.713771   -1.408473
     13          1           0       -1.898956    4.688194   -1.541955
     14          6           0       -1.166082    2.908527   -2.510631
     15          1           0       -1.422932    3.245406   -3.510110
     16          6           0       -0.547659    1.672446   -2.338341
     17          1           0       -0.327105    1.065706   -3.210946
     18          6           0        0.405615   -0.176092   -0.871730
     19          6           0        1.120710   -0.782035   -2.094738
     20          1           0        0.429875   -0.989104   -2.916938
     21          6           0        2.301382    0.161286   -2.450896
     22          1           0        2.649858   -0.013559   -3.471271
     23          1           0        2.012327    1.213400   -2.403787
     24          6           0        3.380882   -0.204921   -1.393859
     25          1           0        3.789774    0.657042   -0.867910
     26          1           0        4.230332   -0.719245   -1.851148
     27          6           0        2.644460   -1.195875   -0.469195
     28          6           0        2.769820   -2.653094   -2.635213
     29          1           0        3.311060   -1.947236   -3.264918
     30          1           0        2.142443   -3.263848   -3.293638
     31          1           0        3.502678   -3.325851   -2.175885
     32          6           0        1.870769   -2.028836   -1.546211
     33          6           0        1.046387   -3.218070   -1.021570
     34          1           0        1.649846   -4.129093   -1.105204
     35          1           0        0.146823   -3.360610   -1.628252
     36          1           0        0.737254   -3.143022    0.013781
     37          6           0        3.540603   -1.962785    0.482413
     38          1           0        4.283086   -2.541362   -0.077757
     39          1           0        2.955807   -2.650684    1.100049
     40          1           0        4.081748   -1.279940    1.146793
     41          6           0        1.514745   -0.374434    0.282616
     42          6           0        2.095248    0.835623    1.024750
     43          6           0        2.392650    0.689205    2.384683
     44          1           0        2.162410   -0.249314    2.874130
     45          6           0        2.969120    1.726600    3.115084
     46          1           0        3.187318    1.579987    4.168512
     47          6           0        3.260416    2.939650    2.502557
     48          1           0        3.705020    3.751207    3.069993
     49          6           0        2.972510    3.101305    1.149808
     50          1           0        3.186459    4.042932    0.653863
     51          6           0        2.400850    2.063242    0.421981
     52          1           0        2.170945    2.232336   -0.623802
     53          3           0       -2.311234   -3.156229    2.542607
     54          6           0       -3.386834   -0.235464    0.946896
     55          6           0       -3.519197    1.087425    0.531643
     56          6           0       -3.976603   -1.251846    0.192065
     57          6           0       -4.191473    1.395700   -0.647626
     58          1           0       -3.088411    1.880119    1.135175
     59          6           0       -4.658580   -0.947386   -0.978880
     60          1           0       -3.877617   -2.285129    0.512967
     61          6           0       -4.759013    0.376772   -1.406794
     62          1           0       -4.265280    2.429372   -0.971558
     63          1           0       -5.104946   -1.743065   -1.567137
     64          1           0       -5.281835    0.611055   -2.328830
     65          1           0       -2.180882    0.342487    2.674552
 ---------------------------------------------------------------------
 Rotational constants (GHZ):           0.1666250           0.1172129           0.1058718
 Leave Link  202 at Mon May  6 04:07:20 2024, MaxMem= 13421772800 cpu:               0.6 elap:               0.0
 (Enter /scratch/PI/keztluo/TYang/g16/l301.exe)
 Basis read from rwf:  (5D, 7F)
 No pseudopotential information found on rwf file.
 There are   589 symmetry adapted cartesian basis functions of A   symmetry.
 There are   554 symmetry adapted basis functions of A   symmetry.
   554 basis functions,  1124 primitive gaussians,   589 cartesian basis functions
   127 alpha electrons      127 beta electrons
       nuclear repulsion energy      4240.4049182092 Hartrees.
 IExCor= 4336 DFT=T Ex+Corr=M062X ExCW=0 ScaHFX=  0.540000
 ScaDFX=  1.000000  1.000000  1.000000  1.000000 ScalE2=  1.000000  1.000000
 IRadAn=      5 IRanWt=     -1 IRanGd=            0 ICorTp=0 IEmpDi=  4
 NAtoms=   65 NActive=   65 NUniq=   65 SFac= 1.00D+00 NAtFMM=   60 NAOKFM=T Big=T
 Integral buffers will be    131072 words long.
 Raffenetti 2 integral format.
 Two-electron integral symmetry is turned on.
 No density basis found on file    724.
 Leave Link  301 at Mon May  6 04:07:20 2024, MaxMem= 13421772800 cpu:               2.3 elap:               0.1
 (Enter /scratch/PI/keztluo/TYang/g16/l302.exe)
 NPDir=0 NMtPBC=     1 NCelOv=     1 NCel=       1 NClECP=     1 NCelD=      1
         NCelK=      1 NCelE2=     1 NClLst=     1 CellRange=     0.0.
 One-electron integrals computed using PRISM.
 One-electron integral symmetry used in STVInt
 NBasis=   554 RedAO= T EigKep=  4.09D-04  NBF=   554
 NBsUse=   554 1.00D-06 EigRej= -1.00D+00 NBFU=   554
 Precomputing XC quadrature grid using
 IXCGrd= 4 IRadAn=           5 IRanWt=          -1 IRanGd=           0 AccXCQ= 0.00D+00.
 Generated NRdTot=       0 NPtTot=           0 NUsed=           0 NTot=          32
 NSgBfM=   587   587   587   587   587 MxSgAt=    65 MxSgA2=    65.
 Leave Link  302 at Mon May  6 04:07:21 2024, MaxMem= 13421772800 cpu:              27.5 elap:               0.7
 (Enter /scratch/PI/keztluo/TYang/g16/l303.exe)
 DipDrv:  MaxL=1.
 Leave Link  303 at Mon May  6 04:07:21 2024, MaxMem= 13421772800 cpu:               4.2 elap:               0.2
 (Enter /scratch/PI/keztluo/TYang/g16/l401.exe)
 Initial guess from the checkpoint file:  "LRts.chk"
 B after Tr=     0.000000    0.000000    0.000000
         Rot=    0.999957   -0.004545    0.002115   -0.007818 Ang=  -1.06 deg.
 Guess basis will be translated and rotated to current coordinates.
 JPrj=2 DoOrth=T DoCkMO=T.
 Generating alternative initial guess.
 ExpMin= 3.60D-02 ExpMax= 1.94D+04 ExpMxC= 2.91D+03 IAcc=3 IRadAn=         5 AccDes= 0.00D+00
 Harris functional with IExCor= 1009 and IRadAn=       5 diagonalized for initial guess.
 HarFok:  IExCor= 1009 AccDes= 0.00D+00 IRadAn=         5 IDoV= 1 UseB2=F ITyADJ=14
 ICtDFT=  3500011 ScaDFX=  1.000000  1.000000  1.000000  1.000000
 FoFCou: FMM=F IPFlag=           0 FMFlag=      100000 FMFlg1=        2001
         NFxFlg=           0 DoJE=T BraDBF=F KetDBF=T FulRan=T
         wScrn=  0.000000 ICntrl=       500 IOpCl=  0 I1Cent=   200000004 NGrid=           0
         NMat0=    1 NMatS0=      1 NMatT0=    0 NMatD0=    1 NMtDS0=    0 NMtDT0=    0
 Petite list used in FoFCou.
 Harris En= -1771.62816667243    
 Leave Link  401 at Mon May  6 04:07:23 2024, MaxMem= 13421772800 cpu:              79.8 elap:               2.1
 (Enter /scratch/PI/keztluo/TYang/g16/l502.exe)
 Integral symmetry usage will be decided dynamically.
 Closed shell SCF:
 Using DIIS extrapolation, IDIIS=  1040.
 NGot= 13421772800 LenX= 13421048022 LenY= 13420700512
 Requested convergence on RMS density matrix=1.00D-08 within 128 cycles.
 Requested convergence on MAX density matrix=1.00D-06.
 Requested convergence on             energy=1.00D-06.
 No special actions if energy rises.
 Fock matrices will be formed incrementally for  20 cycles.

 Cycle   1  Pass 1  IDiag  1:
 FoFJK:  IHMeth= 1 ICntrl=       0 DoSepK=F KAlg= 0 I1Cent=           0 FoldK=F
 IRaf= 990000000 NMat=       1 IRICut=       1 DoRegI=T DoRafI=F ISym2E= 0 IDoP0=0 IntGTp=1.
 FoFCou: FMM=T IPFlag=           0 FMFlag=      100000 FMFlg1=        2001
         NFxFlg=           0 DoJE=F BraDBF=F KetDBF=F FulRan=T
         wScrn=  0.000000 ICntrl=         0 IOpCl=  0 I1Cent=           0 NGrid=           0
         NMat0=    1 NMatS0=      1 NMatT0=    0 NMatD0=    1 NMtDS0=    0 NMtDT0=    0
 Symmetry not used in FoFCou.
 FMM levels:  10  Number of levels for PrismC:   9
 E= -1772.38119723754    
 DIIS: error= 3.65D-03 at cycle   1 NSaved=   1.
 NSaved= 1 IEnMin= 1 EnMin= -1772.38119723754     IErMin= 1 ErrMin= 3.65D-03
 ErrMax= 3.65D-03  0.00D+00 EMaxC= 1.00D-01 BMatC= 6.06D-03 BMatP= 6.06D-03
 IDIUse=3 WtCom= 9.64D-01 WtEn= 3.65D-02
 Coeff-Com:  0.100D+01
 Coeff-En:   0.100D+01
 Coeff:      0.100D+01
 Gap=     0.916 Goal=   None    Shift=    0.000
 GapD=    0.916 DampG=2.000 DampE=1.000 DampFc=2.0000 IDamp=-1.
 RMSDP=2.59D-04 MaxDP=1.37D-02              OVMax= 3.58D-02

 Cycle   2  Pass 1  IDiag  1:
 RMSU=  2.59D-04    CP:  9.99D-01
 E= -1772.39437160667     Delta-E=       -0.013174369134 Rises=F Damp=F
 DIIS: error= 8.27D-04 at cycle   2 NSaved=   2.
 NSaved= 2 IEnMin= 2 EnMin= -1772.39437160667     IErMin= 2 ErrMin= 8.27D-04
 ErrMax= 8.27D-04  0.00D+00 EMaxC= 1.00D-01 BMatC= 3.07D-04 BMatP= 6.06D-03
 IDIUse=3 WtCom= 9.92D-01 WtEn= 8.27D-03
 Coeff-Com: -0.175D+00 0.117D+01
 Coeff-En:   0.000D+00 0.100D+01
 Coeff:     -0.173D+00 0.117D+01
 Gap=     0.242 Goal=   None    Shift=    0.000
 RMSDP=8.60D-05 MaxDP=3.79D-03 DE=-1.32D-02 OVMax= 8.34D-03

 Cycle   3  Pass 1  IDiag  1:
 RMSU=  6.27D-05    CP:  9.99D-01  1.23D+00
 E= -1772.39520345035     Delta-E=       -0.000831843682 Rises=F Damp=F
 DIIS: error= 2.34D-04 at cycle   3 NSaved=   3.
 NSaved= 3 IEnMin= 3 EnMin= -1772.39520345035     IErMin= 3 ErrMin= 2.34D-04
 ErrMax= 2.34D-04  0.00D+00 EMaxC= 1.00D-01 BMatC= 9.95D-05 BMatP= 3.07D-04
 IDIUse=3 WtCom= 9.98D-01 WtEn= 2.34D-03
 Coeff-Com: -0.924D-01 0.484D+00 0.608D+00
 Coeff-En:   0.000D+00 0.000D+00 0.100D+01
 Coeff:     -0.922D-01 0.483D+00 0.609D+00
 Gap=     0.242 Goal=   None    Shift=    0.000
 RMSDP=3.02D-05 MaxDP=1.85D-03 DE=-8.32D-04 OVMax= 4.50D-03

 Cycle   4  Pass 1  IDiag  1:
 RMSU=  2.64D-05    CP:  9.99D-01  1.27D+00  8.41D-01
 E= -1772.39529787539     Delta-E=       -0.000094425040 Rises=F Damp=F
 DIIS: error= 8.09D-05 at cycle   4 NSaved=   4.
 NSaved= 4 IEnMin= 4 EnMin= -1772.39529787539     IErMin= 4 ErrMin= 8.09D-05
 ErrMax= 8.09D-05  0.00D+00 EMaxC= 1.00D-01 BMatC= 1.78D-05 BMatP= 9.95D-05
 IDIUse=1 WtCom= 1.00D+00 WtEn= 0.00D+00
 Coeff-Com: -0.529D-02-0.279D-01 0.277D+00 0.756D+00
 Coeff:     -0.529D-02-0.279D-01 0.277D+00 0.756D+00
 Gap=     0.242 Goal=   None    Shift=    0.000
 RMSDP=1.19D-05 MaxDP=6.39D-04 DE=-9.44D-05 OVMax= 1.08D-03

 Cycle   5  Pass 1  IDiag  1:
 RMSU=  7.54D-06    CP:  9.99D-01  1.28D+00  9.71D-01  9.37D-01
 E= -1772.39531734376     Delta-E=       -0.000019468370 Rises=F Damp=F
 DIIS: error= 3.25D-05 at cycle   5 NSaved=   5.
 NSaved= 5 IEnMin= 5 EnMin= -1772.39531734376     IErMin= 5 ErrMin= 3.25D-05
 ErrMax= 3.25D-05  0.00D+00 EMaxC= 1.00D-01 BMatC= 2.21D-06 BMatP= 1.78D-05
 IDIUse=1 WtCom= 1.00D+00 WtEn= 0.00D+00
 Coeff-Com:  0.737D-02-0.678D-01 0.714D-01 0.356D+00 0.633D+00
 Coeff:      0.737D-02-0.678D-01 0.714D-01 0.356D+00 0.633D+00
 Gap=     0.242 Goal=   None    Shift=    0.000
 RMSDP=4.03D-06 MaxDP=1.95D-04 DE=-1.95D-05 OVMax= 3.59D-04

 Cycle   6  Pass 1  IDiag  1:
 RMSU=  2.59D-06    CP:  9.99D-01  1.29D+00  9.92D-01  1.01D+00  7.90D-01
 E= -1772.39531984456     Delta-E=       -0.000002500795 Rises=F Damp=F
 DIIS: error= 1.10D-05 at cycle   6 NSaved=   6.
 NSaved= 6 IEnMin= 6 EnMin= -1772.39531984456     IErMin= 6 ErrMin= 1.10D-05
 ErrMax= 1.10D-05  0.00D+00 EMaxC= 1.00D-01 BMatC= 1.78D-07 BMatP= 2.21D-06
 IDIUse=1 WtCom= 1.00D+00 WtEn= 0.00D+00
 Coeff-Com:  0.366D-02-0.244D-01-0.307D-02 0.502D-01 0.238D+00 0.735D+00
 Coeff:      0.366D-02-0.244D-01-0.307D-02 0.502D-01 0.238D+00 0.735D+00
 Gap=     0.242 Goal=   None    Shift=    0.000
 RMSDP=1.66D-06 MaxDP=8.76D-05 DE=-2.50D-06 OVMax= 1.87D-04

 Cycle   7  Pass 1  IDiag  1:
 RMSU=  1.21D-06    CP:  9.99D-01  1.29D+00  1.01D+00  1.02D+00  8.76D-01
                    CP:  9.33D-01
 E= -1772.39532008917     Delta-E=       -0.000000244612 Rises=F Damp=F
 DIIS: error= 5.14D-06 at cycle   7 NSaved=   7.
 NSaved= 7 IEnMin= 7 EnMin= -1772.39532008917     IErMin= 7 ErrMin= 5.14D-06
 ErrMax= 5.14D-06  0.00D+00 EMaxC= 1.00D-01 BMatC= 3.56D-08 BMatP= 1.78D-07
 IDIUse=1 WtCom= 1.00D+00 WtEn= 0.00D+00
 Coeff-Com:  0.782D-03-0.277D-02-0.884D-02-0.195D-01 0.216D-01 0.332D+00
 Coeff-Com:  0.677D+00
 Coeff:      0.782D-03-0.277D-02-0.884D-02-0.195D-01 0.216D-01 0.332D+00
 Coeff:      0.677D+00
 Gap=     0.242 Goal=   None    Shift=    0.000
 RMSDP=6.76D-07 MaxDP=5.05D-05 DE=-2.45D-07 OVMax= 1.02D-04

 Cycle   8  Pass 1  IDiag  1:
 RMSU=  4.22D-07    CP:  9.99D-01  1.29D+00  1.01D+00  1.04D+00  8.97D-01
                    CP:  1.08D+00  9.02D-01
 E= -1772.39532013494     Delta-E=       -0.000000045769 Rises=F Damp=F
 DIIS: error= 2.96D-06 at cycle   8 NSaved=   8.
 NSaved= 8 IEnMin= 8 EnMin= -1772.39532013494     IErMin= 8 ErrMin= 2.96D-06
 ErrMax= 2.96D-06  0.00D+00 EMaxC= 1.00D-01 BMatC= 7.57D-09 BMatP= 3.56D-08
 IDIUse=1 WtCom= 1.00D+00 WtEn= 0.00D+00
 Coeff-Com: -0.356D-03 0.364D-02-0.413D-02-0.211D-01-0.408D-01 0.163D-01
 Coeff-Com:  0.340D+00 0.706D+00
 Coeff:     -0.356D-03 0.364D-02-0.413D-02-0.211D-01-0.408D-01 0.163D-01
 Coeff:      0.340D+00 0.706D+00
 Gap=     0.242 Goal=   None    Shift=    0.000
 RMSDP=3.20D-07 MaxDP=1.98D-05 DE=-4.58D-08 OVMax= 4.53D-05

 Cycle   9  Pass 1  IDiag  1:
 RMSU=  1.80D-07    CP:  9.99D-01  1.29D+00  1.01D+00  1.04D+00  9.07D-01
                    CP:  1.12D+00  1.05D+00  8.29D-01
 E= -1772.39532014488     Delta-E=       -0.000000009944 Rises=F Damp=F
 DIIS: error= 7.34D-07 at cycle   9 NSaved=   9.
 NSaved= 9 IEnMin= 9 EnMin= -1772.39532014488     IErMin= 9 ErrMin= 7.34D-07
 ErrMax= 7.34D-07  0.00D+00 EMaxC= 1.00D-01 BMatC= 8.07D-10 BMatP= 7.57D-09
 IDIUse=1 WtCom= 1.00D+00 WtEn= 0.00D+00
 Coeff-Com: -0.230D-03 0.182D-02-0.477D-03-0.615D-02-0.197D-01-0.322D-01
 Coeff-Com:  0.727D-01 0.312D+00 0.672D+00
 Coeff:     -0.230D-03 0.182D-02-0.477D-03-0.615D-02-0.197D-01-0.322D-01
 Coeff:      0.727D-01 0.312D+00 0.672D+00
 Gap=     0.242 Goal=   None    Shift=    0.000
 RMSDP=9.99D-08 MaxDP=7.24D-06 DE=-9.94D-09 OVMax= 1.34D-05

 Cycle  10  Pass 1  IDiag  1:
 RMSU=  6.58D-08    CP:  9.99D-01  1.29D+00  1.01D+00  1.04D+00  9.09D-01
                    CP:  1.13D+00  1.07D+00  9.46D-01  8.72D-01
 E= -1772.39532014602     Delta-E=       -0.000000001137 Rises=F Damp=F
 DIIS: error= 3.31D-07 at cycle  10 NSaved=  10.
 NSaved=10 IEnMin=10 EnMin= -1772.39532014602     IErMin=10 ErrMin= 3.31D-07
 ErrMax= 3.31D-07  0.00D+00 EMaxC= 1.00D-01 BMatC= 1.64D-10 BMatP= 8.07D-10
 IDIUse=1 WtCom= 1.00D+00 WtEn= 0.00D+00
 Coeff-Com: -0.480D-04 0.197D-03 0.592D-03 0.108D-02-0.195D-02-0.207D-01
 Coeff-Com: -0.325D-01 0.764D-02 0.326D+00 0.720D+00
 Coeff:     -0.480D-04 0.197D-03 0.592D-03 0.108D-02-0.195D-02-0.207D-01
 Coeff:     -0.325D-01 0.764D-02 0.326D+00 0.720D+00
 Gap=     0.242 Goal=   None    Shift=    0.000
 RMSDP=4.65D-08 MaxDP=2.58D-06 DE=-1.14D-09 OVMax= 8.49D-06

 Cycle  11  Pass 1  IDiag  1:
 RMSU=  2.45D-08    CP:  9.99D-01  1.29D+00  1.01D+00  1.04D+00  9.10D-01
                    CP:  1.14D+00  1.09D+00  9.66D-01  1.02D+00  9.32D-01
 E= -1772.39532014626     Delta-E=       -0.000000000242 Rises=F Damp=F
 DIIS: error= 1.09D-07 at cycle  11 NSaved=  11.
 NSaved=11 IEnMin=11 EnMin= -1772.39532014626     IErMin=11 ErrMin= 1.09D-07
 ErrMax= 1.09D-07  0.00D+00 EMaxC= 1.00D-01 BMatC= 1.38D-11 BMatP= 1.64D-10
 IDIUse=1 WtCom= 1.00D+00 WtEn= 0.00D+00
 Coeff-Com:  0.141D-04-0.183D-03 0.306D-03 0.125D-02 0.200D-02-0.323D-02
 Coeff-Com: -0.211D-01-0.389D-01 0.309D-01 0.260D+00 0.769D+00
 Coeff:      0.141D-04-0.183D-03 0.306D-03 0.125D-02 0.200D-02-0.323D-02
 Coeff:     -0.211D-01-0.389D-01 0.309D-01 0.260D+00 0.769D+00
 Gap=     0.242 Goal=   None    Shift=    0.000
 RMSDP=1.47D-08 MaxDP=9.51D-07 DE=-2.42D-10 OVMax= 3.30D-06

 Cycle  12  Pass 1  IDiag  1:
 RMSU=  8.64D-09    CP:  9.99D-01  1.29D+00  1.01D+00  1.04D+00  9.11D-01
                    CP:  1.14D+00  1.09D+00  9.75D-01  1.06D+00  1.05D+00
                    CP:  9.80D-01
 E= -1772.39532014631     Delta-E=       -0.000000000050 Rises=F Damp=F
 DIIS: error= 3.74D-08 at cycle  12 NSaved=  12.
 NSaved=12 IEnMin=12 EnMin= -1772.39532014631     IErMin=12 ErrMin= 3.74D-08
 ErrMax= 3.74D-08  0.00D+00 EMaxC= 1.00D-01 BMatC= 2.21D-12 BMatP= 1.38D-11
 IDIUse=1 WtCom= 1.00D+00 WtEn= 0.00D+00
 Coeff-Com:  0.115D-04-0.101D-03 0.576D-04 0.386D-03 0.110D-02 0.105D-02
 Coeff-Com: -0.524D-02-0.175D-01-0.266D-01 0.230D-01 0.322D+00 0.702D+00
 Coeff:      0.115D-04-0.101D-03 0.576D-04 0.386D-03 0.110D-02 0.105D-02
 Coeff:     -0.524D-02-0.175D-01-0.266D-01 0.230D-01 0.322D+00 0.702D+00
 Gap=     0.242 Goal=   None    Shift=    0.000
 RMSDP=5.19D-09 MaxDP=2.68D-07 DE=-5.00D-11 OVMax= 1.20D-06

 SCF Done:  E(RM062X) =  -1772.39532015     A.U. after   12 cycles
            NFock= 12  Conv=0.52D-08     -V/T= 2.0054
 KE= 1.762820837949D+03 PE=-1.262454228101D+04 EE= 4.848921204703D+03
 Leave Link  502 at Mon May  6 04:08:35 2024, MaxMem= 13421772800 cpu:            2768.4 elap:              71.4
 (Enter /scratch/PI/keztluo/TYang/g16/l701.exe)
 ... and contract with generalized density number  0.
 Compute integral first derivatives.
 Leave Link  701 at Mon May  6 04:08:35 2024, MaxMem= 13421772800 cpu:              13.2 elap:               0.4
 (Enter /scratch/PI/keztluo/TYang/g16/l702.exe)
 L702 exits ... SP integral derivatives will be done elsewhere.
 Leave Link  702 at Mon May  6 04:08:35 2024, MaxMem= 13421772800 cpu:               1.1 elap:               0.1
 (Enter /scratch/PI/keztluo/TYang/g16/l703.exe)
 Integral derivatives from FoFJK, PRISM(SPDF).
 Compute integral first derivatives, UseDBF=F ICtDFT=           0.
 Calling FoFJK, ICntrl=      2127 FMM=T ISym2X=0 I1Cent= 0 IOpClX= 0 NMat=1 NMatS=1 NMatT=0.
 FoFJK:  IHMeth= 1 ICntrl=    2127 DoSepK=F KAlg= 0 I1Cent=           0 FoldK=F
 IRaf=         0 NMat=       1 IRICut=       1 DoRegI=T DoRafI=F ISym2E= 0 IDoP0=0 IntGTp=1.
 FoFCou: FMM=T IPFlag=           0 FMFlag=      100000 FMFlg1=        2001
         NFxFlg=           0 DoJE=F BraDBF=F KetDBF=F FulRan=T
         wScrn=  0.000000 ICntrl=      2127 IOpCl=  0 I1Cent=           0 NGrid=           0
         NMat0=    1 NMatS0=      1 NMatT0=    0 NMatD0=    1 NMtDS0=    0 NMtDT0=    0
 Symmetry not used in FoFCou.
 FMM levels:  10  Number of levels for PrismC:   9
 Leave Link  703 at Mon May  6 04:08:50 2024, MaxMem= 13421772800 cpu:             556.7 elap:              14.4
 (Enter /scratch/PI/keztluo/TYang/g16/l716.exe)
 Dipole        =-6.86770317D-02 2.06786037D-01-2.70375399D-01
 ***** Axes restored to original set *****
 -------------------------------------------------------------------
 Center     Atomic                   Forces (Hartrees/Bohr)
 Number     Number              X              Y              Z
 -------------------------------------------------------------------
      1       15           0.000695505   -0.000942982   -0.000102776
      2        8          -0.001624192   -0.004161083    0.000526485
      3        8           0.000281833    0.000686013    0.000187213
      4        8          -0.000634267   -0.000163754   -0.000128450
      5        8          -0.000372786   -0.000403047   -0.000243284
      6        6           0.001875626    0.002795767   -0.000629140
      7        6          -0.000001062    0.000104386    0.000247676
      8        6          -0.000017558   -0.000050595    0.000038820
      9        1          -0.000003102    0.000129411   -0.000001411
     10        6          -0.000137653   -0.000180246   -0.000216227
     11        1           0.000017012   -0.000017908   -0.000004231
     12        6           0.000061142    0.000053884   -0.000083354
     13        1          -0.000000982   -0.000012200    0.000004919
     14        6           0.000148386    0.000149011    0.000257828
     15        1           0.000012019    0.000019458    0.000000208
     16        6           0.000125626    0.000094048    0.000182086
     17        1           0.000026278    0.000009454    0.000017720
     18        6           0.000135262    0.000201551   -0.000124333
     19        6          -0.000190498   -0.000113865   -0.000084577
     20        1           0.000001285    0.000009727   -0.000017081
     21        6           0.000033971    0.000044953   -0.000024978
     22        1           0.000006962   -0.000039121   -0.000002518
     23        1           0.000013046    0.000003865   -0.000006624
     24        6           0.000010433   -0.000018121    0.000009835
     25        1          -0.000002918    0.000009958   -0.000012353
     26        1           0.000004526    0.000067153    0.000058311
     27        6           0.000078806   -0.000077901    0.000025055
     28        6           0.000022770    0.000092345   -0.000014652
     29        1          -0.000054293   -0.000031453   -0.000004047
     30        1          -0.000003949    0.000023364    0.000011770
     31        1          -0.000016601    0.000002946    0.000011295
     32        6           0.000039859   -0.000014518   -0.000127598
     33        6          -0.000003151   -0.000037656    0.000019932
     34        1          -0.000060062   -0.000011674    0.000030101
     35        1           0.000102009   -0.000069006    0.000019809
     36        1          -0.000128214    0.000064994   -0.000071493
     37        6          -0.000014532    0.000011511   -0.000000410
     38        1           0.000023935    0.000000993    0.000017934
     39        1           0.000009671   -0.000001736   -0.000003546
     40        1          -0.000018404    0.000004170   -0.000032465
     41        6           0.000085653    0.000210283    0.000226542
     42        6          -0.000028011    0.000008557    0.000005585
     43        6           0.000011100   -0.000025103   -0.000036503
     44        1          -0.000020572   -0.000009936    0.000010767
     45        6          -0.000032451   -0.000003172    0.000018700
     46        1           0.000003728   -0.000002929   -0.000004970
     47        6           0.000030649    0.000021914   -0.000010040
     48        1          -0.000015177   -0.000002236   -0.000000258
     49        6          -0.000024950    0.000004935    0.000005782
     50        1           0.000001338    0.000004541   -0.000001485
     51        6           0.000031601    0.000018220   -0.000024719
     52        1          -0.000014262   -0.000000272   -0.000036213
     53        3          -0.000341519    0.000104425    0.000230656
     54        6          -0.000079557    0.000998127   -0.000183535
     55        6           0.000146494    0.000087225   -0.000140748
     56        6           0.000071163   -0.000015205   -0.000034334
     57        6          -0.000283077    0.000017823   -0.000247099
     58        1           0.000022858    0.000063180    0.000063696
     59        6           0.000097409   -0.000098406    0.000014275
     60        1          -0.000045695   -0.000056176   -0.000021804
     61        6          -0.000070544   -0.000009602    0.000085334
     62        1          -0.000067886   -0.000145745   -0.000039110
     63        1           0.000002897    0.000000775   -0.000002731
     64        1           0.000007181    0.000024637   -0.000006514
     65        1           0.000069893    0.000572046    0.000397278
 -------------------------------------------------------------------
 Cartesian Forces:  Max     0.004161083 RMS     0.000438201
 Leave Link  716 at Mon May  6 04:08:50 2024, MaxMem= 13421772800 cpu:               0.7 elap:               0.0
 (Enter /scratch/PI/keztluo/TYang/g16/l103.exe)

 GradGradGradGradGradGradGradGradGradGradGradGradGradGradGradGradGradGrad
 Berny optimization.
 FormGI is forming the generalized inverse of G from B-inverse, IUseBI=4.
 GSVD:  received Info=                   1 from GESDD.
 Internal  Forces:  Max     0.004664455 RMS     0.000323710
 Search for a saddle point.
 Step number   4 out of a maximum of  390
 All quantities printed in internal units (Hartrees-Bohrs-Radians)
 Swapping is turned off.
 Update second derivatives using D2CorX and points    3    4
 ITU=  0  0  0  0
     Eigenvalues ---   -0.01035   0.00230   0.00256   0.00261   0.00370
     Eigenvalues ---    0.00723   0.00814   0.00839   0.01319   0.01399
     Eigenvalues ---    0.01533   0.01645   0.01659   0.01773   0.01784
     Eigenvalues ---    0.01790   0.01795   0.01828   0.01888   0.01949
     Eigenvalues ---    0.02037   0.02079   0.02158   0.02189   0.02340
     Eigenvalues ---    0.02372   0.02449   0.02473   0.02530   0.02553
     Eigenvalues ---    0.02569   0.02629   0.02674   0.02710   0.02726
     Eigenvalues ---    0.02780   0.02815   0.02836   0.02858   0.02862
     Eigenvalues ---    0.03018   0.03148   0.03362   0.03532   0.03928
     Eigenvalues ---    0.04006   0.04141   0.04336   0.04478   0.04540
     Eigenvalues ---    0.04571   0.04696   0.04744   0.04765   0.04840
     Eigenvalues ---    0.05039   0.05126   0.05252   0.05487   0.05583
     Eigenvalues ---    0.05966   0.06082   0.06294   0.06331   0.06694
     Eigenvalues ---    0.06878   0.07517   0.07987   0.08253   0.08635
     Eigenvalues ---    0.08911   0.09139   0.09302   0.10242   0.10853
     Eigenvalues ---    0.10961   0.10970   0.11006   0.11235   0.11652
     Eigenvalues ---    0.11712   0.11764   0.11899   0.12104   0.12203
     Eigenvalues ---    0.12290   0.12390   0.12409   0.12449   0.12490
     Eigenvalues ---    0.12521   0.12674   0.12715   0.13001   0.13074
     Eigenvalues ---    0.13144   0.14022   0.14566   0.15154   0.15248
     Eigenvalues ---    0.15366   0.15557   0.15895   0.16143   0.16645
     Eigenvalues ---    0.18041   0.18655   0.18835   0.18895   0.18926
     Eigenvalues ---    0.19055   0.19128   0.19340   0.19370   0.19466
     Eigenvalues ---    0.20105   0.20284   0.20707   0.21062   0.21220
     Eigenvalues ---    0.22239   0.23154   0.23385   0.23845   0.24875
     Eigenvalues ---    0.25647   0.26625   0.27107   0.27605   0.28684
     Eigenvalues ---    0.28846   0.29490   0.31212   0.31462   0.32187
     Eigenvalues ---    0.32759   0.33215   0.33760   0.33775   0.34000
     Eigenvalues ---    0.34121   0.34294   0.34398   0.34623   0.34662
     Eigenvalues ---    0.34696   0.34741   0.34748   0.34920   0.35090
     Eigenvalues ---    0.35536   0.35810   0.36521   0.36667   0.36682
     Eigenvalues ---    0.36712   0.36722   0.36748   0.36849   0.36926
     Eigenvalues ---    0.36937   0.36940   0.37045   0.37127   0.37212
     Eigenvalues ---    0.37526   0.37810   0.38280   0.38756   0.40687
     Eigenvalues ---    0.42921   0.43162   0.43597   0.43709   0.44078
     Eigenvalues ---    0.44511   0.45482   0.45519   0.49015   0.49040
     Eigenvalues ---    0.49241   0.49359   0.49433   0.49587   0.53009
     Eigenvalues ---    0.53179   0.53586   0.76124   1.11220
 Eigenvectors required to have negative eigenvalues:
                          R4        D8        D19       D20       D9
   1                   -0.70539  -0.34181  -0.26756  -0.24885   0.19906
                          A4        D6        D7        D10      A108
   1                    0.16917   0.14757  -0.12321  -0.11585  -0.11468
 RFO step:  Lambda0=2.022248322D-04 Lambda=-1.39312643D-04.
 Linear search not attempted -- option 19 set.
 Iteration  1 RMS(Cart)=  0.01956802 RMS(Int)=  0.00015044
 Iteration  2 RMS(Cart)=  0.00043412 RMS(Int)=  0.00003983
 Iteration  3 RMS(Cart)=  0.00000042 RMS(Int)=  0.00003983
 ITry= 1 IFail=0 DXMaxC= 1.36D-01 DCOld= 1.00D+10 DXMaxT= 3.00D-01 DXLimC= 3.00D+00 Rises=F
 Variable       Old X    -DE/DX   Delta X   Delta X   Delta X     New X
                                 (Linear)    (Quad)   (Total)
    R1        2.88628  -0.00042   0.00000   0.00325   0.00329   2.88957
    R2        3.11174   0.00004   0.00000   0.00564   0.00566   3.11741
    R3        3.13670  -0.00051   0.00000   0.00398   0.00399   3.14069
    R4        4.34291   0.00031   0.00000   0.10452   0.10454   4.44745
    R5        5.24001  -0.00055   0.00000   0.00279   0.00276   5.24277
    R6        2.40296   0.00466   0.00000  -0.00464  -0.00463   2.39833
    R7        3.35492  -0.00020   0.00000   0.01168   0.01166   3.36658
    R8        3.36826   0.00034   0.00000  -0.00646  -0.00646   3.36180
    R9        2.71335   0.00072   0.00000  -0.00145  -0.00145   2.71190
   R10        2.70300  -0.00006   0.00000  -0.00180  -0.00181   2.70119
   R11        2.83796   0.00066   0.00000  -0.00631  -0.00631   2.83165
   R12        2.07924   0.00059   0.00000   0.00045   0.00045   2.07968
   R13        2.64145   0.00004   0.00000   0.00050   0.00050   2.64195
   R14        2.63943   0.00003   0.00000   0.00004   0.00004   2.63947
   R15        2.88458  -0.00002   0.00000   0.00086   0.00086   2.88544
   R16        2.05536  -0.00007   0.00000  -0.00011  -0.00011   2.05525
   R17        2.62949   0.00005   0.00000  -0.00009  -0.00009   2.62939
   R18        2.05272  -0.00002   0.00000   0.00005   0.00005   2.05277
   R19        2.63026   0.00010   0.00000   0.00052   0.00052   2.63078
   R20        2.05180  -0.00001   0.00000   0.00000   0.00000   2.05180
   R21        2.63049  -0.00003   0.00000  -0.00020  -0.00020   2.63029
   R22        2.05139   0.00002   0.00000   0.00008   0.00008   2.05147
   R23        2.63210  -0.00007   0.00000   0.00034   0.00034   2.63244
   R24        2.05122   0.00002   0.00000  -0.00006  -0.00006   2.05116
   R25        2.91182  -0.00010   0.00000   0.00027   0.00027   2.91209
   R26        3.04828  -0.00002   0.00000   0.00187   0.00184   3.05012
   R27        2.06676   0.00002   0.00000   0.00015   0.00015   2.06691
   R28        2.93406   0.00001   0.00000   0.00079   0.00079   2.93485
   R29        2.93850   0.00003   0.00000  -0.00021  -0.00021   2.93829
   R30        2.06419   0.00000   0.00000   0.00009   0.00009   2.06428
   R31        2.06380   0.00000   0.00000  -0.00024  -0.00024   2.06356
   R32        2.93775   0.00003   0.00000  -0.00028  -0.00027   2.93748
   R33        2.05867   0.00000   0.00000   0.00015   0.00015   2.05882
   R34        2.06595   0.00002   0.00000   0.00008   0.00008   2.06604
   R35        2.91491   0.00008   0.00000  -0.00032  -0.00032   2.91458
   R36        2.95933  -0.00002   0.00000   0.00024   0.00023   2.95956
   R37        2.86391  -0.00002   0.00000   0.00003   0.00003   2.86394
   R38        2.99761  -0.00008   0.00000  -0.00106  -0.00106   2.99654
   R39        2.05946  -0.00005   0.00000  -0.00015  -0.00015   2.05931
   R40        2.07022  -0.00002   0.00000   0.00004   0.00004   2.07026
   R41        2.07067   0.00001   0.00000  -0.00001  -0.00001   2.07066
   R42        2.91772  -0.00006   0.00000  -0.00024  -0.00024   2.91748
   R43        2.90866   0.00007   0.00000  -0.00003  -0.00003   2.90864
   R44        2.07106  -0.00001   0.00000   0.00012   0.00012   2.07118
   R45        2.06802   0.00000   0.00000   0.00020   0.00020   2.06821
   R46        2.04680   0.00009   0.00000  -0.00016  -0.00016   2.04664
   R47        2.06994   0.00003   0.00000   0.00010   0.00010   2.07004
   R48        2.06721   0.00000   0.00000  -0.00010  -0.00010   2.06711
   R49        2.07054  -0.00001   0.00000   0.00007   0.00007   2.07061
   R50        2.89812   0.00000   0.00000  -0.00029  -0.00029   2.89783
   R51        2.64515   0.00001   0.00000  -0.00001  -0.00001   2.64514
   R52        2.64816   0.00002   0.00000   0.00008   0.00008   2.64824
   R53        2.04701   0.00001   0.00000   0.00005   0.00005   2.04706
   R54        2.63343   0.00002   0.00000   0.00001   0.00001   2.63344
   R55        2.05174   0.00000   0.00000   0.00004   0.00004   2.05178
   R56        2.62633   0.00003   0.00000   0.00016   0.00016   2.62649
   R57        2.05127   0.00001   0.00000   0.00006   0.00006   2.05133
   R58        2.63137   0.00000   0.00000  -0.00005  -0.00005   2.63132
   R59        2.05137   0.00001   0.00000   0.00004   0.00004   2.05142
   R60        2.62808   0.00001   0.00000   0.00015   0.00015   2.62823
   R61        2.04851   0.00001   0.00000   0.00010   0.00010   2.04861
   R62        2.63208   0.00012   0.00000   0.00082   0.00082   2.63290
   R63        2.63928   0.00014   0.00000   0.00062   0.00062   2.63991
   R64        2.63050   0.00001   0.00000  -0.00060  -0.00060   2.62990
   R65        2.05119   0.00006   0.00000   0.00012   0.00012   2.05131
   R66        2.62454  -0.00006   0.00000  -0.00048  -0.00048   2.62406
   R67        2.05316   0.00005   0.00000  -0.00024  -0.00024   2.05292
   R68        2.62981  -0.00003   0.00000   0.00028   0.00028   2.63010
   R69        2.05177  -0.00013   0.00000  -0.00027  -0.00027   2.05151
   R70        2.63655   0.00000   0.00000   0.00033   0.00033   2.63688
   R71        2.05137   0.00000   0.00000  -0.00014  -0.00014   2.05124
   R72        2.05136   0.00002   0.00000   0.00003   0.00003   2.05139
    A1        1.93016  -0.00027   0.00000  -0.00624  -0.00626   1.92390
    A2        1.86212   0.00017   0.00000  -0.00442  -0.00446   1.85767
    A3        1.61591   0.00021   0.00000  -0.00253  -0.00256   1.61334
    A4        2.30028   0.00137   0.00000  -0.00598  -0.00602   2.29427
    A5        2.17677  -0.00142   0.00000  -0.00115  -0.00120   2.17557
    A6        2.08824   0.00061   0.00000   0.00274   0.00268   2.09092
    A7        1.97978  -0.00020   0.00000  -0.00121  -0.00122   1.97856
    A8        2.00879   0.00012   0.00000  -0.00232  -0.00236   2.00643
    A9        2.09123  -0.00051   0.00000   0.01250   0.01210   2.10333
   A10        2.06880   0.00043   0.00000   0.00593   0.00547   2.07428
   A11        1.97745  -0.00031   0.00000   0.00802   0.00759   1.98504
   A12        2.06090   0.00001   0.00000  -0.00053  -0.00053   2.06036
   A13        2.10661   0.00046   0.00000  -0.00069  -0.00069   2.10592
   A14        2.11177  -0.00047   0.00000   0.00104   0.00104   2.11281
   A15        2.09094   0.00013   0.00000  -0.00024  -0.00024   2.09071
   A16        2.11275  -0.00009   0.00000   0.00025   0.00025   2.11300
   A17        2.07916  -0.00004   0.00000   0.00001   0.00001   2.07917
   A18        2.08722  -0.00003   0.00000  -0.00006  -0.00006   2.08716
   A19        2.09769   0.00005   0.00000   0.00032   0.00032   2.09801
   A20        2.09822  -0.00001   0.00000  -0.00023  -0.00023   2.09799
   A21        2.10006   0.00000   0.00000   0.00010   0.00010   2.10016
   A22        2.08308  -0.00001   0.00000  -0.00036  -0.00036   2.08272
   A23        2.10004   0.00001   0.00000   0.00027   0.00027   2.10030
   A24        2.09797   0.00001   0.00000   0.00000   0.00000   2.09797
   A25        2.09726  -0.00003   0.00000   0.00010   0.00010   2.09736
   A26        2.08788   0.00002   0.00000  -0.00008  -0.00008   2.08780
   A27        2.11286   0.00007   0.00000   0.00048   0.00048   2.11334
   A28        2.09105  -0.00004   0.00000   0.00010   0.00011   2.09116
   A29        2.07926  -0.00003   0.00000  -0.00058  -0.00058   2.07868
   A30        1.83879   0.00039   0.00000  -0.00085  -0.00085   1.83794
   A31        1.89679  -0.00010   0.00000   0.00274   0.00275   1.89954
   A32        1.84923  -0.00011   0.00000  -0.00019  -0.00020   1.84903
   A33        2.02770  -0.00017   0.00000  -0.00140  -0.00140   2.02629
   A34        2.06817  -0.00006   0.00000   0.00088   0.00089   2.06906
   A35        1.77271   0.00004   0.00000  -0.00078  -0.00078   1.77192
   A36        1.95843   0.00002   0.00000  -0.00003  -0.00003   1.95841
   A37        1.87135   0.00002   0.00000   0.00085   0.00085   1.87220
   A38        1.83297  -0.00005   0.00000   0.00021   0.00021   1.83318
   A39        2.00746  -0.00002   0.00000  -0.00044  -0.00044   2.00701
   A40        2.00211   0.00003   0.00000   0.00014   0.00014   2.00226
   A41        1.77345   0.00000   0.00000  -0.00068  -0.00068   1.77276
   A42        1.93866   0.00000   0.00000  -0.00083  -0.00083   1.93783
   A43        1.95427  -0.00002   0.00000   0.00128   0.00129   1.95556
   A44        1.80179   0.00001   0.00000   0.00045   0.00045   1.80224
   A45        1.85348   0.00001   0.00000   0.00022   0.00022   1.85370
   A46        1.95619   0.00000   0.00000  -0.00001  -0.00001   1.95618
   A47        1.96210  -0.00001   0.00000  -0.00112  -0.00112   1.96098
   A48        1.98506  -0.00001   0.00000  -0.00071  -0.00071   1.98435
   A49        1.94545   0.00001   0.00000   0.00072   0.00072   1.94617
   A50        1.80022  -0.00001   0.00000  -0.00020  -0.00021   1.80001
   A51        1.85724  -0.00002   0.00000  -0.00035  -0.00035   1.85689
   A52        1.98023   0.00001   0.00000  -0.00086  -0.00086   1.97937
   A53        1.89596   0.00002   0.00000   0.00155   0.00156   1.89751
   A54        1.73687   0.00001   0.00000   0.00100   0.00100   1.73786
   A55        2.00336  -0.00002   0.00000  -0.00024  -0.00024   2.00312
   A56        1.86653   0.00003   0.00000   0.00082   0.00082   1.86735
   A57        2.04297   0.00004   0.00000   0.00007   0.00007   2.04304
   A58        1.82300  -0.00004   0.00000  -0.00079  -0.00080   1.82221
   A59        1.96663  -0.00001   0.00000  -0.00066  -0.00066   1.96597
   A60        1.87363   0.00001   0.00000   0.00019   0.00019   1.87382
   A61        1.88358   0.00002   0.00000  -0.00016  -0.00016   1.88343
   A62        2.02067  -0.00004   0.00000  -0.00002  -0.00002   2.02066
   A63        1.86781   0.00001   0.00000   0.00014   0.00014   1.86795
   A64        1.89215   0.00002   0.00000   0.00038   0.00038   1.89253
   A65        1.91986  -0.00002   0.00000  -0.00050  -0.00050   1.91936
   A66        1.62526   0.00002   0.00000   0.00002   0.00002   1.62528
   A67        1.93505  -0.00002   0.00000   0.00098   0.00098   1.93603
   A68        2.07304  -0.00002   0.00000  -0.00166  -0.00166   2.07138
   A69        1.99594  -0.00007   0.00000  -0.00134  -0.00134   1.99460
   A70        2.02768  -0.00002   0.00000   0.00181   0.00181   2.02949
   A71        1.81305   0.00008   0.00000   0.00008   0.00008   1.81314
   A72        1.89794   0.00004   0.00000   0.00015   0.00015   1.89809
   A73        1.93043   0.00005   0.00000  -0.00139  -0.00139   1.92905
   A74        2.00992  -0.00007   0.00000   0.00062   0.00062   2.01054
   A75        1.87763  -0.00004   0.00000  -0.00044  -0.00044   1.87719
   A76        1.86262   0.00002   0.00000   0.00124   0.00124   1.86386
   A77        1.88005   0.00001   0.00000  -0.00016  -0.00016   1.87989
   A78        1.92516   0.00001   0.00000   0.00030   0.00030   1.92546
   A79        1.93546   0.00000   0.00000  -0.00031  -0.00031   1.93514
   A80        1.93629  -0.00004   0.00000  -0.00043  -0.00043   1.93586
   A81        1.89542   0.00000   0.00000   0.00040   0.00040   1.89581
   A82        1.88021   0.00002   0.00000   0.00013   0.00013   1.88034
   A83        1.88975   0.00001   0.00000  -0.00006  -0.00006   1.88969
   A84        1.83727   0.00009   0.00000   0.00094   0.00092   1.83819
   A85        1.92622  -0.00013   0.00000  -0.00337  -0.00337   1.92284
   A86        1.85504   0.00006   0.00000   0.00182   0.00184   1.85688
   A87        1.78666   0.00001   0.00000   0.00034   0.00035   1.78701
   A88        2.10545  -0.00016   0.00000  -0.00340  -0.00340   2.10205
   A89        1.94805   0.00012   0.00000   0.00315   0.00315   1.95120
   A90        2.05786   0.00004   0.00000   0.00045   0.00045   2.05831
   A91        2.17196  -0.00006   0.00000  -0.00041  -0.00041   2.17155
   A92        2.05240   0.00002   0.00000   0.00005   0.00005   2.05245
   A93        2.07654   0.00003   0.00000  -0.00051  -0.00051   2.07603
   A94        2.11676  -0.00002   0.00000  -0.00003  -0.00003   2.11673
   A95        2.08987  -0.00001   0.00000   0.00053   0.00053   2.09040
   A96        2.08420   0.00000   0.00000   0.00010   0.00010   2.08430
   A97        2.10071   0.00000   0.00000  -0.00002  -0.00002   2.10069
   A98        2.09828   0.00000   0.00000  -0.00008  -0.00008   2.09819
   A99        2.10368  -0.00001   0.00000  -0.00009  -0.00009   2.10359
   A100       2.07848   0.00001   0.00000   0.00007   0.00007   2.07855
   A101       2.10102   0.00000   0.00000   0.00002   0.00002   2.10104
   A102       2.09877   0.00000   0.00000  -0.00001  -0.00001   2.09876
   A103       2.10221   0.00000   0.00000  -0.00007  -0.00007   2.10214
   A104       2.08218   0.00000   0.00000   0.00008   0.00008   2.08226
   A105       2.11580  -0.00001   0.00000   0.00000   0.00000   2.11579
   A106       2.10059  -0.00001   0.00000  -0.00007  -0.00007   2.10053
   A107       2.06647   0.00001   0.00000   0.00007   0.00007   2.06654
   A108       1.28874  -0.00021   0.00000   0.01948   0.01953   1.30827
   A109       1.81298  -0.00034   0.00000   0.01688   0.01672   1.82971
   A110       2.08863   0.00054   0.00000  -0.00121  -0.00121   2.08742
   A111       2.11169  -0.00048   0.00000  -0.00054  -0.00054   2.11115
   A112       2.08280  -0.00006   0.00000   0.00173   0.00173   2.08453
   A113       2.10460  -0.00005   0.00000  -0.00097  -0.00097   2.10363
   A114       2.08304   0.00004   0.00000   0.00060   0.00060   2.08364
   A115       2.09554   0.00001   0.00000   0.00036   0.00036   2.09590
   A116       2.09842   0.00008   0.00000  -0.00109  -0.00109   2.09733
   A117       2.08747  -0.00004   0.00000  -0.00030  -0.00030   2.08717
   A118       2.09698  -0.00004   0.00000   0.00142   0.00142   2.09841
   A119       2.09089   0.00004   0.00000  -0.00055  -0.00055   2.09034
   A120       2.09027   0.00000   0.00000   0.00019   0.00019   2.09046
   A121       2.10201  -0.00004   0.00000   0.00035   0.00035   2.10236
   A122       2.09669  -0.00007   0.00000  -0.00047  -0.00047   2.09622
   A123       2.09221   0.00004   0.00000   0.00043   0.00043   2.09264
   A124       2.09423   0.00003   0.00000   0.00005   0.00005   2.09427
   A125       2.09235   0.00006   0.00000   0.00146   0.00146   2.09380
   A126       2.09642  -0.00005   0.00000  -0.00085  -0.00085   2.09557
   A127       2.09441  -0.00001   0.00000  -0.00060  -0.00060   2.09381
    D1       -2.37968  -0.00001   0.00000  -0.00109  -0.00107  -2.38075
    D2       -0.47883   0.00021   0.00000  -0.00802  -0.00801  -0.48684
    D3       -2.98550   0.00076   0.00000   0.00580   0.00575  -2.97976
    D4        2.36110  -0.00029   0.00000   0.00537   0.00536   2.36646
    D5        0.39936  -0.00011   0.00000   0.01361   0.01359   0.41296
    D6        2.97294   0.00081   0.00000  -0.00127  -0.00128   2.97166
    D7       -1.87063  -0.00023   0.00000   0.02151   0.02153  -1.84910
    D8        2.07601  -0.00047   0.00000   0.04030   0.04027   2.11628
    D9        1.51250   0.00147   0.00000  -0.01500  -0.01505   1.49744
   D10       -2.21980   0.00066   0.00000   0.03615   0.03620  -2.18359
   D11        0.25366   0.00206   0.00000  -0.00253  -0.00254   0.25112
   D12        0.18116   0.00069   0.00000  -0.01791  -0.01791   0.16325
   D13       -1.79375  -0.00029   0.00000   0.00048   0.00048  -1.79326
   D14        2.30511  -0.00026   0.00000   0.00110   0.00110   2.30621
   D15        0.41195  -0.00020   0.00000   0.00094   0.00094   0.41289
   D16       -0.20889   0.00011   0.00000  -0.01457  -0.01457  -0.22346
   D17       -2.12464   0.00011   0.00000  -0.01400  -0.01399  -2.13863
   D18        2.04348   0.00001   0.00000  -0.01701  -0.01701   2.02647
   D19        2.57673  -0.00061   0.00000   0.04399   0.04406   2.62079
   D20       -0.57691  -0.00034   0.00000   0.04185   0.04193  -0.53498
   D21       -0.00303  -0.00008   0.00000  -0.00389  -0.00397  -0.00701
   D22        3.12651   0.00019   0.00000  -0.00603  -0.00610   3.12041
   D23        3.10410   0.00005   0.00000   0.00296   0.00296   3.10705
   D24       -0.06567   0.00013   0.00000   0.00419   0.00419  -0.06148
   D25        0.05647  -0.00001   0.00000   0.00507   0.00507   0.06155
   D26       -3.11329   0.00007   0.00000   0.00630   0.00630  -3.10699
   D27        0.03631   0.00002   0.00000  -0.00047  -0.00047   0.03584
   D28       -3.11146  -0.00008   0.00000  -0.00025  -0.00025  -3.11171
   D29        3.08364   0.00014   0.00000  -0.00269  -0.00269   3.08095
   D30       -0.06413   0.00004   0.00000  -0.00247  -0.00247  -0.06660
   D31        1.35448  -0.00025   0.00000  -0.01657  -0.01658   1.33790
   D32       -2.82846  -0.00021   0.00000  -0.01457  -0.01456  -2.84302
   D33       -0.70945  -0.00037   0.00000  -0.01622  -0.01621  -0.72567
   D34       -1.69038  -0.00035   0.00000  -0.01431  -0.01431  -1.70469
   D35        0.40986  -0.00030   0.00000  -0.01230  -0.01230   0.39757
   D36        2.52887  -0.00047   0.00000  -0.01395  -0.01394   2.51492
   D37       -3.10637  -0.00008   0.00000  -0.00170  -0.00170  -3.10807
   D38        0.04663  -0.00017   0.00000  -0.00438  -0.00438   0.04225
   D39        0.00724   0.00000   0.00000  -0.00048  -0.00048   0.00675
   D40       -3.12294  -0.00009   0.00000  -0.00317  -0.00317  -3.12611
   D41        3.13867   0.00008   0.00000   0.00186   0.00186   3.14053
   D42        0.00335   0.00005   0.00000   0.00080   0.00080   0.00415
   D43        0.00856  -0.00002   0.00000  -0.00084  -0.00084   0.00772
   D44       -3.12675  -0.00004   0.00000  -0.00190  -0.00190  -3.12866
   D45        3.12224   0.00002   0.00000   0.00113   0.00113   3.12337
   D46       -0.03236   0.00010   0.00000   0.00288   0.00288  -0.02949
   D47       -0.01308  -0.00001   0.00000   0.00007   0.00007  -0.01301
   D48        3.11551   0.00007   0.00000   0.00182   0.00182   3.11732
   D49        0.01222  -0.00013   0.00000  -0.00306  -0.00306   0.00916
   D50       -3.12324  -0.00003   0.00000  -0.00328  -0.00328  -3.12652
   D51        3.14087  -0.00006   0.00000  -0.00132  -0.00132   3.13955
   D52        0.00542   0.00004   0.00000  -0.00154  -0.00154   0.00387
   D53        0.92300   0.00014   0.00000  -0.00133  -0.00132   0.92168
   D54       -3.13988   0.00013   0.00000  -0.00129  -0.00128  -3.14116
   D55       -1.26299   0.00012   0.00000  -0.00164  -0.00163  -1.26461
   D56       -1.14577  -0.00017   0.00000  -0.00136  -0.00136  -1.14713
   D57        1.07453  -0.00018   0.00000  -0.00131  -0.00131   1.07322
   D58        2.95142  -0.00019   0.00000  -0.00166  -0.00166   2.94976
   D59        2.86780  -0.00001   0.00000  -0.00092  -0.00092   2.86688
   D60       -1.19508  -0.00001   0.00000  -0.00088  -0.00088  -1.19595
   D61        0.68182  -0.00003   0.00000  -0.00123  -0.00123   0.68059
   D62       -0.12109   0.00000   0.00000   0.00792   0.00793  -0.11316
   D63        1.89325  -0.00011   0.00000   0.00469   0.00470   1.89794
   D64       -2.21490  -0.00006   0.00000   0.00693   0.00693  -2.20796
   D65        1.93736   0.00038   0.00000   0.00722   0.00722   1.94459
   D66       -2.33148   0.00026   0.00000   0.00399   0.00399  -2.32749
   D67       -0.15644   0.00032   0.00000   0.00623   0.00623  -0.15021
   D68       -2.10177   0.00014   0.00000   0.00529   0.00530  -2.09648
   D69       -0.08743   0.00003   0.00000   0.00207   0.00207  -0.08537
   D70        2.08761   0.00008   0.00000   0.00430   0.00430   2.09191
   D71       -2.82139  -0.00003   0.00000  -0.00184  -0.00184  -2.82323
   D72       -0.75240  -0.00003   0.00000  -0.00128  -0.00128  -0.75368
   D73        1.36218  -0.00004   0.00000  -0.00167  -0.00167   1.36051
   D74       -0.63017  -0.00001   0.00000  -0.00152  -0.00152  -0.63169
   D75        1.43881  -0.00001   0.00000  -0.00095  -0.00095   1.43786
   D76       -2.72979  -0.00002   0.00000  -0.00135  -0.00135  -2.73114
   D77        1.54335   0.00002   0.00000  -0.00207  -0.00207   1.54127
   D78       -2.67085   0.00002   0.00000  -0.00151  -0.00151  -2.67236
   D79       -0.55627   0.00001   0.00000  -0.00191  -0.00191  -0.55818
   D80       -0.97666  -0.00001   0.00000  -0.00052  -0.00052  -0.97717
   D81       -3.02866   0.00006   0.00000   0.00069   0.00069  -3.02797
   D82        1.15746  -0.00003   0.00000   0.00100   0.00100   1.15847
   D83       -3.13501  -0.00002   0.00000  -0.00073  -0.00073  -3.13574
   D84        1.09617   0.00005   0.00000   0.00048   0.00048   1.09665
   D85       -1.00089  -0.00004   0.00000   0.00080   0.00080  -1.00010
   D86        0.97107  -0.00001   0.00000   0.00022   0.00022   0.97129
   D87       -1.08094   0.00006   0.00000   0.00143   0.00143  -1.07951
   D88        3.10519  -0.00002   0.00000   0.00174   0.00174   3.10693
   D89       -2.25501   0.00001   0.00000   0.00406   0.00407  -2.25095
   D90        1.92850   0.00004   0.00000   0.00449   0.00449   1.93299
   D91       -0.10273   0.00002   0.00000   0.00246   0.00246  -0.10027
   D92        1.94059   0.00001   0.00000   0.00479   0.00479   1.94538
   D93       -0.15909   0.00004   0.00000   0.00522   0.00522  -0.15387
   D94       -2.19032   0.00001   0.00000   0.00319   0.00319  -2.18713
   D95       -0.14575   0.00000   0.00000   0.00530   0.00530  -0.14045
   D96       -2.24542   0.00003   0.00000   0.00573   0.00573  -2.23969
   D97        2.00653   0.00000   0.00000   0.00370   0.00370   2.01023
   D98        0.71849  -0.00002   0.00000  -0.00209  -0.00209   0.71639
   D99        2.91458   0.00002   0.00000  -0.00144  -0.00144   2.91314
   D100      -1.17337   0.00001   0.00000  -0.00184  -0.00183  -1.17520
   D101       2.87396  -0.00004   0.00000  -0.00359  -0.00359   2.87038
   D102      -1.21313   0.00001   0.00000  -0.00294  -0.00294  -1.21606
   D103       0.98211   0.00000   0.00000  -0.00333  -0.00333   0.97878
   D104      -1.34763  -0.00004   0.00000  -0.00351  -0.00351  -1.35113
   D105       0.84847   0.00000   0.00000  -0.00286  -0.00286   0.84561
   D106       3.04370   0.00000   0.00000  -0.00325  -0.00325   3.04045
   D107      -1.03202   0.00002   0.00000   0.00057   0.00057  -1.03145
   D108       0.96818  -0.00001   0.00000   0.00133   0.00133   0.96951
   D109       3.08114   0.00004   0.00000   0.00180   0.00180   3.08295
   D110       3.08252   0.00002   0.00000   0.00011   0.00010   3.08262
   D111      -1.20047  -0.00001   0.00000   0.00086   0.00086  -1.19961
   D112       0.91250   0.00003   0.00000   0.00133   0.00133   0.91383
   D113       0.89460   0.00004   0.00000   0.00157   0.00156   0.89616
   D114       2.89479   0.00001   0.00000   0.00233   0.00232   2.89712
   D115      -1.27543   0.00005   0.00000   0.00280   0.00279  -1.27263
   D116      -1.03282   0.00001   0.00000   0.00464   0.00464  -1.02818
   D117      -3.13329   0.00000   0.00000   0.00415   0.00415  -3.12914
   D118       1.04918   0.00001   0.00000   0.00471   0.00471   1.05389
   D119       0.99386   0.00003   0.00000   0.00586   0.00586   0.99971
   D120      -1.10661   0.00002   0.00000   0.00537   0.00537  -1.10125
   D121       3.07585   0.00004   0.00000   0.00593   0.00593   3.08179
   D122       3.10811   0.00000   0.00000   0.00426   0.00426   3.11237
   D123       1.00764  -0.00001   0.00000   0.00377   0.00377   1.01141
   D124      -1.09308   0.00000   0.00000   0.00433   0.00433  -1.08874
   D125      -3.02583   0.00001   0.00000  -0.00112  -0.00114  -3.02697
   D126       1.30867  -0.00004   0.00000  -0.00106  -0.00106   1.30761
   D127      -0.96707   0.00008   0.00000   0.00096   0.00096  -0.96611
   D128       1.42668   0.00001   0.00000  -0.00220  -0.00222   1.42446
   D129      -0.52201  -0.00004   0.00000  -0.00214  -0.00213  -0.52414
   D130      -2.79775   0.00008   0.00000  -0.00012  -0.00012  -2.79787
   D131      -0.80870   0.00000   0.00000  -0.00128  -0.00129  -0.80999
   D132      -2.75738  -0.00006   0.00000  -0.00121  -0.00121  -2.75859
   D133       1.25006   0.00006   0.00000   0.00081   0.00081   1.25086
   D134       0.70926  -0.00001   0.00000   0.00595   0.00595   0.71521
   D135      -1.10036   0.00001   0.00000   0.00605   0.00605  -1.09432
   D136       2.95507   0.00002   0.00000   0.00455   0.00455   2.95962
   D137      -1.39648  -0.00001   0.00000   0.00543   0.00543  -1.39106
   D138       3.07708   0.00001   0.00000   0.00553   0.00553   3.08260
   D139       0.84932   0.00002   0.00000   0.00403   0.00403   0.85336
   D140       2.84979  -0.00002   0.00000   0.00532   0.00532   2.85511
   D141       1.04016   0.00000   0.00000   0.00542   0.00542   1.04558
   D142      -1.18759   0.00000   0.00000   0.00393   0.00393  -1.18366
   D143       2.70029   0.00007   0.00000   0.00734   0.00734   2.70762
   D144       0.64208   0.00007   0.00000   0.00859   0.00859   0.65067
   D145      -1.49422   0.00008   0.00000   0.00945   0.00945  -1.48477
   D146      -1.66606   0.00007   0.00000   0.00754   0.00754  -1.65852
   D147       2.55892   0.00008   0.00000   0.00880   0.00880   2.56772
   D148       0.42262   0.00008   0.00000   0.00966   0.00966   0.43228
   D149       0.54186   0.00004   0.00000   0.00708   0.00708   0.54894
   D150      -1.51635   0.00004   0.00000   0.00834   0.00834  -1.50801
   D151       2.63054   0.00005   0.00000   0.00919   0.00919   2.63974
   D152       0.42953  -0.00005   0.00000  -0.00461  -0.00460   0.42493
   D153      -2.76047  -0.00001   0.00000  -0.00241  -0.00240  -2.76287
   D154       2.51454   0.00002   0.00000  -0.00409  -0.00410   2.51044
   D155      -0.67546   0.00006   0.00000  -0.00189  -0.00190  -0.67736
   D156      -1.67148   0.00001   0.00000  -0.00345  -0.00346  -1.67494
   D157       1.42172   0.00005   0.00000  -0.00126  -0.00126   1.42045
   D158      -0.04890   0.00002   0.00000   0.00158   0.00158  -0.04732
   D159       3.09894   0.00003   0.00000   0.00181   0.00181   3.10075
   D160       3.13773  -0.00001   0.00000  -0.00046  -0.00046   3.13727
   D161       0.00238  -0.00001   0.00000  -0.00022  -0.00022   0.00216
   D162      -3.09907  -0.00003   0.00000  -0.00199  -0.00198  -3.10106
   D163       0.07010  -0.00001   0.00000  -0.00178  -0.00178   0.06832
   D164      -0.00574   0.00000   0.00000   0.00022   0.00022  -0.00553
   D165      -3.11975   0.00003   0.00000   0.00042   0.00042  -3.11933
   D166      -3.14138   0.00000   0.00000   0.00006   0.00006  -3.14132
   D167       0.00235   0.00000   0.00000   0.00009   0.00009   0.00244
   D168       0.00650   0.00001   0.00000   0.00029   0.00029   0.00680
   D169      -3.13295   0.00001   0.00000   0.00033   0.00033  -3.13262
   D170       3.13640  -0.00001   0.00000  -0.00013  -0.00013   3.13626
   D171      -0.00377   0.00000   0.00000   0.00005   0.00005  -0.00372
   D172      -0.00304   0.00000   0.00000  -0.00010  -0.00010  -0.00314
   D173       3.13997   0.00001   0.00000   0.00009   0.00009   3.14006
   D174       3.13488  -0.00001   0.00000  -0.00013  -0.00013   3.13474
   D175       0.00044   0.00000   0.00000  -0.00005  -0.00005   0.00039
   D176      -0.00529   0.00000   0.00000   0.00005   0.00005  -0.00524
   D177      -3.13973   0.00001   0.00000   0.00013   0.00013  -3.13960
   D178       0.00443   0.00000   0.00000  -0.00008  -0.00008   0.00434
   D179       3.11896  -0.00002   0.00000  -0.00029  -0.00029   3.11867
   D180      -3.13008   0.00001   0.00000   0.00000   0.00000  -3.13008
   D181      -0.01555  -0.00002   0.00000  -0.00021  -0.00021  -0.01576
   D182       3.09088   0.00039   0.00000   0.00146   0.00146   3.09234
   D183      -0.04615   0.00021   0.00000   0.00298   0.00298  -0.04317
   D184      -0.03887   0.00012   0.00000   0.00357   0.00358  -0.03529
   D185       3.10729  -0.00005   0.00000   0.00509   0.00509   3.11238
   D186      -3.10102  -0.00026   0.00000   0.00073   0.00074  -3.10028
   D187       0.01394  -0.00020   0.00000   0.00210   0.00210   0.01604
   D188       0.02857   0.00002   0.00000  -0.00141  -0.00141   0.02716
   D189      -3.13966   0.00008   0.00000  -0.00005  -0.00005  -3.13971
   D190       0.02141  -0.00017   0.00000  -0.00340  -0.00340   0.01800
   D191      -3.11492  -0.00014   0.00000  -0.00016  -0.00015  -3.11507
   D192      -3.12479   0.00001   0.00000  -0.00493  -0.00493  -3.12972
   D193       0.02207   0.00004   0.00000  -0.00168  -0.00168   0.02039
   D194      -0.00097  -0.00011   0.00000  -0.00092  -0.00092  -0.00189
   D195       3.12926   0.00000   0.00000  -0.00052  -0.00052   3.12874
   D196      -3.11578  -0.00017   0.00000  -0.00226  -0.00226  -3.11805
   D197       0.01445  -0.00006   0.00000  -0.00187  -0.00187   0.01258
   D198       0.00658   0.00008   0.00000   0.00100   0.00100   0.00758
   D199      -3.13836   0.00005   0.00000   0.00190   0.00190  -3.13646
   D200      -3.14032   0.00005   0.00000  -0.00227  -0.00227   3.14060
   D201      -0.00207   0.00003   0.00000  -0.00137  -0.00137  -0.00344
   D202      -0.01673   0.00006   0.00000   0.00114   0.00114  -0.01560
   D203       3.12820   0.00008   0.00000   0.00024   0.00024   3.12844
   D204       3.13623  -0.00004   0.00000   0.00073   0.00073   3.13697
   D205      -0.00202  -0.00002   0.00000  -0.00016  -0.00016  -0.00218
         Item               Value     Threshold  Converged?
 Maximum Force            0.004664     0.000450     NO 
 RMS     Force            0.000324     0.000300     NO 
 Maximum Displacement     0.136329     0.001800     NO 
 RMS     Displacement     0.019436     0.001200     NO 
 Predicted change in Energy= 3.290047D-05
 GradGradGradGradGradGradGradGradGradGradGradGradGradGradGradGradGradGrad

 Leave Link  103 at Mon May  6 04:08:50 2024, MaxMem= 13421772800 cpu:               6.9 elap:               0.3
 (Enter /scratch/PI/keztluo/TYang/g16/l202.exe)
 Stoichiometry    C29H30LiO4P
 Framework group  C1[X(C29H30LiO4P)]
 Deg. of freedom   189
 Full point group                 C1      NOp   1
 RotChk:  IX=0 Diff= 9.67D-03
 Largest Abelian subgroup         C1      NOp   1
 Largest concise Abelian subgroup C1      NOp   1
                         Standard orientation:                         
 ---------------------------------------------------------------------
 Center     Atomic      Atomic             Coordinates (Angstroms)
 Number     Number       Type             X           Y           Z
 ---------------------------------------------------------------------
      1         15           0       -0.758436   -1.356799    1.109742
      2          8           0       -2.993450   -1.521653    2.921644
      3          8           0       -1.075962   -2.837206    1.323512
      4          8           0       -0.699757   -1.012969   -0.502621
      5          8           0        0.887849   -1.200262    1.275363
      6          6           0       -2.668271   -0.525631    2.205463
      7          6           0       -0.188432    1.217815   -1.059303
      8          6           0       -0.527714    2.007564    0.043306
      9          1           0       -0.313886    1.652213    1.048721
     10          6           0       -1.108524    3.261001   -0.122798
     11          1           0       -1.333711    3.867632    0.749720
     12          6           0       -1.408764    3.730337   -1.398597
     13          1           0       -1.862908    4.707706   -1.530465
     14          6           0       -1.126637    2.931411   -2.502898
     15          1           0       -1.370382    3.276204   -3.503005
     16          6           0       -0.517518    1.690349   -2.331825
     17          1           0       -0.292560    1.087733   -3.206124
     18          6           0        0.407042   -0.174823   -0.865868
     19          6           0        1.113051   -0.786449   -2.091503
     20          1           0        0.417778   -0.987162   -2.911641
     21          6           0        2.301400    0.146188   -2.452060
     22          1           0        2.645167   -0.033840   -3.473180
     23          1           0        2.023212    1.201125   -2.405612
     24          6           0        3.380689   -0.227640   -1.397693
     25          1           0        3.795154    0.631770   -0.871760
     26          1           0        4.226841   -0.745960   -1.856684
     27          6           0        2.639419   -1.213571   -0.471817
     28          6           0        2.745642   -2.671357   -2.637109
     29          1           0        3.295805   -1.970227   -3.264224
     30          1           0        2.111116   -3.272387   -3.297665
     31          1           0        3.470086   -3.354308   -2.179492
     32          6           0        1.854438   -2.039664   -1.546128
     33          6           0        1.019748   -3.221453   -1.021004
     34          1           0        1.616979   -4.137096   -1.099584
     35          1           0        0.122437   -3.359128   -1.632317
     36          1           0        0.705284   -3.140730    0.012225
     37          6           0        3.532721   -1.988278    0.476166
     38          1           0        4.272088   -2.568483   -0.086542
     39          1           0        2.944860   -2.675139    1.091951
     40          1           0        4.077473   -1.310097    1.142437
     41          6           0        1.518924   -0.385259    0.285047
     42          6           0        2.106419    0.821008    1.027531
     43          6           0        2.402422    0.673219    2.387618
     44          1           0        2.167480   -0.264482    2.876457
     45          6           0        2.982923    1.708104    3.118394
     46          1           0        3.199996    1.560586    4.171948
     47          6           0        3.279657    2.920031    2.506062
     48          1           0        3.727312    3.729671    3.073895
     49          6           0        2.993076    3.083105    1.153231
     50          1           0        3.211162    4.023949    0.657550
     51          6           0        2.417355    2.047457    0.425012
     52          1           0        2.188340    2.217639   -0.620842
     53          3           0       -2.327293   -3.132310    2.553102
     54          6           0       -3.416515   -0.219039    0.943929
     55          6           0       -3.519913    1.100388    0.508477
     56          6           0       -3.998606   -1.239198    0.187626
     57          6           0       -4.159730    1.401132   -0.690260
     58          1           0       -3.091008    1.895175    1.110707
     59          6           0       -4.646062   -0.941759   -1.004231
     60          1           0       -3.920995   -2.268664    0.525782
     61          6           0       -4.719733    0.378390   -1.450172
     62          1           0       -4.211639    2.430880   -1.030074
     63          1           0       -5.086430   -1.739242   -1.594430
     64          1           0       -5.215761    0.606925   -2.388334
     65          1           0       -2.241339    0.363102    2.694370
 ---------------------------------------------------------------------
 Rotational constants (GHZ):           0.1663720           0.1169490           0.1057982
 Leave Link  202 at Mon May  6 04:08:50 2024, MaxMem= 13421772800 cpu:               0.5 elap:               0.0
 (Enter /scratch/PI/keztluo/TYang/g16/l301.exe)
 Basis read from rwf:  (5D, 7F)
 No pseudopotential information found on rwf file.
 There are   589 symmetry adapted cartesian basis functions of A   symmetry.
 There are   554 symmetry adapted basis functions of A   symmetry.
   554 basis functions,  1124 primitive gaussians,   589 cartesian basis functions
   127 alpha electrons      127 beta electrons
       nuclear repulsion energy      4237.2143130385 Hartrees.
 IExCor= 4336 DFT=T Ex+Corr=M062X ExCW=0 ScaHFX=  0.540000
 ScaDFX=  1.000000  1.000000  1.000000  1.000000 ScalE2=  1.000000  1.000000
 IRadAn=      5 IRanWt=     -1 IRanGd=            0 ICorTp=0 IEmpDi=  4
 NAtoms=   65 NActive=   65 NUniq=   65 SFac= 1.00D+00 NAtFMM=   60 NAOKFM=T Big=T
 Integral buffers will be    131072 words long.
 Raffenetti 2 integral format.
 Two-electron integral symmetry is turned on.
 No density basis found on file    724.
 Leave Link  301 at Mon May  6 04:08:50 2024, MaxMem= 13421772800 cpu:               2.5 elap:               0.1
 (Enter /scratch/PI/keztluo/TYang/g16/l302.exe)
 NPDir=0 NMtPBC=     1 NCelOv=     1 NCel=       1 NClECP=     1 NCelD=      1
         NCelK=      1 NCelE2=     1 NClLst=     1 CellRange=     0.0.
 One-electron integrals computed using PRISM.
 One-electron integral symmetry used in STVInt
 NBasis=   554 RedAO= T EigKep=  4.08D-04  NBF=   554
 NBsUse=   554 1.00D-06 EigRej= -1.00D+00 NBFU=   554
 Precomputing XC quadrature grid using
 IXCGrd= 4 IRadAn=           5 IRanWt=          -1 IRanGd=           0 AccXCQ= 0.00D+00.
 Generated NRdTot=       0 NPtTot=           0 NUsed=           0 NTot=          32
 NSgBfM=   587   587   587   587   587 MxSgAt=    65 MxSgA2=    65.
 Leave Link  302 at Mon May  6 04:08:51 2024, MaxMem= 13421772800 cpu:              27.4 elap:               0.7
 (Enter /scratch/PI/keztluo/TYang/g16/l303.exe)
 DipDrv:  MaxL=1.
 Leave Link  303 at Mon May  6 04:08:51 2024, MaxMem= 13421772800 cpu:               2.9 elap:               0.1
 (Enter /scratch/PI/keztluo/TYang/g16/l401.exe)
 Initial guess from the checkpoint file:  "LRts.chk"
 B after Tr=     0.000000    0.000000    0.000000
         Rot=    0.999994    0.000089    0.001361    0.003143 Ang=   0.39 deg.
 Guess basis will be translated and rotated to current coordinates.
 JPrj=2 DoOrth=T DoCkMO=T.
 Generating alternative initial guess.
 ExpMin= 3.60D-02 ExpMax= 1.94D+04 ExpMxC= 2.91D+03 IAcc=3 IRadAn=         5 AccDes= 0.00D+00
 Harris functional with IExCor= 1009 and IRadAn=       5 diagonalized for initial guess.
 HarFok:  IExCor= 1009 AccDes= 0.00D+00 IRadAn=         5 IDoV= 1 UseB2=F ITyADJ=14
 ICtDFT=  3500011 ScaDFX=  1.000000  1.000000  1.000000  1.000000
 FoFCou: FMM=F IPFlag=           0 FMFlag=      100000 FMFlg1=        2001
         NFxFlg=           0 DoJE=T BraDBF=F KetDBF=T FulRan=T
         wScrn=  0.000000 ICntrl=       500 IOpCl=  0 I1Cent=   200000004 NGrid=           0
         NMat0=    1 NMatS0=      1 NMatT0=    0 NMatD0=    1 NMtDS0=    0 NMtDT0=    0
 Petite list used in FoFCou.
 Harris En= -1771.62474905688    
 Leave Link  401 at Mon May  6 04:08:53 2024, MaxMem= 13421772800 cpu:              79.4 elap:               2.1
 (Enter /scratch/PI/keztluo/TYang/g16/l502.exe)
 Integral symmetry usage will be decided dynamically.
 Closed shell SCF:
 Using DIIS extrapolation, IDIIS=  1040.
 NGot= 13421772800 LenX= 13421048022 LenY= 13420700512
 Requested convergence on RMS density matrix=1.00D-08 within 128 cycles.
 Requested convergence on MAX density matrix=1.00D-06.
 Requested convergence on             energy=1.00D-06.
 No special actions if energy rises.
 Fock matrices will be formed incrementally for  20 cycles.

 Cycle   1  Pass 1  IDiag  1:
 FoFJK:  IHMeth= 1 ICntrl=       0 DoSepK=F KAlg= 0 I1Cent=           0 FoldK=F
 IRaf= 990000000 NMat=       1 IRICut=       1 DoRegI=T DoRafI=F ISym2E= 0 IDoP0=0 IntGTp=1.
 FoFCou: FMM=T IPFlag=           0 FMFlag=      100000 FMFlg1=        2001
         NFxFlg=           0 DoJE=F BraDBF=F KetDBF=F FulRan=T
         wScrn=  0.000000 ICntrl=         0 IOpCl=  0 I1Cent=           0 NGrid=           0
         NMat0=    1 NMatS0=      1 NMatT0=    0 NMatD0=    1 NMtDS0=    0 NMtDT0=    0
 Symmetry not used in FoFCou.
 FMM levels:  10  Number of levels for PrismC:   9
 E= -1772.39286109688    
 DIIS: error= 1.67D-03 at cycle   1 NSaved=   1.
 NSaved= 1 IEnMin= 1 EnMin= -1772.39286109688     IErMin= 1 ErrMin= 1.67D-03
 ErrMax= 1.67D-03  0.00D+00 EMaxC= 1.00D-01 BMatC= 1.04D-03 BMatP= 1.04D-03
 IDIUse=3 WtCom= 9.83D-01 WtEn= 1.67D-02
 Coeff-Com:  0.100D+01
 Coeff-En:   0.100D+01
 Coeff:      0.100D+01
 Gap=     0.913 Goal=   None    Shift=    0.000
 GapD=    0.913 DampG=2.000 DampE=1.000 DampFc=2.0000 IDamp=-1.
 RMSDP=1.19D-04 MaxDP=8.38D-03              OVMax= 1.85D-02

 Cycle   2  Pass 1  IDiag  1:
 RMSU=  1.19D-04    CP:  1.00D+00
 E= -1772.39513042430     Delta-E=       -0.002269327420 Rises=F Damp=F
 DIIS: error= 2.87D-04 at cycle   2 NSaved=   2.
 NSaved= 2 IEnMin= 2 EnMin= -1772.39513042430     IErMin= 2 ErrMin= 2.87D-04
 ErrMax= 2.87D-04  0.00D+00 EMaxC= 1.00D-01 BMatC= 6.76D-05 BMatP= 1.04D-03
 IDIUse=3 WtCom= 9.97D-01 WtEn= 2.87D-03
 Coeff-Com: -0.142D+00 0.114D+01
 Coeff-En:   0.000D+00 0.100D+01
 Coeff:     -0.142D+00 0.114D+01
 Gap=     0.239 Goal=   None    Shift=    0.000
 RMSDP=4.14D-05 MaxDP=1.75D-03 DE=-2.27D-03 OVMax= 3.12D-03

 Cycle   3  Pass 1  IDiag  1:
 RMSU=  3.53D-05    CP:  1.00D+00  1.18D+00
 E= -1772.39525699618     Delta-E=       -0.000126571886 Rises=F Damp=F
 DIIS: error= 1.56D-04 at cycle   3 NSaved=   3.
 NSaved= 3 IEnMin= 3 EnMin= -1772.39525699618     IErMin= 3 ErrMin= 1.56D-04
 ErrMax= 1.56D-04  0.00D+00 EMaxC= 1.00D-01 BMatC= 4.71D-05 BMatP= 6.76D-05
 IDIUse=3 WtCom= 9.98D-01 WtEn= 1.56D-03
 Coeff-Com: -0.106D+00 0.577D+00 0.529D+00
 Coeff-En:   0.000D+00 0.000D+00 0.100D+01
 Coeff:     -0.106D+00 0.576D+00 0.530D+00
 Gap=     0.239 Goal=   None    Shift=    0.000
 RMSDP=1.88D-05 MaxDP=1.21D-03 DE=-1.27D-04 OVMax= 3.32D-03

 Cycle   4  Pass 1  IDiag  1:
 RMSU=  1.37D-05    CP:  1.00D+00  1.24D+00  6.95D-01
 E= -1772.39530498348     Delta-E=       -0.000047987294 Rises=F Damp=F
 DIIS: error= 3.57D-05 at cycle   4 NSaved=   4.
 NSaved= 4 IEnMin= 4 EnMin= -1772.39530498348     IErMin= 4 ErrMin= 3.57D-05
 ErrMax= 3.57D-05  0.00D+00 EMaxC= 1.00D-01 BMatC= 3.36D-06 BMatP= 4.71D-05
 IDIUse=1 WtCom= 1.00D+00 WtEn= 0.00D+00
 Coeff-Com: -0.195D-01 0.488D-01 0.203D+00 0.767D+00
 Coeff:     -0.195D-01 0.488D-01 0.203D+00 0.767D+00
 Gap=     0.239 Goal=   None    Shift=    0.000
 RMSDP=5.47D-06 MaxDP=3.11D-04 DE=-4.80D-05 OVMax= 6.16D-04

 Cycle   5  Pass 1  IDiag  1:
 RMSU=  3.84D-06    CP:  1.00D+00  1.26D+00  7.91D-01  1.03D+00
 E= -1772.39530874198     Delta-E=       -0.000003758507 Rises=F Damp=F
 DIIS: error= 1.84D-05 at cycle   5 NSaved=   5.
 NSaved= 5 IEnMin= 5 EnMin= -1772.39530874198     IErMin= 5 ErrMin= 1.84D-05
 ErrMax= 1.84D-05  0.00D+00 EMaxC= 1.00D-01 BMatC= 6.19D-07 BMatP= 3.36D-06
 IDIUse=1 WtCom= 1.00D+00 WtEn= 0.00D+00
 Coeff-Com:  0.674D-02-0.676D-01 0.246D-01 0.359D+00 0.677D+00
 Coeff:      0.674D-02-0.676D-01 0.246D-01 0.359D+00 0.677D+00
 Gap=     0.239 Goal=   None    Shift=    0.000
 RMSDP=2.17D-06 MaxDP=1.27D-04 DE=-3.76D-06 OVMax= 2.47D-04

 Cycle   6  Pass 1  IDiag  1:
 RMSU=  1.27D-06    CP:  1.00D+00  1.26D+00  8.10D-01  1.13D+00  8.15D-01
 E= -1772.39530948253     Delta-E=       -0.000000740547 Rises=F Damp=F
 DIIS: error= 5.45D-06 at cycle   6 NSaved=   6.
 NSaved= 6 IEnMin= 6 EnMin= -1772.39530948253     IErMin= 6 ErrMin= 5.45D-06
 ErrMax= 5.45D-06  0.00D+00 EMaxC= 1.00D-01 BMatC= 4.16D-08 BMatP= 6.19D-07
 IDIUse=1 WtCom= 1.00D+00 WtEn= 0.00D+00
 Coeff-Com:  0.442D-02-0.309D-01-0.584D-02 0.613D-01 0.243D+00 0.728D+00
 Coeff:      0.442D-02-0.309D-01-0.584D-02 0.613D-01 0.243D+00 0.728D+00
 Gap=     0.239 Goal=   None    Shift=    0.000
 RMSDP=8.00D-07 MaxDP=4.53D-05 DE=-7.41D-07 OVMax= 1.08D-04

 Cycle   7  Pass 1  IDiag  1:
 RMSU=  5.71D-07    CP:  1.00D+00  1.27D+00  8.21D-01  1.14D+00  8.88D-01
                    CP:  9.14D-01
 E= -1772.39530953808     Delta-E=       -0.000000055551 Rises=F Damp=F
 DIIS: error= 2.06D-06 at cycle   7 NSaved=   7.
 NSaved= 7 IEnMin= 7 EnMin= -1772.39530953808     IErMin= 7 ErrMin= 2.06D-06
 ErrMax= 2.06D-06  0.00D+00 EMaxC= 1.00D-01 BMatC= 8.63D-09 BMatP= 4.16D-08
 IDIUse=1 WtCom= 1.00D+00 WtEn= 0.00D+00
 Coeff-Com:  0.116D-02-0.537D-02-0.447D-02-0.183D-01 0.168D-01 0.331D+00
 Coeff-Com:  0.679D+00
 Coeff:      0.116D-02-0.537D-02-0.447D-02-0.183D-01 0.168D-01 0.331D+00
 Coeff:      0.679D+00
 Gap=     0.239 Goal=   None    Shift=    0.000
 RMSDP=3.09D-07 MaxDP=1.89D-05 DE=-5.56D-08 OVMax= 5.03D-05

 Cycle   8  Pass 1  IDiag  1:
 RMSU=  2.02D-07    CP:  1.00D+00  1.27D+00  8.21D-01  1.15D+00  9.04D-01
                    CP:  1.05D+00  9.33D-01
 E= -1772.39530954845     Delta-E=       -0.000000010366 Rises=F Damp=F
 DIIS: error= 9.72D-07 at cycle   8 NSaved=   8.
 NSaved= 8 IEnMin= 8 EnMin= -1772.39530954845     IErMin= 8 ErrMin= 9.72D-07
 ErrMax= 9.72D-07  0.00D+00 EMaxC= 1.00D-01 BMatC= 1.62D-09 BMatP= 8.63D-09
 IDIUse=1 WtCom= 1.00D+00 WtEn= 0.00D+00
 Coeff-Com: -0.286D-03 0.334D-02-0.803D-03-0.214D-01-0.414D-01 0.176D-01
 Coeff-Com:  0.330D+00 0.713D+00
 Coeff:     -0.286D-03 0.334D-02-0.803D-03-0.214D-01-0.414D-01 0.176D-01
 Coeff:      0.330D+00 0.713D+00
 Gap=     0.239 Goal=   None    Shift=    0.000
 RMSDP=1.48D-07 MaxDP=8.45D-06 DE=-1.04D-08 OVMax= 1.67D-05

 Cycle   9  Pass 1  IDiag  1:
 RMSU=  8.58D-08    CP:  1.00D+00  1.27D+00  8.22D-01  1.15D+00  9.14D-01
                    CP:  1.09D+00  1.06D+00  8.00D-01
 E= -1772.39530955041     Delta-E=       -0.000000001959 Rises=F Damp=F
 DIIS: error= 3.09D-07 at cycle   9 NSaved=   9.
 NSaved= 9 IEnMin= 9 EnMin= -1772.39530955041     IErMin= 9 ErrMin= 3.09D-07
 ErrMax= 3.09D-07  0.00D+00 EMaxC= 1.00D-01 BMatC= 2.03D-10 BMatP= 1.62D-09
 IDIUse=1 WtCom= 1.00D+00 WtEn= 0.00D+00
 Coeff-Com: -0.245D-03 0.207D-02 0.290D-03-0.739D-02-0.204D-01-0.274D-01
 Coeff-Com:  0.846D-01 0.339D+00 0.630D+00
 Coeff:     -0.245D-03 0.207D-02 0.290D-03-0.739D-02-0.204D-01-0.274D-01
 Coeff:      0.846D-01 0.339D+00 0.630D+00
 Gap=     0.239 Goal=   None    Shift=    0.000
 RMSDP=4.67D-08 MaxDP=2.55D-06 DE=-1.96D-09 OVMax= 6.73D-06

 Cycle  10  Pass 1  IDiag  1:
 RMSU=  3.12D-08    CP:  1.00D+00  1.27D+00  8.22D-01  1.15D+00  9.16D-01
                    CP:  1.10D+00  1.08D+00  9.12D-01  8.04D-01
 E= -1772.39530955070     Delta-E=       -0.000000000290 Rises=F Damp=F
 DIIS: error= 1.42D-07 at cycle  10 NSaved=  10.
 NSaved=10 IEnMin=10 EnMin= -1772.39530955070     IErMin=10 ErrMin= 1.42D-07
 ErrMax= 1.42D-07  0.00D+00 EMaxC= 1.00D-01 BMatC= 3.31D-11 BMatP= 2.03D-10
 IDIUse=1 WtCom= 1.00D+00 WtEn= 0.00D+00
 Coeff-Com: -0.679D-04 0.376D-03 0.321D-03 0.550D-03-0.202D-02-0.189D-01
 Coeff-Com: -0.257D-01 0.145D-01 0.296D+00 0.735D+00
 Coeff:     -0.679D-04 0.376D-03 0.321D-03 0.550D-03-0.202D-02-0.189D-01
 Coeff:     -0.257D-01 0.145D-01 0.296D+00 0.735D+00
 Gap=     0.239 Goal=   None    Shift=    0.000
 RMSDP=2.04D-08 MaxDP=1.15D-06 DE=-2.90D-10 OVMax= 2.92D-06

 Cycle  11  Pass 1  IDiag  1:
 RMSU=  9.78D-09    CP:  1.00D+00  1.27D+00  8.22D-01  1.15D+00  9.16D-01
                    CP:  1.10D+00  1.10D+00  9.31D-01  9.52D-01  9.30D-01
 E= -1772.39530955073     Delta-E=       -0.000000000038 Rises=F Damp=F
 DIIS: error= 3.90D-08 at cycle  11 NSaved=  11.
 NSaved=11 IEnMin=11 EnMin= -1772.39530955073     IErMin=11 ErrMin= 3.90D-08
 ErrMax= 3.90D-08  0.00D+00 EMaxC= 1.00D-01 BMatC= 2.88D-12 BMatP= 3.31D-11
 IDIUse=1 WtCom= 1.00D+00 WtEn= 0.00D+00
 Coeff-Com:  0.821D-05-0.143D-03 0.112D-03 0.120D-02 0.196D-02-0.349D-02
 Coeff-Com: -0.193D-01-0.365D-01 0.394D-01 0.275D+00 0.742D+00
 Coeff:      0.821D-05-0.143D-03 0.112D-03 0.120D-02 0.196D-02-0.349D-02
 Coeff:     -0.193D-01-0.365D-01 0.394D-01 0.275D+00 0.742D+00
 Gap=     0.239 Goal=   None    Shift=    0.000
 RMSDP=5.81D-09 MaxDP=4.94D-07 DE=-3.82D-11 OVMax= 1.03D-06

 SCF Done:  E(RM062X) =  -1772.39530955     A.U. after   11 cycles
            NFock= 11  Conv=0.58D-08     -V/T= 2.0054
 KE= 1.762807464661D+03 PE=-1.261829061531D+04 EE= 4.845873528062D+03
 Leave Link  502 at Mon May  6 04:10:00 2024, MaxMem= 13421772800 cpu:            2564.1 elap:              66.2
 (Enter /scratch/PI/keztluo/TYang/g16/l701.exe)
 ... and contract with generalized density number  0.
 Compute integral first derivatives.
 Leave Link  701 at Mon May  6 04:10:00 2024, MaxMem= 13421772800 cpu:              13.4 elap:               0.4
 (Enter /scratch/PI/keztluo/TYang/g16/l702.exe)
 L702 exits ... SP integral derivatives will be done elsewhere.
 Leave Link  702 at Mon May  6 04:10:00 2024, MaxMem= 13421772800 cpu:               0.7 elap:               0.0
 (Enter /scratch/PI/keztluo/TYang/g16/l703.exe)
 Integral derivatives from FoFJK, PRISM(SPDF).
 Compute integral first derivatives, UseDBF=F ICtDFT=           0.
 Calling FoFJK, ICntrl=      2127 FMM=T ISym2X=0 I1Cent= 0 IOpClX= 0 NMat=1 NMatS=1 NMatT=0.
 FoFJK:  IHMeth= 1 ICntrl=    2127 DoSepK=F KAlg= 0 I1Cent=           0 FoldK=F
 IRaf=         0 NMat=       1 IRICut=       1 DoRegI=T DoRafI=F ISym2E= 0 IDoP0=0 IntGTp=1.
 FoFCou: FMM=T IPFlag=           0 FMFlag=      100000 FMFlg1=        2001
         NFxFlg=           0 DoJE=F BraDBF=F KetDBF=F FulRan=T
         wScrn=  0.000000 ICntrl=      2127 IOpCl=  0 I1Cent=           0 NGrid=           0
         NMat0=    1 NMatS0=      1 NMatT0=    0 NMatD0=    1 NMtDS0=    0 NMtDT0=    0
 Symmetry not used in FoFCou.
 FMM levels:  10  Number of levels for PrismC:   9
 Leave Link  703 at Mon May  6 04:10:15 2024, MaxMem= 13421772800 cpu:             557.6 elap:              14.4
 (Enter /scratch/PI/keztluo/TYang/g16/l716.exe)
 Dipole        =-2.04752985D-01 2.15278031D-01-2.04409448D-01
 ***** Axes restored to original set *****
 -------------------------------------------------------------------
 Center     Atomic                   Forces (Hartrees/Bohr)
 Number     Number              X              Y              Z
 -------------------------------------------------------------------
      1       15          -0.000244734    0.000255705   -0.000316758
      2        8           0.000184183    0.000050436    0.000194989
      3        8          -0.000067502    0.000004703    0.000220362
      4        8           0.000188747   -0.000083093    0.000048336
      5        8           0.000246217   -0.000160981    0.000078478
      6        6          -0.000241503   -0.000092407   -0.000652344
      7        6          -0.000037809    0.000077381    0.000158616
      8        6           0.000052904   -0.000002016   -0.000008039
      9        1           0.000007357    0.000005258    0.000065820
     10        6           0.000017726   -0.000000192   -0.000041718
     11        1           0.000007811    0.000000333    0.000000902
     12        6           0.000026478    0.000021022    0.000011391
     13        1          -0.000003001   -0.000005516   -0.000001094
     14        6           0.000068223    0.000064675    0.000146536
     15        1           0.000004644    0.000009869    0.000001011
     16        6           0.000045959    0.000069734    0.000126669
     17        1           0.000025438    0.000000478    0.000028621
     18        6           0.000010859   -0.000051232   -0.000107928
     19        6          -0.000095603    0.000000816    0.000013309
     20        1          -0.000004028   -0.000008985   -0.000002323
     21        6           0.000004505    0.000005181   -0.000047581
     22        1          -0.000001107   -0.000006087    0.000000464
     23        1          -0.000002380    0.000022360   -0.000029962
     24        6           0.000000676   -0.000015539    0.000012439
     25        1          -0.000021557    0.000001077   -0.000007890
     26        1           0.000000663    0.000008718    0.000010149
     27        6           0.000054500   -0.000005475    0.000078514
     28        6           0.000018416    0.000018384   -0.000062775
     29        1          -0.000009176   -0.000006283   -0.000013259
     30        1          -0.000000455   -0.000007105    0.000013767
     31        1           0.000001458    0.000007027    0.000018413
     32        6           0.000022908    0.000034976   -0.000080972
     33        6          -0.000004726   -0.000025026    0.000011428
     34        1          -0.000061613   -0.000001669    0.000064479
     35        1           0.000094057   -0.000049007    0.000026617
     36        1          -0.000069094    0.000055298   -0.000068635
     37        6           0.000002798   -0.000001870   -0.000007398
     38        1           0.000000032    0.000005499    0.000004615
     39        1           0.000003074   -0.000003507   -0.000003607
     40        1          -0.000004869    0.000000154   -0.000005234
     41        6          -0.000030838    0.000029410    0.000004296
     42        6          -0.000003536    0.000014399   -0.000025500
     43        6          -0.000014693    0.000005457   -0.000000707
     44        1          -0.000001546    0.000004679    0.000011323
     45        6          -0.000002005   -0.000010648   -0.000006447
     46        1           0.000002604   -0.000000355    0.000002276
     47        6           0.000008117    0.000008240    0.000000384
     48        1          -0.000003191   -0.000003253   -0.000002969
     49        6          -0.000003559   -0.000003693   -0.000003822
     50        1          -0.000001157   -0.000001593    0.000000841
     51        6          -0.000001981   -0.000001218   -0.000007059
     52        1          -0.000000151   -0.000006908   -0.000022164
     53        3          -0.000036613    0.000050247    0.000059003
     54        6           0.000045130    0.000184439    0.000124431
     55        6          -0.000004601   -0.000080800    0.000054038
     56        6          -0.000085604   -0.000031675   -0.000033539
     57        6          -0.000120954   -0.000082090   -0.000130859
     58        1          -0.000018712   -0.000028545   -0.000021666
     59        6           0.000002753    0.000011488    0.000032287
     60        1          -0.000018197    0.000007876   -0.000024745
     61        6          -0.000016410    0.000001021   -0.000000453
     62        1          -0.000059467   -0.000107549   -0.000025920
     63        1           0.000001877   -0.000005234   -0.000001334
     64        1           0.000008914    0.000009495   -0.000000706
     65        1           0.000133344   -0.000156289    0.000140602
 -------------------------------------------------------------------
 Cartesian Forces:  Max     0.000652344 RMS     0.000083788
 Leave Link  716 at Mon May  6 04:10:15 2024, MaxMem= 13421772800 cpu:               0.9 elap:               0.1
 (Enter /scratch/PI/keztluo/TYang/g16/l103.exe)

 GradGradGradGradGradGradGradGradGradGradGradGradGradGradGradGradGradGrad
 Berny optimization.
 FormGI is forming the generalized inverse of G from B-inverse, IUseBI=4.
 GSVD:  received Info=                   1 from GESDD.
 Internal  Forces:  Max     0.001620795 RMS     0.000183320
 Search for a saddle point.
 Step number   5 out of a maximum of  390
 All quantities printed in internal units (Hartrees-Bohrs-Radians)
 Swapping is turned off.
 Update second derivatives using D2CorX and points    3    4    5
 ITU=  0  0  0  0  0
     Eigenvalues ---   -0.01084   0.00233   0.00239   0.00280   0.00406
     Eigenvalues ---    0.00724   0.00797   0.00816   0.01292   0.01410
     Eigenvalues ---    0.01534   0.01643   0.01660   0.01771   0.01784
     Eigenvalues ---    0.01790   0.01796   0.01832   0.01881   0.01944
     Eigenvalues ---    0.02034   0.02069   0.02157   0.02243   0.02339
     Eigenvalues ---    0.02371   0.02449   0.02473   0.02530   0.02551
     Eigenvalues ---    0.02569   0.02628   0.02675   0.02710   0.02726
     Eigenvalues ---    0.02779   0.02819   0.02836   0.02859   0.02863
     Eigenvalues ---    0.03018   0.03150   0.03362   0.03532   0.03886
     Eigenvalues ---    0.04006   0.04140   0.04320   0.04475   0.04535
     Eigenvalues ---    0.04570   0.04693   0.04744   0.04761   0.04837
     Eigenvalues ---    0.05039   0.05137   0.05257   0.05522   0.05583
     Eigenvalues ---    0.05958   0.06065   0.06294   0.06319   0.06692
     Eigenvalues ---    0.06869   0.07515   0.07990   0.08256   0.08635
     Eigenvalues ---    0.08914   0.09140   0.09303   0.10247   0.10853
     Eigenvalues ---    0.10961   0.10970   0.11006   0.11234   0.11651
     Eigenvalues ---    0.11713   0.11765   0.11899   0.12103   0.12203
     Eigenvalues ---    0.12291   0.12392   0.12407   0.12449   0.12488
     Eigenvalues ---    0.12519   0.12676   0.12715   0.13006   0.13074
     Eigenvalues ---    0.13146   0.14083   0.14593   0.15155   0.15249
     Eigenvalues ---    0.15366   0.15560   0.15904   0.16146   0.16647
     Eigenvalues ---    0.18039   0.18657   0.18836   0.18895   0.18927
     Eigenvalues ---    0.19055   0.19128   0.19340   0.19370   0.19464
     Eigenvalues ---    0.20103   0.20285   0.20707   0.21071   0.21225
     Eigenvalues ---    0.22224   0.23152   0.23388   0.23842   0.24875
     Eigenvalues ---    0.25647   0.26626   0.27107   0.27605   0.28684
     Eigenvalues ---    0.28847   0.29491   0.31216   0.31464   0.32188
     Eigenvalues ---    0.32758   0.33215   0.33763   0.33776   0.34001
     Eigenvalues ---    0.34122   0.34294   0.34398   0.34623   0.34662
     Eigenvalues ---    0.34696   0.34741   0.34748   0.34921   0.35090
     Eigenvalues ---    0.35536   0.35810   0.36521   0.36668   0.36682
     Eigenvalues ---    0.36712   0.36722   0.36748   0.36850   0.36926
     Eigenvalues ---    0.36937   0.36940   0.37045   0.37127   0.37212
     Eigenvalues ---    0.37527   0.37810   0.38279   0.38758   0.40688
     Eigenvalues ---    0.42931   0.43162   0.43598   0.43710   0.44078
     Eigenvalues ---    0.44511   0.45484   0.45519   0.49015   0.49040
     Eigenvalues ---    0.49242   0.49359   0.49434   0.49588   0.53009
     Eigenvalues ---    0.53179   0.53586   0.76121   1.10997
 Eigenvectors required to have negative eigenvalues:
                          R4        D8        D19       D20       D9
   1                   -0.69279  -0.32863  -0.27431  -0.26699   0.18668
                          A4        D6        D10       R5       A108
   1                    0.17307   0.16017  -0.13144  -0.12349  -0.10857
 RFO step:  Lambda0=3.094981886D-06 Lambda=-4.62162988D-05.
 Linear search not attempted -- option 19 set.
 Iteration  1 RMS(Cart)=  0.02052237 RMS(Int)=  0.00007054
 Iteration  2 RMS(Cart)=  0.00015809 RMS(Int)=  0.00000133
 Iteration  3 RMS(Cart)=  0.00000001 RMS(Int)=  0.00000133
 ITry= 1 IFail=0 DXMaxC= 1.39D-01 DCOld= 1.00D+10 DXMaxT= 3.00D-01 DXLimC= 3.00D+00 Rises=F
 Variable       Old X    -DE/DX   Delta X   Delta X   Delta X     New X
                                 (Linear)    (Quad)   (Total)
    R1        2.88957  -0.00001   0.00000  -0.00058  -0.00057   2.88900
    R2        3.11741   0.00040   0.00000  -0.00071  -0.00071   3.11670
    R3        3.14069   0.00002   0.00000  -0.00044  -0.00043   3.14026
    R4        4.44745   0.00079   0.00000  -0.01799  -0.01799   4.42946
    R5        5.24277   0.00012   0.00000   0.00227   0.00226   5.24503
    R6        2.39833  -0.00029   0.00000   0.00099   0.00099   2.39931
    R7        3.36658  -0.00060   0.00000  -0.00351  -0.00351   3.36307
    R8        3.36180  -0.00016   0.00000  -0.00007  -0.00006   3.36174
    R9        2.71190   0.00052   0.00000   0.00081   0.00081   2.71271
   R10        2.70119  -0.00021   0.00000  -0.00017  -0.00017   2.70102
   R11        2.83165  -0.00013   0.00000   0.00066   0.00066   2.83231
   R12        2.07968  -0.00009   0.00000  -0.00050  -0.00050   2.07919
   R13        2.64195  -0.00007   0.00000  -0.00018  -0.00018   2.64177
   R14        2.63947  -0.00003   0.00000  -0.00002  -0.00002   2.63945
   R15        2.88544  -0.00008   0.00000   0.00000   0.00000   2.88543
   R16        2.05525   0.00003   0.00000   0.00027   0.00027   2.05552
   R17        2.62939   0.00003   0.00000  -0.00010  -0.00010   2.62929
   R18        2.05277  -0.00001   0.00000   0.00001   0.00001   2.05277
   R19        2.63078   0.00001   0.00000   0.00001   0.00001   2.63079
   R20        2.05180   0.00000   0.00000  -0.00002  -0.00002   2.05178
   R21        2.63029  -0.00002   0.00000  -0.00010  -0.00010   2.63019
   R22        2.05147   0.00001   0.00000  -0.00004  -0.00004   2.05143
   R23        2.63244  -0.00005   0.00000  -0.00005  -0.00005   2.63239
   R24        2.05116   0.00002   0.00000  -0.00003  -0.00003   2.05113
   R25        2.91209  -0.00010   0.00000   0.00026   0.00026   2.91235
   R26        3.05012  -0.00016   0.00000   0.00027   0.00027   3.05039
   R27        2.06691   0.00000   0.00000   0.00001   0.00001   2.06692
   R28        2.93485  -0.00003   0.00000   0.00058   0.00058   2.93543
   R29        2.93829   0.00002   0.00000  -0.00006  -0.00006   2.93823
   R30        2.06428   0.00000   0.00000   0.00000   0.00000   2.06428
   R31        2.06356   0.00003   0.00000  -0.00015  -0.00015   2.06341
   R32        2.93748   0.00002   0.00000   0.00005   0.00005   2.93753
   R33        2.05882   0.00001   0.00000  -0.00005  -0.00005   2.05877
   R34        2.06604   0.00000   0.00000  -0.00006  -0.00006   2.06598
   R35        2.91458   0.00000   0.00000  -0.00030  -0.00030   2.91428
   R36        2.95956   0.00004   0.00000   0.00023   0.00023   2.95979
   R37        2.86394  -0.00001   0.00000   0.00001   0.00001   2.86394
   R38        2.99654   0.00000   0.00000  -0.00027  -0.00027   2.99628
   R39        2.05931  -0.00001   0.00000  -0.00017  -0.00017   2.05914
   R40        2.07026  -0.00001   0.00000   0.00005   0.00005   2.07031
   R41        2.07066   0.00001   0.00000  -0.00005  -0.00005   2.07061
   R42        2.91748   0.00000   0.00000  -0.00003  -0.00003   2.91746
   R43        2.90864   0.00002   0.00000  -0.00018  -0.00018   2.90845
   R44        2.07118   0.00000   0.00000  -0.00005  -0.00005   2.07113
   R45        2.06821  -0.00001   0.00000   0.00005   0.00005   2.06826
   R46        2.04664   0.00004   0.00000  -0.00018  -0.00018   2.04646
   R47        2.07004   0.00000   0.00000   0.00001   0.00001   2.07005
   R48        2.06711   0.00000   0.00000   0.00001   0.00001   2.06712
   R49        2.07061   0.00000   0.00000   0.00002   0.00002   2.07063
   R50        2.89783  -0.00002   0.00000  -0.00022  -0.00022   2.89761
   R51        2.64514   0.00001   0.00000  -0.00005  -0.00005   2.64510
   R52        2.64824  -0.00001   0.00000   0.00008   0.00008   2.64832
   R53        2.04706   0.00000   0.00000  -0.00001  -0.00001   2.04705
   R54        2.63344  -0.00001   0.00000   0.00003   0.00003   2.63347
   R55        2.05178   0.00000   0.00000   0.00000   0.00000   2.05177
   R56        2.62649   0.00001   0.00000  -0.00001  -0.00001   2.62649
   R57        2.05133   0.00000   0.00000   0.00000   0.00000   2.05133
   R58        2.63132   0.00000   0.00000   0.00002   0.00002   2.63134
   R59        2.05142   0.00000   0.00000  -0.00001  -0.00001   2.05140
   R60        2.62823  -0.00001   0.00000  -0.00005  -0.00005   2.62819
   R61        2.04861   0.00001   0.00000   0.00009   0.00009   2.04869
   R62        2.63290  -0.00017   0.00000  -0.00035  -0.00035   2.63255
   R63        2.63991   0.00001   0.00000  -0.00019  -0.00019   2.63971
   R64        2.62990   0.00001   0.00000  -0.00001  -0.00001   2.62989
   R65        2.05131  -0.00002   0.00000  -0.00005  -0.00005   2.05126
   R66        2.62406  -0.00005   0.00000   0.00019   0.00019   2.62425
   R67        2.05292  -0.00001   0.00000  -0.00002  -0.00002   2.05289
   R68        2.63010  -0.00004   0.00000  -0.00007  -0.00007   2.63003
   R69        2.05151  -0.00010   0.00000   0.00001   0.00001   2.05152
   R70        2.63688  -0.00006   0.00000  -0.00004  -0.00004   2.63685
   R71        2.05124   0.00000   0.00000   0.00002   0.00002   2.05126
   R72        2.05139   0.00001   0.00000  -0.00003  -0.00003   2.05136
    A1        1.92390  -0.00009   0.00000   0.00281   0.00281   1.92672
    A2        1.85767  -0.00013   0.00000  -0.00242  -0.00242   1.85525
    A3        1.61334  -0.00017   0.00000   0.00065   0.00065   1.61399
    A4        2.29427   0.00099   0.00000   0.00525   0.00525   2.29952
    A5        2.17557  -0.00113   0.00000  -0.00610  -0.00609   2.16948
    A6        2.09092   0.00010   0.00000   0.00079   0.00079   2.09171
    A7        1.97856  -0.00006   0.00000   0.00099   0.00097   1.97954
    A8        2.00643   0.00024   0.00000   0.00028   0.00027   2.00670
    A9        2.10333  -0.00100   0.00000  -0.00237  -0.00237   2.10096
   A10        2.07428   0.00030   0.00000  -0.00038  -0.00039   2.07389
   A11        1.98504   0.00039   0.00000   0.00054   0.00054   1.98557
   A12        2.06036   0.00004   0.00000  -0.00005  -0.00005   2.06031
   A13        2.10592   0.00017   0.00000  -0.00071  -0.00071   2.10521
   A14        2.11281  -0.00020   0.00000   0.00086   0.00086   2.11367
   A15        2.09071   0.00001   0.00000  -0.00025  -0.00025   2.09045
   A16        2.11300  -0.00006   0.00000   0.00012   0.00012   2.11312
   A17        2.07917   0.00004   0.00000   0.00011   0.00011   2.07928
   A18        2.08716  -0.00001   0.00000   0.00009   0.00009   2.08724
   A19        2.09801   0.00002   0.00000  -0.00003  -0.00003   2.09797
   A20        2.09799  -0.00001   0.00000  -0.00005  -0.00005   2.09794
   A21        2.10016   0.00000   0.00000  -0.00005  -0.00005   2.10011
   A22        2.08272   0.00000   0.00000  -0.00001  -0.00001   2.08271
   A23        2.10030   0.00000   0.00000   0.00005   0.00005   2.10036
   A24        2.09797   0.00001   0.00000   0.00002   0.00002   2.09799
   A25        2.09736  -0.00002   0.00000   0.00000   0.00000   2.09736
   A26        2.08780   0.00001   0.00000  -0.00002  -0.00002   2.08778
   A27        2.11334   0.00002   0.00000   0.00003   0.00003   2.11337
   A28        2.09116  -0.00003   0.00000   0.00012   0.00012   2.09128
   A29        2.07868   0.00000   0.00000  -0.00015  -0.00015   2.07852
   A30        1.83794   0.00051   0.00000   0.00007   0.00008   1.83801
   A31        1.89954  -0.00019   0.00000   0.00181   0.00181   1.90135
   A32        1.84903  -0.00009   0.00000   0.00042   0.00041   1.84945
   A33        2.02629  -0.00013   0.00000  -0.00088  -0.00089   2.02541
   A34        2.06906  -0.00024   0.00000  -0.00080  -0.00080   2.06826
   A35        1.77192   0.00010   0.00000  -0.00026  -0.00026   1.77166
   A36        1.95841   0.00004   0.00000  -0.00005  -0.00005   1.95836
   A37        1.87220  -0.00002   0.00000   0.00022   0.00022   1.87242
   A38        1.83318  -0.00006   0.00000   0.00081   0.00081   1.83398
   A39        2.00701  -0.00002   0.00000  -0.00025  -0.00025   2.00677
   A40        2.00226   0.00003   0.00000   0.00032   0.00032   2.00257
   A41        1.77276   0.00002   0.00000  -0.00103  -0.00103   1.77174
   A42        1.93783   0.00000   0.00000  -0.00129  -0.00129   1.93654
   A43        1.95556  -0.00001   0.00000   0.00149   0.00149   1.95705
   A44        1.80224   0.00000   0.00000   0.00030   0.00030   1.80254
   A45        1.85370   0.00000   0.00000   0.00016   0.00016   1.85386
   A46        1.95618   0.00002   0.00000  -0.00026  -0.00026   1.95592
   A47        1.96098  -0.00001   0.00000  -0.00043  -0.00043   1.96056
   A48        1.98435  -0.00001   0.00000  -0.00049  -0.00049   1.98386
   A49        1.94617   0.00001   0.00000   0.00081   0.00081   1.94698
   A50        1.80001   0.00000   0.00000  -0.00007  -0.00007   1.79994
   A51        1.85689   0.00000   0.00000  -0.00031  -0.00031   1.85658
   A52        1.97937  -0.00001   0.00000  -0.00084  -0.00084   1.97853
   A53        1.89751   0.00001   0.00000   0.00102   0.00102   1.89853
   A54        1.73786   0.00001   0.00000   0.00062   0.00062   1.73848
   A55        2.00312  -0.00001   0.00000   0.00015   0.00015   2.00327
   A56        1.86735   0.00001   0.00000  -0.00018  -0.00018   1.86717
   A57        2.04304   0.00001   0.00000  -0.00025  -0.00025   2.04278
   A58        1.82221  -0.00003   0.00000  -0.00023  -0.00023   1.82197
   A59        1.96597   0.00000   0.00000  -0.00007  -0.00007   1.96590
   A60        1.87382   0.00000   0.00000   0.00017   0.00017   1.87399
   A61        1.88343   0.00000   0.00000  -0.00025  -0.00025   1.88318
   A62        2.02066  -0.00001   0.00000   0.00054   0.00054   2.02119
   A63        1.86795   0.00000   0.00000   0.00006   0.00006   1.86801
   A64        1.89253   0.00001   0.00000   0.00003   0.00003   1.89256
   A65        1.91936   0.00000   0.00000  -0.00056  -0.00056   1.91880
   A66        1.62528  -0.00001   0.00000   0.00004   0.00004   1.62532
   A67        1.93603  -0.00001   0.00000   0.00062   0.00062   1.93665
   A68        2.07138   0.00002   0.00000  -0.00065  -0.00065   2.07072
   A69        1.99460   0.00000   0.00000  -0.00040  -0.00040   1.99420
   A70        2.02949  -0.00002   0.00000   0.00097   0.00097   2.03045
   A71        1.81314   0.00001   0.00000  -0.00052  -0.00052   1.81262
   A72        1.89809   0.00000   0.00000   0.00020   0.00020   1.89829
   A73        1.92905   0.00003   0.00000  -0.00032  -0.00032   1.92872
   A74        2.01054  -0.00005   0.00000   0.00041   0.00041   2.01095
   A75        1.87719  -0.00001   0.00000  -0.00038  -0.00038   1.87681
   A76        1.86386   0.00002   0.00000  -0.00015  -0.00015   1.86371
   A77        1.87989   0.00001   0.00000   0.00019   0.00019   1.88008
   A78        1.92546   0.00000   0.00000  -0.00015  -0.00015   1.92531
   A79        1.93514   0.00000   0.00000   0.00009   0.00009   1.93523
   A80        1.93586  -0.00001   0.00000  -0.00003  -0.00003   1.93583
   A81        1.89581   0.00000   0.00000   0.00017   0.00017   1.89599
   A82        1.88034   0.00000   0.00000   0.00009   0.00009   1.88042
   A83        1.88969   0.00000   0.00000  -0.00016  -0.00016   1.88953
   A84        1.83819   0.00008   0.00000   0.00000   0.00000   1.83819
   A85        1.92284  -0.00012   0.00000  -0.00164  -0.00163   1.92121
   A86        1.85688   0.00006   0.00000   0.00058   0.00058   1.85747
   A87        1.78701  -0.00003   0.00000   0.00036   0.00036   1.78737
   A88        2.10205  -0.00009   0.00000  -0.00125  -0.00125   2.10080
   A89        1.95120   0.00009   0.00000   0.00166   0.00166   1.95286
   A90        2.05831   0.00006   0.00000   0.00057   0.00057   2.05888
   A91        2.17155  -0.00006   0.00000  -0.00060  -0.00060   2.17095
   A92        2.05245   0.00001   0.00000   0.00007   0.00007   2.05252
   A93        2.07603   0.00001   0.00000   0.00015   0.00015   2.07618
   A94        2.11673  -0.00001   0.00000  -0.00005  -0.00005   2.11668
   A95        2.09040  -0.00001   0.00000  -0.00009  -0.00009   2.09031
   A96        2.08430   0.00000   0.00000   0.00000   0.00000   2.08429
   A97        2.10069   0.00000   0.00000  -0.00001  -0.00001   2.10068
   A98        2.09819   0.00000   0.00000   0.00001   0.00001   2.09821
   A99        2.10359   0.00000   0.00000  -0.00005  -0.00005   2.10354
   A100       2.07855   0.00000   0.00000   0.00005   0.00005   2.07860
   A101       2.10104   0.00000   0.00000   0.00000   0.00000   2.10104
   A102       2.09876   0.00000   0.00000   0.00000   0.00000   2.09877
   A103       2.10214   0.00000   0.00000  -0.00002  -0.00002   2.10212
   A104       2.08226   0.00000   0.00000   0.00002   0.00002   2.08228
   A105       2.11579   0.00000   0.00000  -0.00004  -0.00004   2.11575
   A106       2.10053  -0.00001   0.00000  -0.00010  -0.00010   2.10043
   A107       2.06654   0.00001   0.00000   0.00012   0.00012   2.06667
   A108       1.30827  -0.00002   0.00000  -0.00379  -0.00379   1.30448
   A109       1.82971  -0.00023   0.00000  -0.00412  -0.00412   1.82559
   A110       2.08742   0.00020   0.00000   0.00090   0.00090   2.08832
   A111       2.11115  -0.00021   0.00000  -0.00072  -0.00073   2.11043
   A112       2.08453   0.00001   0.00000  -0.00014  -0.00014   2.08439
   A113       2.10363  -0.00006   0.00000   0.00013   0.00013   2.10376
   A114       2.08364   0.00002   0.00000  -0.00026  -0.00026   2.08338
   A115       2.09590   0.00004   0.00000   0.00013   0.00013   2.09603
   A116       2.09733   0.00004   0.00000   0.00006   0.00006   2.09739
   A117       2.08717  -0.00001   0.00000  -0.00028  -0.00028   2.08689
   A118       2.09841  -0.00003   0.00000   0.00028   0.00028   2.09868
   A119       2.09034   0.00007   0.00000   0.00015   0.00015   2.09048
   A120       2.09046  -0.00003   0.00000  -0.00021  -0.00021   2.09025
   A121       2.10236  -0.00004   0.00000   0.00006   0.00006   2.10242
   A122       2.09622  -0.00003   0.00000   0.00009   0.00009   2.09631
   A123       2.09264   0.00001   0.00000  -0.00003  -0.00003   2.09261
   A124       2.09427   0.00002   0.00000  -0.00005  -0.00005   2.09422
   A125       2.09380  -0.00004   0.00000  -0.00030  -0.00030   2.09350
   A126       2.09557   0.00001   0.00000   0.00010   0.00010   2.09567
   A127       2.09381   0.00002   0.00000   0.00020   0.00020   2.09401
    D1       -2.38075   0.00029   0.00000   0.00647   0.00647  -2.37428
    D2       -0.48684   0.00007   0.00000   0.00460   0.00460  -0.48224
    D3       -2.97976   0.00117   0.00000   0.00822   0.00822  -2.97154
    D4        2.36646  -0.00020   0.00000   0.00219   0.00220   2.36866
    D5        0.41296  -0.00003   0.00000  -0.00059  -0.00059   0.41237
    D6        2.97166   0.00011   0.00000   0.00210   0.00210   2.97376
    D7       -1.84910  -0.00039   0.00000  -0.01024  -0.01024  -1.85935
    D8        2.11628   0.00033   0.00000  -0.00966  -0.00966   2.10663
    D9        1.49744   0.00091   0.00000   0.00993   0.00993   1.50737
   D10       -2.18359   0.00040   0.00000   0.00554   0.00554  -2.17805
   D11        0.25112   0.00162   0.00000  -0.00135  -0.00135   0.24977
   D12        0.16325   0.00064   0.00000   0.00155   0.00155   0.16479
   D13       -1.79326   0.00006   0.00000  -0.00596  -0.00597  -1.79923
   D14        2.30621   0.00001   0.00000  -0.00598  -0.00599   2.30022
   D15        0.41289   0.00001   0.00000  -0.00663  -0.00663   0.40626
   D16       -0.22346   0.00004   0.00000  -0.00286  -0.00286  -0.22632
   D17       -2.13863   0.00009   0.00000  -0.00258  -0.00258  -2.14121
   D18        2.02647   0.00002   0.00000  -0.00401  -0.00401   2.02246
   D19        2.62079  -0.00051   0.00000   0.00142   0.00142   2.62221
   D20       -0.53498  -0.00027   0.00000   0.00466   0.00466  -0.53032
   D21       -0.00701  -0.00002   0.00000   0.00582   0.00582  -0.00119
   D22        3.12041   0.00022   0.00000   0.00905   0.00905   3.12946
   D23        3.10705   0.00007   0.00000   0.00219   0.00219   3.10925
   D24       -0.06148   0.00004   0.00000   0.00118   0.00118  -0.06031
   D25        0.06155  -0.00010   0.00000   0.00097   0.00097   0.06252
   D26       -3.10699  -0.00014   0.00000  -0.00004  -0.00004  -3.10703
   D27        0.03584   0.00001   0.00000  -0.00051  -0.00051   0.03533
   D28       -3.11171  -0.00008   0.00000   0.00006   0.00006  -3.11165
   D29        3.08095   0.00020   0.00000   0.00062   0.00063   3.08157
   D30       -0.06660   0.00012   0.00000   0.00120   0.00120  -0.06540
   D31        1.33790   0.00001   0.00000  -0.00714  -0.00714   1.33076
   D32       -2.84302   0.00006   0.00000  -0.00533  -0.00533  -2.84835
   D33       -0.72567  -0.00013   0.00000  -0.00725  -0.00725  -0.73292
   D34       -1.70469  -0.00018   0.00000  -0.00834  -0.00835  -1.71304
   D35        0.39757  -0.00013   0.00000  -0.00654  -0.00654   0.39103
   D36        2.51492  -0.00032   0.00000  -0.00846  -0.00846   2.50646
   D37       -3.10807   0.00000   0.00000  -0.00023  -0.00023  -3.10830
   D38        0.04225  -0.00005   0.00000  -0.00087  -0.00087   0.04138
   D39        0.00675  -0.00004   0.00000  -0.00125  -0.00125   0.00550
   D40       -3.12611  -0.00009   0.00000  -0.00189  -0.00189  -3.12800
   D41        3.14053   0.00003   0.00000   0.00008   0.00008   3.14061
   D42        0.00415   0.00001   0.00000  -0.00013  -0.00013   0.00403
   D43        0.00772  -0.00002   0.00000  -0.00056  -0.00056   0.00716
   D44       -3.12866  -0.00003   0.00000  -0.00077  -0.00077  -3.12943
   D45        3.12337   0.00002   0.00000   0.00041   0.00041   3.12378
   D46       -0.02949   0.00003   0.00000   0.00079   0.00079  -0.02870
   D47       -0.01301   0.00001   0.00000   0.00020   0.00020  -0.01281
   D48        3.11732   0.00001   0.00000   0.00058   0.00058   3.11790
   D49        0.00916  -0.00004   0.00000  -0.00047  -0.00047   0.00869
   D50       -3.12652   0.00004   0.00000  -0.00104  -0.00104  -3.12756
   D51        3.13955  -0.00003   0.00000  -0.00009  -0.00009   3.13947
   D52        0.00387   0.00005   0.00000  -0.00066  -0.00066   0.00322
   D53        0.92168   0.00014   0.00000  -0.00192  -0.00192   0.91976
   D54       -3.14116   0.00012   0.00000  -0.00211  -0.00211   3.13992
   D55       -1.26461   0.00011   0.00000  -0.00284  -0.00284  -1.26745
   D56       -1.14713  -0.00029   0.00000  -0.00278  -0.00278  -1.14991
   D57        1.07322  -0.00031   0.00000  -0.00297  -0.00297   1.07025
   D58        2.94976  -0.00032   0.00000  -0.00370  -0.00370   2.94606
   D59        2.86688   0.00002   0.00000  -0.00093  -0.00093   2.86595
   D60       -1.19595   0.00000   0.00000  -0.00112  -0.00112  -1.19708
   D61        0.68059  -0.00001   0.00000  -0.00185  -0.00185   0.67874
   D62       -0.11316  -0.00008   0.00000   0.00572   0.00572  -0.10745
   D63        1.89794  -0.00019   0.00000   0.00406   0.00406   1.90201
   D64       -2.20796  -0.00016   0.00000   0.00576   0.00576  -2.20220
   D65        1.94459   0.00038   0.00000   0.00565   0.00565   1.95023
   D66       -2.32749   0.00027   0.00000   0.00399   0.00399  -2.32350
   D67       -0.15021   0.00029   0.00000   0.00569   0.00569  -0.14453
   D68       -2.09648   0.00013   0.00000   0.00370   0.00369  -2.09278
   D69       -0.08537   0.00002   0.00000   0.00204   0.00204  -0.08333
   D70        2.09191   0.00004   0.00000   0.00374   0.00374   2.09565
   D71       -2.82323  -0.00004   0.00000  -0.00280  -0.00280  -2.82603
   D72       -0.75368  -0.00005   0.00000  -0.00248  -0.00248  -0.75615
   D73        1.36051  -0.00006   0.00000  -0.00203  -0.00203   1.35848
   D74       -0.63169  -0.00002   0.00000  -0.00288  -0.00288  -0.63457
   D75        1.43786  -0.00003   0.00000  -0.00255  -0.00255   1.43531
   D76       -2.73114  -0.00004   0.00000  -0.00210  -0.00210  -2.73324
   D77        1.54127   0.00003   0.00000  -0.00335  -0.00335   1.53793
   D78       -2.67236   0.00002   0.00000  -0.00302  -0.00302  -2.67538
   D79       -0.55818   0.00000   0.00000  -0.00257  -0.00257  -0.56075
   D80       -0.97717   0.00002   0.00000   0.00087   0.00087  -0.97630
   D81       -3.02797   0.00002   0.00000   0.00113   0.00113  -3.02683
   D82        1.15847  -0.00001   0.00000   0.00181   0.00181   1.16027
   D83       -3.13574  -0.00001   0.00000   0.00015   0.00015  -3.13559
   D84        1.09665   0.00000   0.00000   0.00041   0.00041   1.09706
   D85       -1.00010  -0.00003   0.00000   0.00108   0.00108  -0.99902
   D86        0.97129  -0.00001   0.00000   0.00099   0.00099   0.97228
   D87       -1.07951  -0.00001   0.00000   0.00125   0.00125  -1.07825
   D88        3.10693  -0.00004   0.00000   0.00193   0.00192   3.10885
   D89       -2.25095   0.00001   0.00000   0.00431   0.00431  -2.24663
   D90        1.93299   0.00001   0.00000   0.00447   0.00447   1.93747
   D91       -0.10027   0.00000   0.00000   0.00295   0.00295  -0.09732
   D92        1.94538   0.00001   0.00000   0.00580   0.00580   1.95117
   D93       -0.15387   0.00000   0.00000   0.00596   0.00596  -0.14791
   D94       -2.18713  -0.00001   0.00000   0.00443   0.00443  -2.18270
   D95       -0.14045   0.00000   0.00000   0.00607   0.00607  -0.13438
   D96       -2.23969   0.00000   0.00000   0.00623   0.00623  -2.23346
   D97        2.01023  -0.00002   0.00000   0.00471   0.00471   2.01494
   D98        0.71639   0.00000   0.00000  -0.00225  -0.00225   0.71415
   D99        2.91314   0.00001   0.00000  -0.00205  -0.00205   2.91108
   D100      -1.17520   0.00002   0.00000  -0.00218  -0.00218  -1.17738
   D101       2.87038  -0.00002   0.00000  -0.00338  -0.00338   2.86700
   D102      -1.21606   0.00000   0.00000  -0.00318  -0.00318  -1.21925
   D103       0.97878   0.00000   0.00000  -0.00331  -0.00331   0.97547
   D104      -1.35113  -0.00002   0.00000  -0.00360  -0.00360  -1.35474
   D105       0.84561   0.00000   0.00000  -0.00341  -0.00341   0.84220
   D106       3.04045   0.00001   0.00000  -0.00353  -0.00353   3.03692
   D107      -1.03145   0.00002   0.00000   0.00025   0.00025  -1.03120
   D108       0.96951   0.00001   0.00000   0.00087   0.00087   0.97038
   D109       3.08295   0.00001   0.00000   0.00060   0.00060   3.08355
   D110       3.08262   0.00002   0.00000  -0.00025  -0.00025   3.08237
   D111      -1.19961   0.00000   0.00000   0.00037   0.00037  -1.19924
   D112       0.91383   0.00000   0.00000   0.00010   0.00010   0.91393
   D113       0.89616   0.00003   0.00000   0.00019   0.00019   0.89635
   D114       2.89712   0.00002   0.00000   0.00081   0.00081   2.89793
   D115      -1.27263   0.00002   0.00000   0.00055   0.00055  -1.27208
   D116      -1.02818   0.00000   0.00000   0.00919   0.00919  -1.01899
   D117      -3.12914   0.00000   0.00000   0.00902   0.00902  -3.12012
   D118       1.05389   0.00000   0.00000   0.00918   0.00918   1.06308
   D119       0.99971   0.00002   0.00000   0.00996   0.00996   1.00967
   D120      -1.10125   0.00002   0.00000   0.00979   0.00979  -1.09146
   D121       3.08179   0.00002   0.00000   0.00994   0.00994   3.09173
   D122       3.11237  -0.00001   0.00000   0.00938   0.00938   3.12175
   D123       1.01141  -0.00001   0.00000   0.00921   0.00921   1.02061
   D124      -1.08874  -0.00001   0.00000   0.00937   0.00937  -1.07938
   D125      -3.02697   0.00000   0.00000  -0.00137  -0.00138  -3.02835
   D126       1.30761  -0.00003   0.00000  -0.00092  -0.00092   1.30669
   D127      -0.96611   0.00005   0.00000  -0.00067  -0.00067  -0.96678
   D128       1.42446   0.00000   0.00000  -0.00190  -0.00190   1.42256
   D129      -0.52414  -0.00003   0.00000  -0.00145  -0.00145  -0.52559
   D130      -2.79787   0.00005   0.00000  -0.00119  -0.00119  -2.79906
   D131      -0.80999   0.00000   0.00000  -0.00137  -0.00137  -0.81136
   D132      -2.75859  -0.00003   0.00000  -0.00092  -0.00091  -2.75951
   D133       1.25086   0.00005   0.00000  -0.00066  -0.00066   1.25021
   D134       0.71521  -0.00002   0.00000   0.01310   0.01310   0.72831
   D135      -1.09432  -0.00001   0.00000   0.01290   0.01290  -1.08141
   D136       2.95962   0.00001   0.00000   0.01232   0.01232   2.97195
   D137      -1.39106  -0.00002   0.00000   0.01249   0.01249  -1.37856
   D138       3.08260  -0.00001   0.00000   0.01229   0.01229   3.09489
   D139       0.85336   0.00001   0.00000   0.01171   0.01171   0.86507
   D140       2.85511  -0.00003   0.00000   0.01271   0.01271   2.86783
   D141       1.04558  -0.00001   0.00000   0.01252   0.01252   1.05810
   D142      -1.18366   0.00001   0.00000   0.01194   0.01194  -1.17172
   D143       2.70762   0.00008   0.00000   0.00640   0.00640   2.71402
   D144       0.65067   0.00007   0.00000   0.00693   0.00693   0.65760
   D145      -1.48477   0.00007   0.00000   0.00663   0.00663  -1.47814
   D146      -1.65852   0.00006   0.00000   0.00672   0.00672  -1.65179
   D147       2.56772   0.00006   0.00000   0.00725   0.00725   2.57497
   D148       0.43228   0.00006   0.00000   0.00695   0.00695   0.43923
   D149       0.54894   0.00006   0.00000   0.00644   0.00644   0.55538
   D150      -1.50801   0.00006   0.00000   0.00696   0.00696  -1.50105
   D151       2.63974   0.00005   0.00000   0.00666   0.00666   2.64640
   D152       0.42493  -0.00004   0.00000  -0.00392  -0.00392   0.42101
   D153      -2.76287  -0.00003   0.00000  -0.00276  -0.00276  -2.76563
   D154       2.51044   0.00005   0.00000  -0.00426  -0.00426   2.50618
   D155      -0.67736   0.00007   0.00000  -0.00310  -0.00310  -0.68046
   D156      -1.67494   0.00001   0.00000  -0.00325  -0.00325  -1.67818
   D157       1.42045   0.00002   0.00000  -0.00209  -0.00209   1.41837
   D158      -0.04732   0.00001   0.00000   0.00137   0.00137  -0.04596
   D159       3.10075   0.00000   0.00000   0.00113   0.00113   3.10187
   D160       3.13727   0.00000   0.00000   0.00031   0.00031   3.13758
   D161       0.00216   0.00000   0.00000   0.00007   0.00007   0.00223
   D162      -3.10106  -0.00001   0.00000  -0.00117  -0.00117  -3.10223
   D163       0.06832   0.00000   0.00000  -0.00061  -0.00061   0.06772
   D164      -0.00553   0.00000   0.00000   0.00000   0.00000  -0.00553
   D165      -3.11933   0.00001   0.00000   0.00056   0.00056  -3.11877
   D166      -3.14132   0.00000   0.00000   0.00002   0.00002  -3.14131
   D167       0.00244   0.00000   0.00000  -0.00007  -0.00007   0.00237
   D168       0.00680   0.00000   0.00000  -0.00023  -0.00023   0.00657
   D169      -3.13262   0.00000   0.00000  -0.00031  -0.00031  -3.13293
   D170       3.13626   0.00000   0.00000  -0.00013  -0.00013   3.13613
   D171      -0.00372   0.00000   0.00000   0.00000   0.00000  -0.00372
   D172      -0.00314   0.00000   0.00000  -0.00021  -0.00021  -0.00335
   D173       3.14006   0.00000   0.00000  -0.00009  -0.00009   3.13997
   D174       3.13474   0.00000   0.00000  -0.00011  -0.00011   3.13463
   D175       0.00039   0.00000   0.00000   0.00007   0.00007   0.00046
   D176      -0.00524   0.00000   0.00000   0.00002   0.00002  -0.00523
   D177      -3.13960   0.00000   0.00000   0.00020   0.00020  -3.13941
   D178       0.00434   0.00000   0.00000  -0.00007  -0.00007   0.00427
   D179       3.11867  -0.00001   0.00000  -0.00062  -0.00062   3.11805
   D180      -3.13008   0.00000   0.00000   0.00011   0.00011  -3.12998
   D181      -0.01576  -0.00001   0.00000  -0.00045  -0.00045  -0.01620
   D182       3.09234   0.00027   0.00000   0.00283   0.00283   3.09517
   D183      -0.04317   0.00014   0.00000   0.00221   0.00221  -0.04096
   D184      -0.03529   0.00003   0.00000  -0.00035  -0.00035  -0.03565
   D185       3.11238  -0.00010   0.00000  -0.00097  -0.00097   3.11141
   D186      -3.10028  -0.00020   0.00000  -0.00283  -0.00282  -3.10311
   D187       0.01604  -0.00017   0.00000  -0.00051  -0.00051   0.01553
   D188       0.02716   0.00005   0.00000   0.00041   0.00041   0.02757
   D189      -3.13971   0.00008   0.00000   0.00273   0.00272  -3.13698
   D190       0.01800  -0.00009   0.00000   0.00020   0.00020   0.01821
   D191      -3.11507  -0.00009   0.00000   0.00061   0.00061  -3.11446
   D192      -3.12972   0.00005   0.00000   0.00082   0.00082  -3.12890
   D193       0.02039   0.00004   0.00000   0.00123   0.00123   0.02163
   D194      -0.00189  -0.00007   0.00000  -0.00032  -0.00032  -0.00221
   D195       3.12874  -0.00001   0.00000   0.00045   0.00045   3.12920
   D196      -3.11805  -0.00010   0.00000  -0.00264  -0.00264  -3.12068
   D197       0.01258  -0.00004   0.00000  -0.00187  -0.00187   0.01072
   D198       0.00758   0.00006   0.00000  -0.00010  -0.00010   0.00748
   D199      -3.13646   0.00003   0.00000  -0.00008  -0.00008  -3.13653
   D200       3.14060   0.00006   0.00000  -0.00052  -0.00052   3.14008
   D201      -0.00344   0.00003   0.00000  -0.00049  -0.00049  -0.00393
   D202      -0.01560   0.00002   0.00000   0.00016   0.00016  -0.01544
   D203       3.12844   0.00005   0.00000   0.00014   0.00014   3.12858
   D204       3.13697  -0.00004   0.00000  -0.00061  -0.00061   3.13636
   D205      -0.00218  -0.00001   0.00000  -0.00063  -0.00063  -0.00282
         Item               Value     Threshold  Converged?
 Maximum Force            0.001621     0.000450     NO 
 RMS     Force            0.000183     0.000300     YES
 Maximum Displacement     0.139429     0.001800     NO 
 RMS     Displacement     0.020518     0.001200     NO 
 Predicted change in Energy=-2.167224D-05
 GradGradGradGradGradGradGradGradGradGradGradGradGradGradGradGradGradGrad

 Leave Link  103 at Mon May  6 04:10:15 2024, MaxMem= 13421772800 cpu:              11.2 elap:               0.4
 (Enter /scratch/PI/keztluo/TYang/g16/l202.exe)
 Stoichiometry    C29H30LiO4P
 Framework group  C1[X(C29H30LiO4P)]
 Deg. of freedom   189
 Full point group                 C1      NOp   1
 RotChk:  IX=0 Diff= 1.24D-02
 Largest Abelian subgroup         C1      NOp   1
 Largest concise Abelian subgroup C1      NOp   1
                         Standard orientation:                         
 ---------------------------------------------------------------------
 Center     Atomic      Atomic             Coordinates (Angstroms)
 Number     Number       Type             X           Y           Z
 ---------------------------------------------------------------------
      1         15           0       -0.761538   -1.370989    1.084118
      2          8           0       -2.988546   -1.562043    2.893774
      3          8           0       -1.072149   -2.854238    1.285845
      4          8           0       -0.691409   -1.012058   -0.524110
      5          8           0        0.882437   -1.209949    1.265337
      6          6           0       -2.663410   -0.558473    2.187251
      7          6           0       -0.176579    1.221894   -1.066363
      8          6           0       -0.534861    2.002433    0.036674
      9          1           0       -0.335434    1.639827    1.042613
     10          6           0       -1.115281    3.256069   -0.128836
     11          1           0       -1.355684    3.855415    0.744661
     12          6           0       -1.395106    3.735277   -1.405609
     13          1           0       -1.848852    4.712880   -1.537027
     14          6           0       -1.092862    2.946028   -2.511476
     15          1           0       -1.320193    3.298674   -3.512687
     16          6           0       -0.484952    1.704416   -2.340313
     17          1           0       -0.245054    1.109143   -3.215648
     18          6           0        0.418322   -0.171013   -0.873122
     19          6           0        1.138707   -0.774632   -2.094525
     20          1           0        0.452266   -0.974156   -2.922364
     21          6           0        2.327293    0.164035   -2.439642
     22          1           0        2.682463   -0.013339   -3.457321
     23          1           0        2.045680    1.218027   -2.394276
     24          6           0        3.396850   -0.207926   -1.374708
     25          1           0        3.798528    0.651789   -0.839487
     26          1           0        4.252509   -0.717455   -1.825779
     27          6           0        2.651313   -1.202694   -0.462070
     28          6           0        2.786213   -2.649284   -2.632967
     29          1           0        3.349417   -1.943502   -3.242894
     30          1           0        2.159594   -3.239726   -3.310448
     31          1           0        3.500381   -3.340717   -2.172005
     32          6           0        1.880789   -2.027028   -1.548310
     33          6           0        1.045969   -3.215420   -1.038811
     34          1           0        1.650322   -4.126970   -1.109764
     35          1           0        0.159676   -3.357856   -1.664972
     36          1           0        0.714415   -3.139305   -0.010687
     37          6           0        3.538686   -1.978380    0.490671
     38          1           0        4.292522   -2.544336   -0.067344
     39          1           0        2.949212   -2.678175    1.090143
     40          1           0        4.066094   -1.301879    1.172445
     41          6           0        1.519313   -0.384108    0.287930
     42          6           0        2.091136    0.820769    1.044535
     43          6           0        2.369020    0.668101    2.407878
     44          1           0        2.132772   -0.273221    2.889062
     45          6           0        2.933571    1.702693    3.151481
     46          1           0        3.136828    1.551368    4.207247
     47          6           0        3.232109    2.919083    2.548964
     48          1           0        3.667226    3.728481    3.126798
     49          6           0        2.963526    3.087020    1.193029
     50          1           0        3.183220    4.031409    0.704870
     51          6           0        2.403665    2.051751    0.452063
     52          1           0        2.187717    2.225701   -0.595995
     53          3           0       -2.323842   -3.167788    2.510443
     54          6           0       -3.422289   -0.234654    0.935998
     55          6           0       -3.523242    1.089227    0.514296
     56          6           0       -4.020190   -1.243975    0.177678
     57          6           0       -4.176099    1.405167   -0.673445
     58          1           0       -3.082578    1.875630    1.118988
     59          6           0       -4.680627   -0.931426   -1.003259
     60          1           0       -3.946587   -2.276689    0.506662
     61          6           0       -4.751904    0.393236   -1.435950
     62          1           0       -4.225428    2.438403   -1.002922
     63          1           0       -5.133717   -1.720623   -1.594986
     64          1           0       -5.258227    0.633686   -2.365577
     65          1           0       -2.231630    0.322889    2.684579
 ---------------------------------------------------------------------
 Rotational constants (GHZ):           0.1661324           0.1167566           0.1055393
 Leave Link  202 at Mon May  6 04:10:16 2024, MaxMem= 13421772800 cpu:               0.3 elap:               0.0
 (Enter /scratch/PI/keztluo/TYang/g16/l301.exe)
 Basis read from rwf:  (5D, 7F)
 No pseudopotential information found on rwf file.
 There are   589 symmetry adapted cartesian basis functions of A   symmetry.
 There are   554 symmetry adapted basis functions of A   symmetry.
   554 basis functions,  1124 primitive gaussians,   589 cartesian basis functions
   127 alpha electrons      127 beta electrons
       nuclear repulsion energy      4235.0296313311 Hartrees.
 IExCor= 4336 DFT=T Ex+Corr=M062X ExCW=0 ScaHFX=  0.540000
 ScaDFX=  1.000000  1.000000  1.000000  1.000000 ScalE2=  1.000000  1.000000
 IRadAn=      5 IRanWt=     -1 IRanGd=            0 ICorTp=0 IEmpDi=  4
 NAtoms=   65 NActive=   65 NUniq=   65 SFac= 1.00D+00 NAtFMM=   60 NAOKFM=T Big=T
 Integral buffers will be    131072 words long.
 Raffenetti 2 integral format.
 Two-electron integral symmetry is turned on.
 No density basis found on file    724.
 Leave Link  301 at Mon May  6 04:10:16 2024, MaxMem= 13421772800 cpu:               2.3 elap:               0.1
 (Enter /scratch/PI/keztluo/TYang/g16/l302.exe)
 NPDir=0 NMtPBC=     1 NCelOv=     1 NCel=       1 NClECP=     1 NCelD=      1
         NCelK=      1 NCelE2=     1 NClLst=     1 CellRange=     0.0.
 One-electron integrals computed using PRISM.
 One-electron integral symmetry used in STVInt
 NBasis=   554 RedAO= T EigKep=  4.07D-04  NBF=   554
 NBsUse=   554 1.00D-06 EigRej= -1.00D+00 NBFU=   554
 Precomputing XC quadrature grid using
 IXCGrd= 4 IRadAn=           5 IRanWt=          -1 IRanGd=           0 AccXCQ= 0.00D+00.
 Generated NRdTot=       0 NPtTot=           0 NUsed=           0 NTot=          32
 NSgBfM=   587   587   587   587   587 MxSgAt=    65 MxSgA2=    65.
 Leave Link  302 at Mon May  6 04:10:17 2024, MaxMem= 13421772800 cpu:              26.7 elap:               0.7
 (Enter /scratch/PI/keztluo/TYang/g16/l303.exe)
 DipDrv:  MaxL=1.
 Leave Link  303 at Mon May  6 04:10:17 2024, MaxMem= 13421772800 cpu:               2.9 elap:               0.1
 (Enter /scratch/PI/keztluo/TYang/g16/l401.exe)
 Initial guess from the checkpoint file:  "LRts.chk"
 B after Tr=     0.000000    0.000000    0.000000
         Rot=    0.999990   -0.003073    0.002783   -0.001470 Ang=  -0.50 deg.
 Guess basis will be translated and rotated to current coordinates.
 JPrj=2 DoOrth=T DoCkMO=T.
 Generating alternative initial guess.
 ExpMin= 3.60D-02 ExpMax= 1.94D+04 ExpMxC= 2.91D+03 IAcc=3 IRadAn=         5 AccDes= 0.00D+00
 Harris functional with IExCor= 1009 and IRadAn=       5 diagonalized for initial guess.
 HarFok:  IExCor= 1009 AccDes= 0.00D+00 IRadAn=         5 IDoV= 1 UseB2=F ITyADJ=14
 ICtDFT=  3500011 ScaDFX=  1.000000  1.000000  1.000000  1.000000
 FoFCou: FMM=F IPFlag=           0 FMFlag=      100000 FMFlg1=        2001
         NFxFlg=           0 DoJE=T BraDBF=F KetDBF=T FulRan=T
         wScrn=  0.000000 ICntrl=       500 IOpCl=  0 I1Cent=   200000004 NGrid=           0
         NMat0=    1 NMatS0=      1 NMatT0=    0 NMatD0=    1 NMtDS0=    0 NMtDT0=    0
 Petite list used in FoFCou.
 Harris En= -1771.62582060427    
 Leave Link  401 at Mon May  6 04:10:19 2024, MaxMem= 13421772800 cpu:              79.0 elap:               2.1
 (Enter /scratch/PI/keztluo/TYang/g16/l502.exe)
 Integral symmetry usage will be decided dynamically.
 Closed shell SCF:
 Using DIIS extrapolation, IDIIS=  1040.
 NGot= 13421772800 LenX= 13421048022 LenY= 13420700512
 Requested convergence on RMS density matrix=1.00D-08 within 128 cycles.
 Requested convergence on MAX density matrix=1.00D-06.
 Requested convergence on             energy=1.00D-06.
 No special actions if energy rises.
 Fock matrices will be formed incrementally for  20 cycles.

 Cycle   1  Pass 1  IDiag  1:
 FoFJK:  IHMeth= 1 ICntrl=       0 DoSepK=F KAlg= 0 I1Cent=           0 FoldK=F
 IRaf= 990000000 NMat=       1 IRICut=       1 DoRegI=T DoRafI=F ISym2E= 0 IDoP0=0 IntGTp=1.
 FoFCou: FMM=T IPFlag=           0 FMFlag=      100000 FMFlg1=        2001
         NFxFlg=           0 DoJE=F BraDBF=F KetDBF=F FulRan=T
         wScrn=  0.000000 ICntrl=         0 IOpCl=  0 I1Cent=           0 NGrid=           0
         NMat0=    1 NMatS0=      1 NMatT0=    0 NMatD0=    1 NMtDS0=    0 NMtDT0=    0
 Symmetry not used in FoFCou.
 FMM levels:  10  Number of levels for PrismC:   9
 E= -1772.39406936077    
 DIIS: error= 1.04D-03 at cycle   1 NSaved=   1.
 NSaved= 1 IEnMin= 1 EnMin= -1772.39406936077     IErMin= 1 ErrMin= 1.04D-03
 ErrMax= 1.04D-03  0.00D+00 EMaxC= 1.00D-01 BMatC= 5.48D-04 BMatP= 5.48D-04
 IDIUse=3 WtCom= 9.90D-01 WtEn= 1.04D-02
 Coeff-Com:  0.100D+01
 Coeff-En:   0.100D+01
 Coeff:      0.100D+01
 Gap=     0.913 Goal=   None    Shift=    0.000
 GapD=    0.913 DampG=2.000 DampE=1.000 DampFc=2.0000 IDamp=-1.
 RMSDP=6.27D-05 MaxDP=3.10D-03              OVMax= 6.13D-03

 Cycle   2  Pass 1  IDiag  1:
 RMSU=  6.27D-05    CP:  1.00D+00
 E= -1772.39525786382     Delta-E=       -0.001188503049 Rises=F Damp=F
 DIIS: error= 2.58D-04 at cycle   2 NSaved=   2.
 NSaved= 2 IEnMin= 2 EnMin= -1772.39525786382     IErMin= 2 ErrMin= 2.58D-04
 ErrMax= 2.58D-04  0.00D+00 EMaxC= 1.00D-01 BMatC= 2.48D-05 BMatP= 5.48D-04
 IDIUse=3 WtCom= 9.97D-01 WtEn= 2.58D-03
 Coeff-Com: -0.202D+00 0.120D+01
 Coeff-En:   0.000D+00 0.100D+01
 Coeff:     -0.202D+00 0.120D+01
 Gap=     0.240 Goal=   None    Shift=    0.000
 RMSDP=2.08D-05 MaxDP=8.60D-04 DE=-1.19D-03 OVMax= 2.17D-03

 Cycle   3  Pass 1  IDiag  1:
 RMSU=  1.31D-05    CP:  1.00D+00  1.26D+00
 E= -1772.39533377180     Delta-E=       -0.000075907979 Rises=F Damp=F
 DIIS: error= 5.05D-05 at cycle   3 NSaved=   3.
 NSaved= 3 IEnMin= 3 EnMin= -1772.39533377180     IErMin= 3 ErrMin= 5.05D-05
 ErrMax= 5.05D-05  0.00D+00 EMaxC= 1.00D-01 BMatC= 3.38D-06 BMatP= 2.48D-05
 IDIUse=1 WtCom= 1.00D+00 WtEn= 0.00D+00
 Coeff-Com: -0.729D-01 0.362D+00 0.711D+00
 Coeff:     -0.729D-01 0.362D+00 0.711D+00
 Gap=     0.240 Goal=   None    Shift=    0.000
 RMSDP=6.49D-06 MaxDP=4.04D-04 DE=-7.59D-05 OVMax= 8.70D-04

 Cycle   4  Pass 1  IDiag  1:
 RMSU=  6.13D-06    CP:  1.00D+00  1.29D+00  9.23D-01
 E= -1772.39533678337     Delta-E=       -0.000003011567 Rises=F Damp=F
 DIIS: error= 3.20D-05 at cycle   4 NSaved=   4.
 NSaved= 4 IEnMin= 4 EnMin= -1772.39533678337     IErMin= 4 ErrMin= 3.20D-05
 ErrMax= 3.20D-05  0.00D+00 EMaxC= 1.00D-01 BMatC= 1.55D-06 BMatP= 3.38D-06
 IDIUse=1 WtCom= 1.00D+00 WtEn= 0.00D+00
 Coeff-Com:  0.769D-02-0.898D-01 0.403D+00 0.679D+00
 Coeff:      0.769D-02-0.898D-01 0.403D+00 0.679D+00
 Gap=     0.240 Goal=   None    Shift=    0.000
 RMSDP=2.99D-06 MaxDP=1.84D-04 DE=-3.01D-06 OVMax= 2.39D-04

 Cycle   5  Pass 1  IDiag  1:
 RMSU=  1.36D-06    CP:  1.00D+00  1.30D+00  1.09D+00  7.77D-01
 E= -1772.39533843289     Delta-E=       -0.000001649521 Rises=F Damp=F
 DIIS: error= 5.49D-06 at cycle   5 NSaved=   5.
 NSaved= 5 IEnMin= 5 EnMin= -1772.39533843289     IErMin= 5 ErrMin= 5.49D-06
 ErrMax= 5.49D-06  0.00D+00 EMaxC= 1.00D-01 BMatC= 5.98D-08 BMatP= 1.55D-06
 IDIUse=1 WtCom= 1.00D+00 WtEn= 0.00D+00
 Coeff-Com:  0.799D-02-0.614D-01 0.109D+00 0.255D+00 0.690D+00
 Coeff:      0.799D-02-0.614D-01 0.109D+00 0.255D+00 0.690D+00
 Gap=     0.240 Goal=   None    Shift=    0.000
 RMSDP=7.26D-07 MaxDP=2.99D-05 DE=-1.65D-06 OVMax= 8.16D-05

 Cycle   6  Pass 1  IDiag  1:
 RMSU=  5.70D-07    CP:  1.00D+00  1.30D+00  1.10D+00  8.22D-01  7.98D-01
 E= -1772.39533850268     Delta-E=       -0.000000069794 Rises=F Damp=F
 DIIS: error= 3.17D-06 at cycle   6 NSaved=   6.
 NSaved= 6 IEnMin= 6 EnMin= -1772.39533850268     IErMin= 6 ErrMin= 3.17D-06
 ErrMax= 3.17D-06  0.00D+00 EMaxC= 1.00D-01 BMatC= 1.13D-08 BMatP= 5.98D-08
 IDIUse=1 WtCom= 1.00D+00 WtEn= 0.00D+00
 Coeff-Com:  0.282D-02-0.183D-01 0.334D-02 0.364D-01 0.324D+00 0.652D+00
 Coeff:      0.282D-02-0.183D-01 0.334D-02 0.364D-01 0.324D+00 0.652D+00
 Gap=     0.240 Goal=   None    Shift=    0.000
 RMSDP=3.15D-07 MaxDP=1.47D-05 DE=-6.98D-08 OVMax= 4.17D-05

 Cycle   7  Pass 1  IDiag  1:
 RMSU=  2.57D-07    CP:  1.00D+00  1.30D+00  1.11D+00  8.23D-01  9.09D-01
                    CP:  9.22D-01
 E= -1772.39533851665     Delta-E=       -0.000000013970 Rises=F Damp=F
 DIIS: error= 1.09D-06 at cycle   7 NSaved=   7.
 NSaved= 7 IEnMin= 7 EnMin= -1772.39533851665     IErMin= 7 ErrMin= 1.09D-06
 ErrMax= 1.09D-06  0.00D+00 EMaxC= 1.00D-01 BMatC= 1.45D-09 BMatP= 1.13D-08
 IDIUse=1 WtCom= 1.00D+00 WtEn= 0.00D+00
 Coeff-Com:  0.814D-04 0.104D-02-0.141D-01-0.218D-01 0.426D-01 0.284D+00
 Coeff-Com:  0.708D+00
 Coeff:      0.814D-04 0.104D-02-0.141D-01-0.218D-01 0.426D-01 0.284D+00
 Coeff:      0.708D+00
 Gap=     0.240 Goal=   None    Shift=    0.000
 RMSDP=1.37D-07 MaxDP=1.10D-05 DE=-1.40D-08 OVMax= 2.39D-05

 Cycle   8  Pass 1  IDiag  1:
 RMSU=  8.56D-08    CP:  1.00D+00  1.30D+00  1.11D+00  8.30D-01  9.30D-01
                    CP:  1.08D+00  9.45D-01
 E= -1772.39533851891     Delta-E=       -0.000000002253 Rises=F Damp=F
 DIIS: error= 4.87D-07 at cycle   8 NSaved=   8.
 NSaved= 8 IEnMin= 8 EnMin= -1772.39533851891     IErMin= 8 ErrMin= 4.87D-07
 ErrMax= 4.87D-07  0.00D+00 EMaxC= 1.00D-01 BMatC= 3.19D-10 BMatP= 1.45D-09
 IDIUse=1 WtCom= 1.00D+00 WtEn= 0.00D+00
 Coeff-Com: -0.530D-03 0.431D-02-0.806D-02-0.192D-01-0.431D-01 0.139D-01
 Coeff-Com:  0.351D+00 0.702D+00
 Coeff:     -0.530D-03 0.431D-02-0.806D-02-0.192D-01-0.431D-01 0.139D-01
 Coeff:      0.351D+00 0.702D+00
 Gap=     0.240 Goal=   None    Shift=    0.000
 RMSDP=6.88D-08 MaxDP=4.35D-06 DE=-2.25D-09 OVMax= 1.48D-05

 Cycle   9  Pass 1  IDiag  1:
 RMSU=  4.27D-08    CP:  1.00D+00  1.30D+00  1.11D+00  8.30D-01  9.48D-01
                    CP:  1.13D+00  1.09D+00  8.68D-01
 E= -1772.39533851946     Delta-E=       -0.000000000556 Rises=F Damp=F
 DIIS: error= 2.21D-07 at cycle   9 NSaved=   9.
 NSaved= 9 IEnMin= 9 EnMin= -1772.39533851946     IErMin= 9 ErrMin= 2.21D-07
 ErrMax= 2.21D-07  0.00D+00 EMaxC= 1.00D-01 BMatC= 3.82D-11 BMatP= 3.19D-10
 IDIUse=1 WtCom= 1.00D+00 WtEn= 0.00D+00
 Coeff-Com: -0.205D-03 0.142D-02-0.812D-03-0.401D-02-0.217D-01-0.351D-01
 Coeff-Com:  0.318D-01 0.274D+00 0.755D+00
 Coeff:     -0.205D-03 0.142D-02-0.812D-03-0.401D-02-0.217D-01-0.351D-01
 Coeff:      0.318D-01 0.274D+00 0.755D+00
 Gap=     0.240 Goal=   None    Shift=    0.000
 RMSDP=2.75D-08 MaxDP=2.26D-06 DE=-5.56D-10 OVMax= 6.33D-06

 Cycle  10  Pass 1  IDiag  1:
 RMSU=  1.78D-08    CP:  1.00D+00  1.30D+00  1.11D+00  8.31D-01  9.53D-01
                    CP:  1.15D+00  1.13D+00  1.03D+00  9.72D-01
 E= -1772.39533851951     Delta-E=       -0.000000000051 Rises=F Damp=F
 DIIS: error= 1.03D-07 at cycle  10 NSaved=  10.
 NSaved=10 IEnMin=10 EnMin= -1772.39533851951     IErMin=10 ErrMin= 1.03D-07
 ErrMax= 1.03D-07  0.00D+00 EMaxC= 1.00D-01 BMatC= 1.14D-11 BMatP= 3.82D-11
 IDIUse=1 WtCom= 1.00D+00 WtEn= 0.00D+00
 Coeff-Com:  0.308D-04-0.398D-03 0.177D-02 0.301D-02-0.248D-03-0.233D-01
 Coeff-Com: -0.765D-01-0.409D-01 0.399D+00 0.738D+00
 Coeff:      0.308D-04-0.398D-03 0.177D-02 0.301D-02-0.248D-03-0.233D-01
 Coeff:     -0.765D-01-0.409D-01 0.399D+00 0.738D+00
 Gap=     0.240 Goal=   None    Shift=    0.000
 RMSDP=1.40D-08 MaxDP=8.97D-07 DE=-5.09D-11 OVMax= 3.58D-06

 Cycle  11  Pass 1  IDiag  1:
 RMSU=  5.31D-09    CP:  1.00D+00  1.30D+00  1.11D+00  8.31D-01  9.55D-01
                    CP:  1.16D+00  1.15D+00  1.08D+00  1.18D+00  9.33D-01
 E= -1772.39533851957     Delta-E=       -0.000000000061 Rises=F Damp=F
 DIIS: error= 2.07D-08 at cycle  11 NSaved=  11.
 NSaved=11 IEnMin=11 EnMin= -1772.39533851957     IErMin=11 ErrMin= 2.07D-08
 ErrMax= 2.07D-08  0.00D+00 EMaxC= 1.00D-01 BMatC= 8.04D-13 BMatP= 1.14D-11
 IDIUse=1 WtCom= 1.00D+00 WtEn= 0.00D+00
 Coeff-Com:  0.325D-04-0.303D-03 0.817D-03 0.163D-02 0.199D-02-0.623D-02
 Coeff-Com: -0.339D-01-0.424D-01 0.892D-01 0.293D+00 0.696D+00
 Coeff:      0.325D-04-0.303D-03 0.817D-03 0.163D-02 0.199D-02-0.623D-02
 Coeff:     -0.339D-01-0.424D-01 0.892D-01 0.293D+00 0.696D+00
 Gap=     0.240 Goal=   None    Shift=    0.000
 RMSDP=3.18D-09 MaxDP=2.62D-07 DE=-6.09D-11 OVMax= 7.33D-07

 SCF Done:  E(RM062X) =  -1772.39533852     A.U. after   11 cycles
            NFock= 11  Conv=0.32D-08     -V/T= 2.0054
 KE= 1.762810745438D+03 PE=-1.261389718509D+04 EE= 4.843661469799D+03
 Leave Link  502 at Mon May  6 04:11:24 2024, MaxMem= 13421772800 cpu:            2513.2 elap:              64.8
 (Enter /scratch/PI/keztluo/TYang/g16/l701.exe)
 ... and contract with generalized density number  0.
 Compute integral first derivatives.
 Leave Link  701 at Mon May  6 04:11:24 2024, MaxMem= 13421772800 cpu:              13.3 elap:               0.4
 (Enter /scratch/PI/keztluo/TYang/g16/l702.exe)
 L702 exits ... SP integral derivatives will be done elsewhere.
 Leave Link  702 at Mon May  6 04:11:24 2024, MaxMem= 13421772800 cpu:               0.7 elap:               0.0
 (Enter /scratch/PI/keztluo/TYang/g16/l703.exe)
 Integral derivatives from FoFJK, PRISM(SPDF).
 Compute integral first derivatives, UseDBF=F ICtDFT=           0.
 Calling FoFJK, ICntrl=      2127 FMM=T ISym2X=0 I1Cent= 0 IOpClX= 0 NMat=1 NMatS=1 NMatT=0.
 FoFJK:  IHMeth= 1 ICntrl=    2127 DoSepK=F KAlg= 0 I1Cent=           0 FoldK=F
 IRaf=         0 NMat=       1 IRICut=       1 DoRegI=T DoRafI=F ISym2E= 0 IDoP0=0 IntGTp=1.
 FoFCou: FMM=T IPFlag=           0 FMFlag=      100000 FMFlg1=        2001
         NFxFlg=           0 DoJE=F BraDBF=F KetDBF=F FulRan=T
         wScrn=  0.000000 ICntrl=      2127 IOpCl=  0 I1Cent=           0 NGrid=           0
         NMat0=    1 NMatS0=      1 NMatT0=    0 NMatD0=    1 NMtDS0=    0 NMtDT0=    0
 Symmetry not used in FoFCou.
 FMM levels:  10  Number of levels for PrismC:   9
 Leave Link  703 at Mon May  6 04:11:39 2024, MaxMem= 13421772800 cpu:             553.8 elap:              14.3
 (Enter /scratch/PI/keztluo/TYang/g16/l716.exe)
 Dipole        =-1.83748223D-01 2.15118543D-01-2.07872789D-01
 ***** Axes restored to original set *****
 -------------------------------------------------------------------
 Center     Atomic                   Forces (Hartrees/Bohr)
 Number     Number              X              Y              Z
 -------------------------------------------------------------------
      1       15           0.000043818   -0.000354970   -0.000163780
      2        8          -0.000129319   -0.000263456    0.000187126
      3        8           0.000125685    0.000085313   -0.000006482
      4        8           0.000125152   -0.000124096    0.000073543
      5        8          -0.000063856    0.000064189   -0.000067445
      6        6           0.000136094    0.000294568   -0.000295234
      7        6          -0.000058699    0.000003026    0.000062094
      8        6           0.000050551   -0.000002971    0.000025026
      9        1          -0.000002598    0.000008525   -0.000003874
     10        6           0.000012424   -0.000008163   -0.000032923
     11        1           0.000004449   -0.000004455   -0.000004690
     12        6           0.000032815    0.000013902    0.000004272
     13        1           0.000002173   -0.000004415    0.000003164
     14        6           0.000043315    0.000065470    0.000131590
     15        1           0.000004768    0.000007373   -0.000009677
     16        6           0.000029619    0.000026760    0.000034581
     17        1           0.000030855    0.000008704    0.000030894
     18        6           0.000058278    0.000101179    0.000002672
     19        6          -0.000076120    0.000046723    0.000080950
     20        1           0.000006111   -0.000009930   -0.000006821
     21        6           0.000027569   -0.000001358   -0.000012955
     22        1          -0.000003352    0.000024934   -0.000000896
     23        1          -0.000038697   -0.000005573   -0.000028319
     24        6          -0.000056744    0.000023977    0.000021250
     25        1           0.000027800    0.000007441    0.000025840
     26        1           0.000010535   -0.000012928   -0.000009819
     27        6           0.000020475   -0.000093661    0.000048188
     28        6           0.000008964    0.000016822   -0.000028099
     29        1           0.000003776   -0.000000128   -0.000077914
     30        1          -0.000012629   -0.000068055    0.000017747
     31        1          -0.000000648    0.000061587    0.000034585
     32        6           0.000040549    0.000021439   -0.000070558
     33        6          -0.000061565    0.000025293    0.000029437
     34        1          -0.000030517    0.000003105    0.000046734
     35        1           0.000076317   -0.000021168   -0.000008985
     36        1           0.000032439    0.000005182   -0.000055030
     37        6          -0.000012843   -0.000003420   -0.000006754
     38        1           0.000002751   -0.000024855   -0.000017011
     39        1          -0.000012947    0.000009084   -0.000002803
     40        1           0.000022041    0.000012718    0.000008048
     41        6          -0.000018768   -0.000058124   -0.000035735
     42        6           0.000033561    0.000011135    0.000008399
     43        6           0.000011673   -0.000009745    0.000007807
     44        1          -0.000006808    0.000007202    0.000011273
     45        6          -0.000007678    0.000002495    0.000002546
     46        1           0.000002372    0.000000483    0.000001271
     47        6           0.000005780    0.000003434    0.000000986
     48        1          -0.000002587    0.000000368   -0.000000796
     49        6          -0.000002830    0.000001465   -0.000001952
     50        1           0.000000375   -0.000000277   -0.000000609
     51        6           0.000005907    0.000004516    0.000001147
     52        1           0.000004378   -0.000000160   -0.000022073
     53        3           0.000013192    0.000006843    0.000130512
     54        6          -0.000019447    0.000201596    0.000124680
     55        6           0.000004477   -0.000010549    0.000029142
     56        6           0.000006752   -0.000039813   -0.000008339
     57        6          -0.000083073   -0.000024291   -0.000057266
     58        1          -0.000035829   -0.000004955   -0.000024480
     59        6           0.000007117   -0.000007014    0.000014056
     60        1          -0.000008680    0.000010849    0.000000947
     61        6          -0.000023663   -0.000005708    0.000018550
     62        1          -0.000075535   -0.000093769   -0.000058516
     63        1          -0.000000938   -0.000004638   -0.000001253
     64        1           0.000003232    0.000006242   -0.000011113
     65        1          -0.000231769    0.000068703   -0.000086857
 -------------------------------------------------------------------
 Cartesian Forces:  Max     0.000354970 RMS     0.000066407
 Leave Link  716 at Mon May  6 04:11:39 2024, MaxMem= 13421772800 cpu:               1.0 elap:               0.1
 (Enter /scratch/PI/keztluo/TYang/g16/l103.exe)

 GradGradGradGradGradGradGradGradGradGradGradGradGradGradGradGradGradGrad
 Berny optimization.
 FormGI is forming the generalized inverse of G from B-inverse, IUseBI=4.
 GSVD:  received Info=                   1 from GESDD.
 Internal  Forces:  Max     0.000880119 RMS     0.000135732
 Search for a saddle point.
 Step number   6 out of a maximum of  390
 All quantities printed in internal units (Hartrees-Bohrs-Radians)
 Swapping is turned off.
 Update second derivatives using D2CorX and points    3    4    5    6
 ITU=  0  0  0  0  0  0
     Eigenvalues ---   -0.01108   0.00077   0.00235   0.00395   0.00410
     Eigenvalues ---    0.00691   0.00768   0.00815   0.01258   0.01408
     Eigenvalues ---    0.01532   0.01646   0.01662   0.01761   0.01785
     Eigenvalues ---    0.01790   0.01796   0.01835   0.01874   0.01939
     Eigenvalues ---    0.02029   0.02062   0.02157   0.02264   0.02344
     Eigenvalues ---    0.02372   0.02450   0.02473   0.02529   0.02548
     Eigenvalues ---    0.02571   0.02629   0.02676   0.02712   0.02726
     Eigenvalues ---    0.02779   0.02820   0.02835   0.02859   0.02863
     Eigenvalues ---    0.03018   0.03157   0.03363   0.03534   0.03826
     Eigenvalues ---    0.04006   0.04142   0.04311   0.04476   0.04536
     Eigenvalues ---    0.04571   0.04695   0.04744   0.04770   0.04854
     Eigenvalues ---    0.05039   0.05143   0.05273   0.05569   0.05590
     Eigenvalues ---    0.05952   0.06061   0.06293   0.06325   0.06692
     Eigenvalues ---    0.06872   0.07516   0.07989   0.08272   0.08635
     Eigenvalues ---    0.08921   0.09140   0.09325   0.10247   0.10856
     Eigenvalues ---    0.10961   0.10970   0.11007   0.11232   0.11655
     Eigenvalues ---    0.11713   0.11766   0.11900   0.12102   0.12204
     Eigenvalues ---    0.12291   0.12393   0.12405   0.12450   0.12490
     Eigenvalues ---    0.12514   0.12677   0.12716   0.13005   0.13070
     Eigenvalues ---    0.13148   0.14078   0.14592   0.15155   0.15250
     Eigenvalues ---    0.15366   0.15560   0.15934   0.16151   0.16654
     Eigenvalues ---    0.18033   0.18661   0.18836   0.18895   0.18927
     Eigenvalues ---    0.19055   0.19128   0.19340   0.19370   0.19462
     Eigenvalues ---    0.20098   0.20285   0.20707   0.21072   0.21226
     Eigenvalues ---    0.22202   0.23148   0.23386   0.23837   0.24874
     Eigenvalues ---    0.25647   0.26625   0.27106   0.27605   0.28684
     Eigenvalues ---    0.28847   0.29491   0.31216   0.31464   0.32188
     Eigenvalues ---    0.32756   0.33215   0.33761   0.33774   0.34001
     Eigenvalues ---    0.34123   0.34294   0.34398   0.34623   0.34662
     Eigenvalues ---    0.34696   0.34741   0.34748   0.34921   0.35090
     Eigenvalues ---    0.35536   0.35810   0.36521   0.36668   0.36682
     Eigenvalues ---    0.36712   0.36722   0.36747   0.36850   0.36926
     Eigenvalues ---    0.36937   0.36940   0.37045   0.37127   0.37212
     Eigenvalues ---    0.37527   0.37810   0.38276   0.38757   0.40688
     Eigenvalues ---    0.42928   0.43162   0.43598   0.43710   0.44078
     Eigenvalues ---    0.44510   0.45485   0.45519   0.49015   0.49039
     Eigenvalues ---    0.49242   0.49359   0.49433   0.49588   0.53009
     Eigenvalues ---    0.53179   0.53586   0.76055   1.10503
 Eigenvectors required to have negative eigenvalues:
                          R4        D8        D19       D20       D9
   1                   -0.68625  -0.34298  -0.26576  -0.24948   0.19741
                          A4        D6        R5        D10       D7
   1                    0.18725   0.16449  -0.12203  -0.12118  -0.11367
 RFO step:  Lambda0=4.058767120D-06 Lambda=-1.37105975D-04.
 Linear search not attempted -- option 19 set.
 Iteration  1 RMS(Cart)=  0.05175437 RMS(Int)=  0.00074298
 Iteration  2 RMS(Cart)=  0.00091829 RMS(Int)=  0.00011459
 Iteration  3 RMS(Cart)=  0.00000076 RMS(Int)=  0.00011459
 ITry= 1 IFail=0 DXMaxC= 2.67D-01 DCOld= 1.00D+10 DXMaxT= 3.00D-01 DXLimC= 3.00D+00 Rises=F
 Variable       Old X    -DE/DX   Delta X   Delta X   Delta X     New X
                                 (Linear)    (Quad)   (Total)
    R1        2.88900  -0.00002   0.00000   0.00301   0.00355   2.89254
    R2        3.11670   0.00030   0.00000   0.00224   0.00221   3.11891
    R3        3.14026  -0.00009   0.00000   0.00215   0.00212   3.14238
    R4        4.42946   0.00088   0.00000   0.05237   0.05257   4.48203
    R5        5.24503  -0.00033   0.00000  -0.01731  -0.01821   5.22682
    R6        2.39931   0.00046   0.00000  -0.00401  -0.00397   2.39534
    R7        3.36307  -0.00021   0.00000   0.00658   0.00643   3.36950
    R8        3.36174  -0.00003   0.00000  -0.00232  -0.00154   3.36020
    R9        2.71271   0.00043   0.00000   0.00112   0.00113   2.71384
   R10        2.70102  -0.00015   0.00000  -0.00229  -0.00227   2.69875
   R11        2.83231  -0.00010   0.00000  -0.00482  -0.00482   2.82749
   R12        2.07919   0.00011   0.00000   0.00099   0.00099   2.08018
   R13        2.64177  -0.00006   0.00000  -0.00040  -0.00040   2.64136
   R14        2.63945   0.00001   0.00000   0.00004   0.00004   2.63949
   R15        2.88543  -0.00006   0.00000   0.00036   0.00036   2.88579
   R16        2.05552  -0.00001   0.00000   0.00067   0.00067   2.05619
   R17        2.62929   0.00002   0.00000  -0.00055  -0.00055   2.62874
   R18        2.05277  -0.00001   0.00000   0.00015   0.00015   2.05292
   R19        2.63079   0.00001   0.00000   0.00015   0.00015   2.63094
   R20        2.05178  -0.00001   0.00000  -0.00003  -0.00003   2.05175
   R21        2.63019  -0.00004   0.00000  -0.00069  -0.00069   2.62950
   R22        2.05143   0.00001   0.00000   0.00002   0.00002   2.05145
   R23        2.63239  -0.00004   0.00000   0.00017   0.00017   2.63257
   R24        2.05113   0.00002   0.00000  -0.00001  -0.00001   2.05112
   R25        2.91235  -0.00007   0.00000   0.00008   0.00008   2.91242
   R26        3.05039  -0.00011   0.00000   0.00138   0.00139   3.05178
   R27        2.06692   0.00001   0.00000   0.00024   0.00024   2.06717
   R28        2.93543  -0.00002   0.00000   0.00248   0.00248   2.93792
   R29        2.93823   0.00000   0.00000  -0.00098  -0.00097   2.93725
   R30        2.06428   0.00000   0.00000   0.00006   0.00006   2.06434
   R31        2.06341   0.00002   0.00000  -0.00065  -0.00065   2.06275
   R32        2.93753   0.00001   0.00000   0.00047   0.00048   2.93802
   R33        2.05877   0.00001   0.00000  -0.00003  -0.00003   2.05875
   R34        2.06598   0.00001   0.00000  -0.00009  -0.00009   2.06589
   R35        2.91428   0.00002   0.00000  -0.00082  -0.00082   2.91347
   R36        2.95979   0.00002   0.00000   0.00021   0.00022   2.96000
   R37        2.86394  -0.00001   0.00000  -0.00011  -0.00011   2.86383
   R38        2.99628   0.00004   0.00000  -0.00049  -0.00050   2.99578
   R39        2.05914  -0.00001   0.00000  -0.00066  -0.00066   2.05848
   R40        2.07031   0.00001   0.00000   0.00036   0.00036   2.07067
   R41        2.07061  -0.00001   0.00000  -0.00033  -0.00033   2.07028
   R42        2.91746  -0.00001   0.00000   0.00025   0.00025   2.91770
   R43        2.90845  -0.00002   0.00000  -0.00232  -0.00232   2.90614
   R44        2.07113   0.00000   0.00000   0.00035   0.00035   2.07147
   R45        2.06826   0.00002   0.00000   0.00094   0.00094   2.06921
   R46        2.04646  -0.00004   0.00000  -0.00181  -0.00181   2.04465
   R47        2.07005   0.00000   0.00000   0.00014   0.00014   2.07019
   R48        2.06712   0.00000   0.00000  -0.00001  -0.00001   2.06711
   R49        2.07063   0.00000   0.00000   0.00015   0.00015   2.07078
   R50        2.89761   0.00000   0.00000  -0.00070  -0.00070   2.89691
   R51        2.64510   0.00001   0.00000  -0.00009  -0.00009   2.64501
   R52        2.64832   0.00001   0.00000   0.00034   0.00034   2.64867
   R53        2.04705  -0.00001   0.00000   0.00000   0.00000   2.04706
   R54        2.63347   0.00001   0.00000   0.00019   0.00019   2.63366
   R55        2.05177   0.00000   0.00000   0.00004   0.00004   2.05181
   R56        2.62649   0.00001   0.00000   0.00006   0.00006   2.62655
   R57        2.05133   0.00000   0.00000   0.00006   0.00006   2.05138
   R58        2.63134   0.00000   0.00000   0.00001   0.00001   2.63135
   R59        2.05140   0.00000   0.00000  -0.00001  -0.00001   2.05140
   R60        2.62819   0.00000   0.00000  -0.00002  -0.00002   2.62817
   R61        2.04869   0.00002   0.00000   0.00034   0.00034   2.04903
   R62        2.63255  -0.00005   0.00000   0.00015   0.00015   2.63270
   R63        2.63971   0.00002   0.00000   0.00051   0.00051   2.64023
   R64        2.62989   0.00001   0.00000  -0.00015  -0.00015   2.62974
   R65        2.05126   0.00000   0.00000   0.00048   0.00048   2.05174
   R66        2.62425  -0.00005   0.00000  -0.00041  -0.00041   2.62384
   R67        2.05289  -0.00001   0.00000  -0.00096  -0.00096   2.05194
   R68        2.63003  -0.00001   0.00000  -0.00008  -0.00008   2.62995
   R69        2.05152  -0.00008   0.00000  -0.00032  -0.00032   2.05120
   R70        2.63685  -0.00003   0.00000   0.00004   0.00004   2.63689
   R71        2.05126   0.00000   0.00000  -0.00006  -0.00006   2.05120
   R72        2.05136   0.00001   0.00000   0.00002   0.00002   2.05139
    A1        1.92672  -0.00018   0.00000  -0.00374  -0.00305   1.92366
    A2        1.85525  -0.00001   0.00000   0.00087   0.00130   1.85655
    A3        1.61399  -0.00015   0.00000  -0.00068  -0.00052   1.61347
    A4        2.29952   0.00079   0.00000   0.03827   0.03799   2.33751
    A5        2.16948  -0.00078   0.00000  -0.03690  -0.03678   2.13269
    A6        2.09171   0.00072   0.00000   0.02649   0.02602   2.11773
    A7        1.97954  -0.00002   0.00000   0.00156   0.00142   1.98095
    A8        2.00670   0.00025   0.00000  -0.00136  -0.00153   2.00518
    A9        2.10096  -0.00064   0.00000   0.00282   0.00282   2.10377
   A10        2.07389   0.00013   0.00000  -0.00252  -0.00253   2.07136
   A11        1.98557   0.00014   0.00000   0.00285   0.00285   1.98842
   A12        2.06031   0.00002   0.00000  -0.00038  -0.00038   2.05993
   A13        2.10521   0.00019   0.00000  -0.00351  -0.00351   2.10170
   A14        2.11367  -0.00020   0.00000   0.00426   0.00426   2.11793
   A15        2.09045   0.00003   0.00000  -0.00119  -0.00120   2.08926
   A16        2.11312  -0.00005   0.00000   0.00037   0.00037   2.11349
   A17        2.07928   0.00001   0.00000   0.00074   0.00073   2.08001
   A18        2.08724  -0.00001   0.00000   0.00027   0.00027   2.08752
   A19        2.09797   0.00003   0.00000   0.00014   0.00014   2.09811
   A20        2.09794  -0.00001   0.00000  -0.00040  -0.00040   2.09755
   A21        2.10011   0.00000   0.00000   0.00010   0.00010   2.10020
   A22        2.08271   0.00000   0.00000  -0.00024  -0.00024   2.08247
   A23        2.10036   0.00000   0.00000   0.00015   0.00015   2.10051
   A24        2.09799   0.00001   0.00000   0.00007   0.00007   2.09806
   A25        2.09736  -0.00002   0.00000   0.00012   0.00012   2.09749
   A26        2.08778   0.00001   0.00000  -0.00018  -0.00018   2.08759
   A27        2.11337   0.00002   0.00000   0.00011   0.00011   2.11348
   A28        2.09128  -0.00002   0.00000   0.00061   0.00061   2.09189
   A29        2.07852   0.00000   0.00000  -0.00072  -0.00072   2.07780
   A30        1.83801   0.00033   0.00000  -0.00195  -0.00195   1.83607
   A31        1.90135  -0.00009   0.00000   0.00722   0.00723   1.90858
   A32        1.84945  -0.00009   0.00000   0.00017   0.00017   1.84962
   A33        2.02541  -0.00015   0.00000  -0.00335  -0.00333   2.02208
   A34        2.06826  -0.00008   0.00000   0.00024   0.00022   2.06848
   A35        1.77166   0.00006   0.00000  -0.00116  -0.00117   1.77049
   A36        1.95836   0.00002   0.00000  -0.00047  -0.00047   1.95789
   A37        1.87242  -0.00003   0.00000   0.00118   0.00118   1.87360
   A38        1.83398  -0.00001   0.00000   0.00299   0.00299   1.83698
   A39        2.00677   0.00000   0.00000  -0.00080  -0.00079   2.00597
   A40        2.00257   0.00000   0.00000   0.00109   0.00109   2.00366
   A41        1.77174   0.00002   0.00000  -0.00390  -0.00391   1.76783
   A42        1.93654   0.00000   0.00000  -0.00455  -0.00455   1.93199
   A43        1.95705  -0.00002   0.00000   0.00489   0.00489   1.96194
   A44        1.80254   0.00000   0.00000   0.00134   0.00132   1.80386
   A45        1.85386   0.00000   0.00000   0.00073   0.00073   1.85459
   A46        1.95592   0.00001   0.00000  -0.00115  -0.00114   1.95477
   A47        1.96056   0.00001   0.00000  -0.00134  -0.00135   1.95920
   A48        1.98386   0.00000   0.00000  -0.00190  -0.00191   1.98195
   A49        1.94698   0.00000   0.00000   0.00258   0.00259   1.94957
   A50        1.79994  -0.00001   0.00000  -0.00091  -0.00093   1.79901
   A51        1.85658  -0.00001   0.00000  -0.00133  -0.00133   1.85525
   A52        1.97853   0.00000   0.00000  -0.00235  -0.00235   1.97618
   A53        1.89853   0.00001   0.00000   0.00435   0.00435   1.90289
   A54        1.73848   0.00001   0.00000   0.00229   0.00228   1.74076
   A55        2.00327   0.00000   0.00000   0.00209   0.00209   2.00536
   A56        1.86717  -0.00002   0.00000  -0.00087  -0.00087   1.86630
   A57        2.04278  -0.00001   0.00000  -0.00237  -0.00237   2.04042
   A58        1.82197   0.00000   0.00000  -0.00071  -0.00072   1.82126
   A59        1.96590   0.00002   0.00000  -0.00035  -0.00035   1.96555
   A60        1.87399   0.00001   0.00000   0.00071   0.00071   1.87470
   A61        1.88318   0.00000   0.00000  -0.00106  -0.00106   1.88212
   A62        2.02119  -0.00001   0.00000   0.00173   0.00173   2.02292
   A63        1.86801   0.00000   0.00000   0.00015   0.00015   1.86816
   A64        1.89256  -0.00001   0.00000  -0.00006  -0.00006   1.89250
   A65        1.91880   0.00001   0.00000  -0.00152  -0.00152   1.91729
   A66        1.62532  -0.00002   0.00000   0.00040   0.00040   1.62573
   A67        1.93665  -0.00001   0.00000   0.00147   0.00147   1.93812
   A68        2.07072   0.00003   0.00000  -0.00034  -0.00034   2.07038
   A69        1.99420   0.00003   0.00000  -0.00078  -0.00079   1.99341
   A70        2.03045  -0.00001   0.00000   0.00368   0.00368   2.03414
   A71        1.81262  -0.00002   0.00000  -0.00387  -0.00387   1.80875
   A72        1.89829  -0.00002   0.00000  -0.00170  -0.00171   1.89658
   A73        1.92872  -0.00001   0.00000  -0.00452  -0.00453   1.92420
   A74        2.01095   0.00004   0.00000   0.00663   0.00663   2.01758
   A75        1.87681   0.00000   0.00000  -0.00222  -0.00223   1.87457
   A76        1.86371  -0.00001   0.00000   0.00035   0.00034   1.86405
   A77        1.88008   0.00000   0.00000   0.00110   0.00110   1.88118
   A78        1.92531   0.00000   0.00000  -0.00039  -0.00039   1.92492
   A79        1.93523  -0.00001   0.00000  -0.00059  -0.00059   1.93464
   A80        1.93583   0.00000   0.00000   0.00031   0.00031   1.93614
   A81        1.89599   0.00000   0.00000   0.00081   0.00081   1.89679
   A82        1.88042   0.00000   0.00000   0.00043   0.00043   1.88085
   A83        1.88953   0.00001   0.00000  -0.00052  -0.00052   1.88901
   A84        1.83819   0.00004   0.00000   0.00122   0.00123   1.83942
   A85        1.92121  -0.00004   0.00000  -0.00558  -0.00557   1.91564
   A86        1.85747   0.00005   0.00000   0.00281   0.00281   1.86027
   A87        1.78737  -0.00003   0.00000   0.00111   0.00111   1.78848
   A88        2.10080  -0.00003   0.00000  -0.00693  -0.00695   2.09385
   A89        1.95286   0.00001   0.00000   0.00651   0.00653   1.95939
   A90        2.05888   0.00007   0.00000   0.00228   0.00228   2.06116
   A91        2.17095  -0.00007   0.00000  -0.00212  -0.00213   2.16882
   A92        2.05252   0.00000   0.00000   0.00004   0.00004   2.05255
   A93        2.07618   0.00002   0.00000   0.00011   0.00011   2.07629
   A94        2.11668  -0.00001   0.00000  -0.00006  -0.00006   2.11662
   A95        2.09031  -0.00001   0.00000  -0.00005  -0.00005   2.09026
   A96        2.08429   0.00000   0.00000   0.00011   0.00011   2.08440
   A97        2.10068   0.00000   0.00000  -0.00002  -0.00002   2.10066
   A98        2.09821   0.00000   0.00000  -0.00008  -0.00009   2.09812
   A99        2.10354   0.00000   0.00000  -0.00011  -0.00011   2.10343
   A100       2.07860   0.00000   0.00000   0.00013   0.00013   2.07873
   A101       2.10104   0.00000   0.00000  -0.00002  -0.00001   2.10103
   A102       2.09877   0.00000   0.00000   0.00004   0.00004   2.09880
   A103       2.10212   0.00000   0.00000  -0.00009  -0.00009   2.10203
   A104       2.08228   0.00000   0.00000   0.00005   0.00005   2.08232
   A105       2.11575   0.00000   0.00000   0.00001   0.00001   2.11577
   A106       2.10043  -0.00001   0.00000  -0.00033  -0.00034   2.10009
   A107       2.06667   0.00001   0.00000   0.00028   0.00028   2.06694
   A108       1.30448  -0.00018   0.00000   0.00354   0.00345   1.30794
   A109       1.82559  -0.00022   0.00000   0.00274   0.00189   1.82747
   A110       2.08832   0.00020   0.00000   0.00108   0.00106   2.08938
   A111       2.11043  -0.00022   0.00000  -0.00240  -0.00242   2.10801
   A112       2.08439   0.00002   0.00000   0.00141   0.00140   2.08579
   A113       2.10376  -0.00006   0.00000  -0.00117  -0.00117   2.10259
   A114       2.08338   0.00004   0.00000   0.00057   0.00057   2.08395
   A115       2.09603   0.00003   0.00000   0.00062   0.00062   2.09664
   A116       2.09739   0.00003   0.00000  -0.00088  -0.00088   2.09651
   A117       2.08689  -0.00002   0.00000  -0.00176  -0.00176   2.08513
   A118       2.09868   0.00000   0.00000   0.00267   0.00267   2.10135
   A119       2.09048   0.00005   0.00000   0.00037   0.00037   2.09085
   A120       2.09025   0.00000   0.00000   0.00079   0.00079   2.09104
   A121       2.10242  -0.00004   0.00000  -0.00116  -0.00116   2.10126
   A122       2.09631  -0.00003   0.00000   0.00007   0.00007   2.09638
   A123       2.09261   0.00001   0.00000  -0.00009  -0.00009   2.09252
   A124       2.09422   0.00002   0.00000   0.00003   0.00003   2.09425
   A125       2.09350   0.00000   0.00000   0.00036   0.00036   2.09386
   A126       2.09567   0.00000   0.00000  -0.00061  -0.00061   2.09507
   A127       2.09401   0.00000   0.00000   0.00025   0.00025   2.09426
    D1       -2.37428   0.00017   0.00000   0.00411   0.00356  -2.37071
    D2       -0.48224   0.00007   0.00000   0.00414   0.00424  -0.47800
    D3       -2.97154   0.00074   0.00000   0.02511   0.02552  -2.94601
    D4        2.36866  -0.00029   0.00000   0.00472   0.00546   2.37411
    D5        0.41237  -0.00005   0.00000   0.00874   0.00864   0.42100
    D6        2.97376   0.00020   0.00000   0.02964   0.02920   3.00297
    D7       -1.85935  -0.00044   0.00000  -0.00296  -0.00345  -1.86280
    D8        2.10663  -0.00007   0.00000  -0.00046  -0.00002   2.10661
    D9        1.50737   0.00046   0.00000   0.01756   0.01757   1.52494
   D10       -2.17805  -0.00025   0.00000   0.02484   0.02483  -2.15322
   D11        0.24977   0.00080   0.00000  -0.03543  -0.03564   0.21413
   D12        0.16479   0.00007   0.00000  -0.07370  -0.07359   0.09120
   D13       -1.79923  -0.00004   0.00000  -0.01317  -0.01323  -1.81246
   D14        2.30022  -0.00001   0.00000  -0.01211  -0.01219   2.28803
   D15        0.40626   0.00000   0.00000  -0.01388  -0.01396   0.39229
   D16       -0.22632   0.00005   0.00000  -0.01712  -0.01703  -0.24335
   D17       -2.14121   0.00008   0.00000  -0.01664  -0.01655  -2.15776
   D18        2.02246   0.00006   0.00000  -0.02303  -0.02297   1.99950
   D19        2.62221  -0.00063   0.00000   0.01668   0.01669   2.63890
   D20       -0.53032  -0.00044   0.00000   0.02529   0.02529  -0.50503
   D21       -0.00119   0.00004   0.00000   0.01133   0.01133   0.01014
   D22        3.12946   0.00023   0.00000   0.01994   0.01993  -3.13380
   D23        3.10925   0.00003   0.00000   0.00599   0.00599   3.11523
   D24       -0.06031   0.00002   0.00000   0.00218   0.00218  -0.05813
   D25        0.06252  -0.00009   0.00000   0.00135   0.00136   0.06387
   D26       -3.10703  -0.00009   0.00000  -0.00246  -0.00245  -3.10949
   D27        0.03533   0.00002   0.00000   0.00008   0.00008   0.03541
   D28       -3.11165  -0.00006   0.00000  -0.00047  -0.00047  -3.11211
   D29        3.08157   0.00016   0.00000   0.00430   0.00431   3.08588
   D30       -0.06540   0.00008   0.00000   0.00375   0.00376  -0.06164
[truncated: 2,945,755 more chars]
