# Supplementary material for: Stereoselective Pudovik reaction of aldehydes, aldimines, and nitroalkenes with CAMDOL-derived H-phosphonate
Source: Commun Chem. 2025 Nov 14;8:349. doi: 10.1038/s42004-025-01735-4 (PMC12618634; doi:10.1038/s42004-025-01735-4)
Supplement: Supplementary file 8 — Supplementary Data 6 [file 42004_2025_1735_MOESM8_ESM.zip › log/TS0.log]

 Entering Gaussian System, Link 0=g16
 Input=tmpg16Input.com
 Output=PH-ts.log
 Initial command:
 /home/yuhan/g16/l1.exe "/tmp/yuhan/g16-scratch/1414113/Gau-51174.inp" -scrdir="/tmp/yuhan/g16-scratch/1414113/"
 Entering Link 1 = /home/yuhan/g16/l1.exe PID=     51177.
  
 Copyright (c) 1988-2019, Gaussian, Inc.  All Rights Reserved.
  
 This is part of the Gaussian(R) 16 program.  It is based on
 the Gaussian(R) 09 system (copyright 2009, Gaussian, Inc.),
 the Gaussian(R) 03 system (copyright 2003, Gaussian, Inc.),
 the Gaussian(R) 98 system (copyright 1998, Gaussian, Inc.),
 the Gaussian(R) 94 system (copyright 1995, Gaussian, Inc.),
 the Gaussian 92(TM) system (copyright 1992, Gaussian, Inc.),
 the Gaussian 90(TM) system (copyright 1990, Gaussian, Inc.),
 the Gaussian 88(TM) system (copyright 1988, Gaussian, Inc.),
 the Gaussian 86(TM) system (copyright 1986, Carnegie Mellon
 University), and the Gaussian 82(TM) system (copyright 1983,
 Carnegie Mellon University). Gaussian is a federally registered
 trademark of Gaussian, Inc.
  
 This software contains proprietary and confidential information,
 including trade secrets, belonging to Gaussian, Inc.
  
 This software is provided under written license and may be
 used, copied, transmitted, or stored only in accord with that
 written license.
  
 The following legend is applicable only to US Government
 contracts under FAR:
  
                    RESTRICTED RIGHTS LEGEND
  
 Use, reproduction and disclosure by the US Government is
 subject to restrictions as set forth in subparagraphs (a)
 and (c) of the Commercial Computer Software - Restricted
 Rights clause in FAR 52.227-19.
  
 Gaussian, Inc.
 340 Quinnipiac St., Bldg. 40, Wallingford CT 06492
  
  
 ---------------------------------------------------------------
 Warning -- This program may not be used in any manner that
 competes with the business of Gaussian, Inc. or will provide
 assistance to any competitor of Gaussian, Inc.  The licensee
 of this program is prohibited from giving any competitor of
 Gaussian, Inc. access to this program.  By using this program,
 the user acknowledges that Gaussian, Inc. is engaged in the
 business of creating and licensing software in the field of
 computational chemistry and represents and warrants to the
 licensee that it is not a competitor of Gaussian, Inc. and that
 it will not use this program in any manner prohibited above.
 ---------------------------------------------------------------
  

 Cite this work as:
 Gaussian 16, Revision C.01,
 M. J. Frisch, G. W. Trucks, H. B. Schlegel, G. E. Scuseria, 
 M. A. Robb, J. R. Cheeseman, G. Scalmani, V. Barone, 
 G. A. Petersson, H. Nakatsuji, X. Li, M. Caricato, A. V. Marenich, 
 J. Bloino, B. G. Janesko, R. Gomperts, B. Mennucci, H. P. Hratchian, 
 J. V. Ortiz, A. F. Izmaylov, J. L. Sonnenberg, D. Williams-Young, 
 F. Ding, F. Lipparini, F. Egidi, J. Goings, B. Peng, A. Petrone, 
 T. Henderson, D. Ranasinghe, V. G. Zakrzewski, J. Gao, N. Rega, 
 G. Zheng, W. Liang, M. Hada, M. Ehara, K. Toyota, R. Fukuda, 
 J. Hasegawa, M. Ishida, T. Nakajima, Y. Honda, O. Kitao, H. Nakai, 
 T. Vreven, K. Throssell, J. A. Montgomery, Jr., J. E. Peralta, 
 F. Ogliaro, M. J. Bearpark, J. J. Heyd, E. N. Brothers, K. N. Kudin, 
 V. N. Staroverov, T. A. Keith, R. Kobayashi, J. Normand, 
 K. Raghavachari, A. P. Rendell, J. C. Burant, S. S. Iyengar, 
 J. Tomasi, M. Cossi, J. M. Millam, M. Klene, C. Adamo, R. Cammi, 
 J. W. Ochterski, R. L. Martin, K. Morokuma, O. Farkas, 
 J. B. Foresman, and D. J. Fox, Gaussian, Inc., Wallingford CT, 2019.
 
 ******************************************
 Gaussian 16:  ES64L-G16RevC.01  3-Jul-2019
                 9-Dec-2024 
 ******************************************
 %nprocshared=39
 Will use up to   39 processors via shared memory.
 %mem=100GB
 %oldchk=PH-fix
 %chk=PH-ts
 Copying data from "PH-fix.chk" to current chk file "PH-ts.chk"
 IOpt=  2 FromEx=T IUOpen= 4 IOptOp= 5 NList=   0 IFRang= 0 IUIn= 4 IUOut= 2.
 ----------------------------------------------------------------------
 #p M062X gen freq opt=(ts,rcfc,nofreeze,noeigentest) guess=read geom=c
 heck
 ----------------------------------------------------------------------
 1/5=1,10=5,11=1,18=20,26=3,29=2002,38=1/1,3;
 2/9=110,12=2,40=1/2;
 3/5=7,11=2,14=-4,25=1,30=1,71=1,74=-55,116=-2/1,2,3;
 4/5=1/1;
 5/5=2,38=6/2;
 6/7=2,8=2,9=2,10=2,28=1/1;
 7/25=51/1,2,3,16;
 1/5=1,10=5,11=1,18=20,26=3/3(2);
 2/9=110/2;
 99//99;
 2/9=110/2;
 3/5=7,6=1,11=2,14=-2,25=1,30=1,71=1,74=-55,82=7/1,2,3;
 4/5=5,16=3,69=1/1;
 5/5=2,38=5/2;
 7//1,2,3,16;
 1/5=1,11=1,18=20,26=3/3(-5);
 2/9=110/2;
 6/7=2,8=2,9=2,10=2,19=2,28=1/1;
 99/9=1/99;
 Leave Link    1 at Mon Dec  9 03:39:42 2024, MaxMem= 13421772800 cpu:               4.9 elap:               0.1
 (Enter /home/yuhan/g16/l101.exe)
 ---
 ***
 ---
 Structure from the checkpoint file:  "PH-ts.chk"
 Charge =  0 Multiplicity = 1
 Redundant internal coordinates found in file.  (old form).
 P,0,-0.5544049794,-1.6251167906,-0.5546115708
 O,0,-0.962320184,-2.991872472,-1.0226264666
 O,0,0.3045950881,-0.7876981689,-1.6484684438
 O,0,0.6267949908,-1.6363833143,0.5648477493
 C,0,0.4343237822,1.5026853221,-1.1578534008
 C,0,-0.7649027336,1.7500209385,-0.4763415583
 H,0,-1.1222975027,1.0581107923,0.2804516047
 C,0,-1.5131228954,2.8928639429,-0.7319503332
 H,0,-2.4354877464,3.0571842947,-0.18334927
 C,0,-1.0815086923,3.8155361102,-1.6825109307
 H,0,-1.6644376263,4.7088597094,-1.8830775048
 C,0,0.0991809821,3.5773386518,-2.3764615908
 H,0,0.4425744246,4.2805647537,-3.1287089047
 C,0,0.8450362615,2.4281700506,-2.1195475768
 H,0,1.7543673843,2.2560350737,-2.686154677
 C,0,1.1639766008,0.1702158254,-0.9883769022
 C,0,2.5766109887,0.0815038074,-1.5913722799
 H,0,2.5682223641,0.1772801382,-2.6807483012
 C,0,3.4508153514,1.1291839921,-0.846517357
 H,0,4.3570168644,1.3524900509,-1.4139255698
 H,0,2.9315784121,2.0796497139,-0.71224096
 C,0,3.7642367648,0.4386568908,0.5089259485
 H,0,3.5225747848,1.0529257213,1.3766987947
 H,0,4.822979717,0.180729596,0.595753987
 C,0,2.9356348607,-0.8583369089,0.4426612467
 C,0,4.6533924855,-1.4005655031,-1.4385524838
 H,0,5.2530523815,-0.495876651,-1.3427147135
 H,0,4.7183765571,-1.7271432331,-2.4819835254
 H,0,5.1214176503,-2.1805306104,-0.8280228938
 C,0,3.1650035541,-1.2550469562,-1.0563550739
 C,0,2.539937543,-2.5777735123,-1.5423141193
 H,0,3.2442540581,-3.3918774753,-1.3371849576
 H,0,2.3926206647,-2.5387077834,-2.6265351848
 H,0,1.5980916793,-2.8621375853,-1.0894532739
 C,0,3.2894000216,-1.8897543576,1.4960469104
 H,0,4.348202374,-2.1594322823,1.4215887385
 H,0,2.6891091218,-2.7958216014,1.3759537062
 H,0,3.1160692873,-1.4931104173,2.5027218545
 C,0,1.4187779307,-0.4368781608,0.4954959028
 C,0,1.0429224947,0.4076358428,1.7123254329
 C,0,0.4671616212,-0.2315974338,2.8165886235
 H,0,0.2864514773,-1.2992293015,2.7759117731
 C,0,0.1164725089,0.4833482557,3.9602675296
 H,0,-0.3356958188,-0.0392487368,4.7974520294
 C,0,0.3374388759,1.8540802886,4.0260721185
 H,0,0.0588223751,2.4143118517,4.9129548743
 C,0,0.9177945159,2.5020890193,2.938789005
 H,0,1.0921957851,3.5729446688,2.9699815939
 C,0,1.2663056876,1.7881737566,1.7973527362
 H,0,1.6901295684,2.3277948198,0.9577782764
 H,0,-1.811269409,-0.9973119622,-0.1133503371
 N,0,-3.5422468605,-1.3160547377,-0.0766146468
 C,0,-3.9111412342,-1.2837700044,1.3254524766
 C,0,-3.5771096923,0.0306156715,2.051694874
 C,0,-3.192158707,-2.4347680829,2.0355498618
 H,0,-5.002898944,-1.4491600398,1.4821143511
 H,0,-4.108177215,0.884016629,1.6185518558
 H,0,-3.8486581823,-0.0245706475,3.1122520625
 H,0,-2.4984071661,0.2322216988,1.9918687812
 H,0,-3.4299812908,-3.4011149683,1.5715070432
 H,0,-2.1042156396,-2.2933015413,1.9779278899
 H,0,-3.4651630244,-2.4963544028,3.0942123673
 C,0,-4.0973582995,-0.2457214164,-0.8851298765
 C,0,-5.6311143756,-0.2737586666,-0.997330484
 C,0,-3.4847808525,-0.317251143,-2.2850035485
 H,0,-3.8327613714,0.754580871,-0.4855465053
 H,0,-6.1070509417,-0.2552477737,-0.0099872019
 H,0,-6.0075616212,0.5854510668,-1.5644690503
 H,0,-5.9546619152,-1.1862765381,-1.5163551482
 H,0,-2.3956814206,-0.1931183524,-2.2545293364
 H,0,-3.7091509215,-1.2899381263,-2.7467526432
 H,0,-3.8852092638,0.4631375474,-2.9408661096
 Li,0,-2.867998189,-2.9976167206,-0.8576458189
 C,0,-8.9767279969,-4.802184374,-0.2772049029
 C,0,-7.7699688961,-4.1170930948,-0.184548367
 C,0,-6.6051553916,-4.6898175481,-0.7008797406
 C,0,-6.6409662975,-5.9480943318,-1.3119088514
 C,0,-7.8460188943,-6.6298224316,-1.4006350902
 C,0,-9.0105799058,-6.0561296707,-0.8838686459
 H,0,-9.8859207614,-4.3635334868,0.1199510235
 H,0,-7.7212828077,-3.1362714155,0.2831014737
 H,0,-5.7199451852,-6.3668613544,-1.7051232325
 H,0,-7.886106323,-7.6067259731,-1.8710506135
 H,0,-9.9515142669,-6.5928446504,-0.9564473967
 C,0,-5.3473894818,-3.9384645631,-0.5936154634
 O,0,-4.2792968281,-4.3365925067,-1.04029431
 H,0,-5.3846024692,-2.9573522323,-0.0904196716
 Recover connectivity data from disk.
 Any frozen variables have been unfrozen.
 ITRead=  0  0  0  0  0  0  0  0  0  0  0  0  0  0  0  0  0  0  0  0
 ITRead=  0  0  0  0  0  0  0  0  0  0  0  0  0  0  0  0  0  0  0  0
 ITRead=  0  0  0  0  0  0  0  0  0  0  0  0  0  0  0  0  0  0  0  0
 ITRead=  0  0  0  0  0  0  0  0  0  0  0  0  0  0  0  0  0  0  0  0
 ITRead=  0  0  0  0  0  0  0
 MicOpt= -1 -1 -1 -1 -1 -1 -1 -1 -1 -1 -1 -1 -1 -1 -1 -1 -1 -1 -1 -1
 MicOpt= -1 -1 -1 -1 -1 -1 -1 -1 -1 -1 -1 -1 -1 -1 -1 -1 -1 -1 -1 -1
 MicOpt= -1 -1 -1 -1 -1 -1 -1 -1 -1 -1 -1 -1 -1 -1 -1 -1 -1 -1 -1 -1
 MicOpt= -1 -1 -1 -1 -1 -1 -1 -1 -1 -1 -1 -1 -1 -1 -1 -1 -1 -1 -1 -1
 MicOpt= -1 -1 -1 -1 -1 -1 -1
 NAtoms=     87 NQM=       87 NQMF=       0 NMMI=      0 NMMIF=      0
                NMic=       0 NMicF=      0.
                    Isotopes and Nuclear Properties:
 (Nuclear quadrupole moments (NQMom) in fm**2, nuclear magnetic moments (NMagM)
  in nuclear magnetons)

  Atom         1           2           3           4           5           6           7           8           9          10
 IAtWgt=          31          16          16          16          12          12           1          12           1          12
 AtmWgt=  30.9737634  15.9949146  15.9949146  15.9949146  12.0000000  12.0000000   1.0078250  12.0000000   1.0078250  12.0000000
 NucSpn=           1           0           0           0           0           0           1           0           1           0
 AtZEff=  12.9400000   5.6000000   5.6000000   5.6000000   3.6000000   3.6000000   1.0000000   3.6000000   1.0000000   3.6000000
 NQMom=    0.0000000   0.0000000   0.0000000   0.0000000   0.0000000   0.0000000   0.0000000   0.0000000   0.0000000   0.0000000
 NMagM=    1.1316000   0.0000000   0.0000000   0.0000000   0.0000000   0.0000000   2.7928460   0.0000000   2.7928460   0.0000000
 AtZNuc=  15.0000000   8.0000000   8.0000000   8.0000000   6.0000000   6.0000000   1.0000000   6.0000000   1.0000000   6.0000000

  Atom        11          12          13          14          15          16          17          18          19          20
 IAtWgt=           1          12           1          12           1          12          12           1          12           1
 AtmWgt=   1.0078250  12.0000000   1.0078250  12.0000000   1.0078250  12.0000000  12.0000000   1.0078250  12.0000000   1.0078250
 NucSpn=           1           0           1           0           1           0           0           1           0           1
 AtZEff=   1.0000000   3.6000000   1.0000000   3.6000000   1.0000000   3.6000000   3.6000000   1.0000000   3.6000000   1.0000000
 NQMom=    0.0000000   0.0000000   0.0000000   0.0000000   0.0000000   0.0000000   0.0000000   0.0000000   0.0000000   0.0000000
 NMagM=    2.7928460   0.0000000   2.7928460   0.0000000   2.7928460   0.0000000   0.0000000   2.7928460   0.0000000   2.7928460
 AtZNuc=   1.0000000   6.0000000   1.0000000   6.0000000   1.0000000   6.0000000   6.0000000   1.0000000   6.0000000   1.0000000

  Atom        21          22          23          24          25          26          27          28          29          30
 IAtWgt=           1          12           1           1          12          12           1           1           1          12
 AtmWgt=   1.0078250  12.0000000   1.0078250   1.0078250  12.0000000  12.0000000   1.0078250   1.0078250   1.0078250  12.0000000
 NucSpn=           1           0           1           1           0           0           1           1           1           0
 AtZEff=   1.0000000   3.6000000   1.0000000   1.0000000   3.6000000   3.6000000   1.0000000   1.0000000   1.0000000   3.6000000
 NQMom=    0.0000000   0.0000000   0.0000000   0.0000000   0.0000000   0.0000000   0.0000000   0.0000000   0.0000000   0.0000000
 NMagM=    2.7928460   0.0000000   2.7928460   2.7928460   0.0000000   0.0000000   2.7928460   2.7928460   2.7928460   0.0000000
 AtZNuc=   1.0000000   6.0000000   1.0000000   1.0000000   6.0000000   6.0000000   1.0000000   1.0000000   1.0000000   6.0000000

  Atom        31          32          33          34          35          36          37          38          39          40
 IAtWgt=          12           1           1           1          12           1           1           1          12          12
 AtmWgt=  12.0000000   1.0078250   1.0078250   1.0078250  12.0000000   1.0078250   1.0078250   1.0078250  12.0000000  12.0000000
 NucSpn=           0           1           1           1           0           1           1           1           0           0
 AtZEff=   3.6000000   1.0000000   1.0000000   1.0000000   3.6000000   1.0000000   1.0000000   1.0000000   3.6000000   3.6000000
 NQMom=    0.0000000   0.0000000   0.0000000   0.0000000   0.0000000   0.0000000   0.0000000   0.0000000   0.0000000   0.0000000
 NMagM=    0.0000000   2.7928460   2.7928460   2.7928460   0.0000000   2.7928460   2.7928460   2.7928460   0.0000000   0.0000000
 AtZNuc=   6.0000000   1.0000000   1.0000000   1.0000000   6.0000000   1.0000000   1.0000000   1.0000000   6.0000000   6.0000000

  Atom        41          42          43          44          45          46          47          48          49          50
 IAtWgt=          12           1          12           1          12           1          12           1          12           1
 AtmWgt=  12.0000000   1.0078250  12.0000000   1.0078250  12.0000000   1.0078250  12.0000000   1.0078250  12.0000000   1.0078250
 NucSpn=           0           1           0           1           0           1           0           1           0           1
 AtZEff=   3.6000000   1.0000000   3.6000000   1.0000000   3.6000000   1.0000000   3.6000000   1.0000000   3.6000000   1.0000000
 NQMom=    0.0000000   0.0000000   0.0000000   0.0000000   0.0000000   0.0000000   0.0000000   0.0000000   0.0000000   0.0000000
 NMagM=    0.0000000   2.7928460   0.0000000   2.7928460   0.0000000   2.7928460   0.0000000   2.7928460   0.0000000   2.7928460
 AtZNuc=   6.0000000   1.0000000   6.0000000   1.0000000   6.0000000   1.0000000   6.0000000   1.0000000   6.0000000   1.0000000

  Atom        51          52          53          54          55          56          57          58          59          60
 IAtWgt=           1          14          12          12          12           1           1           1           1           1
 AtmWgt=   1.0078250  14.0030740  12.0000000  12.0000000  12.0000000   1.0078250   1.0078250   1.0078250   1.0078250   1.0078250
 NucSpn=           1           2           0           0           0           1           1           1           1           1
 AtZEff=   1.0000000   4.5500000   3.6000000   3.6000000   3.6000000   1.0000000   1.0000000   1.0000000   1.0000000   1.0000000
 NQMom=    0.0000000   2.0440000   0.0000000   0.0000000   0.0000000   0.0000000   0.0000000   0.0000000   0.0000000   0.0000000
 NMagM=    2.7928460   0.4037610   0.0000000   0.0000000   0.0000000   2.7928460   2.7928460   2.7928460   2.7928460   2.7928460
 AtZNuc=   1.0000000   7.0000000   6.0000000   6.0000000   6.0000000   1.0000000   1.0000000   1.0000000   1.0000000   1.0000000

  Atom        61          62          63          64          65          66          67          68          69          70
 IAtWgt=           1           1          12          12          12           1           1           1           1           1
 AtmWgt=   1.0078250   1.0078250  12.0000000  12.0000000  12.0000000   1.0078250   1.0078250   1.0078250   1.0078250   1.0078250
 NucSpn=           1           1           0           0           0           1           1           1           1           1
 AtZEff=   1.0000000   1.0000000   3.6000000   3.6000000   3.6000000   1.0000000   1.0000000   1.0000000   1.0000000   1.0000000
 NQMom=    0.0000000   0.0000000   0.0000000   0.0000000   0.0000000   0.0000000   0.0000000   0.0000000   0.0000000   0.0000000
 NMagM=    2.7928460   2.7928460   0.0000000   0.0000000   0.0000000   2.7928460   2.7928460   2.7928460   2.7928460   2.7928460
 AtZNuc=   1.0000000   1.0000000   6.0000000   6.0000000   6.0000000   1.0000000   1.0000000   1.0000000   1.0000000   1.0000000

  Atom        71          72          73          74          75          76          77          78          79          80
 IAtWgt=           1           1           7          12          12          12          12          12          12           1
 AtmWgt=   1.0078250   1.0078250   7.0160045  12.0000000  12.0000000  12.0000000  12.0000000  12.0000000  12.0000000   1.0078250
 NucSpn=           1           1           3           0           0           0           0           0           0           1
 AtZEff=   1.0000000   1.0000000   1.3500000   3.6000000   3.6000000   3.6000000   3.6000000   3.6000000   3.6000000   1.0000000
 NQMom=    0.0000000   0.0000000  -4.0100000   0.0000000   0.0000000   0.0000000   0.0000000   0.0000000   0.0000000   0.0000000
 NMagM=    2.7928460   2.7928460   3.2564240   0.0000000   0.0000000   0.0000000   0.0000000   0.0000000   0.0000000   2.7928460
 AtZNuc=   1.0000000   1.0000000   3.0000000   6.0000000   6.0000000   6.0000000   6.0000000   6.0000000   6.0000000   1.0000000

  Atom        81          82          83          84          85          86          87
 IAtWgt=           1           1           1           1          12          16           1
 AtmWgt=   1.0078250   1.0078250   1.0078250   1.0078250  12.0000000  15.9949146   1.0078250
 NucSpn=           1           1           1           1           0           0           1
 AtZEff=   1.0000000   1.0000000   1.0000000   1.0000000   3.6000000   5.6000000   1.0000000
 NQMom=    0.0000000   0.0000000   0.0000000   0.0000000   0.0000000   0.0000000   0.0000000
 NMagM=    2.7928460   2.7928460   2.7928460   2.7928460   0.0000000   0.0000000   2.7928460
 AtZNuc=   1.0000000   1.0000000   1.0000000   1.0000000   6.0000000   8.0000000   1.0000000
 Leave Link  101 at Mon Dec  9 03:39:43 2024, MaxMem= 13421772800 cpu:              17.1 elap:               0.5
 (Enter /home/yuhan/g16/l103.exe)

 GradGradGradGradGradGradGradGradGradGradGradGradGradGradGradGradGradGrad
 Berny optimization.
 Initialization pass.
 Cartesian force constants read from checkpoint file:
 "PH-ts.chk"
 FormGI is forming the generalized inverse of G from B-inverse, IUseBI=4.
                           ----------------------------
                           !    Initial Parameters    !
                           ! (Angstroms and Degrees)  !
 --------------------------                            --------------------------
 ! Name  Definition              Value          Derivative Info.                !
 --------------------------------------------------------------------------------
 ! R1    R(1,2)                  1.5012         D2E/DX2 =    0.4903             !
 ! R2    R(1,3)                  1.6235         D2E/DX2 =    0.2503             !
 ! R3    R(1,4)                  1.6274         D2E/DX2 =    0.2428             !
 ! R4    R(1,51)                 1.4726         D2E/DX2 =    0.1457             !
 ! R5    R(1,73)                 2.7071         D2E/DX2 =    0.0354             !
 ! R6    R(2,73)                 1.9128         D2E/DX2 =    0.0402             !
 ! R7    R(3,16)                 1.4463         D2E/DX2 =    0.2504             !
 ! R8    R(4,39)                 1.439          D2E/DX2 =    0.2561             !
 ! R9    R(5,6)                  1.4013         D2E/DX2 =    0.3928             !
 ! R10   R(5,14)                 1.3964         D2E/DX2 =    0.4059             !
 ! R11   R(5,16)                 1.5286         D2E/DX2 =    0.2993             !
 ! R12   R(6,7)                  1.0859         D2E/DX2 =    0.3701             !
 ! R13   R(6,8)                  1.3897         D2E/DX2 =    0.4213             !
 ! R14   R(8,9)                  1.0857         D2E/DX2 =    0.3679             !
 ! R15   R(8,10)                 1.3933         D2E/DX2 =    0.4153             !
 ! R16   R(10,11)                1.0854         D2E/DX2 =    0.3689             !
 ! R17   R(10,12)                1.3901         D2E/DX2 =    0.4221             !
 ! R18   R(12,13)                1.0855         D2E/DX2 =    0.3683             !
 ! R19   R(12,14)                1.3939         D2E/DX2 =    0.4123             !
 ! R20   R(14,15)                1.0852         D2E/DX2 =    0.3702             !
 ! R21   R(16,17)                1.5385         D2E/DX2 =    0.2033             !
 ! R22   R(16,39)                1.6234         D2E/DX2 =    0.1172             !
 ! R23   R(17,18)                1.0936         D2E/DX2 =    0.3481             !
 ! R24   R(17,19)                1.5546         D2E/DX2 =    0.2023             !
 ! R25   R(17,30)                1.5553         D2E/DX2 =    0.1578             !
 ! R26   R(19,20)                1.0923         D2E/DX2 =    0.3494             !
 ! R27   R(19,21)                1.0913         D2E/DX2 =    0.3545             !
 ! R28   R(19,22)                1.5532         D2E/DX2 =    0.1948             !
 ! R29   R(22,23)                1.0903         D2E/DX2 =    0.357              !
 ! R30   R(22,24)                1.0932         D2E/DX2 =    0.3478             !
 ! R31   R(22,25)                1.5405         D2E/DX2 =    0.2119             !
 ! R32   R(25,30)                1.5675         D2E/DX2 =    0.1594             !
 ! R33   R(25,35)                1.5161         D2E/DX2 =    0.3059             !
 ! R34   R(25,39)                1.5752         D2E/DX2 =    0.1961             !
 ! R35   R(26,27)                1.0896         D2E/DX2 =    0.3601             !
 ! R36   R(26,28)                1.0953         D2E/DX2 =    0.3456             !
 ! R37   R(26,29)                1.0955         D2E/DX2 =    0.3459             !
 ! R38   R(26,30)                1.5436         D2E/DX2 =    0.2783             !
 ! R39   R(30,31)                1.5416         D2E/DX2 =    0.2834             !
 ! R40   R(31,32)                1.0959         D2E/DX2 =    0.343              !
 ! R41   R(31,33)                1.0949         D2E/DX2 =    0.3469             !
 ! R42   R(31,34)                1.0831         D2E/DX2 =    0.3828             !
 ! R43   R(35,36)                1.0951         D2E/DX2 =    0.3465             !
 ! R44   R(35,37)                1.0935         D2E/DX2 =    0.3521             !
 ! R45   R(35,38)                1.0958         D2E/DX2 =    0.3454             !
 ! R46   R(39,40)                1.5281         D2E/DX2 =    0.2992             !
 ! R47   R(40,41)                1.3998         D2E/DX2 =    0.4025             !
 ! R48   R(40,49)                1.4011         D2E/DX2 =    0.3942             !
 ! R49   R(41,42)                1.0836         D2E/DX2 =    0.3751             !
 ! R50   R(41,43)                1.3936         D2E/DX2 =    0.4144             !
 ! R51   R(43,44)                1.0856         D2E/DX2 =    0.3684             !
 ! R52   R(43,45)                1.39           D2E/DX2 =    0.4233             !
 ! R53   R(45,46)                1.0854         D2E/DX2 =    0.3691             !
 ! R54   R(45,47)                1.3924         D2E/DX2 =    0.4177             !
 ! R55   R(47,48)                1.0854         D2E/DX2 =    0.3683             !
 ! R56   R(47,49)                1.3907         D2E/DX2 =    0.42               !
 ! R57   R(49,50)                1.0843         D2E/DX2 =    0.3737             !
 ! R58   R(51,52)                1.7605         D2E/DX2 =    0.0117             !
 ! R59   R(52,53)                1.4501         D2E/DX2 =    0.349              !
 ! R60   R(52,63)                1.4517         D2E/DX2 =    0.3508             !
 ! R61   R(52,73)                1.9729         D2E/DX2 =    0.0616             !
 ! R62   R(53,54)                1.5384         D2E/DX2 =    0.2711             !
 ! R63   R(53,55)                1.5317         D2E/DX2 =    0.2894             !
 ! R64   R(53,56)                1.1153         D2E/DX2 =    0.2905             !
 ! R65   R(54,57)                1.0945         D2E/DX2 =    0.3479             !
 ! R66   R(54,58)                1.0962         D2E/DX2 =    0.3435             !
 ! R67   R(54,59)                1.099          D2E/DX2 =    0.3384             !
 ! R68   R(55,60)                1.0981         D2E/DX2 =    0.3397             !
 ! R69   R(55,61)                1.0986         D2E/DX2 =    0.3388             !
 ! R70   R(55,62)                1.095          D2E/DX2 =    0.3468             !
 ! R71   R(63,64)                1.5381         D2E/DX2 =    0.2685             !
 ! R72   R(63,65)                1.5297         D2E/DX2 =    0.2924             !
 ! R73   R(63,66)                1.1092         D2E/DX2 =    0.3067             !
 ! R74   R(64,67)                1.0962         D2E/DX2 =    0.3439             !
 ! R75   R(64,68)                1.0962         D2E/DX2 =    0.3433             !
 ! R76   R(64,69)                1.0985         D2E/DX2 =    0.3383             !
 ! R77   R(65,70)                1.0966         D2E/DX2 =    0.3444             !
 ! R78   R(65,71)                1.0999         D2E/DX2 =    0.3352             !
 ! R79   R(65,72)                1.0952         D2E/DX2 =    0.3468             !
 ! R80   R(73,86)                1.954          D2E/DX2 =    0.0425             !
 ! R81   R(74,75)                1.3908         D2E/DX2 =    0.4193             !
 ! R82   R(74,79)                1.3934         D2E/DX2 =    0.413              !
 ! R83   R(74,80)                1.0848         D2E/DX2 =    0.3706             !
 ! R84   R(75,76)                1.3969         D2E/DX2 =    0.4088             !
 ! R85   R(75,81)                1.0877         D2E/DX2 =    0.3643             !
 ! R86   R(76,77)                1.3992         D2E/DX2 =    0.4016             !
 ! R87   R(76,85)                1.469          D2E/DX2 =    0.3419             !
 ! R88   R(77,78)                1.3874         D2E/DX2 =    0.4269             !
 ! R89   R(77,82)                1.0855         D2E/DX2 =    0.3713             !
 ! R90   R(78,79)                1.3973         D2E/DX2 =    0.4041             !
 ! R91   R(78,83)                1.085          D2E/DX2 =    0.37               !
 ! R92   R(79,84)                1.0857         D2E/DX2 =    0.3689             !
 ! R93   R(85,86)                1.2243         D2E/DX2 =    0.8548             !
 ! R94   R(85,87)                1.1033         D2E/DX2 =    0.337              !
 ! A1    A(2,1,3)              113.788          D2E/DX2 =    0.042              !
 ! A2    A(2,1,4)              113.9149         D2E/DX2 =    0.0393             !
 ! A3    A(2,1,51)             104.4569         D2E/DX2 =    0.0341             !
 ! A4    A(3,1,4)               94.7614         D2E/DX2 =    0.0516             !
 ! A5    A(3,1,51)             115.6953         D2E/DX2 =    0.0317             !
 ! A6    A(3,1,73)             129.6652         D2E/DX2 =    0.0243             !
 ! A7    A(4,1,51)             114.6016         D2E/DX2 =    0.0309             !
 ! A8    A(4,1,73)             133.9313         D2E/DX2 =    0.0217             !
 ! A9    A(51,1,73)             61.3311         D2E/DX2 =    0.0249             !
 ! A10   A(1,3,16)             110.3965         D2E/DX2 =    0.0546             !
 ! A11   A(1,4,39)             111.1326         D2E/DX2 =    0.0563             !
 ! A12   A(6,5,14)             118.0108         D2E/DX2 =    0.0894             !
 ! A13   A(6,5,16)             120.5588         D2E/DX2 =    0.1615             !
 ! A14   A(14,5,16)            120.9089         D2E/DX2 =    0.1625             !
 ! A15   A(5,6,7)              120.5386         D2E/DX2 =    0.0845             !
 ! A16   A(5,6,8)              121.0941         D2E/DX2 =    0.0836             !
 ! A17   A(7,6,8)              118.3576         D2E/DX2 =    0.0869             !
 ! A18   A(6,8,9)              119.2707         D2E/DX2 =    0.0826             !
 ! A19   A(6,8,10)             120.2186         D2E/DX2 =    0.0815             !
 ! A20   A(9,8,10)             120.5107         D2E/DX2 =    0.0819             !
 ! A21   A(8,10,11)            120.3147         D2E/DX2 =    0.0817             !
 ! A22   A(8,10,12)            119.3561         D2E/DX2 =    0.082              !
 ! A23   A(11,10,12)           120.3283         D2E/DX2 =    0.0817             !
 ! A24   A(10,12,13)           120.2408         D2E/DX2 =    0.0825             !
 ! A25   A(10,12,14)           120.2483         D2E/DX2 =    0.0821             !
 ! A26   A(13,12,14)           119.5087         D2E/DX2 =    0.0826             !
 ! A27   A(5,14,12)            121.0608         D2E/DX2 =    0.0838             !
 ! A28   A(5,14,15)            120.0607         D2E/DX2 =    0.0854             !
 ! A29   A(12,14,15)           118.8772         D2E/DX2 =    0.0866             !
 ! A30   A(3,16,5)             104.07           D2E/DX2 =    0.0364             !
 ! A31   A(3,16,17)            109.178          D2E/DX2 =    0.0265             !
 ! A32   A(3,16,39)            105.2333         D2E/DX2 =    0.0236             !
 ! A33   A(5,16,17)            116.4292         D2E/DX2 =    0.0458             !
 ! A34   A(5,16,39)            120.1491         D2E/DX2 =    0.0377             !
 ! A35   A(17,16,39)           101.1031         D2E/DX2 =    0.0285             !
 ! A36   A(16,17,18)           112.2299         D2E/DX2 =    0.0162             !
 ! A37   A(16,17,19)           106.8391         D2E/DX2 =    0.0324             !
 ! A38   A(16,17,30)           105.1945         D2E/DX2 =    0.0268             !
 ! A39   A(18,17,19)           114.9973         D2E/DX2 =    0.0175             !
 ! A40   A(18,17,30)           114.8876         D2E/DX2 =    0.0147             !
 ! A41   A(19,17,30)           101.6299         D2E/DX2 =    0.0252             !
 ! A42   A(17,19,20)           110.8201         D2E/DX2 =    0.0269             !
 ! A43   A(17,19,21)           112.2311         D2E/DX2 =    0.0291             !
 ! A44   A(17,19,22)           103.4147         D2E/DX2 =    0.048              !
 ! A45   A(20,19,21)           106.2959         D2E/DX2 =    0.0167             !
 ! A46   A(20,19,22)           112.1373         D2E/DX2 =    0.0262             !
 ! A47   A(21,19,22)           112.0763         D2E/DX2 =    0.0279             !
 ! A48   A(19,22,23)           113.5392         D2E/DX2 =    0.0283             !
 ! A49   A(19,22,24)           111.6947         D2E/DX2 =    0.0248             !
 ! A50   A(19,22,25)           103.1933         D2E/DX2 =    0.0467             !
 ! A51   A(23,22,24)           106.5219         D2E/DX2 =    0.017              !
 ! A52   A(23,22,25)           112.9142         D2E/DX2 =    0.0281             !
 ! A53   A(24,22,25)           109.0085         D2E/DX2 =    0.0272             !
 ! A54   A(22,25,30)           100.1083         D2E/DX2 =    0.0198             !
 ! A55   A(22,25,35)           114.6689         D2E/DX2 =    0.0234             !
 ! A56   A(22,25,39)           106.9325         D2E/DX2 =    0.0286             !
 ! A57   A(30,25,35)           117.266          D2E/DX2 =    0.0203             !
 ! A58   A(30,25,39)           103.9278         D2E/DX2 =    0.0208             !
 ! A59   A(35,25,39)           112.5451         D2E/DX2 =    0.024              !
 ! A60   A(27,26,28)           107.38           D2E/DX2 =    0.0558             !
 ! A61   A(27,26,29)           107.8786         D2E/DX2 =    0.0563             !
 ! A62   A(27,26,30)           115.5071         D2E/DX2 =    0.1102             !
 ! A63   A(28,26,29)           107.055          D2E/DX2 =    0.0485             !
 ! A64   A(28,26,30)           108.7361         D2E/DX2 =    0.1058             !
 ! A65   A(29,26,30)           109.9428         D2E/DX2 =    0.1028             !
 ! A66   A(17,30,25)            93.2173         D2E/DX2 =    0.0218             !
 ! A67   A(17,30,26)           111.1397         D2E/DX2 =    0.0239             !
 ! A68   A(17,30,31)           118.394          D2E/DX2 =    0.0217             !
 ! A69   A(25,30,26)           113.6877         D2E/DX2 =    0.0242             !
 ! A70   A(25,30,31)           117.3411         D2E/DX2 =    0.0212             !
 ! A71   A(26,30,31)           103.4169         D2E/DX2 =    0.0516             !
 ! A72   A(30,31,32)           108.5311         D2E/DX2 =    0.1131             !
 ! A73   A(30,31,33)           109.6399         D2E/DX2 =    0.101              !
 ! A74   A(30,31,34)           116.4922         D2E/DX2 =    0.108              !
 ! A75   A(32,31,33)           107.3583         D2E/DX2 =    0.0486             !
 ! A76   A(32,31,34)           106.5941         D2E/DX2 =    0.0585             !
 ! A77   A(33,31,34)           107.8437         D2E/DX2 =    0.0554             !
 ! A78   A(25,35,36)           110.2356         D2E/DX2 =    0.1043             !
 ! A79   A(25,35,37)           111.0572         D2E/DX2 =    0.1061             !
 ! A80   A(25,35,38)           110.8014         D2E/DX2 =    0.1053             !
 ! A81   A(36,35,37)           108.6171         D2E/DX2 =    0.052              !
 ! A82   A(36,35,38)           107.7296         D2E/DX2 =    0.0516             !
 ! A83   A(37,35,38)           108.2996         D2E/DX2 =    0.053              !
 ! A84   A(4,39,16)            105.6278         D2E/DX2 =    0.0265             !
 ! A85   A(4,39,25)            107.9726         D2E/DX2 =    0.0303             !
 ! A86   A(4,39,40)            106.6734         D2E/DX2 =    0.0365             !
 ! A87   A(16,39,25)           102.7409         D2E/DX2 =    0.027              !
 ! A88   A(16,39,40)           118.8542         D2E/DX2 =    0.0423             !
 ! A89   A(25,39,40)           114.2943         D2E/DX2 =    0.0552             !
 ! A90   A(39,40,41)           118.4869         D2E/DX2 =    0.1897             !
 ! A91   A(39,40,49)           123.6183         D2E/DX2 =    0.1798             !
 ! A92   A(41,40,49)           117.8826         D2E/DX2 =    0.0912             !
 ! A93   A(40,41,42)           119.269          D2E/DX2 =    0.085              !
 ! A94   A(40,41,43)           121.1056         D2E/DX2 =    0.0842             !
 ! A95   A(42,41,43)           119.6242         D2E/DX2 =    0.085              !
 ! A96   A(41,43,44)           119.3893         D2E/DX2 =    0.0828             !
 ! A97   A(41,43,45)           120.3155         D2E/DX2 =    0.0824             !
 ! A98   A(44,43,45)           120.2945         D2E/DX2 =    0.0825             !
 ! A99   A(43,45,46)           120.4568         D2E/DX2 =    0.082              !
 ! A100  A(43,45,47)           119.2235         D2E/DX2 =    0.0821             !
 ! A101  A(46,45,47)           120.3195         D2E/DX2 =    0.0819             !
 ! A102  A(45,47,48)           120.2425         D2E/DX2 =    0.0826             !
 ! A103  A(45,47,49)           120.427          D2E/DX2 =    0.0821             !
 ! A104  A(48,47,49)           119.3268         D2E/DX2 =    0.0828             !
 ! A105  A(40,49,47)           121.0432         D2E/DX2 =    0.0848             !
 ! A106  A(40,49,50)           120.378          D2E/DX2 =    0.0851             !
 ! A107  A(47,49,50)           118.5548         D2E/DX2 =    0.0872             !
 ! A108  A(53,52,63)           115.1373         D2E/DX2 =    0.1688             !
 ! A109  A(53,52,73)           119.2533         D2E/DX2 =    0.069              !
 ! A110  A(63,52,73)           122.5898         D2E/DX2 =    0.0667             !
 ! A111  A(52,53,54)           114.8483         D2E/DX2 =    0.0846             !
 ! A112  A(52,53,55)           108.1859         D2E/DX2 =    0.0842             !
 ! A113  A(52,53,56)           112.4286         D2E/DX2 =    0.0264             !
 ! A114  A(54,53,55)           108.7395         D2E/DX2 =    0.0922             !
 ! A115  A(54,53,56)           105.8395         D2E/DX2 =    0.0282             !
 ! A116  A(55,53,56)           106.4366         D2E/DX2 =    0.0265             !
 ! A117  A(53,54,57)           111.9629         D2E/DX2 =    0.0998             !
 ! A118  A(53,54,58)           111.0968         D2E/DX2 =    0.0991             !
 ! A119  A(53,54,59)           110.1302         D2E/DX2 =    0.0993             !
 ! A120  A(57,54,58)           107.5744         D2E/DX2 =    0.0527             !
 ! A121  A(57,54,59)           108.16           D2E/DX2 =    0.0516             !
 ! A122  A(58,54,59)           107.7614         D2E/DX2 =    0.05               !
 ! A123  A(53,55,60)           111.3302         D2E/DX2 =    0.0995             !
 ! A124  A(53,55,61)           110.1069         D2E/DX2 =    0.1006             !
 ! A125  A(53,55,62)           111.9285         D2E/DX2 =    0.1004             !
 ! A126  A(60,55,61)           107.7966         D2E/DX2 =    0.0508             !
 ! A127  A(60,55,62)           107.7628         D2E/DX2 =    0.0528             !
 ! A128  A(61,55,62)           107.7486         D2E/DX2 =    0.0515             !
 ! A129  A(52,63,64)           114.11           D2E/DX2 =    0.0831             !
 ! A130  A(52,63,65)           108.7879         D2E/DX2 =    0.0872             !
 ! A131  A(52,63,66)           111.9046         D2E/DX2 =    0.0265             !
 ! A132  A(64,63,65)           109.3727         D2E/DX2 =    0.0926             !
 ! A133  A(64,63,66)           106.2957         D2E/DX2 =    0.028              !
 ! A134  A(65,63,66)           106.0404         D2E/DX2 =    0.0268             !
 ! A135  A(63,64,67)           111.5259         D2E/DX2 =    0.0997             !
 ! A136  A(63,64,68)           111.463          D2E/DX2 =    0.0989             !
 ! A137  A(63,64,69)           110.0782         D2E/DX2 =    0.0986             !
 ! A138  A(67,64,68)           107.6774         D2E/DX2 =    0.0523             !
 ! A139  A(67,64,69)           108.1617         D2E/DX2 =    0.0512             !
 ! A140  A(68,64,69)           107.7888         D2E/DX2 =    0.0505             !
 ! A141  A(63,65,70)           111.5306         D2E/DX2 =    0.1029             !
 ! A142  A(63,65,71)           110.112          D2E/DX2 =    0.1002             !
 ! A143  A(63,65,72)           111.6098         D2E/DX2 =    0.1014             !
 ! A144  A(70,65,71)           108.3239         D2E/DX2 =    0.0515             !
 ! A145  A(70,65,72)           107.4038         D2E/DX2 =    0.0532             !
 ! A146  A(71,65,72)           107.7077         D2E/DX2 =    0.0512             !
 ! A147  A(1,73,52)             79.3755         D2E/DX2 =    0.0149             !
 ! A148  A(2,73,52)            111.8432         D2E/DX2 =    0.0314             !
 ! A149  A(2,73,86)            135.5265         D2E/DX2 =    0.0248             !
 ! A150  A(52,73,86)           111.9771         D2E/DX2 =    0.0336             !
 ! A151  A(75,74,79)           119.5636         D2E/DX2 =    0.0818             !
 ! A152  A(75,74,80)           120.2423         D2E/DX2 =    0.0822             !
 ! A153  A(79,74,80)           120.1941         D2E/DX2 =    0.0822             !
 ! A154  A(74,75,76)           119.7975         D2E/DX2 =    0.0825             !
 ! A155  A(74,75,81)           120.7762         D2E/DX2 =    0.083              !
 ! A156  A(76,75,81)           119.426          D2E/DX2 =    0.0836             !
 ! A157  A(75,76,77)           120.5806         D2E/DX2 =    0.0854             !
 ! A158  A(75,76,85)           118.5057         D2E/DX2 =    0.1178             !
 ! A159  A(77,76,85)           120.9129         D2E/DX2 =    0.1167             !
 ! A160  A(76,77,78)           119.4744         D2E/DX2 =    0.0819             !
 ! A161  A(76,77,82)           118.9074         D2E/DX2 =    0.0812             !
 ! A162  A(78,77,82)           121.6182         D2E/DX2 =    0.0801             !
 ! A163  A(77,78,79)           119.9025         D2E/DX2 =    0.0821             !
 ! A164  A(77,78,83)           120.1486         D2E/DX2 =    0.0825             !
 ! A165  A(79,78,83)           119.9489         D2E/DX2 =    0.0825             !
 ! A166  A(74,79,78)           120.6813         D2E/DX2 =    0.0822             !
 ! A167  A(74,79,84)           119.6728         D2E/DX2 =    0.0832             !
 ! A168  A(78,79,84)           119.646          D2E/DX2 =    0.0832             !
 ! A169  A(76,85,86)           123.642          D2E/DX2 =    0.1583             !
 ! A170  A(76,85,87)           117.3397         D2E/DX2 =    0.1021             !
 ! A171  A(86,85,87)           119.0143         D2E/DX2 =    0.1275             !
 ! A172  A(73,86,85)           111.9122         D2E/DX2 =    0.1235             !
 ! A173  L(1,73,86,52,-1)      191.3526         D2E/DX2 =    0.023              !
 ! A174  L(1,73,86,52,-2)      186.1549         D2E/DX2 =    0.0131             !
 ! D1    D(2,1,3,16)          -153.2952         D2E/DX2 =    0.0247             !
 ! D2    D(4,1,3,16)           -34.527          D2E/DX2 =    0.0112             !
 ! D3    D(51,1,3,16)           85.7161         D2E/DX2 =    0.0279             !
 ! D4    D(73,1,3,16)          158.7004         D2E/DX2 =    0.0087             !
 ! D5    D(2,1,4,39)           151.2124         D2E/DX2 =    0.0263             !
 ! D6    D(3,1,4,39)            32.5467         D2E/DX2 =    0.0118             !
 ! D7    D(51,1,4,39)          -88.562          D2E/DX2 =    0.0284             !
 ! D8    D(73,1,4,39)         -161.6104         D2E/DX2 =    0.009              !
 ! D9    D(3,1,73,52)          -99.5556         D2E/DX2 =    0.0243             !
 ! D10   D(4,1,73,52)           98.9035         D2E/DX2 =    0.0227             !
 ! D11   D(51,1,73,52)           1.3136         D2E/DX2 =    0.0602             !
 ! D12   D(1,3,16,5)          -101.8724         D2E/DX2 =    0.0317             !
 ! D13   D(1,3,16,17)          133.1687         D2E/DX2 =    0.0262             !
 ! D14   D(1,3,16,39)           25.3487         D2E/DX2 =    0.0104             !
 ! D15   D(1,4,39,16)          -20.3165         D2E/DX2 =    0.0093             !
 ! D16   D(1,4,39,25)         -129.6763         D2E/DX2 =    0.0252             !
 ! D17   D(1,4,39,40)          107.0479         D2E/DX2 =    0.0336             !
 ! D18   D(14,5,6,7)          -179.9261         D2E/DX2 =    0.0087             !
 ! D19   D(14,5,6,8)            -1.0754         D2E/DX2 =    0.0075             !
 ! D20   D(16,5,6,7)             8.2821         D2E/DX2 =    0.0082             !
 ! D21   D(16,5,6,8)          -172.8672         D2E/DX2 =    0.0076             !
 ! D22   D(6,5,14,12)            1.2384         D2E/DX2 =    0.0078             !
 ! D23   D(6,5,14,15)         -178.343          D2E/DX2 =    0.0084             !
 ! D24   D(16,5,14,12)         173.0001         D2E/DX2 =    0.008              !
 ! D25   D(16,5,14,15)          -6.5813         D2E/DX2 =    0.0085             !
 ! D26   D(6,5,16,3)            69.4479         D2E/DX2 =    0.0151             !
 ! D27   D(6,5,16,17)         -170.3693         D2E/DX2 =    0.0149             !
 ! D28   D(6,5,16,39)          -47.8633         D2E/DX2 =    0.0143             !
 ! D29   D(14,5,16,3)         -102.1042         D2E/DX2 =    0.0122             !
 ! D30   D(14,5,16,17)          18.0786         D2E/DX2 =    0.012              !
 ! D31   D(14,5,16,39)         140.5846         D2E/DX2 =    0.0125             !
 ! D32   D(5,6,8,9)           -179.717          D2E/DX2 =    0.0086             !
 ! D33   D(5,6,8,10)             0.2878         D2E/DX2 =    0.0089             !
 ! D34   D(7,6,8,9)             -0.8419         D2E/DX2 =    0.0095             !
 ! D35   D(7,6,8,10)           179.1629         D2E/DX2 =    0.0089             !
 ! D36   D(6,8,10,11)         -179.9731         D2E/DX2 =    0.0085             !
 ! D37   D(6,8,10,12)            0.3645         D2E/DX2 =    0.0092             !
 ! D38   D(9,8,10,11)            0.0317         D2E/DX2 =    0.0092             !
 ! D39   D(9,8,10,12)         -179.6306         D2E/DX2 =    0.0088             !
 ! D40   D(8,10,12,13)         179.2547         D2E/DX2 =    0.0087             !
 ! D41   D(8,10,12,14)          -0.2029         D2E/DX2 =    0.0092             !
 ! D42   D(11,10,12,13)         -0.4077         D2E/DX2 =    0.0092             !
 ! D43   D(11,10,12,14)       -179.8652         D2E/DX2 =    0.0087             !
 ! D44   D(10,12,14,5)          -0.6172         D2E/DX2 =    0.0091             !
 ! D45   D(10,12,14,15)        178.9691         D2E/DX2 =    0.0089             !
 ! D46   D(13,12,14,5)         179.9213         D2E/DX2 =    0.0086             !
 ! D47   D(13,12,14,15)         -0.4925         D2E/DX2 =    0.0093             !
 ! D48   D(3,16,17,18)          53.058          D2E/DX2 =    0.0165             !
 ! D49   D(3,16,17,19)         179.975          D2E/DX2 =    0.0288             !
 ! D50   D(3,16,17,30)         -72.5403         D2E/DX2 =    0.0227             !
 ! D51   D(5,16,17,18)         -64.3489         D2E/DX2 =    0.0175             !
 ! D52   D(5,16,17,19)          62.5681         D2E/DX2 =    0.0273             !
 ! D53   D(5,16,17,30)         170.0528         D2E/DX2 =    0.0242             !
 ! D54   D(39,16,17,18)        163.6524         D2E/DX2 =    0.0109             !
 ! D55   D(39,16,17,19)        -69.4306         D2E/DX2 =    0.0186             !
 ! D56   D(39,16,17,30)         38.0541         D2E/DX2 =    0.0123             !
 ! D57   D(3,16,39,4)           -3.0738         D2E/DX2 =    0.0102             !
 ! D58   D(3,16,39,25)         109.9893         D2E/DX2 =    0.0267             !
 ! D59   D(3,16,39,40)        -122.6967         D2E/DX2 =    0.0302             !
 ! D60   D(5,16,39,4)          113.6407         D2E/DX2 =    0.0333             !
 ! D61   D(5,16,39,25)        -133.2962         D2E/DX2 =    0.0309             !
 ! D62   D(5,16,39,40)          -5.9821         D2E/DX2 =    0.0336             !
 ! D63   D(17,16,39,4)        -116.6772         D2E/DX2 =    0.0283             !
 ! D64   D(17,16,39,25)         -3.6141         D2E/DX2 =    0.0095             !
 ! D65   D(17,16,39,40)        123.7            D2E/DX2 =    0.0347             !
 ! D66   D(16,17,19,20)       -161.9579         D2E/DX2 =    0.0191             !
 ! D67   D(16,17,19,21)        -43.29           D2E/DX2 =    0.0181             !
 ! D68   D(16,17,19,22)         77.7004         D2E/DX2 =    0.0182             !
 ! D69   D(18,17,19,20)        -36.701          D2E/DX2 =    0.0123             !
 ! D70   D(18,17,19,21)         81.9669         D2E/DX2 =    0.0133             !
 ! D71   D(18,17,19,22)       -157.0427         D2E/DX2 =    0.0119             !
 ! D72   D(30,17,19,20)         88.0512         D2E/DX2 =    0.0172             !
 ! D73   D(30,17,19,21)       -153.2809         D2E/DX2 =    0.0173             !
 ! D74   D(30,17,19,22)        -32.2905         D2E/DX2 =    0.0129             !
 ! D75   D(16,17,30,25)        -56.0231         D2E/DX2 =    0.015              !
 ! D76   D(16,17,30,26)       -172.9692         D2E/DX2 =    0.0255             !
 ! D77   D(16,17,30,31)         67.5709         D2E/DX2 =    0.0284             !
 ! D78   D(18,17,30,25)       -179.9517         D2E/DX2 =    0.0104             !
 ! D79   D(18,17,30,26)         63.1022         D2E/DX2 =    0.0172             !
 ! D80   D(18,17,30,31)        -56.3576         D2E/DX2 =    0.0151             !
 ! D81   D(19,17,30,25)         55.2226         D2E/DX2 =    0.0147             !
 ! D82   D(19,17,30,26)        -61.7235         D2E/DX2 =    0.0278             !
 ! D83   D(19,17,30,31)        178.8167         D2E/DX2 =    0.0235             !
 ! D84   D(17,19,22,23)       -127.5702         D2E/DX2 =    0.0167             !
 ! D85   D(17,19,22,24)        111.9555         D2E/DX2 =    0.017              !
 ! D86   D(17,19,22,25)         -5.0004         D2E/DX2 =    0.0096             !
 ! D87   D(20,19,22,23)        112.9898         D2E/DX2 =    0.0158             !
 ! D88   D(20,19,22,24)         -7.4845         D2E/DX2 =    0.0149             !
 ! D89   D(20,19,22,25)       -124.4404         D2E/DX2 =    0.0161             !
 ! D90   D(21,19,22,23)         -6.4752         D2E/DX2 =    0.0149             !
 ! D91   D(21,19,22,24)       -126.9494         D2E/DX2 =    0.0166             !
 ! D92   D(21,19,22,25)        116.0947         D2E/DX2 =    0.0172             !
 ! D93   D(19,22,25,30)         40.1543         D2E/DX2 =    0.0131             !
 ! D94   D(19,22,25,35)        166.5929         D2E/DX2 =    0.0154             !
 ! D95   D(19,22,25,39)        -67.8958         D2E/DX2 =    0.0151             !
 ! D96   D(23,22,25,30)        163.1407         D2E/DX2 =    0.0167             !
 ! D97   D(23,22,25,35)        -70.4208         D2E/DX2 =    0.0136             !
 ! D98   D(23,22,25,39)         55.0906         D2E/DX2 =    0.0171             !
 ! D99   D(24,22,25,30)        -78.6839         D2E/DX2 =    0.0175             !
 ! D100  D(24,22,25,35)         47.7547         D2E/DX2 =    0.0141             !
 ! D101  D(24,22,25,39)        173.266          D2E/DX2 =    0.018              !
 ! D102  D(22,25,30,17)        -58.3964         D2E/DX2 =    0.0167             !
 ! D103  D(22,25,30,26)         56.3818         D2E/DX2 =    0.0263             !
 ! D104  D(22,25,30,31)        177.1844         D2E/DX2 =    0.0241             !
 ! D105  D(35,25,30,17)        176.935          D2E/DX2 =    0.0141             !
 ! D106  D(35,25,30,26)        -68.2868         D2E/DX2 =    0.019              !
 ! D107  D(35,25,30,31)         52.5158         D2E/DX2 =    0.0184             !
 ! D108  D(39,25,30,17)         52.0303         D2E/DX2 =    0.0159             !
 ! D109  D(39,25,30,26)        166.8085         D2E/DX2 =    0.0254             !
 ! D110  D(39,25,30,31)        -72.3889         D2E/DX2 =    0.0295             !
 ! D111  D(22,25,35,36)        -57.817          D2E/DX2 =    0.0133             !
 ! D112  D(22,25,35,37)       -178.249          D2E/DX2 =    0.0135             !
 ! D113  D(22,25,35,38)         61.3416         D2E/DX2 =    0.0132             !
 ! D114  D(30,25,35,36)         59.1829         D2E/DX2 =    0.0119             !
 ! D115  D(30,25,35,37)        -61.2491         D2E/DX2 =    0.0121             !
 ! D116  D(30,25,35,38)        178.3415         D2E/DX2 =    0.0119             !
 ! D117  D(39,25,35,36)        179.657          D2E/DX2 =    0.0138             !
 ! D118  D(39,25,35,37)         59.225          D2E/DX2 =    0.0142             !
 ! D119  D(39,25,35,38)        -61.1844         D2E/DX2 =    0.0139             !
 ! D120  D(22,25,39,4)        -174.5539         D2E/DX2 =    0.026              !
 ! D121  D(22,25,39,16)         74.1182         D2E/DX2 =    0.016              !
 ! D122  D(22,25,39,40)        -56.0401         D2E/DX2 =    0.0266             !
 ! D123  D(30,25,39,4)          80.1078         D2E/DX2 =    0.0222             !
 ! D124  D(30,25,39,16)        -31.2201         D2E/DX2 =    0.0109             !
 ! D125  D(30,25,39,40)       -161.3784         D2E/DX2 =    0.026              !
 ! D126  D(35,25,39,4)         -47.7718         D2E/DX2 =    0.0187             !
 ! D127  D(35,25,39,16)       -159.0997         D2E/DX2 =    0.0133             !
 ! D128  D(35,25,39,40)         70.7419         D2E/DX2 =    0.0207             !
 ! D129  D(27,26,30,17)         41.5102         D2E/DX2 =    0.0124             !
 ! D130  D(27,26,30,25)        -62.1016         D2E/DX2 =    0.0125             !
 ! D131  D(27,26,30,31)        169.5628         D2E/DX2 =    0.0123             !
 ! D132  D(28,26,30,17)        -79.2417         D2E/DX2 =    0.0128             !
 ! D133  D(28,26,30,25)        177.1465         D2E/DX2 =    0.0128             !
 ! D134  D(28,26,30,31)         48.8109         D2E/DX2 =    0.012              !
 ! D135  D(29,26,30,17)        163.8524         D2E/DX2 =    0.0129             !
 ! D136  D(29,26,30,25)         60.2407         D2E/DX2 =    0.0124             !
 ! D137  D(29,26,30,31)        -68.095          D2E/DX2 =    0.0121             !
 ! D138  D(17,30,31,32)        162.353          D2E/DX2 =    0.0128             !
 ! D139  D(17,30,31,33)         45.3704         D2E/DX2 =    0.0118             !
 ! D140  D(17,30,31,34)        -77.4077         D2E/DX2 =    0.0129             !
 ! D141  D(25,30,31,32)        -87.0792         D2E/DX2 =    0.0123             !
 ! D142  D(25,30,31,33)        155.9383         D2E/DX2 =    0.012              !
 ! D143  D(25,30,31,34)         33.1602         D2E/DX2 =    0.0115             !
 ! D144  D(26,30,31,32)         38.9576         D2E/DX2 =    0.0124             !
 ! D145  D(26,30,31,33)        -78.025          D2E/DX2 =    0.0119             !
 ! D146  D(26,30,31,34)        159.1969         D2E/DX2 =    0.0127             !
 ! D147  D(4,39,40,41)          21.7804         D2E/DX2 =    0.014              !
 ! D148  D(4,39,40,49)        -159.5158         D2E/DX2 =    0.019              !
 ! D149  D(16,39,40,41)        140.8649         D2E/DX2 =    0.0105             !
 ! D150  D(16,39,40,49)        -40.4313         D2E/DX2 =    0.0137             !
 ! D151  D(25,39,40,41)        -97.468          D2E/DX2 =    0.011              !
 ! D152  D(25,39,40,49)         81.2358         D2E/DX2 =    0.0152             !
 ! D153  D(39,40,41,42)         -1.0887         D2E/DX2 =    0.0079             !
 ! D154  D(39,40,41,43)        179.313          D2E/DX2 =    0.0067             !
 ! D155  D(49,40,41,42)       -179.8675         D2E/DX2 =    0.0079             !
 ! D156  D(49,40,41,43)          0.5341         D2E/DX2 =    0.0076             !
 ! D157  D(39,40,49,47)       -179.1827         D2E/DX2 =    0.0069             !
 ! D158  D(39,40,49,50)          2.626          D2E/DX2 =    0.0077             !
 ! D159  D(41,40,49,47)         -0.4716         D2E/DX2 =    0.0074             !
 ! D160  D(41,40,49,50)       -178.6629         D2E/DX2 =    0.0092             !
 ! D161  D(40,41,43,44)        179.5098         D2E/DX2 =    0.0085             !
 ! D162  D(40,41,43,45)         -0.1728         D2E/DX2 =    0.009              !
 ! D163  D(42,41,43,44)         -0.0871         D2E/DX2 =    0.0094             !
 ! D164  D(42,41,43,45)       -179.7698         D2E/DX2 =    0.0088             !
 ! D165  D(41,43,45,46)        179.5698         D2E/DX2 =    0.0086             !
 ! D166  D(41,43,45,47)         -0.2641         D2E/DX2 =    0.0091             !
 ! D167  D(44,43,45,46)         -0.1099         D2E/DX2 =    0.0092             !
 ! D168  D(44,43,45,47)       -179.9438         D2E/DX2 =    0.0086             !
 ! D169  D(43,45,47,48)        179.6214         D2E/DX2 =    0.0088             !
 ! D170  D(43,45,47,49)          0.3261         D2E/DX2 =    0.0092             !
 ! D171  D(46,45,47,48)         -0.2127         D2E/DX2 =    0.0092             !
 ! D172  D(46,45,47,49)       -179.508          D2E/DX2 =    0.0085             !
 ! D173  D(45,47,49,40)          0.0475         D2E/DX2 =    0.0088             !
 ! D174  D(45,47,49,50)        178.271          D2E/DX2 =    0.0092             !
 ! D175  D(48,47,49,40)       -179.2543         D2E/DX2 =    0.0085             !
 ! D176  D(48,47,49,50)         -1.0307         D2E/DX2 =    0.0097             !
 ! D177  D(63,52,53,54)        -55.7366         D2E/DX2 =    0.0176             !
 ! D178  D(63,52,53,55)       -177.3905         D2E/DX2 =    0.0169             !
 ! D179  D(63,52,53,56)         65.3643         D2E/DX2 =    0.0097             !
 ! D180  D(73,52,53,54)        143.3974         D2E/DX2 =    0.0146             !
 ! D181  D(73,52,53,55)         21.7435         D2E/DX2 =    0.0165             !
 ! D182  D(73,52,53,56)        -95.5016         D2E/DX2 =    0.0101             !
 ! D183  D(53,52,63,64)        -64.4606         D2E/DX2 =    0.0168             !
 ! D184  D(53,52,63,65)        173.1199         D2E/DX2 =    0.02               !
 ! D185  D(53,52,63,66)         56.2886         D2E/DX2 =    0.0103             !
 ! D186  D(73,52,63,64)         95.6979         D2E/DX2 =    0.0145             !
 ! D187  D(73,52,63,65)        -26.7216         D2E/DX2 =    0.0169             !
 ! D188  D(73,52,63,66)       -143.5529         D2E/DX2 =    0.0094             !
 ! D189  D(53,52,73,1)        -102.6635         D2E/DX2 =    0.0225             !
 ! D190  D(53,52,73,2)        -101.0301         D2E/DX2 =    0.0118             !
 ! D191  D(53,52,73,86)         71.1816         D2E/DX2 =    0.0071             !
 ! D192  D(63,52,73,1)          97.9577         D2E/DX2 =    0.0255             !
 ! D193  D(63,52,73,2)          99.5912         D2E/DX2 =    0.0144             !
 ! D194  D(63,52,73,86)        -88.1971         D2E/DX2 =    0.0092             !
 ! D195  D(52,53,54,57)         61.6984         D2E/DX2 =    0.0187             !
 ! D196  D(52,53,54,58)       -178.0003         D2E/DX2 =    0.0184             !
 ! D197  D(52,53,54,59)        -58.6822         D2E/DX2 =    0.0183             !
 ! D198  D(55,53,54,57)       -176.9493         D2E/DX2 =    0.018              !
 ! D199  D(55,53,54,58)        -56.648          D2E/DX2 =    0.0175             !
 ! D200  D(55,53,54,59)         62.6701         D2E/DX2 =    0.018              !
 ! D201  D(56,53,54,57)        -62.9429         D2E/DX2 =    0.0131             !
 ! D202  D(56,53,54,58)         57.3584         D2E/DX2 =    0.0132             !
 ! D203  D(56,53,54,59)        176.6764         D2E/DX2 =    0.0133             !
 ! D204  D(52,53,55,60)        -56.6421         D2E/DX2 =    0.02               !
 ! D205  D(52,53,55,61)         62.854          D2E/DX2 =    0.02               !
 ! D206  D(52,53,55,62)       -177.3231         D2E/DX2 =    0.0197             !
 ! D207  D(54,53,55,60)        178.0114         D2E/DX2 =    0.0194             !
 ! D208  D(54,53,55,61)        -62.4925         D2E/DX2 =    0.0192             !
 ! D209  D(54,53,55,62)         57.3304         D2E/DX2 =    0.0185             !
 ! D210  D(56,53,55,60)         64.3966         D2E/DX2 =    0.0139             !
 ! D211  D(56,53,55,61)       -176.1073         D2E/DX2 =    0.0138             !
 ! D212  D(56,53,55,62)        -56.2843         D2E/DX2 =    0.0137             !
 ! D213  D(52,63,64,67)         56.1439         D2E/DX2 =    0.0183             !
 ! D214  D(52,63,64,68)        176.53           D2E/DX2 =    0.0184             !
 ! D215  D(52,63,64,69)        -63.9173         D2E/DX2 =    0.0186             !
 ! D216  D(65,63,64,67)        178.243          D2E/DX2 =    0.0181             !
 ! D217  D(65,63,64,68)        -61.3709         D2E/DX2 =    0.0176             !
 ! D218  D(65,63,64,69)         58.1818         D2E/DX2 =    0.0183             !
 ! D219  D(66,63,64,67)        -67.6809         D2E/DX2 =    0.0132             !
 ! D220  D(66,63,64,68)         52.7053         D2E/DX2 =    0.0134             !
 ! D221  D(66,63,64,69)        172.2579         D2E/DX2 =    0.0136             !
 ! D222  D(52,63,65,70)        -60.7736         D2E/DX2 =    0.0205             !
 ! D223  D(52,63,65,71)         59.5173         D2E/DX2 =    0.0199             !
 ! D224  D(52,63,65,72)        179.0853         D2E/DX2 =    0.0196             !
 ! D225  D(64,63,65,70)        173.987          D2E/DX2 =    0.0189             !
 ! D226  D(64,63,65,71)        -65.7222         D2E/DX2 =    0.0187             !
 ! D227  D(64,63,65,72)         53.8458         D2E/DX2 =    0.018              !
 ! D228  D(66,63,65,70)         59.7458         D2E/DX2 =    0.0138             !
 ! D229  D(66,63,65,71)       -179.9633         D2E/DX2 =    0.0139             !
 ! D230  D(66,63,65,72)        -60.3954         D2E/DX2 =    0.0136             !
 ! D231  D(2,73,86,85)         167.0243         D2E/DX2 =    0.0141             !
 ! D232  D(52,73,86,85)         -2.6326         D2E/DX2 =    0.0182             !
 ! D233  D(79,74,75,76)          0.0859         D2E/DX2 =    0.0091             !
 ! D234  D(79,74,75,81)        179.8692         D2E/DX2 =    0.0085             !
 ! D235  D(80,74,75,76)       -179.9056         D2E/DX2 =    0.0087             !
 ! D236  D(80,74,75,81)         -0.1223         D2E/DX2 =    0.0093             !
 ! D237  D(75,74,79,78)         -0.0872         D2E/DX2 =    0.0092             !
 ! D238  D(75,74,79,84)        179.9513         D2E/DX2 =    0.0088             !
 ! D239  D(80,74,79,78)        179.9044         D2E/DX2 =    0.0086             !
 ! D240  D(80,74,79,84)         -0.0572         D2E/DX2 =    0.0095             !
 ! D241  D(74,75,76,77)          0.0242         D2E/DX2 =    0.008              !
 ! D242  D(74,75,76,85)        179.7012         D2E/DX2 =    0.0069             !
 ! D243  D(81,75,76,77)       -179.762          D2E/DX2 =    0.0075             !
 ! D244  D(81,75,76,85)         -0.085          D2E/DX2 =    0.0074             !
 ! D245  D(75,76,77,78)         -0.134          D2E/DX2 =    0.0079             !
 ! D246  D(75,76,77,82)        179.9095         D2E/DX2 =    0.0075             !
 ! D247  D(85,76,77,78)       -179.8032         D2E/DX2 =    0.0069             !
 ! D248  D(85,76,77,82)          0.2404         D2E/DX2 =    0.0076             !
 ! D249  D(75,76,85,86)       -178.265          D2E/DX2 =    0.0114             !
 ! D250  D(75,76,85,87)          1.0043         D2E/DX2 =    0.0117             !
 ! D251  D(77,76,85,86)          1.4109         D2E/DX2 =    0.0122             !
 ! D252  D(77,76,85,87)       -179.3198         D2E/DX2 =    0.011              !
 ! D253  D(76,77,78,79)          0.1326         D2E/DX2 =    0.009              !
 ! D254  D(76,77,78,83)       -179.921          D2E/DX2 =    0.0088             !
 ! D255  D(82,77,78,79)       -179.9122         D2E/DX2 =    0.0087             !
 ! D256  D(82,77,78,83)          0.0342         D2E/DX2 =    0.0096             !
 ! D257  D(77,78,79,74)         -0.023          D2E/DX2 =    0.0092             !
 ! D258  D(77,78,79,84)        179.9385         D2E/DX2 =    0.0087             !
 ! D259  D(83,78,79,74)       -179.9695         D2E/DX2 =    0.0086             !
 ! D260  D(83,78,79,84)         -0.008          D2E/DX2 =    0.0095             !
 ! D261  D(76,85,86,73)        174.6252         D2E/DX2 =    0.0114             !
 ! D262  D(87,85,86,73)         -4.6326         D2E/DX2 =    0.015              !
 --------------------------------------------------------------------------------
 Trust Radius=3.00D-01 FncErr=1.00D-07 GrdErr=1.00D-06 EigMax=2.50D+02 EigMin=1.00D-04
 Number of steps in this run=    522 maximum allowed number of steps=    522.
 Search for a saddle point of order  1.
 GradGradGradGradGradGradGradGradGradGradGradGradGradGradGradGradGradGrad

 Leave Link  103 at Mon Dec  9 03:39:43 2024, MaxMem= 13421772800 cpu:               5.7 elap:               0.2
 (Enter /home/yuhan/g16/l202.exe)
 Stoichiometry    C35H45LiNO4P
 Framework group  C1[X(C35H45LiNO4P)]
 Deg. of freedom   255
 Full point group                 C1      NOp   1
 RotChk:  IX=0 Diff= 1.61D-15
 Largest Abelian subgroup         C1      NOp   1
 Largest concise Abelian subgroup C1      NOp   1
                         Standard orientation:                         
 ---------------------------------------------------------------------
 Center     Atomic      Atomic             Coordinates (Angstroms)
 Number     Number       Type             X           Y           Z
 ---------------------------------------------------------------------
      1         15           0        0.292938   -1.007901   -0.234835
      2          8           0       -0.750277   -2.076234   -0.389180
      3          8           0        1.370711   -0.964908   -1.448190
      4          8           0        1.398230   -1.326521    0.916408
      5          6           0        2.613966    1.023716   -1.503689
      6          6           0        1.729239    1.966681   -0.963455
      7          1           0        1.137106    1.727879   -0.085071
      8          6           0        1.603672    3.234053   -1.519566
      9          1           0        0.912471    3.943038   -1.074254
     10          6           0        2.357935    3.587657   -2.636362
     11          1           0        2.261421    4.577216   -3.071697
     12          6           0        3.229956    2.658458   -3.191791
     13          1           0        3.815560    2.914612   -4.069160
     14          6           0        3.350516    1.387172   -2.633050
     15          1           0        4.025334    0.673680   -3.094686
     16          6           0        2.626632   -0.415050   -0.987567
     17          6           0        3.779461   -1.308243   -1.477669
     18          1           0        3.743327   -1.474799   -2.557918
     19          6           0        5.097124   -0.669990   -0.955104
     20          1           0        5.958389   -1.047621   -1.510653
     21          1           0        5.106648    0.414642   -1.075545
     22          6           0        5.133880   -1.091726    0.539244
     23          1           0        5.275743   -0.255493    1.224332
     24          1           0        5.943195   -1.798676    0.739823
     25          6           0        3.783311   -1.806078    0.736295
     26          6           0        4.898642   -3.524807   -0.871710
     27          1           0        5.863084   -3.025488   -0.959863
     28          1           0        4.727762   -4.073320   -1.804210
     29          1           0        4.976905   -4.268557   -0.071179
     30          6           0        3.691559   -2.598148   -0.613241
     31          6           0        2.478096   -3.529020   -0.806770
     32          1           0        2.719094   -4.508842   -0.379249
     33          1           0        2.293561   -3.675597   -1.875988
     34          1           0        1.548561   -3.212371   -0.349914
     35          6           0        3.671555   -2.605360    2.019748
     36          1           0        4.464250   -3.359532    2.066558
     37          1           0        2.704239   -3.111143    2.084652
     38          1           0        3.778603   -1.953992    2.894406
     39          6           0        2.660799   -0.708368    0.608730
     40          6           0        2.819290    0.467761    1.571406
     41          6           0        2.085015    0.458719    2.763159
     42          1           0        1.413114   -0.367042    2.965186
     43          6           0        2.198519    1.496244    3.686625
     44          1           0        1.609957    1.464793    4.598243
     45          6           0        3.052433    2.564884    3.439842
     46          1           0        3.137397    3.377575    4.154239
     47          6           0        3.796093    2.583065    2.262747
     48          1           0        4.463365    3.412395    2.050425
     49          6           0        3.681329    1.547975    1.341101
     50          1           0        4.253063    1.606898    0.421671
     51          1           0       -0.476625    0.229147   -0.020257
     52          7           0       -2.141906    0.799833   -0.000679
     53          6           0       -2.353333    1.328260    1.333106
     54          6           0       -1.382167    2.447437    1.746500
     55          6           0       -2.226128    0.173013    2.330699
     56          1           0       -3.377451    1.749191    1.466633
     57          1           0       -1.468320    3.324581    1.097551
     58          1           0       -1.573633    2.776204    2.774517
     59          1           0       -0.345511    2.085784    1.697755
     60          1           0       -2.928556   -0.637400    2.095014
     61          1           0       -1.210013   -0.243449    2.298718
     62          1           0       -2.422061    0.496628    3.358305
     63          6           0       -2.171007    1.785355   -1.066210
     64          6           0       -3.534728    2.472798   -1.249159
     65          6           0       -1.764896    1.107127   -2.375826
     66          1           0       -1.433307    2.596739   -0.899661
     67          1           0       -3.874858    2.945225   -0.320273
     68          1           0       -3.491929    3.249601   -2.021393
     69          1           0       -4.290203    1.736422   -1.555370
     70          1           0       -0.750029    0.695793   -2.318170
     71          1           0       -2.458425    0.285415   -2.607088
     72          1           0       -1.786889    1.808280   -3.216900
     73          3           0       -2.409914   -1.127177   -0.327908
     74          6           0       -8.581198    0.415906    0.338508
     75          6           0       -7.190622    0.436958    0.330817
     76          6           0       -6.480422   -0.726595    0.025590
     77          6           0       -7.155788   -1.915009   -0.273496
     78          6           0       -8.542991   -1.933128   -0.262691
     79          6           0       -9.252477   -0.768777    0.042743
     80          1           0       -9.139959    1.315664    0.573031
     81          1           0       -6.646586    1.351343    0.556655
     82          1           0       -6.576887   -2.802719   -0.508247
     83          1           0       -9.077815   -2.848969   -0.491683
     84          1           0      -10.337973   -0.787413    0.049014
     85          6           0       -5.012486   -0.670624    0.019180
     86          8           0       -4.298627   -1.623901   -0.264580
     87          1           0       -4.541070    0.293497    0.274932
 ---------------------------------------------------------------------
 Rotational constants (GHZ):           0.1444582           0.0460926           0.0438689
 Leave Link  202 at Mon Dec  9 03:39:43 2024, MaxMem= 13421772800 cpu:               0.4 elap:               0.0
 (Enter /home/yuhan/g16/l301.exe)
 General basis read from cards:  (5D, 7F)
 Centers:       5      6      8     10     12     14     16     17     19     22
 Centers:      25     26     30     31     35     39     40     41     43     45
 Centers:      47     49     53     54     55     63     64     65     74     75
 Centers:      76     77     78     79     85      7      9     11     13     15
 Centers:      18     20     21     23     24     27     28     29     32     33
 Centers:      34     36     37     38     42     44     46     48     50     51
 Centers:      56     57     58     59     60     61     62     66     67     68
 Centers:      69     70     71     72     80     81     82     83     84     87
 Centers:       2      3      4     86      1     73     52
 6-31G*
 ****
 Ernie: Thresh=  0.10000D-02 Tol=  0.10000D-05 Strict=F.
 There are   724 symmetry adapted cartesian basis functions of A   symmetry.
 There are   682 symmetry adapted basis functions of A   symmetry.
   682 basis functions,  1380 primitive gaussians,   724 cartesian basis functions
   156 alpha electrons      156 beta electrons
       nuclear repulsion energy      5503.6137351284 Hartrees.
 IExCor= 4336 DFT=T Ex+Corr=M062X ExCW=0 ScaHFX=  0.540000
 ScaDFX=  1.000000  1.000000  1.000000  1.000000 ScalE2=  1.000000  1.000000
 IRadAn=      5 IRanWt=     -1 IRanGd=            0 ICorTp=0 IEmpDi=  4
 NAtoms=   87 NActive=   87 NUniq=   87 SFac= 1.00D+00 NAtFMM=   60 NAOKFM=T Big=T
 Integral buffers will be    131072 words long.
 Raffenetti 2 integral format.
 Two-electron integral symmetry is turned on.
 Leave Link  301 at Mon Dec  9 03:39:44 2024, MaxMem= 13421772800 cpu:               3.3 elap:               0.1
 (Enter /home/yuhan/g16/l302.exe)
 NPDir=0 NMtPBC=     1 NCelOv=     1 NCel=       1 NClECP=     1 NCelD=      1
         NCelK=      1 NCelE2=     1 NClLst=     1 CellRange=     0.0.
 One-electron integrals computed using PRISM.
 One-electron integral symmetry used in STVInt
 NBasis=   682 RedAO= T EigKep=  4.01D-04  NBF=   682
 NBsUse=   682 1.00D-06 EigRej= -1.00D+00 NBFU=   682
 Precomputing XC quadrature grid using
 IXCGrd= 4 IRadAn=           5 IRanWt=          -1 IRanGd=           0 AccXCQ= 0.00D+00.
 Generated NRdTot=       0 NPtTot=           0 NUsed=           0 NTot=          32
 NSgBfM=   699   697   697   697   699 MxSgAt=    87 MxSgA2=    87.
 Leave Link  302 at Mon Dec  9 03:39:45 2024, MaxMem= 13421772800 cpu:              47.9 elap:               1.3
 (Enter /home/yuhan/g16/l303.exe)
 DipDrv:  MaxL=1.
 Leave Link  303 at Mon Dec  9 03:39:46 2024, MaxMem= 13421772800 cpu:               5.4 elap:               0.2
 (Enter /home/yuhan/g16/l401.exe)
 Initial guess from the checkpoint file:  "PH-ts.chk"
 B after Tr=     0.000000    0.000000    0.000000
         Rot=    1.000000    0.000000    0.000000    0.000000 Ang=   0.00 deg.
 Guess basis will be translated and rotated to current coordinates.
 JPrj=2 DoOrth=T DoCkMO=T.
 Leave Link  401 at Mon Dec  9 03:39:47 2024, MaxMem= 13421772800 cpu:              27.6 elap:               0.8
 (Enter /home/yuhan/g16/l502.exe)
 Integral symmetry usage will be decided dynamically.
 Closed shell SCF:
 Using DIIS extrapolation, IDIIS=  1040.
 NGot= 13421772800 LenX= 13420685889 LenY= 13420160989
 Requested convergence on RMS density matrix=1.00D-08 within 128 cycles.
 Requested convergence on MAX density matrix=1.00D-06.
 Requested convergence on             energy=1.00D-06.
 No special actions if energy rises.
 Fock matrices will be formed incrementally for  20 cycles.

 Cycle   1  Pass 1  IDiag  1:
 FoFJK:  IHMeth= 1 ICntrl=       0 DoSepK=F KAlg= 0 I1Cent=           0 FoldK=F
 IRaf= 970000000 NMat=       1 IRICut=       1 DoRegI=T DoRafI=F ISym2E= 0 IDoP0=0 IntGTp=1.
 FoFCou: FMM=T IPFlag=           0 FMFlag=      100000 FMFlg1=        2001
         NFxFlg=           0 DoJE=F BraDBF=F KetDBF=F FulRan=T
         wScrn=  0.000000 ICntrl=         0 IOpCl=  0 I1Cent=           0 NGrid=           0
         NMat0=    1 NMatS0=      1 NMatT0=    0 NMatD0=    1 NMtDS0=    0 NMtDT0=    0
 Symmetry not used in FoFCou.
 FMM levels:  10  Number of levels for PrismC:   9
 E= -2064.64816971170    
 DIIS: error= 7.83D-08 at cycle   1 NSaved=   1.
 NSaved= 1 IEnMin= 1 EnMin= -2064.64816971170     IErMin= 1 ErrMin= 7.83D-08
 ErrMax= 7.83D-08  0.00D+00 EMaxC= 1.00D-01 BMatC= 2.91D-12 BMatP= 2.91D-12
 IDIUse=1 WtCom= 1.00D+00 WtEn= 0.00D+00
 Coeff-Com:  0.100D+01
 Coeff:      0.100D+01
 Gap=     0.152 Goal=   None    Shift=    0.000
 RMSDP=6.22D-09 MaxDP=6.98D-07              OVMax= 8.55D-07

 SCF Done:  E(RM062X) =  -2064.64816971     A.U. after    1 cycles
            NFock=  1  Conv=0.62D-08     -V/T= 2.0056
 KE= 2.053197961771D+03 PE=-1.582646098060D+04 EE= 6.205001113984D+03
 Leave Link  502 at Mon Dec  9 03:39:56 2024, MaxMem= 13421772800 cpu:             357.0 elap:               9.3
 (Enter /home/yuhan/g16/l601.exe)
 Copying SCF densities to generalized density rwf, IOpCl= 0 IROHF=0.

 **********************************************************************

            Population analysis using the SCF Density.

 **********************************************************************

 Orbital symmetries:
       Occupied  (A) (A) (A) (A) (A) (A) (A) (A) (A) (A) (A) (A)
                 (A) (A) (A) (A) (A) (A) (A) (A) (A) (A) (A) (A)
                 (A) (A) (A) (A) (A) (A) (A) (A) (A) (A) (A) (A)
                 (A) (A) (A) (A) (A) (A) (A) (A) (A) (A) (A) (A)
                 (A) (A) (A) (A) (A) (A) (A) (A) (A) (A) (A) (A)
                 (A) (A) (A) (A) (A) (A) (A) (A) (A) (A) (A) (A)
                 (A) (A) (A) (A) (A) (A) (A) (A) (A) (A) (A) (A)
                 (A) (A) (A) (A) (A) (A) (A) (A) (A) (A) (A) (A)
                 (A) (A) (A) (A) (A) (A) (A) (A) (A) (A) (A) (A)
                 (A) (A) (A) (A) (A) (A) (A) (A) (A) (A) (A) (A)
                 (A) (A) (A) (A) (A) (A) (A) (A) (A) (A) (A) (A)
                 (A) (A) (A) (A) (A) (A) (A) (A) (A) (A) (A) (A)
                 (A) (A) (A) (A) (A) (A) (A) (A) (A) (A) (A) (A)
       Virtual   (A) (A) (A) (A) (A) (A) (A) (A) (A) (A) (A) (A)
                 (A) (A) (A) (A) (A) (A) (A) (A) (A) (A) (A) (A)
                 (A) (A) (A) (A) (A) (A) (A) (A) (A) (A) (A) (A)
                 (A) (A) (A) (A) (A) (A) (A) (A) (A) (A) (A) (A)
                 (A) (A) (A) (A) (A) (A) (A) (A) (A) (A) (A) (A)
                 (A) (A) (A) (A) (A) (A) (A) (A) (A) (A) (A) (A)
                 (A) (A) (A) (A) (A) (A) (A) (A) (A) (A) (A) (A)
                 (A) (A) (A) (A) (A) (A) (A) (A) (A) (A) (A) (A)
                 (A) (A) (A) (A) (A) (A) (A) (A) (A) (A) (A) (A)
                 (A) (A) (A) (A) (A) (A) (A) (A) (A) (A) (A) (A)
                 (A) (A) (A) (A) (A) (A) (A) (A) (A) (A) (A) (A)
                 (A) (A) (A) (A) (A) (A) (A) (A) (A) (A) (A) (A)
                 (A) (A) (A) (A) (A) (A) (A) (A) (A) (A) (A) (A)
                 (A) (A) (A) (A) (A) (A) (A) (A) (A) (A) (A) (A)
                 (A) (A) (A) (A) (A) (A) (A) (A) (A) (A) (A) (A)
                 (A) (A) (A) (A) (A) (A) (A) (A) (A) (A) (A) (A)
                 (A) (A) (A) (A) (A) (A) (A) (A) (A) (A) (A) (A)
                 (A) (A) (A) (A) (A) (A) (A) (A) (A) (A) (A) (A)
                 (A) (A) (A) (A) (A) (A) (A) (A) (A) (A) (A) (A)
                 (A) (A) (A) (A) (A) (A) (A) (A) (A) (A) (A) (A)
                 (A) (A) (A) (A) (A) (A) (A) (A) (A) (A) (A) (A)
                 (A) (A) (A) (A) (A) (A) (A) (A) (A) (A) (A) (A)
                 (A) (A) (A) (A) (A) (A) (A) (A) (A) (A) (A) (A)
                 (A) (A) (A) (A) (A) (A) (A) (A) (A) (A) (A) (A)
                 (A) (A) (A) (A) (A) (A) (A) (A) (A) (A) (A) (A)
                 (A) (A) (A) (A) (A) (A) (A) (A) (A) (A) (A) (A)
                 (A) (A) (A) (A) (A) (A) (A) (A) (A) (A) (A) (A)
                 (A) (A) (A) (A) (A) (A) (A) (A) (A) (A) (A) (A)
                 (A) (A) (A) (A) (A) (A) (A) (A) (A) (A) (A) (A)
                 (A) (A) (A) (A) (A) (A) (A) (A) (A) (A) (A) (A)
                 (A) (A) (A) (A) (A) (A) (A) (A) (A) (A) (A) (A)
                 (A) (A) (A) (A) (A) (A) (A) (A) (A) (A) (A) (A)
                 (A) (A) (A) (A) (A) (A) (A) (A) (A) (A) (A) (A)
                 (A) (A) (A) (A) (A) (A) (A) (A) (A) (A) (A) (A)
                 (A) (A) (A) (A) (A) (A) (A) (A) (A) (A) (A) (A)
                 (A) (A) (A) (A) (A) (A) (A) (A) (A) (A) (A) (A)
                 (A) (A) (A) (A) (A) (A) (A) (A) (A) (A) (A) (A)
                 (A) (A) (A) (A) (A) (A) (A) (A) (A) (A) (A) (A)
                 (A) (A) (A) (A) (A) (A) (A) (A) (A) (A) (A) (A)
                 (A) (A) (A) (A) (A) (A) (A) (A) (A) (A) (A) (A)
                 (A) (A) (A) (A) (A) (A) (A) (A) (A) (A) (A) (A)
                 (A) (A) (A) (A) (A) (A) (A) (A) (A) (A) (A) (A)
                 (A) (A) (A) (A) (A) (A) (A) (A) (A) (A) (A) (A)
                 (A) (A) (A) (A) (A) (A) (A) (A) (A) (A)
 The electronic state is 1-A.
 Alpha  occ. eigenvalues --  -78.13553 -19.66630 -19.65998 -19.65842 -19.60555
 Alpha  occ. eigenvalues --  -14.65542 -10.65021 -10.62473 -10.62409 -10.57415
 Alpha  occ. eigenvalues --  -10.57268 -10.57046 -10.56953 -10.56722 -10.56650
 Alpha  occ. eigenvalues --  -10.55709 -10.55678 -10.55410 -10.55168 -10.54838
 Alpha  occ. eigenvalues --  -10.54732 -10.54646 -10.54589 -10.54515 -10.54504
 Alpha  occ. eigenvalues --  -10.54471 -10.54440 -10.54371 -10.54354 -10.54226
 Alpha  occ. eigenvalues --  -10.53975 -10.53518 -10.53236 -10.52994 -10.52454
 Alpha  occ. eigenvalues --  -10.52158 -10.51002 -10.50939 -10.50196 -10.50192
 Alpha  occ. eigenvalues --  -10.50065  -6.93853  -5.05459  -5.05300  -5.05024
 Alpha  occ. eigenvalues --   -2.05677  -1.21344  -1.18950  -1.13763  -1.08766
 Alpha  occ. eigenvalues --   -0.98807  -0.98218  -0.95804  -0.95574  -0.94356
 Alpha  occ. eigenvalues --   -0.87933  -0.87930  -0.86793  -0.86322  -0.85368
 Alpha  occ. eigenvalues --   -0.84804  -0.84030  -0.83628  -0.83356  -0.81642
 Alpha  occ. eigenvalues --   -0.77380  -0.76313  -0.75727  -0.75362  -0.75318
 Alpha  occ. eigenvalues --   -0.74776  -0.72603  -0.71859  -0.71041  -0.69762
 Alpha  occ. eigenvalues --   -0.68437  -0.67817  -0.66717  -0.66700  -0.65933
 Alpha  occ. eigenvalues --   -0.63978  -0.62447  -0.61338  -0.60750  -0.60262
 Alpha  occ. eigenvalues --   -0.58997  -0.58856  -0.57776  -0.56441  -0.55198
 Alpha  occ. eigenvalues --   -0.55157  -0.54736  -0.54081  -0.53396  -0.52865
 Alpha  occ. eigenvalues --   -0.52339  -0.52160  -0.52043  -0.51568  -0.51125
 Alpha  occ. eigenvalues --   -0.50736  -0.50430  -0.50237  -0.49932  -0.49529
 Alpha  occ. eigenvalues --   -0.49372  -0.48430  -0.48287  -0.48118  -0.47807
 Alpha  occ. eigenvalues --   -0.47235  -0.46268  -0.46010  -0.45468  -0.44849
 Alpha  occ. eigenvalues --   -0.44609  -0.44195  -0.44154  -0.43784  -0.43703
 Alpha  occ. eigenvalues --   -0.43364  -0.43307  -0.43092  -0.42784  -0.42579
 Alpha  occ. eigenvalues --   -0.42406  -0.42037  -0.41580  -0.41103  -0.40941
 Alpha  occ. eigenvalues --   -0.40673  -0.40353  -0.40238  -0.39540  -0.39012
 Alpha  occ. eigenvalues --   -0.38836  -0.38413  -0.38297  -0.37669  -0.37544
 Alpha  occ. eigenvalues --   -0.37041  -0.36585  -0.36336  -0.35353  -0.34877
 Alpha  occ. eigenvalues --   -0.34786  -0.34425  -0.33668  -0.32696  -0.32463
 Alpha  occ. eigenvalues --   -0.30846  -0.29958  -0.29422  -0.28683  -0.27190
 Alpha  occ. eigenvalues --   -0.19484
 Alpha virt. eigenvalues --   -0.04327   0.01538   0.02220   0.02676   0.02941
 Alpha virt. eigenvalues --    0.04331   0.05557   0.06738   0.07110   0.08805
 Alpha virt. eigenvalues --    0.09675   0.10700   0.11326   0.12015   0.12810
 Alpha virt. eigenvalues --    0.13253   0.13592   0.14427   0.14950   0.15307
 Alpha virt. eigenvalues --    0.16504   0.16530   0.16925   0.17360   0.17882
 Alpha virt. eigenvalues --    0.18236   0.18429   0.18613   0.18990   0.19189
 Alpha virt. eigenvalues --    0.19301   0.19573   0.19995   0.20111   0.20206
 Alpha virt. eigenvalues --    0.20546   0.20877   0.21150   0.21220   0.21557
 Alpha virt. eigenvalues --    0.21636   0.22003   0.22267   0.22308   0.22433
 Alpha virt. eigenvalues --    0.23144   0.23383   0.23648   0.23777   0.24257
 Alpha virt. eigenvalues --    0.24650   0.24854   0.25598   0.25693   0.26022
 Alpha virt. eigenvalues --    0.26138   0.26482   0.26902   0.27254   0.27415
 Alpha virt. eigenvalues --    0.27618   0.28104   0.28550   0.28580   0.29403
 Alpha virt. eigenvalues --    0.29439   0.29668   0.29990   0.30488   0.30690
 Alpha virt. eigenvalues --    0.30917   0.31180   0.31352   0.31705   0.32084
 Alpha virt. eigenvalues --    0.32517   0.33074   0.33150   0.33423   0.33845
 Alpha virt. eigenvalues --    0.34370   0.34471   0.34743   0.35622   0.36191
 Alpha virt. eigenvalues --    0.36618   0.36717   0.36987   0.37469   0.37608
 Alpha virt. eigenvalues --    0.38526   0.39326   0.39844   0.40118   0.40976
 Alpha virt. eigenvalues --    0.41215   0.41840   0.42418   0.44378   0.44931
 Alpha virt. eigenvalues --    0.45759   0.48151   0.48529   0.51703   0.52927
 Alpha virt. eigenvalues --    0.53140   0.53753   0.54876   0.55312   0.55766
 Alpha virt. eigenvalues --    0.55826   0.56013   0.56427   0.57046   0.57419
 Alpha virt. eigenvalues --    0.57598   0.58006   0.58967   0.59109   0.59539
 Alpha virt. eigenvalues --    0.59866   0.60162   0.60338   0.60900   0.61326
 Alpha virt. eigenvalues --    0.61717   0.61972   0.62064   0.62272   0.62504
 Alpha virt. eigenvalues --    0.62789   0.63222   0.63556   0.63706   0.63949
 Alpha virt. eigenvalues --    0.64447   0.64656   0.64920   0.65567   0.65800
 Alpha virt. eigenvalues --    0.66030   0.66310   0.66757   0.66890   0.66992
 Alpha virt. eigenvalues --    0.67096   0.67573   0.67658   0.67835   0.68022
 Alpha virt. eigenvalues --    0.68829   0.69077   0.69534   0.69931   0.70062
 Alpha virt. eigenvalues --    0.70372   0.70519   0.71768   0.72032   0.72301
 Alpha virt. eigenvalues --    0.72544   0.73236   0.73867   0.74283   0.74487
 Alpha virt. eigenvalues --    0.75200   0.75470   0.75888   0.77020   0.77195
 Alpha virt. eigenvalues --    0.77965   0.78527   0.79347   0.79830   0.80231
 Alpha virt. eigenvalues --    0.80796   0.81489   0.82001   0.82960   0.83197
 Alpha virt. eigenvalues --    0.83603   0.83871   0.84356   0.84588   0.85765
 Alpha virt. eigenvalues --    0.86407   0.86794   0.86969   0.87538   0.88023
 Alpha virt. eigenvalues --    0.89005   0.89208   0.89363   0.89598   0.90212
 Alpha virt. eigenvalues --    0.90439   0.90646   0.91078   0.91305   0.91537
 Alpha virt. eigenvalues --    0.91664   0.92103   0.92152   0.93059   0.93403
 Alpha virt. eigenvalues --    0.93834   0.93942   0.94615   0.94688   0.95329
 Alpha virt. eigenvalues --    0.95682   0.96026   0.96444   0.97114   0.97122
 Alpha virt. eigenvalues --    0.97398   0.97703   0.98161   0.98422   0.98580
 Alpha virt. eigenvalues --    0.98813   0.99095   0.99453   0.99665   1.00332
 Alpha virt. eigenvalues --    1.00407   1.00710   1.00947   1.01505   1.01699
 Alpha virt. eigenvalues --    1.02120   1.02716   1.02846   1.03277   1.03562
 Alpha virt. eigenvalues --    1.03836   1.04104   1.04741   1.05310   1.05470
 Alpha virt. eigenvalues --    1.05925   1.06336   1.07340   1.07526   1.08262
 Alpha virt. eigenvalues --    1.08524   1.09048   1.09086   1.09568   1.09840
 Alpha virt. eigenvalues --    1.10491   1.10702   1.11202   1.11505   1.12309
 Alpha virt. eigenvalues --    1.12692   1.13090   1.13720   1.14327   1.14901
 Alpha virt. eigenvalues --    1.15609   1.15917   1.16295   1.16619   1.17749
 Alpha virt. eigenvalues --    1.18053   1.18448   1.18541   1.19662   1.20174
 Alpha virt. eigenvalues --    1.20868   1.21614   1.22168   1.22759   1.23214
 Alpha virt. eigenvalues --    1.23382   1.24392   1.25297   1.25645   1.27105
 Alpha virt. eigenvalues --    1.28183   1.28823   1.28994   1.31235   1.31382
 Alpha virt. eigenvalues --    1.32325   1.32812   1.33392   1.34775   1.35348
 Alpha virt. eigenvalues --    1.35629   1.36135   1.36531   1.37587   1.38039
 Alpha virt. eigenvalues --    1.38881   1.40384   1.42140   1.43268   1.43981
 Alpha virt. eigenvalues --    1.45121   1.45843   1.46470   1.46924   1.47315
 Alpha virt. eigenvalues --    1.47630   1.48274   1.49045   1.49510   1.49983
 Alpha virt. eigenvalues --    1.50238   1.50477   1.50883   1.51409   1.52215
 Alpha virt. eigenvalues --    1.52560   1.53517   1.53839   1.54406   1.54934
 Alpha virt. eigenvalues --    1.55210   1.55717   1.56298   1.57348   1.57554
 Alpha virt. eigenvalues --    1.58151   1.58666   1.59381   1.60315   1.60948
 Alpha virt. eigenvalues --    1.64171   1.64342   1.66597   1.66878   1.68637
 Alpha virt. eigenvalues --    1.69399   1.70800   1.70920   1.72768   1.74062
 Alpha virt. eigenvalues --    1.75069   1.75830   1.77497   1.79333   1.79749
 Alpha virt. eigenvalues --    1.80245   1.80516   1.81098   1.82107   1.82203
 Alpha virt. eigenvalues --    1.82945   1.83092   1.83492   1.84984   1.85524
 Alpha virt. eigenvalues --    1.86295   1.86527   1.87138   1.87317   1.88214
 Alpha virt. eigenvalues --    1.88935   1.89234   1.90218   1.90548   1.91658
 Alpha virt. eigenvalues --    1.91946   1.92277   1.92788   1.94015   1.94959
 Alpha virt. eigenvalues --    1.95329   1.95383   1.95661   1.96206   1.96736
 Alpha virt. eigenvalues --    1.97077   1.97144   1.97603   1.98558   1.99015
 Alpha virt. eigenvalues --    2.00253   2.00514   2.01291   2.01469   2.02422
 Alpha virt. eigenvalues --    2.03164   2.04051   2.04784   2.05535   2.05886
 Alpha virt. eigenvalues --    2.06229   2.07058   2.07569   2.07912   2.08901
 Alpha virt. eigenvalues --    2.09342   2.09885   2.10136   2.10285   2.10857
 Alpha virt. eigenvalues --    2.11859   2.12820   2.13060   2.13777   2.14209
 Alpha virt. eigenvalues --    2.14996   2.16462   2.16837   2.16964   2.17158
 Alpha virt. eigenvalues --    2.17398   2.17621   2.17835   2.18026   2.18322
 Alpha virt. eigenvalues --    2.18936   2.19497   2.19658   2.19893   2.20263
 Alpha virt. eigenvalues --    2.20989   2.21737   2.22099   2.22473   2.23471
 Alpha virt. eigenvalues --    2.24616   2.24849   2.25051   2.27308   2.27602
 Alpha virt. eigenvalues --    2.28504   2.29844   2.29973   2.30240   2.31070
 Alpha virt. eigenvalues --    2.31436   2.31780   2.32857   2.32967   2.33542
 Alpha virt. eigenvalues --    2.33765   2.34208   2.34899   2.35005   2.35524
 Alpha virt. eigenvalues --    2.35757   2.35832   2.36368   2.36750   2.37447
 Alpha virt. eigenvalues --    2.39045   2.39302   2.39449   2.40981   2.41959
 Alpha virt. eigenvalues --    2.42902   2.44024   2.44547   2.45535   2.46389
 Alpha virt. eigenvalues --    2.48430   2.49164   2.51070   2.52096   2.52778
 Alpha virt. eigenvalues --    2.54697   2.56504   2.57126   2.58668   2.59462
 Alpha virt. eigenvalues --    2.60072   2.60516   2.61008   2.61878   2.62266
 Alpha virt. eigenvalues --    2.62750   2.63549   2.64349   2.64744   2.65161
 Alpha virt. eigenvalues --    2.65790   2.66830   2.67729   2.68558   2.69455
 Alpha virt. eigenvalues --    2.69461   2.70332   2.72234   2.73820   2.74238
 Alpha virt. eigenvalues --    2.74687   2.74862   2.75389   2.75880   2.77154
 Alpha virt. eigenvalues --    2.78106   2.78830   2.79315   2.80800   2.81680
 Alpha virt. eigenvalues --    2.82163   2.83467   2.83605   2.85436   2.86439
 Alpha virt. eigenvalues --    2.86479   2.87180   2.88177   2.91711   2.92506
 Alpha virt. eigenvalues --    2.93973   2.94955   2.97048   2.98464   3.00391
 Alpha virt. eigenvalues --    3.02843   3.09154   3.10900   3.13484   3.17729
 Alpha virt. eigenvalues --    3.19512   3.21806   3.41948   3.42294   3.43682
 Alpha virt. eigenvalues --    3.45780
          Condensed to atoms (all electrons):
 Mulliken charges:
               1
     1  P    1.268956
     2  O   -0.663456
     3  O   -0.599688
     4  O   -0.630111
     5  C    0.120583
     6  C   -0.179124
     7  H    0.171584
     8  C   -0.162245
     9  H    0.170410
    10  C   -0.159977
    11  H    0.164840
    12  C   -0.166089
    13  H    0.163907
    14  C   -0.190183
    15  H    0.165396
    16  C    0.165189
    17  C   -0.163555
    18  H    0.163841
    19  C   -0.351179
    20  H    0.170740
    21  H    0.172619
    22  C   -0.328256
    23  H    0.175348
    24  H    0.162698
    25  C    0.044584
    26  C   -0.497430
    27  H    0.156856
    28  H    0.165098
    29  H    0.162102
    30  C    0.050496
    31  C   -0.500711
    32  H    0.146844
    33  H    0.164817
    34  H    0.211441
    35  C   -0.502202
    36  H    0.156817
    37  H    0.186344
    38  H    0.167419
    39  C    0.182224
    40  C    0.070286
    41  C   -0.184236
    42  H    0.193774
    43  C   -0.163924
    44  H    0.165925
    45  C   -0.157346
    46  H    0.164098
    47  C   -0.168548
    48  H    0.165303
    49  C   -0.181995
    50  H    0.166126
    51  H    0.066284
    52  N   -0.599283
    53  C    0.054875
    54  C   -0.479966
    55  C   -0.489444
    56  H    0.081419
    57  H    0.150002
    58  H    0.139395
    59  H    0.147407
    60  H    0.168821
    61  H    0.159360
    62  H    0.152068
    63  C    0.062563
    64  C   -0.477456
    65  C   -0.493653
    66  H    0.092325
    67  H    0.144580
    68  H    0.143332
    69  H    0.133264
    70  H    0.170436
    71  H    0.165131
    72  H    0.151069
    73  Li   0.232233
    74  C   -0.168694
    75  C   -0.180626
    76  C    0.023477
    77  C   -0.163490
    78  C   -0.168396
    79  C   -0.147379
    80  H    0.179673
    81  H    0.187915
    82  H    0.210122
    83  H    0.179942
    84  H    0.179056
    85  C    0.237108
    86  O   -0.455965
    87  H    0.206078
 Sum of Mulliken charges =   0.00000
 Mulliken charges with hydrogens summed into heavy atoms:
               1
     1  P    1.335240
     2  O   -0.663456
     3  O   -0.599688
     4  O   -0.630111
     5  C    0.120583
     6  C   -0.007541
     8  C    0.008165
    10  C    0.004864
    12  C   -0.002181
    14  C   -0.024787
    16  C    0.165189
    17  C    0.000286
    19  C   -0.007819
    22  C    0.009790
    25  C    0.044584
    26  C   -0.013374
    30  C    0.050496
    31  C    0.022390
    35  C    0.008379
    39  C    0.182224
    40  C    0.070286
    41  C    0.009538
    43  C    0.002001
    45  C    0.006752
    47  C   -0.003244
    49  C   -0.015868
    52  N   -0.599283
    53  C    0.136294
    54  C   -0.043162
    55  C   -0.009194
    63  C    0.154889
    64  C   -0.056280
    65  C   -0.007017
    73  Li   0.232233
    74  C    0.010979
    75  C    0.007290
    76  C    0.023477
    77  C    0.046632
    78  C    0.011547
    79  C    0.031677
    85  C    0.443186
    86  O   -0.455965
 Electronic spatial extent (au):  <R**2>=          26014.1402
 Charge=              0.0000 electrons
 Dipole moment (field-independent basis, Debye):
    X=             -1.6282    Y=              1.7338    Z=              0.5267  Tot=              2.4361
 Quadrupole moment (field-independent basis, Debye-Ang):
   XX=           -191.9386   YY=           -252.3946   ZZ=           -253.9174
   XY=              3.4933   XZ=             -7.2929   YZ=              0.6332
 Traceless Quadrupole moment (field-independent basis, Debye-Ang):
   XX=             40.8116   YY=            -19.6444   ZZ=            -21.1672
   XY=              3.4933   XZ=             -7.2929   YZ=              0.6332
 Octapole moment (field-independent basis, Debye-Ang**2):
  XXX=           -474.9969  YYY=              7.7232  ZZZ=              5.9844  XYY=              3.4943
  XXY=            -53.4594  XXZ=            -24.6518  XZZ=             37.9444  YZZ=             17.9477
  YYZ=             -7.9267  XYZ=            -14.1984
 Hexadecapole moment (field-independent basis, Debye-Ang**3):
 XXXX=         -20533.7281 YYYY=          -5737.0479 ZZZZ=          -4227.9782 XXXY=            366.8287
 XXXZ=           -208.1940 YYYX=            149.1139 YYYZ=            -36.9352 ZZZX=            -88.8729
 ZZZY=             37.8369 XXYY=          -4915.1381 XXZZ=          -5157.1503 YYZZ=          -1603.4296
 XXYZ=            141.7070 YYXZ=             24.6030 ZZXY=             73.9584
 N-N= 5.503613735128D+03 E-N=-1.582646094906D+04  KE= 2.053197961771D+03
 No NMR shielding tensors so no spin-rotation constants.
 Leave Link  601 at Mon Dec  9 03:39:57 2024, MaxMem= 13421772800 cpu:              15.5 elap:               0.5
 (Enter /home/yuhan/g16/l701.exe)
 ... and contract with generalized density number  0.
 Compute integral first derivatives.
 Leave Link  701 at Mon Dec  9 03:39:57 2024, MaxMem= 13421772800 cpu:              17.4 elap:               0.5
 (Enter /home/yuhan/g16/l702.exe)
 L702 exits ... SP integral derivatives will be done elsewhere.
 Leave Link  702 at Mon Dec  9 03:39:58 2024, MaxMem= 13421772800 cpu:               0.9 elap:               0.1
 (Enter /home/yuhan/g16/l703.exe)
 Integral derivatives from FoFJK, PRISM(SPDF).
 Compute integral first derivatives, UseDBF=F ICtDFT=           0.
 Calling FoFJK, ICntrl=      2127 FMM=T ISym2X=0 I1Cent= 0 IOpClX= 0 NMat=1 NMatS=1 NMatT=0.
 FoFJK:  IHMeth= 1 ICntrl=    2127 DoSepK=F KAlg= 0 I1Cent=           0 FoldK=F
 IRaf=         0 NMat=       1 IRICut=       1 DoRegI=T DoRafI=F ISym2E= 0 IDoP0=0 IntGTp=1.
 FoFCou: FMM=T IPFlag=           0 FMFlag=      100000 FMFlg1=        2001
         NFxFlg=           0 DoJE=F BraDBF=F KetDBF=F FulRan=T
         wScrn=  0.000000 ICntrl=      2127 IOpCl=  0 I1Cent=           0 NGrid=           0
         NMat0=    1 NMatS0=      1 NMatT0=    0 NMatD0=    1 NMtDS0=    0 NMtDT0=    0
 Symmetry not used in FoFCou.
 FMM levels:  10  Number of levels for PrismC:   9
 Leave Link  703 at Mon Dec  9 03:40:16 2024, MaxMem= 13421772800 cpu:             713.8 elap:              18.4
 (Enter /home/yuhan/g16/l716.exe)
 Dipole        =-6.40592909D-01 6.82133716D-01 2.07217869D-01
 ***** Axes restored to original set *****
 -------------------------------------------------------------------
 Center     Atomic                   Forces (Hartrees/Bohr)
 Number     Number              X              Y              Z
 -------------------------------------------------------------------
      1       15          -0.001445010    0.000748804    0.000440692
      2        8          -0.000007886   -0.000003937    0.000001688
      3        8           0.000010172   -0.000007509    0.000009822
      4        8          -0.000001403   -0.000031518    0.000010479
      5        6           0.000005584   -0.000013050    0.000009331
      6        6           0.000007285   -0.000003437    0.000002592
      7        1           0.000002760    0.000002291   -0.000000008
      8        6          -0.000002511    0.000008921   -0.000001760
      9        1           0.000000832   -0.000000910    0.000001535
     10        6          -0.000003504   -0.000000989    0.000007381
     11        1          -0.000000337    0.000001913    0.000002585
     12        6           0.000000071   -0.000000628    0.000002501
     13        1          -0.000001500    0.000002602    0.000003223
     14        6          -0.000001139    0.000006334   -0.000002850
     15        1          -0.000006023    0.000001228   -0.000001760
     16        6          -0.000008300    0.000018005   -0.000000745
     17        6           0.000011037    0.000002620   -0.000001554
     18        1          -0.000004043    0.000003306   -0.000000494
     19        6          -0.000009761    0.000009717    0.000002049
     20        1          -0.000005115    0.000004739    0.000000928
     21        1          -0.000001066    0.000001420    0.000008217
     22        6           0.000001156   -0.000001275    0.000002210
     23        1          -0.000003200    0.000001398    0.000000004
     24        1           0.000001216   -0.000000550    0.000000241
     25        6           0.000005787   -0.000003734   -0.000004609
     26        6           0.000004014   -0.000001008    0.000000500
     27        1          -0.000000533   -0.000006407   -0.000000582
     28        1          -0.000001307    0.000002346   -0.000002136
     29        1          -0.000000711    0.000000531   -0.000003116
     30        6          -0.000004563    0.000001367    0.000003544
     31        6           0.000005436   -0.000000611   -0.000005688
     32        1           0.000001444    0.000002682   -0.000001547
     33        1          -0.000000250    0.000002245   -0.000000317
     34        1           0.000004926    0.000001760   -0.000002260
     35        6          -0.000000150   -0.000000994    0.000000375
     36        1           0.000001095   -0.000000564   -0.000002338
     37        1           0.000000377    0.000000408   -0.000001567
     38        1           0.000002059    0.000000368   -0.000000908
     39        6          -0.000008379    0.000017962    0.000008677
     40        6           0.000001929   -0.000007638   -0.000005401
     41        6           0.000004390   -0.000002339    0.000012482
     42        1           0.000000811    0.000003467    0.000000441
     43        6           0.000002786    0.000003577   -0.000001654
     44        1           0.000000645   -0.000002930    0.000001230
     45        6          -0.000003761   -0.000007955    0.000002129
     46        1           0.000001851   -0.000003255    0.000002863
     47        6           0.000001929    0.000001734    0.000000070
     48        1          -0.000002372   -0.000001430    0.000002892
     49        6           0.000003281    0.000000751    0.000000379
     50        1           0.000002162    0.000000241   -0.000006201
     51        1           0.000223024   -0.000948611   -0.000482498
     52        7           0.001206145    0.000208296   -0.000057207
     53        6          -0.000020637   -0.000014222    0.000010400
     54        6          -0.000000800    0.000001234    0.000002394
     55        6          -0.000004630   -0.000011487    0.000000685
     56        1           0.000007082    0.000004655    0.000001170
     57        1           0.000000570   -0.000006170    0.000001634
     58        1           0.000003824    0.000003498    0.000000428
     59        1          -0.000006467   -0.000004350    0.000005340
     60        1           0.000005781    0.000010126    0.000003777
     61        1           0.000003985   -0.000003613    0.000002549
     62        1           0.000003337    0.000001426   -0.000002721
     63        6          -0.000013994    0.000012822    0.000012011
     64        6           0.000007906   -0.000011773    0.000003642
     65        6           0.000000951    0.000000164   -0.000010717
     66        1           0.000000008    0.000000801    0.000006015
     67        1          -0.000007179    0.000005202   -0.000006853
     68        1           0.000006634    0.000002791    0.000006107
     69        1          -0.000005877    0.000000779    0.000006828
     70        1           0.000003700    0.000003848    0.000000184
     71        1          -0.000000098    0.000002383    0.000001161
     72        1           0.000003030   -0.000001798    0.000003441
     73        3           0.000001805    0.000004768    0.000021325
     74        6          -0.000004543   -0.000007625   -0.000001300
     75        6           0.000009666   -0.000002008   -0.000003568
     76        6          -0.000002988    0.000021956    0.000000930
     77        6           0.000008264   -0.000003466   -0.000007220
     78        6          -0.000000205   -0.000000263   -0.000001091
     79        6          -0.000001294   -0.000000078   -0.000002772
     80        1          -0.000000707   -0.000001609   -0.000001278
     81        1          -0.000002207   -0.000001917   -0.000001711
     82        1          -0.000003033    0.000002217   -0.000005771
     83        1           0.000001823   -0.000000655   -0.000003299
     84        1          -0.000000760    0.000000380   -0.000000727
     85        6          -0.000001257   -0.000051560    0.000020607
     86        8           0.000016276    0.000031411   -0.000003235
     87        1           0.000000652    0.000002376   -0.000012224
 -------------------------------------------------------------------
 Cartesian Forces:  Max     0.001445010 RMS     0.000145686
 Leave Link  716 at Mon Dec  9 03:40:16 2024, MaxMem= 13421772800 cpu:               1.0 elap:               0.1
 (Enter /home/yuhan/g16/l103.exe)

 GradGradGradGradGradGradGradGradGradGradGradGradGradGradGradGradGradGrad
 Berny optimization.
 FormGI is forming the generalized inverse of G from B-inverse, IUseBI=4.
 Internal  Forces:  Max     0.001470735 RMS     0.000082792
 Search for a saddle point.
 Step number   1 out of a maximum of  522
 All quantities printed in internal units (Hartrees-Bohrs-Radians)
 Swapping is turned off.
 Second derivative matrix not updated -- first step.
 ITU=  0
     Eigenvalues ---   -0.00935   0.00114   0.00157   0.00227   0.00247
     Eigenvalues ---    0.00253   0.00299   0.00347   0.00366   0.00391
     Eigenvalues ---    0.00454   0.00567   0.00651   0.00706   0.00790
     Eigenvalues ---    0.00863   0.00935   0.01173   0.01303   0.01450
     Eigenvalues ---    0.01539   0.01602   0.01690   0.01756   0.01775
     Eigenvalues ---    0.01790   0.01802   0.01820   0.01843   0.01898
     Eigenvalues ---    0.01973   0.02031   0.02150   0.02198   0.02367
     Eigenvalues ---    0.02439   0.02461   0.02483   0.02503   0.02527
     Eigenvalues ---    0.02573   0.02622   0.02652   0.02723   0.02741
     Eigenvalues ---    0.02762   0.02775   0.02843   0.02847   0.02856
     Eigenvalues ---    0.02876   0.02887   0.02990   0.03176   0.03252
     Eigenvalues ---    0.03384   0.03523   0.03624   0.03851   0.04024
     Eigenvalues ---    0.04142   0.04276   0.04378   0.04429   0.04505
     Eigenvalues ---    0.04539   0.04549   0.04559   0.04571   0.04606
     Eigenvalues ---    0.04702   0.04721   0.04733   0.04795   0.04813
     Eigenvalues ---    0.04820   0.04844   0.04933   0.05055   0.05125
     Eigenvalues ---    0.05132   0.05331   0.05363   0.05553   0.05603
     Eigenvalues ---    0.05667   0.05946   0.05984   0.06096   0.06223
     Eigenvalues ---    0.06378   0.06623   0.06852   0.07206   0.07726
     Eigenvalues ---    0.08099   0.08420   0.08599   0.08695   0.09176
     Eigenvalues ---    0.09428   0.10183   0.10421   0.10702   0.10975
     Eigenvalues ---    0.10979   0.11012   0.11263   0.11345   0.11780
     Eigenvalues ---    0.11843   0.11869   0.11947   0.12081   0.12116
     Eigenvalues ---    0.12140   0.12199   0.12259   0.12303   0.12422
     Eigenvalues ---    0.12466   0.12479   0.12514   0.12536   0.12624
     Eigenvalues ---    0.12730   0.12732   0.12809   0.13076   0.13136
     Eigenvalues ---    0.13218   0.13731   0.13846   0.13993   0.14082
     Eigenvalues ---    0.14318   0.14665   0.14711   0.14973   0.15172
     Eigenvalues ---    0.15188   0.15325   0.15447   0.15703   0.15988
     Eigenvalues ---    0.16327   0.17455   0.18055   0.18134   0.18746
     Eigenvalues ---    0.18883   0.19002   0.19051   0.19058   0.19121
     Eigenvalues ---    0.19233   0.19259   0.19391   0.19587   0.19618
     Eigenvalues ---    0.19761   0.20302   0.20396   0.20745   0.22021
     Eigenvalues ---    0.23199   0.23699   0.24151   0.24450   0.25055
     Eigenvalues ---    0.25199   0.26010   0.26684   0.27024   0.27542
     Eigenvalues ---    0.27973   0.28036   0.28482   0.28579   0.28612
     Eigenvalues ---    0.28754   0.29831   0.30043   0.30351   0.31125
     Eigenvalues ---    0.31375   0.32117   0.32151   0.32575   0.33305
     Eigenvalues ---    0.33537   0.33681   0.33760   0.33821   0.33872
     Eigenvalues ---    0.33908   0.34179   0.34268   0.34314   0.34386
     Eigenvalues ---    0.34404   0.34420   0.34466   0.34539   0.34679
     Eigenvalues ---    0.34735   0.34828   0.34863   0.34906   0.34929
     Eigenvalues ---    0.34967   0.35029   0.35070   0.35192   0.35263
     Eigenvalues ---    0.35563   0.35899   0.36503   0.36510   0.36629
     Eigenvalues ---    0.36782   0.36805   0.36857   0.36897   0.36907
     Eigenvalues ---    0.36973   0.37000   0.37056   0.37075   0.37174
     Eigenvalues ---    0.37373   0.37808   0.38234   0.38290   0.39984
     Eigenvalues ---    0.40437   0.42573   0.42795   0.43322   0.43487
     Eigenvalues ---    0.43838   0.43896   0.44711   0.45558   0.48910
     Eigenvalues ---    0.49304   0.49365   0.49422   0.49466   0.49724
     Eigenvalues ---    0.53229   0.53262   0.53474   0.54542   0.86977
 Eigenvectors required to have negative eigenvalues:
                          R58       R4        A9        D3        A7
   1                    0.84690  -0.27528   0.14719  -0.13652  -0.13570
                          R5        D7        A5        A3        R61
   1                    0.12683   0.12326  -0.12005   0.11755  -0.10881
 RFO step:  Lambda0=3.547033856D-05 Lambda=-2.30992078D-05.
 Linear search not attempted -- option 19 set.
 Iteration  1 RMS(Cart)=  0.00571765 RMS(Int)=  0.00001314
 Iteration  2 RMS(Cart)=  0.00004274 RMS(Int)=  0.00000340
 Iteration  3 RMS(Cart)=  0.00000001 RMS(Int)=  0.00000340
 ITry= 1 IFail=0 DXMaxC= 4.29D-02 DCOld= 1.00D+10 DXMaxT= 3.00D-01 DXLimC= 3.00D+00 Rises=F
 Variable       Old X    -DE/DX   Delta X   Delta X   Delta X     New X
                                 (Linear)    (Quad)   (Total)
    R1        2.83676   0.00010   0.00000  -0.00214  -0.00214   2.83463
    R2        3.06792   0.00000   0.00000  -0.00330  -0.00329   3.06464
    R3        3.07541   0.00002   0.00000  -0.00290  -0.00289   3.07252
    R4        2.78282  -0.00147   0.00000  -0.02689  -0.02689   2.75593
    R5        5.11565  -0.00031   0.00000   0.00498   0.00498   5.12063
    R6        3.61470   0.00001   0.00000   0.00305   0.00305   3.61775
    R7        2.73316   0.00000   0.00000   0.00134   0.00134   2.73450
    R8        2.71941   0.00002   0.00000   0.00107   0.00107   2.72047
    R9        2.64816  -0.00001   0.00000  -0.00008  -0.00008   2.64808
   R10        2.63890   0.00001   0.00000   0.00004   0.00004   2.63894
   R11        2.88862  -0.00001   0.00000  -0.00033  -0.00033   2.88829
   R12        2.05208   0.00000   0.00000  -0.00002  -0.00002   2.05206
   R13        2.62615   0.00001   0.00000   0.00003   0.00003   2.62617
   R14        2.05166   0.00000   0.00000  -0.00005  -0.00005   2.05161
   R15        2.63288   0.00000   0.00000  -0.00006  -0.00006   2.63282
   R16        2.05108   0.00000   0.00000  -0.00001  -0.00001   2.05107
   R17        2.62688   0.00000   0.00000   0.00004   0.00004   2.62692
   R18        2.05131   0.00000   0.00000  -0.00001  -0.00001   2.05129
   R19        2.63405   0.00000   0.00000  -0.00007  -0.00007   2.63397
   R20        2.05064   0.00000   0.00000  -0.00001  -0.00001   2.05063
   R21        2.90736   0.00000   0.00000  -0.00016  -0.00016   2.90720
   R22        3.06775   0.00000   0.00000  -0.00004  -0.00005   3.06770
   R23        2.06662   0.00000   0.00000  -0.00003  -0.00003   2.06660
   R24        2.93770   0.00000   0.00000  -0.00004  -0.00004   2.93767
   R25        2.93901   0.00001   0.00000   0.00005   0.00005   2.93905
   R26        2.06406   0.00000   0.00000  -0.00003  -0.00003   2.06403
   R27        2.06233   0.00000   0.00000  -0.00001  -0.00001   2.06233
   R28        2.93504   0.00000   0.00000   0.00000   0.00000   2.93503
   R29        2.06037   0.00000   0.00000  -0.00001  -0.00001   2.06036
   R30        2.06578   0.00000   0.00000  -0.00002  -0.00002   2.06576
   R31        2.91114   0.00000   0.00000   0.00006   0.00006   2.91119
   R32        2.96214   0.00000   0.00000  -0.00006  -0.00006   2.96207
   R33        2.86503   0.00000   0.00000  -0.00001  -0.00001   2.86503
   R34        2.97671   0.00000   0.00000   0.00006   0.00006   2.97677
   R35        2.05905  -0.00001   0.00000  -0.00003  -0.00003   2.05903
   R36        2.06977   0.00000   0.00000   0.00000   0.00000   2.06977
   R37        2.07021   0.00000   0.00000  -0.00002  -0.00002   2.07019
   R38        2.91689   0.00000   0.00000  -0.00002  -0.00002   2.91687
   R39        2.91316   0.00000   0.00000   0.00019   0.00019   2.91335
   R40        2.07087   0.00000   0.00000  -0.00008  -0.00008   2.07079
   R41        2.06902   0.00000   0.00000  -0.00006  -0.00006   2.06897
   R42        2.04669   0.00000   0.00000   0.00012   0.00012   2.04681
   R43        2.06952   0.00000   0.00000  -0.00002  -0.00002   2.06950
   R44        2.06640   0.00000   0.00000   0.00001   0.00001   2.06642
   R45        2.07075   0.00000   0.00000  -0.00003  -0.00003   2.07072
   R46        2.88772   0.00000   0.00000  -0.00023  -0.00023   2.88749
   R47        2.64529   0.00000   0.00000  -0.00002  -0.00002   2.64527
   R48        2.64765   0.00000   0.00000  -0.00001  -0.00001   2.64764
   R49        2.04767   0.00000   0.00000   0.00000   0.00000   2.04767
   R50        2.63353   0.00000   0.00000  -0.00002  -0.00002   2.63351
   R51        2.05141   0.00000   0.00000  -0.00003  -0.00003   2.05139
   R52        2.62669   0.00000   0.00000  -0.00004  -0.00004   2.62665
   R53        2.05107   0.00000   0.00000  -0.00001  -0.00001   2.05106
   R54        2.63135   0.00000   0.00000   0.00002   0.00002   2.63137
   R55        2.05113   0.00000   0.00000  -0.00001  -0.00001   2.05112
   R56        2.62802   0.00000   0.00000  -0.00003  -0.00003   2.62799
   R57        2.04903   0.00001   0.00000   0.00000   0.00000   2.04903
   R58        3.32679  -0.00095   0.00000   0.04705   0.04705   3.37384
   R59        2.74037   0.00003   0.00000  -0.00112  -0.00112   2.73926
   R60        2.74333   0.00000   0.00000  -0.00117  -0.00117   2.74217
   R61        3.72821  -0.00005   0.00000  -0.00882  -0.00882   3.71939
   R62        2.90712   0.00000   0.00000   0.00039   0.00039   2.90750
   R63        2.89441   0.00000   0.00000   0.00012   0.00012   2.89453
   R64        2.10756  -0.00001   0.00000   0.00084   0.00084   2.10840
   R65        2.06831   0.00000   0.00000   0.00002   0.00002   2.06834
   R66        2.07144   0.00000   0.00000   0.00007   0.00007   2.07151
   R67        2.07683  -0.00001   0.00000   0.00010   0.00010   2.07693
   R68        2.07502  -0.00001   0.00000   0.00002   0.00002   2.07504
   R69        2.07608   0.00000   0.00000   0.00014   0.00014   2.07622
   R70        2.06931   0.00000   0.00000   0.00007   0.00007   2.06937
   R71        2.90661   0.00000   0.00000   0.00054   0.00054   2.90714
   R72        2.89073   0.00001   0.00000   0.00015   0.00015   2.89088
   R73        2.09605   0.00000   0.00000   0.00055   0.00055   2.09660
   R74        2.07156   0.00000   0.00000   0.00005   0.00005   2.07161
   R75        2.07147   0.00000   0.00000   0.00010   0.00010   2.07157
   R76        2.07591   0.00000   0.00000   0.00007   0.00007   2.07598
   R77        2.07223   0.00000   0.00000   0.00016   0.00016   2.07238
   R78        2.07842   0.00000   0.00000   0.00003   0.00003   2.07845
   R79        2.06966   0.00000   0.00000   0.00005   0.00005   2.06971
   R80        3.69246  -0.00001   0.00000   0.00102   0.00102   3.69348
   R81        2.62815   0.00001   0.00000   0.00004   0.00004   2.62819
   R82        2.63315   0.00000   0.00000  -0.00003  -0.00003   2.63311
   R83        2.04996   0.00000   0.00000   0.00001   0.00001   2.04998
   R84        2.63981   0.00000   0.00000  -0.00003  -0.00003   2.63977
   R85        2.05544   0.00000   0.00000   0.00000   0.00000   2.05544
   R86        2.64420   0.00001   0.00000  -0.00002  -0.00002   2.64418
   R87        2.77604   0.00000   0.00000   0.00013   0.00013   2.77617
   R88        2.62174   0.00000   0.00000   0.00002   0.00002   2.62176
   R89        2.05126   0.00000   0.00000   0.00000   0.00000   2.05125
   R90        2.64046   0.00000   0.00000   0.00000   0.00000   2.64047
   R91        2.05036   0.00000   0.00000   0.00001   0.00001   2.05037
   R92        2.05163   0.00000   0.00000   0.00001   0.00001   2.05164
   R93        2.31354   0.00000   0.00000   0.00013   0.00013   2.31368
   R94        2.08485   0.00000   0.00000   0.00002   0.00002   2.08487
    A1        1.98597  -0.00002   0.00000   0.00356   0.00356   1.98953
    A2        1.98819  -0.00004   0.00000   0.00263   0.00263   1.99082
    A3        1.82312  -0.00007   0.00000   0.00807   0.00808   1.83119
    A4        1.65390  -0.00001   0.00000   0.00251   0.00250   1.65640
    A5        2.01926   0.00008   0.00000  -0.00706  -0.00709   2.01218
    A6        2.26309   0.00005   0.00000   0.00348   0.00348   2.26657
    A7        2.00018   0.00008   0.00000  -0.01090  -0.01092   1.98925
    A8        2.33754  -0.00002   0.00000  -0.00407  -0.00409   2.33345
    A9        1.07043  -0.00018   0.00000   0.00855   0.00856   1.07899
   A10        1.92678   0.00001   0.00000   0.00004   0.00005   1.92683
   A11        1.93963   0.00000   0.00000   0.00012   0.00013   1.93975
   A12        2.05968   0.00000   0.00000   0.00016   0.00016   2.05984
   A13        2.10415   0.00001   0.00000   0.00014   0.00014   2.10429
   A14        2.11026   0.00000   0.00000  -0.00029  -0.00029   2.10996
   A15        2.10380   0.00000   0.00000   0.00045   0.00045   2.10425
   A16        2.11349   0.00000   0.00000  -0.00009  -0.00009   2.11340
   A17        2.06573   0.00000   0.00000  -0.00037  -0.00037   2.06536
   A18        2.08167   0.00000   0.00000  -0.00011  -0.00011   2.08155
   A19        2.09821   0.00000   0.00000  -0.00003  -0.00003   2.09818
   A20        2.10331   0.00000   0.00000   0.00014   0.00014   2.10345
   A21        2.09989   0.00000   0.00000  -0.00003  -0.00003   2.09986
   A22        2.08316   0.00000   0.00000   0.00008   0.00008   2.08324
   A23        2.10012   0.00000   0.00000  -0.00005  -0.00005   2.10007
   A24        2.09860   0.00000   0.00000   0.00002   0.00002   2.09861
   A25        2.09873   0.00000   0.00000  -0.00002  -0.00002   2.09871
   A26        2.08582   0.00000   0.00000   0.00000   0.00000   2.08582
   A27        2.11291   0.00000   0.00000  -0.00011  -0.00011   2.11280
   A28        2.09545   0.00000   0.00000   0.00009   0.00009   2.09555
   A29        2.07480   0.00000   0.00000   0.00001   0.00001   2.07481
   A30        1.81636   0.00001   0.00000  -0.00027  -0.00027   1.81610
   A31        1.90552   0.00000   0.00000  -0.00044  -0.00044   1.90508
   A32        1.83667   0.00000   0.00000   0.00000  -0.00001   1.83666
   A33        2.03207  -0.00001   0.00000   0.00033   0.00033   2.03240
   A34        2.09700   0.00001   0.00000   0.00023   0.00023   2.09723
   A35        1.76458   0.00000   0.00000   0.00005   0.00005   1.76464
   A36        1.95878   0.00000   0.00000  -0.00003  -0.00003   1.95875
   A37        1.86469  -0.00001   0.00000  -0.00034  -0.00034   1.86436
   A38        1.83599   0.00001   0.00000   0.00011   0.00011   1.83610
   A39        2.00708   0.00000   0.00000   0.00010   0.00010   2.00718
   A40        2.00517   0.00000   0.00000   0.00005   0.00005   2.00521
   A41        1.77378   0.00000   0.00000   0.00010   0.00010   1.77387
   A42        1.93418   0.00000   0.00000  -0.00005  -0.00005   1.93413
   A43        1.95880   0.00000   0.00000  -0.00003  -0.00003   1.95877
   A44        1.80493   0.00000   0.00000  -0.00002  -0.00002   1.80491
   A45        1.85521   0.00000   0.00000   0.00001   0.00001   1.85523
   A46        1.95717   0.00000   0.00000   0.00007   0.00007   1.95723
   A47        1.95610   0.00000   0.00000   0.00002   0.00002   1.95612
   A48        1.98163   0.00000   0.00000  -0.00005  -0.00005   1.98159
   A49        1.94944   0.00000   0.00000   0.00003   0.00003   1.94947
   A50        1.80106   0.00000   0.00000   0.00002   0.00002   1.80108
   A51        1.85916   0.00000   0.00000   0.00008   0.00008   1.85924
   A52        1.97073   0.00000   0.00000  -0.00001  -0.00001   1.97072
   A53        1.90256   0.00000   0.00000  -0.00008  -0.00008   1.90247
   A54        1.74722   0.00000   0.00000   0.00000   0.00000   1.74722
   A55        2.00135   0.00000   0.00000   0.00001   0.00001   2.00136
   A56        1.86632  -0.00001   0.00000  -0.00034  -0.00035   1.86598
   A57        2.04668   0.00000   0.00000   0.00007   0.00007   2.04675
   A58        1.81388   0.00000   0.00000   0.00013   0.00013   1.81401
   A59        1.96428   0.00000   0.00000   0.00010   0.00010   1.96438
   A60        1.87414   0.00000   0.00000   0.00003   0.00003   1.87416
   A61        1.88284   0.00000   0.00000   0.00003   0.00003   1.88287
   A62        2.01598   0.00001   0.00000   0.00001   0.00001   2.01599
   A63        1.86846   0.00000   0.00000   0.00003   0.00003   1.86849
   A64        1.89780   0.00000   0.00000  -0.00006  -0.00006   1.89774
   A65        1.91886   0.00000   0.00000  -0.00004  -0.00004   1.91883
   A66        1.62695   0.00000   0.00000   0.00002   0.00002   1.62697
   A67        1.93975   0.00001   0.00000  -0.00015  -0.00015   1.93961
   A68        2.06636   0.00000   0.00000   0.00004   0.00004   2.06641
   A69        1.98422   0.00000   0.00000   0.00012   0.00012   1.98435
   A70        2.04799   0.00001   0.00000  -0.00005  -0.00005   2.04794
   A71        1.80496  -0.00001   0.00000   0.00000   0.00000   1.80497
   A72        1.89422   0.00000   0.00000   0.00014   0.00014   1.89436
   A73        1.91358   0.00000   0.00000   0.00043   0.00043   1.91401
   A74        2.03317   0.00000   0.00000  -0.00019  -0.00019   2.03298
   A75        1.87376   0.00000   0.00000   0.00006   0.00006   1.87381
   A76        1.86042   0.00000   0.00000  -0.00060  -0.00060   1.85981
   A77        1.88223   0.00000   0.00000   0.00016   0.00016   1.88239
   A78        1.92397   0.00000   0.00000  -0.00011  -0.00011   1.92386
   A79        1.93831   0.00000   0.00000   0.00016   0.00016   1.93847
   A80        1.93385   0.00000   0.00000   0.00003   0.00003   1.93388
   A81        1.89573   0.00000   0.00000  -0.00009  -0.00009   1.89563
   A82        1.88024   0.00000   0.00000   0.00000   0.00000   1.88024
   A83        1.89018   0.00000   0.00000   0.00001   0.00001   1.89019
   A84        1.84355  -0.00001   0.00000   0.00001   0.00000   1.84356
   A85        1.88448   0.00000   0.00000   0.00008   0.00008   1.88455
   A86        1.86180   0.00002   0.00000  -0.00031  -0.00031   1.86150
   A87        1.79317   0.00000   0.00000  -0.00003  -0.00003   1.79314
   A88        2.07440   0.00000   0.00000   0.00029   0.00029   2.07469
   A89        1.99481  -0.00001   0.00000  -0.00003  -0.00003   1.99478
   A90        2.06799   0.00003   0.00000   0.00013   0.00013   2.06811
   A91        2.15755  -0.00003   0.00000  -0.00030  -0.00030   2.15725
   A92        2.05744   0.00000   0.00000   0.00016   0.00016   2.05760
   A93        2.08164   0.00000   0.00000   0.00029   0.00029   2.08193
   A94        2.11369   0.00000   0.00000  -0.00011  -0.00011   2.11358
   A95        2.08784   0.00000   0.00000  -0.00018  -0.00018   2.08765
   A96        2.08374   0.00000   0.00000  -0.00005  -0.00005   2.08369
   A97        2.09990   0.00000   0.00000   0.00000   0.00000   2.09990
   A98        2.09953   0.00000   0.00000   0.00005   0.00005   2.09958
   A99        2.10237   0.00000   0.00000  -0.00004  -0.00004   2.10233
   A100       2.08084   0.00000   0.00000   0.00007   0.00007   2.08092
   A101       2.09997   0.00000   0.00000  -0.00003  -0.00003   2.09994
   A102       2.09863   0.00000   0.00000   0.00001   0.00001   2.09864
   A103       2.10185   0.00000   0.00000  -0.00003  -0.00003   2.10182
   A104       2.08265   0.00000   0.00000   0.00001   0.00001   2.08266
   A105       2.11260   0.00000   0.00000  -0.00010  -0.00010   2.11250
   A106       2.10099   0.00000   0.00000   0.00003   0.00003   2.10102
   A107       2.06917   0.00000   0.00000   0.00007   0.00007   2.06924
   A108       2.00952  -0.00002   0.00000  -0.00072  -0.00072   2.00880
   A109       2.08136   0.00001   0.00000  -0.00006  -0.00006   2.08130
   A110       2.13960   0.00001   0.00000   0.00154   0.00154   2.14114
   A111       2.00448   0.00000   0.00000   0.00040   0.00040   2.00488
   A112       1.88820   0.00001   0.00000   0.00030   0.00030   1.88850
   A113       1.96225   0.00000   0.00000   0.00196   0.00196   1.96421
   A114       1.89786  -0.00001   0.00000  -0.00081  -0.00081   1.89706
   A115       1.84725   0.00000   0.00000  -0.00116  -0.00116   1.84608
   A116       1.85767   0.00000   0.00000  -0.00087  -0.00087   1.85679
   A117       1.95412   0.00000   0.00000  -0.00002  -0.00002   1.95410
   A118       1.93901   0.00001   0.00000   0.00029   0.00029   1.93929
   A119       1.92213   0.00000   0.00000  -0.00010  -0.00010   1.92204
   A120       1.87753   0.00000   0.00000   0.00001   0.00001   1.87753
   A121       1.88775   0.00000   0.00000  -0.00015  -0.00015   1.88760
   A122       1.88079  -0.00001   0.00000  -0.00004  -0.00004   1.88075
   A123       1.94308   0.00000   0.00000   0.00000   0.00000   1.94308
   A124       1.92173   0.00001   0.00000  -0.00029  -0.00029   1.92143
   A125       1.95352   0.00000   0.00000   0.00037   0.00037   1.95389
   A126       1.88141   0.00000   0.00000  -0.00008  -0.00008   1.88133
   A127       1.88082   0.00000   0.00000  -0.00008  -0.00008   1.88073
   A128       1.88057   0.00000   0.00000   0.00007   0.00007   1.88064
   A129       1.99160   0.00001   0.00000   0.00111   0.00111   1.99271
   A130       1.89871  -0.00001   0.00000   0.00017   0.00017   1.89887
   A131       1.95310   0.00000   0.00000   0.00064   0.00064   1.95375
   A132       1.90891   0.00000   0.00000  -0.00043  -0.00043   1.90848
   A133       1.85521   0.00000   0.00000  -0.00092  -0.00092   1.85429
   A134       1.85075   0.00000   0.00000  -0.00074  -0.00074   1.85002
   A135       1.94649   0.00001   0.00000  -0.00040  -0.00040   1.94609
   A136       1.94540  -0.00002   0.00000   0.00061   0.00061   1.94601
   A137       1.92123   0.00001   0.00000  -0.00012  -0.00012   1.92111
   A138       1.87933   0.00000   0.00000  -0.00001  -0.00001   1.87932
   A139       1.88778  -0.00001   0.00000  -0.00025  -0.00025   1.88753
   A140       1.88127   0.00000   0.00000   0.00016   0.00016   1.88143
   A141       1.94658   0.00000   0.00000  -0.00024  -0.00024   1.94634
   A142       1.92182   0.00000   0.00000  -0.00015  -0.00015   1.92167
   A143       1.94796   0.00000   0.00000   0.00061   0.00061   1.94857
   A144       1.89061   0.00000   0.00000  -0.00014  -0.00014   1.89047
   A145       1.87455   0.00000   0.00000  -0.00015  -0.00015   1.87440
   A146       1.87985   0.00000   0.00000   0.00006   0.00006   1.87991
   A147       1.38536  -0.00040   0.00000   0.00227   0.00228   1.38764
   A148       1.95203  -0.00030   0.00000   0.00089   0.00090   1.95293
   A149       2.36538   0.00005   0.00000  -0.00310  -0.00310   2.36228
   A150       1.95437   0.00026   0.00000   0.00217   0.00217   1.95654
   A151       2.08678   0.00000   0.00000   0.00002   0.00002   2.08680
   A152       2.09862   0.00000   0.00000  -0.00001  -0.00001   2.09861
   A153       2.09778   0.00000   0.00000  -0.00001  -0.00001   2.09777
   A154       2.09086   0.00000   0.00000   0.00002   0.00002   2.09088
   A155       2.10794   0.00000   0.00000   0.00007   0.00007   2.10801
   A156       2.08438   0.00000   0.00000  -0.00009  -0.00009   2.08429
   A157       2.10453   0.00000   0.00000  -0.00004  -0.00004   2.10449
   A158       2.06831   0.00001   0.00000  -0.00012  -0.00012   2.06820
   A159       2.11033  -0.00001   0.00000   0.00016   0.00016   2.11049
   A160       2.08522   0.00000   0.00000   0.00004   0.00004   2.08526
   A161       2.07533   0.00000   0.00000  -0.00003  -0.00003   2.07529
   A162       2.12264   0.00000   0.00000  -0.00001  -0.00001   2.12263
   A163       2.09269   0.00000   0.00000   0.00000   0.00000   2.09269
   A164       2.09699   0.00000   0.00000   0.00001   0.00001   2.09700
   A165       2.09350   0.00000   0.00000  -0.00001  -0.00001   2.09349
   A166       2.10629   0.00000   0.00000  -0.00004  -0.00004   2.10625
   A167       2.08868   0.00000   0.00000   0.00001   0.00001   2.08869
   A168       2.08822   0.00000   0.00000   0.00003   0.00003   2.08824
   A169       2.15796   0.00001   0.00000  -0.00010  -0.00010   2.15786
   A170       2.04796   0.00000   0.00000   0.00062   0.00062   2.04858
   A171       2.07719  -0.00001   0.00000  -0.00052  -0.00052   2.07667
   A172       1.95324   0.00005   0.00000  -0.00336  -0.00336   1.94987
   A173       3.33973  -0.00014   0.00000   0.00444   0.00444   3.34418
   A174       3.24902   0.00000   0.00000   0.00164   0.00163   3.25065
    D1       -2.67551   0.00004   0.00000  -0.00262  -0.00264  -2.67815
    D2       -0.60261  -0.00002   0.00000   0.00297   0.00297  -0.59964
    D3        1.49603   0.00010   0.00000  -0.01095  -0.01093   1.48510
    D4        2.76985  -0.00007   0.00000  -0.00385  -0.00387   2.76597
    D5        2.63915  -0.00003   0.00000   0.00295   0.00297   2.64212
    D6        0.56805   0.00001   0.00000  -0.00340  -0.00340   0.56465
    D7       -1.54570  -0.00010   0.00000   0.00740   0.00738  -1.53832
    D8       -2.82063   0.00009   0.00000   0.00564   0.00561  -2.81502
    D9       -1.73757   0.00003   0.00000   0.00337   0.00336  -1.73421
   D10        1.72619  -0.00006   0.00000  -0.00769  -0.00768   1.71851
   D11        0.02293  -0.00003   0.00000  -0.00127  -0.00127   0.02166
   D12       -1.77801   0.00000   0.00000  -0.00216  -0.00216  -1.78017
   D13        2.32423   0.00001   0.00000  -0.00215  -0.00215   2.32208
   D14        0.44242   0.00001   0.00000  -0.00204  -0.00203   0.44038
   D15       -0.35459  -0.00001   0.00000   0.00316   0.00315  -0.35144
   D16       -2.26328  -0.00001   0.00000   0.00315   0.00315  -2.26013
   D17        1.86834  -0.00001   0.00000   0.00332   0.00332   1.87166
   D18       -3.14030   0.00000   0.00000   0.00059   0.00059  -3.13971
   D19       -0.01877   0.00000   0.00000   0.00021   0.00021  -0.01856
   D20        0.14455   0.00000   0.00000   0.00056   0.00056   0.14511
   D21       -3.01710   0.00000   0.00000   0.00018   0.00018  -3.01693
   D22        0.02161   0.00000   0.00000  -0.00001  -0.00001   0.02161
   D23       -3.11267   0.00000   0.00000   0.00001   0.00001  -3.11267
   D24        3.01942   0.00000   0.00000   0.00006   0.00006   3.01948
   D25       -0.11487   0.00000   0.00000   0.00008   0.00008  -0.11479
   D26        1.21209   0.00001   0.00000   0.00084   0.00084   1.21293
   D27       -2.97350   0.00001   0.00000   0.00029   0.00029  -2.97321
   D28       -0.83537   0.00000   0.00000   0.00092   0.00092  -0.83445
   D29       -1.78206   0.00001   0.00000   0.00077   0.00077  -1.78129
   D30        0.31553   0.00001   0.00000   0.00021   0.00022   0.31575
   D31        2.45366   0.00000   0.00000   0.00085   0.00085   2.45451
   D32       -3.13665   0.00000   0.00000  -0.00040  -0.00040  -3.13706
   D33        0.00502   0.00000   0.00000  -0.00025  -0.00025   0.00477
   D34       -0.01469   0.00000   0.00000  -0.00077  -0.00077  -0.01546
   D35        3.12698   0.00000   0.00000  -0.00061  -0.00061   3.12637
   D36       -3.14112   0.00000   0.00000   0.00001   0.00001  -3.14111
   D37        0.00636   0.00000   0.00000   0.00008   0.00008   0.00644
   D38        0.00055   0.00000   0.00000   0.00017   0.00017   0.00072
   D39       -3.13515   0.00000   0.00000   0.00024   0.00024  -3.13491
   D40        3.12858   0.00000   0.00000   0.00001   0.00001   3.12859
   D41       -0.00354   0.00000   0.00000   0.00012   0.00012  -0.00342
   D42       -0.00711   0.00000   0.00000   0.00008   0.00008  -0.00704
   D43       -3.13924   0.00000   0.00000   0.00019   0.00019  -3.13905
   D44       -0.01077   0.00000   0.00000  -0.00015  -0.00015  -0.01093
   D45        3.12360   0.00000   0.00000  -0.00017  -0.00017   3.12343
   D46        3.14022   0.00000   0.00000  -0.00005  -0.00005   3.14017
   D47       -0.00860   0.00000   0.00000  -0.00006  -0.00006  -0.00866
   D48        0.92604   0.00001   0.00000   0.00022   0.00022   0.92626
   D49        3.14116   0.00000   0.00000   0.00008   0.00008   3.14124
   D50       -1.26607   0.00000   0.00000   0.00010   0.00010  -1.26596
   D51       -1.12310   0.00000   0.00000   0.00067   0.00067  -1.12243
   D52        1.09202   0.00000   0.00000   0.00053   0.00053   1.09255
   D53        2.96798   0.00000   0.00000   0.00056   0.00056   2.96854
   D54        2.85627   0.00000   0.00000   0.00009   0.00009   2.85636
   D55       -1.21179   0.00000   0.00000  -0.00005  -0.00005  -1.21184
   D56        0.66417   0.00000   0.00000  -0.00003  -0.00003   0.66414
   D57       -0.05365   0.00000   0.00000  -0.00065  -0.00064  -0.05429
   D58        1.91967   0.00000   0.00000  -0.00057  -0.00057   1.91911
   D59       -2.14146  -0.00002   0.00000  -0.00043  -0.00043  -2.14189
   D60        1.98341   0.00001   0.00000  -0.00086  -0.00085   1.98255
   D61       -2.32646   0.00001   0.00000  -0.00078  -0.00078  -2.32724
   D62       -0.10441  -0.00001   0.00000  -0.00064  -0.00064  -0.10505
   D63       -2.03640   0.00000   0.00000  -0.00019  -0.00019  -2.03659
   D64       -0.06308   0.00000   0.00000  -0.00011  -0.00011  -0.06319
   D65        2.15897  -0.00001   0.00000   0.00003   0.00003   2.15900
   D66       -2.82670   0.00001   0.00000   0.00028   0.00028  -2.82642
   D67       -0.75555   0.00001   0.00000   0.00024   0.00024  -0.75531
   D68        1.35613   0.00001   0.00000   0.00024   0.00024   1.35636
   D69       -0.64055   0.00000   0.00000   0.00005   0.00005  -0.64050
   D70        1.43059   0.00000   0.00000   0.00001   0.00001   1.43061
   D71       -2.74091   0.00000   0.00000   0.00000   0.00000  -2.74091
   D72        1.53678   0.00000   0.00000   0.00024   0.00024   1.53702
   D73       -2.67526   0.00000   0.00000   0.00020   0.00020  -2.67506
   D74       -0.56358   0.00000   0.00000   0.00019   0.00019  -0.56339
   D75       -0.97779   0.00000   0.00000   0.00018   0.00018  -0.97761
   D76       -3.01888   0.00000   0.00000   0.00007   0.00007  -3.01881
   D77        1.17934   0.00001   0.00000   0.00015   0.00015   1.17949
   D78       -3.14075   0.00000   0.00000   0.00010   0.00010  -3.14065
   D79        1.10134   0.00000   0.00000  -0.00001  -0.00001   1.10134
   D80       -0.98363   0.00001   0.00000   0.00008   0.00008  -0.98355
   D81        0.96382   0.00000   0.00000  -0.00012  -0.00012   0.96370
   D82       -1.07728  -0.00001   0.00000  -0.00023  -0.00023  -1.07751
   D83        3.12094   0.00000   0.00000  -0.00014  -0.00014   3.12080
   D84       -2.22652   0.00000   0.00000  -0.00013  -0.00013  -2.22665
   D85        1.95399   0.00000   0.00000  -0.00023  -0.00023   1.95377
   D86       -0.08727   0.00000   0.00000  -0.00016  -0.00016  -0.08743
   D87        1.97204   0.00000   0.00000  -0.00010  -0.00010   1.97194
   D88       -0.13063   0.00000   0.00000  -0.00019  -0.00019  -0.13082
   D89       -2.17189   0.00000   0.00000  -0.00012  -0.00012  -2.17202
   D90       -0.11301   0.00000   0.00000  -0.00018  -0.00018  -0.11319
   D91       -2.21569   0.00000   0.00000  -0.00027  -0.00027  -2.21596
   D92        2.02623   0.00000   0.00000  -0.00020  -0.00020   2.02604
   D93        0.70082   0.00000   0.00000   0.00009   0.00009   0.70091
   D94        2.90759   0.00000   0.00000   0.00018   0.00018   2.90778
   D95       -1.18501   0.00000   0.00000   0.00005   0.00005  -1.18496
   D96        2.84734   0.00000   0.00000   0.00004   0.00004   2.84738
   D97       -1.22907   0.00000   0.00000   0.00013   0.00013  -1.22894
   D98        0.96151   0.00000   0.00000   0.00000   0.00000   0.96151
   D99       -1.37329   0.00000   0.00000   0.00008   0.00008  -1.37321
   D100       0.83348   0.00000   0.00000   0.00018   0.00018   0.83365
   D101       3.02406   0.00000   0.00000   0.00004   0.00004   3.02410
   D102      -1.01921   0.00000   0.00000   0.00007   0.00007  -1.01914
   D103       0.98405   0.00001   0.00000  -0.00005  -0.00005   0.98400
   D104       3.09245   0.00000   0.00000   0.00002   0.00002   3.09247
   D105       3.08810   0.00000   0.00000   0.00002   0.00002   3.08812
   D106      -1.19183   0.00001   0.00000  -0.00010  -0.00010  -1.19193
   D107       0.91657   0.00000   0.00000  -0.00003  -0.00003   0.91654
   D108       0.90810   0.00000   0.00000  -0.00026  -0.00026   0.90784
   D109       2.91136   0.00000   0.00000  -0.00038  -0.00038   2.91097
   D110      -1.26342  -0.00001   0.00000  -0.00031  -0.00031  -1.26373
   D111      -1.00910   0.00000   0.00000  -0.00042  -0.00042  -1.00952
   D112      -3.11103   0.00000   0.00000  -0.00033  -0.00033  -3.11137
   D113       1.07061   0.00000   0.00000  -0.00047  -0.00047   1.07014
   D114       1.03294   0.00000   0.00000  -0.00036  -0.00035   1.03258
   D115      -1.06900   0.00000   0.00000  -0.00027  -0.00027  -1.06927
   D116       3.11265   0.00000   0.00000  -0.00041  -0.00041   3.11224
   D117       3.13561   0.00000   0.00000  -0.00004  -0.00004   3.13557
   D118       1.03367   0.00000   0.00000   0.00005   0.00005   1.03372
   D119      -1.06787   0.00000   0.00000  -0.00009  -0.00009  -1.06796
   D120      -3.04654   0.00000   0.00000   0.00016   0.00015  -3.04639
   D121       1.29361   0.00000   0.00000   0.00013   0.00013   1.29374
   D122      -0.97808   0.00001   0.00000  -0.00020  -0.00020  -0.97828
   D123       1.39814  -0.00001   0.00000   0.00022   0.00022   1.39836
   D124      -0.54489   0.00000   0.00000   0.00020   0.00020  -0.54469
   D125      -2.81659   0.00001   0.00000  -0.00013  -0.00013  -2.81672
   D126      -0.83378  -0.00001   0.00000  -0.00002  -0.00003  -0.83380
   D127      -2.77681   0.00000   0.00000  -0.00005  -0.00005  -2.77686
   D128       1.23468   0.00001   0.00000  -0.00038  -0.00038   1.23430
   D129       0.72449   0.00000   0.00000   0.00011   0.00011   0.72460
   D130      -1.08388   0.00000   0.00000   0.00010   0.00010  -1.08378
   D131       2.95943   0.00000   0.00000   0.00008   0.00008   2.95951
   D132      -1.38303   0.00000   0.00000   0.00011   0.00011  -1.38292
   D133       3.09179   0.00000   0.00000   0.00010   0.00010   3.09189
   D134       0.85191   0.00000   0.00000   0.00008   0.00008   0.85199
   D135       2.85976   0.00000   0.00000   0.00013   0.00013   2.85990
   D136       1.05140   0.00000   0.00000   0.00012   0.00012   1.05152
   D137      -1.18848   0.00000   0.00000   0.00010   0.00010  -1.18838
   D138       2.83359   0.00000   0.00000  -0.00455  -0.00455   2.82905
   D139       0.79186   0.00000   0.00000  -0.00493  -0.00493   0.78693
   D140      -1.35102   0.00000   0.00000  -0.00536  -0.00536  -1.35638
   D141      -1.51982   0.00000   0.00000  -0.00452  -0.00452  -1.52434
   D142       2.72164   0.00000   0.00000  -0.00491  -0.00491   2.71673
   D143       0.57875   0.00000   0.00000  -0.00534  -0.00534   0.57342
   D144       0.67994   0.00000   0.00000  -0.00439  -0.00439   0.67555
   D145      -1.36179   0.00000   0.00000  -0.00478  -0.00478  -1.36657
   D146       2.77851   0.00000   0.00000  -0.00520  -0.00520   2.77331
   D147       0.38014   0.00000   0.00000   0.00144   0.00144   0.38158
   D148      -2.78408   0.00000   0.00000   0.00096   0.00096  -2.78312
   D149       2.45856   0.00001   0.00000   0.00138   0.00138   2.45994
   D150      -0.70566   0.00001   0.00000   0.00090   0.00090  -0.70476
   D151      -1.70114   0.00000   0.00000   0.00157   0.00157  -1.69957
   D152       1.41783   0.00000   0.00000   0.00109   0.00109   1.41892
   D153      -0.01900   0.00000   0.00000  -0.00050  -0.00050  -0.01950
   D154       3.12960   0.00000   0.00000  -0.00029  -0.00029   3.12932
   D155      -3.13928   0.00000   0.00000  -0.00004  -0.00004  -3.13932
   D156       0.00932   0.00000   0.00000   0.00017   0.00017   0.00950
   D157      -3.12733   0.00000   0.00000   0.00034   0.00034  -3.12698
   D158       0.04583   0.00000   0.00000   0.00033   0.00033   0.04616
   D159      -0.00823   0.00000   0.00000  -0.00013  -0.00013  -0.00836
   D160      -3.11826   0.00000   0.00000  -0.00015  -0.00015  -3.11840
   D161       3.13304   0.00000   0.00000  -0.00030  -0.00030   3.13274
   D162      -0.00302   0.00000   0.00000  -0.00010  -0.00010  -0.00311
   D163      -0.00152   0.00000   0.00000  -0.00009  -0.00009  -0.00161
   D164      -3.13757   0.00000   0.00000   0.00012   0.00012  -3.13746
   D165       3.13409   0.00000   0.00000  -0.00005  -0.00005   3.13404
   D166      -0.00461   0.00000   0.00000  -0.00003  -0.00003  -0.00463
   D167      -0.00192   0.00000   0.00000   0.00016   0.00016  -0.00176
   D168      -3.14061   0.00000   0.00000   0.00018   0.00018  -3.14043
   D169       3.13499   0.00000   0.00000   0.00000   0.00000   3.13499
   D170       0.00569   0.00000   0.00000   0.00007   0.00007   0.00576
   D171      -0.00371   0.00000   0.00000   0.00003   0.00003  -0.00369
   D172      -3.13301   0.00000   0.00000   0.00009   0.00009  -3.13292
   D173       0.00083   0.00000   0.00000   0.00002   0.00002   0.00084
   D174       3.11142   0.00000   0.00000   0.00003   0.00003   3.11144
   D175      -3.12858   0.00000   0.00000   0.00008   0.00008  -3.12850
   D176      -0.01799   0.00000   0.00000   0.00009   0.00009  -0.01790
   D177      -0.97279   0.00001   0.00000   0.00287   0.00287  -0.96992
   D178      -3.09605   0.00001   0.00000   0.00342   0.00342  -3.09263
   D179       1.14082   0.00000   0.00000   0.00317   0.00317   1.14399
   D180       2.50276   0.00000   0.00000   0.00024   0.00024   2.50299
   D181       0.37950   0.00000   0.00000   0.00079   0.00079   0.38029
   D182      -1.66682   0.00000   0.00000   0.00053   0.00053  -1.66628
   D183      -1.12505   0.00000   0.00000   0.00132   0.00132  -1.12373
   D184       3.02151   0.00000   0.00000   0.00099   0.00099   3.02250
   D185       0.98242   0.00000   0.00000   0.00141   0.00141   0.98384
   D186       1.67024   0.00000   0.00000   0.00369   0.00369   1.67393
   D187      -0.46638   0.00000   0.00000   0.00336   0.00336  -0.46302
   D188      -2.50547   0.00000   0.00000   0.00378   0.00378  -2.50169
   D189      -1.79182   0.00000   0.00000  -0.00029  -0.00029  -1.79211
   D190      -1.76331  -0.00002   0.00000  -0.00139  -0.00139  -1.76470
   D191       1.24235   0.00000   0.00000  -0.00193  -0.00193   1.24043
   D192       1.70968   0.00000   0.00000  -0.00265  -0.00265   1.70703
   D193       1.73819  -0.00002   0.00000  -0.00375  -0.00375   1.73445
   D194      -1.53933   0.00000   0.00000  -0.00428  -0.00429  -1.54362
   D195       1.07684   0.00000   0.00000   0.00129   0.00129   1.07813
   D196      -3.10669   0.00000   0.00000   0.00148   0.00148  -3.10521
   D197      -1.02420   0.00000   0.00000   0.00155   0.00155  -1.02265
   D198      -3.08835   0.00000   0.00000   0.00134   0.00134  -3.08701
   D199      -0.98869   0.00000   0.00000   0.00153   0.00153  -0.98716
   D200       1.09380   0.00000   0.00000   0.00160   0.00160   1.09540
   D201      -1.09856   0.00000   0.00000  -0.00062  -0.00062  -1.09918
   D202       1.00109   0.00000   0.00000  -0.00043  -0.00043   1.00067
   D203       3.08358   0.00000   0.00000  -0.00036  -0.00036   3.08323
   D204      -0.98859   0.00000   0.00000   0.00069   0.00069  -0.98790
   D205       1.09701   0.00000   0.00000   0.00040   0.00040   1.09741
   D206      -3.09487   0.00000   0.00000   0.00054   0.00054  -3.09433
   D207       3.10689   0.00000   0.00000   0.00053   0.00053   3.10741
   D208      -1.09070   0.00000   0.00000   0.00023   0.00024  -1.09046
   D209       1.00061   0.00000   0.00000   0.00037   0.00037   1.00098
   D210       1.12393   0.00000   0.00000   0.00268   0.00268   1.12662
   D211      -3.07365   0.00000   0.00000   0.00239   0.00239  -3.07126
   D212      -0.98235   0.00000   0.00000   0.00253   0.00253  -0.97982
   D213       0.97990   0.00001   0.00000  -0.00071  -0.00071   0.97919
   D214       3.08103   0.00000   0.00000  -0.00058  -0.00058   3.08045
   D215      -1.11557   0.00000   0.00000  -0.00006  -0.00006  -1.11563
   D216       3.11093   0.00000   0.00000  -0.00004  -0.00004   3.11088
   D217      -1.07112   0.00000   0.00000   0.00009   0.00009  -1.07104
   D218       1.01546   0.00000   0.00000   0.00061   0.00061   1.01607
   D219      -1.18125   0.00001   0.00000  -0.00158  -0.00158  -1.18284
   D220       0.91988   0.00000   0.00000  -0.00145  -0.00145   0.91843
   D221       3.00647   0.00000   0.00000  -0.00093  -0.00093   3.00554
   D222      -1.06070   0.00000   0.00000  -0.00049  -0.00049  -1.06119
   D223       1.03877   0.00000   0.00000  -0.00092  -0.00092   1.03785
   D224       3.12563   0.00000   0.00000  -0.00055  -0.00055   3.12508
   D225       3.03665   0.00000   0.00000  -0.00171  -0.00171   3.03494
   D226      -1.14707   0.00000   0.00000  -0.00214  -0.00214  -1.14921
   D227       0.93979   0.00000   0.00000  -0.00177  -0.00177   0.93802
   D228       1.04276   0.00000   0.00000  -0.00006  -0.00006   1.04270
   D229      -3.14095   0.00000   0.00000  -0.00049  -0.00049  -3.14144
   D230      -1.05410   0.00000   0.00000  -0.00012  -0.00012  -1.05421
   D231       2.91512  -0.00001   0.00000   0.00401   0.00401   2.91913
   D232      -0.04595   0.00000   0.00000   0.00408   0.00408  -0.04186
   D233       0.00150   0.00000   0.00000  -0.00004  -0.00004   0.00146
   D234       3.13931   0.00000   0.00000   0.00002   0.00002   3.13933
   D235      -3.13995   0.00000   0.00000  -0.00002  -0.00002  -3.13997
   D236      -0.00214   0.00000   0.00000   0.00004   0.00004  -0.00210
   D237      -0.00152   0.00000   0.00000   0.00002   0.00002  -0.00150
   D238       3.14074   0.00000   0.00000   0.00004   0.00004   3.14078
   D239       3.13992   0.00000   0.00000   0.00000   0.00000   3.13993
   D240      -0.00100   0.00000   0.00000   0.00002   0.00002  -0.00098
   D241       0.00042   0.00000   0.00000   0.00003   0.00003   0.00045
   D242       3.13638   0.00000   0.00000   0.00010   0.00010   3.13647
   D243      -3.13744   0.00000   0.00000  -0.00003  -0.00003  -3.13747
   D244      -0.00148   0.00000   0.00000   0.00004   0.00004  -0.00145
   D245      -0.00234   0.00000   0.00000   0.00001   0.00001  -0.00233
   D246       3.14001   0.00000   0.00000  -0.00010  -0.00010   3.13992
   D247      -3.13816   0.00000   0.00000  -0.00006  -0.00006  -3.13822
   D248       0.00420   0.00000   0.00000  -0.00017  -0.00017   0.00403
   D249      -3.11131   0.00001   0.00000  -0.00100  -0.00100  -3.11231
   D250       0.01753  -0.00001   0.00000  -0.00144  -0.00144   0.01609
   D251       0.02462   0.00000   0.00000  -0.00093  -0.00093   0.02369
   D252      -3.12972  -0.00001   0.00000  -0.00137  -0.00137  -3.13109
   D253       0.00231   0.00000   0.00000  -0.00003  -0.00003   0.00228
   D254      -3.14021   0.00000   0.00000  -0.00003  -0.00003  -3.14024
   D255      -3.14006   0.00000   0.00000   0.00008   0.00008  -3.13998
   D256       0.00060   0.00000   0.00000   0.00008   0.00008   0.00068
   D257      -0.00040   0.00000   0.00000   0.00001   0.00001  -0.00039
   D258       3.14052   0.00000   0.00000   0.00000   0.00000   3.14052
   D259      -3.14106   0.00000   0.00000   0.00002   0.00002  -3.14105
   D260      -0.00014   0.00000   0.00000   0.00000   0.00000  -0.00014
   D261       3.04779  -0.00002   0.00000   0.00210   0.00210   3.04989
   D262      -0.08085   0.00000   0.00000   0.00254   0.00254  -0.07831
         Item               Value     Threshold  Converged?
 Maximum Force            0.001471     0.000450     NO 
 RMS     Force            0.000083     0.000300     YES
 Maximum Displacement     0.042880     0.001800     NO 
 RMS     Displacement     0.005714     0.001200     NO 
 Predicted change in Energy= 6.246020D-06
 Lowest energy point so far.  Saving SCF results.
 GradGradGradGradGradGradGradGradGradGradGradGradGradGradGradGradGradGrad

 Leave Link  103 at Mon Dec  9 03:40:17 2024, MaxMem= 13421772800 cpu:              11.0 elap:               0.4
 (Enter /home/yuhan/g16/l202.exe)
 Stoichiometry    C35H45LiNO4P
 Framework group  C1[X(C35H45LiNO4P)]
 Deg. of freedom   255
 Full point group                 C1      NOp   1
 RotChk:  IX=0 Diff= 4.12D-03
 Largest Abelian subgroup         C1      NOp   1
 Largest concise Abelian subgroup C1      NOp   1
                         Standard orientation:                         
 ---------------------------------------------------------------------
 Center     Atomic      Atomic             Coordinates (Angstroms)
 Number     Number       Type             X           Y           Z
 ---------------------------------------------------------------------
      1         15           0        0.294872   -1.009872   -0.245773
      2          8           0       -0.750659   -2.073591   -0.405223
      3          8           0        1.374777   -0.960232   -1.454642
      4          8           0        1.393870   -1.328266    0.909390
      5          6           0        2.618341    1.028657   -1.499759
      6          6           0        1.732278    1.970198   -0.959343
      7          1           0        1.137946    1.729683   -0.082925
      8          6           0        1.608252    3.239015   -1.512532
      9          1           0        0.915659    3.946686   -1.067358
     10          6           0        2.365661    3.595469   -2.626249
     11          1           0        2.270362    4.586147   -3.059286
     12          6           0        3.239232    2.667728   -3.181729
     13          1           0        3.827293    2.926198   -4.056763
     14          6           0        3.358096    1.394949   -2.626130
     15          1           0        4.034065    0.682612   -3.087853
     16          6           0        2.629646   -0.411401   -0.987744
     17          6           0        3.783751   -1.303423   -1.476711
     18          1           0        3.751214   -1.466530   -2.557584
     19          6           0        5.099575   -0.666827   -0.947593
     20          1           0        5.962701   -1.042620   -1.501465
     21          1           0        5.109426    0.418185   -1.064499
     22          6           0        5.131219   -1.093405    0.545496
     23          1           0        5.270830   -0.259384    1.233724
     24          1           0        5.939711   -1.801149    0.746541
     25          6           0        3.779892   -1.808247    0.735687
     26          6           0        4.900489   -3.521993   -0.874087
     27          1           0        5.865276   -3.022536   -0.957362
     28          1           0        4.732612   -4.067378   -1.808965
     29          1           0        4.975926   -4.268380   -0.075754
     30          6           0        3.692671   -2.596032   -0.616617
     31          6           0        2.479669   -3.526178   -0.817178
     32          1           0        2.720675   -4.508742   -0.396115
     33          1           0        2.295294   -3.665643   -1.887343
     34          1           0        1.549927   -3.213200   -0.358069
     35          6           0        3.663625   -2.611458    2.016281
     36          1           0        4.455866   -3.366084    2.063208
     37          1           0        2.695955   -3.117145    2.076593
     38          1           0        3.768171   -1.962899    2.893307
     39          6           0        2.658287   -0.709611    0.607730
     40          6           0        2.813844    0.463141    1.574799
     41          6           0        2.076831    0.449699    2.764805
     42          1           0        1.404436   -0.376698    2.962538
     43          6           0        2.188055    1.484037    3.692103
     44          1           0        1.597225    1.449416    4.602121
     45          6           0        3.042387    2.553609    3.450998
     46          1           0        3.125521    3.363835    4.168392
     47          6           0        3.788845    2.576018    2.275736
     48          1           0        4.456481    3.406178    2.067888
     49          6           0        3.676366    1.544169    1.350210
     50          1           0        4.250254    1.606286    0.432335
     51          1           0       -0.453631    0.222682   -0.028043
     52          7           0       -2.143462    0.798344   -0.003725
     53          6           0       -2.354753    1.321392    1.331556
     54          6           0       -1.383897    2.439340    1.749740
     55          6           0       -2.226511    0.162726    2.325145
     56          1           0       -3.378956    1.742024    1.469029
     57          1           0       -1.471164    3.319597    1.105149
     58          1           0       -1.574433    2.763017    2.779583
     59          1           0       -0.347002    2.078608    1.698126
     60          1           0       -2.927975   -0.647643    2.086414
     61          1           0       -1.209857   -0.252489    2.291524
     62          1           0       -2.422865    0.482158    3.354017
     63          6           0       -2.169314    1.788793   -1.063919
     64          6           0       -3.530342    2.482756   -1.244679
     65          6           0       -1.765102    1.115983   -2.377004
     66          1           0       -1.428835    2.597349   -0.894028
     67          1           0       -3.869205    2.951511   -0.313442
     68          1           0       -3.484314    3.263524   -2.012792
     69          1           0       -4.288510    1.750788   -1.554908
     70          1           0       -0.751226    0.701730   -2.321247
     71          1           0       -2.460666    0.297013   -2.611926
     72          1           0       -1.785171    1.820884   -3.215019
     73          3           0       -2.410937   -1.122835   -0.337500
     74          6           0       -8.579274    0.416746    0.340776
     75          6           0       -7.188699    0.437418    0.328921
     76          6           0       -6.479717   -0.726384    0.021902
     77          6           0       -7.156321   -1.914665   -0.274857
     78          6           0       -8.543501   -1.932411   -0.259946
     79          6           0       -9.251774   -0.767797    0.047308
     80          1           0       -9.137080    1.316726    0.576742
     81          1           0       -6.643678    1.351666    0.552922
     82          1           0       -6.578361   -2.802568   -0.511178
     83          1           0       -9.079254   -2.848164   -0.487136
     84          1           0      -10.337256   -0.786113    0.056798
     85          6           0       -5.011725   -0.670646    0.011256
     86          8           0       -4.298874   -1.624501   -0.273392
     87          1           0       -4.538828    0.293559    0.263987
 ---------------------------------------------------------------------
 Rotational constants (GHZ):           0.1444367           0.0461005           0.0438773
 Leave Link  202 at Mon Dec  9 03:40:17 2024, MaxMem= 13421772800 cpu:               0.3 elap:               0.0
 (Enter /home/yuhan/g16/l301.exe)
 Basis read from rwf:  (5D, 7F)
 No pseudopotential information found on rwf file.
 There are   724 symmetry adapted cartesian basis functions of A   symmetry.
 There are   682 symmetry adapted basis functions of A   symmetry.
   682 basis functions,  1380 primitive gaussians,   724 cartesian basis functions
   156 alpha electrons      156 beta electrons
       nuclear repulsion energy      5503.8913024527 Hartrees.
 IExCor= 4336 DFT=T Ex+Corr=M062X ExCW=0 ScaHFX=  0.540000
 ScaDFX=  1.000000  1.000000  1.000000  1.000000 ScalE2=  1.000000  1.000000
 IRadAn=      5 IRanWt=     -1 IRanGd=            0 ICorTp=0 IEmpDi=  4
 NAtoms=   87 NActive=   87 NUniq=   87 SFac= 1.00D+00 NAtFMM=   60 NAOKFM=T Big=T
 Integral buffers will be    131072 words long.
 Raffenetti 2 integral format.
 Two-electron integral symmetry is turned on.
 No density basis found on file    724.
 Leave Link  301 at Mon Dec  9 03:40:17 2024, MaxMem= 13421772800 cpu:               2.4 elap:               0.1
 (Enter /home/yuhan/g16/l302.exe)
 NPDir=0 NMtPBC=     1 NCelOv=     1 NCel=       1 NClECP=     1 NCelD=      1
         NCelK=      1 NCelE2=     1 NClLst=     1 CellRange=     0.0.
 One-electron integrals computed using PRISM.
 One-electron integral symmetry used in STVInt
 NBasis=   682 RedAO= T EigKep=  4.02D-04  NBF=   682
 NBsUse=   682 1.00D-06 EigRej= -1.00D+00 NBFU=   682
 Precomputing XC quadrature grid using
 IXCGrd= 4 IRadAn=           5 IRanWt=          -1 IRanGd=           0 AccXCQ= 0.00D+00.
 Generated NRdTot=       0 NPtTot=           0 NUsed=           0 NTot=          32
 NSgBfM=   699   697   697   697   699 MxSgAt=    87 MxSgA2=    87.
 Leave Link  302 at Mon Dec  9 03:40:18 2024, MaxMem= 13421772800 cpu:              51.2 elap:               1.3
 (Enter /home/yuhan/g16/l303.exe)
 DipDrv:  MaxL=1.
 Leave Link  303 at Mon Dec  9 03:40:18 2024, MaxMem= 13421772800 cpu:               5.3 elap:               0.2
 (Enter /home/yuhan/g16/l401.exe)
 Initial guess from the checkpoint file:  "PH-ts.chk"
 B after Tr=     0.000000    0.000000    0.000000
         Rot=    0.999999   -0.001432    0.000343    0.000045 Ang=  -0.17 deg.
 Guess basis will be translated and rotated to current coordinates.
 JPrj=2 DoOrth=T DoCkMO=T.
 Generating alternative initial guess.
 ExpMin= 3.60D-02 ExpMax= 1.94D+04 ExpMxC= 2.91D+03 IAcc=3 IRadAn=         5 AccDes= 0.00D+00
 Harris functional with IExCor= 1009 and IRadAn=       5 diagonalized for initial guess.
 HarFok:  IExCor= 1009 AccDes= 0.00D+00 IRadAn=         5 IDoV= 1 UseB2=F ITyADJ=14
 ICtDFT=  3500011 ScaDFX=  1.000000  1.000000  1.000000  1.000000
 FoFCou: FMM=F IPFlag=           0 FMFlag=      100000 FMFlg1=        2001
         NFxFlg=           0 DoJE=T BraDBF=F KetDBF=T FulRan=T
         wScrn=  0.000000 ICntrl=       500 IOpCl=  0 I1Cent=   200000004 NGrid=           0
         NMat0=    1 NMatS0=      1 NMatT0=    0 NMatD0=    1 NMtDS0=    0 NMtDT0=    0
 Petite list used in FoFCou.
 Harris En= -2063.78531456734    
 Leave Link  401 at Mon Dec  9 03:40:21 2024, MaxMem= 13421772800 cpu:             116.5 elap:               3.0
 (Enter /home/yuhan/g16/l502.exe)
 Integral symmetry usage will be decided dynamically.
 Closed shell SCF:
 Using DIIS extrapolation, IDIIS=  1040.
 NGot= 13421772800 LenX= 13420685889 LenY= 13420160989
 Requested convergence on RMS density matrix=1.00D-08 within 128 cycles.
 Requested convergence on MAX density matrix=1.00D-06.
 Requested convergence on             energy=1.00D-06.
 No special actions if energy rises.
 Fock matrices will be formed incrementally for  20 cycles.

 Cycle   1  Pass 1  IDiag  1:
 FoFJK:  IHMeth= 1 ICntrl=       0 DoSepK=F KAlg= 0 I1Cent=           0 FoldK=F
 IRaf= 970000000 NMat=       1 IRICut=       1 DoRegI=T DoRafI=F ISym2E= 0 IDoP0=0 IntGTp=1.
 FoFCou: FMM=T IPFlag=           0 FMFlag=      100000 FMFlg1=        2001
         NFxFlg=           0 DoJE=F BraDBF=F KetDBF=F FulRan=T
         wScrn=  0.000000 ICntrl=         0 IOpCl=  0 I1Cent=           0 NGrid=           0
         NMat0=    1 NMatS0=      1 NMatT0=    0 NMatD0=    1 NMtDS0=    0 NMtDT0=    0
 Symmetry not used in FoFCou.
 FMM levels:  10  Number of levels for PrismC:   9
 E= -2064.64793399129    
 DIIS: error= 3.87D-04 at cycle   1 NSaved=   1.
 NSaved= 1 IEnMin= 1 EnMin= -2064.64793399129     IErMin= 1 ErrMin= 3.87D-04
 ErrMax= 3.87D-04  0.00D+00 EMaxC= 1.00D-01 BMatC= 1.13D-04 BMatP= 1.13D-04
 IDIUse=3 WtCom= 9.96D-01 WtEn= 3.87D-03
 Coeff-Com:  0.100D+01
 Coeff-En:   0.100D+01
 Coeff:      0.100D+01
 Gap=     0.800 Goal=   None    Shift=    0.000
 RMSDP=3.50D-05 MaxDP=2.84D-03              OVMax= 5.28D-03

 Cycle   2  Pass 1  IDiag  1:
 RMSU=  3.50D-05    CP:  1.00D+00
 E= -2064.64814803089     Delta-E=       -0.000214039602 Rises=F Damp=F
 DIIS: error= 9.37D-05 at cycle   2 NSaved=   2.
 NSaved= 2 IEnMin= 2 EnMin= -2064.64814803089     IErMin= 2 ErrMin= 9.37D-05
 ErrMax= 9.37D-05  0.00D+00 EMaxC= 1.00D-01 BMatC= 6.04D-06 BMatP= 1.13D-04
 IDIUse=1 WtCom= 1.00D+00 WtEn= 0.00D+00
 Coeff-Com: -0.628D-01 0.106D+01
 Coeff:     -0.628D-01 0.106D+01
 Gap=     0.151 Goal=   None    Shift=    0.000
 RMSDP=1.54D-05 MaxDP=2.25D-03 DE=-2.14D-04 OVMax= 2.73D-03

 Cycle   3  Pass 1  IDiag  1:
 RMSU=  1.47D-05    CP:  1.00D+00  1.13D+00
 E= -2064.64815692875     Delta-E=       -0.000008897861 Rises=F Damp=F
 DIIS: error= 8.47D-05 at cycle   3 NSaved=   3.
 NSaved= 3 IEnMin= 3 EnMin= -2064.64815692875     IErMin= 3 ErrMin= 8.47D-05
 ErrMax= 8.47D-05  0.00D+00 EMaxC= 1.00D-01 BMatC= 6.59D-06 BMatP= 6.04D-06
 IDIUse=1 WtCom= 1.00D+00 WtEn= 0.00D+00
 Coeff-Com: -0.849D-01 0.581D+00 0.504D+00
 Coeff:     -0.849D-01 0.581D+00 0.504D+00
 Gap=     0.151 Goal=   None    Shift=    0.000
 RMSDP=5.42D-06 MaxDP=5.43D-04 DE=-8.90D-06 OVMax= 7.57D-04

 Cycle   4  Pass 1  IDiag  1:
 RMSU=  4.09D-06    CP:  1.00D+00  1.20D+00  8.27D-01
 E= -2064.64816309014     Delta-E=       -0.000006161385 Rises=F Damp=F
 DIIS: error= 1.34D-05 at cycle   4 NSaved=   4.
 NSaved= 4 IEnMin= 4 EnMin= -2064.64816309014     IErMin= 4 ErrMin= 1.34D-05
 ErrMax= 1.34D-05  0.00D+00 EMaxC= 1.00D-01 BMatC= 2.40D-07 BMatP= 6.04D-06
 IDIUse=1 WtCom= 1.00D+00 WtEn= 0.00D+00
 Coeff-Com: -0.226D-01 0.659D-01 0.149D+00 0.808D+00
 Coeff:     -0.226D-01 0.659D-01 0.149D+00 0.808D+00
 Gap=     0.151 Goal=   None    Shift=    0.000
 RMSDP=2.35D-06 MaxDP=3.63D-04 DE=-6.16D-06 OVMax= 3.18D-04

 Cycle   5  Pass 1  IDiag  1:
 RMSU=  1.34D-06    CP:  1.00D+00  1.21D+00  9.52D-01  1.04D+00
 E= -2064.64816343994     Delta-E=       -0.000000349806 Rises=F Damp=F
 DIIS: error= 7.45D-06 at cycle   5 NSaved=   5.
 NSaved= 5 IEnMin= 5 EnMin= -2064.64816343994     IErMin= 5 ErrMin= 7.45D-06
 ErrMax= 7.45D-06  0.00D+00 EMaxC= 1.00D-01 BMatC= 6.47D-08 BMatP= 2.40D-07
 IDIUse=1 WtCom= 1.00D+00 WtEn= 0.00D+00
 Coeff-Com:  0.107D-02-0.439D-01-0.109D-01 0.354D+00 0.700D+00
 Coeff:      0.107D-02-0.439D-01-0.109D-01 0.354D+00 0.700D+00
 Gap=     0.151 Goal=   None    Shift=    0.000
 RMSDP=8.76D-07 MaxDP=9.99D-05 DE=-3.50D-07 OVMax= 1.15D-04

 Cycle   6  Pass 1  IDiag  1:
 RMSU=  4.93D-07    CP:  1.00D+00  1.22D+00  9.88D-01  1.14D+00  9.09D-01
 E= -2064.64816352293     Delta-E=       -0.000000082985 Rises=F Damp=F
 DIIS: error= 3.82D-06 at cycle   6 NSaved=   6.
 NSaved= 6 IEnMin= 6 EnMin= -2064.64816352293     IErMin= 6 ErrMin= 3.82D-06
 ErrMax= 3.82D-06  0.00D+00 EMaxC= 1.00D-01 BMatC= 9.68D-09 BMatP= 6.47D-08
 IDIUse=1 WtCom= 1.00D+00 WtEn= 0.00D+00
 Coeff-Com:  0.308D-02-0.275D-01-0.257D-01 0.651D-01 0.321D+00 0.664D+00
 Coeff:      0.308D-02-0.275D-01-0.257D-01 0.651D-01 0.321D+00 0.664D+00
 Gap=     0.151 Goal=   None    Shift=    0.000
 RMSDP=3.34D-07 MaxDP=3.11D-05 DE=-8.30D-08 OVMax= 4.57D-05

 Cycle   7  Pass 1  IDiag  1:
 RMSU=  2.29D-07    CP:  1.00D+00  1.22D+00  9.99D-01  1.17D+00  9.80D-01
                    CP:  8.44D-01
 E= -2064.64816353629     Delta-E=       -0.000000013361 Rises=F Damp=F
 DIIS: error= 2.11D-06 at cycle   7 NSaved=   7.
 NSaved= 7 IEnMin= 7 EnMin= -2064.64816353629     IErMin= 7 ErrMin= 2.11D-06
 ErrMax= 2.11D-06  0.00D+00 EMaxC= 1.00D-01 BMatC= 1.97D-09 BMatP= 9.68D-09
 IDIUse=1 WtCom= 1.00D+00 WtEn= 0.00D+00
 Coeff-Com:  0.135D-02-0.493D-02-0.117D-01-0.380D-01 0.220D-01 0.337D+00
 Coeff-Com:  0.694D+00
 Coeff:      0.135D-02-0.493D-02-0.117D-01-0.380D-01 0.220D-01 0.337D+00
 Coeff:      0.694D+00
 Gap=     0.151 Goal=   None    Shift=    0.000
 RMSDP=1.50D-07 MaxDP=1.38D-05 DE=-1.34D-08 OVMax= 3.08D-05

 Cycle   8  Pass 1  IDiag  1:
 RMSU=  7.26D-08    CP:  1.00D+00  1.22D+00  1.00D+00  1.18D+00  1.02D+00
                    CP:  1.02D+00  9.15D-01
 E= -2064.64816353991     Delta-E=       -0.000000003625 Rises=F Damp=F
 DIIS: error= 1.12D-06 at cycle   8 NSaved=   8.
 NSaved= 8 IEnMin= 8 EnMin= -2064.64816353991     IErMin= 8 ErrMin= 1.12D-06
 ErrMax= 1.12D-06  0.00D+00 EMaxC= 1.00D-01 BMatC= 1.87D-10 BMatP= 1.97D-09
 IDIUse=1 WtCom= 1.00D+00 WtEn= 0.00D+00
 Coeff-Com: -0.783D-04 0.292D-02 0.415D-03-0.226D-01-0.435D-01-0.235D-02
 Coeff-Com:  0.193D+00 0.872D+00
 Coeff:     -0.783D-04 0.292D-02 0.415D-03-0.226D-01-0.435D-01-0.235D-02
 Coeff:      0.193D+00 0.872D+00
 Gap=     0.151 Goal=   None    Shift=    0.000
 RMSDP=5.69D-08 MaxDP=5.42D-06 DE=-3.63D-09 OVMax= 1.91D-05

 Cycle   9  Pass 1  IDiag  1:
 RMSU=  3.18D-08    CP:  1.00D+00  1.22D+00  1.00D+00  1.18D+00  1.03D+00
                    CP:  1.06D+00  1.05D+00  1.20D+00
 E= -2064.64816354050     Delta-E=       -0.000000000591 Rises=F Damp=F
 DIIS: error= 4.79D-07 at cycle   9 NSaved=   9.
 NSaved= 9 IEnMin= 9 EnMin= -2064.64816354050     IErMin= 9 ErrMin= 4.79D-07
 ErrMax= 4.79D-07  0.00D+00 EMaxC= 1.00D-01 BMatC= 5.56D-11 BMatP= 1.87D-10
 IDIUse=1 WtCom= 1.00D+00 WtEn= 0.00D+00
 Coeff-Com: -0.320D-03 0.226D-02 0.292D-02-0.351D-03-0.221D-01-0.791D-01
 Coeff-Com: -0.824D-01 0.386D+00 0.793D+00
 Coeff:     -0.320D-03 0.226D-02 0.292D-02-0.351D-03-0.221D-01-0.791D-01
 Coeff:     -0.824D-01 0.386D+00 0.793D+00
 Gap=     0.151 Goal=   None    Shift=    0.000
 RMSDP=2.72D-08 MaxDP=2.85D-06 DE=-5.91D-10 OVMax= 1.00D-05

 Cycle  10  Pass 1  IDiag  1:
 RMSU=  1.54D-08    CP:  1.00D+00  1.22D+00  1.00D+00  1.18D+00  1.04D+00
                    CP:  1.08D+00  1.10D+00  1.42D+00  1.10D+00
 E= -2064.64816354061     Delta-E=       -0.000000000110 Rises=F Damp=F
 DIIS: error= 1.79D-07 at cycle  10 NSaved=  10.
 NSaved=10 IEnMin=10 EnMin= -2064.64816354061     IErMin=10 ErrMin= 1.79D-07
 ErrMax= 1.79D-07  0.00D+00 EMaxC= 1.00D-01 BMatC= 7.08D-12 BMatP= 5.56D-11
 IDIUse=1 WtCom= 1.00D+00 WtEn= 0.00D+00
 Coeff-Com: -0.102D-03 0.302D-03 0.107D-02 0.360D-02-0.123D-02-0.280D-01
 Coeff-Com: -0.610D-01-0.296D-03 0.279D+00 0.807D+00
 Coeff:     -0.102D-03 0.302D-03 0.107D-02 0.360D-02-0.123D-02-0.280D-01
 Coeff:     -0.610D-01-0.296D-03 0.279D+00 0.807D+00
 Gap=     0.151 Goal=   None    Shift=    0.000
 RMSDP=1.10D-08 MaxDP=1.04D-06 DE=-1.10D-10 OVMax= 3.66D-06

 Cycle  11  Pass 1  IDiag  1:
 RMSU=  5.83D-09    CP:  1.00D+00  1.22D+00  1.00D+00  1.18D+00  1.04D+00
                    CP:  1.08D+00  1.11D+00  1.50D+00  1.28D+00  1.08D+00
 E= -2064.64816354073     Delta-E=       -0.000000000116 Rises=F Damp=F
 DIIS: error= 4.52D-08 at cycle  11 NSaved=  11.
 NSaved=11 IEnMin=11 EnMin= -2064.64816354073     IErMin=11 ErrMin= 4.52D-08
 ErrMax= 4.52D-08  0.00D+00 EMaxC= 1.00D-01 BMatC= 1.49D-12 BMatP= 7.08D-12
 IDIUse=1 WtCom= 1.00D+00 WtEn= 0.00D+00
 Coeff-Com:  0.867D-05-0.241D-03 0.137D-04 0.150D-02 0.290D-02 0.157D-02
 Coeff-Com: -0.114D-01-0.637D-01-0.204D-01 0.348D+00 0.742D+00
 Coeff:      0.867D-05-0.241D-03 0.137D-04 0.150D-02 0.290D-02 0.157D-02
 Coeff:     -0.114D-01-0.637D-01-0.204D-01 0.348D+00 0.742D+00
 Gap=     0.151 Goal=   None    Shift=    0.000
 RMSDP=4.58D-09 MaxDP=4.15D-07 DE=-1.16D-10 OVMax= 1.18D-06

 SCF Done:  E(RM062X) =  -2064.64816354     A.U. after   11 cycles
            NFock= 11  Conv=0.46D-08     -V/T= 2.0056
 KE= 2.053206790293D+03 PE=-1.582696883296D+04 EE= 6.205222576676D+03
 Leave Link  502 at Mon Dec  9 03:41:49 2024, MaxMem= 13421772800 cpu:            3400.7 elap:              87.8
 (Enter /home/yuhan/g16/l701.exe)
 ... and contract with generalized density number  0.
 Compute integral first derivatives.
 Leave Link  701 at Mon Dec  9 03:41:50 2024, MaxMem= 13421772800 cpu:              18.0 elap:               0.5
 (Enter /home/yuhan/g16/l702.exe)
 L702 exits ... SP integral derivatives will be done elsewhere.
 Leave Link  702 at Mon Dec  9 03:41:50 2024, MaxMem= 13421772800 cpu:               0.9 elap:               0.0
 (Enter /home/yuhan/g16/l703.exe)
 Integral derivatives from FoFJK, PRISM(SPDF).
 Compute integral first derivatives, UseDBF=F ICtDFT=           0.
 Calling FoFJK, ICntrl=      2127 FMM=T ISym2X=0 I1Cent= 0 IOpClX= 0 NMat=1 NMatS=1 NMatT=0.
 FoFJK:  IHMeth= 1 ICntrl=    2127 DoSepK=F KAlg= 0 I1Cent=           0 FoldK=F
 IRaf=         0 NMat=       1 IRICut=       1 DoRegI=T DoRafI=F ISym2E= 0 IDoP0=0 IntGTp=1.
 FoFCou: FMM=T IPFlag=           0 FMFlag=      100000 FMFlg1=        2001
         NFxFlg=           0 DoJE=F BraDBF=F KetDBF=F FulRan=T
         wScrn=  0.000000 ICntrl=      2127 IOpCl=  0 I1Cent=           0 NGrid=           0
         NMat0=    1 NMatS0=      1 NMatT0=    0 NMatD0=    1 NMtDS0=    0 NMtDT0=    0
 Symmetry not used in FoFCou.
 FMM levels:  10  Number of levels for PrismC:   9
 Leave Link  703 at Mon Dec  9 03:42:08 2024, MaxMem= 13421772800 cpu:             715.7 elap:              18.5
 (Enter /home/yuhan/g16/l716.exe)
 Dipole        =-5.56178558D-01 6.50863139D-01 2.09650466D-01
 ***** Axes restored to original set *****
 -------------------------------------------------------------------
 Center     Atomic                   Forces (Hartrees/Bohr)
 Number     Number              X              Y              Z
 -------------------------------------------------------------------
      1       15           0.000099266   -0.000038624   -0.000021226
      2        8          -0.000003562   -0.000016574   -0.000013251
      3        8           0.000019810    0.000005038   -0.000019057
      4        8           0.000032247   -0.000010712    0.000004575
      5        6           0.000003161    0.000002672    0.000001311
      6        6          -0.000002727    0.000001936    0.000002049
      7        1          -0.000001307   -0.000003498    0.000000968
      8        6           0.000000194    0.000000958    0.000000787
      9        1          -0.000000578    0.000000633    0.000003073
     10        6          -0.000004405   -0.000000071    0.000004572
     11        1          -0.000001499    0.000001419    0.000004155
     12        6          -0.000000122    0.000002398    0.000002714
     13        1          -0.000001791    0.000001673    0.000002317
     14        6          -0.000001699    0.000001109    0.000001633
     15        1          -0.000001120    0.000002985    0.000000760
     16        6          -0.000000568    0.000000863   -0.000004818
     17        6           0.000001082    0.000007867    0.000001055
     18        1           0.000000086    0.000002328    0.000000184
     19        6           0.000000693   -0.000003687    0.000002281
     20        1          -0.000000558    0.000002078    0.000000679
     21        1           0.000000951    0.000001294   -0.000000064
     22        6           0.000000296    0.000001843   -0.000001300
     23        1          -0.000001280   -0.000000212    0.000000680
     24        1           0.000000191    0.000001503    0.000000295
     25        6          -0.000002371    0.000001488    0.000001886
     26        6          -0.000000687    0.000002573   -0.000002731
     27        1          -0.000000408    0.000002708   -0.000000026
     28        1          -0.000000891    0.000002651   -0.000001585
     29        1           0.000000153    0.000001615   -0.000001368
     30        6           0.000000684   -0.000002035   -0.000001154
     31        6          -0.000000507    0.000002203   -0.000002551
     32        1           0.000000458    0.000001451   -0.000002719
     33        1          -0.000000321    0.000002142   -0.000001780
     34        1          -0.000000692    0.000000255    0.000000090
     35        6           0.000001140   -0.000000631   -0.000001230
     36        1           0.000001362   -0.000000464   -0.000001778
     37        1           0.000000170    0.000001446   -0.000002100
     38        1           0.000000211   -0.000001164   -0.000001597
     39        6          -0.000003353   -0.000011050   -0.000001428
     40        6          -0.000000129    0.000002421    0.000003274
     41        6          -0.000001349   -0.000002068    0.000002227
     42        1           0.000001358   -0.000001443    0.000001192
     43        6          -0.000000472    0.000000962    0.000001425
     44        1           0.000000940   -0.000002935    0.000000878
     45        6          -0.000000470   -0.000003457    0.000000729
     46        1           0.000000111   -0.000002212    0.000002098
     47        6           0.000001954    0.000000644   -0.000000395
     48        1          -0.000000486   -0.000001026    0.000001810
     49        6           0.000000519   -0.000005068    0.000000254
     50        1          -0.000003021   -0.000002924   -0.000001137
     51        1          -0.000197778    0.000077469    0.000051447
     52        7           0.000035999    0.000002882    0.000000224
     53        6          -0.000000419   -0.000002034    0.000019209
     54        6           0.000002927    0.000002367   -0.000001519
     55        6           0.000000947   -0.000003356   -0.000000145
     56        1           0.000005035   -0.000002144   -0.000006492
     57        1          -0.000000071   -0.000002398    0.000001494
     58        1           0.000000147   -0.000004988   -0.000000173
     59        1          -0.000001625   -0.000001485   -0.000000088
     60        1           0.000000600   -0.000000516   -0.000000457
     61        1           0.000001650   -0.000000583   -0.000000671
     62        1           0.000000069   -0.000003056   -0.000001445
     63        6           0.000002840    0.000011289   -0.000009613
     64        6           0.000001278   -0.000004845    0.000005194
     65        6           0.000006779    0.000000387   -0.000000526
     66        1           0.000000236   -0.000000508    0.000003473
     67        1          -0.000001092   -0.000000864    0.000000246
     68        1           0.000002350   -0.000000345    0.000001782
     69        1           0.000000146    0.000000494    0.000000901
     70        1          -0.000003975    0.000000090    0.000000834
     71        1          -0.000001426    0.000000868   -0.000000417
     72        1          -0.000001922    0.000000044    0.000002323
     73        3           0.000009593   -0.000013508   -0.000010666
     74        6           0.000000867    0.000001171   -0.000000088
     75        6          -0.000000437   -0.000000583   -0.000001678
     76        6           0.000002035    0.000002869   -0.000000765
     77        6           0.000001429   -0.000001765   -0.000003677
     78        6           0.000001971   -0.000001076   -0.000002437
     79        6          -0.000000695   -0.000003279   -0.000003258
     80        1           0.000000411   -0.000001262   -0.000000696
     81        1           0.000000097   -0.000000922    0.000000648
     82        1           0.000000722   -0.000000381   -0.000002883
     83        1           0.000001047   -0.000000430   -0.000004057
     84        1           0.000001014   -0.000001130   -0.000001577
     85        6          -0.000001912   -0.000004743   -0.000003585
     86        8           0.000000444    0.000003701   -0.000000207
     87        1           0.000000055    0.000001267    0.000002691
 -------------------------------------------------------------------
 Cartesian Forces:  Max     0.000197778 RMS     0.000015830
 Leave Link  716 at Mon Dec  9 03:42:08 2024, MaxMem= 13421772800 cpu:               0.8 elap:               0.0
 (Enter /home/yuhan/g16/l103.exe)

 GradGradGradGradGradGradGradGradGradGradGradGradGradGradGradGradGradGrad
 Berny optimization.
 FormGI is forming the generalized inverse of G from B-inverse, IUseBI=4.
 Internal  Forces:  Max     0.000172467 RMS     0.000008678
 Search for a saddle point.
 Step number   2 out of a maximum of  522
 All quantities printed in internal units (Hartrees-Bohrs-Radians)
 Swapping is turned off.
 Update second derivatives using D2CorX and points    1    2
 ITU=  0  0
     Eigenvalues ---   -0.00819   0.00109   0.00154   0.00227   0.00247
     Eigenvalues ---    0.00253   0.00298   0.00346   0.00366   0.00391
     Eigenvalues ---    0.00454   0.00567   0.00651   0.00706   0.00790
     Eigenvalues ---    0.00863   0.00935   0.01173   0.01303   0.01450
     Eigenvalues ---    0.01539   0.01602   0.01690   0.01756   0.01775
     Eigenvalues ---    0.01790   0.01802   0.01820   0.01844   0.01898
     Eigenvalues ---    0.01973   0.02031   0.02150   0.02198   0.02367
     Eigenvalues ---    0.02439   0.02461   0.02483   0.02503   0.02527
     Eigenvalues ---    0.02573   0.02622   0.02652   0.02723   0.02741
     Eigenvalues ---    0.02762   0.02775   0.02843   0.02847   0.02856
     Eigenvalues ---    0.02876   0.02887   0.02990   0.03177   0.03253
     Eigenvalues ---    0.03384   0.03523   0.03627   0.03852   0.04024
     Eigenvalues ---    0.04142   0.04276   0.04378   0.04429   0.04505
     Eigenvalues ---    0.04539   0.04549   0.04559   0.04571   0.04606
     Eigenvalues ---    0.04702   0.04721   0.04734   0.04795   0.04813
     Eigenvalues ---    0.04820   0.04844   0.04933   0.05055   0.05125
     Eigenvalues ---    0.05132   0.05331   0.05363   0.05553   0.05603
     Eigenvalues ---    0.05667   0.05946   0.05984   0.06096   0.06223
     Eigenvalues ---    0.06378   0.06623   0.06852   0.07206   0.07726
     Eigenvalues ---    0.08099   0.08421   0.08599   0.08695   0.09176
     Eigenvalues ---    0.09429   0.10183   0.10424   0.10705   0.10975
     Eigenvalues ---    0.10979   0.11012   0.11263   0.11346   0.11780
     Eigenvalues ---    0.11843   0.11869   0.11947   0.12081   0.12116
     Eigenvalues ---    0.12140   0.12199   0.12259   0.12303   0.12422
     Eigenvalues ---    0.12466   0.12479   0.12514   0.12536   0.12624
     Eigenvalues ---    0.12730   0.12732   0.12809   0.13076   0.13136
     Eigenvalues ---    0.13218   0.13731   0.13846   0.13993   0.14082
     Eigenvalues ---    0.14318   0.14665   0.14711   0.14974   0.15173
     Eigenvalues ---    0.15190   0.15325   0.15448   0.15724   0.15989
     Eigenvalues ---    0.16327   0.17571   0.18056   0.18138   0.18746
     Eigenvalues ---    0.18883   0.19002   0.19051   0.19058   0.19123
     Eigenvalues ---    0.19233   0.19259   0.19391   0.19587   0.19619
     Eigenvalues ---    0.19762   0.20304   0.20396   0.20745   0.22021
     Eigenvalues ---    0.23199   0.23699   0.24151   0.24450   0.25056
     Eigenvalues ---    0.25199   0.26011   0.26684   0.27024   0.27542
     Eigenvalues ---    0.27974   0.28036   0.28482   0.28579   0.28612
     Eigenvalues ---    0.28754   0.29831   0.30043   0.30351   0.31126
     Eigenvalues ---    0.31375   0.32117   0.32151   0.32575   0.33306
     Eigenvalues ---    0.33537   0.33681   0.33760   0.33821   0.33872
     Eigenvalues ---    0.33908   0.34179   0.34268   0.34314   0.34387
     Eigenvalues ---    0.34404   0.34420   0.34466   0.34539   0.34680
     Eigenvalues ---    0.34735   0.34828   0.34863   0.34906   0.34929
     Eigenvalues ---    0.34967   0.35029   0.35070   0.35192   0.35263
     Eigenvalues ---    0.35563   0.35899   0.36503   0.36510   0.36629
     Eigenvalues ---    0.36782   0.36805   0.36857   0.36897   0.36907
     Eigenvalues ---    0.36973   0.37000   0.37056   0.37075   0.37174
     Eigenvalues ---    0.37373   0.37808   0.38234   0.38290   0.39984
     Eigenvalues ---    0.40439   0.42573   0.42795   0.43322   0.43487
     Eigenvalues ---    0.43840   0.43896   0.44711   0.45558   0.48910
     Eigenvalues ---    0.49304   0.49365   0.49422   0.49466   0.49725
     Eigenvalues ---    0.53229   0.53262   0.53474   0.54542   0.86977
 Eigenvectors required to have negative eigenvalues:
                          R58       R4        A9        D3        A7
   1                   -0.84829   0.26349  -0.14908   0.13669   0.13556
                          R5        D7        A5        A3        R61
   1                   -0.13016  -0.12385   0.12053  -0.11838   0.11036
 RFO step:  Lambda0=1.110213459D-06 Lambda=-2.49132618D-07.
 Linear search not attempted -- option 19 set.
 Iteration  1 RMS(Cart)=  0.00176823 RMS(Int)=  0.00000042
 Iteration  2 RMS(Cart)=  0.00000128 RMS(Int)=  0.00000009
 Iteration  3 RMS(Cart)=  0.00000000 RMS(Int)=  0.00000009
 ITry= 1 IFail=0 DXMaxC= 9.41D-03 DCOld= 1.00D+10 DXMaxT= 3.00D-01 DXLimC= 3.00D+00 Rises=F
 Variable       Old X    -DE/DX   Delta X   Delta X   Delta X     New X
                                 (Linear)    (Quad)   (Total)
    R1        2.83463   0.00002   0.00000  -0.00033  -0.00033   2.83430
    R2        3.06464   0.00002   0.00000  -0.00044  -0.00044   3.06420
    R3        3.07252   0.00002   0.00000  -0.00043  -0.00043   3.07209
    R4        2.75593   0.00017   0.00000  -0.00202  -0.00202   2.75391
    R5        5.12063   0.00002   0.00000   0.00172   0.00172   5.12234
    R6        3.61775  -0.00001   0.00000   0.00034   0.00034   3.61809
    R7        2.73450  -0.00001   0.00000   0.00018   0.00018   2.73467
    R8        2.72047   0.00000   0.00000   0.00015   0.00015   2.72063
    R9        2.64808   0.00000   0.00000   0.00001   0.00001   2.64809
   R10        2.63894   0.00000   0.00000   0.00000   0.00000   2.63894
   R11        2.88829   0.00000   0.00000  -0.00002  -0.00002   2.88826
   R12        2.05206   0.00000   0.00000   0.00000   0.00000   2.05206
   R13        2.62617   0.00000   0.00000   0.00000   0.00000   2.62617
   R14        2.05161   0.00000   0.00000  -0.00001  -0.00001   2.05160
   R15        2.63282   0.00000   0.00000  -0.00001  -0.00001   2.63281
   R16        2.05107   0.00000   0.00000   0.00000   0.00000   2.05107
   R17        2.62692   0.00000   0.00000   0.00001   0.00001   2.62692
   R18        2.05129   0.00000   0.00000   0.00000   0.00000   2.05129
   R19        2.63397   0.00000   0.00000   0.00000   0.00000   2.63397
   R20        2.05063   0.00000   0.00000   0.00000   0.00000   2.05063
   R21        2.90720   0.00000   0.00000  -0.00001  -0.00001   2.90719
   R22        3.06770   0.00001   0.00000   0.00001   0.00001   3.06771
   R23        2.06660   0.00000   0.00000   0.00000   0.00000   2.06659
   R24        2.93767   0.00000   0.00000  -0.00003  -0.00003   2.93764
   R25        2.93905   0.00000   0.00000   0.00002   0.00002   2.93907
   R26        2.06403   0.00000   0.00000  -0.00001  -0.00001   2.06402
   R27        2.06233   0.00000   0.00000   0.00000   0.00000   2.06233
   R28        2.93503   0.00000   0.00000   0.00000   0.00000   2.93503
   R29        2.06036   0.00000   0.00000  -0.00001  -0.00001   2.06035
   R30        2.06576   0.00000   0.00000   0.00000   0.00000   2.06575
   R31        2.91119   0.00000   0.00000   0.00001   0.00001   2.91120
   R32        2.96207   0.00000   0.00000   0.00002   0.00002   2.96209
   R33        2.86503   0.00000   0.00000   0.00000   0.00000   2.86503
   R34        2.97677   0.00000   0.00000  -0.00002  -0.00002   2.97675
   R35        2.05903   0.00000   0.00000   0.00000   0.00000   2.05902
   R36        2.06977   0.00000   0.00000   0.00000   0.00000   2.06977
   R37        2.07019   0.00000   0.00000   0.00000   0.00000   2.07019
   R38        2.91687   0.00000   0.00000  -0.00001  -0.00001   2.91686
   R39        2.91335   0.00000   0.00000   0.00005   0.00005   2.91340
   R40        2.07079   0.00000   0.00000  -0.00002  -0.00002   2.07077
   R41        2.06897   0.00000   0.00000  -0.00001  -0.00001   2.06896
   R42        2.04681   0.00000   0.00000   0.00002   0.00002   2.04683
   R43        2.06950   0.00000   0.00000   0.00000   0.00000   2.06949
   R44        2.06642   0.00000   0.00000   0.00000   0.00000   2.06641
   R45        2.07072   0.00000   0.00000   0.00000   0.00000   2.07072
   R46        2.88749   0.00000   0.00000  -0.00003  -0.00003   2.88746
   R47        2.64527   0.00000   0.00000  -0.00001  -0.00001   2.64526
   R48        2.64764  -0.00001   0.00000  -0.00001  -0.00001   2.64764
   R49        2.04767   0.00000   0.00000   0.00000   0.00000   2.04767
   R50        2.63351   0.00000   0.00000   0.00001   0.00001   2.63352
   R51        2.05139   0.00000   0.00000  -0.00001  -0.00001   2.05138
   R52        2.62665   0.00000   0.00000  -0.00001  -0.00001   2.62664
   R53        2.05106   0.00000   0.00000   0.00000   0.00000   2.05106
   R54        2.63137   0.00000   0.00000   0.00000   0.00000   2.63137
   R55        2.05112   0.00000   0.00000   0.00000   0.00000   2.05112
   R56        2.62799   0.00000   0.00000  -0.00002  -0.00002   2.62797
   R57        2.04903   0.00000   0.00000  -0.00001  -0.00001   2.04902
   R58        3.37384  -0.00006   0.00000   0.00978   0.00978   3.38361
   R59        2.73926   0.00001   0.00000  -0.00017  -0.00017   2.73908
   R60        2.74217   0.00000   0.00000  -0.00016  -0.00016   2.74201
   R61        3.71939   0.00000   0.00000  -0.00144  -0.00144   3.71795
   R62        2.90750   0.00000   0.00000   0.00005   0.00005   2.90755
   R63        2.89453   0.00000   0.00000   0.00000   0.00000   2.89454
   R64        2.10840  -0.00001   0.00000   0.00010   0.00010   2.10849
   R65        2.06834   0.00000   0.00000   0.00000   0.00000   2.06834
   R66        2.07151   0.00000   0.00000   0.00001   0.00001   2.07152
   R67        2.07693   0.00000   0.00000   0.00003   0.00003   2.07696
   R68        2.07504   0.00000   0.00000   0.00000   0.00000   2.07504
   R69        2.07622   0.00000   0.00000   0.00002   0.00002   2.07624
   R70        2.06937   0.00000   0.00000   0.00001   0.00001   2.06938
   R71        2.90714   0.00000   0.00000   0.00008   0.00008   2.90722
   R72        2.89088   0.00000   0.00000   0.00001   0.00001   2.89089
   R73        2.09660   0.00000   0.00000   0.00009   0.00009   2.09670
   R74        2.07161   0.00000   0.00000   0.00000   0.00000   2.07161
   R75        2.07157   0.00000   0.00000   0.00001   0.00001   2.07158
   R76        2.07598   0.00000   0.00000   0.00001   0.00001   2.07599
   R77        2.07238   0.00000   0.00000   0.00001   0.00001   2.07239
   R78        2.07845   0.00000   0.00000   0.00001   0.00001   2.07845
   R79        2.06971   0.00000   0.00000   0.00001   0.00001   2.06972
   R80        3.69348   0.00000   0.00000   0.00035   0.00035   3.69383
   R81        2.62819   0.00000   0.00000   0.00001   0.00001   2.62820
   R82        2.63311   0.00000   0.00000   0.00001   0.00001   2.63312
   R83        2.04998   0.00000   0.00000   0.00000   0.00000   2.04998
   R84        2.63977   0.00000   0.00000   0.00000   0.00000   2.63977
   R85        2.05544   0.00000   0.00000   0.00000   0.00000   2.05544
   R86        2.64418   0.00000   0.00000   0.00000   0.00000   2.64418
   R87        2.77617   0.00000   0.00000   0.00003   0.00003   2.77621
   R88        2.62176   0.00000   0.00000   0.00000   0.00000   2.62176
   R89        2.05125   0.00000   0.00000   0.00000   0.00000   2.05125
   R90        2.64047   0.00000   0.00000   0.00000   0.00000   2.64047
   R91        2.05037   0.00000   0.00000   0.00000   0.00000   2.05038
   R92        2.05164   0.00000   0.00000   0.00000   0.00000   2.05164
   R93        2.31368   0.00000   0.00000   0.00001   0.00001   2.31369
   R94        2.08487   0.00000   0.00000   0.00002   0.00002   2.08489
    A1        1.98953  -0.00001   0.00000   0.00035   0.00035   1.98988
    A2        1.99082   0.00000   0.00000   0.00046   0.00046   1.99128
    A3        1.83119   0.00001   0.00000   0.00130   0.00130   1.83249
    A4        1.65640   0.00000   0.00000   0.00036   0.00036   1.65676
    A5        2.01218   0.00000   0.00000  -0.00132  -0.00132   2.01085
    A6        2.26657   0.00000   0.00000  -0.00047  -0.00047   2.26609
    A7        1.98925   0.00000   0.00000  -0.00136  -0.00136   1.98789
    A8        2.33345   0.00000   0.00000   0.00024   0.00024   2.33369
    A9        1.07899   0.00002   0.00000   0.00175   0.00175   1.08075
   A10        1.92683   0.00000   0.00000   0.00004   0.00004   1.92687
   A11        1.93975  -0.00001   0.00000   0.00000   0.00000   1.93975
   A12        2.05984   0.00000   0.00000   0.00001   0.00001   2.05985
   A13        2.10429  -0.00001   0.00000   0.00004   0.00004   2.10433
   A14        2.10996   0.00001   0.00000  -0.00006  -0.00006   2.10991
   A15        2.10425   0.00000   0.00000   0.00007   0.00007   2.10432
   A16        2.11340   0.00000   0.00000  -0.00001  -0.00001   2.11339
   A17        2.06536   0.00000   0.00000  -0.00006  -0.00006   2.06530
   A18        2.08155   0.00000   0.00000  -0.00001  -0.00001   2.08154
   A19        2.09818   0.00000   0.00000   0.00000   0.00000   2.09818
   A20        2.10345   0.00000   0.00000   0.00001   0.00001   2.10346
   A21        2.09986   0.00000   0.00000  -0.00001  -0.00001   2.09985
   A22        2.08324   0.00000   0.00000   0.00001   0.00001   2.08325
   A23        2.10007   0.00000   0.00000   0.00000   0.00000   2.10007
   A24        2.09861   0.00000   0.00000   0.00000   0.00000   2.09862
   A25        2.09871   0.00000   0.00000   0.00000   0.00000   2.09871
   A26        2.08582   0.00000   0.00000   0.00000   0.00000   2.08582
   A27        2.11280   0.00000   0.00000  -0.00001  -0.00001   2.11279
   A28        2.09555   0.00000   0.00000   0.00002   0.00002   2.09557
   A29        2.07481   0.00000   0.00000  -0.00001  -0.00001   2.07480
   A30        1.81610   0.00000   0.00000  -0.00005  -0.00005   1.81605
   A31        1.90508   0.00000   0.00000  -0.00006  -0.00006   1.90502
   A32        1.83666   0.00000   0.00000  -0.00002  -0.00002   1.83664
   A33        2.03240   0.00001   0.00000   0.00007   0.00007   2.03246
   A34        2.09723   0.00000   0.00000   0.00004   0.00004   2.09727
   A35        1.76464   0.00000   0.00000   0.00000   0.00000   1.76464
   A36        1.95875   0.00000   0.00000   0.00000   0.00000   1.95876
   A37        1.86436   0.00000   0.00000   0.00000   0.00000   1.86435
   A38        1.83610   0.00000   0.00000   0.00001   0.00001   1.83611
   A39        2.00718   0.00000   0.00000   0.00000   0.00000   2.00719
   A40        2.00521   0.00000   0.00000  -0.00001  -0.00001   2.00520
   A41        1.77387   0.00000   0.00000   0.00000   0.00000   1.77388
   A42        1.93413   0.00000   0.00000  -0.00003  -0.00003   1.93410
   A43        1.95877   0.00000   0.00000   0.00000   0.00000   1.95877
   A44        1.80491   0.00000   0.00000   0.00000   0.00000   1.80491
   A45        1.85523   0.00000   0.00000  -0.00002  -0.00002   1.85521
   A46        1.95723   0.00000   0.00000  -0.00001  -0.00001   1.95723
   A47        1.95612   0.00000   0.00000   0.00005   0.00005   1.95617
   A48        1.98159   0.00000   0.00000   0.00002   0.00002   1.98160
   A49        1.94947   0.00000   0.00000   0.00000   0.00000   1.94947
   A50        1.80108   0.00000   0.00000   0.00001   0.00001   1.80109
   A51        1.85924   0.00000   0.00000  -0.00001  -0.00001   1.85923
   A52        1.97072   0.00000   0.00000  -0.00001  -0.00001   1.97071
   A53        1.90247   0.00000   0.00000  -0.00001  -0.00001   1.90246
   A54        1.74722   0.00000   0.00000   0.00000   0.00000   1.74722
   A55        2.00136   0.00000   0.00000   0.00000   0.00000   2.00136
   A56        1.86598   0.00000   0.00000  -0.00002  -0.00002   1.86596
   A57        2.04675   0.00000   0.00000   0.00001   0.00001   2.04676
   A58        1.81401   0.00000   0.00000   0.00000   0.00000   1.81401
   A59        1.96438   0.00000   0.00000   0.00000   0.00000   1.96438
   A60        1.87416   0.00000   0.00000   0.00001   0.00001   1.87418
   A61        1.88287   0.00000   0.00000   0.00000   0.00000   1.88287
   A62        2.01599   0.00000   0.00000   0.00001   0.00001   2.01600
   A63        1.86849   0.00000   0.00000   0.00001   0.00001   1.86850
   A64        1.89774   0.00000   0.00000  -0.00002  -0.00002   1.89772
   A65        1.91883   0.00000   0.00000  -0.00001  -0.00001   1.91881
   A66        1.62697   0.00000   0.00000  -0.00001  -0.00001   1.62696
   A67        1.93961   0.00000   0.00000  -0.00003  -0.00003   1.93958
   A68        2.06641   0.00000   0.00000  -0.00003  -0.00003   2.06638
   A69        1.98435   0.00000   0.00000   0.00002   0.00002   1.98437
   A70        2.04794   0.00000   0.00000   0.00003   0.00003   2.04797
   A71        1.80497   0.00000   0.00000   0.00001   0.00001   1.80498
   A72        1.89436   0.00000   0.00000   0.00004   0.00004   1.89440
   A73        1.91401   0.00000   0.00000   0.00007   0.00007   1.91408
   A74        2.03298   0.00000   0.00000  -0.00004  -0.00004   2.03294
   A75        1.87381   0.00000   0.00000   0.00000   0.00000   1.87382
   A76        1.85981   0.00000   0.00000  -0.00011  -0.00011   1.85971
   A77        1.88239   0.00000   0.00000   0.00002   0.00002   1.88241
   A78        1.92386   0.00000   0.00000  -0.00001  -0.00001   1.92386
   A79        1.93847   0.00000   0.00000   0.00002   0.00002   1.93849
   A80        1.93388   0.00000   0.00000   0.00000   0.00000   1.93388
   A81        1.89563   0.00000   0.00000  -0.00001  -0.00001   1.89563
   A82        1.88024   0.00000   0.00000   0.00001   0.00001   1.88025
   A83        1.89019   0.00000   0.00000  -0.00001  -0.00001   1.89018
   A84        1.84356   0.00000   0.00000   0.00003   0.00003   1.84358
   A85        1.88455   0.00000   0.00000  -0.00005  -0.00005   1.88450
   A86        1.86150   0.00001   0.00000   0.00000   0.00000   1.86149
   A87        1.79314   0.00000   0.00000   0.00000   0.00000   1.79314
   A88        2.07469  -0.00001   0.00000  -0.00008  -0.00008   2.07460
   A89        1.99478   0.00000   0.00000   0.00010   0.00010   1.99488
   A90        2.06811   0.00003   0.00000   0.00012   0.00012   2.06823
   A91        2.15725  -0.00003   0.00000  -0.00015  -0.00015   2.15710
   A92        2.05760   0.00000   0.00000   0.00003   0.00003   2.05763
   A93        2.08193   0.00000   0.00000   0.00006   0.00006   2.08199
   A94        2.11358   0.00000   0.00000  -0.00004  -0.00004   2.11354
   A95        2.08765   0.00000   0.00000  -0.00002  -0.00002   2.08763
   A96        2.08369   0.00000   0.00000  -0.00001  -0.00001   2.08368
   A97        2.09990   0.00000   0.00000   0.00001   0.00001   2.09992
   A98        2.09958   0.00000   0.00000   0.00000   0.00000   2.09958
   A99        2.10233   0.00000   0.00000  -0.00001  -0.00001   2.10232
   A100       2.08092   0.00000   0.00000   0.00001   0.00001   2.08093
   A101       2.09994   0.00000   0.00000   0.00000   0.00000   2.09994
   A102       2.09864   0.00000   0.00000   0.00002   0.00002   2.09866
   A103       2.10182   0.00000   0.00000  -0.00002  -0.00002   2.10180
   A104       2.08266   0.00000   0.00000   0.00001   0.00001   2.08267
   A105       2.11250   0.00000   0.00000   0.00001   0.00001   2.11251
   A106       2.10102  -0.00001   0.00000  -0.00001  -0.00001   2.10100
   A107       2.06924   0.00000   0.00000   0.00001   0.00001   2.06925
   A108       2.00880   0.00001   0.00000  -0.00006  -0.00006   2.00874
   A109       2.08130   0.00000   0.00000   0.00020   0.00020   2.08150
   A110       2.14114  -0.00001   0.00000   0.00036   0.00036   2.14150
   A111       2.00488   0.00000   0.00000   0.00003   0.00003   2.00491
   A112       1.88850   0.00000   0.00000   0.00005   0.00005   1.88854
   A113       1.96421   0.00000   0.00000   0.00019   0.00019   1.96441
   A114       1.89706   0.00000   0.00000  -0.00006  -0.00006   1.89700
   A115       1.84608   0.00000   0.00000  -0.00010  -0.00010   1.84598
   A116       1.85679   0.00000   0.00000  -0.00013  -0.00013   1.85666
   A117       1.95410   0.00000   0.00000  -0.00002  -0.00002   1.95409
   A118       1.93929   0.00000   0.00000   0.00004   0.00004   1.93933
   A119       1.92204   0.00000   0.00000  -0.00004  -0.00004   1.92199
   A120       1.87753   0.00000   0.00000   0.00002   0.00002   1.87755
   A121       1.88760   0.00000   0.00000  -0.00005  -0.00005   1.88755
   A122       1.88075   0.00000   0.00000   0.00006   0.00006   1.88081
   A123       1.94308   0.00000   0.00000  -0.00005  -0.00005   1.94303
   A124       1.92143   0.00000   0.00000  -0.00004  -0.00004   1.92140
   A125       1.95389   0.00000   0.00000   0.00008   0.00008   1.95397
   A126       1.88133   0.00000   0.00000  -0.00003  -0.00003   1.88130
   A127       1.88073   0.00000   0.00000  -0.00002  -0.00002   1.88072
   A128       1.88064   0.00000   0.00000   0.00005   0.00005   1.88069
   A129       1.99271   0.00000   0.00000   0.00010   0.00010   1.99281
   A130       1.89887   0.00000   0.00000   0.00003   0.00003   1.89890
   A131       1.95375   0.00000   0.00000   0.00013   0.00013   1.95388
   A132       1.90848   0.00000   0.00000  -0.00009  -0.00009   1.90840
   A133       1.85429   0.00000   0.00000  -0.00012  -0.00012   1.85417
   A134       1.85002   0.00000   0.00000  -0.00007  -0.00007   1.84994
   A135       1.94609   0.00000   0.00000  -0.00004  -0.00004   1.94605
   A136       1.94601   0.00000   0.00000   0.00008   0.00008   1.94608
   A137       1.92111   0.00000   0.00000  -0.00003  -0.00003   1.92108
   A138       1.87932   0.00000   0.00000   0.00002   0.00002   1.87933
   A139       1.88753   0.00000   0.00000  -0.00003  -0.00003   1.88749
   A140       1.88143   0.00000   0.00000   0.00002   0.00002   1.88145
   A141       1.94634   0.00000   0.00000  -0.00003  -0.00003   1.94631
   A142       1.92167   0.00000   0.00000  -0.00006  -0.00006   1.92161
   A143       1.94857   0.00000   0.00000   0.00008   0.00008   1.94865
   A144       1.89047   0.00000   0.00000   0.00000   0.00000   1.89047
   A145       1.87440   0.00000   0.00000   0.00000   0.00000   1.87439
   A146       1.87991   0.00000   0.00000   0.00001   0.00001   1.87992
   A147       1.38764   0.00001   0.00000   0.00103   0.00103   1.38867
   A148       1.95293   0.00001   0.00000   0.00060   0.00060   1.95353
   A149       2.36228   0.00000   0.00000  -0.00034  -0.00034   2.36194
   A150       1.95654  -0.00001   0.00000  -0.00015  -0.00015   1.95638
   A151       2.08680   0.00000   0.00000   0.00001   0.00001   2.08681
   A152       2.09861   0.00000   0.00000   0.00000   0.00000   2.09861
   A153       2.09777   0.00000   0.00000   0.00000   0.00000   2.09777
   A154       2.09088   0.00000   0.00000   0.00000   0.00000   2.09088
   A155       2.10801   0.00000   0.00000   0.00001   0.00001   2.10802
   A156       2.08429   0.00000   0.00000  -0.00001  -0.00001   2.08428
   A157       2.10449   0.00000   0.00000  -0.00001  -0.00001   2.10447
   A158       2.06820   0.00000   0.00000   0.00000   0.00000   2.06820
   A159       2.11049   0.00000   0.00000   0.00001   0.00001   2.11050
   A160       2.08526   0.00000   0.00000   0.00001   0.00001   2.08527
   A161       2.07529   0.00000   0.00000  -0.00001  -0.00001   2.07528
   A162       2.12263   0.00000   0.00000   0.00000   0.00000   2.12263
   A163       2.09269   0.00000   0.00000   0.00000   0.00000   2.09269
   A164       2.09700   0.00000   0.00000   0.00000   0.00000   2.09700
   A165       2.09349   0.00000   0.00000   0.00000   0.00000   2.09349
   A166       2.10625   0.00000   0.00000  -0.00001  -0.00001   2.10624
   A167       2.08869   0.00000   0.00000   0.00000   0.00000   2.08869
   A168       2.08824   0.00000   0.00000   0.00001   0.00001   2.08825
   A169       2.15786   0.00000   0.00000  -0.00005  -0.00005   2.15781
   A170       2.04858   0.00000   0.00000   0.00014   0.00014   2.04872
   A171       2.07667   0.00000   0.00000  -0.00009  -0.00009   2.07658
   A172       1.94987   0.00001   0.00000  -0.00037  -0.00037   1.94950
   A173       3.34418   0.00000   0.00000   0.00088   0.00088   3.34506
   A174       3.25065   0.00000   0.00000  -0.00072  -0.00072   3.24993
    D1       -2.67815   0.00000   0.00000  -0.00038  -0.00038  -2.67853
    D2       -0.59964   0.00000   0.00000   0.00047   0.00047  -0.59917
    D3        1.48510   0.00000   0.00000  -0.00138  -0.00138   1.48372
    D4        2.76597   0.00001   0.00000  -0.00013  -0.00013   2.76584
    D5        2.64212  -0.00001   0.00000   0.00027   0.00027   2.64239
    D6        0.56465   0.00000   0.00000  -0.00049  -0.00049   0.56416
    D7       -1.53832   0.00001   0.00000   0.00132   0.00132  -1.53700
    D8       -2.81502  -0.00002   0.00000   0.00000   0.00000  -2.81502
    D9       -1.73421  -0.00002   0.00000   0.00048   0.00048  -1.73373
   D10        1.71851   0.00001   0.00000  -0.00031  -0.00031   1.71820
   D11        0.02166  -0.00001   0.00000   0.00018   0.00018   0.02184
   D12       -1.78017   0.00001   0.00000  -0.00040  -0.00039  -1.78056
   D13        2.32208   0.00000   0.00000  -0.00041  -0.00041   2.32167
   D14        0.44038   0.00000   0.00000  -0.00038  -0.00038   0.44000
   D15       -0.35144   0.00000   0.00000   0.00039   0.00039  -0.35104
   D16       -2.26013  -0.00001   0.00000   0.00040   0.00040  -2.25973
   D17        1.87166  -0.00001   0.00000   0.00031   0.00031   1.87197
   D18       -3.13971   0.00000   0.00000   0.00013   0.00013  -3.13958
   D19       -0.01856   0.00000   0.00000   0.00007   0.00007  -0.01849
   D20        0.14511   0.00000   0.00000   0.00020   0.00020   0.14530
   D21       -3.01693   0.00000   0.00000   0.00013   0.00013  -3.01680
   D22        0.02161   0.00000   0.00000  -0.00003  -0.00003   0.02158
   D23       -3.11267   0.00000   0.00000  -0.00002  -0.00002  -3.11269
   D24        3.01948   0.00000   0.00000  -0.00009  -0.00009   3.01940
   D25       -0.11479   0.00000   0.00000  -0.00008  -0.00008  -0.11486
   D26        1.21293   0.00000   0.00000   0.00011   0.00011   1.21305
   D27       -2.97321   0.00000   0.00000   0.00004   0.00004  -2.97318
   D28       -0.83445   0.00000   0.00000   0.00015   0.00015  -0.83430
   D29       -1.78129   0.00000   0.00000   0.00017   0.00017  -1.78112
   D30        0.31575   0.00000   0.00000   0.00010   0.00010   0.31585
   D31        2.45451   0.00000   0.00000   0.00021   0.00021   2.45472
   D32       -3.13706   0.00000   0.00000  -0.00008  -0.00008  -3.13713
   D33        0.00477   0.00000   0.00000  -0.00005  -0.00005   0.00472
   D34       -0.01546   0.00000   0.00000  -0.00014  -0.00014  -0.01560
   D35        3.12637   0.00000   0.00000  -0.00011  -0.00011   3.12626
   D36       -3.14111   0.00000   0.00000   0.00000   0.00000  -3.14111
   D37        0.00644   0.00000   0.00000   0.00000   0.00000   0.00644
   D38        0.00072   0.00000   0.00000   0.00003   0.00003   0.00075
   D39       -3.13491   0.00000   0.00000   0.00002   0.00002  -3.13489
   D40        3.12859   0.00000   0.00000   0.00000   0.00000   3.12860
   D41       -0.00342   0.00000   0.00000   0.00004   0.00004  -0.00338
   D42       -0.00704   0.00000   0.00000  -0.00001  -0.00001  -0.00704
   D43       -3.13905   0.00000   0.00000   0.00003   0.00003  -3.13902
   D44       -0.01093   0.00000   0.00000  -0.00002  -0.00002  -0.01095
   D45        3.12343   0.00000   0.00000  -0.00003  -0.00003   3.12340
   D46        3.14017   0.00000   0.00000   0.00001   0.00001   3.14019
   D47       -0.00866   0.00000   0.00000   0.00000   0.00000  -0.00865
   D48        0.92626   0.00000   0.00000   0.00002   0.00002   0.92627
   D49        3.14124   0.00000   0.00000   0.00002   0.00002   3.14125
   D50       -1.26596   0.00000   0.00000   0.00002   0.00002  -1.26594
   D51       -1.12243   0.00000   0.00000   0.00008   0.00008  -1.12235
   D52        1.09255   0.00000   0.00000   0.00008   0.00008   1.09263
   D53        2.96854   0.00000   0.00000   0.00008   0.00008   2.96862
   D54        2.85636   0.00000   0.00000  -0.00003  -0.00003   2.85633
   D55       -1.21184   0.00000   0.00000  -0.00003  -0.00003  -1.21187
   D56        0.66414   0.00000   0.00000  -0.00003  -0.00003   0.66411
   D57       -0.05429   0.00000   0.00000   0.00000   0.00000  -0.05429
   D58        1.91911   0.00000   0.00000  -0.00005  -0.00005   1.91906
   D59       -2.14189   0.00000   0.00000   0.00003   0.00003  -2.14186
   D60        1.98255   0.00000   0.00000  -0.00005  -0.00005   1.98250
   D61       -2.32724   0.00000   0.00000  -0.00010  -0.00010  -2.32733
   D62       -0.10505   0.00000   0.00000  -0.00002  -0.00002  -0.10507
   D63       -2.03659   0.00000   0.00000   0.00007   0.00007  -2.03652
   D64       -0.06319   0.00000   0.00000   0.00003   0.00003  -0.06316
   D65        2.15900   0.00000   0.00000   0.00011   0.00011   2.15911
   D66       -2.82642   0.00000   0.00000  -0.00006  -0.00006  -2.82647
   D67       -0.75531   0.00000   0.00000  -0.00010  -0.00010  -0.75541
   D68        1.35636   0.00000   0.00000  -0.00004  -0.00004   1.35633
   D69       -0.64050   0.00000   0.00000  -0.00006  -0.00006  -0.64056
   D70        1.43061   0.00000   0.00000  -0.00010  -0.00010   1.43051
   D71       -2.74091   0.00000   0.00000  -0.00004  -0.00004  -2.74094
   D72        1.53702   0.00000   0.00000  -0.00007  -0.00007   1.53695
   D73       -2.67506   0.00000   0.00000  -0.00011  -0.00011  -2.67516
   D74       -0.56339   0.00000   0.00000  -0.00005  -0.00005  -0.56343
   D75       -0.97761   0.00000   0.00000   0.00002   0.00002  -0.97759
   D76       -3.01881   0.00000   0.00000   0.00000   0.00000  -3.01881
   D77        1.17949   0.00000   0.00000   0.00004   0.00004   1.17953
   D78       -3.14065   0.00000   0.00000   0.00002   0.00002  -3.14063
   D79        1.10134   0.00000   0.00000   0.00000   0.00000   1.10134
   D80       -0.98355   0.00000   0.00000   0.00004   0.00004  -0.98351
   D81        0.96370   0.00000   0.00000   0.00002   0.00002   0.96372
   D82       -1.07751   0.00000   0.00000   0.00000   0.00000  -1.07750
   D83        3.12080   0.00000   0.00000   0.00004   0.00004   3.12084
   D84       -2.22665   0.00000   0.00000   0.00005   0.00005  -2.22661
   D85        1.95377   0.00000   0.00000   0.00005   0.00005   1.95381
   D86       -0.08743   0.00000   0.00000   0.00005   0.00005  -0.08738
   D87        1.97194   0.00000   0.00000   0.00008   0.00008   1.97203
   D88       -0.13082   0.00000   0.00000   0.00008   0.00008  -0.13074
   D89       -2.17202   0.00000   0.00000   0.00009   0.00009  -2.17193
   D90       -0.11319   0.00000   0.00000   0.00007   0.00007  -0.11311
   D91       -2.21596   0.00000   0.00000   0.00007   0.00007  -2.21588
   D92        2.02604   0.00000   0.00000   0.00008   0.00008   2.02612
   D93        0.70091   0.00000   0.00000  -0.00004  -0.00004   0.70087
   D94        2.90778   0.00000   0.00000  -0.00003  -0.00003   2.90775
   D95       -1.18496   0.00000   0.00000  -0.00004  -0.00004  -1.18500
   D96        2.84738   0.00000   0.00000  -0.00002  -0.00002   2.84736
   D97       -1.22894   0.00000   0.00000   0.00000   0.00000  -1.22894
   D98        0.96151   0.00000   0.00000  -0.00002  -0.00002   0.96149
   D99       -1.37321   0.00000   0.00000  -0.00004  -0.00004  -1.37326
   D100       0.83365   0.00000   0.00000  -0.00003  -0.00003   0.83362
   D101       3.02410   0.00000   0.00000  -0.00004  -0.00004   3.02406
   D102      -1.01914   0.00000   0.00000   0.00003   0.00003  -1.01911
   D103       0.98400   0.00000   0.00000  -0.00001  -0.00001   0.98399
   D104       3.09247   0.00000   0.00000   0.00005   0.00005   3.09253
   D105       3.08812   0.00000   0.00000   0.00002   0.00002   3.08813
   D106      -1.19193   0.00000   0.00000  -0.00001  -0.00001  -1.19195
   D107       0.91654   0.00000   0.00000   0.00004   0.00004   0.91659
   D108       0.90784   0.00000   0.00000   0.00000   0.00000   0.90784
   D109       2.91097   0.00000   0.00000  -0.00003  -0.00003   2.91094
   D110      -1.26373   0.00000   0.00000   0.00003   0.00003  -1.26371
   D111      -1.00952   0.00000   0.00000   0.00010   0.00010  -1.00941
   D112      -3.11137   0.00000   0.00000   0.00010   0.00010  -3.11126
   D113       1.07014   0.00000   0.00000   0.00011   0.00011   1.07025
   D114       1.03258   0.00000   0.00000   0.00011   0.00011   1.03270
   D115      -1.06927   0.00000   0.00000   0.00012   0.00012  -1.06915
   D116       3.11224   0.00000   0.00000   0.00012   0.00012   3.11236
   D117       3.13557   0.00000   0.00000   0.00013   0.00013   3.13570
   D118       1.03372   0.00000   0.00000   0.00013   0.00013   1.03385
   D119      -1.06796   0.00000   0.00000   0.00014   0.00014  -1.06782
   D120      -3.04639   0.00000   0.00000  -0.00001  -0.00001  -3.04640
   D121       1.29374   0.00000   0.00000  -0.00003  -0.00003   1.29371
   D122      -0.97828   0.00001   0.00000   0.00001   0.00001  -0.97827
   D123       1.39836   0.00000   0.00000  -0.00001  -0.00001   1.39835
   D124      -0.54469   0.00000   0.00000  -0.00002  -0.00002  -0.54472
   D125      -2.81672   0.00001   0.00000   0.00002   0.00002  -2.81670
   D126      -0.83380   0.00000   0.00000  -0.00003  -0.00003  -0.83383
   D127      -2.77686   0.00000   0.00000  -0.00004  -0.00004  -2.77690
   D128       1.23430   0.00001   0.00000   0.00000   0.00000   1.23430
   D129       0.72460   0.00000   0.00000   0.00012   0.00012   0.72471
   D130      -1.08378   0.00000   0.00000   0.00013   0.00013  -1.08365
   D131       2.95951   0.00000   0.00000   0.00007   0.00007   2.95957
   D132      -1.38292   0.00000   0.00000   0.00011   0.00011  -1.38281
   D133       3.09189   0.00000   0.00000   0.00012   0.00012   3.09201
   D134       0.85199   0.00000   0.00000   0.00006   0.00006   0.85205
   D135       2.85990   0.00000   0.00000   0.00012   0.00012   2.86002
   D136       1.05152   0.00000   0.00000   0.00013   0.00013   1.05165
   D137      -1.18838   0.00000   0.00000   0.00007   0.00007  -1.18831
   D138       2.82905   0.00000   0.00000  -0.00108  -0.00108   2.82797
   D139       0.78693   0.00000   0.00000  -0.00115  -0.00115   0.78578
   D140      -1.35638   0.00000   0.00000  -0.00122  -0.00122  -1.35760
   D141      -1.52434   0.00000   0.00000  -0.00109  -0.00109  -1.52543
   D142       2.71673   0.00000   0.00000  -0.00116  -0.00116   2.71557
   D143       0.57342   0.00000   0.00000  -0.00122  -0.00122   0.57220
   D144       0.67555   0.00000   0.00000  -0.00103  -0.00103   0.67452
   D145      -1.36657   0.00000   0.00000  -0.00110  -0.00110  -1.36766
   D146       2.77331   0.00000   0.00000  -0.00116  -0.00116   2.77215
   D147       0.38158   0.00000   0.00000  -0.00028  -0.00028   0.38130
   D148      -2.78312   0.00000   0.00000  -0.00017  -0.00017  -2.78329
   D149       2.45994   0.00000   0.00000  -0.00030  -0.00030   2.45964
   D150      -0.70476   0.00000   0.00000  -0.00019  -0.00019  -0.70495
   D151      -1.69957   0.00000   0.00000  -0.00027  -0.00027  -1.69984
   D152       1.41892   0.00000   0.00000  -0.00017  -0.00017   1.41875
   D153      -0.01950   0.00000   0.00000   0.00005   0.00005  -0.01946
   D154       3.12932   0.00000   0.00000   0.00006   0.00006   3.12938
   D155      -3.13932   0.00000   0.00000  -0.00005  -0.00005  -3.13937
   D156       0.00950   0.00000   0.00000  -0.00003  -0.00003   0.00946
   D157      -3.12698   0.00000   0.00000  -0.00004  -0.00004  -3.12703
   D158       0.04616   0.00000   0.00000   0.00001   0.00001   0.04618
   D159      -0.00836   0.00000   0.00000   0.00006   0.00006  -0.00830
   D160      -3.11840   0.00000   0.00000   0.00012   0.00012  -3.11828
   D161       3.13274   0.00000   0.00000  -0.00001  -0.00001   3.13273
   D162      -0.00311   0.00000   0.00000  -0.00002  -0.00002  -0.00313
   D163      -0.00161   0.00000   0.00000   0.00001   0.00001  -0.00160
   D164      -3.13746   0.00000   0.00000   0.00000   0.00000  -3.13746
   D165       3.13404   0.00000   0.00000   0.00001   0.00001   3.13404
   D166      -0.00463   0.00000   0.00000   0.00004   0.00004  -0.00459
   D167      -0.00176   0.00000   0.00000  -0.00001  -0.00001  -0.00177
   D168      -3.14043   0.00000   0.00000   0.00003   0.00003  -3.14040
   D169       3.13499   0.00000   0.00000  -0.00005  -0.00005   3.13493
   D170       0.00576   0.00000   0.00000  -0.00001  -0.00001   0.00575
   D171      -0.00369   0.00000   0.00000  -0.00002  -0.00002  -0.00370
   D172      -3.13292   0.00000   0.00000   0.00002   0.00002  -3.13289
   D173       0.00084   0.00000   0.00000  -0.00004  -0.00004   0.00080
   D174       3.11144   0.00000   0.00000  -0.00010  -0.00010   3.11135
   D175      -3.12850   0.00000   0.00000   0.00000   0.00000  -3.12850
   D176      -0.01790   0.00000   0.00000  -0.00006  -0.00006  -0.01796
   D177      -0.96992   0.00000   0.00000   0.00026   0.00026  -0.96966
   D178      -3.09263   0.00000   0.00000   0.00028   0.00028  -3.09235
   D179       1.14399   0.00000   0.00000   0.00030   0.00030   1.14428
   D180       2.50299   0.00000   0.00000  -0.00132  -0.00132   2.50168
   D181       0.38029   0.00000   0.00000  -0.00130  -0.00130   0.37899
   D182      -1.66628   0.00000   0.00000  -0.00128  -0.00128  -1.66756
   D183      -1.12373   0.00000   0.00000   0.00023   0.00023  -1.12350
   D184       3.02250   0.00000   0.00000   0.00025   0.00025   3.02276
   D185       0.98384   0.00000   0.00000   0.00025   0.00025   0.98408
   D186       1.67393   0.00000   0.00000   0.00183   0.00183   1.67576
   D187      -0.46302   0.00000   0.00000   0.00185   0.00185  -0.46117
   D188      -2.50169   0.00000   0.00000   0.00185   0.00185  -2.49984
   D189      -1.79211   0.00000   0.00000   0.00014   0.00014  -1.79197
   D190      -1.76470   0.00000   0.00000   0.00029   0.00029  -1.76441
   D191       1.24043   0.00000   0.00000   0.00087   0.00087   1.24129
   D192       1.70703   0.00000   0.00000  -0.00147  -0.00147   1.70556
   D193       1.73445   0.00000   0.00000  -0.00133  -0.00133   1.73312
   D194      -1.54362   0.00000   0.00000  -0.00075  -0.00075  -1.54436
   D195       1.07813   0.00000   0.00000   0.00026   0.00026   1.07839
   D196      -3.10521   0.00000   0.00000   0.00030   0.00030  -3.10491
   D197      -1.02265   0.00000   0.00000   0.00037   0.00037  -1.02228
   D198      -3.08701   0.00000   0.00000   0.00030   0.00030  -3.08671
   D199      -0.98716   0.00000   0.00000   0.00034   0.00034  -0.98683
   D200       1.09540   0.00000   0.00000   0.00040   0.00040   1.09580
   D201      -1.09918   0.00000   0.00000   0.00007   0.00007  -1.09911
   D202       1.00067   0.00000   0.00000   0.00011   0.00011   1.00077
   D203       3.08323   0.00000   0.00000   0.00017   0.00017   3.08340
   D204      -0.98790   0.00000   0.00000   0.00022   0.00022  -0.98768
   D205       1.09741   0.00000   0.00000   0.00013   0.00013   1.09754
   D206      -3.09433   0.00000   0.00000   0.00022   0.00022  -3.09411
   D207       3.10741   0.00000   0.00000   0.00019   0.00019   3.10760
   D208      -1.09046   0.00000   0.00000   0.00010   0.00010  -1.09037
   D209       1.00098   0.00000   0.00000   0.00019   0.00019   1.00117
   D210       1.12662   0.00000   0.00000   0.00040   0.00040   1.12701
   D211      -3.07126   0.00000   0.00000   0.00031   0.00031  -3.07095
   D212      -0.97982   0.00000   0.00000   0.00040   0.00040  -0.97942
   D213       0.97919   0.00000   0.00000  -0.00010  -0.00010   0.97909
   D214       3.08045   0.00000   0.00000  -0.00005  -0.00005   3.08040
   D215      -1.11563   0.00000   0.00000  -0.00001  -0.00001  -1.11563
   D216       3.11088   0.00000   0.00000  -0.00006  -0.00006   3.11082
   D217      -1.07104   0.00000   0.00000  -0.00001  -0.00001  -1.07105
   D218       1.01607   0.00000   0.00000   0.00003   0.00003   1.01611
   D219      -1.18284   0.00000   0.00000  -0.00024  -0.00024  -1.18308
   D220       0.91843   0.00000   0.00000  -0.00020  -0.00020   0.91823
   D221       3.00554   0.00000   0.00000  -0.00015  -0.00015   3.00539
   D222      -1.06119   0.00000   0.00000  -0.00020  -0.00020  -1.06139
   D223       1.03785   0.00000   0.00000  -0.00026  -0.00026   1.03759
   D224       3.12508   0.00000   0.00000  -0.00024  -0.00024   3.12484
   D225       3.03494   0.00000   0.00000  -0.00029  -0.00029   3.03465
   D226      -1.14921   0.00000   0.00000  -0.00034  -0.00034  -1.14955
   D227       0.93802   0.00000   0.00000  -0.00032  -0.00032   0.93770
   D228       1.04270   0.00000   0.00000  -0.00007  -0.00007   1.04263
   D229      -3.14144   0.00000   0.00000  -0.00013  -0.00013  -3.14157
   D230      -1.05421   0.00000   0.00000  -0.00011  -0.00011  -1.05432
   D231       2.91913   0.00000   0.00000   0.00141   0.00141   2.92054
   D232      -0.04186   0.00000   0.00000   0.00053   0.00053  -0.04133
   D233       0.00146   0.00000   0.00000  -0.00001  -0.00001   0.00145
   D234       3.13933   0.00000   0.00000   0.00002   0.00002   3.13935
   D235      -3.13997   0.00000   0.00000  -0.00001  -0.00001  -3.13997
   D236      -0.00210   0.00000   0.00000   0.00002   0.00002  -0.00208
   D237      -0.00150   0.00000   0.00000   0.00000   0.00000  -0.00150
   D238       3.14078   0.00000   0.00000  -0.00001  -0.00001   3.14077
   D239       3.13993   0.00000   0.00000   0.00000   0.00000   3.13992
   D240      -0.00098   0.00000   0.00000  -0.00001  -0.00001  -0.00099
   D241       0.00045   0.00000   0.00000   0.00001   0.00001   0.00046
   D242       3.13647   0.00000   0.00000   0.00001   0.00001   3.13649
   D243      -3.13747   0.00000   0.00000  -0.00002  -0.00002  -3.13749
   D244      -0.00145   0.00000   0.00000  -0.00002  -0.00002  -0.00146
   D245      -0.00233   0.00000   0.00000  -0.00001  -0.00001  -0.00233
   D246       3.13992   0.00000   0.00000   0.00000   0.00000   3.13992
   D247      -3.13822   0.00000   0.00000  -0.00001  -0.00001  -3.13823
   D248       0.00403   0.00000   0.00000  -0.00001  -0.00001   0.00402
   D249      -3.11231   0.00000   0.00000  -0.00012  -0.00012  -3.11243
   D250       0.01609   0.00000   0.00000  -0.00017  -0.00017   0.01592
   D251       0.02369   0.00000   0.00000  -0.00012  -0.00012   0.02357
   D252      -3.13109   0.00000   0.00000  -0.00017  -0.00017  -3.13126
   D253       0.00228   0.00000   0.00000   0.00000   0.00000   0.00228
   D254      -3.14024   0.00000   0.00000  -0.00001  -0.00001  -3.14026
   D255      -3.13998   0.00000   0.00000  -0.00001  -0.00001  -3.13999
   D256       0.00068   0.00000   0.00000  -0.00002  -0.00002   0.00066
   D257      -0.00039   0.00000   0.00000   0.00001   0.00001  -0.00038
   D258       3.14052   0.00000   0.00000   0.00002   0.00002   3.14054
   D259      -3.14105   0.00000   0.00000   0.00002   0.00002  -3.14103
   D260      -0.00014   0.00000   0.00000   0.00003   0.00003  -0.00011
   D261       3.04989   0.00000   0.00000  -0.00017  -0.00017   3.04972
   D262      -0.07831   0.00000   0.00000  -0.00012  -0.00012  -0.07843
         Item               Value     Threshold  Converged?
 Maximum Force            0.000172     0.000450     YES
 RMS     Force            0.000009     0.000300     YES
 Maximum Displacement     0.009409     0.001800     NO 
 RMS     Displacement     0.001768     0.001200     NO 
 Predicted change in Energy= 4.306150D-07
 GradGradGradGradGradGradGradGradGradGradGradGradGradGradGradGradGradGrad

 Leave Link  103 at Mon Dec  9 03:42:09 2024, MaxMem= 13421772800 cpu:               9.0 elap:               0.4
 (Enter /home/yuhan/g16/l202.exe)
 Stoichiometry    C35H45LiNO4P
 Framework group  C1[X(C35H45LiNO4P)]
 Deg. of freedom   255
 Full point group                 C1      NOp   1
 RotChk:  IX=0 Diff= 8.32D-04
 Largest Abelian subgroup         C1      NOp   1
 Largest concise Abelian subgroup C1      NOp   1
                         Standard orientation:                         
 ---------------------------------------------------------------------
 Center     Atomic      Atomic             Coordinates (Angstroms)
 Number     Number       Type             X           Y           Z
 ---------------------------------------------------------------------
      1         15           0        0.295366   -1.009930   -0.243722
      2          8           0       -0.750882   -2.072916   -0.401736
      3          8           0        1.374084   -0.960850   -1.453365
      4          8           0        1.394820   -1.327374    0.910947
      5          6           0        2.618241    1.027640   -1.500717
      6          6           0        1.732949    1.969858   -0.960204
      7          1           0        1.139394    1.730288   -0.083003
      8          6           0        1.608764    3.238270   -1.514284
      9          1           0        0.916739    3.946456   -1.069056
     10          6           0        2.365266    3.593641   -2.628955
     11          1           0        2.269839    4.584005   -3.062679
     12          6           0        3.238102    2.665237   -3.184491
     13          1           0        3.825446    2.922865   -4.060252
     14          6           0        3.357101    1.392850   -2.628029
     15          1           0        4.032452    0.679972   -3.089821
     16          6           0        2.629550   -0.412060   -0.987737
     17          6           0        3.782947   -1.304829   -1.476998
     18          1           0        3.749525   -1.468637   -2.557736
     19          6           0        5.099396   -0.668374   -0.949309
     20          1           0        5.961948   -1.044907   -1.503568
     21          1           0        5.109598    0.416547   -1.067027
     22          6           0        5.131993   -1.093935    0.544050
     23          1           0        5.272387   -0.259501    1.231613
     24          1           0        5.940394   -1.801812    0.744986
     25          6           0        3.780572   -1.808206    0.735740
     26          6           0        4.899352   -3.523387   -0.873810
     27          1           0        5.864263   -3.024337   -0.958043
     28          1           0        4.730590   -4.069215   -1.808270
     29          1           0        4.975074   -4.269363   -0.075120
     30          6           0        3.692054   -2.596854   -0.615988
     31          6           0        2.478551   -3.526701   -0.815088
     32          1           0        2.719875   -4.509415   -0.394579
     33          1           0        2.292574   -3.665888   -1.885006
     34          1           0        1.549549   -3.213643   -0.354511
     35          6           0        3.665008   -2.610520    2.016959
     36          1           0        4.457100   -3.365304    2.063834
     37          1           0        2.697264   -3.115939    2.078306
     38          1           0        3.770319   -1.961392    2.893469
     39          6           0        2.659268   -0.709264    0.607910
     40          6           0        2.815854    0.464129    1.574012
     41          6           0        2.079511    0.452066    2.764441
     42          1           0        1.406817   -0.373811    2.963325
     43          6           0        2.191772    1.487191    3.690744
     44          1           0        1.601448    1.453667    4.601128
     45          6           0        3.046483    2.556131    3.448204
     46          1           0        3.130410    3.366950    4.164835
     47          6           0        3.792261    2.577167    2.272483
     48          1           0        4.460144    3.406840    2.063492
     49          6           0        3.678726    1.544564    1.347940
     50          1           0        4.252018    1.605631    0.429629
     51          1           0       -0.449966    0.223315   -0.026175
     52          7           0       -2.145378    0.798645   -0.002147
     53          6           0       -2.356526    1.322671    1.332675
     54          6           0       -1.385154    2.440434    1.750243
     55          6           0       -2.228954    0.164664    2.327118
     56          1           0       -3.380543    1.743945    1.469983
     57          1           0       -1.472111    3.320401    1.105213
     58          1           0       -1.575428    2.764703    2.779953
     59          1           0       -0.348412    2.079225    1.698618
     60          1           0       -2.930658   -0.645598    2.088730
     61          1           0       -1.212443   -0.250968    2.293967
     62          1           0       -2.425460    0.484813    3.355743
     63          6           0       -2.170306    1.788443   -1.062855
     64          6           0       -3.530682    2.483632   -1.244173
     65          6           0       -1.766701    1.114533   -2.375568
     66          1           0       -1.429099    2.596520   -0.893539
     67          1           0       -3.869190    2.953180   -0.313207
     68          1           0       -3.483892    3.263946   -2.012710
     69          1           0       -4.289504    1.752180   -1.554036
     70          1           0       -0.753123    0.699570   -2.319616
     71          1           0       -2.462890    0.295907   -2.609853
     72          1           0       -1.786324    1.818866   -3.214077
     73          3           0       -2.411416   -1.122217   -0.334394
     74          6           0       -8.580375    0.416732    0.338107
     75          6           0       -7.189791    0.437568    0.327146
     76          6           0       -6.480457   -0.726491    0.021927
     77          6           0       -7.156726   -1.915189   -0.273930
     78          6           0       -8.543915   -1.933098   -0.259921
     79          6           0       -9.252540   -0.768227    0.045542
     80          1           0       -9.138448    1.316911    0.572682
     81          1           0       -6.645025    1.352132    0.550485
     82          1           0       -6.578495   -2.803287   -0.508855
     83          1           0       -9.079400   -2.849176   -0.486441
     84          1           0      -10.338027   -0.786668    0.054350
     85          6           0       -5.012448   -0.670580    0.012204
     86          8           0       -4.299332   -1.624745   -0.270773
     87          1           0       -4.539701    0.293962    0.263975
 ---------------------------------------------------------------------
 Rotational constants (GHZ):           0.1444288           0.0460889           0.0438650
 Leave Link  202 at Mon Dec  9 03:42:09 2024, MaxMem= 13421772800 cpu:               0.3 elap:               0.0
 (Enter /home/yuhan/g16/l301.exe)
 Basis read from rwf:  (5D, 7F)
 No pseudopotential information found on rwf file.
 There are   724 symmetry adapted cartesian basis functions of A   symmetry.
 There are   682 symmetry adapted basis functions of A   symmetry.
   682 basis functions,  1380 primitive gaussians,   724 cartesian basis functions
   156 alpha electrons      156 beta electrons
       nuclear repulsion energy      5503.5098303889 Hartrees.
 IExCor= 4336 DFT=T Ex+Corr=M062X ExCW=0 ScaHFX=  0.540000
 ScaDFX=  1.000000  1.000000  1.000000  1.000000 ScalE2=  1.000000  1.000000
 IRadAn=      5 IRanWt=     -1 IRanGd=            0 ICorTp=0 IEmpDi=  4
 NAtoms=   87 NActive=   87 NUniq=   87 SFac= 1.00D+00 NAtFMM=   60 NAOKFM=T Big=T
 Integral buffers will be    131072 words long.
 Raffenetti 2 integral format.
 Two-electron integral symmetry is turned on.
 No density basis found on file    724.
 Leave Link  301 at Mon Dec  9 03:42:09 2024, MaxMem= 13421772800 cpu:               3.2 elap:               0.1
 (Enter /home/yuhan/g16/l302.exe)
 NPDir=0 NMtPBC=     1 NCelOv=     1 NCel=       1 NClECP=     1 NCelD=      1
         NCelK=      1 NCelE2=     1 NClLst=     1 CellRange=     0.0.
 One-electron integrals computed using PRISM.
 One-electron integral symmetry used in STVInt
 NBasis=   682 RedAO= T EigKep=  4.02D-04  NBF=   682
 NBsUse=   682 1.00D-06 EigRej= -1.00D+00 NBFU=   682
 Precomputing XC quadrature grid using
 IXCGrd= 4 IRadAn=           5 IRanWt=          -1 IRanGd=           0 AccXCQ= 0.00D+00.
 Generated NRdTot=       0 NPtTot=           0 NUsed=           0 NTot=          32
 NSgBfM=   703   702   702   702   703 MxSgAt=    87 MxSgA2=    87.
 Leave Link  302 at Mon Dec  9 03:42:10 2024, MaxMem= 13421772800 cpu:              45.7 elap:               1.2
 (Enter /home/yuhan/g16/l303.exe)
 DipDrv:  MaxL=1.
 Leave Link  303 at Mon Dec  9 03:42:10 2024, MaxMem= 13421772800 cpu:               4.1 elap:               0.1
 (Enter /home/yuhan/g16/l401.exe)
 Initial guess from the checkpoint file:  "PH-ts.chk"
 B after Tr=     0.000000    0.000000    0.000000
         Rot=    1.000000    0.000292   -0.000074    0.000027 Ang=   0.03 deg.
 Guess basis will be translated and rotated to current coordinates.
 JPrj=2 DoOrth=T DoCkMO=T.
 Leave Link  401 at Mon Dec  9 03:42:11 2024, MaxMem= 13421772800 cpu:              20.6 elap:               0.6
 (Enter /home/yuhan/g16/l502.exe)
 Integral symmetry usage will be decided dynamically.
 Closed shell SCF:
 Using DIIS extrapolation, IDIIS=  1040.
 NGot= 13421772800 LenX= 13420685889 LenY= 13420160989
 Requested convergence on RMS density matrix=1.00D-08 within 128 cycles.
 Requested convergence on MAX density matrix=1.00D-06.
 Requested convergence on             energy=1.00D-06.
 No special actions if energy rises.
 Fock matrices will be formed incrementally for  20 cycles.

 Cycle   1  Pass 1  IDiag  1:
 FoFJK:  IHMeth= 1 ICntrl=       0 DoSepK=F KAlg= 0 I1Cent=           0 FoldK=F
 IRaf= 970000000 NMat=       1 IRICut=       1 DoRegI=T DoRafI=F ISym2E= 0 IDoP0=0 IntGTp=1.
 FoFCou: FMM=T IPFlag=           0 FMFlag=      100000 FMFlg1=        2001
         NFxFlg=           0 DoJE=F BraDBF=F KetDBF=F FulRan=T
         wScrn=  0.000000 ICntrl=         0 IOpCl=  0 I1Cent=           0 NGrid=           0
         NMat0=    1 NMatS0=      1 NMatT0=    0 NMatD0=    1 NMtDS0=    0 NMtDT0=    0
 Symmetry not used in FoFCou.
 FMM levels:  10  Number of levels for PrismC:   9
 E= -2064.64815221407    
 DIIS: error= 6.41D-05 at cycle   1 NSaved=   1.
 NSaved= 1 IEnMin= 1 EnMin= -2064.64815221407     IErMin= 1 ErrMin= 6.41D-05
 ErrMax= 6.41D-05  0.00D+00 EMaxC= 1.00D-01 BMatC= 5.07D-06 BMatP= 5.07D-06
 IDIUse=1 WtCom= 1.00D+00 WtEn= 0.00D+00
 Coeff-Com:  0.100D+01
 Coeff:      0.100D+01
 Gap=     0.801 Goal=   None    Shift=    0.000
 RMSDP=6.35D-06 MaxDP=4.52D-04              OVMax= 8.75D-04

 Cycle   2  Pass 1  IDiag  1:
 RMSU=  6.35D-06    CP:  1.00D+00
 E= -2064.64816187618     Delta-E=       -0.000009662105 Rises=F Damp=F
 DIIS: error= 1.14D-05 at cycle   2 NSaved=   2.
 NSaved= 2 IEnMin= 2 EnMin= -2064.64816187618     IErMin= 2 ErrMin= 1.14D-05
 ErrMax= 1.14D-05  0.00D+00 EMaxC= 1.00D-01 BMatC= 2.25D-07 BMatP= 5.07D-06
 IDIUse=1 WtCom= 1.00D+00 WtEn= 0.00D+00
 Coeff-Com: -0.131D+00 0.113D+01
 Coeff:     -0.131D+00 0.113D+01
 Gap=     0.151 Goal=   None    Shift=    0.000
 RMSDP=2.63D-06 MaxDP=3.62D-04 DE=-9.66D-06 OVMax= 4.22D-04

 Cycle   3  Pass 1  IDiag  1:
 RMSU=  2.46D-06    CP:  1.00D+00  1.15D+00
 E= -2064.64816231283     Delta-E=       -0.000000436655 Rises=F Damp=F
 DIIS: error= 1.33D-05 at cycle   3 NSaved=   3.
 NSaved= 3 IEnMin= 3 EnMin= -2064.64816231283     IErMin= 2 ErrMin= 1.14D-05
 ErrMax= 1.33D-05  0.00D+00 EMaxC= 1.00D-01 BMatC= 1.57D-07 BMatP= 2.25D-07
 IDIUse=1 WtCom= 1.00D+00 WtEn= 0.00D+00
 Coeff-Com: -0.957D-01 0.578D+00 0.517D+00
 Coeff:     -0.957D-01 0.578D+00 0.517D+00
 Gap=     0.150 Goal=   None    Shift=    0.000
 RMSDP=9.29D-07 MaxDP=8.25D-05 DE=-4.37D-07 OVMax= 1.21D-04

 Cycle   4  Pass 1  IDiag  1:
 RMSU=  6.94D-07    CP:  1.00D+00  1.21D+00  8.02D-01
 E= -2064.64816246096     Delta-E=       -0.000000148130 Rises=F Damp=F
 DIIS: error= 2.75D-06 at cycle   4 NSaved=   4.
 NSaved= 4 IEnMin= 4 EnMin= -2064.64816246096     IErMin= 4 ErrMin= 2.75D-06
 ErrMax= 2.75D-06  0.00D+00 EMaxC= 1.00D-01 BMatC= 9.64D-09 BMatP= 1.57D-07
 IDIUse=1 WtCom= 1.00D+00 WtEn= 0.00D+00
 Coeff-Com: -0.156D-01 0.384D-01 0.185D+00 0.792D+00
 Coeff:     -0.156D-01 0.384D-01 0.185D+00 0.792D+00
 Gap=     0.151 Goal=   None    Shift=    0.000
 RMSDP=3.84D-07 MaxDP=5.45D-05 DE=-1.48D-07 OVMax= 5.36D-05

 Cycle   5  Pass 1  IDiag  1:
 RMSU=  2.05D-07    CP:  1.00D+00  1.22D+00  9.31D-01  1.00D+00
 E= -2064.64816247281     Delta-E=       -0.000000011852 Rises=F Damp=F
 DIIS: error= 1.03D-06 at cycle   5 NSaved=   5.
 NSaved= 5 IEnMin= 5 EnMin= -2064.64816247281     IErMin= 5 ErrMin= 1.03D-06
 ErrMax= 1.03D-06  0.00D+00 EMaxC= 1.00D-01 BMatC= 1.68D-09 BMatP= 9.64D-09
 IDIUse=1 WtCom= 1.00D+00 WtEn= 0.00D+00
 Coeff-Com:  0.467D-02-0.515D-01 0.122D-01 0.339D+00 0.695D+00
 Coeff:      0.467D-02-0.515D-01 0.122D-01 0.339D+00 0.695D+00
 Gap=     0.151 Goal=   None    Shift=    0.000
 RMSDP=1.34D-07 MaxDP=1.44D-05 DE=-1.19D-08 OVMax= 1.71D-05

 Cycle   6  Pass 1  IDiag  1:
 RMSU=  7.91D-08    CP:  1.00D+00  1.22D+00  9.63D-01  1.09D+00  8.38D-01
 E= -2064.64816247465     Delta-E=       -0.000000001839 Rises=F Damp=F
 DIIS: error= 4.73D-07 at cycle   6 NSaved=   6.
 NSaved= 6 IEnMin= 6 EnMin= -2064.64816247465     IErMin= 6 ErrMin= 4.73D-07
 ErrMax= 4.73D-07  0.00D+00 EMaxC= 1.00D-01 BMatC= 3.03D-10 BMatP= 1.68D-09
 IDIUse=1 WtCom= 1.00D+00 WtEn= 0.00D+00
 Coeff-Com:  0.398D-02-0.306D-01-0.160D-01 0.908D-01 0.364D+00 0.588D+00
 Coeff:      0.398D-02-0.306D-01-0.160D-01 0.908D-01 0.364D+00 0.588D+00
 Gap=     0.151 Goal=   None    Shift=    0.000
 RMSDP=4.47D-08 MaxDP=3.76D-06 DE=-1.84D-09 OVMax= 4.83D-06

 Cycle   7  Pass 1  IDiag  1:
 RMSU=  3.03D-08    CP:  1.00D+00  1.22D+00  9.71D-01  1.11D+00  9.09D-01
                    CP:  7.98D-01
 E= -2064.64816247495     Delta-E=       -0.000000000296 Rises=F Damp=F
 DIIS: error= 1.60D-07 at cycle   7 NSaved=   7.
 NSaved= 7 IEnMin= 7 EnMin= -2064.64816247495     IErMin= 7 ErrMin= 1.60D-07
 ErrMax= 1.60D-07  0.00D+00 EMaxC= 1.00D-01 BMatC= 2.78D-11 BMatP= 3.03D-10
 IDIUse=1 WtCom= 1.00D+00 WtEn= 0.00D+00
 Coeff-Com:  0.991D-03-0.488D-02-0.105D-01-0.165D-01 0.480D-01 0.256D+00
 Coeff-Com:  0.727D+00
 Coeff:      0.991D-03-0.488D-02-0.105D-01-0.165D-01 0.480D-01 0.256D+00
 Coeff:      0.727D+00
 Gap=     0.151 Goal=   None    Shift=    0.000
 RMSDP=1.94D-08 MaxDP=2.19D-06 DE=-2.96D-10 OVMax= 2.72D-06

 Cycle   8  Pass 1  IDiag  1:
 RMSU=  8.96D-09    CP:  1.00D+00  1.22D+00  9.75D-01  1.12D+00  9.45D-01
                    CP:  9.22D-01  8.95D-01
 E= -2064.64816247497     Delta-E=       -0.000000000018 Rises=F Damp=F
 DIIS: error= 4.31D-08 at cycle   8 NSaved=   8.
 NSaved= 8 IEnMin= 8 EnMin= -2064.64816247497     IErMin= 8 ErrMin= 4.31D-08
 ErrMax= 4.31D-08  0.00D+00 EMaxC= 1.00D-01 BMatC= 2.04D-12 BMatP= 2.78D-11
 IDIUse=1 WtCom= 1.00D+00 WtEn= 0.00D+00
 Coeff-Com: -0.553D-04 0.147D-02-0.231D-02-0.148D-01-0.196D-01 0.267D-01
 Coeff-Com:  0.246D+00 0.763D+00
 Coeff:     -0.553D-04 0.147D-02-0.231D-02-0.148D-01-0.196D-01 0.267D-01
 Coeff:      0.246D+00 0.763D+00
 Gap=     0.151 Goal=   None    Shift=    0.000
 RMSDP=5.78D-09 MaxDP=6.41D-07 DE=-1.82D-11 OVMax= 9.36D-07

 SCF Done:  E(RM062X) =  -2064.64816247     A.U. after    8 cycles
            NFock=  8  Conv=0.58D-08     -V/T= 2.0056
 KE= 2.053206333898D+03 PE=-1.582619647722D+04 EE= 6.204832150463D+03
 Leave Link  502 at Mon Dec  9 03:43:16 2024, MaxMem= 13421772800 cpu:            2513.6 elap:              64.9
 (Enter /home/yuhan/g16/l701.exe)
 ... and contract with generalized density number  0.
 Compute integral first derivatives.
 Leave Link  701 at Mon Dec  9 03:43:16 2024, MaxMem= 13421772800 cpu:              18.7 elap:               0.5
 (Enter /home/yuhan/g16/l702.exe)
 L702 exits ... SP integral derivatives will be done elsewhere.
 Leave Link  702 at Mon Dec  9 03:43:16 2024, MaxMem= 13421772800 cpu:               1.5 elap:               0.1
 (Enter /home/yuhan/g16/l703.exe)
 Integral derivatives from FoFJK, PRISM(SPDF).
 Compute integral first derivatives, UseDBF=F ICtDFT=           0.
 Calling FoFJK, ICntrl=      2127 FMM=T ISym2X=0 I1Cent= 0 IOpClX= 0 NMat=1 NMatS=1 NMatT=0.
 FoFJK:  IHMeth= 1 ICntrl=    2127 DoSepK=F KAlg= 0 I1Cent=           0 FoldK=F
 IRaf=         0 NMat=       1 IRICut=       1 DoRegI=T DoRafI=F ISym2E= 0 IDoP0=0 IntGTp=1.
 FoFCou: FMM=T IPFlag=           0 FMFlag=      100000 FMFlg1=        2001
         NFxFlg=           0 DoJE=F BraDBF=F KetDBF=F FulRan=T
         wScrn=  0.000000 ICntrl=      2127 IOpCl=  0 I1Cent=           0 NGrid=           0
         NMat0=    1 NMatS0=      1 NMatT0=    0 NMatD0=    1 NMtDS0=    0 NMtDT0=    0
 Symmetry not used in FoFCou.
 FMM levels:  10  Number of levels for PrismC:   9
 Leave Link  703 at Mon Dec  9 03:43:35 2024, MaxMem= 13421772800 cpu:             707.8 elap:              18.3
 (Enter /home/yuhan/g16/l716.exe)
 Dipole        =-5.41391223D-01 6.45379489D-01 2.06286057D-01
 ***** Axes restored to original set *****
 -------------------------------------------------------------------
 Center     Atomic                   Forces (Hartrees/Bohr)
 Number     Number              X              Y              Z
 -------------------------------------------------------------------
      1       15           0.000006598    0.000000026   -0.000002383
      2        8          -0.000001441   -0.000004388   -0.000002887
      3        8           0.000004008    0.000002977   -0.000004380
      4        8           0.000007611   -0.000001129    0.000001862
      5        6          -0.000001757   -0.000000256    0.000001322
      6        6          -0.000000835    0.000001011    0.000001665
      7        1          -0.000000003    0.000000170    0.000000931
      8        6          -0.000000616    0.000000073    0.000002543
      9        1          -0.000000810   -0.000000101    0.000002696
     10        6          -0.000000031    0.000001712    0.000001995
     11        1          -0.000001181    0.000001072    0.000003223
     12        6          -0.000001756    0.000001547    0.000002462
     13        1          -0.000001284    0.000002456    0.000003102
     14        6          -0.000000799    0.000001957    0.000001847
     15        1          -0.000000935    0.000001830    0.000001737
     16        6          -0.000001217   -0.000001529    0.000000874
     17        6          -0.000001206    0.000000323   -0.000000059
     18        1          -0.000000755    0.000002277   -0.000000081
     19        6          -0.000000700    0.000002852   -0.000000163
     20        1          -0.000000465    0.000001762    0.000000441
     21        1          -0.000001237    0.000001149    0.000001614
     22        6           0.000000163   -0.000000061    0.000000171
     23        1           0.000000277    0.000000107    0.000000329
     24        1           0.000000003    0.000000578   -0.000000492
     25        6           0.000001319    0.000000804   -0.000000809
     26        6           0.000000135    0.000001884   -0.000001003
     27        1          -0.000000041    0.000001541   -0.000001077
     28        1           0.000000050    0.000002631   -0.000001449
     29        1           0.000000104    0.000001571   -0.000002023
     30        6          -0.000000704    0.000002406   -0.000001264
     31        6           0.000000122    0.000001067   -0.000001409
     32        1           0.000000185    0.000001564   -0.000001900
     33        1           0.000000135    0.000002223   -0.000001649
     34        1           0.000000193    0.000002049   -0.000002086
     35        6           0.000000231   -0.000000077   -0.000001610
     36        1           0.000000334    0.000000298   -0.000001576
     37        1           0.000000650   -0.000000431   -0.000001843
     38        1           0.000000586   -0.000000688   -0.000000900
     39        6          -0.000000945   -0.000000774    0.000000192
     40        6           0.000000405   -0.000001516   -0.000001060
     41        6           0.000000849   -0.000000963   -0.000000683
     42        1           0.000000536   -0.000001533   -0.000001455
     43        6           0.000000721   -0.000003698   -0.000000006
     44        1           0.000000512   -0.000002817    0.000000374
     45        6           0.000000335   -0.000001579    0.000001705
     46        1           0.000000260   -0.000002954    0.000001834
     47        6          -0.000001044   -0.000002188    0.000002811
     48        1          -0.000000251   -0.000001496    0.000002611
     49        6          -0.000000567    0.000000866    0.000001836
     50        1           0.000000687    0.000000908    0.000002591
     51        1          -0.000025861    0.000010589    0.000006666
     52        7           0.000004672    0.000000259   -0.000000885
     53        6           0.000000919   -0.000001594    0.000004365
     54        6           0.000001087   -0.000002216    0.000000497
     55        6           0.000000859   -0.000002059   -0.000001056
     56        1           0.000001010   -0.000001346   -0.000001586
     57        1          -0.000000023   -0.000001226    0.000001794
     58        1           0.000000203   -0.000002196    0.000000720
     59        1           0.000000226   -0.000001777    0.000001070
     60        1           0.000000599   -0.000001867   -0.000001265
     61        1          -0.000000185   -0.000001772   -0.000000603
     62        1           0.000000793   -0.000001747   -0.000000822
     63        6           0.000000572    0.000002570   -0.000001654
     64        6           0.000000623   -0.000001878    0.000001957
     65        6          -0.000000188    0.000000816    0.000000545
     66        1          -0.000000023   -0.000000976    0.000001485
     67        1          -0.000000135   -0.000000609    0.000001224
     68        1          -0.000000186   -0.000000107    0.000001732
     69        1          -0.000000397    0.000000296    0.000000498
     70        1          -0.000000923    0.000000796    0.000000513
     71        1          -0.000000342    0.000001434   -0.000000019
     72        1          -0.000000865    0.000001650    0.000001522
     73        3           0.000002338   -0.000003452   -0.000001672
     74        6           0.000000430   -0.000001902   -0.000001692
     75        6           0.000000844   -0.000001075   -0.000000851
     76        6           0.000000299   -0.000001348   -0.000001747
     77        6           0.000000715    0.000000253   -0.000001780
     78        6           0.000000397   -0.000000285   -0.000002558
     79        6           0.000001236   -0.000000028   -0.000001533
     80        1           0.000000797   -0.000001774   -0.000000771
     81        1           0.000000481   -0.000001518   -0.000000628
     82        1           0.000000649    0.000000409   -0.000002702
     83        1           0.000000869    0.000000156   -0.000002848
     84        1           0.000000892   -0.000000941   -0.000002398
     85        6           0.000000281   -0.000001017   -0.000001130
     86        8           0.000000671    0.000001232   -0.000002071
     87        1           0.000000241   -0.000001265   -0.000000836
 -------------------------------------------------------------------
 Cartesian Forces:  Max     0.000025861 RMS     0.000002403
 Leave Link  716 at Mon Dec  9 03:43:35 2024, MaxMem= 13421772800 cpu:               1.1 elap:               0.1
 (Enter /home/yuhan/g16/l103.exe)

 GradGradGradGradGradGradGradGradGradGradGradGradGradGradGradGradGradGrad
 Berny optimization.
 FormGI is forming the generalized inverse of G from B-inverse, IUseBI=4.
 Internal  Forces:  Max     0.000021439 RMS     0.000001508
 Search for a saddle point.
 Step number   3 out of a maximum of  522
 All quantities printed in internal units (Hartrees-Bohrs-Radians)
 Swapping is turned off.
 Update second derivatives using D2CorX and points    1    2    3
 ITU=  0  0  0
     Eigenvalues ---   -0.00693   0.00105   0.00155   0.00227   0.00247
     Eigenvalues ---    0.00249   0.00288   0.00346   0.00366   0.00390
     Eigenvalues ---    0.00454   0.00568   0.00651   0.00706   0.00790
     Eigenvalues ---    0.00862   0.00933   0.01173   0.01303   0.01450
     Eigenvalues ---    0.01539   0.01602   0.01690   0.01756   0.01775
     Eigenvalues ---    0.01790   0.01802   0.01820   0.01843   0.01898
     Eigenvalues ---    0.01973   0.02031   0.02150   0.02198   0.02367
     Eigenvalues ---    0.02439   0.02461   0.02483   0.02503   0.02527
     Eigenvalues ---    0.02573   0.02622   0.02652   0.02723   0.02741
     Eigenvalues ---    0.02762   0.02775   0.02843   0.02847   0.02856
     Eigenvalues ---    0.02876   0.02887   0.02990   0.03176   0.03253
     Eigenvalues ---    0.03384   0.03523   0.03625   0.03852   0.04024
     Eigenvalues ---    0.04142   0.04276   0.04378   0.04429   0.04505
     Eigenvalues ---    0.04539   0.04549   0.04559   0.04571   0.04606
     Eigenvalues ---    0.04702   0.04721   0.04734   0.04795   0.04813
     Eigenvalues ---    0.04820   0.04844   0.04933   0.05055   0.05125
     Eigenvalues ---    0.05132   0.05331   0.05363   0.05553   0.05603
     Eigenvalues ---    0.05667   0.05946   0.05984   0.06096   0.06223
     Eigenvalues ---    0.06378   0.06623   0.06852   0.07206   0.07726
     Eigenvalues ---    0.08099   0.08421   0.08599   0.08695   0.09176
     Eigenvalues ---    0.09429   0.10183   0.10424   0.10705   0.10975
     Eigenvalues ---    0.10979   0.11012   0.11263   0.11346   0.11780
     Eigenvalues ---    0.11843   0.11869   0.11947   0.12081   0.12116
     Eigenvalues ---    0.12140   0.12199   0.12259   0.12303   0.12422
     Eigenvalues ---    0.12466   0.12479   0.12514   0.12536   0.12624
     Eigenvalues ---    0.12730   0.12732   0.12809   0.13076   0.13136
     Eigenvalues ---    0.13218   0.13731   0.13846   0.13993   0.14082
     Eigenvalues ---    0.14318   0.14665   0.14711   0.14974   0.15173
     Eigenvalues ---    0.15190   0.15325   0.15448   0.15722   0.15989
     Eigenvalues ---    0.16327   0.17566   0.18056   0.18138   0.18746
     Eigenvalues ---    0.18883   0.19002   0.19051   0.19058   0.19123
     Eigenvalues ---    0.19233   0.19259   0.19391   0.19587   0.19619
     Eigenvalues ---    0.19762   0.20304   0.20396   0.20745   0.22021
     Eigenvalues ---    0.23199   0.23699   0.24151   0.24450   0.25056
     Eigenvalues ---    0.25199   0.26011   0.26685   0.27024   0.27542
     Eigenvalues ---    0.27974   0.28036   0.28482   0.28579   0.28612
     Eigenvalues ---    0.28754   0.29831   0.30043   0.30351   0.31126
     Eigenvalues ---    0.31375   0.32117   0.32151   0.32575   0.33306
     Eigenvalues ---    0.33537   0.33681   0.33760   0.33821   0.33872
     Eigenvalues ---    0.33908   0.34179   0.34268   0.34314   0.34387
     Eigenvalues ---    0.34404   0.34420   0.34466   0.34539   0.34682
     Eigenvalues ---    0.34735   0.34828   0.34864   0.34906   0.34929
     Eigenvalues ---    0.34967   0.35029   0.35070   0.35192   0.35263
     Eigenvalues ---    0.35563   0.35899   0.36503   0.36510   0.36629
     Eigenvalues ---    0.36782   0.36805   0.36857   0.36897   0.36907
     Eigenvalues ---    0.36973   0.37000   0.37056   0.37075   0.37174
     Eigenvalues ---    0.37373   0.37808   0.38234   0.38290   0.39984
     Eigenvalues ---    0.40441   0.42573   0.42795   0.43322   0.43487
     Eigenvalues ---    0.43841   0.43896   0.44711   0.45558   0.48910
     Eigenvalues ---    0.49304   0.49365   0.49422   0.49466   0.49725
     Eigenvalues ---    0.53229   0.53262   0.53474   0.54543   0.86977
 Eigenvectors required to have negative eigenvalues:
                          R58       R4        A9        R5        D3
   1                    0.84860  -0.25529   0.15224   0.13695  -0.13628
                          A7        D7        A5        A3        R61
   1                   -0.13315   0.12643  -0.12029   0.11884  -0.11170
 RFO step:  Lambda0=2.437584016D-08 Lambda=-1.41576237D-08.
 Linear search not attempted -- option 19 set.
 Iteration  1 RMS(Cart)=  0.00054814 RMS(Int)=  0.00000006
 Iteration  2 RMS(Cart)=  0.00000013 RMS(Int)=  0.00000000
 ITry= 1 IFail=0 DXMaxC= 3.23D-03 DCOld= 1.00D+10 DXMaxT= 3.00D-01 DXLimC= 3.00D+00 Rises=F
 Variable       Old X    -DE/DX   Delta X   Delta X   Delta X     New X
                                 (Linear)    (Quad)   (Total)
    R1        2.83430   0.00001   0.00000  -0.00004  -0.00004   2.83426
    R2        3.06420   0.00000   0.00000  -0.00006  -0.00006   3.06414
    R3        3.07209   0.00001   0.00000  -0.00005  -0.00005   3.07203
    R4        2.75391   0.00002   0.00000  -0.00031  -0.00031   2.75359
    R5        5.12234   0.00000   0.00000   0.00036   0.00036   5.12270
    R6        3.61809   0.00000   0.00000   0.00001   0.00001   3.61810
    R7        2.73467   0.00000   0.00000   0.00002   0.00002   2.73469
    R8        2.72063   0.00000   0.00000   0.00002   0.00002   2.72065
    R9        2.64809   0.00000   0.00000   0.00000   0.00000   2.64809
   R10        2.63894   0.00000   0.00000   0.00000   0.00000   2.63895
   R11        2.88826   0.00000   0.00000   0.00000   0.00000   2.88826
   R12        2.05206   0.00000   0.00000   0.00000   0.00000   2.05206
   R13        2.62617   0.00000   0.00000   0.00000   0.00000   2.62618
   R14        2.05160   0.00000   0.00000   0.00000   0.00000   2.05160
   R15        2.63281   0.00000   0.00000   0.00000   0.00000   2.63281
   R16        2.05107   0.00000   0.00000   0.00000   0.00000   2.05107
   R17        2.62692   0.00000   0.00000   0.00000   0.00000   2.62692
   R18        2.05129   0.00000   0.00000   0.00000   0.00000   2.05129
   R19        2.63397   0.00000   0.00000  -0.00001  -0.00001   2.63396
   R20        2.05063   0.00000   0.00000   0.00000   0.00000   2.05063
   R21        2.90719   0.00000   0.00000   0.00000   0.00000   2.90720
   R22        3.06771   0.00000   0.00000  -0.00002  -0.00002   3.06769
   R23        2.06659   0.00000   0.00000   0.00000   0.00000   2.06659
   R24        2.93764   0.00000   0.00000   0.00001   0.00001   2.93765
   R25        2.93907   0.00000   0.00000   0.00000   0.00000   2.93907
   R26        2.06402   0.00000   0.00000   0.00000   0.00000   2.06402
   R27        2.06233   0.00000   0.00000   0.00000   0.00000   2.06233
   R28        2.93503   0.00000   0.00000   0.00000   0.00000   2.93504
   R29        2.06035   0.00000   0.00000   0.00000   0.00000   2.06035
   R30        2.06575   0.00000   0.00000   0.00000   0.00000   2.06575
   R31        2.91120   0.00000   0.00000   0.00000   0.00000   2.91120
   R32        2.96209   0.00000   0.00000   0.00000   0.00000   2.96209
   R33        2.86503   0.00000   0.00000   0.00000   0.00000   2.86503
   R34        2.97675   0.00000   0.00000   0.00000   0.00000   2.97675
   R35        2.05902   0.00000   0.00000   0.00000   0.00000   2.05902
   R36        2.06977   0.00000   0.00000   0.00000   0.00000   2.06977
   R37        2.07019   0.00000   0.00000   0.00000   0.00000   2.07019
   R38        2.91686   0.00000   0.00000   0.00000   0.00000   2.91687
   R39        2.91340   0.00000   0.00000   0.00000   0.00000   2.91339
   R40        2.07077   0.00000   0.00000   0.00000   0.00000   2.07077
   R41        2.06896   0.00000   0.00000   0.00000   0.00000   2.06896
   R42        2.04683   0.00000   0.00000  -0.00001  -0.00001   2.04682
   R43        2.06949   0.00000   0.00000   0.00000   0.00000   2.06949
   R44        2.06641   0.00000   0.00000   0.00000   0.00000   2.06641
   R45        2.07072   0.00000   0.00000   0.00000   0.00000   2.07072
   R46        2.88746   0.00000   0.00000   0.00000   0.00000   2.88746
   R47        2.64526   0.00000   0.00000   0.00000   0.00000   2.64526
   R48        2.64764   0.00000   0.00000   0.00001   0.00001   2.64764
   R49        2.04767   0.00000   0.00000   0.00000   0.00000   2.04767
   R50        2.63352   0.00000   0.00000   0.00000   0.00000   2.63352
   R51        2.05138   0.00000   0.00000   0.00000   0.00000   2.05138
   R52        2.62664   0.00000   0.00000   0.00000   0.00000   2.62664
   R53        2.05106   0.00000   0.00000   0.00000   0.00000   2.05105
   R54        2.63137   0.00000   0.00000   0.00000   0.00000   2.63137
   R55        2.05112   0.00000   0.00000   0.00000   0.00000   2.05112
   R56        2.62797   0.00000   0.00000   0.00000   0.00000   2.62797
   R57        2.04902   0.00000   0.00000   0.00000   0.00000   2.04902
   R58        3.38361  -0.00001   0.00000   0.00152   0.00152   3.38513
   R59        2.73908   0.00000   0.00000  -0.00002  -0.00002   2.73907
   R60        2.74201   0.00000   0.00000  -0.00002  -0.00002   2.74199
   R61        3.71795   0.00000   0.00000  -0.00024  -0.00024   3.71771
   R62        2.90755   0.00000   0.00000   0.00001   0.00001   2.90756
   R63        2.89454   0.00000   0.00000   0.00000   0.00000   2.89454
   R64        2.10849   0.00000   0.00000   0.00000   0.00000   2.10849
   R65        2.06834   0.00000   0.00000   0.00000   0.00000   2.06834
   R66        2.07152   0.00000   0.00000   0.00000   0.00000   2.07152
   R67        2.07696   0.00000   0.00000   0.00000   0.00000   2.07696
   R68        2.07504   0.00000   0.00000   0.00000   0.00000   2.07503
   R69        2.07624   0.00000   0.00000   0.00000   0.00000   2.07625
   R70        2.06938   0.00000   0.00000   0.00000   0.00000   2.06938
   R71        2.90722   0.00000   0.00000   0.00001   0.00001   2.90724
   R72        2.89089   0.00000   0.00000   0.00000   0.00000   2.89089
   R73        2.09670   0.00000   0.00000   0.00001   0.00001   2.09671
   R74        2.07161   0.00000   0.00000   0.00000   0.00000   2.07161
   R75        2.07158   0.00000   0.00000   0.00000   0.00000   2.07158
   R76        2.07599   0.00000   0.00000   0.00000   0.00000   2.07599
   R77        2.07239   0.00000   0.00000   0.00000   0.00000   2.07239
   R78        2.07845   0.00000   0.00000   0.00000   0.00000   2.07845
   R79        2.06972   0.00000   0.00000   0.00000   0.00000   2.06972
   R80        3.69383   0.00000   0.00000   0.00011   0.00011   3.69393
   R81        2.62820   0.00000   0.00000   0.00000   0.00000   2.62820
   R82        2.63312   0.00000   0.00000   0.00000   0.00000   2.63312
   R83        2.04998   0.00000   0.00000   0.00000   0.00000   2.04998
   R84        2.63977   0.00000   0.00000   0.00000   0.00000   2.63977
   R85        2.05544   0.00000   0.00000   0.00000   0.00000   2.05544
   R86        2.64418   0.00000   0.00000   0.00000   0.00000   2.64418
   R87        2.77621   0.00000   0.00000   0.00001   0.00001   2.77621
   R88        2.62176   0.00000   0.00000   0.00000   0.00000   2.62176
   R89        2.05125   0.00000   0.00000   0.00000   0.00000   2.05125
   R90        2.64047   0.00000   0.00000   0.00000   0.00000   2.64047
   R91        2.05038   0.00000   0.00000   0.00000   0.00000   2.05038
   R92        2.05164   0.00000   0.00000   0.00000   0.00000   2.05164
   R93        2.31369   0.00000   0.00000   0.00000   0.00000   2.31369
   R94        2.08489   0.00000   0.00000   0.00000   0.00000   2.08490
    A1        1.98988   0.00000   0.00000   0.00004   0.00004   1.98992
    A2        1.99128   0.00000   0.00000   0.00004   0.00004   1.99132
    A3        1.83249   0.00000   0.00000   0.00018   0.00018   1.83268
    A4        1.65676   0.00000   0.00000   0.00004   0.00004   1.65680
    A5        2.01085   0.00000   0.00000  -0.00023  -0.00023   2.01062
    A6        2.26609   0.00000   0.00000  -0.00019  -0.00019   2.26590
    A7        1.98789   0.00000   0.00000  -0.00010  -0.00010   1.98779
    A8        2.33369   0.00000   0.00000   0.00014   0.00014   2.33383
    A9        1.08075   0.00000   0.00000   0.00030   0.00030   1.08105
   A10        1.92687   0.00000   0.00000   0.00001   0.00001   1.92687
   A11        1.93975   0.00000   0.00000   0.00001   0.00001   1.93976
   A12        2.05985   0.00000   0.00000   0.00000   0.00000   2.05985
   A13        2.10433   0.00001   0.00000   0.00003   0.00003   2.10435
   A14        2.10991  -0.00001   0.00000  -0.00003  -0.00003   2.10988
   A15        2.10432   0.00000   0.00000   0.00001   0.00001   2.10433
   A16        2.11339   0.00000   0.00000  -0.00001  -0.00001   2.11339
   A17        2.06530   0.00000   0.00000  -0.00001  -0.00001   2.06529
   A18        2.08154   0.00000   0.00000   0.00000   0.00000   2.08154
   A19        2.09818   0.00000   0.00000   0.00000   0.00000   2.09818
   A20        2.10346   0.00000   0.00000   0.00000   0.00000   2.10346
   A21        2.09985   0.00000   0.00000   0.00000   0.00000   2.09985
   A22        2.08325   0.00000   0.00000   0.00000   0.00000   2.08325
   A23        2.10007   0.00000   0.00000   0.00000   0.00000   2.10007
   A24        2.09862   0.00000   0.00000   0.00000   0.00000   2.09862
   A25        2.09871   0.00000   0.00000   0.00000   0.00000   2.09871
   A26        2.08582   0.00000   0.00000   0.00000   0.00000   2.08582
   A27        2.11279   0.00000   0.00000   0.00000   0.00000   2.11280
   A28        2.09557   0.00000   0.00000   0.00000   0.00000   2.09556
   A29        2.07480   0.00000   0.00000   0.00000   0.00000   2.07480
   A30        1.81605   0.00000   0.00000  -0.00001  -0.00001   1.81605
   A31        1.90502   0.00000   0.00000  -0.00001  -0.00001   1.90501
   A32        1.83664   0.00000   0.00000   0.00001   0.00001   1.83665
   A33        2.03246   0.00000   0.00000  -0.00001  -0.00001   2.03246
   A34        2.09727   0.00000   0.00000   0.00001   0.00001   2.09729
   A35        1.76464   0.00000   0.00000   0.00000   0.00000   1.76464
   A36        1.95876   0.00000   0.00000   0.00000   0.00000   1.95876
   A37        1.86435   0.00000   0.00000  -0.00002  -0.00002   1.86433
   A38        1.83611   0.00000   0.00000   0.00001   0.00001   1.83612
   A39        2.00719   0.00000   0.00000   0.00000   0.00000   2.00719
   A40        2.00520   0.00000   0.00000   0.00000   0.00000   2.00521
   A41        1.77388   0.00000   0.00000   0.00000   0.00000   1.77388
   A42        1.93410   0.00000   0.00000   0.00000   0.00000   1.93411
   A43        1.95877   0.00000   0.00000  -0.00001  -0.00001   1.95876
   A44        1.80491   0.00000   0.00000   0.00000   0.00000   1.80490
   A45        1.85521   0.00000   0.00000   0.00001   0.00001   1.85522
   A46        1.95723   0.00000   0.00000   0.00000   0.00000   1.95723
   A47        1.95617   0.00000   0.00000   0.00000   0.00000   1.95617
   A48        1.98160   0.00000   0.00000   0.00000   0.00000   1.98160
   A49        1.94947   0.00000   0.00000   0.00000   0.00000   1.94947
   A50        1.80109   0.00000   0.00000   0.00000   0.00000   1.80109
   A51        1.85923   0.00000   0.00000   0.00000   0.00000   1.85923
   A52        1.97071   0.00000   0.00000   0.00001   0.00001   1.97071
   A53        1.90246   0.00000   0.00000  -0.00001  -0.00001   1.90246
   A54        1.74722   0.00000   0.00000  -0.00001  -0.00001   1.74722
   A55        2.00136   0.00000   0.00000   0.00000   0.00000   2.00136
   A56        1.86596   0.00000   0.00000   0.00000   0.00000   1.86596
   A57        2.04676   0.00000   0.00000   0.00001   0.00001   2.04677
   A58        1.81401   0.00000   0.00000   0.00000   0.00000   1.81401
   A59        1.96438   0.00000   0.00000   0.00000   0.00000   1.96438
   A60        1.87418   0.00000   0.00000  -0.00001  -0.00001   1.87417
   A61        1.88287   0.00000   0.00000   0.00000   0.00000   1.88287
   A62        2.01600   0.00000   0.00000   0.00000   0.00000   2.01601
   A63        1.86850   0.00000   0.00000   0.00000   0.00000   1.86849
   A64        1.89772   0.00000   0.00000   0.00000   0.00000   1.89773
   A65        1.91881   0.00000   0.00000   0.00000   0.00000   1.91881
   A66        1.62696   0.00000   0.00000   0.00000   0.00000   1.62696
   A67        1.93958   0.00000   0.00000   0.00000   0.00000   1.93958
   A68        2.06638   0.00000   0.00000   0.00001   0.00001   2.06639
   A69        1.98437   0.00000   0.00000   0.00000   0.00000   1.98437
   A70        2.04797   0.00000   0.00000   0.00000   0.00000   2.04798
   A71        1.80498   0.00000   0.00000  -0.00001  -0.00001   1.80496
   A72        1.89440   0.00000   0.00000   0.00000   0.00000   1.89439
   A73        1.91408   0.00000   0.00000  -0.00001  -0.00001   1.91407
   A74        2.03294   0.00000   0.00000   0.00002   0.00002   2.03296
   A75        1.87382   0.00000   0.00000   0.00000   0.00000   1.87382
   A76        1.85971   0.00000   0.00000   0.00000   0.00000   1.85970
   A77        1.88241   0.00000   0.00000   0.00000   0.00000   1.88241
   A78        1.92386   0.00000   0.00000   0.00000   0.00000   1.92385
   A79        1.93849   0.00000   0.00000   0.00001   0.00001   1.93850
   A80        1.93388   0.00000   0.00000   0.00000   0.00000   1.93388
   A81        1.89563   0.00000   0.00000   0.00000   0.00000   1.89562
   A82        1.88025   0.00000   0.00000   0.00000   0.00000   1.88025
   A83        1.89018   0.00000   0.00000   0.00000   0.00000   1.89018
   A84        1.84358   0.00000   0.00000  -0.00001  -0.00001   1.84358
   A85        1.88450   0.00000   0.00000  -0.00001  -0.00001   1.88449
   A86        1.86149   0.00000   0.00000  -0.00001  -0.00001   1.86149
   A87        1.79314   0.00000   0.00000   0.00001   0.00001   1.79315
   A88        2.07460   0.00000   0.00000   0.00002   0.00002   2.07462
   A89        1.99488   0.00000   0.00000   0.00000   0.00000   1.99488
   A90        2.06823  -0.00001   0.00000  -0.00002  -0.00002   2.06821
   A91        2.15710   0.00001   0.00000   0.00002   0.00002   2.15712
   A92        2.05763   0.00000   0.00000   0.00000   0.00000   2.05763
   A93        2.08199   0.00000   0.00000   0.00000   0.00000   2.08199
   A94        2.11354   0.00000   0.00000   0.00001   0.00001   2.11354
   A95        2.08763   0.00000   0.00000   0.00000   0.00000   2.08763
   A96        2.08368   0.00000   0.00000   0.00000   0.00000   2.08368
   A97        2.09992   0.00000   0.00000   0.00000   0.00000   2.09992
   A98        2.09958   0.00000   0.00000   0.00000   0.00000   2.09958
   A99        2.10232   0.00000   0.00000   0.00000   0.00000   2.10232
   A100       2.08093   0.00000   0.00000   0.00000   0.00000   2.08092
   A101       2.09994   0.00000   0.00000   0.00000   0.00000   2.09994
   A102       2.09866   0.00000   0.00000   0.00000   0.00000   2.09865
   A103       2.10180   0.00000   0.00000   0.00001   0.00001   2.10180
   A104       2.08267   0.00000   0.00000   0.00000   0.00000   2.08266
   A105       2.11251   0.00000   0.00000  -0.00001  -0.00001   2.11251
   A106       2.10100   0.00000   0.00000   0.00001   0.00001   2.10102
   A107       2.06925   0.00000   0.00000  -0.00001  -0.00001   2.06924
   A108       2.00874   0.00000   0.00000  -0.00002  -0.00002   2.00872
   A109       2.08150   0.00000   0.00000  -0.00004  -0.00004   2.08145
   A110       2.14150   0.00000   0.00000   0.00018   0.00018   2.14168
   A111       2.00491   0.00000   0.00000  -0.00001  -0.00001   2.00489
   A112       1.88854   0.00000   0.00000   0.00002   0.00002   1.88856
   A113       1.96441   0.00000   0.00000   0.00001   0.00001   1.96442
   A114       1.89700   0.00000   0.00000  -0.00002  -0.00002   1.89698
   A115       1.84598   0.00000   0.00000   0.00001   0.00001   1.84599
   A116       1.85666   0.00000   0.00000  -0.00002  -0.00002   1.85664
   A117       1.95409   0.00000   0.00000   0.00000   0.00000   1.95408
   A118       1.93933   0.00000   0.00000   0.00002   0.00002   1.93935
   A119       1.92199   0.00000   0.00000  -0.00001  -0.00001   1.92199
   A120       1.87755   0.00000   0.00000  -0.00001  -0.00001   1.87754
   A121       1.88755   0.00000   0.00000  -0.00001  -0.00001   1.88754
   A122       1.88081   0.00000   0.00000   0.00000   0.00000   1.88081
   A123       1.94303   0.00000   0.00000   0.00000   0.00000   1.94303
   A124       1.92140   0.00000   0.00000   0.00000   0.00000   1.92140
   A125       1.95397   0.00000   0.00000   0.00000   0.00000   1.95398
   A126       1.88130   0.00000   0.00000  -0.00001  -0.00001   1.88129
   A127       1.88072   0.00000   0.00000   0.00000   0.00000   1.88072
   A128       1.88069   0.00000   0.00000   0.00000   0.00000   1.88069
   A129       1.99281   0.00000   0.00000   0.00002   0.00002   1.99282
   A130       1.89890   0.00000   0.00000   0.00002   0.00002   1.89892
   A131       1.95388   0.00000   0.00000   0.00002   0.00002   1.95390
   A132       1.90840   0.00000   0.00000  -0.00002  -0.00002   1.90837
   A133       1.85417   0.00000   0.00000  -0.00002  -0.00002   1.85415
   A134       1.84994   0.00000   0.00000  -0.00001  -0.00001   1.84993
   A135       1.94605   0.00000   0.00000   0.00000   0.00000   1.94605
   A136       1.94608   0.00000   0.00000   0.00000   0.00000   1.94609
   A137       1.92108   0.00000   0.00000   0.00000   0.00000   1.92108
   A138       1.87933   0.00000   0.00000   0.00000   0.00000   1.87933
   A139       1.88749   0.00000   0.00000   0.00000   0.00000   1.88750
   A140       1.88145   0.00000   0.00000   0.00000   0.00000   1.88145
   A141       1.94631   0.00000   0.00000   0.00001   0.00001   1.94631
   A142       1.92161   0.00000   0.00000  -0.00001  -0.00001   1.92160
   A143       1.94865   0.00000   0.00000   0.00000   0.00000   1.94866
   A144       1.89047   0.00000   0.00000   0.00000   0.00000   1.89047
   A145       1.87439   0.00000   0.00000  -0.00001  -0.00001   1.87438
   A146       1.87992   0.00000   0.00000   0.00001   0.00001   1.87993
   A147       1.38867   0.00000   0.00000   0.00012   0.00012   1.38879
   A148       1.95353   0.00000   0.00000   0.00003   0.00003   1.95356
   A149       2.36194   0.00000   0.00000   0.00004   0.00004   2.36198
   A150       1.95638   0.00000   0.00000  -0.00003  -0.00003   1.95635
   A151       2.08681   0.00000   0.00000   0.00000   0.00000   2.08681
   A152       2.09861   0.00000   0.00000   0.00000   0.00000   2.09861
   A153       2.09777   0.00000   0.00000   0.00000   0.00000   2.09777
   A154       2.09088   0.00000   0.00000   0.00000   0.00000   2.09088
   A155       2.10802   0.00000   0.00000   0.00000   0.00000   2.10802
   A156       2.08428   0.00000   0.00000   0.00000   0.00000   2.08428
   A157       2.10447   0.00000   0.00000   0.00000   0.00000   2.10447
   A158       2.06820   0.00000   0.00000  -0.00001  -0.00001   2.06819
   A159       2.11050   0.00000   0.00000   0.00001   0.00001   2.11051
   A160       2.08527   0.00000   0.00000   0.00000   0.00000   2.08527
   A161       2.07528   0.00000   0.00000   0.00000   0.00000   2.07528
   A162       2.12263   0.00000   0.00000   0.00000   0.00000   2.12263
   A163       2.09269   0.00000   0.00000   0.00000   0.00000   2.09269
   A164       2.09700   0.00000   0.00000   0.00000   0.00000   2.09700
   A165       2.09349   0.00000   0.00000   0.00000   0.00000   2.09349
   A166       2.10624   0.00000   0.00000   0.00000   0.00000   2.10624
   A167       2.08869   0.00000   0.00000   0.00000   0.00000   2.08869
   A168       2.08825   0.00000   0.00000   0.00000   0.00000   2.08825
   A169       2.15781   0.00000   0.00000   0.00000   0.00000   2.15781
   A170       2.04872   0.00000   0.00000   0.00002   0.00002   2.04874
   A171       2.07658   0.00000   0.00000  -0.00003  -0.00003   2.07656
   A172       1.94950   0.00000   0.00000  -0.00006  -0.00006   1.94944
   A173       3.34506   0.00000   0.00000   0.00009   0.00009   3.34514
   A174       3.24993   0.00000   0.00000  -0.00026  -0.00026   3.24967
    D1       -2.67853   0.00000   0.00000   0.00000   0.00000  -2.67853
    D2       -0.59917   0.00000   0.00000   0.00008   0.00008  -0.59909
    D3        1.48372   0.00000   0.00000  -0.00010  -0.00010   1.48362
    D4        2.76584   0.00000   0.00000   0.00008   0.00008   2.76592
    D5        2.64239   0.00000   0.00000   0.00003   0.00003   2.64242
    D6        0.56416   0.00000   0.00000  -0.00006  -0.00006   0.56410
    D7       -1.53700   0.00000   0.00000   0.00022   0.00022  -1.53678
    D8       -2.81502   0.00000   0.00000  -0.00013  -0.00013  -2.81516
    D9       -1.73373   0.00000   0.00000   0.00016   0.00016  -1.73357
   D10        1.71820   0.00000   0.00000   0.00020   0.00020   1.71840
   D11        0.02184   0.00000   0.00000   0.00014   0.00014   0.02198
   D12       -1.78056   0.00000   0.00000  -0.00009  -0.00009  -1.78065
   D13        2.32167   0.00000   0.00000  -0.00007  -0.00007   2.32160
   D14        0.44000   0.00000   0.00000  -0.00008  -0.00008   0.43993
   D15       -0.35104   0.00000   0.00000   0.00003   0.00003  -0.35101
   D16       -2.25973   0.00000   0.00000   0.00003   0.00003  -2.25970
   D17        1.87197   0.00000   0.00000   0.00004   0.00004   1.87201
   D18       -3.13958   0.00000   0.00000   0.00002   0.00002  -3.13956
   D19       -0.01849   0.00000   0.00000   0.00002   0.00002  -0.01847
   D20        0.14530   0.00000   0.00000   0.00004   0.00004   0.14535
   D21       -3.01680   0.00000   0.00000   0.00004   0.00004  -3.01676
   D22        0.02158   0.00000   0.00000  -0.00001  -0.00001   0.02156
   D23       -3.11269   0.00000   0.00000  -0.00001  -0.00001  -3.11270
   D24        3.01940   0.00000   0.00000  -0.00003  -0.00003   3.01937
   D25       -0.11486   0.00000   0.00000  -0.00003  -0.00003  -0.11489
   D26        1.21305   0.00000   0.00000   0.00005   0.00005   1.21309
   D27       -2.97318   0.00000   0.00000   0.00003   0.00003  -2.97315
   D28       -0.83430   0.00000   0.00000   0.00003   0.00003  -0.83427
   D29       -1.78112   0.00000   0.00000   0.00006   0.00006  -1.78105
   D30        0.31585   0.00000   0.00000   0.00005   0.00005   0.31589
   D31        2.45472   0.00000   0.00000   0.00005   0.00005   2.45477
   D32       -3.13713   0.00000   0.00000  -0.00002  -0.00002  -3.13716
   D33        0.00472   0.00000   0.00000  -0.00001  -0.00001   0.00471
   D34       -0.01560   0.00000   0.00000  -0.00003  -0.00003  -0.01563
   D35        3.12626   0.00000   0.00000  -0.00002  -0.00002   3.12624
   D36       -3.14111   0.00000   0.00000   0.00000   0.00000  -3.14111
   D37        0.00644   0.00000   0.00000   0.00000   0.00000   0.00644
   D38        0.00075   0.00000   0.00000   0.00000   0.00000   0.00076
   D39       -3.13489   0.00000   0.00000   0.00001   0.00001  -3.13488
   D40        3.12860   0.00000   0.00000   0.00001   0.00001   3.12861
   D41       -0.00338   0.00000   0.00000   0.00001   0.00001  -0.00337
   D42       -0.00704   0.00000   0.00000   0.00002   0.00002  -0.00703
   D43       -3.13902   0.00000   0.00000   0.00001   0.00001  -3.13901
   D44       -0.01095   0.00000   0.00000   0.00000   0.00000  -0.01095
   D45        3.12340   0.00000   0.00000   0.00000   0.00000   3.12339
   D46        3.14019   0.00000   0.00000  -0.00001  -0.00001   3.14018
   D47       -0.00865   0.00000   0.00000  -0.00001  -0.00001  -0.00866
   D48        0.92627   0.00000   0.00000  -0.00002  -0.00002   0.92625
   D49        3.14125   0.00000   0.00000  -0.00003  -0.00003   3.14122
   D50       -1.26594   0.00000   0.00000  -0.00003  -0.00003  -1.26598
   D51       -1.12235   0.00000   0.00000   0.00000   0.00000  -1.12235
   D52        1.09263   0.00000   0.00000  -0.00001  -0.00001   1.09262
   D53        2.96862   0.00000   0.00000  -0.00001  -0.00001   2.96861
   D54        2.85633   0.00000   0.00000  -0.00001  -0.00001   2.85632
   D55       -1.21187   0.00000   0.00000  -0.00002  -0.00002  -1.21189
   D56        0.66411   0.00000   0.00000  -0.00002  -0.00002   0.66409
   D57       -0.05429   0.00000   0.00000   0.00003   0.00003  -0.05427
   D58        1.91906   0.00000   0.00000   0.00002   0.00002   1.91907
   D59       -2.14186   0.00000   0.00000   0.00003   0.00003  -2.14183
   D60        1.98250   0.00000   0.00000   0.00003   0.00003   1.98253
   D61       -2.32733   0.00000   0.00000   0.00002   0.00002  -2.32731
   D62       -0.10507   0.00000   0.00000   0.00004   0.00004  -0.10503
   D63       -2.03652   0.00000   0.00000   0.00003   0.00003  -2.03649
   D64       -0.06316   0.00000   0.00000   0.00002   0.00002  -0.06314
   D65        2.15911   0.00000   0.00000   0.00003   0.00003   2.15914
   D66       -2.82647   0.00000   0.00000   0.00002   0.00002  -2.82646
   D67       -0.75541   0.00000   0.00000   0.00003   0.00003  -0.75538
   D68        1.35633   0.00000   0.00000   0.00002   0.00002   1.35634
   D69       -0.64056   0.00000   0.00000   0.00001   0.00001  -0.64055
   D70        1.43051   0.00000   0.00000   0.00002   0.00002   1.43052
   D71       -2.74094   0.00000   0.00000   0.00001   0.00001  -2.74094
   D72        1.53695   0.00000   0.00000   0.00001   0.00001   1.53697
   D73       -2.67516   0.00000   0.00000   0.00002   0.00002  -2.67514
   D74       -0.56343   0.00000   0.00000   0.00001   0.00001  -0.56342
   D75       -0.97759   0.00000   0.00000   0.00002   0.00002  -0.97757
   D76       -3.01881   0.00000   0.00000   0.00002   0.00002  -3.01879
   D77        1.17953   0.00000   0.00000   0.00003   0.00003   1.17956
   D78       -3.14063   0.00000   0.00000   0.00001   0.00001  -3.14062
   D79        1.10134   0.00000   0.00000   0.00001   0.00001   1.10134
   D80       -0.98351   0.00000   0.00000   0.00002   0.00002  -0.98349
   D81        0.96372   0.00000   0.00000   0.00000   0.00000   0.96372
   D82       -1.07750   0.00000   0.00000   0.00000   0.00000  -1.07750
   D83        3.12084   0.00000   0.00000   0.00001   0.00001   3.12085
   D84       -2.22661   0.00000   0.00000  -0.00003  -0.00003  -2.22663
   D85        1.95381   0.00000   0.00000  -0.00002  -0.00002   1.95379
   D86       -0.08738   0.00000   0.00000  -0.00002  -0.00002  -0.08739
   D87        1.97203   0.00000   0.00000  -0.00003  -0.00003   1.97200
   D88       -0.13074   0.00000   0.00000  -0.00002  -0.00002  -0.13077
   D89       -2.17193   0.00000   0.00000  -0.00002  -0.00002  -2.17195
   D90       -0.11311   0.00000   0.00000  -0.00004  -0.00004  -0.11315
   D91       -2.21588   0.00000   0.00000  -0.00003  -0.00003  -2.21592
   D92        2.02612   0.00000   0.00000  -0.00003  -0.00003   2.02609
   D93        0.70087   0.00000   0.00000   0.00001   0.00001   0.70088
   D94        2.90775   0.00000   0.00000   0.00002   0.00002   2.90777
   D95       -1.18500   0.00000   0.00000   0.00002   0.00002  -1.18498
   D96        2.84736   0.00000   0.00000   0.00002   0.00002   2.84738
   D97       -1.22894   0.00000   0.00000   0.00002   0.00002  -1.22892
   D98        0.96149   0.00000   0.00000   0.00002   0.00002   0.96151
   D99       -1.37326   0.00000   0.00000   0.00002   0.00002  -1.37324
   D100       0.83362   0.00000   0.00000   0.00002   0.00002   0.83364
   D101       3.02406   0.00000   0.00000   0.00002   0.00002   3.02408
   D102      -1.01911   0.00000   0.00000  -0.00001  -0.00001  -1.01912
   D103       0.98399   0.00000   0.00000   0.00000   0.00000   0.98399
   D104       3.09253   0.00000   0.00000  -0.00002  -0.00002   3.09250
   D105       3.08813   0.00000   0.00000  -0.00001  -0.00001   3.08812
   D106      -1.19195   0.00000   0.00000   0.00000   0.00000  -1.19195
   D107       0.91659   0.00000   0.00000  -0.00002  -0.00002   0.91657
   D108       0.90784   0.00000   0.00000  -0.00001  -0.00001   0.90783
   D109       2.91094   0.00000   0.00000   0.00000   0.00000   2.91094
   D110      -1.26371   0.00000   0.00000  -0.00002  -0.00002  -1.26373
   D111      -1.00941   0.00000   0.00000   0.00004   0.00004  -1.00937
   D112      -3.11126   0.00000   0.00000   0.00004   0.00004  -3.11122
   D113       1.07025   0.00000   0.00000   0.00003   0.00003   1.07029
   D114       1.03270   0.00000   0.00000   0.00004   0.00004   1.03273
   D115      -1.06915   0.00000   0.00000   0.00004   0.00004  -1.06911
   D116       3.11236   0.00000   0.00000   0.00003   0.00003   3.11239
   D117       3.13570   0.00000   0.00000   0.00004   0.00004   3.13574
   D118       1.03385   0.00000   0.00000   0.00004   0.00004   1.03389
   D119      -1.06782   0.00000   0.00000   0.00004   0.00004  -1.06778
   D120      -3.04640   0.00000   0.00000  -0.00002  -0.00002  -3.04642
   D121       1.29371   0.00000   0.00000  -0.00001  -0.00001   1.29370
   D122      -0.97827   0.00000   0.00000  -0.00004  -0.00004  -0.97831
   D123       1.39835   0.00000   0.00000  -0.00002  -0.00002   1.39834
   D124      -0.54472   0.00000   0.00000  -0.00001  -0.00001  -0.54472
   D125      -2.81670   0.00000   0.00000  -0.00003  -0.00003  -2.81673
   D126      -0.83383   0.00000   0.00000  -0.00002  -0.00002  -0.83386
   D127      -2.77690   0.00000   0.00000  -0.00001  -0.00001  -2.77692
   D128       1.23430   0.00000   0.00000  -0.00004  -0.00004   1.23426
   D129       0.72471   0.00000   0.00000  -0.00002  -0.00002   0.72470
   D130      -1.08365   0.00000   0.00000  -0.00002  -0.00002  -1.08367
   D131       2.95957   0.00000   0.00000  -0.00001  -0.00001   2.95956
   D132      -1.38281   0.00000   0.00000  -0.00002  -0.00002  -1.38283
   D133       3.09201   0.00000   0.00000  -0.00002  -0.00002   3.09199
   D134       0.85205   0.00000   0.00000  -0.00001  -0.00001   0.85204
   D135       2.86002   0.00000   0.00000  -0.00001  -0.00001   2.86000
   D136       1.05165   0.00000   0.00000  -0.00002  -0.00002   1.05164
   D137      -1.18831   0.00000   0.00000  -0.00001  -0.00001  -1.18832
   D138       2.82797   0.00000   0.00000   0.00015   0.00015   2.82811
   D139       0.78578   0.00000   0.00000   0.00016   0.00016   0.78594
   D140      -1.35760   0.00000   0.00000   0.00015   0.00015  -1.35744
   D141      -1.52543   0.00000   0.00000   0.00016   0.00016  -1.52527
   D142       2.71557   0.00000   0.00000   0.00017   0.00017   2.71574
   D143       0.57220   0.00000   0.00000   0.00016   0.00016   0.57236
   D144       0.67452   0.00000   0.00000   0.00015   0.00015   0.67467
   D145      -1.36766   0.00000   0.00000   0.00016   0.00016  -1.36751
   D146       2.77215   0.00000   0.00000   0.00015   0.00015   2.77230
   D147       0.38130   0.00000   0.00000  -0.00006  -0.00006   0.38124
   D148      -2.78329   0.00000   0.00000  -0.00008  -0.00008  -2.78337
   D149       2.45964   0.00000   0.00000  -0.00006  -0.00006   2.45958
   D150      -0.70495   0.00000   0.00000  -0.00009  -0.00009  -0.70504
   D151      -1.69984   0.00000   0.00000  -0.00004  -0.00004  -1.69988
   D152       1.41875   0.00000   0.00000  -0.00006  -0.00006   1.41869
   D153      -0.01946   0.00000   0.00000  -0.00005  -0.00005  -0.01951
   D154       3.12938   0.00000   0.00000  -0.00004  -0.00004   3.12934
   D155      -3.13937   0.00000   0.00000  -0.00003  -0.00003  -3.13940
   D156       0.00946   0.00000   0.00000  -0.00002  -0.00002   0.00944
   D157      -3.12703   0.00000   0.00000   0.00004   0.00004  -3.12699
   D158       0.04618   0.00000   0.00000   0.00002   0.00002   0.04619
   D159      -0.00830   0.00000   0.00000   0.00002   0.00002  -0.00829
   D160      -3.11828   0.00000   0.00000  -0.00001  -0.00001  -3.11829
   D161       3.13273   0.00000   0.00000   0.00001   0.00001   3.13273
   D162      -0.00313   0.00000   0.00000   0.00000   0.00000  -0.00313
   D163      -0.00160   0.00000   0.00000   0.00001   0.00001  -0.00158
   D164      -3.13746   0.00000   0.00000   0.00001   0.00001  -3.13744
   D165       3.13404   0.00000   0.00000   0.00001   0.00001   3.13405
   D166      -0.00459   0.00000   0.00000   0.00001   0.00001  -0.00458
   D167      -0.00177   0.00000   0.00000   0.00001   0.00001  -0.00176
   D168      -3.14040   0.00000   0.00000   0.00001   0.00001  -3.14039
   D169       3.13493   0.00000   0.00000   0.00000   0.00000   3.13493
   D170       0.00575   0.00000   0.00000  -0.00001  -0.00001   0.00573
   D171      -0.00370   0.00000   0.00000   0.00000   0.00000  -0.00370
   D172      -3.13289   0.00000   0.00000  -0.00001  -0.00001  -3.13290
   D173       0.00080   0.00000   0.00000   0.00000   0.00000   0.00080
   D174       3.11135   0.00000   0.00000   0.00002   0.00002   3.11137
   D175      -3.12850   0.00000   0.00000  -0.00001  -0.00001  -3.12851
   D176      -0.01796   0.00000   0.00000   0.00001   0.00001  -0.01794
   D177      -0.96966   0.00000   0.00000  -0.00028  -0.00028  -0.96995
   D178      -3.09235   0.00000   0.00000  -0.00027  -0.00027  -3.09262
   D179       1.14428   0.00000   0.00000  -0.00027  -0.00027   1.14401
   D180       2.50168   0.00000   0.00000  -0.00070  -0.00070   2.50098
   D181       0.37899   0.00000   0.00000  -0.00069  -0.00069   0.37830
   D182      -1.66756   0.00000   0.00000  -0.00068  -0.00068  -1.66825
   D183      -1.12350   0.00000   0.00000   0.00004   0.00004  -1.12345
   D184       3.02276   0.00000   0.00000   0.00005   0.00005   3.02281
   D185       0.98408   0.00000   0.00000   0.00005   0.00005   0.98413
   D186       1.67576   0.00000   0.00000   0.00042   0.00042   1.67619
   D187      -0.46117   0.00000   0.00000   0.00043   0.00043  -0.46074
   D188      -2.49984   0.00000   0.00000   0.00043   0.00043  -2.49942
   D189      -1.79197   0.00000   0.00000  -0.00002  -0.00002  -1.79198
   D190      -1.76441   0.00000   0.00000   0.00000   0.00000  -1.76441
   D191       1.24129   0.00000   0.00000   0.00024   0.00024   1.24153
   D192       1.70556   0.00000   0.00000  -0.00042  -0.00042   1.70514
   D193       1.73312   0.00000   0.00000  -0.00040  -0.00040   1.73271
   D194      -1.54436   0.00000   0.00000  -0.00016  -0.00016  -1.54453
   D195       1.07839   0.00000   0.00000  -0.00015  -0.00015   1.07824
   D196      -3.10491   0.00000   0.00000  -0.00015  -0.00015  -3.10506
   D197      -1.02228   0.00000   0.00000  -0.00013  -0.00013  -1.02241
   D198      -3.08671   0.00000   0.00000  -0.00015  -0.00015  -3.08686
   D199      -0.98683   0.00000   0.00000  -0.00014  -0.00014  -0.98697
   D200       1.09580   0.00000   0.00000  -0.00013  -0.00013   1.09568
   D201      -1.09911   0.00000   0.00000  -0.00017  -0.00017  -1.09928
   D202       1.00077   0.00000   0.00000  -0.00016  -0.00016   1.00061
   D203       3.08340   0.00000   0.00000  -0.00015  -0.00015   3.08325
   D204      -0.98768   0.00000   0.00000  -0.00010  -0.00010  -0.98778
   D205       1.09754   0.00000   0.00000  -0.00011  -0.00011   1.09743
   D206      -3.09411   0.00000   0.00000  -0.00010  -0.00010  -3.09422
   D207       3.10760   0.00000   0.00000  -0.00009  -0.00009   3.10751
   D208      -1.09037   0.00000   0.00000  -0.00010  -0.00010  -1.09046
   D209       1.00117   0.00000   0.00000  -0.00009  -0.00009   1.00108
   D210       1.12701   0.00000   0.00000  -0.00008  -0.00008   1.12693
   D211      -3.07095   0.00000   0.00000  -0.00009  -0.00009  -3.07105
   D212      -0.97942   0.00000   0.00000  -0.00009  -0.00009  -0.97950
   D213       0.97909   0.00000   0.00000   0.00001   0.00001   0.97910
   D214       3.08040   0.00000   0.00000   0.00001   0.00001   3.08041
   D215      -1.11563   0.00000   0.00000   0.00001   0.00001  -1.11562
   D216       3.11082   0.00000   0.00000   0.00003   0.00003   3.11085
   D217      -1.07105   0.00000   0.00000   0.00003   0.00003  -1.07102
   D218       1.01611   0.00000   0.00000   0.00003   0.00003   1.01613
   D219      -1.18308   0.00000   0.00000  -0.00001  -0.00001  -1.18309
   D220       0.91823   0.00000   0.00000  -0.00001  -0.00001   0.91822
   D221       3.00539   0.00000   0.00000  -0.00001  -0.00001   3.00537
   D222      -1.06139   0.00000   0.00000  -0.00003  -0.00003  -1.06143
   D223       1.03759   0.00000   0.00000  -0.00004  -0.00004   1.03755
   D224       3.12484   0.00000   0.00000  -0.00003  -0.00003   3.12481
   D225       3.03465   0.00000   0.00000  -0.00005  -0.00005   3.03460
   D226      -1.14955   0.00000   0.00000  -0.00006  -0.00006  -1.14961
   D227       0.93770   0.00000   0.00000  -0.00005  -0.00005   0.93765
   D228       1.04263   0.00000   0.00000  -0.00001  -0.00001   1.04263
   D229      -3.14157   0.00000   0.00000  -0.00001  -0.00001  -3.14158
   D230      -1.05432   0.00000   0.00000   0.00000   0.00000  -1.05432
   D231       2.92054   0.00000   0.00000   0.00048   0.00048   2.92102
   D232      -0.04133   0.00000   0.00000   0.00016   0.00016  -0.04117
   D233       0.00145   0.00000   0.00000   0.00001   0.00001   0.00146
   D234       3.13935   0.00000   0.00000   0.00000   0.00000   3.13935
   D235      -3.13997   0.00000   0.00000   0.00000   0.00000  -3.13997
   D236      -0.00208   0.00000   0.00000   0.00000   0.00000  -0.00208
   D237      -0.00150   0.00000   0.00000   0.00000   0.00000  -0.00150
   D238       3.14077   0.00000   0.00000   0.00000   0.00000   3.14077
   D239       3.13992   0.00000   0.00000   0.00000   0.00000   3.13993
   D240      -0.00099   0.00000   0.00000   0.00000   0.00000  -0.00099
   D241       0.00046   0.00000   0.00000  -0.00001  -0.00001   0.00045
   D242       3.13649   0.00000   0.00000   0.00000   0.00000   3.13649
   D243      -3.13749   0.00000   0.00000   0.00000   0.00000  -3.13749
   D244      -0.00146   0.00000   0.00000   0.00000   0.00000  -0.00146
   D245      -0.00233   0.00000   0.00000   0.00000   0.00000  -0.00233
   D246       3.13992   0.00000   0.00000   0.00000   0.00000   3.13992
   D247      -3.13823   0.00000   0.00000   0.00000   0.00000  -3.13823
   D248       0.00402   0.00000   0.00000   0.00000   0.00000   0.00402
   D249      -3.11243   0.00000   0.00000   0.00002   0.00002  -3.11241
   D250       0.01592   0.00000   0.00000   0.00002   0.00002   0.01594
   D251       0.02357   0.00000   0.00000   0.00003   0.00003   0.02360
   D252      -3.13126   0.00000   0.00000   0.00003   0.00003  -3.13123
   D253       0.00228   0.00000   0.00000   0.00000   0.00000   0.00228
   D254      -3.14026   0.00000   0.00000   0.00000   0.00000  -3.14025
   D255      -3.13999   0.00000   0.00000   0.00000   0.00000  -3.13998
   D256       0.00066   0.00000   0.00000   0.00001   0.00001   0.00067
   D257      -0.00038   0.00000   0.00000  -0.00001  -0.00001  -0.00039
   D258       3.14054   0.00000   0.00000  -0.00001  -0.00001   3.14053
   D259      -3.14103   0.00000   0.00000  -0.00001  -0.00001  -3.14104
   D260      -0.00011   0.00000   0.00000  -0.00001  -0.00001  -0.00012
   D261       3.04972   0.00000   0.00000   0.00016   0.00016   3.04987
   D262      -0.07843   0.00000   0.00000   0.00015   0.00015  -0.07828
         Item               Value     Threshold  Converged?
 Maximum Force            0.000021     0.000450     YES
 RMS     Force            0.000002     0.000300     YES
 Maximum Displacement     0.003226     0.001800     NO 
 RMS     Displacement     0.000548     0.001200     YES
 Predicted change in Energy= 5.109150D-09
 GradGradGradGradGradGradGradGradGradGradGradGradGradGradGradGradGradGrad

 Leave Link  103 at Mon Dec  9 03:43:35 2024, MaxMem= 13421772800 cpu:               8.8 elap:               0.3
 (Enter /home/yuhan/g16/l202.exe)
 Stoichiometry    C35H45LiNO4P
 Framework group  C1[X(C35H45LiNO4P)]
 Deg. of freedom   255
 Full point group                 C1      NOp   1
 RotChk:  IX=0 Diff= 9.08D-05
 Largest Abelian subgroup         C1      NOp   1
 Largest concise Abelian subgroup C1      NOp   1
                         Standard orientation:                         
 ---------------------------------------------------------------------
 Center     Atomic      Atomic             Coordinates (Angstroms)
 Number     Number       Type             X           Y           Z
 ---------------------------------------------------------------------
      1         15           0        0.295415   -1.009851   -0.243157
      2          8           0       -0.750948   -2.072738   -0.400850
      3          8           0        1.373786   -0.960809   -1.453070
      4          8           0        1.395115   -1.327245    0.911250
      5          6           0        2.618103    1.027571   -1.500850
      6          6           0        1.733072    1.969934   -0.960164
      7          1           0        1.139763    1.730533   -0.082750
      8          6           0        1.608844    3.238297   -1.514351
      9          1           0        0.917013    3.946595   -1.069001
     10          6           0        2.365046    3.593476   -2.629286
     11          1           0        2.269579    4.583800   -3.063093
     12          6           0        3.237631    2.664932   -3.184981
     13          1           0        3.824748    2.922412   -4.060937
     14          6           0        3.356667    1.392594   -2.628419
     15          1           0        4.031811    0.679601   -3.090334
     16          6           0        2.629423   -0.412096   -0.987779
     17          6           0        3.782621   -1.304987   -1.477291
     18          1           0        3.748899   -1.468860   -2.558009
     19          6           0        5.099248   -0.668572   -0.949987
     20          1           0        5.961633   -1.045180   -1.504454
     21          1           0        5.109466    0.416343   -1.067760
     22          6           0        5.132215   -1.094057    0.543388
     23          1           0        5.272861   -0.259600    1.230870
     24          1           0        5.940616   -1.801985    0.744144
     25          6           0        3.780797   -1.808224    0.735478
     26          6           0        4.899056   -3.523575   -0.874253
     27          1           0        5.863975   -3.024592   -0.958787
     28          1           0        4.730013   -4.069468   -1.808625
     29          1           0        4.974949   -4.269494   -0.075526
     30          6           0        3.691879   -2.596950   -0.616177
     31          6           0        2.478284   -3.526754   -0.814898
     32          1           0        2.719620   -4.509404   -0.394247
     33          1           0        2.292129   -3.666128   -1.884762
     34          1           0        1.549373   -3.213566   -0.354233
     35          6           0        3.665512   -2.610443    2.016782
     36          1           0        4.457592   -3.365248    2.063518
     37          1           0        2.697767   -3.115828    2.078402
     38          1           0        3.771060   -1.961255    2.893220
     39          6           0        2.659532   -0.709215    0.607868
     40          6           0        2.816420    0.464205    1.573887
     41          6           0        2.080308    0.452234    2.764460
     42          1           0        1.407551   -0.373557    2.963475
     43          6           0        2.192866    1.487348    3.690738
     44          1           0        1.602718    1.453892    4.601238
     45          6           0        3.047648    2.556191    3.448027
     46          1           0        3.131813    3.367000    4.164641
     47          6           0        3.793184    2.577145    2.272153
     48          1           0        4.461116    3.406745    2.063027
     49          6           0        3.679357    1.544552    1.347632
     50          1           0        4.252490    1.605559    0.429215
     51          1           0       -0.449444    0.223477   -0.025577
     52          7           0       -2.145753    0.798670   -0.001769
     53          6           0       -2.356929    1.322866    1.332972
     54          6           0       -1.385059    2.440149    1.750690
     55          6           0       -2.230168    0.164863    2.327524
     56          1           0       -3.380760    1.744668    1.470047
     57          1           0       -1.471310    3.320066    1.105495
     58          1           0       -1.575463    2.764695    2.780290
     59          1           0       -0.348502    2.078347    1.699438
     60          1           0       -2.932297   -0.645016    2.089095
     61          1           0       -1.213893   -0.251363    2.294553
     62          1           0       -2.426639    0.485201    3.356097
     63          6           0       -2.170302    1.788394   -1.062543
     64          6           0       -3.530458    2.483977   -1.244052
     65          6           0       -1.766785    1.114294   -2.375185
     66          1           0       -1.428880    2.596286   -0.893239
     67          1           0       -3.868915    2.953706   -0.313161
     68          1           0       -3.483364    3.264212   -2.012652
     69          1           0       -4.289467    1.752724   -1.553928
     70          1           0       -0.753319    0.699069   -2.319143
     71          1           0       -2.463172    0.295833   -2.609449
     72          1           0       -1.786163    1.818577   -3.213743
     73          3           0       -2.411565   -1.122163   -0.333619
     74          6           0       -8.580676    0.416909    0.337213
     75          6           0       -7.190091    0.437762    0.326378
     76          6           0       -6.480708   -0.726436    0.021810
     77          6           0       -7.156929   -1.915293   -0.273511
     78          6           0       -8.544119   -1.933218   -0.259626
     79          6           0       -9.252792   -0.768206    0.045180
     80          1           0       -9.138788    1.317196    0.571283
     81          1           0       -6.645360    1.352445    0.549311
     82          1           0       -6.578658   -2.803498   -0.507935
     83          1           0       -9.079568   -2.849420   -0.485730
     84          1           0      -10.338280   -0.786661    0.053888
     85          6           0       -5.012696   -0.670492    0.012205
     86          8           0       -4.299525   -1.624772   -0.270245
     87          1           0       -4.539975    0.294173    0.263562
 ---------------------------------------------------------------------
 Rotational constants (GHZ):           0.1444274           0.0460856           0.0438621
 Leave Link  202 at Mon Dec  9 03:43:35 2024, MaxMem= 13421772800 cpu:               0.3 elap:               0.0
 (Enter /home/yuhan/g16/l301.exe)
 Basis read from rwf:  (5D, 7F)
 No pseudopotential information found on rwf file.
 There are   724 symmetry adapted cartesian basis functions of A   symmetry.
 There are   682 symmetry adapted basis functions of A   symmetry.
   682 basis functions,  1380 primitive gaussians,   724 cartesian basis functions
   156 alpha electrons      156 beta electrons
       nuclear repulsion energy      5503.4210511874 Hartrees.
 IExCor= 4336 DFT=T Ex+Corr=M062X ExCW=0 ScaHFX=  0.540000
 ScaDFX=  1.000000  1.000000  1.000000  1.000000 ScalE2=  1.000000  1.000000
 IRadAn=      5 IRanWt=     -1 IRanGd=            0 ICorTp=0 IEmpDi=  4
 NAtoms=   87 NActive=   87 NUniq=   87 SFac= 1.00D+00 NAtFMM=   60 NAOKFM=T Big=T
 Integral buffers will be    131072 words long.
 Raffenetti 2 integral format.
 Two-electron integral symmetry is turned on.
 No density basis found on file    724.
 Leave Link  301 at Mon Dec  9 03:43:35 2024, MaxMem= 13421772800 cpu:               2.3 elap:               0.1
 (Enter /home/yuhan/g16/l302.exe)
 NPDir=0 NMtPBC=     1 NCelOv=     1 NCel=       1 NClECP=     1 NCelD=      1
         NCelK=      1 NCelE2=     1 NClLst=     1 CellRange=     0.0.
 One-electron integrals computed using PRISM.
 One-electron integral symmetry used in STVInt
 NBasis=   682 RedAO= T EigKep=  4.02D-04  NBF=   682
 NBsUse=   682 1.00D-06 EigRej= -1.00D+00 NBFU=   682
 Precomputing XC quadrature grid using
 IXCGrd= 4 IRadAn=           5 IRanWt=          -1 IRanGd=           0 AccXCQ= 0.00D+00.
 Generated NRdTot=       0 NPtTot=           0 NUsed=           0 NTot=          32
 NSgBfM=   703   699   701   701   703 MxSgAt=    87 MxSgA2=    87.
 Leave Link  302 at Mon Dec  9 03:43:37 2024, MaxMem= 13421772800 cpu:              45.8 elap:               1.2
 (Enter /home/yuhan/g16/l303.exe)
 DipDrv:  MaxL=1.
 Leave Link  303 at Mon Dec  9 03:43:37 2024, MaxMem= 13421772800 cpu:               4.4 elap:               0.2
 (Enter /home/yuhan/g16/l401.exe)
 Initial guess from the checkpoint file:  "PH-ts.chk"
 B after Tr=     0.000000    0.000000    0.000000
         Rot=    1.000000    0.000020   -0.000021    0.000011 Ang=   0.00 deg.
 Guess basis will be translated and rotated to current coordinates.
 JPrj=2 DoOrth=T DoCkMO=T.
 Leave Link  401 at Mon Dec  9 03:43:37 2024, MaxMem= 13421772800 cpu:              20.5 elap:               0.6
 (Enter /home/yuhan/g16/l502.exe)
 Integral symmetry usage will be decided dynamically.
 Closed shell SCF:
 Using DIIS extrapolation, IDIIS=  1040.
 NGot= 13421772800 LenX= 13420685889 LenY= 13420160989
 Requested convergence on RMS density matrix=1.00D-08 within 128 cycles.
 Requested convergence on MAX density matrix=1.00D-06.
 Requested convergence on             energy=1.00D-06.
 No special actions if energy rises.
 Fock matrices will be formed incrementally for  20 cycles.

 Cycle   1  Pass 1  IDiag  1:
 FoFJK:  IHMeth= 1 ICntrl=       0 DoSepK=F KAlg= 0 I1Cent=           0 FoldK=F
 IRaf= 970000000 NMat=       1 IRICut=       1 DoRegI=T DoRafI=F ISym2E= 0 IDoP0=0 IntGTp=1.
 FoFCou: FMM=T IPFlag=           0 FMFlag=      100000 FMFlg1=        2001
         NFxFlg=           0 DoJE=F BraDBF=F KetDBF=F FulRan=T
         wScrn=  0.000000 ICntrl=         0 IOpCl=  0 I1Cent=           0 NGrid=           0
         NMat0=    1 NMatS0=      1 NMatT0=    0 NMatD0=    1 NMtDS0=    0 NMtDT0=    0
 Symmetry not used in FoFCou.
 FMM levels:  10  Number of levels for PrismC:   9
 E= -2064.64816111140    
 DIIS: error= 3.10D-05 at cycle   1 NSaved=   1.
 NSaved= 1 IEnMin= 1 EnMin= -2064.64816111140     IErMin= 1 ErrMin= 3.10D-05
 ErrMax= 3.10D-05  0.00D+00 EMaxC= 1.00D-01 BMatC= 6.05D-07 BMatP= 6.05D-07
 IDIUse=1 WtCom= 1.00D+00 WtEn= 0.00D+00
 Coeff-Com:  0.100D+01
 Coeff:      0.100D+01
 Gap=     0.801 Goal=   None    Shift=    0.000
 RMSDP=1.80D-06 MaxDP=9.09D-05              OVMax= 1.94D-04

 Cycle   2  Pass 1  IDiag  1:
 RMSU=  1.80D-06    CP:  1.00D+00
 E= -2064.64816233233     Delta-E=       -0.000001220935 Rises=F Damp=F
 DIIS: error= 8.66D-06 at cycle   2 NSaved=   2.
 NSaved= 2 IEnMin= 2 EnMin= -2064.64816233233     IErMin= 2 ErrMin= 8.66D-06
 ErrMax= 8.66D-06  0.00D+00 EMaxC= 1.00D-01 BMatC= 2.52D-08 BMatP= 6.05D-07
 IDIUse=1 WtCom= 1.00D+00 WtEn= 0.00D+00
 Coeff-Com: -0.188D+00 0.119D+01
 Coeff:     -0.188D+00 0.119D+01
 Gap=     0.151 Goal=   None    Shift=    0.000
 RMSDP=6.17D-07 MaxDP=5.83D-05 DE=-1.22D-06 OVMax= 7.19D-05

 Cycle   3  Pass 1  IDiag  1:
 RMSU=  4.61D-07    CP:  1.00D+00  1.23D+00
 E= -2064.64816240198     Delta-E=       -0.000000069651 Rises=F Damp=F
 DIIS: error= 1.67D-06 at cycle   3 NSaved=   3.
 NSaved= 3 IEnMin= 3 EnMin= -2064.64816240198     IErMin= 3 ErrMin= 1.67D-06
 ErrMax= 1.67D-06  0.00D+00 EMaxC= 1.00D-01 BMatC= 4.05D-09 BMatP= 2.52D-08
 IDIUse=1 WtCom= 1.00D+00 WtEn= 0.00D+00
 Coeff-Com: -0.750D-01 0.391D+00 0.684D+00
 Coeff:     -0.750D-01 0.391D+00 0.684D+00
 Gap=     0.150 Goal=   None    Shift=    0.000
 RMSDP=1.86D-07 MaxDP=1.23D-05 DE=-6.97D-08 OVMax= 1.96D-05

 Cycle   4  Pass 1  IDiag  1:
 RMSU=  1.65D-07    CP:  1.00D+00  1.26D+00  8.64D-01
 E= -2064.64816240541     Delta-E=       -0.000000003431 Rises=F Damp=F
 DIIS: error= 1.21D-06 at cycle   4 NSaved=   4.
 NSaved= 4 IEnMin= 4 EnMin= -2064.64816240541     IErMin= 4 ErrMin= 1.21D-06
 ErrMax= 1.21D-06  0.00D+00 EMaxC= 1.00D-01 BMatC= 1.45D-09 BMatP= 4.05D-09
 IDIUse=1 WtCom= 1.00D+00 WtEn= 0.00D+00
 Coeff-Com:  0.553D-03-0.475D-01 0.367D+00 0.680D+00
 Coeff:      0.553D-03-0.475D-01 0.367D+00 0.680D+00
 Gap=     0.150 Goal=   None    Shift=    0.000
 RMSDP=9.73D-08 MaxDP=1.03D-05 DE=-3.43D-09 OVMax= 1.25D-05

 Cycle   5  Pass 1  IDiag  1:
 RMSU=  4.63D-08    CP:  1.00D+00  1.27D+00  1.03D+00  7.85D-01
 E= -2064.64816240699     Delta-E=       -0.000000001574 Rises=F Damp=F
 DIIS: error= 2.60D-07 at cycle   5 NSaved=   5.
 NSaved= 5 IEnMin= 5 EnMin= -2064.64816240699     IErMin= 5 ErrMin= 2.60D-07
 ErrMax= 2.60D-07  0.00D+00 EMaxC= 1.00D-01 BMatC= 1.03D-10 BMatP= 1.45D-09
 IDIUse=1 WtCom= 1.00D+00 WtEn= 0.00D+00
 Coeff-Com:  0.733D-02-0.586D-01 0.898D-01 0.289D+00 0.673D+00
 Coeff:      0.733D-02-0.586D-01 0.898D-01 0.289D+00 0.673D+00
 Gap=     0.150 Goal=   None    Shift=    0.000
 RMSDP=2.52D-08 MaxDP=1.65D-06 DE=-1.57D-09 OVMax= 2.43D-06

 Cycle   6  Pass 1  IDiag  1:
 RMSU=  1.79D-08    CP:  1.00D+00  1.27D+00  1.05D+00  8.41D-01  7.82D-01
 E= -2064.64816240712     Delta-E=       -0.000000000138 Rises=F Damp=F
 DIIS: error= 1.04D-07 at cycle   6 NSaved=   6.
 NSaved= 6 IEnMin= 6 EnMin= -2064.64816240712     IErMin= 6 ErrMin= 1.04D-07
 ErrMax= 1.04D-07  0.00D+00 EMaxC= 1.00D-01 BMatC= 1.58D-11 BMatP= 1.03D-10
 IDIUse=1 WtCom= 1.00D+00 WtEn= 0.00D+00
 Coeff-Com:  0.341D-02-0.226D-01-0.208D-02 0.577D-01 0.319D+00 0.645D+00
 Coeff:      0.341D-02-0.226D-01-0.208D-02 0.577D-01 0.319D+00 0.645D+00
 Gap=     0.150 Goal=   None    Shift=    0.000
 RMSDP=9.48D-09 MaxDP=5.39D-07 DE=-1.38D-10 OVMax= 1.34D-06

 SCF Done:  E(RM062X) =  -2064.64816241     A.U. after    6 cycles
            NFock=  6  Conv=0.95D-08     -V/T= 2.0056
 KE= 2.053206254499D+03 PE=-1.582601763820D+04 EE= 6.204742170104D+03
 Leave Link  502 at Mon Dec  9 03:44:27 2024, MaxMem= 13421772800 cpu:            1910.0 elap:              49.3
 (Enter /home/yuhan/g16/l701.exe)
 ... and contract with generalized density number  0.
 Compute integral first derivatives.
 Leave Link  701 at Mon Dec  9 03:44:27 2024, MaxMem= 13421772800 cpu:              17.2 elap:               0.5
 (Enter /home/yuhan/g16/l702.exe)
 L702 exits ... SP integral derivatives will be done elsewhere.
 Leave Link  702 at Mon Dec  9 03:44:27 2024, MaxMem= 13421772800 cpu:               0.7 elap:               0.0
 (Enter /home/yuhan/g16/l703.exe)
 Integral derivatives from FoFJK, PRISM(SPDF).
 Compute integral first derivatives, UseDBF=F ICtDFT=           0.
 Calling FoFJK, ICntrl=      2127 FMM=T ISym2X=0 I1Cent= 0 IOpClX= 0 NMat=1 NMatS=1 NMatT=0.
 FoFJK:  IHMeth= 1 ICntrl=    2127 DoSepK=F KAlg= 0 I1Cent=           0 FoldK=F
 IRaf=         0 NMat=       1 IRICut=       1 DoRegI=T DoRafI=F ISym2E= 0 IDoP0=0 IntGTp=1.
 FoFCou: FMM=T IPFlag=           0 FMFlag=      100000 FMFlg1=        2001
         NFxFlg=           0 DoJE=F BraDBF=F KetDBF=F FulRan=T
         wScrn=  0.000000 ICntrl=      2127 IOpCl=  0 I1Cent=           0 NGrid=           0
         NMat0=    1 NMatS0=      1 NMatT0=    0 NMatD0=    1 NMtDS0=    0 NMtDT0=    0
 Symmetry not used in FoFCou.
 FMM levels:  10  Number of levels for PrismC:   9
 Leave Link  703 at Mon Dec  9 03:44:46 2024, MaxMem= 13421772800 cpu:             712.1 elap:              18.4
 (Enter /home/yuhan/g16/l716.exe)
 Dipole        =-5.39163125D-01 6.44522287D-01 2.05618796D-01
 ***** Axes restored to original set *****
 -------------------------------------------------------------------
 Center     Atomic                   Forces (Hartrees/Bohr)
 Number     Number              X              Y              Z
 -------------------------------------------------------------------
      1       15           0.000000384    0.000000211   -0.000001574
      2        8           0.000000341    0.000000536   -0.000001272
      3        8          -0.000000020    0.000001074   -0.000000138
      4        8          -0.000000002    0.000000025   -0.000000858
      5        6          -0.000000563    0.000001193    0.000001112
      6        6          -0.000000468    0.000000297    0.000001578
      7        1          -0.000000291   -0.000000158    0.000001042
      8        6          -0.000000767    0.000000339    0.000002417
      9        1          -0.000000760   -0.000000106    0.000002634
     10        6          -0.000001143    0.000001055    0.000002923
     11        1          -0.000001318    0.000001110    0.000003557
     12        6          -0.000001056    0.000001610    0.000002534
     13        1          -0.000001425    0.000002265    0.000002941
     14        6          -0.000000998    0.000001596    0.000001815
     15        1          -0.000001004    0.000002222    0.000001467
     16        6          -0.000000411    0.000000989    0.000000223
     17        6          -0.000000394    0.000001818    0.000000015
     18        1          -0.000000622    0.000002302    0.000000027
     19        6          -0.000000455    0.000001333    0.000000489
     20        1          -0.000000618    0.000001894    0.000000459
     21        1          -0.000000596    0.000001129    0.000001106
     22        6          -0.000000237    0.000000506    0.000000040
     23        1          -0.000000081   -0.000000038    0.000000380
     24        1          -0.000000074    0.000000703   -0.000000330
     25        6          -0.000000022    0.000000528   -0.000000596
     26        6          -0.000000130    0.000001969   -0.000001400
     27        1          -0.000000310    0.000001922   -0.000000871
     28        1          -0.000000255    0.000002582   -0.000001541
     29        1           0.000000133    0.000001620   -0.000001856
     30        6          -0.000000071    0.000001396   -0.000000963
     31        6          -0.000000051    0.000001612   -0.000001616
     32        1           0.000000253    0.000001592   -0.000002257
     33        1          -0.000000021    0.000002233   -0.000001677
     34        1           0.000000273    0.000001205   -0.000001862
     35        6           0.000000452   -0.000000127   -0.000001409
     36        1           0.000000472    0.000000061   -0.000001728
     37        1           0.000000581   -0.000000185   -0.000001857
     38        1           0.000000544   -0.000000839   -0.000001129
     39        6           0.000000098    0.000000189   -0.000000173
     40        6          -0.000000003   -0.000000646    0.000000494
     41        6           0.000000403   -0.000001424   -0.000000003
     42        1           0.000000586   -0.000001499   -0.000000436
     43        6           0.000000392   -0.000002218    0.000000649
     44        1           0.000000644   -0.000002877    0.000000374
     45        6           0.000000175   -0.000002312    0.000001439
     46        1           0.000000203   -0.000002837    0.000001854
     47        6          -0.000000090   -0.000001483    0.000001654
     48        1          -0.000000311   -0.000001455    0.000002385
     49        6          -0.000000197   -0.000000856    0.000001154
     50        1          -0.000000402   -0.000000133    0.000001615
     51        1          -0.000000972    0.000000762    0.000001100
     52        7           0.000000159   -0.000000315   -0.000000138
     53        6           0.000000262   -0.000001371    0.000000210
     54        6           0.000000225   -0.000001724    0.000000934
     55        6           0.000000633   -0.000001636   -0.000000630
     56        1           0.000000571   -0.000001659    0.000000181
     57        1           0.000000003   -0.000001546    0.000001524
     58        1           0.000000334   -0.000002401    0.000000902
     59        1           0.000000087   -0.000001498    0.000000975
     60        1           0.000000679   -0.000001379   -0.000001247
     61        1           0.000000546   -0.000001444   -0.000000676
     62        1           0.000000811   -0.000002364   -0.000000697
     63        6          -0.000000058   -0.000000116    0.000000865
     64        6          -0.000000198   -0.000000252    0.000001148
     65        6          -0.000000415    0.000001039    0.000000657
     66        1          -0.000000359   -0.000000106    0.000001418
     67        1          -0.000000093   -0.000000868    0.000001141
     68        1          -0.000000513    0.000000113    0.000001655
     69        1          -0.000000174    0.000000126    0.000000571
     70        1          -0.000000501    0.000001150    0.000000586
     71        1          -0.000000370    0.000001268    0.000000125
     72        1          -0.000000698    0.000001330    0.000001266
     73        3           0.000000223    0.000000023   -0.000001240
     74        6           0.000000706   -0.000001088   -0.000001173
     75        6           0.000000669   -0.000001080   -0.000001036
     76        6           0.000000484   -0.000000344   -0.000001747
     77        6           0.000000825   -0.000000087   -0.000002264
     78        6           0.000000869   -0.000000474   -0.000002579
     79        6           0.000000644   -0.000000888   -0.000001962
     80        1           0.000000664   -0.000001672   -0.000000760
     81        1           0.000000440   -0.000001426   -0.000000363
     82        1           0.000000698    0.000000212   -0.000002784
     83        1           0.000000904   -0.000000086   -0.000003205
     84        1           0.000000873   -0.000001022   -0.000002189
     85        6           0.000000373   -0.000000477   -0.000001290
     86        8           0.000000397    0.000000237   -0.000001829
     87        1           0.000000502   -0.000000865   -0.000000279
 -------------------------------------------------------------------
 Cartesian Forces:  Max     0.000003557 RMS     0.000001190
 Leave Link  716 at Mon Dec  9 03:44:46 2024, MaxMem= 13421772800 cpu:               1.0 elap:               0.1
 (Enter /home/yuhan/g16/l103.exe)

 GradGradGradGradGradGradGradGradGradGradGradGradGradGradGradGradGradGrad
 Berny optimization.
 FormGI is forming the generalized inverse of G from B-inverse, IUseBI=4.
 Internal  Forces:  Max     0.000001214 RMS     0.000000122
 Search for a saddle point.
 Step number   4 out of a maximum of  522
 All quantities printed in internal units (Hartrees-Bohrs-Radians)
 Swapping is turned off.
 Update second derivatives using D2CorX and points    1    2    3    4
 ITU=  0  0  0  0
     Eigenvalues ---   -0.00691   0.00104   0.00147   0.00227   0.00245
     Eigenvalues ---    0.00247   0.00289   0.00347   0.00365   0.00391
     Eigenvalues ---    0.00455   0.00572   0.00652   0.00709   0.00790
     Eigenvalues ---    0.00860   0.00933   0.01173   0.01303   0.01450
     Eigenvalues ---    0.01539   0.01602   0.01690   0.01756   0.01775
     Eigenvalues ---    0.01790   0.01801   0.01820   0.01842   0.01898
     Eigenvalues ---    0.01973   0.02031   0.02150   0.02198   0.02367
     Eigenvalues ---    0.02439   0.02461   0.02483   0.02503   0.02527
     Eigenvalues ---    0.02573   0.02622   0.02652   0.02723   0.02741
     Eigenvalues ---    0.02762   0.02775   0.02843   0.02847   0.02856
     Eigenvalues ---    0.02876   0.02887   0.02990   0.03175   0.03252
     Eigenvalues ---    0.03384   0.03523   0.03619   0.03852   0.04024
     Eigenvalues ---    0.04142   0.04276   0.04378   0.04429   0.04505
     Eigenvalues ---    0.04539   0.04549   0.04559   0.04571   0.04606
     Eigenvalues ---    0.04702   0.04721   0.04733   0.04795   0.04813
     Eigenvalues ---    0.04820   0.04844   0.04933   0.05055   0.05125
     Eigenvalues ---    0.05132   0.05330   0.05363   0.05553   0.05603
     Eigenvalues ---    0.05667   0.05946   0.05984   0.06096   0.06223
     Eigenvalues ---    0.06377   0.06623   0.06852   0.07206   0.07726
     Eigenvalues ---    0.08099   0.08421   0.08599   0.08695   0.09176
     Eigenvalues ---    0.09428   0.10183   0.10425   0.10705   0.10975
     Eigenvalues ---    0.10979   0.11012   0.11263   0.11345   0.11780
     Eigenvalues ---    0.11843   0.11869   0.11947   0.12081   0.12116
     Eigenvalues ---    0.12140   0.12199   0.12259   0.12303   0.12422
     Eigenvalues ---    0.12466   0.12479   0.12514   0.12536   0.12624
     Eigenvalues ---    0.12730   0.12731   0.12809   0.13076   0.13136
     Eigenvalues ---    0.13218   0.13731   0.13845   0.13993   0.14082
     Eigenvalues ---    0.14318   0.14665   0.14711   0.14973   0.15172
     Eigenvalues ---    0.15189   0.15325   0.15448   0.15707   0.15988
     Eigenvalues ---    0.16327   0.17509   0.18055   0.18137   0.18746
     Eigenvalues ---    0.18883   0.19002   0.19051   0.19058   0.19122
     Eigenvalues ---    0.19233   0.19259   0.19391   0.19587   0.19619
     Eigenvalues ---    0.19761   0.20303   0.20396   0.20745   0.22021
     Eigenvalues ---    0.23199   0.23699   0.24151   0.24450   0.25056
     Eigenvalues ---    0.25199   0.26010   0.26684   0.27024   0.27542
     Eigenvalues ---    0.27973   0.28036   0.28482   0.28579   0.28611
     Eigenvalues ---    0.28754   0.29831   0.30043   0.30351   0.31126
     Eigenvalues ---    0.31375   0.32116   0.32151   0.32575   0.33305
     Eigenvalues ---    0.33537   0.33681   0.33760   0.33821   0.33872
     Eigenvalues ---    0.33908   0.34179   0.34268   0.34314   0.34386
     Eigenvalues ---    0.34404   0.34420   0.34466   0.34539   0.34676
     Eigenvalues ---    0.34735   0.34827   0.34863   0.34906   0.34929
     Eigenvalues ---    0.34967   0.35028   0.35070   0.35192   0.35263
     Eigenvalues ---    0.35563   0.35899   0.36503   0.36510   0.36629
     Eigenvalues ---    0.36782   0.36805   0.36857   0.36897   0.36907
     Eigenvalues ---    0.36973   0.37000   0.37056   0.37075   0.37174
     Eigenvalues ---    0.37373   0.37808   0.38234   0.38290   0.39984
     Eigenvalues ---    0.40434   0.42573   0.42794   0.43322   0.43487
     Eigenvalues ---    0.43836   0.43896   0.44710   0.45557   0.48910
     Eigenvalues ---    0.49304   0.49365   0.49422   0.49466   0.49722
     Eigenvalues ---    0.53229   0.53262   0.53474   0.54540   0.86977
 Eigenvectors required to have negative eigenvalues:
                          R58       R4        A9        D3        A7
   1                   -0.84993   0.25627  -0.15349   0.14062   0.13736
                          R5        D7        A3        A5        R61
   1                   -0.13657  -0.12590  -0.12024   0.11840   0.11208
 RFO step:  Lambda0=1.913099887D-11 Lambda= 0.00000000D+00.
 Linear search not attempted -- option 19 set.
 Iteration  1 RMS(Cart)=  0.00010350 RMS(Int)=  0.00000000
 Iteration  2 RMS(Cart)=  0.00000001 RMS(Int)=  0.00000000
 ITry= 1 IFail=0 DXMaxC= 9.42D-04 DCOld= 1.00D+10 DXMaxT= 3.00D-01 DXLimC= 3.00D+00 Rises=F
 Variable       Old X    -DE/DX   Delta X   Delta X   Delta X     New X
                                 (Linear)    (Quad)   (Total)
    R1        2.83426   0.00000   0.00000   0.00000   0.00000   2.83425
    R2        3.06414   0.00000   0.00000   0.00000   0.00000   3.06414
    R3        3.07203   0.00000   0.00000   0.00000   0.00000   3.07203
    R4        2.75359   0.00000   0.00000  -0.00001  -0.00001   2.75358
    R5        5.12270   0.00000   0.00000   0.00001   0.00001   5.12272
    R6        3.61810   0.00000   0.00000   0.00000   0.00000   3.61810
    R7        2.73469   0.00000   0.00000   0.00000   0.00000   2.73469
    R8        2.72065   0.00000   0.00000   0.00000   0.00000   2.72065
    R9        2.64809   0.00000   0.00000   0.00000   0.00000   2.64809
   R10        2.63895   0.00000   0.00000   0.00000   0.00000   2.63895
   R11        2.88826   0.00000   0.00000   0.00000   0.00000   2.88826
   R12        2.05206   0.00000   0.00000   0.00000   0.00000   2.05206
   R13        2.62618   0.00000   0.00000   0.00000   0.00000   2.62618
   R14        2.05160   0.00000   0.00000   0.00000   0.00000   2.05160
   R15        2.63281   0.00000   0.00000   0.00000   0.00000   2.63281
   R16        2.05107   0.00000   0.00000   0.00000   0.00000   2.05107
   R17        2.62692   0.00000   0.00000   0.00000   0.00000   2.62692
   R18        2.05129   0.00000   0.00000   0.00000   0.00000   2.05129
   R19        2.63396   0.00000   0.00000   0.00000   0.00000   2.63396
   R20        2.05063   0.00000   0.00000   0.00000   0.00000   2.05063
   R21        2.90720   0.00000   0.00000   0.00000   0.00000   2.90720
   R22        3.06769   0.00000   0.00000   0.00000   0.00000   3.06769
   R23        2.06659   0.00000   0.00000   0.00000   0.00000   2.06659
   R24        2.93765   0.00000   0.00000   0.00000   0.00000   2.93765
   R25        2.93907   0.00000   0.00000   0.00000   0.00000   2.93907
   R26        2.06402   0.00000   0.00000   0.00000   0.00000   2.06402
   R27        2.06233   0.00000   0.00000   0.00000   0.00000   2.06233
   R28        2.93504   0.00000   0.00000   0.00000   0.00000   2.93504
   R29        2.06035   0.00000   0.00000   0.00000   0.00000   2.06035
   R30        2.06575   0.00000   0.00000   0.00000   0.00000   2.06575
   R31        2.91120   0.00000   0.00000   0.00000   0.00000   2.91120
   R32        2.96209   0.00000   0.00000   0.00000   0.00000   2.96209
   R33        2.86503   0.00000   0.00000   0.00000   0.00000   2.86503
   R34        2.97675   0.00000   0.00000   0.00000   0.00000   2.97675
   R35        2.05902   0.00000   0.00000   0.00000   0.00000   2.05902
   R36        2.06977   0.00000   0.00000   0.00000   0.00000   2.06977
   R37        2.07019   0.00000   0.00000   0.00000   0.00000   2.07019
   R38        2.91687   0.00000   0.00000   0.00000   0.00000   2.91687
   R39        2.91339   0.00000   0.00000   0.00000   0.00000   2.91339
   R40        2.07077   0.00000   0.00000   0.00000   0.00000   2.07077
   R41        2.06896   0.00000   0.00000   0.00000   0.00000   2.06896
   R42        2.04682   0.00000   0.00000   0.00000   0.00000   2.04682
   R43        2.06949   0.00000   0.00000   0.00000   0.00000   2.06949
   R44        2.06641   0.00000   0.00000   0.00000   0.00000   2.06641
   R45        2.07072   0.00000   0.00000   0.00000   0.00000   2.07072
   R46        2.88746   0.00000   0.00000   0.00000   0.00000   2.88746
   R47        2.64526   0.00000   0.00000   0.00000   0.00000   2.64526
   R48        2.64764   0.00000   0.00000   0.00000   0.00000   2.64764
   R49        2.04767   0.00000   0.00000   0.00000   0.00000   2.04767
   R50        2.63352   0.00000   0.00000   0.00000   0.00000   2.63352
   R51        2.05138   0.00000   0.00000   0.00000   0.00000   2.05138
   R52        2.62664   0.00000   0.00000   0.00000   0.00000   2.62664
   R53        2.05105   0.00000   0.00000   0.00000   0.00000   2.05105
   R54        2.63137   0.00000   0.00000   0.00000   0.00000   2.63137
   R55        2.05112   0.00000   0.00000   0.00000   0.00000   2.05112
   R56        2.62797   0.00000   0.00000   0.00000   0.00000   2.62797
   R57        2.04902   0.00000   0.00000   0.00000   0.00000   2.04902
   R58        3.38513   0.00000   0.00000   0.00005   0.00005   3.38518
   R59        2.73907   0.00000   0.00000   0.00000   0.00000   2.73906
   R60        2.74199   0.00000   0.00000   0.00000   0.00000   2.74199
   R61        3.71771   0.00000   0.00000  -0.00001  -0.00001   3.71770
   R62        2.90756   0.00000   0.00000   0.00000   0.00000   2.90756
   R63        2.89454   0.00000   0.00000   0.00000   0.00000   2.89454
   R64        2.10849   0.00000   0.00000   0.00000   0.00000   2.10849
   R65        2.06834   0.00000   0.00000   0.00000   0.00000   2.06834
   R66        2.07152   0.00000   0.00000   0.00000   0.00000   2.07152
   R67        2.07696   0.00000   0.00000   0.00000   0.00000   2.07696
   R68        2.07503   0.00000   0.00000   0.00000   0.00000   2.07504
   R69        2.07625   0.00000   0.00000   0.00000   0.00000   2.07625
   R70        2.06938   0.00000   0.00000   0.00000   0.00000   2.06938
   R71        2.90724   0.00000   0.00000   0.00000   0.00000   2.90724
   R72        2.89089   0.00000   0.00000   0.00000   0.00000   2.89089
   R73        2.09671   0.00000   0.00000   0.00000   0.00000   2.09671
   R74        2.07161   0.00000   0.00000   0.00000   0.00000   2.07161
   R75        2.07158   0.00000   0.00000   0.00000   0.00000   2.07158
   R76        2.07599   0.00000   0.00000   0.00000   0.00000   2.07599
   R77        2.07239   0.00000   0.00000   0.00000   0.00000   2.07239
   R78        2.07845   0.00000   0.00000   0.00000   0.00000   2.07845
   R79        2.06972   0.00000   0.00000   0.00000   0.00000   2.06972
   R80        3.69393   0.00000   0.00000   0.00000   0.00000   3.69393
   R81        2.62820   0.00000   0.00000   0.00000   0.00000   2.62820
   R82        2.63312   0.00000   0.00000   0.00000   0.00000   2.63312
   R83        2.04998   0.00000   0.00000   0.00000   0.00000   2.04998
   R84        2.63977   0.00000   0.00000   0.00000   0.00000   2.63977
   R85        2.05544   0.00000   0.00000   0.00000   0.00000   2.05544
   R86        2.64418   0.00000   0.00000   0.00000   0.00000   2.64418
   R87        2.77621   0.00000   0.00000   0.00000   0.00000   2.77621
   R88        2.62176   0.00000   0.00000   0.00000   0.00000   2.62176
   R89        2.05125   0.00000   0.00000   0.00000   0.00000   2.05125
   R90        2.64047   0.00000   0.00000   0.00000   0.00000   2.64047
   R91        2.05038   0.00000   0.00000   0.00000   0.00000   2.05038
   R92        2.05164   0.00000   0.00000   0.00000   0.00000   2.05164
   R93        2.31369   0.00000   0.00000   0.00000   0.00000   2.31369
   R94        2.08490   0.00000   0.00000   0.00000   0.00000   2.08490
    A1        1.98992   0.00000   0.00000   0.00000   0.00000   1.98992
    A2        1.99132   0.00000   0.00000   0.00000   0.00000   1.99133
    A3        1.83268   0.00000   0.00000   0.00001   0.00001   1.83269
    A4        1.65680   0.00000   0.00000   0.00000   0.00000   1.65680
    A5        2.01062   0.00000   0.00000   0.00000   0.00000   2.01062
    A6        2.26590   0.00000   0.00000  -0.00001  -0.00001   2.26589
    A7        1.98779   0.00000   0.00000  -0.00002  -0.00002   1.98777
    A8        2.33383   0.00000   0.00000   0.00001   0.00001   2.33384
    A9        1.08105   0.00000   0.00000   0.00002   0.00002   1.08106
   A10        1.92687   0.00000   0.00000   0.00000   0.00000   1.92687
   A11        1.93976   0.00000   0.00000   0.00000   0.00000   1.93976
   A12        2.05985   0.00000   0.00000   0.00000   0.00000   2.05985
   A13        2.10435   0.00000   0.00000   0.00000   0.00000   2.10435
   A14        2.10988   0.00000   0.00000   0.00000   0.00000   2.10988
   A15        2.10433   0.00000   0.00000   0.00000   0.00000   2.10433
   A16        2.11339   0.00000   0.00000   0.00000   0.00000   2.11339
   A17        2.06529   0.00000   0.00000   0.00000   0.00000   2.06529
   A18        2.08154   0.00000   0.00000   0.00000   0.00000   2.08154
   A19        2.09818   0.00000   0.00000   0.00000   0.00000   2.09818
   A20        2.10346   0.00000   0.00000   0.00000   0.00000   2.10346
   A21        2.09985   0.00000   0.00000   0.00000   0.00000   2.09985
   A22        2.08325   0.00000   0.00000   0.00000   0.00000   2.08325
   A23        2.10007   0.00000   0.00000   0.00000   0.00000   2.10007
   A24        2.09862   0.00000   0.00000   0.00000   0.00000   2.09862
   A25        2.09871   0.00000   0.00000   0.00000   0.00000   2.09871
   A26        2.08582   0.00000   0.00000   0.00000   0.00000   2.08582
   A27        2.11280   0.00000   0.00000   0.00000   0.00000   2.11280
   A28        2.09556   0.00000   0.00000   0.00000   0.00000   2.09556
   A29        2.07480   0.00000   0.00000   0.00000   0.00000   2.07480
   A30        1.81605   0.00000   0.00000   0.00000   0.00000   1.81604
   A31        1.90501   0.00000   0.00000   0.00000   0.00000   1.90501
   A32        1.83665   0.00000   0.00000   0.00000   0.00000   1.83665
   A33        2.03246   0.00000   0.00000   0.00000   0.00000   2.03246
   A34        2.09729   0.00000   0.00000   0.00000   0.00000   2.09729
   A35        1.76464   0.00000   0.00000   0.00000   0.00000   1.76464
   A36        1.95876   0.00000   0.00000   0.00000   0.00000   1.95876
   A37        1.86433   0.00000   0.00000   0.00000   0.00000   1.86433
   A38        1.83612   0.00000   0.00000   0.00000   0.00000   1.83612
   A39        2.00719   0.00000   0.00000   0.00000   0.00000   2.00719
   A40        2.00521   0.00000   0.00000   0.00000   0.00000   2.00521
   A41        1.77388   0.00000   0.00000   0.00000   0.00000   1.77387
   A42        1.93411   0.00000   0.00000   0.00000   0.00000   1.93411
   A43        1.95876   0.00000   0.00000   0.00000   0.00000   1.95876
   A44        1.80490   0.00000   0.00000   0.00000   0.00000   1.80490
   A45        1.85522   0.00000   0.00000   0.00000   0.00000   1.85521
   A46        1.95723   0.00000   0.00000   0.00000   0.00000   1.95723
   A47        1.95617   0.00000   0.00000   0.00000   0.00000   1.95617
   A48        1.98160   0.00000   0.00000   0.00000   0.00000   1.98160
   A49        1.94947   0.00000   0.00000   0.00000   0.00000   1.94947
   A50        1.80109   0.00000   0.00000   0.00000   0.00000   1.80109
   A51        1.85923   0.00000   0.00000   0.00000   0.00000   1.85923
   A52        1.97071   0.00000   0.00000   0.00000   0.00000   1.97072
   A53        1.90246   0.00000   0.00000   0.00000   0.00000   1.90246
   A54        1.74722   0.00000   0.00000   0.00000   0.00000   1.74722
   A55        2.00136   0.00000   0.00000   0.00000   0.00000   2.00136
   A56        1.86596   0.00000   0.00000   0.00000   0.00000   1.86596
   A57        2.04677   0.00000   0.00000   0.00000   0.00000   2.04677
   A58        1.81401   0.00000   0.00000   0.00000   0.00000   1.81401
   A59        1.96438   0.00000   0.00000   0.00000   0.00000   1.96438
   A60        1.87417   0.00000   0.00000   0.00000   0.00000   1.87417
   A61        1.88287   0.00000   0.00000   0.00000   0.00000   1.88287
   A62        2.01601   0.00000   0.00000   0.00000   0.00000   2.01601
   A63        1.86849   0.00000   0.00000   0.00000   0.00000   1.86849
   A64        1.89773   0.00000   0.00000   0.00000   0.00000   1.89773
   A65        1.91881   0.00000   0.00000   0.00000   0.00000   1.91881
   A66        1.62696   0.00000   0.00000   0.00000   0.00000   1.62696
   A67        1.93958   0.00000   0.00000   0.00000   0.00000   1.93958
   A68        2.06639   0.00000   0.00000   0.00000   0.00000   2.06639
   A69        1.98437   0.00000   0.00000   0.00000   0.00000   1.98437
   A70        2.04798   0.00000   0.00000   0.00000   0.00000   2.04798
   A71        1.80496   0.00000   0.00000   0.00000   0.00000   1.80496
   A72        1.89439   0.00000   0.00000   0.00000   0.00000   1.89439
   A73        1.91407   0.00000   0.00000   0.00000   0.00000   1.91407
   A74        2.03296   0.00000   0.00000   0.00001   0.00001   2.03297
   A75        1.87382   0.00000   0.00000   0.00000   0.00000   1.87382
   A76        1.85970   0.00000   0.00000   0.00000   0.00000   1.85970
   A77        1.88241   0.00000   0.00000   0.00000   0.00000   1.88241
   A78        1.92385   0.00000   0.00000   0.00000   0.00000   1.92385
   A79        1.93850   0.00000   0.00000   0.00000   0.00000   1.93850
   A80        1.93388   0.00000   0.00000   0.00000   0.00000   1.93388
   A81        1.89562   0.00000   0.00000   0.00000   0.00000   1.89562
   A82        1.88025   0.00000   0.00000   0.00000   0.00000   1.88025
   A83        1.89018   0.00000   0.00000   0.00000   0.00000   1.89018
   A84        1.84358   0.00000   0.00000   0.00000   0.00000   1.84358
   A85        1.88449   0.00000   0.00000   0.00000   0.00000   1.88449
   A86        1.86149   0.00000   0.00000   0.00000   0.00000   1.86149
   A87        1.79315   0.00000   0.00000   0.00000   0.00000   1.79315
   A88        2.07462   0.00000   0.00000   0.00000   0.00000   2.07462
   A89        1.99488   0.00000   0.00000   0.00000   0.00000   1.99488
   A90        2.06821   0.00000   0.00000   0.00000   0.00000   2.06821
   A91        2.15712   0.00000   0.00000   0.00000   0.00000   2.15712
   A92        2.05763   0.00000   0.00000   0.00000   0.00000   2.05763
   A93        2.08199   0.00000   0.00000   0.00000   0.00000   2.08199
   A94        2.11354   0.00000   0.00000   0.00000   0.00000   2.11354
   A95        2.08763   0.00000   0.00000   0.00000   0.00000   2.08763
   A96        2.08368   0.00000   0.00000   0.00000   0.00000   2.08368
   A97        2.09992   0.00000   0.00000   0.00000   0.00000   2.09992
   A98        2.09958   0.00000   0.00000   0.00000   0.00000   2.09958
   A99        2.10232   0.00000   0.00000   0.00000   0.00000   2.10232
   A100       2.08092   0.00000   0.00000   0.00000   0.00000   2.08092
   A101       2.09994   0.00000   0.00000   0.00000   0.00000   2.09994
   A102       2.09865   0.00000   0.00000   0.00000   0.00000   2.09865
   A103       2.10180   0.00000   0.00000   0.00000   0.00000   2.10180
   A104       2.08266   0.00000   0.00000   0.00000   0.00000   2.08266
   A105       2.11251   0.00000   0.00000   0.00000   0.00000   2.11251
   A106       2.10102   0.00000   0.00000   0.00000   0.00000   2.10102
   A107       2.06924   0.00000   0.00000   0.00000   0.00000   2.06924
   A108       2.00872   0.00000   0.00000   0.00000   0.00000   2.00872
   A109       2.08145   0.00000   0.00000   0.00002   0.00002   2.08147
   A110       2.14168   0.00000   0.00000  -0.00002  -0.00002   2.14166
   A111       2.00489   0.00000   0.00000   0.00000   0.00000   2.00489
   A112       1.88856   0.00000   0.00000   0.00000   0.00000   1.88856
   A113       1.96442   0.00000   0.00000   0.00000   0.00000   1.96442
   A114       1.89698   0.00000   0.00000   0.00000   0.00000   1.89699
   A115       1.84599   0.00000   0.00000   0.00000   0.00000   1.84599
   A116       1.85664   0.00000   0.00000   0.00000   0.00000   1.85664
   A117       1.95408   0.00000   0.00000   0.00000   0.00000   1.95408
   A118       1.93935   0.00000   0.00000   0.00000   0.00000   1.93936
   A119       1.92199   0.00000   0.00000   0.00000   0.00000   1.92199
   A120       1.87754   0.00000   0.00000   0.00000   0.00000   1.87754
   A121       1.88754   0.00000   0.00000   0.00000   0.00000   1.88754
   A122       1.88081   0.00000   0.00000   0.00000   0.00000   1.88081
   A123       1.94303   0.00000   0.00000   0.00000   0.00000   1.94303
   A124       1.92140   0.00000   0.00000   0.00000   0.00000   1.92140
   A125       1.95398   0.00000   0.00000   0.00000   0.00000   1.95398
   A126       1.88129   0.00000   0.00000   0.00000   0.00000   1.88129
   A127       1.88072   0.00000   0.00000   0.00000   0.00000   1.88072
   A128       1.88069   0.00000   0.00000   0.00000   0.00000   1.88069
   A129       1.99282   0.00000   0.00000   0.00000   0.00000   1.99282
   A130       1.89892   0.00000   0.00000   0.00000   0.00000   1.89892
   A131       1.95390   0.00000   0.00000   0.00000   0.00000   1.95390
   A132       1.90837   0.00000   0.00000   0.00000   0.00000   1.90837
   A133       1.85415   0.00000   0.00000   0.00000   0.00000   1.85415
   A134       1.84993   0.00000   0.00000   0.00000   0.00000   1.84993
   A135       1.94605   0.00000   0.00000   0.00000   0.00000   1.94605
   A136       1.94609   0.00000   0.00000   0.00000   0.00000   1.94609
   A137       1.92108   0.00000   0.00000   0.00000   0.00000   1.92108
   A138       1.87933   0.00000   0.00000   0.00000   0.00000   1.87933
   A139       1.88750   0.00000   0.00000   0.00000   0.00000   1.88750
   A140       1.88145   0.00000   0.00000   0.00000   0.00000   1.88145
   A141       1.94631   0.00000   0.00000   0.00000   0.00000   1.94631
   A142       1.92160   0.00000   0.00000   0.00000   0.00000   1.92160
   A143       1.94866   0.00000   0.00000   0.00000   0.00000   1.94866
   A144       1.89047   0.00000   0.00000   0.00000   0.00000   1.89047
   A145       1.87438   0.00000   0.00000   0.00000   0.00000   1.87438
   A146       1.87993   0.00000   0.00000   0.00000   0.00000   1.87993
   A147       1.38879   0.00000   0.00000   0.00000   0.00000   1.38879
   A148       1.95356   0.00000   0.00000   0.00000   0.00000   1.95356
   A149       2.36198   0.00000   0.00000   0.00002   0.00002   2.36199
   A150       1.95635   0.00000   0.00000   0.00000   0.00000   1.95635
   A151       2.08681   0.00000   0.00000   0.00000   0.00000   2.08681
   A152       2.09861   0.00000   0.00000   0.00000   0.00000   2.09861
   A153       2.09777   0.00000   0.00000   0.00000   0.00000   2.09777
   A154       2.09088   0.00000   0.00000   0.00000   0.00000   2.09088
   A155       2.10802   0.00000   0.00000   0.00000   0.00000   2.10802
   A156       2.08428   0.00000   0.00000   0.00000   0.00000   2.08428
   A157       2.10447   0.00000   0.00000   0.00000   0.00000   2.10447
   A158       2.06819   0.00000   0.00000   0.00000   0.00000   2.06819
   A159       2.11051   0.00000   0.00000   0.00000   0.00000   2.11051
   A160       2.08527   0.00000   0.00000   0.00000   0.00000   2.08527
   A161       2.07528   0.00000   0.00000   0.00000   0.00000   2.07528
   A162       2.12263   0.00000   0.00000   0.00000   0.00000   2.12263
   A163       2.09269   0.00000   0.00000   0.00000   0.00000   2.09269
   A164       2.09700   0.00000   0.00000   0.00000   0.00000   2.09700
   A165       2.09349   0.00000   0.00000   0.00000   0.00000   2.09349
   A166       2.10624   0.00000   0.00000   0.00000   0.00000   2.10624
   A167       2.08869   0.00000   0.00000   0.00000   0.00000   2.08869
   A168       2.08825   0.00000   0.00000   0.00000   0.00000   2.08825
   A169       2.15781   0.00000   0.00000   0.00000   0.00000   2.15781
   A170       2.04874   0.00000   0.00000   0.00000   0.00000   2.04874
   A171       2.07656   0.00000   0.00000   0.00000   0.00000   2.07656
   A172       1.94944   0.00000   0.00000   0.00000   0.00000   1.94945
   A173       3.34514   0.00000   0.00000   0.00000   0.00000   3.34514
   A174       3.24967   0.00000   0.00000  -0.00007  -0.00007   3.24960
    D1       -2.67853   0.00000   0.00000  -0.00001  -0.00001  -2.67853
    D2       -0.59909   0.00000   0.00000   0.00000   0.00000  -0.59909
    D3        1.48362   0.00000   0.00000  -0.00002  -0.00002   1.48360
    D4        2.76592   0.00000   0.00000   0.00000   0.00000   2.76592
    D5        2.64242   0.00000   0.00000   0.00000   0.00000   2.64242
    D6        0.56410   0.00000   0.00000   0.00000   0.00000   0.56410
    D7       -1.53678   0.00000   0.00000   0.00001   0.00001  -1.53677
    D8       -2.81516   0.00000   0.00000   0.00000   0.00000  -2.81516
    D9       -1.73357   0.00000   0.00000  -0.00002  -0.00002  -1.73360
   D10        1.71840   0.00000   0.00000  -0.00002  -0.00002   1.71838
   D11        0.02198   0.00000   0.00000  -0.00001  -0.00001   0.02198
   D12       -1.78065   0.00000   0.00000   0.00000   0.00000  -1.78066
   D13        2.32160   0.00000   0.00000   0.00000   0.00000   2.32159
   D14        0.43993   0.00000   0.00000   0.00000   0.00000   0.43993
   D15       -0.35101   0.00000   0.00000   0.00000   0.00000  -0.35102
   D16       -2.25970   0.00000   0.00000   0.00000   0.00000  -2.25970
   D17        1.87201   0.00000   0.00000   0.00000   0.00000   1.87201
   D18       -3.13956   0.00000   0.00000   0.00000   0.00000  -3.13956
   D19       -0.01847   0.00000   0.00000   0.00000   0.00000  -0.01847
   D20        0.14535   0.00000   0.00000   0.00000   0.00000   0.14535
   D21       -3.01676   0.00000   0.00000   0.00000   0.00000  -3.01675
   D22        0.02156   0.00000   0.00000   0.00000   0.00000   0.02156
   D23       -3.11270   0.00000   0.00000   0.00000   0.00000  -3.11270
   D24        3.01937   0.00000   0.00000   0.00000   0.00000   3.01937
   D25       -0.11489   0.00000   0.00000   0.00000   0.00000  -0.11489
   D26        1.21309   0.00000   0.00000   0.00000   0.00000   1.21309
   D27       -2.97315   0.00000   0.00000   0.00000   0.00000  -2.97315
   D28       -0.83427   0.00000   0.00000   0.00000   0.00000  -0.83427
   D29       -1.78105   0.00000   0.00000   0.00000   0.00000  -1.78105
   D30        0.31589   0.00000   0.00000   0.00000   0.00000   0.31589
   D31        2.45477   0.00000   0.00000   0.00000   0.00000   2.45477
   D32       -3.13716   0.00000   0.00000   0.00000   0.00000  -3.13716
   D33        0.00471   0.00000   0.00000   0.00000   0.00000   0.00471
   D34       -0.01563   0.00000   0.00000   0.00000   0.00000  -0.01563
   D35        3.12624   0.00000   0.00000   0.00000   0.00000   3.12624
   D36       -3.14111   0.00000   0.00000   0.00000   0.00000  -3.14111
   D37        0.00644   0.00000   0.00000   0.00000   0.00000   0.00644
   D38        0.00076   0.00000   0.00000   0.00000   0.00000   0.00076
   D39       -3.13488   0.00000   0.00000   0.00000   0.00000  -3.13488
   D40        3.12861   0.00000   0.00000   0.00000   0.00000   3.12861
   D41       -0.00337   0.00000   0.00000   0.00000   0.00000  -0.00337
   D42       -0.00703   0.00000   0.00000   0.00000   0.00000  -0.00702
   D43       -3.13901   0.00000   0.00000   0.00000   0.00000  -3.13901
   D44       -0.01095   0.00000   0.00000   0.00000   0.00000  -0.01095
   D45        3.12339   0.00000   0.00000   0.00000   0.00000   3.12339
   D46        3.14018   0.00000   0.00000   0.00000   0.00000   3.14018
   D47       -0.00866   0.00000   0.00000   0.00000   0.00000  -0.00866
   D48        0.92625   0.00000   0.00000   0.00000   0.00000   0.92625
   D49        3.14122   0.00000   0.00000   0.00000   0.00000   3.14122
   D50       -1.26598   0.00000   0.00000   0.00000   0.00000  -1.26598
   D51       -1.12235   0.00000   0.00000   0.00000   0.00000  -1.12235
   D52        1.09262   0.00000   0.00000   0.00000   0.00000   1.09262
   D53        2.96861   0.00000   0.00000   0.00000   0.00000   2.96861
   D54        2.85632   0.00000   0.00000   0.00000   0.00000   2.85632
   D55       -1.21189   0.00000   0.00000   0.00000   0.00000  -1.21189
   D56        0.66409   0.00000   0.00000   0.00000   0.00000   0.66409
   D57       -0.05427   0.00000   0.00000   0.00000   0.00000  -0.05426
   D58        1.91907   0.00000   0.00000   0.00000   0.00000   1.91908
   D59       -2.14183   0.00000   0.00000   0.00000   0.00000  -2.14182
   D60        1.98253   0.00000   0.00000   0.00000   0.00000   1.98253
   D61       -2.32731   0.00000   0.00000   0.00000   0.00000  -2.32731
   D62       -0.10503   0.00000   0.00000   0.00000   0.00000  -0.10503
   D63       -2.03649   0.00000   0.00000   0.00000   0.00000  -2.03648
   D64       -0.06314   0.00000   0.00000   0.00000   0.00000  -0.06314
   D65        2.15914   0.00000   0.00000   0.00000   0.00000   2.15914
   D66       -2.82646   0.00000   0.00000   0.00000   0.00000  -2.82645
   D67       -0.75538   0.00000   0.00000   0.00000   0.00000  -0.75538
   D68        1.35634   0.00000   0.00000   0.00000   0.00000   1.35634
   D69       -0.64055   0.00000   0.00000   0.00000   0.00000  -0.64055
   D70        1.43052   0.00000   0.00000   0.00000   0.00000   1.43052
   D71       -2.74094   0.00000   0.00000   0.00000   0.00000  -2.74094
   D72        1.53697   0.00000   0.00000   0.00000   0.00000   1.53697
   D73       -2.67514   0.00000   0.00000   0.00000   0.00000  -2.67514
   D74       -0.56342   0.00000   0.00000   0.00000   0.00000  -0.56342
   D75       -0.97757   0.00000   0.00000   0.00000   0.00000  -0.97757
   D76       -3.01879   0.00000   0.00000   0.00000   0.00000  -3.01879
   D77        1.17956   0.00000   0.00000   0.00000   0.00000   1.17956
   D78       -3.14062   0.00000   0.00000   0.00000   0.00000  -3.14062
   D79        1.10134   0.00000   0.00000   0.00000   0.00000   1.10134
   D80       -0.98349   0.00000   0.00000   0.00000   0.00000  -0.98349
   D81        0.96372   0.00000   0.00000   0.00000   0.00000   0.96372
   D82       -1.07750   0.00000   0.00000   0.00000   0.00000  -1.07750
   D83        3.12085   0.00000   0.00000   0.00000   0.00000   3.12085
   D84       -2.22663   0.00000   0.00000   0.00000   0.00000  -2.22663
   D85        1.95379   0.00000   0.00000   0.00000   0.00000   1.95379
   D86       -0.08739   0.00000   0.00000   0.00000   0.00000  -0.08739
   D87        1.97200   0.00000   0.00000   0.00000   0.00000   1.97200
   D88       -0.13077   0.00000   0.00000   0.00000   0.00000  -0.13077
   D89       -2.17195   0.00000   0.00000   0.00000   0.00000  -2.17195
   D90       -0.11315   0.00000   0.00000   0.00000   0.00000  -0.11315
   D91       -2.21592   0.00000   0.00000   0.00000   0.00000  -2.21592
   D92        2.02609   0.00000   0.00000   0.00000   0.00000   2.02609
   D93        0.70088   0.00000   0.00000   0.00000   0.00000   0.70088
   D94        2.90777   0.00000   0.00000   0.00000   0.00000   2.90777
   D95       -1.18498   0.00000   0.00000   0.00000   0.00000  -1.18499
   D96        2.84738   0.00000   0.00000   0.00000   0.00000   2.84738
   D97       -1.22892   0.00000   0.00000   0.00000   0.00000  -1.22892
   D98        0.96151   0.00000   0.00000   0.00000   0.00000   0.96151
   D99       -1.37324   0.00000   0.00000   0.00000   0.00000  -1.37324
   D100       0.83364   0.00000   0.00000   0.00000   0.00000   0.83364
   D101       3.02408   0.00000   0.00000   0.00000   0.00000   3.02408
   D102      -1.01912   0.00000   0.00000   0.00000   0.00000  -1.01912
   D103       0.98399   0.00000   0.00000   0.00000   0.00000   0.98399
   D104       3.09250   0.00000   0.00000   0.00000   0.00000   3.09250
   D105       3.08812   0.00000   0.00000   0.00000   0.00000   3.08812
   D106      -1.19195   0.00000   0.00000   0.00000   0.00000  -1.19195
   D107       0.91657   0.00000   0.00000   0.00000   0.00000   0.91656
   D108       0.90783   0.00000   0.00000   0.00000   0.00000   0.90783
   D109       2.91094   0.00000   0.00000   0.00000   0.00000   2.91094
   D110      -1.26373   0.00000   0.00000   0.00000   0.00000  -1.26373
   D111      -1.00937   0.00000   0.00000   0.00000   0.00000  -1.00938
   D112      -3.11122   0.00000   0.00000   0.00000   0.00000  -3.11122
   D113       1.07029   0.00000   0.00000   0.00000   0.00000   1.07028
   D114       1.03273   0.00000   0.00000   0.00000   0.00000   1.03273
   D115      -1.06911   0.00000   0.00000   0.00000   0.00000  -1.06912
   D116       3.11239   0.00000   0.00000   0.00000   0.00000   3.11239
   D117       3.13574   0.00000   0.00000   0.00000   0.00000   3.13574
   D118       1.03389   0.00000   0.00000   0.00000   0.00000   1.03389
   D119      -1.06778   0.00000   0.00000   0.00000   0.00000  -1.06779
   D120      -3.04642   0.00000   0.00000   0.00000   0.00000  -3.04643
   D121       1.29370   0.00000   0.00000   0.00000   0.00000   1.29370
   D122      -0.97831   0.00000   0.00000   0.00000   0.00000  -0.97831
   D123       1.39834   0.00000   0.00000   0.00000   0.00000   1.39834
   D124      -0.54472   0.00000   0.00000   0.00000   0.00000  -0.54473
   D125      -2.81673   0.00000   0.00000   0.00000   0.00000  -2.81674
   D126      -0.83386   0.00000   0.00000   0.00000   0.00000  -0.83386
   D127      -2.77692   0.00000   0.00000   0.00000   0.00000  -2.77692
   D128       1.23426   0.00000   0.00000   0.00000   0.00000   1.23426
   D129       0.72470   0.00000   0.00000   0.00000   0.00000   0.72469
   D130      -1.08367   0.00000   0.00000   0.00000   0.00000  -1.08367
   D131       2.95956   0.00000   0.00000   0.00000   0.00000   2.95956
   D132      -1.38283   0.00000   0.00000   0.00000   0.00000  -1.38283
   D133       3.09199   0.00000   0.00000   0.00000   0.00000   3.09199
   D134       0.85204   0.00000   0.00000   0.00000   0.00000   0.85203
   D135       2.86000   0.00000   0.00000   0.00000   0.00000   2.86000
   D136       1.05164   0.00000   0.00000   0.00000   0.00000   1.05163
   D137      -1.18832   0.00000   0.00000   0.00000   0.00000  -1.18832
   D138       2.82811   0.00000   0.00000   0.00005   0.00005   2.82817
   D139       0.78594   0.00000   0.00000   0.00006   0.00006   0.78599
   D140      -1.35744   0.00000   0.00000   0.00006   0.00006  -1.35739
   D141      -1.52527   0.00000   0.00000   0.00006   0.00006  -1.52521
   D142       2.71574   0.00000   0.00000   0.00006   0.00006   2.71580
   D143       0.57236   0.00000   0.00000   0.00006   0.00006   0.57242
   D144       0.67467   0.00000   0.00000   0.00005   0.00005   0.67472
   D145      -1.36751   0.00000   0.00000   0.00006   0.00006  -1.36745
   D146       2.77230   0.00000   0.00000   0.00006   0.00006   2.77235
   D147       0.38124   0.00000   0.00000   0.00001   0.00001   0.38125
   D148      -2.78337   0.00000   0.00000   0.00000   0.00000  -2.78337
   D149       2.45958   0.00000   0.00000   0.00001   0.00001   2.45959
   D150      -0.70504   0.00000   0.00000   0.00000   0.00000  -0.70503
   D151      -1.69988   0.00000   0.00000   0.00001   0.00001  -1.69988
   D152       1.41869   0.00000   0.00000   0.00000   0.00000   1.41869
   D153      -0.01951   0.00000   0.00000   0.00000   0.00000  -0.01951
   D154       3.12934   0.00000   0.00000   0.00000   0.00000   3.12934
   D155      -3.13940   0.00000   0.00000   0.00000   0.00000  -3.13940
   D156       0.00944   0.00000   0.00000   0.00000   0.00000   0.00945
   D157      -3.12699   0.00000   0.00000   0.00000   0.00000  -3.12699
   D158       0.04619   0.00000   0.00000   0.00000   0.00000   0.04619
   D159      -0.00829   0.00000   0.00000   0.00000   0.00000  -0.00829
   D160      -3.11829   0.00000   0.00000   0.00000   0.00000  -3.11830
   D161       3.13273   0.00000   0.00000   0.00000   0.00000   3.13273
   D162      -0.00313   0.00000   0.00000   0.00000   0.00000  -0.00313
   D163      -0.00158   0.00000   0.00000   0.00000   0.00000  -0.00158
   D164      -3.13744   0.00000   0.00000   0.00000   0.00000  -3.13744
   D165       3.13405   0.00000   0.00000   0.00000   0.00000   3.13405
   D166      -0.00458   0.00000   0.00000   0.00000   0.00000  -0.00458
   D167      -0.00176   0.00000   0.00000   0.00000   0.00000  -0.00176
   D168      -3.14039   0.00000   0.00000   0.00000   0.00000  -3.14039
   D169       3.13493   0.00000   0.00000   0.00000   0.00000   3.13493
   D170       0.00573   0.00000   0.00000   0.00000   0.00000   0.00573
   D171      -0.00370   0.00000   0.00000   0.00000   0.00000  -0.00370
   D172      -3.13290   0.00000   0.00000   0.00000   0.00000  -3.13290
   D173       0.00080   0.00000   0.00000   0.00000   0.00000   0.00080
   D174       3.11137   0.00000   0.00000   0.00000   0.00000   3.11137
   D175      -3.12851   0.00000   0.00000   0.00000   0.00000  -3.12851
   D176      -0.01794   0.00000   0.00000   0.00000   0.00000  -0.01794
   D177      -0.96995   0.00000   0.00000  -0.00003  -0.00003  -0.96997
   D178      -3.09262   0.00000   0.00000  -0.00003  -0.00003  -3.09265
   D179       1.14401   0.00000   0.00000  -0.00003  -0.00003   1.14399
   D180       2.50098   0.00000   0.00000  -0.00002  -0.00002   2.50096
   D181       0.37830   0.00000   0.00000  -0.00002  -0.00002   0.37828
   D182      -1.66825   0.00000   0.00000  -0.00002  -0.00002  -1.66826
   D183      -1.12345   0.00000   0.00000   0.00000   0.00000  -1.12345
   D184       3.02281   0.00000   0.00000   0.00000   0.00000   3.02281
   D185       0.98413   0.00000   0.00000   0.00000   0.00000   0.98413
   D186       1.67619   0.00000   0.00000   0.00000   0.00000   1.67618
   D187      -0.46074   0.00000   0.00000   0.00000   0.00000  -0.46074
   D188      -2.49942   0.00000   0.00000   0.00000   0.00000  -2.49942
   D189      -1.79198   0.00000   0.00000   0.00001   0.00001  -1.79198
   D190      -1.76441   0.00000   0.00000   0.00002   0.00002  -1.76439
   D191       1.24153   0.00000   0.00000   0.00007   0.00007   1.24160
   D192       1.70514   0.00000   0.00000   0.00001   0.00001   1.70515
   D193       1.73271   0.00000   0.00000   0.00003   0.00003   1.73274
   D194      -1.54453   0.00000   0.00000   0.00008   0.00008  -1.54445
   D195       1.07824   0.00000   0.00000  -0.00002  -0.00002   1.07822
   D196      -3.10506   0.00000   0.00000  -0.00002  -0.00002  -3.10508
   D197      -1.02241   0.00000   0.00000  -0.00002  -0.00002  -1.02243
   D198      -3.08686   0.00000   0.00000  -0.00002  -0.00002  -3.08688
   D199      -0.98697   0.00000   0.00000  -0.00002  -0.00002  -0.98699
   D200       1.09568   0.00000   0.00000  -0.00002  -0.00002   1.09566
   D201      -1.09928   0.00000   0.00000  -0.00002  -0.00002  -1.09930
   D202       1.00061   0.00000   0.00000  -0.00002  -0.00002   1.00059
   D203       3.08325   0.00000   0.00000  -0.00002  -0.00002   3.08323
   D204      -0.98778   0.00000   0.00000   0.00000   0.00000  -0.98779
   D205       1.09743   0.00000   0.00000   0.00000   0.00000   1.09742
   D206      -3.09422   0.00000   0.00000   0.00000   0.00000  -3.09422
   D207       3.10751   0.00000   0.00000   0.00000   0.00000   3.10751
   D208      -1.09046   0.00000   0.00000   0.00000   0.00000  -1.09047
   D209       1.00108   0.00000   0.00000   0.00000   0.00000   1.00107
   D210       1.12693   0.00000   0.00000   0.00000   0.00000   1.12693
   D211      -3.07105   0.00000   0.00000   0.00000   0.00000  -3.07105
   D212      -0.97950   0.00000   0.00000   0.00000   0.00000  -0.97951
   D213       0.97910   0.00000   0.00000   0.00001   0.00001   0.97911
   D214       3.08041   0.00000   0.00000   0.00001   0.00001   3.08042
   D215      -1.11562   0.00000   0.00000   0.00001   0.00001  -1.11561
   D216       3.11085   0.00000   0.00000   0.00001   0.00001   3.11086
   D217      -1.07102   0.00000   0.00000   0.00001   0.00001  -1.07101
   D218       1.01613   0.00000   0.00000   0.00001   0.00001   1.01614
   D219      -1.18309   0.00000   0.00000   0.00001   0.00001  -1.18308
   D220       0.91822   0.00000   0.00000   0.00001   0.00001   0.91823
   D221       3.00537   0.00000   0.00000   0.00001   0.00001   3.00538
   D222      -1.06143   0.00000   0.00000   0.00001   0.00001  -1.06142
   D223       1.03755   0.00000   0.00000   0.00001   0.00001   1.03756
   D224       3.12481   0.00000   0.00000   0.00001   0.00001   3.12482
   D225       3.03460   0.00000   0.00000   0.00001   0.00001   3.03461
   D226      -1.14961   0.00000   0.00000   0.00001   0.00001  -1.14960
   D227       0.93765   0.00000   0.00000   0.00001   0.00001   0.93766
   D228       1.04263   0.00000   0.00000   0.00001   0.00001   1.04263
   D229      -3.14158   0.00000   0.00000   0.00001   0.00001  -3.14157
   D230      -1.05432   0.00000   0.00000   0.00001   0.00001  -1.05431
   D231       2.92102   0.00000   0.00000  -0.00005  -0.00005   2.92097
   D232      -0.04117   0.00000   0.00000  -0.00011  -0.00011  -0.04128
   D233       0.00146   0.00000   0.00000   0.00000   0.00000   0.00146
   D234       3.13935   0.00000   0.00000   0.00000   0.00000   3.13935
   D235      -3.13997   0.00000   0.00000   0.00000   0.00000  -3.13997
   D236      -0.00208   0.00000   0.00000   0.00000   0.00000  -0.00208
   D237      -0.00150   0.00000   0.00000   0.00000   0.00000  -0.00150
   D238       3.14077   0.00000   0.00000   0.00000   0.00000   3.14077
   D239       3.13993   0.00000   0.00000   0.00000   0.00000   3.13993
   D240      -0.00099   0.00000   0.00000   0.00000   0.00000  -0.00099
   D241       0.00045   0.00000   0.00000   0.00000   0.00000   0.00045
   D242       3.13649   0.00000   0.00000   0.00001   0.00001   3.13649
   D243      -3.13749   0.00000   0.00000   0.00000   0.00000  -3.13749
   D244      -0.00146   0.00000   0.00000   0.00001   0.00001  -0.00145
   D245      -0.00233   0.00000   0.00000   0.00000   0.00000  -0.00233
   D246       3.13992   0.00000   0.00000   0.00000   0.00000   3.13992
   D247      -3.13823   0.00000   0.00000  -0.00001  -0.00001  -3.13824
   D248       0.00402   0.00000   0.00000  -0.00001  -0.00001   0.00401
   D249      -3.11241   0.00000   0.00000   0.00000   0.00000  -3.11242
   D250       0.01594   0.00000   0.00000  -0.00001  -0.00001   0.01593
   D251       0.02360   0.00000   0.00000   0.00000   0.00000   0.02360
   D252      -3.13123   0.00000   0.00000   0.00000   0.00000  -3.13123
   D253       0.00228   0.00000   0.00000   0.00000   0.00000   0.00228
   D254      -3.14025   0.00000   0.00000   0.00000   0.00000  -3.14025
   D255      -3.13998   0.00000   0.00000   0.00000   0.00000  -3.13998
   D256       0.00067   0.00000   0.00000   0.00000   0.00000   0.00066
   D257      -0.00039   0.00000   0.00000   0.00000   0.00000  -0.00038
   D258       3.14053   0.00000   0.00000   0.00000   0.00000   3.14053
   D259      -3.14104   0.00000   0.00000   0.00000   0.00000  -3.14103
   D260      -0.00012   0.00000   0.00000   0.00000   0.00000  -0.00012
   D261       3.04987   0.00000   0.00000  -0.00006  -0.00006   3.04981
   D262      -0.07828   0.00000   0.00000  -0.00006  -0.00006  -0.07834
         Item               Value     Threshold  Converged?
 Maximum Force            0.000001     0.000450     YES
 RMS     Force            0.000000     0.000300     YES
 Maximum Displacement     0.000942     0.001800     YES
 RMS     Displacement     0.000103     0.001200     YES
 Predicted change in Energy=-1.465155D-10
 Optimization completed.
    -- Stationary point found.
                           ----------------------------
                           !   Optimized Parameters   !
                           ! (Angstroms and Degrees)  !
 --------------------------                            --------------------------
 ! Name  Definition              Value          Derivative Info.                !
 --------------------------------------------------------------------------------
 ! R1    R(1,2)                  1.4998         -DE/DX =    0.0                 !
 ! R2    R(1,3)                  1.6215         -DE/DX =    0.0                 !
 ! R3    R(1,4)                  1.6256         -DE/DX =    0.0                 !
 ! R4    R(1,51)                 1.4571         -DE/DX =    0.0                 !
 ! R5    R(1,73)                 2.7108         -DE/DX =    0.0                 !
 ! R6    R(2,73)                 1.9146         -DE/DX =    0.0                 !
 ! R7    R(3,16)                 1.4471         -DE/DX =    0.0                 !
 ! R8    R(4,39)                 1.4397         -DE/DX =    0.0                 !
 ! R9    R(5,6)                  1.4013         -DE/DX =    0.0                 !
 ! R10   R(5,14)                 1.3965         -DE/DX =    0.0                 !
 ! R11   R(5,16)                 1.5284         -DE/DX =    0.0                 !
 ! R12   R(6,7)                  1.0859         -DE/DX =    0.0                 !
 ! R13   R(6,8)                  1.3897         -DE/DX =    0.0                 !
 ! R14   R(8,9)                  1.0857         -DE/DX =    0.0                 !
 ! R15   R(8,10)                 1.3932         -DE/DX =    0.0                 !
 ! R16   R(10,11)                1.0854         -DE/DX =    0.0                 !
 ! R17   R(10,12)                1.3901         -DE/DX =    0.0                 !
 ! R18   R(12,13)                1.0855         -DE/DX =    0.0                 !
 ! R19   R(12,14)                1.3938         -DE/DX =    0.0                 !
 ! R20   R(14,15)                1.0851         -DE/DX =    0.0                 !
 ! R21   R(16,17)                1.5384         -DE/DX =    0.0                 !
 ! R22   R(16,39)                1.6234         -DE/DX =    0.0                 !
 ! R23   R(17,18)                1.0936         -DE/DX =    0.0                 !
 ! R24   R(17,19)                1.5545         -DE/DX =    0.0                 !
 ! R25   R(17,30)                1.5553         -DE/DX =    0.0                 !
 ! R26   R(19,20)                1.0922         -DE/DX =    0.0                 !
 ! R27   R(19,21)                1.0913         -DE/DX =    0.0                 !
 ! R28   R(19,22)                1.5532         -DE/DX =    0.0                 !
 ! R29   R(22,23)                1.0903         -DE/DX =    0.0                 !
 ! R30   R(22,24)                1.0931         -DE/DX =    0.0                 !
 ! R31   R(22,25)                1.5405         -DE/DX =    0.0                 !
 ! R32   R(25,30)                1.5675         -DE/DX =    0.0                 !
 ! R33   R(25,35)                1.5161         -DE/DX =    0.0                 !
 ! R34   R(25,39)                1.5752         -DE/DX =    0.0                 !
 ! R35   R(26,27)                1.0896         -DE/DX =    0.0                 !
 ! R36   R(26,28)                1.0953         -DE/DX =    0.0                 !
 ! R37   R(26,29)                1.0955         -DE/DX =    0.0                 !
 ! R38   R(26,30)                1.5435         -DE/DX =    0.0                 !
 ! R39   R(30,31)                1.5417         -DE/DX =    0.0                 !
 ! R40   R(31,32)                1.0958         -DE/DX =    0.0                 !
 ! R41   R(31,33)                1.0948         -DE/DX =    0.0                 !
 ! R42   R(31,34)                1.0831         -DE/DX =    0.0                 !
 ! R43   R(35,36)                1.0951         -DE/DX =    0.0                 !
 ! R44   R(35,37)                1.0935         -DE/DX =    0.0                 !
 ! R45   R(35,38)                1.0958         -DE/DX =    0.0                 !
 ! R46   R(39,40)                1.528          -DE/DX =    0.0                 !
 ! R47   R(40,41)                1.3998         -DE/DX =    0.0                 !
 ! R48   R(40,49)                1.4011         -DE/DX =    0.0                 !
 ! R49   R(41,42)                1.0836         -DE/DX =    0.0                 !
 ! R50   R(41,43)                1.3936         -DE/DX =    0.0                 !
 ! R51   R(43,44)                1.0855         -DE/DX =    0.0                 !
 ! R52   R(43,45)                1.39           -DE/DX =    0.0                 !
 ! R53   R(45,46)                1.0854         -DE/DX =    0.0                 !
 ! R54   R(45,47)                1.3925         -DE/DX =    0.0                 !
 ! R55   R(47,48)                1.0854         -DE/DX =    0.0                 !
 ! R56   R(47,49)                1.3907         -DE/DX =    0.0                 !
 ! R57   R(49,50)                1.0843         -DE/DX =    0.0                 !
 ! R58   R(51,52)                1.7913         -DE/DX =    0.0                 !
 ! R59   R(52,53)                1.4495         -DE/DX =    0.0                 !
 ! R60   R(52,63)                1.451          -DE/DX =    0.0                 !
 ! R61   R(52,73)                1.9673         -DE/DX =    0.0                 !
 ! R62   R(53,54)                1.5386         -DE/DX =    0.0                 !
 ! R63   R(53,55)                1.5317         -DE/DX =    0.0                 !
 ! R64   R(53,56)                1.1158         -DE/DX =    0.0                 !
 ! R65   R(54,57)                1.0945         -DE/DX =    0.0                 !
 ! R66   R(54,58)                1.0962         -DE/DX =    0.0                 !
 ! R67   R(54,59)                1.0991         -DE/DX =    0.0                 !
 ! R68   R(55,60)                1.0981         -DE/DX =    0.0                 !
 ! R69   R(55,61)                1.0987         -DE/DX =    0.0                 !
 ! R70   R(55,62)                1.0951         -DE/DX =    0.0                 !
 ! R71   R(63,64)                1.5384         -DE/DX =    0.0                 !
 ! R72   R(63,65)                1.5298         -DE/DX =    0.0                 !
 ! R73   R(63,66)                1.1095         -DE/DX =    0.0                 !
 ! R74   R(64,67)                1.0962         -DE/DX =    0.0                 !
 ! R75   R(64,68)                1.0962         -DE/DX =    0.0                 !
 ! R76   R(64,69)                1.0986         -DE/DX =    0.0                 !
 ! R77   R(65,70)                1.0967         -DE/DX =    0.0                 !
 ! R78   R(65,71)                1.0999         -DE/DX =    0.0                 !
 ! R79   R(65,72)                1.0952         -DE/DX =    0.0                 !
 ! R80   R(73,86)                1.9547         -DE/DX =    0.0                 !
 ! R81   R(74,75)                1.3908         -DE/DX =    0.0                 !
 ! R82   R(74,79)                1.3934         -DE/DX =    0.0                 !
 ! R83   R(74,80)                1.0848         -DE/DX =    0.0                 !
 ! R84   R(75,76)                1.3969         -DE/DX =    0.0                 !
 ! R85   R(75,81)                1.0877         -DE/DX =    0.0                 !
 ! R86   R(76,77)                1.3992         -DE/DX =    0.0                 !
 ! R87   R(76,85)                1.4691         -DE/DX =    0.0                 !
 ! R88   R(77,78)                1.3874         -DE/DX =    0.0                 !
 ! R89   R(77,82)                1.0855         -DE/DX =    0.0                 !
 ! R90   R(78,79)                1.3973         -DE/DX =    0.0                 !
 ! R91   R(78,83)                1.085          -DE/DX =    0.0                 !
 ! R92   R(79,84)                1.0857         -DE/DX =    0.0                 !
 ! R93   R(85,86)                1.2244         -DE/DX =    0.0                 !
 ! R94   R(85,87)                1.1033         -DE/DX =    0.0                 !
 ! A1    A(2,1,3)              114.0141         -DE/DX =    0.0                 !
 ! A2    A(2,1,4)              114.0945         -DE/DX =    0.0                 !
 ! A3    A(2,1,51)             105.0046         -DE/DX =    0.0                 !
 ! A4    A(3,1,4)               94.9275         -DE/DX =    0.0                 !
 ! A5    A(3,1,51)             115.2002         -DE/DX =    0.0                 !
 ! A6    A(3,1,73)             129.8266         -DE/DX =    0.0                 !
 ! A7    A(4,1,51)             113.892          -DE/DX =    0.0                 !
 ! A8    A(4,1,73)             133.7187         -DE/DX =    0.0                 !
 ! A9    A(51,1,73)             61.9394         -DE/DX =    0.0                 !
 ! A10   A(1,3,16)             110.4018         -DE/DX =    0.0                 !
 ! A11   A(1,4,39)             111.1403         -DE/DX =    0.0                 !
 ! A12   A(6,5,14)             118.0207         -DE/DX =    0.0                 !
 ! A13   A(6,5,16)             120.5705         -DE/DX =    0.0                 !
 ! A14   A(14,5,16)            120.8871         -DE/DX =    0.0                 !
 ! A15   A(5,6,7)              120.5693         -DE/DX =    0.0                 !
 ! A16   A(5,6,8)              121.0882         -DE/DX =    0.0                 !
 ! A17   A(7,6,8)              118.3323         -DE/DX =    0.0                 !
 ! A18   A(6,8,9)              119.2634         -DE/DX =    0.0                 !
 ! A19   A(6,8,10)             120.2171         -DE/DX =    0.0                 !
 ! A20   A(9,8,10)             120.5195         -DE/DX =    0.0                 !
 ! A21   A(8,10,11)            120.3124         -DE/DX =    0.0                 !
 ! A22   A(8,10,12)            119.3615         -DE/DX =    0.0                 !
 ! A23   A(11,10,12)           120.3252         -DE/DX =    0.0                 !
 ! A24   A(10,12,13)           120.2421         -DE/DX =    0.0                 !
 ! A25   A(10,12,14)           120.247          -DE/DX =    0.0                 !
 ! A26   A(13,12,14)           119.5087         -DE/DX =    0.0                 !
 ! A27   A(5,14,12)            121.0544         -DE/DX =    0.0                 !
 ! A28   A(5,14,15)            120.0669         -DE/DX =    0.0                 !
 ! A29   A(12,14,15)           118.8774         -DE/DX =    0.0                 !
 ! A30   A(3,16,5)             104.0518         -DE/DX =    0.0                 !
 ! A31   A(3,16,17)            109.1491         -DE/DX =    0.0                 !
 ! A32   A(3,16,39)            105.2322         -DE/DX =    0.0                 !
 ! A33   A(5,16,17)            116.4513         -DE/DX =    0.0                 !
 ! A34   A(5,16,39)            120.1656         -DE/DX =    0.0                 !
 ! A35   A(17,16,39)           101.1063         -DE/DX =    0.0                 !
 ! A36   A(16,17,18)           112.2285         -DE/DX =    0.0                 !
 ! A37   A(16,17,19)           106.8183         -DE/DX =    0.0                 !
 ! A38   A(16,17,30)           105.2019         -DE/DX =    0.0                 !
 ! A39   A(18,17,19)           115.0035         -DE/DX =    0.0                 !
 ! A40   A(18,17,30)           114.8898         -DE/DX =    0.0                 !
 ! A41   A(19,17,30)           101.6356         -DE/DX =    0.0                 !
 ! A42   A(17,19,20)           110.8161         -DE/DX =    0.0                 !
 ! A43   A(17,19,21)           112.2289         -DE/DX =    0.0                 !
 ! A44   A(17,19,22)           103.4133         -DE/DX =    0.0                 !
 ! A45   A(20,19,21)           106.296          -DE/DX =    0.0                 !
 ! A46   A(20,19,22)           112.141          -DE/DX =    0.0                 !
 ! A47   A(21,19,22)           112.08           -DE/DX =    0.0                 !
 ! A48   A(19,22,23)           113.5376         -DE/DX =    0.0                 !
 ! A49   A(19,22,24)           111.6964         -DE/DX =    0.0                 !
 ! A50   A(19,22,25)           103.1951         -DE/DX =    0.0                 !
 ! A51   A(23,22,24)           106.5259         -DE/DX =    0.0                 !
 ! A52   A(23,22,25)           112.9136         -DE/DX =    0.0                 !
 ! A53   A(24,22,25)           109.0027         -DE/DX =    0.0                 !
 ! A54   A(22,25,30)           100.1082         -DE/DX =    0.0                 !
 ! A55   A(22,25,35)           114.6692         -DE/DX =    0.0                 !
 ! A56   A(22,25,39)           106.9114         -DE/DX =    0.0                 !
 ! A57   A(30,25,35)           117.2712         -DE/DX =    0.0                 !
 ! A58   A(30,25,39)           103.9354         -DE/DX =    0.0                 !
 ! A59   A(35,25,39)           112.5508         -DE/DX =    0.0                 !
 ! A60   A(27,26,28)           107.382          -DE/DX =    0.0                 !
 ! A61   A(27,26,29)           107.8807         -DE/DX =    0.0                 !
 ! A62   A(27,26,30)           115.5087         -DE/DX =    0.0                 !
 ! A63   A(28,26,29)           107.0568         -DE/DX =    0.0                 !
 ! A64   A(28,26,30)           108.7317         -DE/DX =    0.0                 !
 ! A65   A(29,26,30)           109.9399         -DE/DX =    0.0                 !
 ! A66   A(17,30,25)            93.2181         -DE/DX =    0.0                 !
 ! A67   A(17,30,26)           111.1299         -DE/DX =    0.0                 !
 ! A68   A(17,30,31)           118.3953         -DE/DX =    0.0                 !
 ! A69   A(25,30,26)           113.6961         -DE/DX =    0.0                 !
 ! A70   A(25,30,31)           117.3404         -DE/DX =    0.0                 !
 ! A71   A(26,30,31)           103.4167         -DE/DX =    0.0                 !
 ! A72   A(30,31,32)           108.5407         -DE/DX =    0.0                 !
 ! A73   A(30,31,33)           109.6683         -DE/DX =    0.0                 !
 ! A74   A(30,31,34)           116.4803         -DE/DX =    0.0                 !
 ! A75   A(32,31,33)           107.3619         -DE/DX =    0.0                 !
 ! A76   A(32,31,34)           106.5532         -DE/DX =    0.0                 !
 ! A77   A(33,31,34)           107.8541         -DE/DX =    0.0                 !
 ! A78   A(25,35,36)           110.2286         -DE/DX =    0.0                 !
 ! A79   A(25,35,37)           111.0676         -DE/DX =    0.0                 !
 ! A80   A(25,35,38)           110.8029         -DE/DX =    0.0                 !
 ! A81   A(36,35,37)           108.6113         -DE/DX =    0.0                 !
 ! A82   A(36,35,38)           107.7302         -DE/DX =    0.0                 !
 ! A83   A(37,35,38)           108.2995         -DE/DX =    0.0                 !
 ! A84   A(4,39,16)            105.6291         -DE/DX =    0.0                 !
 ! A85   A(4,39,25)            107.9735         -DE/DX =    0.0                 !
 ! A86   A(4,39,40)            106.6554         -DE/DX =    0.0                 !
 ! A87   A(16,39,25)           102.7399         -DE/DX =    0.0                 !
 ! A88   A(16,39,40)           118.867          -DE/DX =    0.0                 !
 ! A89   A(25,39,40)           114.2982         -DE/DX =    0.0                 !
 ! A90   A(39,40,41)           118.4999         -DE/DX =    0.0                 !
 ! A91   A(39,40,49)           123.594          -DE/DX =    0.0                 !
 ! A92   A(41,40,49)           117.8935         -DE/DX =    0.0                 !
 ! A93   A(40,41,42)           119.2894         -DE/DX =    0.0                 !
 ! A94   A(40,41,43)           121.0971         -DE/DX =    0.0                 !
 ! A95   A(42,41,43)           119.6122         -DE/DX =    0.0                 !
 ! A96   A(41,43,44)           119.3858         -DE/DX =    0.0                 !
 ! A97   A(41,43,45)           120.3163         -DE/DX =    0.0                 !
 ! A98   A(44,43,45)           120.297          -DE/DX =    0.0                 !
 ! A99   A(43,45,46)           120.454          -DE/DX =    0.0                 !
 ! A100  A(43,45,47)           119.2282         -DE/DX =    0.0                 !
 ! A101  A(46,45,47)           120.3176         -DE/DX =    0.0                 !
 ! A102  A(45,47,48)           120.2439         -DE/DX =    0.0                 !
 ! A103  A(45,47,49)           120.4246         -DE/DX =    0.0                 !
 ! A104  A(48,47,49)           119.3277         -DE/DX =    0.0                 !
 ! A105  A(40,49,47)           121.0376         -DE/DX =    0.0                 !
 ! A106  A(40,49,50)           120.3795         -DE/DX =    0.0                 !
 ! A107  A(47,49,50)           118.5588         -DE/DX =    0.0                 !
 ! A108  A(53,52,63)           115.0913         -DE/DX =    0.0                 !
 ! A109  A(53,52,73)           119.2585         -DE/DX =    0.0                 !
 ! A110  A(63,52,73)           122.7092         -DE/DX =    0.0                 !
 ! A111  A(52,53,54)           114.872          -DE/DX =    0.0                 !
 ! A112  A(52,53,55)           108.2067         -DE/DX =    0.0                 !
 ! A113  A(52,53,56)           112.5529         -DE/DX =    0.0                 !
 ! A114  A(54,53,55)           108.6892         -DE/DX =    0.0                 !
 ! A115  A(54,53,56)           105.7676         -DE/DX =    0.0                 !
 ! A116  A(55,53,56)           106.3779         -DE/DX =    0.0                 !
 ! A117  A(53,54,57)           111.9607         -DE/DX =    0.0                 !
 ! A118  A(53,54,58)           111.1168         -DE/DX =    0.0                 !
 ! A119  A(53,54,59)           110.1218         -DE/DX =    0.0                 !
 ! A120  A(57,54,58)           107.5753         -DE/DX =    0.0                 !
 ! A121  A(57,54,59)           108.1481         -DE/DX =    0.0                 !
 ! A122  A(58,54,59)           107.7625         -DE/DX =    0.0                 !
 ! A123  A(53,55,60)           111.3274         -DE/DX =    0.0                 !
 ! A124  A(53,55,61)           110.0883         -DE/DX =    0.0                 !
 ! A125  A(53,55,62)           111.9546         -DE/DX =    0.0                 !
 ! A126  A(60,55,61)           107.7899         -DE/DX =    0.0                 !
 ! A127  A(60,55,62)           107.7571         -DE/DX =    0.0                 !
 ! A128  A(61,55,62)           107.7558         -DE/DX =    0.0                 !
 ! A129  A(52,63,64)           114.1804         -DE/DX =    0.0                 !
 ! A130  A(52,63,65)           108.7999         -DE/DX =    0.0                 !
 ! A131  A(52,63,66)           111.9503         -DE/DX =    0.0                 !
 ! A132  A(64,63,65)           109.3417         -DE/DX =    0.0                 !
 ! A133  A(64,63,66)           106.2349         -DE/DX =    0.0                 !
 ! A134  A(65,63,66)           105.9932         -DE/DX =    0.0                 !
 ! A135  A(63,64,67)           111.5006         -DE/DX =    0.0                 !
 ! A136  A(63,64,68)           111.5025         -DE/DX =    0.0                 !
 ! A137  A(63,64,69)           110.0695         -DE/DX =    0.0                 !
 ! A138  A(67,64,68)           107.6776         -DE/DX =    0.0                 !
 ! A139  A(67,64,69)           108.1456         -DE/DX =    0.0                 !
 ! A140  A(68,64,69)           107.799          -DE/DX =    0.0                 !
 ! A141  A(63,65,70)           111.5156         -DE/DX =    0.0                 !
 ! A142  A(63,65,71)           110.0998         -DE/DX =    0.0                 !
 ! A143  A(63,65,72)           111.6499         -DE/DX =    0.0                 !
 ! A144  A(70,65,71)           108.3158         -DE/DX =    0.0                 !
 ! A145  A(70,65,72)           107.3943         -DE/DX =    0.0                 !
 ! A146  A(71,65,72)           107.7121         -DE/DX =    0.0                 !
 ! A147  A(1,73,52)             79.5718         -DE/DX =    0.0                 !
 ! A148  A(2,73,52)            111.9307         -DE/DX =    0.0                 !
 ! A149  A(2,73,86)            135.3314         -DE/DX =    0.0                 !
 ! A150  A(52,73,86)           112.0907         -DE/DX =    0.0                 !
 ! A151  A(75,74,79)           119.5652         -DE/DX =    0.0                 !
 ! A152  A(75,74,80)           120.2416         -DE/DX =    0.0                 !
 ! A153  A(79,74,80)           120.1933         -DE/DX =    0.0                 !
 ! A154  A(74,75,76)           119.7987         -DE/DX =    0.0                 !
 ! A155  A(74,75,81)           120.7808         -DE/DX =    0.0                 !
 ! A156  A(76,75,81)           119.4202         -DE/DX =    0.0                 !
 ! A157  A(75,76,77)           120.5774         -DE/DX =    0.0                 !
 ! A158  A(75,76,85)           118.4984         -DE/DX =    0.0                 !
 ! A159  A(77,76,85)           120.9234         -DE/DX =    0.0                 !
 ! A160  A(76,77,78)           119.4773         -DE/DX =    0.0                 !
 ! A161  A(76,77,82)           118.9048         -DE/DX =    0.0                 !
 ! A162  A(78,77,82)           121.6179         -DE/DX =    0.0                 !
 ! A163  A(77,78,79)           119.9025         -DE/DX =    0.0                 !
 ! A164  A(77,78,83)           120.1492         -DE/DX =    0.0                 !
 ! A165  A(79,78,83)           119.9483         -DE/DX =    0.0                 !
 ! A166  A(74,79,78)           120.6788         -DE/DX =    0.0                 !
 ! A167  A(74,79,84)           119.6733         -DE/DX =    0.0                 !
 ! A168  A(78,79,84)           119.6479         -DE/DX =    0.0                 !
 ! A169  A(76,85,86)           123.6337         -DE/DX =    0.0                 !
 ! A170  A(76,85,87)           117.3843         -DE/DX =    0.0                 !
 ! A171  A(86,85,87)           118.9778         -DE/DX =    0.0                 !
 ! A172  A(73,86,85)           111.6947         -DE/DX =    0.0                 !
 ! A173  L(1,73,86,52,-1)      191.6625         -DE/DX =    0.0                 !
 ! A174  L(1,73,86,52,-2)      186.1924         -DE/DX =    0.0                 !
 ! D1    D(2,1,3,16)          -153.4684         -DE/DX =    0.0                 !
 ! D2    D(4,1,3,16)           -34.3252         -DE/DX =    0.0                 !
 ! D3    D(51,1,3,16)           85.0052         -DE/DX =    0.0                 !
 ! D4    D(73,1,3,16)          158.4756         -DE/DX =    0.0                 !
 ! D5    D(2,1,4,39)           151.3993         -DE/DX =    0.0                 !
 ! D6    D(3,1,4,39)            32.3205         -DE/DX =    0.0                 !
 ! D7    D(51,1,4,39)          -88.051          -DE/DX =    0.0                 !
 ! D8    D(73,1,4,39)         -161.2965         -DE/DX =    0.0                 !
 ! D9    D(3,1,73,52)          -99.3265         -DE/DX =    0.0                 !
 ! D10   D(4,1,73,52)           98.4572         -DE/DX =    0.0                 !
 ! D11   D(51,1,73,52)           1.2596         -DE/DX =    0.0                 !
 ! D12   D(1,3,16,5)          -102.0239         -DE/DX =    0.0                 !
 ! D13   D(1,3,16,17)          133.0177         -DE/DX =    0.0                 !
 ! D14   D(1,3,16,39)           25.206          -DE/DX =    0.0                 !
 ! D15   D(1,4,39,16)          -20.1116         -DE/DX =    0.0                 !
 ! D16   D(1,4,39,25)         -129.4711         -DE/DX =    0.0                 !
 ! D17   D(1,4,39,40)          107.2584         -DE/DX =    0.0                 !
 ! D18   D(14,5,6,7)          -179.8833         -DE/DX =    0.0                 !
 ! D19   D(14,5,6,8)            -1.0584         -DE/DX =    0.0                 !
 ! D20   D(16,5,6,7)             8.3278         -DE/DX =    0.0                 !
 ! D21   D(16,5,6,8)          -172.8473         -DE/DX =    0.0                 !
 ! D22   D(6,5,14,12)            1.2355         -DE/DX =    0.0                 !
 ! D23   D(6,5,14,15)         -178.3444         -DE/DX =    0.0                 !
 ! D24   D(16,5,14,12)         172.9972         -DE/DX =    0.0                 !
 ! D25   D(16,5,14,15)          -6.5827         -DE/DX =    0.0                 !
 ! D26   D(6,5,16,3)            69.5051         -DE/DX =    0.0                 !
 ! D27   D(6,5,16,17)         -170.3487         -DE/DX =    0.0                 !
 ! D28   D(6,5,16,39)          -47.8            -DE/DX =    0.0                 !
 ! D29   D(14,5,16,3)         -102.0468         -DE/DX =    0.0                 !
 ! D30   D(14,5,16,17)          18.0994         -DE/DX =    0.0                 !
 ! D31   D(14,5,16,39)         140.6482         -DE/DX =    0.0                 !
 ! D32   D(5,6,8,9)           -179.7458         -DE/DX =    0.0                 !
 ! D33   D(5,6,8,10)             0.2699         -DE/DX =    0.0                 !
 ! D34   D(7,6,8,9)             -0.8953         -DE/DX =    0.0                 !
 ! D35   D(7,6,8,10)           179.1204         -DE/DX =    0.0                 !
 ! D36   D(6,8,10,11)         -179.9725         -DE/DX =    0.0                 !
 ! D37   D(6,8,10,12)            0.3687         -DE/DX =    0.0                 !
 ! D38   D(9,8,10,11)            0.0434         -DE/DX =    0.0                 !
 ! D39   D(9,8,10,12)         -179.6154         -DE/DX =    0.0                 !
 ! D40   D(8,10,12,13)         179.2562         -DE/DX =    0.0                 !
 ! D41   D(8,10,12,14)          -0.1932         -DE/DX =    0.0                 !
 ! D42   D(11,10,12,13)         -0.4025         -DE/DX =    0.0                 !
 ! D43   D(11,10,12,14)       -179.8519         -DE/DX =    0.0                 !
 ! D44   D(10,12,14,5)          -0.6275         -DE/DX =    0.0                 !
 ! D45   D(10,12,14,15)        178.9574         -DE/DX =    0.0                 !
 ! D46   D(13,12,14,5)         179.919          -DE/DX =    0.0                 !
 ! D47   D(13,12,14,15)         -0.4961         -DE/DX =    0.0                 !
 ! D48   D(3,16,17,18)          53.0703         -DE/DX =    0.0                 !
 ! D49   D(3,16,17,19)         179.9789         -DE/DX =    0.0                 !
 ! D50   D(3,16,17,30)         -72.5351         -DE/DX =    0.0                 !
 ! D51   D(5,16,17,18)         -64.3059         -DE/DX =    0.0                 !
 ! D52   D(5,16,17,19)          62.6026         -DE/DX =    0.0                 !
 ! D53   D(5,16,17,30)         170.0887         -DE/DX =    0.0                 !
 ! D54   D(39,16,17,18)        163.6552         -DE/DX =    0.0                 !
 ! D55   D(39,16,17,19)        -69.4363         -DE/DX =    0.0                 !
 ! D56   D(39,16,17,30)         38.0498         -DE/DX =    0.0                 !
 ! D57   D(3,16,39,4)           -3.1093         -DE/DX =    0.0                 !
 ! D58   D(3,16,39,25)         109.9549         -DE/DX =    0.0                 !
 ! D59   D(3,16,39,40)        -122.7177         -DE/DX =    0.0                 !
 ! D60   D(5,16,39,4)          113.5905         -DE/DX =    0.0                 !
 ! D61   D(5,16,39,25)        -133.3453         -DE/DX =    0.0                 !
 ! D62   D(5,16,39,40)          -6.0178         -DE/DX =    0.0                 !
 ! D63   D(17,16,39,4)        -116.6821         -DE/DX =    0.0                 !
 ! D64   D(17,16,39,25)         -3.6179         -DE/DX =    0.0                 !
 ! D65   D(17,16,39,40)        123.7096         -DE/DX =    0.0                 !
 ! D66   D(16,17,19,20)       -161.9439         -DE/DX =    0.0                 !
 ! D67   D(16,17,19,21)        -43.28           -DE/DX =    0.0                 !
 ! D68   D(16,17,19,22)         77.7128         -DE/DX =    0.0                 !
 ! D69   D(18,17,19,20)        -36.7009         -DE/DX =    0.0                 !
 ! D70   D(18,17,19,21)         81.963          -DE/DX =    0.0                 !
 ! D71   D(18,17,19,22)       -157.0442         -DE/DX =    0.0                 !
 ! D72   D(30,17,19,20)         88.0617         -DE/DX =    0.0                 !
 ! D73   D(30,17,19,21)       -153.2744         -DE/DX =    0.0                 !
 ! D74   D(30,17,19,22)        -32.2816         -DE/DX =    0.0                 !
 ! D75   D(16,17,30,25)        -56.0108         -DE/DX =    0.0                 !
 ! D76   D(16,17,30,26)       -172.9641         -DE/DX =    0.0                 !
 ! D77   D(16,17,30,31)         67.5836         -DE/DX =    0.0                 !
 ! D78   D(18,17,30,25)       -179.9445         -DE/DX =    0.0                 !
 ! D79   D(18,17,30,26)         63.1023         -DE/DX =    0.0                 !
 ! D80   D(18,17,30,31)        -56.3501         -DE/DX =    0.0                 !
 ! D81   D(19,17,30,25)         55.2169         -DE/DX =    0.0                 !
 ! D82   D(19,17,30,26)        -61.7364         -DE/DX =    0.0                 !
 ! D83   D(19,17,30,31)        178.8113         -DE/DX =    0.0                 !
 ! D84   D(17,19,22,23)       -127.5766         -DE/DX =    0.0                 !
 ! D85   D(17,19,22,24)        111.9438         -DE/DX =    0.0                 !
 ! D86   D(17,19,22,25)         -5.0071         -DE/DX =    0.0                 !
 ! D87   D(20,19,22,23)        112.9871         -DE/DX =    0.0                 !
 ! D88   D(20,19,22,24)         -7.4925         -DE/DX =    0.0                 !
 ! D89   D(20,19,22,25)       -124.4434         -DE/DX =    0.0                 !
 ! D90   D(21,19,22,23)         -6.4831         -DE/DX =    0.0                 !
 ! D91   D(21,19,22,24)       -126.9627         -DE/DX =    0.0                 !
 ! D92   D(21,19,22,25)        116.0864         -DE/DX =    0.0                 !
 ! D93   D(19,22,25,30)         40.1576         -DE/DX =    0.0                 !
 ! D94   D(19,22,25,35)        166.6028         -DE/DX =    0.0                 !
 ! D95   D(19,22,25,39)        -67.8946         -DE/DX =    0.0                 !
 ! D96   D(23,22,25,30)        163.1429         -DE/DX =    0.0                 !
 ! D97   D(23,22,25,35)        -70.412          -DE/DX =    0.0                 !
 ! D98   D(23,22,25,39)         55.0906         -DE/DX =    0.0                 !
 ! D99   D(24,22,25,30)        -78.6808         -DE/DX =    0.0                 !
 ! D100  D(24,22,25,35)         47.7643         -DE/DX =    0.0                 !
 ! D101  D(24,22,25,39)        173.2669         -DE/DX =    0.0                 !
 ! D102  D(22,25,30,17)        -58.3915         -DE/DX =    0.0                 !
 ! D103  D(22,25,30,26)         56.3783         -DE/DX =    0.0                 !
 ! D104  D(22,25,30,31)        177.1874         -DE/DX =    0.0                 !
 ! D105  D(35,25,30,17)        176.9365         -DE/DX =    0.0                 !
 ! D106  D(35,25,30,26)        -68.2938         -DE/DX =    0.0                 !
 ! D107  D(35,25,30,31)         52.5154         -DE/DX =    0.0                 !
 ! D108  D(39,25,30,17)         52.0148         -DE/DX =    0.0                 !
 ! D109  D(39,25,30,26)        166.7846         -DE/DX =    0.0                 !
 ! D110  D(39,25,30,31)        -72.4063         -DE/DX =    0.0                 !
 ! D111  D(22,25,35,36)        -57.8329         -DE/DX =    0.0                 !
 ! D112  D(22,25,35,37)       -178.2598         -DE/DX =    0.0                 !
 ! D113  D(22,25,35,38)         61.3229         -DE/DX =    0.0                 !
 ! D114  D(30,25,35,36)         59.1713         -DE/DX =    0.0                 !
 ! D115  D(30,25,35,37)        -61.2556         -DE/DX =    0.0                 !
 ! D116  D(30,25,35,38)        178.3271         -DE/DX =    0.0                 !
 ! D117  D(39,25,35,36)        179.6646         -DE/DX =    0.0                 !
 ! D118  D(39,25,35,37)         59.2377         -DE/DX =    0.0                 !
 ! D119  D(39,25,35,38)        -61.1796         -DE/DX =    0.0                 !
 ! D120  D(22,25,39,4)        -174.5472         -DE/DX =    0.0                 !
 ! D121  D(22,25,39,16)         74.1236         -DE/DX =    0.0                 !
 ! D122  D(22,25,39,40)        -56.053          -DE/DX =    0.0                 !
 ! D123  D(30,25,39,4)          80.1188         -DE/DX =    0.0                 !
 ! D124  D(30,25,39,16)        -31.2104         -DE/DX =    0.0                 !
 ! D125  D(30,25,39,40)       -161.387          -DE/DX =    0.0                 !
 ! D126  D(35,25,39,4)         -47.7764         -DE/DX =    0.0                 !
 ! D127  D(35,25,39,16)       -159.1056         -DE/DX =    0.0                 !
 ! D128  D(35,25,39,40)         70.7178         -DE/DX =    0.0                 !
 ! D129  D(27,26,30,17)         41.5221         -DE/DX =    0.0                 !
 ! D130  D(27,26,30,25)        -62.0896         -DE/DX =    0.0                 !
 ! D131  D(27,26,30,31)        169.5702         -DE/DX =    0.0                 !
 ! D132  D(28,26,30,17)        -79.2301         -DE/DX =    0.0                 !
 ! D133  D(28,26,30,25)        177.1582         -DE/DX =    0.0                 !
 ! D134  D(28,26,30,31)         48.818          -DE/DX =    0.0                 !
 ! D135  D(29,26,30,17)        163.866          -DE/DX =    0.0                 !
 ! D136  D(29,26,30,25)         60.2543         -DE/DX =    0.0                 !
 ! D137  D(29,26,30,31)        -68.0859         -DE/DX =    0.0                 !
 ! D138  D(17,30,31,32)        162.039          -DE/DX =    0.0                 !
 ! D139  D(17,30,31,33)         45.0308         -DE/DX =    0.0                 !
 ! D140  D(17,30,31,34)        -77.7758         -DE/DX =    0.0                 !
 ! D141  D(25,30,31,32)        -87.3914         -DE/DX =    0.0                 !
 ! D142  D(25,30,31,33)        155.6003         -DE/DX =    0.0                 !
 ! D143  D(25,30,31,34)         32.7937         -DE/DX =    0.0                 !
 ! D144  D(26,30,31,32)         38.6558         -DE/DX =    0.0                 !
 ! D145  D(26,30,31,33)        -78.3525         -DE/DX =    0.0                 !
 ! D146  D(26,30,31,34)        158.8409         -DE/DX =    0.0                 !
 ! D147  D(4,39,40,41)          21.8436         -DE/DX =    0.0                 !
 ! D148  D(4,39,40,49)        -159.4756         -DE/DX =    0.0                 !
 ! D149  D(16,39,40,41)        140.9236         -DE/DX =    0.0                 !
 ! D150  D(16,39,40,49)        -40.3956         -DE/DX =    0.0                 !
 ! D151  D(25,39,40,41)        -97.396          -DE/DX =    0.0                 !
 ! D152  D(25,39,40,49)         81.2849         -DE/DX =    0.0                 !
 ! D153  D(39,40,41,42)         -1.1177         -DE/DX =    0.0                 !
 ! D154  D(39,40,41,43)        179.2979         -DE/DX =    0.0                 !
 ! D155  D(49,40,41,42)       -179.8745         -DE/DX =    0.0                 !
 ! D156  D(49,40,41,43)          0.5411         -DE/DX =    0.0                 !
 ! D157  D(39,40,49,47)       -179.1631         -DE/DX =    0.0                 !
 ! D158  D(39,40,49,50)          2.6467         -DE/DX =    0.0                 !
 ! D159  D(41,40,49,47)         -0.4748         -DE/DX =    0.0                 !
 ! D160  D(41,40,49,50)       -178.6649         -DE/DX =    0.0                 !
 ! D161  D(40,41,43,44)        179.4925         -DE/DX =    0.0                 !
 ! D162  D(40,41,43,45)         -0.1791         -DE/DX =    0.0                 !
 ! D163  D(42,41,43,44)         -0.0906         -DE/DX =    0.0                 !
 ! D164  D(42,41,43,45)       -179.7621         -DE/DX =    0.0                 !
 ! D165  D(41,43,45,46)        179.5676         -DE/DX =    0.0                 !
 ! D166  D(41,43,45,47)         -0.2626         -DE/DX =    0.0                 !
 ! D167  D(44,43,45,46)         -0.1009         -DE/DX =    0.0                 !
 ! D168  D(44,43,45,47)       -179.9311         -DE/DX =    0.0                 !
 ! D169  D(43,45,47,48)        179.6183         -DE/DX =    0.0                 !
 ! D170  D(43,45,47,49)          0.3284         -DE/DX =    0.0                 !
 ! D171  D(46,45,47,48)         -0.2121         -DE/DX =    0.0                 !
 ! D172  D(46,45,47,49)       -179.5021         -DE/DX =    0.0                 !
 ! D173  D(45,47,49,40)          0.046          -DE/DX =    0.0                 !
 ! D174  D(45,47,49,50)        178.2684         -DE/DX =    0.0                 !
 ! D175  D(48,47,49,40)       -179.2504         -DE/DX =    0.0                 !
 ! D176  D(48,47,49,50)         -1.028          -DE/DX =    0.0                 !
 ! D177  D(63,52,53,54)        -55.5738         -DE/DX =    0.0                 !
 ! D178  D(63,52,53,55)       -177.1942         -DE/DX =    0.0                 !
 ! D179  D(63,52,53,56)         65.5472         -DE/DX =    0.0                 !
 ! D180  D(73,52,53,54)        143.2955         -DE/DX =    0.0                 !
 ! D181  D(73,52,53,55)         21.6751         -DE/DX =    0.0                 !
 ! D182  D(73,52,53,56)        -95.5835         -DE/DX =    0.0                 !
 ! D183  D(53,52,63,64)        -64.3691         -DE/DX =    0.0                 !
 ! D184  D(53,52,63,65)        173.194          -DE/DX =    0.0                 !
 ! D185  D(53,52,63,66)         56.3864         -DE/DX =    0.0                 !
 ! D186  D(73,52,63,64)         96.0385         -DE/DX =    0.0                 !
 ! D187  D(73,52,63,65)        -26.3983         -DE/DX =    0.0                 !
 ! D188  D(73,52,63,66)       -143.2059         -DE/DX =    0.0                 !
 ! D189  D(53,52,73,1)        -102.6732         -DE/DX =    0.0                 !
 ! D190  D(53,52,73,2)        -101.0933         -DE/DX =    0.0                 !
 ! D191  D(53,52,73,86)         71.1344         -DE/DX =    0.0                 !
 ! D192  D(63,52,73,1)          97.6974         -DE/DX =    0.0                 !
 ! D193  D(63,52,73,2)          99.2772         -DE/DX =    0.0                 !
 ! D194  D(63,52,73,86)        -88.495          -DE/DX =    0.0                 !
 ! D195  D(52,53,54,57)         61.7785         -DE/DX =    0.0                 !
 ! D196  D(52,53,54,58)       -177.9067         -DE/DX =    0.0                 !
 ! D197  D(52,53,54,59)        -58.58           -DE/DX =    0.0                 !
 ! D198  D(55,53,54,57)       -176.8638         -DE/DX =    0.0                 !
 ! D199  D(55,53,54,58)        -56.5491         -DE/DX =    0.0                 !
 ! D200  D(55,53,54,59)         62.7776         -DE/DX =    0.0                 !
 ! D201  D(56,53,54,57)        -62.984          -DE/DX =    0.0                 !
 ! D202  D(56,53,54,58)         57.3308         -DE/DX =    0.0                 !
 ! D203  D(56,53,54,59)        176.6575         -DE/DX =    0.0                 !
 ! D204  D(52,53,55,60)        -56.5958         -DE/DX =    0.0                 !
 ! D205  D(52,53,55,61)         62.8779         -DE/DX =    0.0                 !
 ! D206  D(52,53,55,62)       -177.2856         -DE/DX =    0.0                 !
 ! D207  D(54,53,55,60)        178.0473         -DE/DX =    0.0                 !
 ! D208  D(54,53,55,61)        -62.479          -DE/DX =    0.0                 !
 ! D209  D(54,53,55,62)         57.3575         -DE/DX =    0.0                 !
 ! D210  D(56,53,55,60)         64.5684         -DE/DX =    0.0                 !
 ! D211  D(56,53,55,61)       -175.9579         -DE/DX =    0.0                 !
 ! D212  D(56,53,55,62)        -56.1214         -DE/DX =    0.0                 !
 ! D213  D(52,63,64,67)         56.0983         -DE/DX =    0.0                 !
 ! D214  D(52,63,64,68)        176.4944         -DE/DX =    0.0                 !
 ! D215  D(52,63,64,69)        -63.9204         -DE/DX =    0.0                 !
 ! D216  D(65,63,64,67)        178.2387         -DE/DX =    0.0                 !
 ! D217  D(65,63,64,68)        -61.3651         -DE/DX =    0.0                 !
 ! D218  D(65,63,64,69)         58.22           -DE/DX =    0.0                 !
 ! D219  D(66,63,64,67)        -67.7861         -DE/DX =    0.0                 !
 ! D220  D(66,63,64,68)         52.6101         -DE/DX =    0.0                 !
 ! D221  D(66,63,64,69)        172.1952         -DE/DX =    0.0                 !
 ! D222  D(52,63,65,70)        -60.8153         -DE/DX =    0.0                 !
 ! D223  D(52,63,65,71)         59.4473         -DE/DX =    0.0                 !
 ! D224  D(52,63,65,72)        179.0385         -DE/DX =    0.0                 !
 ! D225  D(64,63,65,70)        173.8698         -DE/DX =    0.0                 !
 ! D226  D(64,63,65,71)        -65.8677         -DE/DX =    0.0                 !
 ! D227  D(64,63,65,72)         53.7236         -DE/DX =    0.0                 !
 ! D228  D(66,63,65,70)         59.7381         -DE/DX =    0.0                 !
 ! D229  D(66,63,65,71)       -179.9994         -DE/DX =    0.0                 !
 ! D230  D(66,63,65,72)        -60.4082         -DE/DX =    0.0                 !
 ! D231  D(2,73,86,85)         167.3619         -DE/DX =    0.0                 !
 ! D232  D(52,73,86,85)         -2.3588         -DE/DX =    0.0                 !
 ! D233  D(79,74,75,76)          0.0835         -DE/DX =    0.0                 !
 ! D234  D(79,74,75,81)        179.8716         -DE/DX =    0.0                 !
 ! D235  D(80,74,75,76)       -179.9071         -DE/DX =    0.0                 !
 ! D236  D(80,74,75,81)         -0.119          -DE/DX =    0.0                 !
 ! D237  D(75,74,79,78)         -0.086          -DE/DX =    0.0                 !
 ! D238  D(75,74,79,84)        179.9528         -DE/DX =    0.0                 !
 ! D239  D(80,74,79,78)        179.9046         -DE/DX =    0.0                 !
 ! D240  D(80,74,79,84)         -0.0566         -DE/DX =    0.0                 !
 ! D241  D(74,75,76,77)          0.0258         -DE/DX =    0.0                 !
 ! D242  D(74,75,76,85)        179.7074         -DE/DX =    0.0                 !
 ! D243  D(81,75,76,77)       -179.7652         -DE/DX =    0.0                 !
 ! D244  D(81,75,76,85)         -0.0836         -DE/DX =    0.0                 !
 ! D245  D(75,76,77,78)         -0.1335         -DE/DX =    0.0                 !
 ! D246  D(75,76,77,82)        179.904          -DE/DX =    0.0                 !
 ! D247  D(85,76,77,78)       -179.8073         -DE/DX =    0.0                 !
 ! D248  D(85,76,77,82)          0.2302         -DE/DX =    0.0                 !
 ! D249  D(75,76,85,86)       -178.3282         -DE/DX =    0.0                 !
 ! D250  D(75,76,85,87)          0.9133         -DE/DX =    0.0                 !
 ! D251  D(77,76,85,86)          1.3523         -DE/DX =    0.0                 !
 ! D252  D(77,76,85,87)       -179.4063         -DE/DX =    0.0                 !
 ! D253  D(76,77,78,79)          0.1309         -DE/DX =    0.0                 !
 ! D254  D(76,77,78,83)       -179.9233         -DE/DX =    0.0                 !
 ! D255  D(82,77,78,79)       -179.9077         -DE/DX =    0.0                 !
 ! D256  D(82,77,78,83)          0.0381         -DE/DX =    0.0                 !
 ! D257  D(77,78,79,74)         -0.0221         -DE/DX =    0.0                 !
 ! D258  D(77,78,79,84)        179.9391         -DE/DX =    0.0                 !
 ! D259  D(83,78,79,74)       -179.9681         -DE/DX =    0.0                 !
 ! D260  D(83,78,79,84)         -0.0068         -DE/DX =    0.0                 !
 ! D261  D(76,85,86,73)        174.7449         -DE/DX =    0.0                 !
 ! D262  D(87,85,86,73)         -4.4851         -DE/DX =    0.0                 !
 --------------------------------------------------------------------------------
 Largest change from initial coordinates is atom   51       0.011 Angstoms.
 GradGradGradGradGradGradGradGradGradGradGradGradGradGradGradGradGradGrad

 Leave Link  103 at Mon Dec  9 03:44:46 2024, MaxMem= 13421772800 cpu:               9.3 elap:               0.4
 (Enter /home/yuhan/g16/l202.exe)
 Stoichiometry    C35H45LiNO4P
 Framework group  C1[X(C35H45LiNO4P)]
 Deg. of freedom   255
 Full point group                 C1      NOp   1
 RotChk:  IX=0 Diff= 7.83D-16
 Largest Abelian subgroup         C1      NOp   1
 Largest concise Abelian subgroup C1      NOp   1
                         Standard orientation:                         
 ---------------------------------------------------------------------
 Center     Atomic      Atomic             Coordinates (Angstroms)
 Number     Number       Type             X           Y           Z
 ---------------------------------------------------------------------
      1         15           0        0.295415   -1.009851   -0.243157
      2          8           0       -0.750948   -2.072738   -0.400850
      3          8           0        1.373786   -0.960809   -1.453070
      4          8           0        1.395115   -1.327245    0.911250
      5          6           0        2.618103    1.027571   -1.500850
      6          6           0        1.733072    1.969934   -0.960164
      7          1           0        1.139763    1.730533   -0.082750
      8          6           0        1.608844    3.238297   -1.514351
      9          1           0        0.917013    3.946595   -1.069001
     10          6           0        2.365046    3.593476   -2.629286
     11          1           0        2.269579    4.583800   -3.063093
     12          6           0        3.237631    2.664932   -3.184981
     13          1           0        3.824748    2.922412   -4.060937
     14          6           0        3.356667    1.392594   -2.628419
     15          1           0        4.031811    0.679601   -3.090334
     16          6           0        2.629423   -0.412096   -0.987779
     17          6           0        3.782621   -1.304987   -1.477291
     18          1           0        3.748899   -1.468860   -2.558009
     19          6           0        5.099248   -0.668572   -0.949987
     20          1           0        5.961633   -1.045180   -1.504454
     21          1           0        5.109466    0.416343   -1.067760
     22          6           0        5.132215   -1.094057    0.543388
     23          1           0        5.272861   -0.259600    1.230870
     24          1           0        5.940616   -1.801985    0.744144
     25          6           0        3.780797   -1.808224    0.735478
     26          6           0        4.899056   -3.523575   -0.874253
     27          1           0        5.863975   -3.024592   -0.958787
     28          1           0        4.730013   -4.069468   -1.808625
     29          1           0        4.974949   -4.269494   -0.075526
     30          6           0        3.691879   -2.596950   -0.616177
     31          6           0        2.478284   -3.526754   -0.814898
     32          1           0        2.719620   -4.509404   -0.394247
     33          1           0        2.292129   -3.666128   -1.884762
     34          1           0        1.549373   -3.213566   -0.354233
     35          6           0        3.665512   -2.610443    2.016782
     36          1           0        4.457592   -3.365248    2.063518
     37          1           0        2.697767   -3.115828    2.078402
     38          1           0        3.771060   -1.961255    2.893220
     39          6           0        2.659532   -0.709215    0.607868
     40          6           0        2.816420    0.464205    1.573887
     41          6           0        2.080308    0.452234    2.764460
     42          1           0        1.407551   -0.373557    2.963475
     43          6           0        2.192866    1.487348    3.690738
     44          1           0        1.602718    1.453892    4.601238
     45          6           0        3.047648    2.556191    3.448027
     46          1           0        3.131813    3.367000    4.164641
     47          6           0        3.793184    2.577145    2.272153
     48          1           0        4.461116    3.406745    2.063027
     49          6           0        3.679357    1.544552    1.347632
     50          1           0        4.252490    1.605559    0.429215
     51          1           0       -0.449444    0.223477   -0.025577
     52          7           0       -2.145753    0.798670   -0.001769
[truncated: 1,310,833 more chars]
